# Supplementary material for: Personalized whole‐body models integrate metabolism, physiology, and the gut microbiome
Source: Mol Syst Biol. 2020 May 28;16(5):e8982. doi: 10.15252/msb.20198982 (PMC7285886; doi:10.15252/msb.20198982)
Supplement: Supplementary file 2 — Table EV1 [file MSB-16-e8982-s002.xlsx]

## Sheet: Table EV1
Table EV1: Task/no task list for each organ including literature reference.
Organ	Metabolic units	Task = metabolic function is present in organ (VMH ID)	No task = metabolic function is absent in organ (VMH ID)	Notes	References
adipocyte	vitamin b2 metabolism	FMNAT			PMID: 23946482, PMID: 22453831.
adipocyte		RBFK			PMID: 23946482, PMID: 22453831.
adipocyte		FADDPle			PMID: 23946482, PMID: 22453831.
adipocyte		FMNALKPle			PMID: 23946482, PMID: 22453831.
adipocyte		ACP1_FMN_			PMID: 23946482, PMID: 22453831.
adipocyte	ubiquinone synthesis, mitochondria	DPPS			ubiquinone synthesis occurs in intestine & adipocyte in rats
adipocyte		TYRTAm			ubiquinone synthesis occurs in intestine & adipocyte in rats
adipocyte		3DPHBH1			ubiquinone synthesis occurs in intestine & adipocyte in rats
adipocyte		3DPHBH2			ubiquinone synthesis occurs in intestine & adipocyte in rats
adipocyte		4HBZCOAFm			ubiquinone synthesis occurs in intestine & adipocyte in rats
adipocyte		4HBZFm			ubiquinone synthesis occurs in intestine & adipocyte in rats
adipocyte		COQ3m			ubiquinone synthesis occurs in intestine & adipocyte in rats
adipocyte		COQ5m			ubiquinone synthesis occurs in intestine & adipocyte in rats
adipocyte		COQ6m			ubiquinone synthesis occurs in intestine & adipocyte in rats
adipocyte		COQ7m			ubiquinone synthesis occurs in intestine & adipocyte in rats
adipocyte		COUCOAFm			ubiquinone synthesis occurs in intestine & adipocyte in rats
adipocyte		DHDPBMTm			ubiquinone synthesis occurs in intestine & adipocyte in rats
adipocyte		DPHMBDCm			ubiquinone synthesis occurs in intestine & adipocyte in rats
adipocyte		HBZOPT10m			ubiquinone synthesis occurs in intestine & adipocyte in rats
adipocyte		T4HCINNMFM			ubiquinone synthesis occurs in intestine & adipocyte in rats
adipocyte	glycolysis	ENO			Glycolytic enzymes in adipose tissue of adult diabetics.
adipocyte		FBA			Glycolytic enzymes in adipose tissue of adult diabetics.
adipocyte		GAPD			Glycolytic enzymes in adipose tissue of adult diabetics.
adipocyte		PGI			Glycolytic enzymes in adipose tissue of adult diabetics.
adipocyte		PGK			Glycolytic enzymes in adipose tissue of adult diabetics.
adipocyte		PGM			Glycolytic enzymes in adipose tissue of adult diabetics.
adipocyte		PYK			Glycolytic enzymes in adipose tissue of adult diabetics.
adipocyte		TPI			Glycolytic enzymes in adipose tissue of adult diabetics.
adipocyte		r0122			Glycolytic enzymes in adipose tissue of adult diabetics.
adipocyte		r0153			Glycolytic enzymes in adipose tissue of adult diabetics.
adipocyte		r0165			Glycolytic enzymes in adipose tissue of adult diabetics.
adipocyte		r0280			Glycolytic enzymes in adipose tissue of adult diabetics.
adipocyte		r0354			Glycolytic enzymes in adipose tissue of adult diabetics.
adipocyte		r0355			Glycolytic enzymes in adipose tissue of adult diabetics.
adipocyte		r0413			Glycolytic enzymes in adipose tissue of adult diabetics.
adipocyte		RE2954C			Glycolytic enzymes in adipose tissue of adult diabetics.
adipocyte		ACYP			Glycolytic enzymes in adipose tissue of adult diabetics.
adipocyte		r0173			Glycolytic enzymes in adipose tissue of adult diabetics.
adipocyte		HEX1			Glycolytic enzymes in adipose tissue of adult diabetics.
adipocyte		LDH_L			Glycolytic enzymes in adipose tissue of adult diabetics.
adipocyte	TCA cycle, mitochondria	ACONTm			Chien S. Metabolic Management. In: Madame Curie Bioscience Database [Internet]. Austin (TX): Landes Bioscience; 2000-. Available from: http://www.ncbi.nlm.nih.gov/books/NBK6156/
adipocyte		AKGDm			Chien S. Metabolic Management. In: Madame Curie Bioscience Database [Internet]. Austin (TX): Landes Bioscience; 2000-. Available from: http://www.ncbi.nlm.nih.gov/books/NBK6156/
adipocyte		CSm			Chien S. Metabolic Management. In: Madame Curie Bioscience Database [Internet]. Austin (TX): Landes Bioscience; 2000-. Available from: http://www.ncbi.nlm.nih.gov/books/NBK6156/
adipocyte		FUMm			Chien S. Metabolic Management. In: Madame Curie Bioscience Database [Internet]. Austin (TX): Landes Bioscience; 2000-. Available from: http://www.ncbi.nlm.nih.gov/books/NBK6156/
adipocyte		ICDHxm			Chien S. Metabolic Management. In: Madame Curie Bioscience Database [Internet]. Austin (TX): Landes Bioscience; 2000-. Available from: http://www.ncbi.nlm.nih.gov/books/NBK6156/
adipocyte		ICDHyrm			Chien S. Metabolic Management. In: Madame Curie Bioscience Database [Internet]. Austin (TX): Landes Bioscience; 2000-. Available from: http://www.ncbi.nlm.nih.gov/books/NBK6156/
adipocyte		MDHm			Chien S. Metabolic Management. In: Madame Curie Bioscience Database [Internet]. Austin (TX): Landes Bioscience; 2000-. Available from: http://www.ncbi.nlm.nih.gov/books/NBK6156/
adipocyte		SUCD1m			Chien S. Metabolic Management. In: Madame Curie Bioscience Database [Internet]. Austin (TX): Landes Bioscience; 2000-. Available from: http://www.ncbi.nlm.nih.gov/books/NBK6156/
adipocyte		SUCOAS1m			Chien S. Metabolic Management. In: Madame Curie Bioscience Database [Internet]. Austin (TX): Landes Bioscience; 2000-. Available from: http://www.ncbi.nlm.nih.gov/books/NBK6156/
adipocyte		SUCOASm			Chien S. Metabolic Management. In: Madame Curie Bioscience Database [Internet]. Austin (TX): Landes Bioscience; 2000-. Available from: http://www.ncbi.nlm.nih.gov/books/NBK6156/
adipocyte		r0163			Chien S. Metabolic Management. In: Madame Curie Bioscience Database [Internet]. Austin (TX): Landes Bioscience; 2000-. Available from: http://www.ncbi.nlm.nih.gov/books/NBK6156/
adipocyte		r0317			Chien S. Metabolic Management. In: Madame Curie Bioscience Database [Internet]. Austin (TX): Landes Bioscience; 2000-. Available from: http://www.ncbi.nlm.nih.gov/books/NBK6156/
adipocyte		r0423			Chien S. Metabolic Management. In: Madame Curie Bioscience Database [Internet]. Austin (TX): Landes Bioscience; 2000-. Available from: http://www.ncbi.nlm.nih.gov/books/NBK6156/
adipocyte		r0425			Chien S. Metabolic Management. In: Madame Curie Bioscience Database [Internet]. Austin (TX): Landes Bioscience; 2000-. Available from: http://www.ncbi.nlm.nih.gov/books/NBK6156/
adipocyte		r0426			Chien S. Metabolic Management. In: Madame Curie Bioscience Database [Internet]. Austin (TX): Landes Bioscience; 2000-. Available from: http://www.ncbi.nlm.nih.gov/books/NBK6156/
adipocyte		r0620			Chien S. Metabolic Management. In: Madame Curie Bioscience Database [Internet]. Austin (TX): Landes Bioscience; 2000-. Available from: http://www.ncbi.nlm.nih.gov/books/NBK6156/
adipocyte	ETC	ATPS4m			Chien S. Metabolic Management. In: Madame Curie Bioscience Database [Internet]. Austin (TX): Landes Bioscience; 2000-. Available from: http://www.ncbi.nlm.nih.gov/books/NBK6156/
adipocyte		CYOOm2			Chien S. Metabolic Management. In: Madame Curie Bioscience Database [Internet]. Austin (TX): Landes Bioscience; 2000-. Available from: http://www.ncbi.nlm.nih.gov/books/NBK6156/
adipocyte		CYOR_u10m			Chien S. Metabolic Management. In: Madame Curie Bioscience Database [Internet]. Austin (TX): Landes Bioscience; 2000-. Available from: http://www.ncbi.nlm.nih.gov/books/NBK6156/
adipocyte		NADH2_u10m			Chien S. Metabolic Management. In: Madame Curie Bioscience Database [Internet]. Austin (TX): Landes Bioscience; 2000-. Available from: http://www.ncbi.nlm.nih.gov/books/NBK6156/
adipocyte		CYOOm3			Chien S. Metabolic Management. In: Madame Curie Bioscience Database [Internet]. Austin (TX): Landes Bioscience; 2000-. Available from: http://www.ncbi.nlm.nih.gov/books/NBK6156/
adipocyte		FADH2ETC			Chien S. Metabolic Management. In: Madame Curie Bioscience Database [Internet]. Austin (TX): Landes Bioscience; 2000-. Available from: http://www.ncbi.nlm.nih.gov/books/NBK6156/
adipocyte		GLYC3PFADm			Chien S. Metabolic Management. In: Madame Curie Bioscience Database [Internet]. Austin (TX): Landes Bioscience; 2000-. Available from: http://www.ncbi.nlm.nih.gov/books/NBK6156/
adipocyte	glutamine metabolism	GLNS			adipocyte participates in restoring acid-base balance
adipocyte	demand rxn	DM_dctp_m_			required for replication of mitochondrial genome
adipocyte		DM_dgtp_m_			required for replication of mitochondrial genome
adipocyte		DM_dttp_m_			required for replication of mitochondrial genome
adipocyte		DM_datp_m_			required for replication of mitochondrial genome
adipocyte		DM_itp(n)			required for replication of mitochondrial genome
adipocyte	estradiol synthesis, er	P45019A2r		Tissue-specific and hormonally controlled alternative promoters regulate aromatase cytochrome P450 gene expression in human adipose tissue	PMID: 7690033
adipocyte		SPODMe		IT	http://europepmc.org/articles/PMC425307;jsessionid=6n8PV5zbvgRmqXzi0ySP.9
adipocyte	gluconeogenesis		G6PPer	only Small intestine, liver, & kidney possess active enzymes for complete gluconeogenesis	Murray, R. K., Granner, D.K., Mayes, P.A., Rodwell, V.W. (2000) A Lange Medical book: Harper's Biochemistry, 25th edn, Appleton and Lange.
adrenal gland	glycolysis	ENO		ACTH activation of glycolysis in the rat adrenal gland.	PMID: 4320072.
adrenal gland		FBA		ACTH activation of glycolysis in the rat adrenal gland.	PMID: 4320072.
adrenal gland		GAPD		ACTH activation of glycolysis in the rat adrenal gland.	PMID: 4320072.
adrenal gland		PGI		ACTH activation of glycolysis in the rat adrenal gland.	PMID: 4320072.
adrenal gland		PGK		ACTH activation of glycolysis in the rat adrenal gland.	PMID: 4320072.
adrenal gland		PGM		ACTH activation of glycolysis in the rat adrenal gland.	PMID: 4320072.
adrenal gland		PYK		ACTH activation of glycolysis in the rat adrenal gland.	PMID: 4320072.
adrenal gland		TPI		ACTH activation of glycolysis in the rat adrenal gland.	PMID: 4320072.
adrenal gland		r0122		ACTH activation of glycolysis in the rat adrenal gland.	PMID: 4320072.
adrenal gland		r0153		ACTH activation of glycolysis in the rat adrenal gland.	PMID: 4320072.
adrenal gland		r0165		ACTH activation of glycolysis in the rat adrenal gland.	PMID: 4320072.
adrenal gland		r0280		ACTH activation of glycolysis in the rat adrenal gland.	PMID: 4320072.
adrenal gland		r0354		ACTH activation of glycolysis in the rat adrenal gland.	PMID: 4320072.
adrenal gland		r0355		ACTH activation of glycolysis in the rat adrenal gland.	PMID: 4320072.
adrenal gland		r0413		ACTH activation of glycolysis in the rat adrenal gland.	PMID: 4320072.
adrenal gland		RE2954C		ACTH activation of glycolysis in the rat adrenal gland.	PMID: 4320072.
adrenal gland		ACYP		ACTH activation of glycolysis in the rat adrenal gland.	PMID: 4320072.
adrenal gland		r0173		ACTH activation of glycolysis in the rat adrenal gland.	PMID: 4320072.
adrenal gland		HEX1		ACTH activation of glycolysis in the rat adrenal gland.	PMID: 4320072.
adrenal gland		LDH_L		ACTH activation of glycolysis in the rat adrenal gland.	PMID: 4320072.
adrenal gland	TCA cycle, mitochondria	ACONTm			Chien S. Metabolic Management. In: Madame Curie Bioscience Database [Internet]. Austin (TX): Landes Bioscience; 2000-. Available from: http://www.ncbi.nlm.nih.gov/books/NBK6156/
adrenal gland		AKGDm			Chien S. Metabolic Management. In: Madame Curie Bioscience Database [Internet]. Austin (TX): Landes Bioscience; 2000-. Available from: http://www.ncbi.nlm.nih.gov/books/NBK6156/
adrenal gland		CSm			Chien S. Metabolic Management. In: Madame Curie Bioscience Database [Internet]. Austin (TX): Landes Bioscience; 2000-. Available from: http://www.ncbi.nlm.nih.gov/books/NBK6156/
adrenal gland		FUMm			Chien S. Metabolic Management. In: Madame Curie Bioscience Database [Internet]. Austin (TX): Landes Bioscience; 2000-. Available from: http://www.ncbi.nlm.nih.gov/books/NBK6156/
adrenal gland		ICDHxm			Chien S. Metabolic Management. In: Madame Curie Bioscience Database [Internet]. Austin (TX): Landes Bioscience; 2000-. Available from: http://www.ncbi.nlm.nih.gov/books/NBK6156/
adrenal gland		ICDHyrm			Chien S. Metabolic Management. In: Madame Curie Bioscience Database [Internet]. Austin (TX): Landes Bioscience; 2000-. Available from: http://www.ncbi.nlm.nih.gov/books/NBK6156/
adrenal gland		MDHm			Chien S. Metabolic Management. In: Madame Curie Bioscience Database [Internet]. Austin (TX): Landes Bioscience; 2000-. Available from: http://www.ncbi.nlm.nih.gov/books/NBK6156/
adrenal gland		SUCD1m			Chien S. Metabolic Management. In: Madame Curie Bioscience Database [Internet]. Austin (TX): Landes Bioscience; 2000-. Available from: http://www.ncbi.nlm.nih.gov/books/NBK6156/
adrenal gland		SUCOAS1m			Chien S. Metabolic Management. In: Madame Curie Bioscience Database [Internet]. Austin (TX): Landes Bioscience; 2000-. Available from: http://www.ncbi.nlm.nih.gov/books/NBK6156/
adrenal gland		SUCOASm			Chien S. Metabolic Management. In: Madame Curie Bioscience Database [Internet]. Austin (TX): Landes Bioscience; 2000-. Available from: http://www.ncbi.nlm.nih.gov/books/NBK6156/
adrenal gland		r0163			Chien S. Metabolic Management. In: Madame Curie Bioscience Database [Internet]. Austin (TX): Landes Bioscience; 2000-. Available from: http://www.ncbi.nlm.nih.gov/books/NBK6156/
adrenal gland		r0317			Chien S. Metabolic Management. In: Madame Curie Bioscience Database [Internet]. Austin (TX): Landes Bioscience; 2000-. Available from: http://www.ncbi.nlm.nih.gov/books/NBK6156/
adrenal gland		r0423			Chien S. Metabolic Management. In: Madame Curie Bioscience Database [Internet]. Austin (TX): Landes Bioscience; 2000-. Available from: http://www.ncbi.nlm.nih.gov/books/NBK6156/
adrenal gland		r0425			Chien S. Metabolic Management. In: Madame Curie Bioscience Database [Internet]. Austin (TX): Landes Bioscience; 2000-. Available from: http://www.ncbi.nlm.nih.gov/books/NBK6156/
adrenal gland		r0426			Chien S. Metabolic Management. In: Madame Curie Bioscience Database [Internet]. Austin (TX): Landes Bioscience; 2000-. Available from: http://www.ncbi.nlm.nih.gov/books/NBK6156/
adrenal gland		r0620			Chien S. Metabolic Management. In: Madame Curie Bioscience Database [Internet]. Austin (TX): Landes Bioscience; 2000-. Available from: http://www.ncbi.nlm.nih.gov/books/NBK6156/
adrenal gland	ETC	ATPS4m			Chien S. Metabolic Management. In: Madame Curie Bioscience Database [Internet]. Austin (TX): Landes Bioscience; 2000-. Available from: http://www.ncbi.nlm.nih.gov/books/NBK6156/
adrenal gland		CYOOm2			Chien S. Metabolic Management. In: Madame Curie Bioscience Database [Internet]. Austin (TX): Landes Bioscience; 2000-. Available from: http://www.ncbi.nlm.nih.gov/books/NBK6156/
adrenal gland		CYOR_u10m			Chien S. Metabolic Management. In: Madame Curie Bioscience Database [Internet]. Austin (TX): Landes Bioscience; 2000-. Available from: http://www.ncbi.nlm.nih.gov/books/NBK6156/
adrenal gland		NADH2_u10m			Chien S. Metabolic Management. In: Madame Curie Bioscience Database [Internet]. Austin (TX): Landes Bioscience; 2000-. Available from: http://www.ncbi.nlm.nih.gov/books/NBK6156/
adrenal gland		CYOOm3			Chien S. Metabolic Management. In: Madame Curie Bioscience Database [Internet]. Austin (TX): Landes Bioscience; 2000-. Available from: http://www.ncbi.nlm.nih.gov/books/NBK6156/
adrenal gland		FADH2ETC			Chien S. Metabolic Management. In: Madame Curie Bioscience Database [Internet]. Austin (TX): Landes Bioscience; 2000-. Available from: http://www.ncbi.nlm.nih.gov/books/NBK6156/
adrenal gland		GLYC3PFADm			Chien S. Metabolic Management. In: Madame Curie Bioscience Database [Internet]. Austin (TX): Landes Bioscience; 2000-. Available from: http://www.ncbi.nlm.nih.gov/books/NBK6156/
adrenal gland	tyrosine metabolism	SALMCOM		added as per human proteome data by Kim et al	PMID: 24870542.
adrenal gland		SALMCOM2			PMID: 24870542.
adrenal gland	chondroitin sulphate degradation, lysosome	IDOAASE1ly		added as per human proteome data by Kim et al	PMID: 24870542.
adrenal gland		IDOAASE2ly			PMID: 24870542.
adrenal gland		IDOAASE3ly			PMID: 24870542.
adrenal gland		IDOAASE4ly			PMID: 24870542.
adrenal gland	chondroitin sulphate degradation, lysosome	S4TASE1ly		added as per human proteome data by Kim et al	PMID: 24870542.
adrenal gland		S4TASE2ly			PMID: 24870542.
adrenal gland		S4TASE3ly			PMID: 24870542.
adrenal gland		S4TASE4ly			PMID: 24870542.
adrenal gland		S4TASE5ly			PMID: 24870542.
adrenal gland	heparan sulphate degradation, lysosome	GLCNACASE1ly		added as per human proteome data by Kim et al	PMID: 24870542.
adrenal gland		GLCNACASE2ly			PMID: 24870542.
adrenal gland		GLCNACASE3ly			PMID: 24870542.
adrenal gland		GLCNACASE4ly			PMID: 24870542.
adrenal gland		GLCNACASE5ly			PMID: 24870542.
adrenal gland		HS1ly			PMID: 24870542.
adrenal gland		HS2ly			PMID: 24870542.
adrenal gland		HS3ly			PMID: 24870542.
adrenal gland		HS4ly			PMID: 24870542.
adrenal gland	transport extracellular, ADPribose	ADPRIBt		added as per human proteome data by Kim et al	PMID: 24870542.
adrenal gland		NADNe			PMID: 24870542.
adrenal gland		NADPNe			PMID: 24870542.
adrenal gland	demand rxn	DM_dctp_m_			required for replication of mitochondrial genome
adrenal gland		DM_dgtp_m_			required for replication of mitochondrial genome
adrenal gland		DM_dttp_m_			required for replication of mitochondrial genome
adrenal gland		DM_datp_m_			required for replication of mitochondrial genome
adrenal gland		DM_itp(n)			required for replication of mitochondrial genome
adrenal gland	vitamin b6 metabolism, cytosol	PYDXDH		reactions added during Harvey debugging. These reactions were present in Recon2.05 but absent in Harvey, but known to be ocurring in adrenal gland.
adrenal gland	cholesterol synthesis, cytosol	FRTT		added as per human proteome data by Kim et al	PMID: 24870542
adrenal gland		PMEVKc		added as per human proteome data by Kim et al	PMID: 24870542
adrenal gland		MEVK1c		added as per human proteome data by Kim et al	PMID: 24870542
adrenal gland		SPODMe		IT	http://europepmc.org/articles/PMC425307;jsessionid=6n8PV5zbvgRmqXzi0ySP.9
B cells	glycolysis	ENO		A 1.5-fold increase in serum lactate dehydrogenase, over a period of 3 months, is associated with increased likelihood of relapse from diffuse large B-cell lymphoma.	PMID: 23904809, PMID: 19021062.
B cells		FBA			PMID: 23904809, PMID: 19021062.
B cells		GAPD			PMID: 23904809, PMID: 19021062.
B cells		PGI			PMID: 23904809, PMID: 19021062.
B cells		PGK			PMID: 23904809, PMID: 19021062.
B cells		PGM			PMID: 23904809, PMID: 19021062.
B cells		PYK			PMID: 23904809, PMID: 19021062.
B cells		TPI			PMID: 23904809, PMID: 19021062.
B cells		r0122			PMID: 23904809, PMID: 19021062.
B cells		r0153			PMID: 23904809, PMID: 19021062.
B cells		r0165			PMID: 23904809, PMID: 19021062.
B cells		r0280			PMID: 23904809, PMID: 19021062.
B cells		r0354			PMID: 23904809, PMID: 19021062.
B cells		r0355			PMID: 23904809, PMID: 19021062.
B cells		r0413			PMID: 23904809, PMID: 19021062.
B cells		RE2954C			PMID: 23904809, PMID: 19021062.
B cells		ACYP			PMID: 23904809, PMID: 19021062.
B cells		r0173			PMID: 23904809, PMID: 19021062.
B cells		HEX1			PMID: 23904809, PMID: 19021062.
B cells		LDH_L			PMID: 23904809, PMID: 19021062.
B cells	TCA cycle, mitochondria	ACONTm			Chien S. Metabolic Management. In: Madame Curie Bioscience Database [Internet]. Austin (TX): Landes Bioscience; 2000-. Available from: http://www.ncbi.nlm.nih.gov/books/NBK6156/
B cells		AKGDm			Chien S. Metabolic Management. In: Madame Curie Bioscience Database [Internet]. Austin (TX): Landes Bioscience; 2000-. Available from: http://www.ncbi.nlm.nih.gov/books/NBK6156/
B cells		CSm			Chien S. Metabolic Management. In: Madame Curie Bioscience Database [Internet]. Austin (TX): Landes Bioscience; 2000-. Available from: http://www.ncbi.nlm.nih.gov/books/NBK6156/
B cells		FUMm			Chien S. Metabolic Management. In: Madame Curie Bioscience Database [Internet]. Austin (TX): Landes Bioscience; 2000-. Available from: http://www.ncbi.nlm.nih.gov/books/NBK6156/
B cells		ICDHxm			Chien S. Metabolic Management. In: Madame Curie Bioscience Database [Internet]. Austin (TX): Landes Bioscience; 2000-. Available from: http://www.ncbi.nlm.nih.gov/books/NBK6156/
B cells		ICDHyrm			Chien S. Metabolic Management. In: Madame Curie Bioscience Database [Internet]. Austin (TX): Landes Bioscience; 2000-. Available from: http://www.ncbi.nlm.nih.gov/books/NBK6156/
B cells		MDHm			Chien S. Metabolic Management. In: Madame Curie Bioscience Database [Internet]. Austin (TX): Landes Bioscience; 2000-. Available from: http://www.ncbi.nlm.nih.gov/books/NBK6156/
B cells		SUCD1m			Chien S. Metabolic Management. In: Madame Curie Bioscience Database [Internet]. Austin (TX): Landes Bioscience; 2000-. Available from: http://www.ncbi.nlm.nih.gov/books/NBK6156/
B cells		SUCOAS1m			Chien S. Metabolic Management. In: Madame Curie Bioscience Database [Internet]. Austin (TX): Landes Bioscience; 2000-. Available from: http://www.ncbi.nlm.nih.gov/books/NBK6156/
B cells		SUCOASm			Chien S. Metabolic Management. In: Madame Curie Bioscience Database [Internet]. Austin (TX): Landes Bioscience; 2000-. Available from: http://www.ncbi.nlm.nih.gov/books/NBK6156/
B cells		r0163			Chien S. Metabolic Management. In: Madame Curie Bioscience Database [Internet]. Austin (TX): Landes Bioscience; 2000-. Available from: http://www.ncbi.nlm.nih.gov/books/NBK6156/
B cells		r0317			Chien S. Metabolic Management. In: Madame Curie Bioscience Database [Internet]. Austin (TX): Landes Bioscience; 2000-. Available from: http://www.ncbi.nlm.nih.gov/books/NBK6156/
B cells		r0423			Chien S. Metabolic Management. In: Madame Curie Bioscience Database [Internet]. Austin (TX): Landes Bioscience; 2000-. Available from: http://www.ncbi.nlm.nih.gov/books/NBK6156/
B cells		r0425			Chien S. Metabolic Management. In: Madame Curie Bioscience Database [Internet]. Austin (TX): Landes Bioscience; 2000-. Available from: http://www.ncbi.nlm.nih.gov/books/NBK6156/
B cells		r0426			Chien S. Metabolic Management. In: Madame Curie Bioscience Database [Internet]. Austin (TX): Landes Bioscience; 2000-. Available from: http://www.ncbi.nlm.nih.gov/books/NBK6156/
B cells		r0620			Chien S. Metabolic Management. In: Madame Curie Bioscience Database [Internet]. Austin (TX): Landes Bioscience; 2000-. Available from: http://www.ncbi.nlm.nih.gov/books/NBK6156/
B cells	ETC	ATPS4m			Chien S. Metabolic Management. In: Madame Curie Bioscience Database [Internet]. Austin (TX): Landes Bioscience; 2000-. Available from: http://www.ncbi.nlm.nih.gov/books/NBK6156/
B cells		CYOOm2			Chien S. Metabolic Management. In: Madame Curie Bioscience Database [Internet]. Austin (TX): Landes Bioscience; 2000-. Available from: http://www.ncbi.nlm.nih.gov/books/NBK6156/
B cells		CYOR_u10m			Chien S. Metabolic Management. In: Madame Curie Bioscience Database [Internet]. Austin (TX): Landes Bioscience; 2000-. Available from: http://www.ncbi.nlm.nih.gov/books/NBK6156/
B cells		NADH2_u10m			Chien S. Metabolic Management. In: Madame Curie Bioscience Database [Internet]. Austin (TX): Landes Bioscience; 2000-. Available from: http://www.ncbi.nlm.nih.gov/books/NBK6156/
B cells		CYOOm3			Chien S. Metabolic Management. In: Madame Curie Bioscience Database [Internet]. Austin (TX): Landes Bioscience; 2000-. Available from: http://www.ncbi.nlm.nih.gov/books/NBK6156/
B cells		FADH2ETC			Chien S. Metabolic Management. In: Madame Curie Bioscience Database [Internet]. Austin (TX): Landes Bioscience; 2000-. Available from: http://www.ncbi.nlm.nih.gov/books/NBK6156/
B cells		GLYC3PFADm			Chien S. Metabolic Management. In: Madame Curie Bioscience Database [Internet]. Austin (TX): Landes Bioscience; 2000-. Available from: http://www.ncbi.nlm.nih.gov/books/NBK6156/
B cells	tyrosine metabolism	SALMCOM		added as per human proteome data by Kim et al	PMID: 24870542
B cells		SALMCOM2			PMID: 24870542
B cells	peptide metabolism, Leucylleucine, cytosol	LEULEULAPc		added as per human proteome data by Kim et al	PMID: 24870542
B cells		GLYPROPRO1c			PMID: 24870542
B cells		PROGLYPRO1c			PMID: 24870542
B cells	transport extracellular, ADPribose	ADPRIBt		added as per human proteome data by Kim et al	PMID: 24870542
B cells		NADNe			PMID: 24870542
B cells		NADPNe			PMID: 24870542
B cells	demand rxn	DM_dctp_m_			required for replication of mitochondrial genome
B cells		DM_dgtp_m_			required for replication of mitochondrial genome
B cells		DM_dttp_m_			required for replication of mitochondrial genome
B cells		DM_datp_m_			required for replication of mitochondrial genome
B cells		DM_itp(n)			required for replication of mitochondrial genome
B cells	cholesterol synthesis, cytosol	FRTT		added as per human proteome data by Kim et al	PMID: 24870542
B cells		PMEVKc		added as per human proteome data by Kim et al	PMID: 24870542
B cells		MEVK1c		added as per human proteome data by Kim et al	PMID: 24870542
brain	ketolysis	BDHm		beta-Hydroxybutyrate and acetoacetate utilization by the brain shows that fat products may even satisfy the central nervous system's substrate requirement, and therefore circumvent the need for gluconeogenesis and concomitant nitrogen depletion. The keto acids did fulfill the predominant energy requirement in a satisfactory fashion. Catheterization of cerebral vessels in three obese patients unde…	PMID: 6061736, PMID: 23921897, George J. Siegel, R. W. A., Scott T. Brady, Donald L. Price (2006) Basic neurochemistry: molecular, cellular and medical aspects. 7th edition.Elsevier publication.
brain		OCOAT1m		beta-Hydroxybutyrate and acetoacetate utilization by the brain shows that fat products may even satisfy the central nervous system's substrate requirement, and therefore circumvent the need for gluconeogenesis and concomitant nitrogen depletion. The keto acids did fulfill the predominant energy requirement in a satisfactory fashion. Catheterization of cerebral vessels in three obese patients unde…	PMID: 6061736, PMID: 23921897, George J. Siegel, R. W. A., Scott T. Brady, Donald L. Price (2006) Basic neurochemistry: molecular, cellular and medical aspects. 7th edition.Elsevier publication.
brain		ACACT1r		beta-Hydroxybutyrate and acetoacetate utilization by the brain shows that fat products may even satisfy the central nervous system's substrate requirement, and therefore circumvent the need for gluconeogenesis and concomitant nitrogen depletion. The keto acids did fulfill the predominant energy requirement in a satisfactory fashion. Catheterization of cerebral vessels in three obese patients unde…	PMID: 6061736, PMID: 23921897, George J. Siegel, R. W. A., Scott T. Brady, Donald L. Price (2006) Basic neurochemistry: molecular, cellular and medical aspects. 7th edition.Elsevier publication.
brain	malic enzyme	ME2m		presence of the malic enzyme has also been shown in brain tissue.	PMID: 13867915.
brain	aspartate transaminase, cytosol	ASPTA		The data indicate that oxaloacetate is being utilized for the synthesis of alpha-ketoglutarate, glutamate, and glutamine at a faster rate than it is converted to aspartic acid. The shift of the C14 labeling pattern from aspartic acid toward glutamine in brain during ammonia infusion also can be seen when the balance sheet of the distribution of the fixed C14 is considered. Thus, in Experiments, i…	PMID: 13867915
brain	glutamine synthase, cytosol	GLNS		These data demonstrate that the major mechanism for ammonia removal in the brain is the formation of glutamine, whereas in liver it is urea formation. Glutamine is the only cerebral amino acid showing a considerable increase in concentration as a result of ammonia infusion. This increase occurs without a corresponding drop in the glutamic acid concentration. With an assumed blood flow of 50 ml pe…	PMID: 13867916, George J. Siegel, R. W. A., Scott T. Brady, Donald L. Price (2006) Basic neurochemistry: molecular, cellular and medical aspects. 7th edition.Elsevier publication.
brain	alanine transaminase, cytosol	ALATA_L		The data indicate that oxaloacetate is being utilized for the synthesis of alpha-ketoglutarate, glutamate, and glutamine at a faster rate than it is converted to aspartic acid. The shift of the C14 labeling pattern from aspartic acid toward glutamine in brain during ammonia infusion also can be seen when the balance sheet of the distribution of the fixed C14 is considered. Thus, in Experiments, i…	PMID: 13867915, George J. Siegel, R. W. A., Scott T. Brady, Donald L. Price (2006) Basic neurochemistry: molecular, cellular and medical aspects. 7th edition.Elsevier publication.
brain	glutamate degradation, mitochondria	GLUDxm		These data demonstrate that the major mechanism for ammonia removal in the brain is the formation of glutamine, whereas in liver it is urea formation. Glutamine is the only cerebral amino acid showing a considerable increase in concentration as a result of ammonia infusion. This increase occurs without a corresponding drop in the glutamic acid concentration. With an assumed blood flow of 50 ml pe…	PMID: 13867916
brain		GLUDym		These data demonstrate that the major mechanism for ammonia removal in the brain is the formation of glutamine, whereas in liver it is urea formation. Glutamine is the only cerebral amino acid showing a considerable increase in concentration as a result of ammonia infusion. This increase occurs without a corresponding drop in the glutamic acid concentration. With an assumed blood flow of 50 ml pe…	PMID: 13867916
brain	glutamine metabolism, mitochondria/ glutaminase	GLUNm		A consideration of the amounts of glutamic acid and glutamine supplied by the blood leads to the conclusion that the glutamic acid of the newly formed glutamine is synthesized in the brain.	PMID: 13867916
brain	TCA cycle	r0384		The data indicate a significant incorporation of CO2 into the amino acids of the cerebral cortex, presumably by way of the citric acid cycle.	PMID: 13867915,
brain		ACONT		The data indicate a significant incorporation of CO2 into the amino acids of the cerebral cortex, presumably by way of the citric acid cycle.	PMID: 13867915,
brain		FUM		The data indicate a significant incorporation of CO2 into the amino acids of the cerebral cortex, presumably by way of the citric acid cycle.	PMID: 13867915,
brain		ICDHy		The data indicate a significant incorporation of CO2 into the amino acids of the cerebral cortex, presumably by way of the citric acid cycle.	PMID: 13867915,
brain		MDH		The data indicate a significant incorporation of CO2 into the amino acids of the cerebral cortex, presumably by way of the citric acid cycle.	PMID: 13867915,
brain		r0422		The data indicate a significant incorporation of CO2 into the amino acids of the cerebral cortex, presumably by way of the citric acid cycle.	PMID: 13867915,
brain		r0509		The data indicate a significant incorporation of CO2 into the amino acids of the cerebral cortex, presumably by way of the citric acid cycle.	PMID: 13867915,
brain		ACONTm		The data indicate a significant incorporation of CO2 into the amino acids of the cerebral cortex, presumably by way of the citric acid cycle.	PMID: 13867915,
brain		AKGDm		The data indicate a significant incorporation of CO2 into the amino acids of the cerebral cortex, presumably by way of the citric acid cycle.	PMID: 13867915,
brain		CSm		The data indicate a significant incorporation of CO2 into the amino acids of the cerebral cortex, presumably by way of the citric acid cycle.	PMID: 13867915,
brain		FUMm		The data indicate a significant incorporation of CO2 into the amino acids of the cerebral cortex, presumably by way of the citric acid cycle.	PMID: 13867915,
brain		ICDHxm		The data indicate a significant incorporation of CO2 into the amino acids of the cerebral cortex, presumably by way of the citric acid cycle.	PMID: 13867915,
brain		ICDHyrm		The data indicate a significant incorporation of CO2 into the amino acids of the cerebral cortex, presumably by way of the citric acid cycle.	PMID: 13867915,
brain		MDHm		The data indicate a significant incorporation of CO2 into the amino acids of the cerebral cortex, presumably by way of the citric acid cycle.	PMID: 13867915,
brain		SUCD1m		The data indicate a significant incorporation of CO2 into the amino acids of the cerebral cortex, presumably by way of the citric acid cycle.	PMID: 13867915,
brain		SUCOAS1m		The data indicate a significant incorporation of CO2 into the amino acids of the cerebral cortex, presumably by way of the citric acid cycle.	PMID: 13867915,
brain		SUCOASm		The data indicate a significant incorporation of CO2 into the amino acids of the cerebral cortex, presumably by way of the citric acid cycle.	PMID: 13867915,
brain		r0163		The data indicate a significant incorporation of CO2 into the amino acids of the cerebral cortex, presumably by way of the citric acid cycle.	PMID: 13867915,
brain		r0317		The data indicate a significant incorporation of CO2 into the amino acids of the cerebral cortex, presumably by way of the citric acid cycle.	PMID: 13867915,
brain		r0423		The data indicate a significant incorporation of CO2 into the amino acids of the cerebral cortex, presumably by way of the citric acid cycle.	PMID: 13867915,
brain		r0425		The data indicate a significant incorporation of CO2 into the amino acids of the cerebral cortex, presumably by way of the citric acid cycle.	PMID: 13867915,
brain		r0426		The data indicate a significant incorporation of CO2 into the amino acids of the cerebral cortex, presumably by way of the citric acid cycle.	PMID: 13867915,
brain		r0620		The data indicate a significant incorporation of CO2 into the amino acids of the cerebral cortex, presumably by way of the citric acid cycle.	PMID: 13867915,
brain		ICDHyp		The data indicate a significant incorporation of CO2 into the amino acids of the cerebral cortex, presumably by way of the citric acid cycle.	PMID: 13867915,
brain		r0424		The data indicate a significant incorporation of CO2 into the amino acids of the cerebral cortex, presumably by way of the citric acid cycle.	PMID: 13867915,
brain		MDHx		The data indicate a significant incorporation of CO2 into the amino acids of the cerebral cortex, presumably by way of the citric acid cycle.	PMID: 13867915,
brain	glutamate degradation, cytosol/ Glutamate Decarboxylase	GLUDC		y-Aminobutyric acid isolated from the tissue, as well as that obtained after decarboxylation of glutamic acid or glutamine, has less than 5% of the counts of the precursor. These findings give additional support to the assumption that the operation of a CO2 fixation mechanism in brain is similar to that in liver.	PMID: 13867915
brain	cysteine and CoA metabolism	r0381		In the whole brain, hypotaurine is estimated to be present at approximately 1% of taurine levels (25). Hypotaurine is postulated to function as an antioxidant, and astrocytic hypotaurine is believed to be exported to neurons, where it is converted to taurine (3, 23, 24). We report robust incorporation of radioactivity from [35S]cysteine into taurine in rat glioma cells (C6) as well as in primary …	PMID: 21778230, PMID: 15659606,
brain		HYPTROX		In the whole brain, hypotaurine is estimated to be present at approximately 1% of taurine levels (25). Hypotaurine is postulated to function as an antioxidant, and astrocytic hypotaurine is believed to be exported to neurons, where it is converted to taurine (3, 23, 24). We report robust incorporation of radioactivity from [35S]cysteine into taurine in rat glioma cells (C6) as well as in primary …	PMID: 21778230, PMID: 15659606,
brain		LCYSTCBOXL		In the whole brain, hypotaurine is estimated to be present at approximately 1% of taurine levels (25). Hypotaurine is postulated to function as an antioxidant, and astrocytic hypotaurine is believed to be exported to neurons, where it is converted to taurine (3, 23, 24). We report robust incorporation of radioactivity from [35S]cysteine into taurine in rat glioma cells (C6) as well as in primary …	PMID: 21778230, PMID: 15659606,
brain		r0539		In the whole brain, hypotaurine is estimated to be present at approximately 1% of taurine levels (25). Hypotaurine is postulated to function as an antioxidant, and astrocytic hypotaurine is believed to be exported to neurons, where it is converted to taurine (3, 23, 24). We report robust incorporation of radioactivity from [35S]cysteine into taurine in rat glioma cells (C6) as well as in primary …	PMID: 21778230, PMID: 15659606,
brain		3SALACBOXL		In the whole brain, hypotaurine is estimated to be present at approximately 1% of taurine levels (25). Hypotaurine is postulated to function as an antioxidant, and astrocytic hypotaurine is believed to be exported to neurons, where it is converted to taurine (3, 23, 24). We report robust incorporation of radioactivity from [35S]cysteine into taurine in rat glioma cells (C6) as well as in primary …	PMID: 21778230, PMID: 15659606,
brain		PNTEH		In the whole brain, hypotaurine is estimated to be present at approximately 1% of taurine levels (25). Hypotaurine is postulated to function as an antioxidant, and astrocytic hypotaurine is believed to be exported to neurons, where it is converted to taurine (3, 23, 24). We report robust incorporation of radioactivity from [35S]cysteine into taurine in rat glioma cells (C6) as well as in primary …	PMID: 21778230, PMID: 15659606,
brain		PAN4PP		In the whole brain, hypotaurine is estimated to be present at approximately 1% of taurine levels (25). Hypotaurine is postulated to function as an antioxidant, and astrocytic hypotaurine is believed to be exported to neurons, where it is converted to taurine (3, 23, 24). We report robust incorporation of radioactivity from [35S]cysteine into taurine in rat glioma cells (C6) as well as in primary …	PMID: 21778230, PMID: 15659606,
brain		r0578		In the whole brain, hypotaurine is estimated to be present at approximately 1% of taurine levels (25). Hypotaurine is postulated to function as an antioxidant, and astrocytic hypotaurine is believed to be exported to neurons, where it is converted to taurine (3, 23, 24). We report robust incorporation of radioactivity from [35S]cysteine into taurine in rat glioma cells (C6) as well as in primary …	PMID: 21778230, PMID: 15659606,
brain		r0579		In the whole brain, hypotaurine is estimated to be present at approximately 1% of taurine levels (25). Hypotaurine is postulated to function as an antioxidant, and astrocytic hypotaurine is believed to be exported to neurons, where it is converted to taurine (3, 23, 24). We report robust incorporation of radioactivity from [35S]cysteine into taurine in rat glioma cells (C6) as well as in primary …	PMID: 21778230, PMID: 15659606,
brain		r0614		In the whole brain, hypotaurine is estimated to be present at approximately 1% of taurine levels (25). Hypotaurine is postulated to function as an antioxidant, and astrocytic hypotaurine is believed to be exported to neurons, where it is converted to taurine (3, 23, 24). We report robust incorporation of radioactivity from [35S]cysteine into taurine in rat glioma cells (C6) as well as in primary …	PMID: 21778230, PMID: 15659606,
brain		r0680		In the whole brain, hypotaurine is estimated to be present at approximately 1% of taurine levels (25). Hypotaurine is postulated to function as an antioxidant, and astrocytic hypotaurine is believed to be exported to neurons, where it is converted to taurine (3, 23, 24). We report robust incorporation of radioactivity from [35S]cysteine into taurine in rat glioma cells (C6) as well as in primary …	PMID: 21778230, PMID: 15659606,
brain		r1010		In the whole brain, hypotaurine is estimated to be present at approximately 1% of taurine levels (25). Hypotaurine is postulated to function as an antioxidant, and astrocytic hypotaurine is believed to be exported to neurons, where it is converted to taurine (3, 23, 24). We report robust incorporation of radioactivity from [35S]cysteine into taurine in rat glioma cells (C6) as well as in primary …	PMID: 21778230, PMID: 15659606,
brain		r0580		In the whole brain, hypotaurine is estimated to be present at approximately 1% of taurine levels (25). Hypotaurine is postulated to function as an antioxidant, and astrocytic hypotaurine is believed to be exported to neurons, where it is converted to taurine (3, 23, 24). We report robust incorporation of radioactivity from [35S]cysteine into taurine in rat glioma cells (C6) as well as in primary …	PMID: 21778230, PMID: 15659606,
brain		r0679		In the whole brain, hypotaurine is estimated to be present at approximately 1% of taurine levels (25). Hypotaurine is postulated to function as an antioxidant, and astrocytic hypotaurine is believed to be exported to neurons, where it is converted to taurine (3, 23, 24). We report robust incorporation of radioactivity from [35S]cysteine into taurine in rat glioma cells (C6) as well as in primary …	PMID: 21778230, PMID: 15659606,
brain		CYSO		In the whole brain, hypotaurine is estimated to be present at approximately 1% of taurine levels (25). Hypotaurine is postulated to function as an antioxidant, and astrocytic hypotaurine is believed to be exported to neurons, where it is converted to taurine (3, 23, 24). We report robust incorporation of radioactivity from [35S]cysteine into taurine in rat glioma cells (C6) as well as in primary …	PMID: 21778230, PMID: 15659606,
brain	glutathione synthesis	GLUCYS		In the whole brain, hypotaurine is estimated to be present at approximately 1% of taurine levels (25). Hypotaurine is postulated to function as an antioxidant, and astrocytic hypotaurine is believed to be exported to neurons, where it is converted to taurine (3, 23, 24). We report robust incorporation of radioactivity from [35S]cysteine into taurine in rat glioma cells (C6) as well as in primary …	PMID: 21778230, PMID: 15659606,
brain		GTHS		In the whole brain, hypotaurine is estimated to be present at approximately 1% of taurine levels (25). Hypotaurine is postulated to function as an antioxidant, and astrocytic hypotaurine is believed to be exported to neurons, where it is converted to taurine (3, 23, 24). We report robust incorporation of radioactivity from [35S]cysteine into taurine in rat glioma cells (C6) as well as in primary …	PMID: 21778230, PMID: 15659606,
brain	transport extracellular, sodium potassium antiport/ Na+/K+ AtPase	NaKt		Bicarbonate and other ions are actively secreted across the blood brain barrier (BBB) (34,35). (Na1/K1)-ATPase is present in the abluminal membrane (36). One of the most important functions of (Na1/ K1)-ATPase is to maintain the high concentration gradient of Na1 (external . internal) so Na1-dependent transport can occur.	PMID: 16365086
brain	isoleucine metabolism	ILETAm		As in skeletal muscle, there is substantial uptake of BCAAs into the brain in rats (58), and, in humans, the cerebral arteriovenous difference for leucine exceeds that of other amino acids. The BCATm is expressed ubiquitously, whereas the cytosolic isozyme BCATc is found almost exclusively in nervous tissue. This suggests that alanine synthesis from glutamate occurs in mitochondria in skeletal mu…	PMID: 15930469, PMID: 16365086,
brain		ILEt5m		As in skeletal muscle, there is substantial uptake of BCAAs into the brain in rats (58), and, in humans, the cerebral arteriovenous difference for leucine exceeds that of other amino acids. The BCATm is expressed ubiquitously, whereas the cytosolic isozyme BCATc is found almost exclusively in nervous tissue. This suggests that alanine synthesis from glutamate occurs in mitochondria in skeletal mu…	PMID: 15930469, PMID: 16365086,
brain		OIVD3m		As in skeletal muscle, there is substantial uptake of BCAAs into the brain in rats (58), and, in humans, the cerebral arteriovenous difference for leucine exceeds that of other amino acids. The BCATm is expressed ubiquitously, whereas the cytosolic isozyme BCATc is found almost exclusively in nervous tissue. This suggests that alanine synthesis from glutamate occurs in mitochondria in skeletal mu…	PMID: 15930469, PMID: 16365086,
brain		ILETA		As in skeletal muscle, there is substantial uptake of BCAAs into the brain in rats (58), and, in humans, the cerebral arteriovenous difference for leucine exceeds that of other amino acids. The BCATm is expressed ubiquitously, whereas the cytosolic isozyme BCATc is found almost exclusively in nervous tissue. This suggests that alanine synthesis from glutamate occurs in mitochondria in skeletal mu…	PMID: 15930469, PMID: 16365086,
brain	leucine metabolism	LEUt5m		As in skeletal muscle, there is substantial uptake of BCAAs into the brain in rats (58), and, in humans, the cerebral arteriovenous difference for leucine exceeds that of other amino acids. The BCATm is expressed ubiquitously, whereas the cytosolic isozyme BCATc is found almost exclusively in nervous tissue. This suggests that alanine synthesis from glutamate occurs in mitochondria in skeletal mu…	PMID: 15930469, PMID: 16365086,
brain		LEUTAm		As in skeletal muscle, there is substantial uptake of BCAAs into the brain in rats (58), and, in humans, the cerebral arteriovenous difference for leucine exceeds that of other amino acids. The BCATm is expressed ubiquitously, whereas the cytosolic isozyme BCATc is found almost exclusively in nervous tissue. This suggests that alanine synthesis from glutamate occurs in mitochondria in skeletal mu…	PMID: 15930469, PMID: 16365086,
brain		OIVD1m		As in skeletal muscle, there is substantial uptake of BCAAs into the brain in rats (58), and, in humans, the cerebral arteriovenous difference for leucine exceeds that of other amino acids. The BCATm is expressed ubiquitously, whereas the cytosolic isozyme BCATc is found almost exclusively in nervous tissue. This suggests that alanine synthesis from glutamate occurs in mitochondria in skeletal mu…	PMID: 15930469, PMID: 16365086,
brain		LEUTA		As in skeletal muscle, there is substantial uptake of BCAAs into the brain in rats (58), and, in humans, the cerebral arteriovenous difference for leucine exceeds that of other amino acids. The BCATm is expressed ubiquitously, whereas the cytosolic isozyme BCATc is found almost exclusively in nervous tissue. This suggests that alanine synthesis from glutamate occurs in mitochondria in skeletal mu…	PMID: 15930469, PMID: 16365086,
brain	valine metabolism	VALt5m		As in skeletal muscle, there is substantial uptake of BCAAs into the brain in rats (58), and, in humans, the cerebral arteriovenous difference for leucine exceeds that of other amino acids. The BCATm is expressed ubiquitously, whereas the cytosolic isozyme BCATc is found almost exclusively in nervous tissue. This suggests that alanine synthesis from glutamate occurs in mitochondria in skeletal mu…	PMID: 15930469, PMID: 16365086,
brain		VALTAm		As in skeletal muscle, there is substantial uptake of BCAAs into the brain in rats (58), and, in humans, the cerebral arteriovenous difference for leucine exceeds that of other amino acids. The BCATm is expressed ubiquitously, whereas the cytosolic isozyme BCATc is found almost exclusively in nervous tissue. This suggests that alanine synthesis from glutamate occurs in mitochondria in skeletal mu…	PMID: 15930469, PMID: 16365086,
brain		VALTA		As in skeletal muscle, there is substantial uptake of BCAAs into the brain in rats (58), and, in humans, the cerebral arteriovenous difference for leucine exceeds that of other amino acids. The BCATm is expressed ubiquitously, whereas the cytosolic isozyme BCATc is found almost exclusively in nervous tissue. This suggests that alanine synthesis from glutamate occurs in mitochondria in skeletal mu…	PMID: 15930469, PMID: 16365086,
brain		OIVD2m		As in skeletal muscle, there is substantial uptake of BCAAs into the brain in rats (58), and, in humans, the cerebral arteriovenous difference for leucine exceeds that of other amino acids. The BCATm is expressed ubiquitously, whereas the cytosolic isozyme BCATc is found almost exclusively in nervous tissue. This suggests that alanine synthesis from glutamate occurs in mitochondria in skeletal mu…	PMID: 15930469, PMID: 16365086,
brain	glycolysis	ENO			George J. Siegel, R. W. A., Scott T. Brady, Donald L. Price (2006) Basic neurochemistry: molecular, cellular and medical aspects. 7th edition.Elsevier publication.
brain		FBA			George J. Siegel, R. W. A., Scott T. Brady, Donald L. Price (2006) Basic neurochemistry: molecular, cellular and medical aspects. 7th edition.Elsevier publication.
brain		GAPD			George J. Siegel, R. W. A., Scott T. Brady, Donald L. Price (2006) Basic neurochemistry: molecular, cellular and medical aspects. 7th edition.Elsevier publication.
brain		HEX1			George J. Siegel, R. W. A., Scott T. Brady, Donald L. Price (2006) Basic neurochemistry: molecular, cellular and medical aspects. 7th edition.Elsevier publication.
brain		PGI			George J. Siegel, R. W. A., Scott T. Brady, Donald L. Price (2006) Basic neurochemistry: molecular, cellular and medical aspects. 7th edition.Elsevier publication.
brain		PGK			George J. Siegel, R. W. A., Scott T. Brady, Donald L. Price (2006) Basic neurochemistry: molecular, cellular and medical aspects. 7th edition.Elsevier publication.
brain		PGM			George J. Siegel, R. W. A., Scott T. Brady, Donald L. Price (2006) Basic neurochemistry: molecular, cellular and medical aspects. 7th edition.Elsevier publication.
brain		PYK			George J. Siegel, R. W. A., Scott T. Brady, Donald L. Price (2006) Basic neurochemistry: molecular, cellular and medical aspects. 7th edition.Elsevier publication.
brain		TPI			George J. Siegel, R. W. A., Scott T. Brady, Donald L. Price (2006) Basic neurochemistry: molecular, cellular and medical aspects. 7th edition.Elsevier publication.
brain		r0122			George J. Siegel, R. W. A., Scott T. Brady, Donald L. Price (2006) Basic neurochemistry: molecular, cellular and medical aspects. 7th edition.Elsevier publication.
brain		r0153			George J. Siegel, R. W. A., Scott T. Brady, Donald L. Price (2006) Basic neurochemistry: molecular, cellular and medical aspects. 7th edition.Elsevier publication.
brain		r0165			George J. Siegel, R. W. A., Scott T. Brady, Donald L. Price (2006) Basic neurochemistry: molecular, cellular and medical aspects. 7th edition.Elsevier publication.
brain		r0280			George J. Siegel, R. W. A., Scott T. Brady, Donald L. Price (2006) Basic neurochemistry: molecular, cellular and medical aspects. 7th edition.Elsevier publication.
brain		r0354			George J. Siegel, R. W. A., Scott T. Brady, Donald L. Price (2006) Basic neurochemistry: molecular, cellular and medical aspects. 7th edition.Elsevier publication.
brain		r0355			George J. Siegel, R. W. A., Scott T. Brady, Donald L. Price (2006) Basic neurochemistry: molecular, cellular and medical aspects. 7th edition.Elsevier publication.
brain		r0413			George J. Siegel, R. W. A., Scott T. Brady, Donald L. Price (2006) Basic neurochemistry: molecular, cellular and medical aspects. 7th edition.Elsevier publication.
brain		RE2954C			George J. Siegel, R. W. A., Scott T. Brady, Donald L. Price (2006) Basic neurochemistry: molecular, cellular and medical aspects. 7th edition.Elsevier publication.
brain		ACYP			George J. Siegel, R. W. A., Scott T. Brady, Donald L. Price (2006) Basic neurochemistry: molecular, cellular and medical aspects. 7th edition.Elsevier publication.
brain		r0173			George J. Siegel, R. W. A., Scott T. Brady, Donald L. Price (2006) Basic neurochemistry: molecular, cellular and medical aspects. 7th edition.Elsevier publication.
brain		LDH_L			George J. Siegel, R. W. A., Scott T. Brady, Donald L. Price (2006) Basic neurochemistry: molecular, cellular and medical aspects. 7th edition.Elsevier publication.
brain	HMP shunt	G6PDH2r			George J. Siegel, R. W. A., Scott T. Brady, Donald L. Price (2006) Basic neurochemistry: molecular, cellular and medical aspects. 7th edition.Elsevier publication.
brain		GND			George J. Siegel, R. W. A., Scott T. Brady, Donald L. Price (2006) Basic neurochemistry: molecular, cellular and medical aspects. 7th edition.Elsevier publication.
brain		PGL			George J. Siegel, R. W. A., Scott T. Brady, Donald L. Price (2006) Basic neurochemistry: molecular, cellular and medical aspects. 7th edition.Elsevier publication.
brain		PPM			George J. Siegel, R. W. A., Scott T. Brady, Donald L. Price (2006) Basic neurochemistry: molecular, cellular and medical aspects. 7th edition.Elsevier publication.
brain		PRPPS			George J. Siegel, R. W. A., Scott T. Brady, Donald L. Price (2006) Basic neurochemistry: molecular, cellular and medical aspects. 7th edition.Elsevier publication.
brain		RBK			George J. Siegel, R. W. A., Scott T. Brady, Donald L. Price (2006) Basic neurochemistry: molecular, cellular and medical aspects. 7th edition.Elsevier publication.
brain		RBK_D			George J. Siegel, R. W. A., Scott T. Brady, Donald L. Price (2006) Basic neurochemistry: molecular, cellular and medical aspects. 7th edition.Elsevier publication.
brain		RPE			George J. Siegel, R. W. A., Scott T. Brady, Donald L. Price (2006) Basic neurochemistry: molecular, cellular and medical aspects. 7th edition.Elsevier publication.
brain		RPI			George J. Siegel, R. W. A., Scott T. Brady, Donald L. Price (2006) Basic neurochemistry: molecular, cellular and medical aspects. 7th edition.Elsevier publication.
brain		TALA			George J. Siegel, R. W. A., Scott T. Brady, Donald L. Price (2006) Basic neurochemistry: molecular, cellular and medical aspects. 7th edition.Elsevier publication.
brain		TKT1			George J. Siegel, R. W. A., Scott T. Brady, Donald L. Price (2006) Basic neurochemistry: molecular, cellular and medical aspects. 7th edition.Elsevier publication.
brain		TKT2			George J. Siegel, R. W. A., Scott T. Brady, Donald L. Price (2006) Basic neurochemistry: molecular, cellular and medical aspects. 7th edition.Elsevier publication.
brain		r0407			George J. Siegel, R. W. A., Scott T. Brady, Donald L. Price (2006) Basic neurochemistry: molecular, cellular and medical aspects. 7th edition.Elsevier publication.
brain		r0408			George J. Siegel, R. W. A., Scott T. Brady, Donald L. Price (2006) Basic neurochemistry: molecular, cellular and medical aspects. 7th edition.Elsevier publication.
brain		r0409			George J. Siegel, R. W. A., Scott T. Brady, Donald L. Price (2006) Basic neurochemistry: molecular, cellular and medical aspects. 7th edition.Elsevier publication.
brain		G6PDH2c			George J. Siegel, R. W. A., Scott T. Brady, Donald L. Price (2006) Basic neurochemistry: molecular, cellular and medical aspects. 7th edition.Elsevier publication.
brain		GNDc			George J. Siegel, R. W. A., Scott T. Brady, Donald L. Price (2006) Basic neurochemistry: molecular, cellular and medical aspects. 7th edition.Elsevier publication.
brain		PGLc			George J. Siegel, R. W. A., Scott T. Brady, Donald L. Price (2006) Basic neurochemistry: molecular, cellular and medical aspects. 7th edition.Elsevier publication.
brain		RPEc			George J. Siegel, R. W. A., Scott T. Brady, Donald L. Price (2006) Basic neurochemistry: molecular, cellular and medical aspects. 7th edition.Elsevier publication.
brain		RE0124C			George J. Siegel, R. W. A., Scott T. Brady, Donald L. Price (2006) Basic neurochemistry: molecular, cellular and medical aspects. 7th edition.Elsevier publication.
brain		G6PDH2rer			George J. Siegel, R. W. A., Scott T. Brady, Donald L. Price (2006) Basic neurochemistry: molecular, cellular and medical aspects. 7th edition.Elsevier publication.
brain		GNDer			George J. Siegel, R. W. A., Scott T. Brady, Donald L. Price (2006) Basic neurochemistry: molecular, cellular and medical aspects. 7th edition.Elsevier publication.
brain		PGLer			George J. Siegel, R. W. A., Scott T. Brady, Donald L. Price (2006) Basic neurochemistry: molecular, cellular and medical aspects. 7th edition.Elsevier publication.
brain		r0249			George J. Siegel, R. W. A., Scott T. Brady, Donald L. Price (2006) Basic neurochemistry: molecular, cellular and medical aspects. 7th edition.Elsevier publication.
brain		G6PDH1rer			George J. Siegel, R. W. A., Scott T. Brady, Donald L. Price (2006) Basic neurochemistry: molecular, cellular and medical aspects. 7th edition.Elsevier publication.
brain	octanoate oxidation	FAOXC80		In contrast to long-chain fatty acids, the medium-chain octanoic acid is rapidly oxidized in the brain. However, cerebral octanoate oxidation seems to be a special case for two reasons: First, octanoate oxidation mostly takes place in astrocytes, and, in contrast to long-chain fatty acids, its oxidation by mitochondria is not under the control of the acylcarnitine/ carnitine antiporter. These dat…	PMID: 12843297, PMID: 23921897.
brain		FAOXC8C6m			PMID: 12843297, PMID: 23921897.
brain		FAOXC8C6x			PMID: 12843297, PMID: 23921897.
brain		OCTAt			PMID: 12843297, PMID: 23921897.
brain		FACOAL80i			PMID: 12843297, PMID: 23921897.
brain		C80CPT1			PMID: 12843297, PMID: 23921897.
brain		OCCOAtm			PMID: 12843297, PMID: 23921897.
brain		OCCOAtx			PMID: 12843297, PMID: 23921897.
brain	fatty acid synthesis & elongation	ACCOACm		There is biosynthesis of long chain fatty acids by subcellular particles in mature brain. The elongation pathway is also present in both microsomal and mitochondrial fractions of rat brain. When these systems were incubated with malonyl-CoA or acetyl-CoA in the presence of ATP, the reaction products, a variety of saturated and polyunsaturated fatty acids, and their decarboxylation ratios of 1: 1.…	PMID: 4298514, PMID: 11478374,
brain		r0634			PMID: 4298514, PMID: 11478374,
brain		FAEL204			PMID: 4298514, PMID: 11478374,
brain		FAEL205			PMID: 4298514, PMID: 11478374,
brain		FAEL183			PMID: 4298514, PMID: 11478374,
brain		r0638			PMID: 4298514, PMID: 11478374,
brain		FAEL184			PMID: 4298514, PMID: 11478374,
brain		r0511			PMID: 4298514, PMID: 11478374,
brain		r0633			PMID: 4298514, PMID: 11478374,
brain		r0510			PMID: 4298514, PMID: 11478374,
brain		r0309			PMID: 4298514, PMID: 11478374,
brain		r0652			PMID: 4298514, PMID: 11478374,
brain		RE3162C			PMID: 4298514, PMID: 11478374,
brain		RE3162R			PMID: 4298514, PMID: 11478374,
brain		RE3238C			PMID: 4298514, PMID: 11478374,
brain		RE3229C			PMID: 4298514, PMID: 11478374,
brain		RE3229R			PMID: 4298514, PMID: 11478374,
brain		RE3239C			PMID: 4298514, PMID: 11478374,
brain		RE3237C			PMID: 4298514, PMID: 11478374,
brain		RE3153C			PMID: 4298514, PMID: 11478374,
brain		RE3153R			PMID: 4298514, PMID: 11478374,
brain		RE3122C			PMID: 4298514, PMID: 11478374,
brain		RE3122R			PMID: 4298514, PMID: 11478374,
brain		RE3126C			PMID: 4298514, PMID: 11478374,
brain		RE3126R			PMID: 4298514, PMID: 11478374,
brain		RE3155C			PMID: 4298514, PMID: 11478374,
brain		RE3155R			PMID: 4298514, PMID: 11478374,
brain		RE3166C			PMID: 4298514, PMID: 11478374,
brain		RE3166R			PMID: 4298514, PMID: 11478374,
brain		RE3227C			PMID: 4298514, PMID: 11478374,
brain		RE3227R			PMID: 4298514, PMID: 11478374,
brain		RE3230C			PMID: 4298514, PMID: 11478374,
brain		RE3230R			PMID: 4298514, PMID: 11478374,
brain		RE3112C			PMID: 4298514, PMID: 11478374,
brain		RE3112R			PMID: 4298514, PMID: 11478374,
brain		RE3234C			PMID: 4298514, PMID: 11478374,
brain		RE3234R			PMID: 4298514, PMID: 11478374,
brain		RE3242C			PMID: 4298514, PMID: 11478374,
brain		RE3242R			PMID: 4298514, PMID: 11478374,
brain		RE3171C			PMID: 4298514, PMID: 11478374,
brain		RE3171R			PMID: 4298514, PMID: 11478374,
brain		RE3121C			PMID: 4298514, PMID: 11478374,
brain		RE3121R			PMID: 4298514, PMID: 11478374,
brain		RE3152C			PMID: 4298514, PMID: 11478374,
brain		RE3152R			PMID: 4298514, PMID: 11478374,
brain		RE3154C			PMID: 4298514, PMID: 11478374,
brain		RE3175C			PMID: 4298514, PMID: 11478374,
brain		RE3154R			PMID: 4298514, PMID: 11478374,
brain		RE3175R			PMID: 4298514, PMID: 11478374,
brain		RE3125C			PMID: 4298514, PMID: 11478374,
brain		RE3125R			PMID: 4298514, PMID: 11478374,
brain		RE3444C			PMID: 4298514, PMID: 11478374,
brain		RE3444M			PMID: 4298514, PMID: 11478374,
brain		RE3444X			PMID: 4298514, PMID: 11478374,
brain		RE0570C			PMID: 4298514, PMID: 11478374,
brain		RE0566C			PMID: 4298514, PMID: 11478374,
brain		RE0581C			PMID: 4298514, PMID: 11478374,
brain		RE0581R			PMID: 4298514, PMID: 11478374,
brain		r1314			PMID: 4298514, PMID: 11478374,
brain		RE0574C			PMID: 4298514, PMID: 11478374,
brain		RE3110C			PMID: 4298514, PMID: 11478374,
brain		RE3110R			PMID: 4298514, PMID: 11478374,
brain		RE3339C			PMID: 4298514, PMID: 11478374,
brain		RE3343C			PMID: 4298514, PMID: 11478374,
brain		RE3339M			PMID: 4298514, PMID: 11478374,
brain		RE3343M			PMID: 4298514, PMID: 11478374,
brain		RE3339X			PMID: 4298514, PMID: 11478374,
brain		RE3343X			PMID: 4298514, PMID: 11478374,
brain		RE3224C			PMID: 4298514, PMID: 11478374,
brain		RE3224R			PMID: 4298514, PMID: 11478374,
brain		RE3225C			PMID: 4298514, PMID: 11478374,
brain		RE3225R			PMID: 4298514, PMID: 11478374,
brain		RE3124C			PMID: 4298514, PMID: 11478374,
brain		RE3148C			PMID: 4298514, PMID: 11478374,
brain		RE3124R			PMID: 4298514, PMID: 11478374,
brain		RE3148R			PMID: 4298514, PMID: 11478374,
brain		RE3226C			PMID: 4298514, PMID: 11478374,
brain		RE3226R			PMID: 4298514, PMID: 11478374,
brain		RE3241C			PMID: 4298514, PMID: 11478374,
brain		RE3241R			PMID: 4298514, PMID: 11478374,
brain		r0692			PMID: 4298514, PMID: 11478374,
brain		r0766			PMID: 4298514, PMID: 11478374,
brain		RE3103C			PMID: 4298514, PMID: 11478374,
brain		RE3103R			PMID: 4298514, PMID: 11478374,
brain		RE3170C			PMID: 4298514, PMID: 11478374,
brain		RE3170R			PMID: 4298514, PMID: 11478374,
brain		RE3120C			PMID: 4298514, PMID: 11478374,
brain		RE3120R			PMID: 4298514, PMID: 11478374,
brain		RE3151C			PMID: 4298514, PMID: 11478374,
brain		RE3151R			PMID: 4298514, PMID: 11478374,
brain		RE3165C			PMID: 4298514, PMID: 11478374,
brain		RE3165R			PMID: 4298514, PMID: 11478374,
brain		RE0569C			PMID: 4298514, PMID: 11478374,
brain		RE0569E			PMID: 4298514, PMID: 11478374,
brain		r0768			PMID: 4298514, PMID: 11478374,
brain		r0769			PMID: 4298514, PMID: 11478374,
brain		RE3161C			PMID: 4298514, PMID: 11478374,
brain		RE3161R			PMID: 4298514, PMID: 11478374,
brain		RE0565C			PMID: 4298514, PMID: 11478374,
brain		r0696			PMID: 4298514, PMID: 11478374,
brain		r0772			PMID: 4298514, PMID: 11478374,
brain		r0760			PMID: 4298514, PMID: 11478374,
brain		r0761			PMID: 4298514, PMID: 11478374,
brain		RE0580R			PMID: 4298514, PMID: 11478374,
brain		RE0580L			PMID: 4298514, PMID: 11478374,
brain		r0694			PMID: 4298514, PMID: 11478374,
brain		r0764			PMID: 4298514, PMID: 11478374,
brain		r1313			PMID: 4298514, PMID: 11478374,
brain		RE3174C			PMID: 4298514, PMID: 11478374,
brain		RE3174R			PMID: 4298514, PMID: 11478374,
brain		RE0573N			PMID: 4298514, PMID: 11478374,
brain		r0701			PMID: 4298514, PMID: 11478374,
brain		RE3106C			PMID: 4298514, PMID: 11478374,
brain		RE3106R			PMID: 4298514, PMID: 11478374,
brain		r0678			PMID: 4298514, PMID: 11478374,
brain		r0691			PMID: 4298514, PMID: 11478374,
brain		RE3147C			PMID: 4298514, PMID: 11478374,
brain		RE3147R			PMID: 4298514, PMID: 11478374,
brain		PTE5x			PMID: 4298514, PMID: 11478374,
brain		RE3169C			PMID: 4298514, PMID: 11478374,
brain		RE3169R			PMID: 4298514, PMID: 11478374,
brain		RE3173C			PMID: 4298514, PMID: 11478374,
brain		RE3173R			PMID: 4298514, PMID: 11478374,
brain		RE0577C			PMID: 4298514, PMID: 11478374,
brain		RE0577M			PMID: 4298514, PMID: 11478374,
brain		RE0577X			PMID: 4298514, PMID: 11478374,
brain		RE0568C			PMID: 4298514, PMID: 11478374,
brain		RE0578C			PMID: 4298514, PMID: 11478374,
brain		RE0578M			PMID: 4298514, PMID: 11478374,
brain		RE0578X			PMID: 4298514, PMID: 11478374,
brain		r0681			PMID: 4298514, PMID: 11478374,
brain		r0682			PMID: 4298514, PMID: 11478374,
brain		DESAT16_2			PMID: 4298514, PMID: 11478374,
brain		DESAT18_3			PMID: 4298514, PMID: 11478374,
brain		DESAT18_4			PMID: 4298514, PMID: 11478374,
brain		DESAT18_5			PMID: 4298514, PMID: 11478374,
brain		DESAT18_6			PMID: 4298514, PMID: 11478374,
brain		DESAT18_7			PMID: 4298514, PMID: 11478374,
brain		DESAT18_8			PMID: 4298514, PMID: 11478374,
brain		DESAT18_10			PMID: 4298514, PMID: 11478374,
brain		DESAT18_9			PMID: 4298514, PMID: 11478374,
brain		DESAT20_1			PMID: 4298514, PMID: 11478374,
brain		DESAT20_2			PMID: 4298514, PMID: 11478374,
brain		DESAT22_1p			PMID: 4298514, PMID: 11478374,
brain		DESAT22_2p			PMID: 4298514, PMID: 11478374,
brain		DESAT24_1			PMID: 4298514, PMID: 11478374,
brain		RE3168C			PMID: 4298514, PMID: 11478374,
brain		RE3168R			PMID: 4298514, PMID: 11478374,
brain		RE3164C			PMID: 4298514, PMID: 11478374,
brain		RE3164R			PMID: 4298514, PMID: 11478374,
brain		RE3232C			PMID: 4298514, PMID: 11478374,
brain		RE3232R			PMID: 4298514, PMID: 11478374,
brain		RE3236C			PMID: 4298514, PMID: 11478374,
brain		RE3236R			PMID: 4298514, PMID: 11478374,
brain		r0366			PMID: 4298514, PMID: 11478374,
brain		r0368			PMID: 4298514, PMID: 11478374,
brain		ACOATA			PMID: 4298514, PMID: 11478374,
brain		FAS100COA			PMID: 4298514, PMID: 11478374,
brain		r0693			PMID: 4298514, PMID: 11478374,
brain		r0767			PMID: 4298514, PMID: 11478374,
brain		RE3104C			PMID: 4298514, PMID: 11478374,
brain		r1466			PMID: 4298514, PMID: 11478374,
brain		RE3104R			PMID: 4298514, PMID: 11478374,
brain		RE3119C			PMID: 4298514, PMID: 11478374,
brain		RE3119R			PMID: 4298514, PMID: 11478374,
brain		RE0572N			PMID: 4298514, PMID: 11478374,
brain		FAS120COA			PMID: 4298514, PMID: 11478374,
brain		r0712			PMID: 4298514, PMID: 11478374,
brain		r0770			PMID: 4298514, PMID: 11478374,
brain		RE3113C			PMID: 4298514, PMID: 11478374,
brain		RE3113R			PMID: 4298514, PMID: 11478374,
brain		KAS8			PMID: 4298514, PMID: 11478374,
brain		PTE2x			PMID: 4298514, PMID: 11478374,
brain		r0697			PMID: 4298514, PMID: 11478374,
brain		r0773			PMID: 4298514, PMID: 11478374,
brain		r0791			PMID: 4298514, PMID: 11478374,
brain		r0762			PMID: 4298514, PMID: 11478374,
brain		r0763			PMID: 4298514, PMID: 11478374,
brain		RE0579M			PMID: 4298514, PMID: 11478374,
brain		RE0579C			PMID: 4298514, PMID: 11478374,
brain		RE0579X			PMID: 4298514, PMID: 11478374,
brain		MCOATA			PMID: 4298514, PMID: 11478374,
brain		MCOATAm			PMID: 4298514, PMID: 11478374,
brain		ACCOAC			PMID: 4298514, PMID: 11478374,
brain		RE0344C			PMID: 4298514, PMID: 11478374,
brain		RE0344M			PMID: 4298514, PMID: 11478374,
brain		RE0344X			PMID: 4298514, PMID: 11478374,
brain		RE3245C			PMID: 4298514, PMID: 11478374,
brain		r1315			PMID: 4298514, PMID: 11478374,
brain		RE3244C			PMID: 4298514, PMID: 11478374,
brain		RE3244R			PMID: 4298514, PMID: 11478374,
brain		FAS80COA_L			PMID: 4298514, PMID: 11478374,
brain		r0695			PMID: 4298514, PMID: 11478374,
brain		r0765			PMID: 4298514, PMID: 11478374,
brain		r0713			PMID: 4298514, PMID: 11478374,
brain		FAS160COA			PMID: 4298514, PMID: 11478374,
brain		PTE4x			PMID: 4298514, PMID: 11478374,
brain		PTE3x			PMID: 4298514, PMID: 11478374,
brain		r1317			PMID: 4298514, PMID: 11478374,
brain		r1316			PMID: 4298514, PMID: 11478374,
brain		FAS180COA			PMID: 4298514, PMID: 11478374,
brain		RE0583C			PMID: 4298514, PMID: 11478374,
brain		RE0583N			PMID: 4298514, PMID: 11478374,
brain		RE3123C			PMID: 4298514, PMID: 11478374,
brain		RE3123R			PMID: 4298514, PMID: 11478374,
brain		RE3150C			PMID: 4298514, PMID: 11478374,
brain		RE3150R			PMID: 4298514, PMID: 11478374,
brain		RE0576C			PMID: 4298514, PMID: 11478374,
brain		FAS140COA			PMID: 4298514, PMID: 11478374,
brain		r0702			PMID: 4298514, PMID: 11478374,
brain		r0771			PMID: 4298514, PMID: 11478374,
brain		RE3172C			PMID: 4298514, PMID: 11478374,
brain		RE3172R			PMID: 4298514, PMID: 11478374,
brain		RE3176C			PMID: 4298514, PMID: 11478374,
brain		RE3176R			PMID: 4298514, PMID: 11478374,
brain		RE3167C			PMID: 4298514, PMID: 11478374,
brain		RE3167R			PMID: 4298514, PMID: 11478374,
brain		RE3163C			PMID: 4298514, PMID: 11478374,
brain		RE3163R			PMID: 4298514, PMID: 11478374,
brain		RE3228C			PMID: 4298514, PMID: 11478374,
brain		RE3228R			PMID: 4298514, PMID: 11478374,
brain		RE3231C			PMID: 4298514, PMID: 11478374,
brain		RE3231R			PMID: 4298514, PMID: 11478374,
brain		RE3235C			PMID: 4298514, PMID: 11478374,
brain		RE3235R			PMID: 4298514, PMID: 11478374,
brain		RE3243C			PMID: 4298514, PMID: 11478374,
brain		RE3243R			PMID: 4298514, PMID: 11478374,
brain		r0735			PMID: 4298514, PMID: 11478374,
brain		RE0571C			PMID: 4298514, PMID: 11478374,
brain		RE0567C			PMID: 4298514, PMID: 11478374,
brain		RE0582N			PMID: 4298514, PMID: 11478374,
brain		RE0575C			PMID: 4298514, PMID: 11478374,
brain	glycogen metabolism	PGMT			PMID: 4298514, PMID: 11478374,
brain		r1391			PMID: 4298514, PMID: 11478374,
brain		r1392			PMID: 4298514, PMID: 11478374,
brain		r1393			PMID: 4298514, PMID: 11478374,
brain		GLDBRAN			PMID: 4298514, PMID: 11478374,
brain		GLPASE1			PMID: 4298514, PMID: 11478374,
brain		GLPASE2			PMID: 4298514, PMID: 11478374,
brain		AMY2e			PMID: 4298514, PMID: 11478374,
brain		GAMYe			PMID: 4298514, PMID: 11478374,
brain		O16G1e			PMID: 4298514, PMID: 11478374,
brain		MLTG1			PMID: 4298514, PMID: 11478374,
brain		MLTG1e			PMID: 4298514, PMID: 11478374,
brain		MLTG1ly			PMID: 4298514, PMID: 11478374,
brain		GLBRAN			PMID: 4298514, PMID: 11478374,
brain		GLGNS1			PMID: 4298514, PMID: 11478374,
brain		GGNG			PMID: 4298514, PMID: 11478374,
brain	pyruvate dehydrogenase	PDHm			PMID: 4298514, PMID: 11478374,
brain		r0383			PMID: 4298514, PMID: 11478374,
brain	choline acetyltransferase	CHAT		The biosynthesis and storage of ACh can be divided into three processes that allow for recovery of hydrolyzed transmitter by choline transport back into the nerve ending, conversion by acetylation to active transmitter and then storage in a vesicle for subsequent release. Surprisingly, inhibitors of ChAT do not decrease ACh synthesis when used in vivo; this may reflect a failure to achieve a suff…	George J. Siegel, R. W. A., Scott T. Brady, Donald L. Price (2006) Basic neurochemistry: molecular, cellular and medical aspects. 7th edition.Elsevier publication.
brain	phosphocreatine synthesis, mitochondria	CK			George J. Siegel, R. W. A., Scott T. Brady, Donald L. Price (2006) Basic neurochemistry: molecular, cellular and medical aspects. 7th edition.Elsevier publication.
brain	malic enzyme, cytosol, astrocytes	ME2			George J. Siegel, R. W. A., Scott T. Brady, Donald L. Price (2006) Basic neurochemistry: molecular, cellular and medical aspects. 7th edition.Elsevier publication.
brain	pyruvate carboxylase, mitochondria	PCm			George J. Siegel, R. W. A., Scott T. Brady, Donald L. Price (2006) Basic neurochemistry: molecular, cellular and medical aspects. 7th edition.Elsevier publication.
brain	malate-aspartate shuttle	ASPTA			George J. Siegel, R. W. A., Scott T. Brady, Donald L. Price (2006) Basic neurochemistry: molecular, cellular and medical aspects. 7th edition.Elsevier publication.
brain		ASPTAm			George J. Siegel, R. W. A., Scott T. Brady, Donald L. Price (2006) Basic neurochemistry: molecular, cellular and medical aspects. 7th edition.Elsevier publication.
brain		MDH			George J. Siegel, R. W. A., Scott T. Brady, Donald L. Price (2006) Basic neurochemistry: molecular, cellular and medical aspects. 7th edition.Elsevier publication.
brain		MDHm			George J. Siegel, R. W. A., Scott T. Brady, Donald L. Price (2006) Basic neurochemistry: molecular, cellular and medical aspects. 7th edition.Elsevier publication.
brain		ASPGLUm			George J. Siegel, R. W. A., Scott T. Brady, Donald L. Price (2006) Basic neurochemistry: molecular, cellular and medical aspects. 7th edition.Elsevier publication.
brain		AKGMALtm			George J. Siegel, R. W. A., Scott T. Brady, Donald L. Price (2006) Basic neurochemistry: molecular, cellular and medical aspects. 7th edition.Elsevier publication.
brain	GABA aminotransferase	ABTArm		Glucose is the principal precursor for GABA production in vivo, although pyruvate and other amino acids also can act as precursors. The first step in the GABA shunt is the transamination of α-ketoglutarate, formed from glucose metabolism in the Krebs cycle, by GABA: α-ketoglutarate transaminase (GABA-T, also known as. α-oxoglutarate-T) into l-glutamic acid [1, 2] (Fig. 16-1). Glutamic acid decarb…	George J. Siegel, R. W. A., Scott T. Brady, Donald L. Price (2006) Basic neurochemistry: molecular, cellular and medical aspects. 7th edition.Elsevier publication.
brain	glutamate metabolism, mitochondria/ Succinic semialdehyde dehydrogenase	r0178			George J. Siegel, R. W. A., Scott T. Brady, Donald L. Price (2006) Basic neurochemistry: molecular, cellular and medical aspects. 7th edition.Elsevier publication.
brain		r0179			George J. Siegel, R. W. A., Scott T. Brady, Donald L. Price (2006) Basic neurochemistry: molecular, cellular and medical aspects. 7th edition.Elsevier publication.
brain	purine salvage	HXPRT			George J. Siegel, R. W. A., Scott T. Brady, Donald L. Price (2006) Basic neurochemistry: molecular, cellular and medical aspects. 7th edition.Elsevier publication.
brain	purine synthesis, cytosol	ADSS			George J. Siegel, R. W. A., Scott T. Brady, Donald L. Price (2006) Basic neurochemistry: molecular, cellular and medical aspects. 7th edition.Elsevier publication.
brain		ADSL1			George J. Siegel, R. W. A., Scott T. Brady, Donald L. Price (2006) Basic neurochemistry: molecular, cellular and medical aspects. 7th edition.Elsevier publication.
brain		ADK1			George J. Siegel, R. W. A., Scott T. Brady, Donald L. Price (2006) Basic neurochemistry: molecular, cellular and medical aspects. 7th edition.Elsevier publication.
brain		NDPK1			George J. Siegel, R. W. A., Scott T. Brady, Donald L. Price (2006) Basic neurochemistry: molecular, cellular and medical aspects. 7th edition.Elsevier publication.
brain	methionine metabolism, cytosol	METAT			George J. Siegel, R. W. A., Scott T. Brady, Donald L. Price (2006) Basic neurochemistry: molecular, cellular and medical aspects. 7th edition.Elsevier publication.
brain	creatine synthesis	GACMTRc		Creatine (Cr) is synthesized in the mammalian brain (Van Pilsum et al. 1972) as well as in primary brain cell cultures and nerve cell lines (Daly 1985; Dringen et al. 1998; Braissant et al. 2002). AGAT and GAMT are expressed in CNS, for which we provided the first detailed analysis demonstrating their expression in all the main structures of the adult rat brain, in every main cell types (neurons,…	PMID: 20796169.
brain		GLYAMDTRc			PMID: 20796169.
brain	cysteine metabolism, cytosol/ SAH hydrolase	AHC			PMID: 20796169.
brain	purine catabolism, cytosol/ adenosine deamianse	ADA			PMID: 20796169.
brain	purine degradation, cytosol	NTD7			PMID: 20796169.
brain	purine synthesis, cytosol	ADNK1			PMID: 20796169.
brain	purine degradation, cytosol	PUNP5			PMID: 20796169.
brain		r0394			PMID: 20796169.
brain		r0395			PMID: 20796169.
brain		r0502			PMID: 20796169.
brain		r0504			PMID: 20796169.
brain	arginine metabolism, cytosol	NOS2			PMID: 20796169.
brain		r0024			PMID: 20796169.
brain		r0145			PMID: 20796169.
brain		NOS1			PMID: 20796169.
brain	phospholipid metabolism, extracellular space/ phospholipase A2	PLA2_2e		Ischemia or seizure triggers accumulation of free AA, DHA and other FFA in the brain( see also Chs 32, 37). This reflects PLA2 activation in excitable membranes [24]. Glutamate-induced AA release in mouse cortical neuronal cultures is mediated in part by a membrane-associated PLA2 activity, which is upregulated in alkaline pH and is therefore sensitive to the shifts in pH induced by excitatory ne…	George J. Siegel, R. W. A., Scott T. Brady, Donald L. Price (2006) Basic neurochemistry: molecular, cellular and medical aspects. 7th edition.Elsevier publication.
brain		PLA2_2			George J. Siegel, R. W. A., Scott T. Brady, Donald L. Price (2006) Basic neurochemistry: molecular, cellular and medical aspects. 7th edition.Elsevier publication.
brain	prostaglandin synthesis, cytosol	PGS		However, brain, macula densa of kidney, testes and the female reproductive system also display constitutive levels of COX-2. In brain, the relatively high constitutive COX-2 expression appears to be almost exclusively neuronal. Dendrites and the perinuclear region are enriched in COX-2.	George J. Siegel, R. W. A., Scott T. Brady, Donald L. Price (2006) Basic neurochemistry: molecular, cellular and medical aspects. 7th edition.Elsevier publication.
brain		PGSr			George J. Siegel, R. W. A., Scott T. Brady, Donald L. Price (2006) Basic neurochemistry: molecular, cellular and medical aspects. 7th edition.Elsevier publication.
brain	phospholipid metabolism, er/ inositol	H2ETer		Free arachidonic acid, along with diacylglycerols and free docosahexaenoic acid, is a product of membrane lipid breakdown at the onset of cerebral ischemia, seizures and other forms of brain trauma. Moreover, the initial release of FFA is, at least partially, derived from the activity of phospholipase C on inositol lipids (mainly phosphatidylinositol 4,5-bisphosphate), with FFAs being subsequentl…	George J. Siegel, R. W. A., Scott T. Brady, Donald L. Price (2006) Basic neurochemistry: molecular, cellular and medical aspects. 7th edition.Elsevier publication.
brain		H3ETer			George J. Siegel, R. W. A., Scott T. Brady, Donald L. Price (2006) Basic neurochemistry: molecular, cellular and medical aspects. 7th edition.Elsevier publication.
brain		H4ET3er			George J. Siegel, R. W. A., Scott T. Brady, Donald L. Price (2006) Basic neurochemistry: molecular, cellular and medical aspects. 7th edition.Elsevier publication.
brain		H4ETer			George J. Siegel, R. W. A., Scott T. Brady, Donald L. Price (2006) Basic neurochemistry: molecular, cellular and medical aspects. 7th edition.Elsevier publication.
brain		H6_ET2er			George J. Siegel, R. W. A., Scott T. Brady, Donald L. Price (2006) Basic neurochemistry: molecular, cellular and medical aspects. 7th edition.Elsevier publication.
brain		H6ET3er			George J. Siegel, R. W. A., Scott T. Brady, Donald L. Price (2006) Basic neurochemistry: molecular, cellular and medical aspects. 7th edition.Elsevier publication.
brain		H6_ETer			George J. Siegel, R. W. A., Scott T. Brady, Donald L. Price (2006) Basic neurochemistry: molecular, cellular and medical aspects. 7th edition.Elsevier publication.
brain		H7ET2er			George J. Siegel, R. W. A., Scott T. Brady, Donald L. Price (2006) Basic neurochemistry: molecular, cellular and medical aspects. 7th edition.Elsevier publication.
brain		H7_ETer			George J. Siegel, R. W. A., Scott T. Brady, Donald L. Price (2006) Basic neurochemistry: molecular, cellular and medical aspects. 7th edition.Elsevier publication.
brain		H7_TAer			George J. Siegel, R. W. A., Scott T. Brady, Donald L. Price (2006) Basic neurochemistry: molecular, cellular and medical aspects. 7th edition.Elsevier publication.
brain		H8TAer			George J. Siegel, R. W. A., Scott T. Brady, Donald L. Price (2006) Basic neurochemistry: molecular, cellular and medical aspects. 7th edition.Elsevier publication.
brain		M4ATAer			George J. Siegel, R. W. A., Scott T. Brady, Donald L. Price (2006) Basic neurochemistry: molecular, cellular and medical aspects. 7th edition.Elsevier publication.
brain		M4BET2er			George J. Siegel, R. W. A., Scott T. Brady, Donald L. Price (2006) Basic neurochemistry: molecular, cellular and medical aspects. 7th edition.Elsevier publication.
brain		M4BTAer			George J. Siegel, R. W. A., Scott T. Brady, Donald L. Price (2006) Basic neurochemistry: molecular, cellular and medical aspects. 7th edition.Elsevier publication.
brain		M4CET3er			George J. Siegel, R. W. A., Scott T. Brady, Donald L. Price (2006) Basic neurochemistry: molecular, cellular and medical aspects. 7th edition.Elsevier publication.
brain	prostaglandin synthesis, cytosol	RE2799C		Cyclooxygenase and lipoxygenase products accumulate during reperfusion following cerebral ischemia. The levels of lipoxygenase products (Fig. 33-3) increase more slowly than COX products but remain raised for longer periods of time. The cellular sites of synthesis of ischemia–reperfusion-induced eicosanoids within the brain have not yet been fully assessed. Glia and microglia comprise major infla…	George J. Siegel, R. W. A., Scott T. Brady, Donald L. Price (2006) Basic neurochemistry: molecular, cellular and medical aspects. 7th edition.Elsevier publication.
brain		PGDI			George J. Siegel, R. W. A., Scott T. Brady, Donald L. Price (2006) Basic neurochemistry: molecular, cellular and medical aspects. 7th edition.Elsevier publication.
brain		PGS			George J. Siegel, R. W. A., Scott T. Brady, Donald L. Price (2006) Basic neurochemistry: molecular, cellular and medical aspects. 7th edition.Elsevier publication.
brain		RE1077C			George J. Siegel, R. W. A., Scott T. Brady, Donald L. Price (2006) Basic neurochemistry: molecular, cellular and medical aspects. 7th edition.Elsevier publication.
brain		PGSr			George J. Siegel, R. W. A., Scott T. Brady, Donald L. Price (2006) Basic neurochemistry: molecular, cellular and medical aspects. 7th edition.Elsevier publication.
brain		PGDIr			George J. Siegel, R. W. A., Scott T. Brady, Donald L. Price (2006) Basic neurochemistry: molecular, cellular and medical aspects. 7th edition.Elsevier publication.
brain		PGESr			George J. Siegel, R. W. A., Scott T. Brady, Donald L. Price (2006) Basic neurochemistry: molecular, cellular and medical aspects. 7th edition.Elsevier publication.
brain		PGISr			George J. Siegel, R. W. A., Scott T. Brady, Donald L. Price (2006) Basic neurochemistry: molecular, cellular and medical aspects. 7th edition.Elsevier publication.
brain		CBR2			George J. Siegel, R. W. A., Scott T. Brady, Donald L. Price (2006) Basic neurochemistry: molecular, cellular and medical aspects. 7th edition.Elsevier publication.
brain	thromboxane synthesis, er	TXASr			George J. Siegel, R. W. A., Scott T. Brady, Donald L. Price (2006) Basic neurochemistry: molecular, cellular and medical aspects. 7th edition.Elsevier publication.
brain	leukotriene synthesis	ALOX12			George J. Siegel, R. W. A., Scott T. Brady, Donald L. Price (2006) Basic neurochemistry: molecular, cellular and medical aspects. 7th edition.Elsevier publication.
brain		ALOX15			George J. Siegel, R. W. A., Scott T. Brady, Donald L. Price (2006) Basic neurochemistry: molecular, cellular and medical aspects. 7th edition.Elsevier publication.
brain		ALOX5			George J. Siegel, R. W. A., Scott T. Brady, Donald L. Price (2006) Basic neurochemistry: molecular, cellular and medical aspects. 7th edition.Elsevier publication.
brain		ALOX52			George J. Siegel, R. W. A., Scott T. Brady, Donald L. Price (2006) Basic neurochemistry: molecular, cellular and medical aspects. 7th edition.Elsevier publication.
brain		LTA4H			George J. Siegel, R. W. A., Scott T. Brady, Donald L. Price (2006) Basic neurochemistry: molecular, cellular and medical aspects. 7th edition.Elsevier publication.
brain		r0641			George J. Siegel, R. W. A., Scott T. Brady, Donald L. Price (2006) Basic neurochemistry: molecular, cellular and medical aspects. 7th edition.Elsevier publication.
brain		LTC4Sr			George J. Siegel, R. W. A., Scott T. Brady, Donald L. Price (2006) Basic neurochemistry: molecular, cellular and medical aspects. 7th edition.Elsevier publication.
brain		LTD4DP			George J. Siegel, R. W. A., Scott T. Brady, Donald L. Price (2006) Basic neurochemistry: molecular, cellular and medical aspects. 7th edition.Elsevier publication.
brain		GGT5r			George J. Siegel, R. W. A., Scott T. Brady, Donald L. Price (2006) Basic neurochemistry: molecular, cellular and medical aspects. 7th edition.Elsevier publication.
brain		GGT6			George J. Siegel, R. W. A., Scott T. Brady, Donald L. Price (2006) Basic neurochemistry: molecular, cellular and medical aspects. 7th edition.Elsevier publication.
brain	lipoxin synthesis	RE3040C			George J. Siegel, R. W. A., Scott T. Brady, Donald L. Price (2006) Basic neurochemistry: molecular, cellular and medical aspects. 7th edition.Elsevier publication.
brain		RE3040R			George J. Siegel, R. W. A., Scott T. Brady, Donald L. Price (2006) Basic neurochemistry: molecular, cellular and medical aspects. 7th edition.Elsevier publication.
brain		RE3040X			George J. Siegel, R. W. A., Scott T. Brady, Donald L. Price (2006) Basic neurochemistry: molecular, cellular and medical aspects. 7th edition.Elsevier publication.
brain		RE3038C			George J. Siegel, R. W. A., Scott T. Brady, Donald L. Price (2006) Basic neurochemistry: molecular, cellular and medical aspects. 7th edition.Elsevier publication.
brain		RE3044C			George J. Siegel, R. W. A., Scott T. Brady, Donald L. Price (2006) Basic neurochemistry: molecular, cellular and medical aspects. 7th edition.Elsevier publication.
brain		RE3038R			George J. Siegel, R. W. A., Scott T. Brady, Donald L. Price (2006) Basic neurochemistry: molecular, cellular and medical aspects. 7th edition.Elsevier publication.
brain		RE3038N			George J. Siegel, R. W. A., Scott T. Brady, Donald L. Price (2006) Basic neurochemistry: molecular, cellular and medical aspects. 7th edition.Elsevier publication.
brain		RE3044N			George J. Siegel, R. W. A., Scott T. Brady, Donald L. Price (2006) Basic neurochemistry: molecular, cellular and medical aspects. 7th edition.Elsevier publication.
brain		RE3038X			George J. Siegel, R. W. A., Scott T. Brady, Donald L. Price (2006) Basic neurochemistry: molecular, cellular and medical aspects. 7th edition.Elsevier publication.
brain	demand rxn	sink_crvnc(c)		Brain and retina are the tissues containing the highest contents of docosahexaenoic acid. DHA is used continuously for the biogenesis and maintenance of neuronal and photoreceptor membranes (see also Ch. 49).	George J. Siegel, R. W. A., Scott T. Brady, Donald L. Price (2006) Basic neurochemistry: molecular, cellular and medical aspects. 7th edition.Elsevier publication.
brain	tyrosine metabolism, cytosol/ DOPA decarboxylase	3HLYTCL		DOPA decarboxylase (DDC) is widely distributed throughout the body, where it is found both in catecholamine- and serotonin-containing neurons and in non-neuronal tissues, such as kidney and blood vessels. In dopamine-containing neurons, this enzyme is the final step in the pathway and this is exploited clinically in the treatment of Parkinson’s disease by giving patients excess l-DOPA to boost th…	George J. Siegel, R. W. A., Scott T. Brady, Donald L. Price (2006) Basic neurochemistry: molecular, cellular and medical aspects. 7th edition.Elsevier publication.
brain	tyrosine metabolism, cytosol/ tyrosine hydroxylase	TYRDOPO		The locus coeruleus contains only tyrosine hydroxylase-immunoreactive cells and appears to be the source of a discrete dorsal catecholaminergic bundle which runs through the central tegmental field just ventrolateral to the periaqueductal gray of the rostral pons and mesencephalon and which does not contain adrenergic axon.	PMID: 2899306
brain		TYR3MO2		For neurons that synthesize epinephrine or norepinephrine, dopamine β-hydroxylase is the next step in the biosynthetic pathway. Like tyrosine hydroxylase (TH), dopamine β-hydroxylase (DBH) is a mixed-function oxidase that uses molecular oxygen to form the hydroxyl group added to the carbon on the side chain of dopamine [3].The enzyme is concentrated within the vesicles that store catecholamines; …	George J. Siegel, R. W. A., Scott T. Brady, Donald L. Price (2006) Basic neurochemistry: molecular, cellular and medical aspects. 7th edition.Elsevier publication.
brain		TYRDOPO3			George J. Siegel, R. W. A., Scott T. Brady, Donald L. Price (2006) Basic neurochemistry: molecular, cellular and medical aspects. 7th edition.Elsevier publication.
brain	tyrosine metabolism, cytosol/ dopamine β-hydroxylase	DOPABMO			George J. Siegel, R. W. A., Scott T. Brady, Donald L. Price (2006) Basic neurochemistry: molecular, cellular and medical aspects. 7th edition.Elsevier publication.
brain	tyrosine metabolism, cytosol/ Phenylethanolamine N-methyltransferase	NORANMT		In cells that synthesize epinephrine, the final step in the pathway is catalyzed by the enzyme phenylethanolamine N-methyltransferase. This enzyme is found in a small group of neurons in the brainstem that use epinephrine as their neurotransmitter and in the adrenal medullary cells, for which epinephrine is the primary hormone secreted. Phenylethanolamine N-methyltransferase (PNMT) transfers a me…	George J. Siegel, R. W. A., Scott T. Brady, Donald L. Price (2006) Basic neurochemistry: molecular, cellular and medical aspects. 7th edition.Elsevier publication.
brain	tyrosine metabolism, cytosol/ degradation of catechoamines	41R1H2MAE12BOOX		Monoamine oxidase and catechol-O-methyltransferase are primarily responsible for the inactivation of catecholamines. MAO and catechol-O-methyltransferase (COMT) are widely distributed throughout the body (Fig. 12-3). MAO is a flavin-containing enzyme located on the outer membrane of the mitochondria [14]. This enzyme oxidatively deaminates catecholamines to their corresponding aldehydes; these ca…	George J. Siegel, R. W. A., Scott T. Brady, Donald L. Price (2006) Basic neurochemistry: molecular, cellular and medical aspects. 7th edition.Elsevier publication.
brain		41R2A1H12BOOX			George J. Siegel, R. W. A., Scott T. Brady, Donald L. Price (2006) Basic neurochemistry: molecular, cellular and medical aspects. 7th edition.Elsevier publication.
brain		34DHOXPEGOX			George J. Siegel, R. W. A., Scott T. Brady, Donald L. Price (2006) Basic neurochemistry: molecular, cellular and medical aspects. 7th edition.Elsevier publication.
brain		34DHXMANDACOX			George J. Siegel, R. W. A., Scott T. Brady, Donald L. Price (2006) Basic neurochemistry: molecular, cellular and medical aspects. 7th edition.Elsevier publication.
brain		34DHXMANDACOX_NADP_			George J. Siegel, R. W. A., Scott T. Brady, Donald L. Price (2006) Basic neurochemistry: molecular, cellular and medical aspects. 7th edition.Elsevier publication.
brain		34DHOXPEGt			George J. Siegel, R. W. A., Scott T. Brady, Donald L. Price (2006) Basic neurochemistry: molecular, cellular and medical aspects. 7th edition.Elsevier publication.
brain		SALMCOM			George J. Siegel, R. W. A., Scott T. Brady, Donald L. Price (2006) Basic neurochemistry: molecular, cellular and medical aspects. 7th edition.Elsevier publication.
brain		MAOLNOR			George J. Siegel, R. W. A., Scott T. Brady, Donald L. Price (2006) Basic neurochemistry: molecular, cellular and medical aspects. 7th edition.Elsevier publication.
brain		3MOX4HOXPGALDOX			George J. Siegel, R. W. A., Scott T. Brady, Donald L. Price (2006) Basic neurochemistry: molecular, cellular and medical aspects. 7th edition.Elsevier publication.
brain		3MOX4HOXPGALDOX_NADP_			George J. Siegel, R. W. A., Scott T. Brady, Donald L. Price (2006) Basic neurochemistry: molecular, cellular and medical aspects. 7th edition.Elsevier publication.
brain		r0754		4-hydroxy-3-methoxy-phenylacetic acid, more commonly known as homovanillic acid (HVA), is a major metabolite of dopamine. Spinal fluid concentrations of HVA provide insight into the turnover of dopamine in the striatum. Concentrations of HVA are decreased, for example, in the CSF of patients with Parkinson’s disease (see Ch. 46). A metabolite of norepinephrine formed relatively selectively in the…	George J. Siegel, R. W. A., Scott T. Brady, Donald L. Price (2006) Basic neurochemistry: molecular, cellular and medical aspects. 7th edition.Elsevier publication.
brain		r0755			George J. Siegel, R. W. A., Scott T. Brady, Donald L. Price (2006) Basic neurochemistry: molecular, cellular and medical aspects. 7th edition.Elsevier publication.
brain		r0756		Monoamine oxidase and catechol-O-methyltransferase are primarily responsible for the inactivation of catecholamines. MAO and catechol-O-methyltransferase (COMT) are widely distributed throughout the body (Fig. 12-3). MAO is a flavin-containing enzyme located on the outer membrane of the mitochondria [14]. This enzyme oxidatively deaminates catecholamines to their corresponding aldehydes; these ca…	George J. Siegel, R. W. A., Scott T. Brady, Donald L. Price (2006) Basic neurochemistry: molecular, cellular and medical aspects. 7th edition.Elsevier publication.
brain		r0757			George J. Siegel, R. W. A., Scott T. Brady, Donald L. Price (2006) Basic neurochemistry: molecular, cellular and medical aspects. 7th edition.Elsevier publication.
brain	tryptophan degradation, cytosol/ tryptophan hydroxylase	TRPHYDRO2		The amino acid L-tryptophan is the precursor for the synthesis of 5-hydroxytryptamine (5-HT). The initial step in the synthesis of serotonin is the facilitated transport of the amino acid l-tryptophan from blood into brain. The primary source of tryptophan is dietary protein. Other neutral amino acids, such as phenylalanine, leucine and methionine, are transported by the same carrier into the bra…	George J. Siegel, R. W. A., Scott T. Brady, Donald L. Price (2006) Basic neurochemistry: molecular, cellular and medical aspects. 7th edition.Elsevier publication.
brain	tryptophan degradation, cytosol/ tryptophan decarboxylase	5HLTDL		The other enzyme involved in the synthesis of 5-HT, aromatic l-amino acid decarboxylase (AADC) (EC 4.1.1.28), is a soluble pyridoxal-5′-phosphate-dependent enzyme, which converts 5-HTP to 5-HT (Fig. 13-5). It has been demonstrated that administration of pyridoxine increases the rate of synthesis of 5-HT in monkey brain, as revealed using position emission tomography (this technique is discussed i…	George J. Siegel, R. W. A., Scott T. Brady, Donald L. Price (2006) Basic neurochemistry: molecular, cellular and medical aspects. 7th edition.Elsevier publication.
brain		SRTNACT		Not only does 5-HT have important physiological effects of its own but it is also the precursor of the hormone melatonin. Melatonin is synthesized from serotonin, and the pineal gland contains all the enzymes necessary to synthesize serotonin from tryptophan as well as two additional enzymes required to convert serotonin to melatonin (Fig. 13-5). The rate-limiting enzyme serotonin N-acetyl transf…	George J. Siegel, R. W. A., Scott T. Brady, Donald L. Price (2006) Basic neurochemistry: molecular, cellular and medical aspects. 7th edition.Elsevier publication.
brain		ACSRTNMT			George J. Siegel, R. W. A., Scott T. Brady, Donald L. Price (2006) Basic neurochemistry: molecular, cellular and medical aspects. 7th edition.Elsevier publication.
brain		5HOXINOXDA		The primary catabolic pathway for 5-HT is oxidative deamination by the enzyme monoamine oxidase. Monoamine oxidase (MAO) (E.C.1.4.3.4.) converts serotonin to 5-hydroxy-indoleacetaldehyde, and this product is oxidized by an NAD+-dependent aldehyde dehydrogenase to form 5-hydroxyindoleacetic acid (5-HIAA)	George J. Siegel, R. W. A., Scott T. Brady, Donald L. Price (2006) Basic neurochemistry: molecular, cellular and medical aspects. 7th edition.Elsevier publication.
brain	histidine metabolism, histamine synthesis, cytosol	HISDC		It is now clear that histamine is formed within and released from central nervous system neurons and is an important regulator of several brain functions. A number of substances are colocalized with histamine and its biosynthetic enzyme in hypothalamic tuberomammillary neurons [15]. These include glutamate decarboxylase, GABA, GABA-transaminase, adenosine deaminase, monoamine oxidase-B and the ne…	George J. Siegel, R. W. A., Scott T. Brady, Donald L. Price (2006) Basic neurochemistry: molecular, cellular and medical aspects. 7th edition.Elsevier publication.
brain	histidine metabolism, cytosol	SAMHISTA		In the vertebrate brain, histamine metabolism occurs predominantly by methylation. HMT, the histaminemethylating enzyme, uses the methyl donor S-adenosyl-lmethionine.	George J. Siegel, R. W. A., Scott T. Brady, Donald L. Price (2006) Basic neurochemistry: molecular, cellular and medical aspects. 7th edition.Elsevier publication.
brain		MHISOR		It is now clear that histamine is formed within and released from central nervous system neurons and is an important regulator of several brain functions. A number of substances are colocalized with histamine and its biosynthetic enzyme in hypothalamic tuberomammillary neurons [15]. These include glutamate decarboxylase, GABA, GABA-transaminase, adenosine deaminase, monoamine oxidase-B and the ne…	George J. Siegel, R. W. A., Scott T. Brady, Donald L. Price (2006) Basic neurochemistry: molecular, cellular and medical aspects. 7th edition.Elsevier publication.
brain		MACOXO			George J. Siegel, R. W. A., Scott T. Brady, Donald L. Price (2006) Basic neurochemistry: molecular, cellular and medical aspects. 7th edition.Elsevier publication.
brain		3MLDAt			George J. Siegel, R. W. A., Scott T. Brady, Donald L. Price (2006) Basic neurochemistry: molecular, cellular and medical aspects. 7th edition.Elsevier publication.
brain		HISTASE			George J. Siegel, R. W. A., Scott T. Brady, Donald L. Price (2006) Basic neurochemistry: molecular, cellular and medical aspects. 7th edition.Elsevier publication.
brain		IMACTD			George J. Siegel, R. W. A., Scott T. Brady, Donald L. Price (2006) Basic neurochemistry: molecular, cellular and medical aspects. 7th edition.Elsevier publication.
brain	one carbon metabolism/ glycine synthesis	GHMT2rm		Glycine is widely recognized as a major inhibitory neurotransmitter in the vertebrate CNS, especially the spinal cord and brainstem, where it is crucial for the regulation of motoneuron activity. The immediate precursor of glycine is serine, which is converted to glycine by the activity of the enzyme serine hydroxymethyltransferase (SHMT) (see Fig. 40-3). Glycine is packaged into synaptic vesicle…	George J. Siegel, R. W. A., Scott T. Brady, Donald L. Price (2006) Basic neurochemistry: molecular, cellular and medical aspects. 7th edition.Elsevier publication.
brain		GHMT2r			George J. Siegel, R. W. A., Scott T. Brady, Donald L. Price (2006) Basic neurochemistry: molecular, cellular and medical aspects. 7th edition.Elsevier publication.
brain	glycine cleavage, mitochondria	GCC2am		Glycine is degraded intracellularly by the glycine cleavage system (see Fig. 40-3), a multienzyme complex composed of four different proteins, which, in the CNS, appears to be primarily localized in astrocytes [25]. Mutations in the glycine cleavage system cause nonketotic hyperglycinemia, a disease characterized by severe mental retardation (‘glycine encephalopathy’).	George J. Siegel, R. W. A., Scott T. Brady, Donald L. Price (2006) Basic neurochemistry: molecular, cellular and medical aspects. 7th edition.Elsevier publication.
brain		GCC2bim			George J. Siegel, R. W. A., Scott T. Brady, Donald L. Price (2006) Basic neurochemistry: molecular, cellular and medical aspects. 7th edition.Elsevier publication.
brain		GCC2cm			George J. Siegel, R. W. A., Scott T. Brady, Donald L. Price (2006) Basic neurochemistry: molecular, cellular and medical aspects. 7th edition.Elsevier publication.
brain		GCCam			George J. Siegel, R. W. A., Scott T. Brady, Donald L. Price (2006) Basic neurochemistry: molecular, cellular and medical aspects. 7th edition.Elsevier publication.
brain		GCCbim			George J. Siegel, R. W. A., Scott T. Brady, Donald L. Price (2006) Basic neurochemistry: molecular, cellular and medical aspects. 7th edition.Elsevier publication.
brain		GCCcm			George J. Siegel, R. W. A., Scott T. Brady, Donald L. Price (2006) Basic neurochemistry: molecular, cellular and medical aspects. 7th edition.Elsevier publication.
brain	biomass_maintenance	biomass_maintenance		taken fron recon2, removed 0.009898 dgtp[n] + 0.009442 dctp[n] + 0.013183 datp[n] + 0.013091 dttp[n], as brain cells do not replicate
brain	tyrosine metabolism	SALMCOM		added as per human proteome data by Kim et al	PMID: 24870542.
brain		SALMCOM2			PMID: 24870542.
brain	transport extracellular	CYSTGLUex		added as per human proteome data by Kim et al	PMID: 24870542
brain	fatty acid synthesis, 3-oxodocosanoyl-CoA, extracellular space	RE0569E		added as per human proteome data by Kim et al	PMID: 24870542
brain	chondroitin sulphate degradation, lysosome	S4TASE1ly		added as per human proteome data by Kim et al	PMID: 24870542.
brain		S4TASE2ly			PMID: 24870542.
brain		S4TASE3ly			PMID: 24870542.
brain		S4TASE4ly			PMID: 24870542.
brain		S4TASE5ly			PMID: 24870542.
brain	vitamin a metabolism, retinal synthesis, cytosol	BCDO		added as per human proteome data by Kim et al	PMID: 24870542
brain	transport extracellular, ADPribose	ADPRIBt		added as per human proteome data by Kim et al	PMID: 24870542.
brain		NADNe			PMID: 24870542.
brain		NADPNe			PMID: 24870542.
brain	demand rxn	DM_dctp_m_			required for replication of mitochondrial genome
brain		DM_dgtp_m_			required for replication of mitochondrial genome
brain		DM_dttp_m_			required for replication of mitochondrial genome
brain		DM_datp_m_			required for replication of mitochondrial genome
brain		DM_itp(n)			required for replication of mitochondrial genome
brain	estradiol synthesis, er	P45019A2r		Novel exon 1 of the aromatase gene specific for aromatase transcripts in human brain.	PMID: 8117272
brain	phospholipid metabolism, cytosol	PCHOLPg_hs		We investigated phospholipase D (PLD)-binding proteins obtained from rat brain extract, and identified a 67-kDa protein as Munc-18-1 by peptide-mass finger-printing.	PMID: 14744865
brain	choline acetyltransferase, nucleus	CHATn		choline acetyl transferase, (EC 2.3.1.6) catalyzes the reversible synthesis of acetylcholine from acetyl-coenzyme A and choline. This enzyme has been purified to varying degrees of homogeneity from a variety of sources, including rat brain (l-5), bovine brain (6, 7), squid head ganglia @-lo), human placenta (11, 121, and human brain (13).	PMID: 873917
brain	sink	sink_Tyr_ggn(c)		Glycogen synthesis in astrocytes is initated when they are refed with glucose (28). This is confirmed (Fig. Ia), as wel as the marked limitation of glycogen formation that ocurs when ammonium ions are present (20). The initation of glycogen synthesis is not related to changes in MGS activity (Fig. ic). MGS, measured with glycogen as primer, is already active before the cels receive glucose and ch…	PMID: 8224611, PMID: 10644553, PMID: 15238248, PMID: 2973423
brain	cholesterol synthesis, cytosol	FRTT		added as per human proteome data by Kim et al	PMID: 24870542
brain		PMEVKc		added as per human proteome data by Kim et al	PMID: 24870542
brain	prostaglandin synthesis, er	PGDIr		added as per human proteome data by Kim et al	PMID: 24870542
brain	3-aminoisobutyrate transaminase, mitochondria	3AIBTm		added as per human proteome data by Kim et al	PMID: 24870542
brain	tryptophan degradation, cytosol	SRTNACT		added as per human proteome data by Kim et al	PMID: 24870542
brain		ACSOMT		added as per human proteome data by Kim et al	PMID: 24870542
brain	bile acid transporters	CHOLATEt2		It is noteworthy that, in the brain, only unconjugated bile acids are observed, whereas bile acids exist in serum in both unconjugated and taurine-conjugated forms (28). Several bile acids, such as 6-hydroxylated -muricholic, -muricholic, and hyodeoxycholic acids, which are abundant in rat serum (28), are not found in the brain. These observations, taken together, suggest that bile acids are tran…	PMID: 14617741, PMID: 11316487.
brain		ESTRONESt2			PMID: 14617741, PMID: 11316487.
brain		GCHOLAt2			PMID: 14617741, PMID: 11316487.
brain		TCHOLAt2			PMID: 14617741, PMID: 11316487.
brain		r0992			PMID: 14617741, PMID: 11316487.
brain		r1015			PMID: 14617741, PMID: 11316487.
brain		r1163			PMID: 14617741, PMID: 11316487.
brain		r1495			PMID: 14617741, PMID: 11316487.
brain		r1497			PMID: 14617741, PMID: 11316487.
brain		r1498			PMID: 14617741, PMID: 11316487.
brain		r1499			PMID: 14617741, PMID: 11316487.
brain		r1500			PMID: 14617741, PMID: 11316487.
brain		r1501			PMID: 14617741, PMID: 11316487.
brain		r1502			PMID: 14617741, PMID: 11316487.
brain		r1503			PMID: 14617741, PMID: 11316487.
brain		C03990t			PMID: 14617741, PMID: 11316487.
brain	heme synthesis	CPPPGO		all heme synthesis and degradation enzymes are active in brain. There are great differences in rates of heme synthesis between different organs, with erythroid cells having the highest rates, with the liver being second. There are two genes for 5-aminolevulinic acid synthase, the first enzyme in heme synthesis (Ponka, 1999). The S1 gene is ubiquitous and in the brain, whereas the S2 gene is found…	PMID: 12796711.
brain		HMBS		all heme synthesis and degradation enzymes are active in brain. There are great differences in rates of heme synthesis between different organs, with erythroid cells having the highest rates, with the liver being second. There are two genes for 5-aminolevulinic acid synthase, the first enzyme in heme synthesis (Ponka, 1999). The S1 gene is ubiquitous and in the brain, whereas the S2 gene is found…	PMID: 12796711.
brain		PPBNGS		all heme synthesis and degradation enzymes are active in brain. There are great differences in rates of heme synthesis between different organs, with erythroid cells having the highest rates, with the liver being second. There are two genes for 5-aminolevulinic acid synthase, the first enzyme in heme synthesis (Ponka, 1999). The S1 gene is ubiquitous and in the brain, whereas the S2 gene is found…	PMID: 12796711.
brain		UPP3S		all heme synthesis and degradation enzymes are active in brain. There are great differences in rates of heme synthesis between different organs, with erythroid cells having the highest rates, with the liver being second. There are two genes for 5-aminolevulinic acid synthase, the first enzyme in heme synthesis (Ponka, 1999). The S1 gene is ubiquitous and in the brain, whereas the S2 gene is found…	PMID: 12796711.
brain		UPPDC1		all heme synthesis and degradation enzymes are active in brain. There are great differences in rates of heme synthesis between different organs, with erythroid cells having the highest rates, with the liver being second. There are two genes for 5-aminolevulinic acid synthase, the first enzyme in heme synthesis (Ponka, 1999). The S1 gene is ubiquitous and in the brain, whereas the S2 gene is found…	PMID: 12796711.
brain		RE3051C		all heme synthesis and degradation enzymes are active in brain. There are great differences in rates of heme synthesis between different organs, with erythroid cells having the highest rates, with the liver being second. There are two genes for 5-aminolevulinic acid synthase, the first enzyme in heme synthesis (Ponka, 1999). The S1 gene is ubiquitous and in the brain, whereas the S2 gene is found…	PMID: 12796711.
brain		RE3052C		all heme synthesis and degradation enzymes are active in brain. There are great differences in rates of heme synthesis between different organs, with erythroid cells having the highest rates, with the liver being second. There are two genes for 5-aminolevulinic acid synthase, the first enzyme in heme synthesis (Ponka, 1999). The S1 gene is ubiquitous and in the brain, whereas the S2 gene is found…	PMID: 12796711.
brain		RE3053C		all heme synthesis and degradation enzymes are active in brain. There are great differences in rates of heme synthesis between different organs, with erythroid cells having the highest rates, with the liver being second. There are two genes for 5-aminolevulinic acid synthase, the first enzyme in heme synthesis (Ponka, 1999). The S1 gene is ubiquitous and in the brain, whereas the S2 gene is found…	PMID: 12796711.
brain		RE3637C		all heme synthesis and degradation enzymes are active in brain. There are great differences in rates of heme synthesis between different organs, with erythroid cells having the highest rates, with the liver being second. There are two genes for 5-aminolevulinic acid synthase, the first enzyme in heme synthesis (Ponka, 1999). The S1 gene is ubiquitous and in the brain, whereas the S2 gene is found…	PMID: 12796711.
brain		FCLTc		all heme synthesis and degradation enzymes are active in brain. There are great differences in rates of heme synthesis between different organs, with erythroid cells having the highest rates, with the liver being second. There are two genes for 5-aminolevulinic acid synthase, the first enzyme in heme synthesis (Ponka, 1999). The S1 gene is ubiquitous and in the brain, whereas the S2 gene is found…	PMID: 12796711.
brain		PPPGOc		all heme synthesis and degradation enzymes are active in brain. There are great differences in rates of heme synthesis between different organs, with erythroid cells having the highest rates, with the liver being second. There are two genes for 5-aminolevulinic acid synthase, the first enzyme in heme synthesis (Ponka, 1999). The S1 gene is ubiquitous and in the brain, whereas the S2 gene is found…	PMID: 12796711.
brain		r0774		all heme synthesis and degradation enzymes are active in brain. There are great differences in rates of heme synthesis between different organs, with erythroid cells having the highest rates, with the liver being second. There are two genes for 5-aminolevulinic acid synthase, the first enzyme in heme synthesis (Ponka, 1999). The S1 gene is ubiquitous and in the brain, whereas the S2 gene is found…	PMID: 12796711.
brain		ALASm		all heme synthesis and degradation enzymes are active in brain. There are great differences in rates of heme synthesis between different organs, with erythroid cells having the highest rates, with the liver being second. There are two genes for 5-aminolevulinic acid synthase, the first enzyme in heme synthesis (Ponka, 1999). The S1 gene is ubiquitous and in the brain, whereas the S2 gene is found…	PMID: 12796711.
brain		FCLTm		all heme synthesis and degradation enzymes are active in brain. There are great differences in rates of heme synthesis between different organs, with erythroid cells having the highest rates, with the liver being second. There are two genes for 5-aminolevulinic acid synthase, the first enzyme in heme synthesis (Ponka, 1999). The S1 gene is ubiquitous and in the brain, whereas the S2 gene is found…	PMID: 12796711.
brain		PPPG9tm		all heme synthesis and degradation enzymes are active in brain. There are great differences in rates of heme synthesis between different organs, with erythroid cells having the highest rates, with the liver being second. There are two genes for 5-aminolevulinic acid synthase, the first enzyme in heme synthesis (Ponka, 1999). The S1 gene is ubiquitous and in the brain, whereas the S2 gene is found…	PMID: 12796711.
brain		PPPGOm		all heme synthesis and degradation enzymes are active in brain. There are great differences in rates of heme synthesis between different organs, with erythroid cells having the highest rates, with the liver being second. There are two genes for 5-aminolevulinic acid synthase, the first enzyme in heme synthesis (Ponka, 1999). The S1 gene is ubiquitous and in the brain, whereas the S2 gene is found…	PMID: 12796711.
brain		r0196		all heme synthesis and degradation enzymes are active in brain. There are great differences in rates of heme synthesis between different organs, with erythroid cells having the highest rates, with the liver being second. There are two genes for 5-aminolevulinic acid synthase, the first enzyme in heme synthesis (Ponka, 1999). The S1 gene is ubiquitous and in the brain, whereas the S2 gene is found…	PMID: 12796711.
brain		r0517		all heme synthesis and degradation enzymes are active in brain. There are great differences in rates of heme synthesis between different organs, with erythroid cells having the highest rates, with the liver being second. There are two genes for 5-aminolevulinic acid synthase, the first enzyme in heme synthesis (Ponka, 1999). The S1 gene is ubiquitous and in the brain, whereas the S2 gene is found…	PMID: 12796711.
brain	heme degradation	BILIRED		Endogenous sources of heme in neurons and glia would be derived mainly from cytoplasmic heme proteins and mitochondrial cytochromes and would be involved in the normal turnover of the heme-containing proteins. Exogenous sources of heme could be derived from the death of neighboring cells that would release their heme proteins or from heme derived from hemoglobin that occurs following ICH or SAH i…	PMID: 12796711.
brain		HOXG		Endogenous sources of heme in neurons and glia would be derived mainly from cytoplasmic heme proteins and mitochondrial cytochromes and would be involved in the normal turnover of the heme-containing proteins. Exogenous sources of heme could be derived from the death of neighboring cells that would release their heme proteins or from heme derived from hemoglobin that occurs following ICH or SAH i…	PMID: 12796711.
brain		UGT1A10r		Endogenous sources of heme in neurons and glia would be derived mainly from cytoplasmic heme proteins and mitochondrial cytochromes and would be involved in the normal turnover of the heme-containing proteins. Exogenous sources of heme could be derived from the death of neighboring cells that would release their heme proteins or from heme derived from hemoglobin that occurs following ICH or SAH i…	PMID: 12796711.
brain		UGT1A2r		Endogenous sources of heme in neurons and glia would be derived mainly from cytoplasmic heme proteins and mitochondrial cytochromes and would be involved in the normal turnover of the heme-containing proteins. Exogenous sources of heme could be derived from the death of neighboring cells that would release their heme proteins or from heme derived from hemoglobin that occurs following ICH or SAH i…	PMID: 12796711.
brain		r0813		Endogenous sources of heme in neurons and glia would be derived mainly from cytoplasmic heme proteins and mitochondrial cytochromes and would be involved in the normal turnover of the heme-containing proteins. Exogenous sources of heme could be derived from the death of neighboring cells that would release their heme proteins or from heme derived from hemoglobin that occurs following ICH or SAH i…	PMID: 12796711.
brain		BIDGLCURr		Endogenous sources of heme in neurons and glia would be derived mainly from cytoplasmic heme proteins and mitochondrial cytochromes and would be involved in the normal turnover of the heme-containing proteins. Exogenous sources of heme could be derived from the death of neighboring cells that would release their heme proteins or from heme derived from hemoglobin that occurs following ICH or SAH i…	PMID: 12796711.
brain	ubiquinone synthesis	DPPS		The brain has complete enzymatic systems for biosynthesis of the mevalonate pathway lipids, cholesterol, ubiquinone, dolichol and dolichyl-P.	PMID: 2387395.
brain		TYRTAm		The brain has complete enzymatic systems for biosynthesis of the mevalonate pathway lipids, cholesterol, ubiquinone, dolichol and dolichyl-P.	PMID: 2387395.
brain		3DPHBH1		The brain has complete enzymatic systems for biosynthesis of the mevalonate pathway lipids, cholesterol, ubiquinone, dolichol and dolichyl-P.	PMID: 2387395.
brain		3DPHBH2		The brain has complete enzymatic systems for biosynthesis of the mevalonate pathway lipids, cholesterol, ubiquinone, dolichol and dolichyl-P.	PMID: 2387395.
brain		4HBZCOAFm		The brain has complete enzymatic systems for biosynthesis of the mevalonate pathway lipids, cholesterol, ubiquinone, dolichol and dolichyl-P.	PMID: 2387395.
brain		4HBZFm		The brain has complete enzymatic systems for biosynthesis of the mevalonate pathway lipids, cholesterol, ubiquinone, dolichol and dolichyl-P.	PMID: 2387395.
brain		COQ3m		The brain has complete enzymatic systems for biosynthesis of the mevalonate pathway lipids, cholesterol, ubiquinone, dolichol and dolichyl-P.	PMID: 2387395.
brain		COQ5m		The brain has complete enzymatic systems for biosynthesis of the mevalonate pathway lipids, cholesterol, ubiquinone, dolichol and dolichyl-P.	PMID: 2387395.
brain		COQ6m		The brain has complete enzymatic systems for biosynthesis of the mevalonate pathway lipids, cholesterol, ubiquinone, dolichol and dolichyl-P.	PMID: 2387395.
brain		COQ7m		The brain has complete enzymatic systems for biosynthesis of the mevalonate pathway lipids, cholesterol, ubiquinone, dolichol and dolichyl-P.	PMID: 2387395.
brain		COUCOAFm		The brain has complete enzymatic systems for biosynthesis of the mevalonate pathway lipids, cholesterol, ubiquinone, dolichol and dolichyl-P.	PMID: 2387395.
brain		DHDPBMTm		The brain has complete enzymatic systems for biosynthesis of the mevalonate pathway lipids, cholesterol, ubiquinone, dolichol and dolichyl-P.	PMID: 2387395.
brain		DPHMBDCm		The brain has complete enzymatic systems for biosynthesis of the mevalonate pathway lipids, cholesterol, ubiquinone, dolichol and dolichyl-P.	PMID: 2387395.
brain		HBZOPT10m		The brain has complete enzymatic systems for biosynthesis of the mevalonate pathway lipids, cholesterol, ubiquinone, dolichol and dolichyl-P.	PMID: 2387395.
brain		T4HCINNMFM		The brain has complete enzymatic systems for biosynthesis of the mevalonate pathway lipids, cholesterol, ubiquinone, dolichol and dolichyl-P.	PMID: 2387395.
brain		SPODMe		IT	http://europepmc.org/articles/PMC425307;jsessionid=6n8PV5zbvgRmqXzi0ySP.9
brain	betaoxidation		FAOXC102C103m	When glucose production is insufficient, the body shifts to a lipid-based economy. However, the brain cannot oxidize fatty acids for energy, so the production of ketones is protective (1, 2). In summary, the slow rate of b-oxidation of fatty acids seems to be a unique intrinsic feature of the brain tissue, particularly of the mitochondria of neurons. For comparison, in the heart and kidney tissue…	PMID: 22833869, PMID: 23921897,
brain			FAOXC102C103x	When glucose production is insufficient, the body shifts to a lipid-based economy. However, the brain cannot oxidize fatty acids for energy, so the production of ketones is protective (1, 2). In summary, the slow rate of b-oxidation of fatty acids seems to be a unique intrinsic feature of the brain tissue, particularly of the mitochondria of neurons. For comparison, in the heart and kidney tissue…	PMID: 22833869, PMID: 23921897,
brain			FAOXC102m	When glucose production is insufficient, the body shifts to a lipid-based economy. However, the brain cannot oxidize fatty acids for energy, so the production of ketones is protective (1, 2). In summary, the slow rate of b-oxidation of fatty acids seems to be a unique intrinsic feature of the brain tissue, particularly of the mitochondria of neurons. For comparison, in the heart and kidney tissue…	PMID: 22833869, PMID: 23921897,
brain			FAOXC102x	When glucose production is insufficient, the body shifts to a lipid-based economy. However, the brain cannot oxidize fatty acids for energy, so the production of ketones is protective (1, 2). In summary, the slow rate of b-oxidation of fatty acids seems to be a unique intrinsic feature of the brain tissue, particularly of the mitochondria of neurons. For comparison, in the heart and kidney tissue…	PMID: 22833869, PMID: 23921897,
brain			FAOXC103C102m	When glucose production is insufficient, the body shifts to a lipid-based economy. However, the brain cannot oxidize fatty acids for energy, so the production of ketones is protective (1, 2). In summary, the slow rate of b-oxidation of fatty acids seems to be a unique intrinsic feature of the brain tissue, particularly of the mitochondria of neurons. For comparison, in the heart and kidney tissue…	PMID: 22833869, PMID: 23921897,
brain			FAOXC103C102x	When glucose production is insufficient, the body shifts to a lipid-based economy. However, the brain cannot oxidize fatty acids for energy, so the production of ketones is protective (1, 2). In summary, the slow rate of b-oxidation of fatty acids seems to be a unique intrinsic feature of the brain tissue, particularly of the mitochondria of neurons. For comparison, in the heart and kidney tissue…	PMID: 22833869, PMID: 23921897,
brain			FAOXC102C101m	When glucose production is insufficient, the body shifts to a lipid-based economy. However, the brain cannot oxidize fatty acids for energy, so the production of ketones is protective (1, 2). In summary, the slow rate of b-oxidation of fatty acids seems to be a unique intrinsic feature of the brain tissue, particularly of the mitochondria of neurons. For comparison, in the heart and kidney tissue…	PMID: 22833869, PMID: 23921897,
brain			FAOXC102C101x	When glucose production is insufficient, the body shifts to a lipid-based economy. However, the brain cannot oxidize fatty acids for energy, so the production of ketones is protective (1, 2). In summary, the slow rate of b-oxidation of fatty acids seems to be a unique intrinsic feature of the brain tissue, particularly of the mitochondria of neurons. For comparison, in the heart and kidney tissue…	PMID: 22833869, PMID: 23921897,
brain			FAOXC10C10OHm	When glucose production is insufficient, the body shifts to a lipid-based economy. However, the brain cannot oxidize fatty acids for energy, so the production of ketones is protective (1, 2). In summary, the slow rate of b-oxidation of fatty acids seems to be a unique intrinsic feature of the brain tissue, particularly of the mitochondria of neurons. For comparison, in the heart and kidney tissue…	PMID: 22833869, PMID: 23921897,
brain			FAOXC102C81m	When glucose production is insufficient, the body shifts to a lipid-based economy. However, the brain cannot oxidize fatty acids for energy, so the production of ketones is protective (1, 2). In summary, the slow rate of b-oxidation of fatty acids seems to be a unique intrinsic feature of the brain tissue, particularly of the mitochondria of neurons. For comparison, in the heart and kidney tissue…	PMID: 22833869, PMID: 23921897,
brain			FAOXC102C81x	When glucose production is insufficient, the body shifts to a lipid-based economy. However, the brain cannot oxidize fatty acids for energy, so the production of ketones is protective (1, 2). In summary, the slow rate of b-oxidation of fatty acids seems to be a unique intrinsic feature of the brain tissue, particularly of the mitochondria of neurons. For comparison, in the heart and kidney tissue…	PMID: 22833869, PMID: 23921897,
brain			FAOXC11C9m	When glucose production is insufficient, the body shifts to a lipid-based economy. However, the brain cannot oxidize fatty acids for energy, so the production of ketones is protective (1, 2). In summary, the slow rate of b-oxidation of fatty acids seems to be a unique intrinsic feature of the brain tissue, particularly of the mitochondria of neurons. For comparison, in the heart and kidney tissue…	PMID: 22833869, PMID: 23921897,
brain			FAOXC10C8m	When glucose production is insufficient, the body shifts to a lipid-based economy. However, the brain cannot oxidize fatty acids for energy, so the production of ketones is protective (1, 2). In summary, the slow rate of b-oxidation of fatty acids seems to be a unique intrinsic feature of the brain tissue, particularly of the mitochondria of neurons. For comparison, in the heart and kidney tissue…	PMID: 22833869, PMID: 23921897,
brain			FAOXC10C8x	When glucose production is insufficient, the body shifts to a lipid-based economy. However, the brain cannot oxidize fatty acids for energy, so the production of ketones is protective (1, 2). In summary, the slow rate of b-oxidation of fatty acids seems to be a unique intrinsic feature of the brain tissue, particularly of the mitochondria of neurons. For comparison, in the heart and kidney tissue…	PMID: 22833869, PMID: 23921897,
brain			FAOXC11BRC9BRx	When glucose production is insufficient, the body shifts to a lipid-based economy. However, the brain cannot oxidize fatty acids for energy, so the production of ketones is protective (1, 2). In summary, the slow rate of b-oxidation of fatty acids seems to be a unique intrinsic feature of the brain tissue, particularly of the mitochondria of neurons. For comparison, in the heart and kidney tissue…	PMID: 22833869, PMID: 23921897,
brain			FAOXC10DCC8DCx	When glucose production is insufficient, the body shifts to a lipid-based economy. However, the brain cannot oxidize fatty acids for energy, so the production of ketones is protective (1, 2). In summary, the slow rate of b-oxidation of fatty acids seems to be a unique intrinsic feature of the brain tissue, particularly of the mitochondria of neurons. For comparison, in the heart and kidney tissue…	PMID: 22833869, PMID: 23921897,
brain			FAOXC101m	When glucose production is insufficient, the body shifts to a lipid-based economy. However, the brain cannot oxidize fatty acids for energy, so the production of ketones is protective (1, 2). In summary, the slow rate of b-oxidation of fatty acids seems to be a unique intrinsic feature of the brain tissue, particularly of the mitochondria of neurons. For comparison, in the heart and kidney tissue…	PMID: 22833869, PMID: 23921897,
brain			FAOXC101x	When glucose production is insufficient, the body shifts to a lipid-based economy. However, the brain cannot oxidize fatty acids for energy, so the production of ketones is protective (1, 2). In summary, the slow rate of b-oxidation of fatty acids seems to be a unique intrinsic feature of the brain tissue, particularly of the mitochondria of neurons. For comparison, in the heart and kidney tissue…	PMID: 22833869, PMID: 23921897,
brain			RE1522M	When glucose production is insufficient, the body shifts to a lipid-based economy. However, the brain cannot oxidize fatty acids for energy, so the production of ketones is protective (1, 2). In summary, the slow rate of b-oxidation of fatty acids seems to be a unique intrinsic feature of the brain tissue, particularly of the mitochondria of neurons. For comparison, in the heart and kidney tissue…	PMID: 22833869, PMID: 23921897,
brain			RE1522X	When glucose production is insufficient, the body shifts to a lipid-based economy. However, the brain cannot oxidize fatty acids for energy, so the production of ketones is protective (1, 2). In summary, the slow rate of b-oxidation of fatty acids seems to be a unique intrinsic feature of the brain tissue, particularly of the mitochondria of neurons. For comparison, in the heart and kidney tissue…	PMID: 22833869, PMID: 23921897,
brain			RE3004M	When glucose production is insufficient, the body shifts to a lipid-based economy. However, the brain cannot oxidize fatty acids for energy, so the production of ketones is protective (1, 2). In summary, the slow rate of b-oxidation of fatty acids seems to be a unique intrinsic feature of the brain tissue, particularly of the mitochondria of neurons. For comparison, in the heart and kidney tissue…	PMID: 22833869, PMID: 23921897,
brain			RE3140X	When glucose production is insufficient, the body shifts to a lipid-based economy. However, the brain cannot oxidize fatty acids for energy, so the production of ketones is protective (1, 2). In summary, the slow rate of b-oxidation of fatty acids seems to be a unique intrinsic feature of the brain tissue, particularly of the mitochondria of neurons. For comparison, in the heart and kidney tissue…	PMID: 22833869, PMID: 23921897,
brain			FAOXC221C201x	When glucose production is insufficient, the body shifts to a lipid-based economy. However, the brain cannot oxidize fatty acids for energy, so the production of ketones is protective (1, 2). In summary, the slow rate of b-oxidation of fatty acids seems to be a unique intrinsic feature of the brain tissue, particularly of the mitochondria of neurons. For comparison, in the heart and kidney tissue…	PMID: 22833869, PMID: 23921897,
brain			FAOXC241C221x	When glucose production is insufficient, the body shifts to a lipid-based economy. However, the brain cannot oxidize fatty acids for energy, so the production of ketones is protective (1, 2). In summary, the slow rate of b-oxidation of fatty acids seems to be a unique intrinsic feature of the brain tissue, particularly of the mitochondria of neurons. For comparison, in the heart and kidney tissue…	PMID: 22833869, PMID: 23921897,
brain			RE3189M	When glucose production is insufficient, the body shifts to a lipid-based economy. However, the brain cannot oxidize fatty acids for energy, so the production of ketones is protective (1, 2). In summary, the slow rate of b-oxidation of fatty acids seems to be a unique intrinsic feature of the brain tissue, particularly of the mitochondria of neurons. For comparison, in the heart and kidney tissue…	PMID: 22833869, PMID: 23921897,
brain			RE3195M	When glucose production is insufficient, the body shifts to a lipid-based economy. However, the brain cannot oxidize fatty acids for energy, so the production of ketones is protective (1, 2). In summary, the slow rate of b-oxidation of fatty acids seems to be a unique intrinsic feature of the brain tissue, particularly of the mitochondria of neurons. For comparison, in the heart and kidney tissue…	PMID: 22833869, PMID: 23921897,
brain			FAOXC226C227m	When glucose production is insufficient, the body shifts to a lipid-based economy. However, the brain cannot oxidize fatty acids for energy, so the production of ketones is protective (1, 2). In summary, the slow rate of b-oxidation of fatty acids seems to be a unique intrinsic feature of the brain tissue, particularly of the mitochondria of neurons. For comparison, in the heart and kidney tissue…	PMID: 22833869, PMID: 23921897,
brain			FAOXC225C226m	When glucose production is insufficient, the body shifts to a lipid-based economy. However, the brain cannot oxidize fatty acids for energy, so the production of ketones is protective (1, 2). In summary, the slow rate of b-oxidation of fatty acids seems to be a unique intrinsic feature of the brain tissue, particularly of the mitochondria of neurons. For comparison, in the heart and kidney tissue…	PMID: 22833869, PMID: 23921897,
brain			FAOXC225C226x	When glucose production is insufficient, the body shifts to a lipid-based economy. However, the brain cannot oxidize fatty acids for energy, so the production of ketones is protective (1, 2). In summary, the slow rate of b-oxidation of fatty acids seems to be a unique intrinsic feature of the brain tissue, particularly of the mitochondria of neurons. For comparison, in the heart and kidney tissue…	PMID: 22833869, PMID: 23921897,
brain			FAOXC164C165x	When glucose production is insufficient, the body shifts to a lipid-based economy. However, the brain cannot oxidize fatty acids for energy, so the production of ketones is protective (1, 2). In summary, the slow rate of b-oxidation of fatty acids seems to be a unique intrinsic feature of the brain tissue, particularly of the mitochondria of neurons. For comparison, in the heart and kidney tissue…	PMID: 22833869, PMID: 23921897,
brain			FAOXC164C165m	When glucose production is insufficient, the body shifts to a lipid-based economy. However, the brain cannot oxidize fatty acids for energy, so the production of ketones is protective (1, 2). In summary, the slow rate of b-oxidation of fatty acids seems to be a unique intrinsic feature of the brain tissue, particularly of the mitochondria of neurons. For comparison, in the heart and kidney tissue…	PMID: 22833869, PMID: 23921897,
brain			FAOXC163C164Gm	When glucose production is insufficient, the body shifts to a lipid-based economy. However, the brain cannot oxidize fatty acids for energy, so the production of ketones is protective (1, 2). In summary, the slow rate of b-oxidation of fatty acids seems to be a unique intrinsic feature of the brain tissue, particularly of the mitochondria of neurons. For comparison, in the heart and kidney tissue…	PMID: 22833869, PMID: 23921897,
brain			FAOXC163C164x	When glucose production is insufficient, the body shifts to a lipid-based economy. However, the brain cannot oxidize fatty acids for energy, so the production of ketones is protective (1, 2). In summary, the slow rate of b-oxidation of fatty acids seems to be a unique intrinsic feature of the brain tissue, particularly of the mitochondria of neurons. For comparison, in the heart and kidney tissue…	PMID: 22833869, PMID: 23921897,
brain			RE2994X	When glucose production is insufficient, the body shifts to a lipid-based economy. However, the brain cannot oxidize fatty acids for energy, so the production of ketones is protective (1, 2). In summary, the slow rate of b-oxidation of fatty acids seems to be a unique intrinsic feature of the brain tissue, particularly of the mitochondria of neurons. For comparison, in the heart and kidney tissue…	PMID: 22833869, PMID: 23921897,
brain			FAOXC101C102m	When glucose production is insufficient, the body shifts to a lipid-based economy. However, the brain cannot oxidize fatty acids for energy, so the production of ketones is protective (1, 2). In summary, the slow rate of b-oxidation of fatty acids seems to be a unique intrinsic feature of the brain tissue, particularly of the mitochondria of neurons. For comparison, in the heart and kidney tissue…	PMID: 22833869, PMID: 23921897,
brain			FAOXC101C102x	When glucose production is insufficient, the body shifts to a lipid-based economy. However, the brain cannot oxidize fatty acids for energy, so the production of ketones is protective (1, 2). In summary, the slow rate of b-oxidation of fatty acids seems to be a unique intrinsic feature of the brain tissue, particularly of the mitochondria of neurons. For comparison, in the heart and kidney tissue…	PMID: 22833869, PMID: 23921897,
brain			FAOXC204C205x	When glucose production is insufficient, the body shifts to a lipid-based economy. However, the brain cannot oxidize fatty acids for energy, so the production of ketones is protective (1, 2). In summary, the slow rate of b-oxidation of fatty acids seems to be a unique intrinsic feature of the brain tissue, particularly of the mitochondria of neurons. For comparison, in the heart and kidney tissue…	PMID: 22833869, PMID: 23921897,
brain			FAOXC11	When glucose production is insufficient, the body shifts to a lipid-based economy. However, the brain cannot oxidize fatty acids for energy, so the production of ketones is protective (1, 2). In summary, the slow rate of b-oxidation of fatty acids seems to be a unique intrinsic feature of the brain tissue, particularly of the mitochondria of neurons. For comparison, in the heart and kidney tissue…	PMID: 22833869, PMID: 23921897,
brain			FAOXC13C11m	When glucose production is insufficient, the body shifts to a lipid-based economy. However, the brain cannot oxidize fatty acids for energy, so the production of ketones is protective (1, 2). In summary, the slow rate of b-oxidation of fatty acids seems to be a unique intrinsic feature of the brain tissue, particularly of the mitochondria of neurons. For comparison, in the heart and kidney tissue…	PMID: 22833869, PMID: 23921897,
brain			FAOXC13BRC11BRx	When glucose production is insufficient, the body shifts to a lipid-based economy. However, the brain cannot oxidize fatty acids for energy, so the production of ketones is protective (1, 2). In summary, the slow rate of b-oxidation of fatty acids seems to be a unique intrinsic feature of the brain tissue, particularly of the mitochondria of neurons. For comparison, in the heart and kidney tissue…	PMID: 22833869, PMID: 23921897,
brain			RE3089X	When glucose production is insufficient, the body shifts to a lipid-based economy. However, the brain cannot oxidize fatty acids for energy, so the production of ketones is protective (1, 2). In summary, the slow rate of b-oxidation of fatty acids seems to be a unique intrinsic feature of the brain tissue, particularly of the mitochondria of neurons. For comparison, in the heart and kidney tissue…	PMID: 22833869, PMID: 23921897,
brain			RE3083X	When glucose production is insufficient, the body shifts to a lipid-based economy. However, the brain cannot oxidize fatty acids for energy, so the production of ketones is protective (1, 2). In summary, the slow rate of b-oxidation of fatty acids seems to be a unique intrinsic feature of the brain tissue, particularly of the mitochondria of neurons. For comparison, in the heart and kidney tissue…	PMID: 22833869, PMID: 23921897,
brain			RE3097X	When glucose production is insufficient, the body shifts to a lipid-based economy. However, the brain cannot oxidize fatty acids for energy, so the production of ketones is protective (1, 2). In summary, the slow rate of b-oxidation of fatty acids seems to be a unique intrinsic feature of the brain tissue, particularly of the mitochondria of neurons. For comparison, in the heart and kidney tissue…	PMID: 22833869, PMID: 23921897,
brain			FAOXC185m	When glucose production is insufficient, the body shifts to a lipid-based economy. However, the brain cannot oxidize fatty acids for energy, so the production of ketones is protective (1, 2). In summary, the slow rate of b-oxidation of fatty acids seems to be a unique intrinsic feature of the brain tissue, particularly of the mitochondria of neurons. For comparison, in the heart and kidney tissue…	PMID: 22833869, PMID: 23921897,
brain			FAOXC184m	When glucose production is insufficient, the body shifts to a lipid-based economy. However, the brain cannot oxidize fatty acids for energy, so the production of ketones is protective (1, 2). In summary, the slow rate of b-oxidation of fatty acids seems to be a unique intrinsic feature of the brain tissue, particularly of the mitochondria of neurons. For comparison, in the heart and kidney tissue…	PMID: 22833869, PMID: 23921897,
brain			FAOXC184x	When glucose production is insufficient, the body shifts to a lipid-based economy. However, the brain cannot oxidize fatty acids for energy, so the production of ketones is protective (1, 2). In summary, the slow rate of b-oxidation of fatty acids seems to be a unique intrinsic feature of the brain tissue, particularly of the mitochondria of neurons. For comparison, in the heart and kidney tissue…	PMID: 22833869, PMID: 23921897,
brain			RE2997X	When glucose production is insufficient, the body shifts to a lipid-based economy. However, the brain cannot oxidize fatty acids for energy, so the production of ketones is protective (1, 2). In summary, the slow rate of b-oxidation of fatty acids seems to be a unique intrinsic feature of the brain tissue, particularly of the mitochondria of neurons. For comparison, in the heart and kidney tissue…	PMID: 22833869, PMID: 23921897,
brain			FAOXC123m	When glucose production is insufficient, the body shifts to a lipid-based economy. However, the brain cannot oxidize fatty acids for energy, so the production of ketones is protective (1, 2). In summary, the slow rate of b-oxidation of fatty acids seems to be a unique intrinsic feature of the brain tissue, particularly of the mitochondria of neurons. For comparison, in the heart and kidney tissue…	PMID: 22833869, PMID: 23921897,
brain			FAOXC123x	When glucose production is insufficient, the body shifts to a lipid-based economy. However, the brain cannot oxidize fatty acids for energy, so the production of ketones is protective (1, 2). In summary, the slow rate of b-oxidation of fatty acids seems to be a unique intrinsic feature of the brain tissue, particularly of the mitochondria of neurons. For comparison, in the heart and kidney tissue…	PMID: 22833869, PMID: 23921897,
brain			FAOXC9BRC7BRm	When glucose production is insufficient, the body shifts to a lipid-based economy. However, the brain cannot oxidize fatty acids for energy, so the production of ketones is protective (1, 2). In summary, the slow rate of b-oxidation of fatty acids seems to be a unique intrinsic feature of the brain tissue, particularly of the mitochondria of neurons. For comparison, in the heart and kidney tissue…	PMID: 22833869, PMID: 23921897,
brain			RE3185M	When glucose production is insufficient, the body shifts to a lipid-based economy. However, the brain cannot oxidize fatty acids for energy, so the production of ketones is protective (1, 2). In summary, the slow rate of b-oxidation of fatty acids seems to be a unique intrinsic feature of the brain tissue, particularly of the mitochondria of neurons. For comparison, in the heart and kidney tissue…	PMID: 22833869, PMID: 23921897,
brain			FAOXC122m	When glucose production is insufficient, the body shifts to a lipid-based economy. However, the brain cannot oxidize fatty acids for energy, so the production of ketones is protective (1, 2). In summary, the slow rate of b-oxidation of fatty acids seems to be a unique intrinsic feature of the brain tissue, particularly of the mitochondria of neurons. For comparison, in the heart and kidney tissue…	PMID: 22833869, PMID: 23921897,
brain			FAOXC122x	When glucose production is insufficient, the body shifts to a lipid-based economy. However, the brain cannot oxidize fatty acids for energy, so the production of ketones is protective (1, 2). In summary, the slow rate of b-oxidation of fatty acids seems to be a unique intrinsic feature of the brain tissue, particularly of the mitochondria of neurons. For comparison, in the heart and kidney tissue…	PMID: 22833869, PMID: 23921897,
brain			FAOXC226m	When glucose production is insufficient, the body shifts to a lipid-based economy. However, the brain cannot oxidize fatty acids for energy, so the production of ketones is protective (1, 2). In summary, the slow rate of b-oxidation of fatty acids seems to be a unique intrinsic feature of the brain tissue, particularly of the mitochondria of neurons. For comparison, in the heart and kidney tissue…	PMID: 22833869, PMID: 23921897,
brain			FAOXC225m	When glucose production is insufficient, the body shifts to a lipid-based economy. However, the brain cannot oxidize fatty acids for energy, so the production of ketones is protective (1, 2). In summary, the slow rate of b-oxidation of fatty acids seems to be a unique intrinsic feature of the brain tissue, particularly of the mitochondria of neurons. For comparison, in the heart and kidney tissue…	PMID: 22833869, PMID: 23921897,
brain			FAOXC225x	When glucose production is insufficient, the body shifts to a lipid-based economy. However, the brain cannot oxidize fatty acids for energy, so the production of ketones is protective (1, 2). In summary, the slow rate of b-oxidation of fatty acids seems to be a unique intrinsic feature of the brain tissue, particularly of the mitochondria of neurons. For comparison, in the heart and kidney tissue…	PMID: 22833869, PMID: 23921897,
brain			FAOXC164m	When glucose production is insufficient, the body shifts to a lipid-based economy. However, the brain cannot oxidize fatty acids for energy, so the production of ketones is protective (1, 2). In summary, the slow rate of b-oxidation of fatty acids seems to be a unique intrinsic feature of the brain tissue, particularly of the mitochondria of neurons. For comparison, in the heart and kidney tissue…	PMID: 22833869, PMID: 23921897,
brain			FAOXC164x	When glucose production is insufficient, the body shifts to a lipid-based economy. However, the brain cannot oxidize fatty acids for energy, so the production of ketones is protective (1, 2). In summary, the slow rate of b-oxidation of fatty acids seems to be a unique intrinsic feature of the brain tissue, particularly of the mitochondria of neurons. For comparison, in the heart and kidney tissue…	PMID: 22833869, PMID: 23921897,
brain			FAOXC163Gm	When glucose production is insufficient, the body shifts to a lipid-based economy. However, the brain cannot oxidize fatty acids for energy, so the production of ketones is protective (1, 2). In summary, the slow rate of b-oxidation of fatty acids seems to be a unique intrinsic feature of the brain tissue, particularly of the mitochondria of neurons. For comparison, in the heart and kidney tissue…	PMID: 22833869, PMID: 23921897,
brain			FAOXC163x	When glucose production is insufficient, the body shifts to a lipid-based economy. However, the brain cannot oxidize fatty acids for energy, so the production of ketones is protective (1, 2). In summary, the slow rate of b-oxidation of fatty acids seems to be a unique intrinsic feature of the brain tissue, particularly of the mitochondria of neurons. For comparison, in the heart and kidney tissue…	PMID: 22833869, PMID: 23921897,
brain			RE3248M	When glucose production is insufficient, the body shifts to a lipid-based economy. However, the brain cannot oxidize fatty acids for energy, so the production of ketones is protective (1, 2). In summary, the slow rate of b-oxidation of fatty acids seems to be a unique intrinsic feature of the brain tissue, particularly of the mitochondria of neurons. For comparison, in the heart and kidney tissue…	PMID: 22833869, PMID: 23921897,
brain			RE3248X	When glucose production is insufficient, the body shifts to a lipid-based economy. However, the brain cannot oxidize fatty acids for energy, so the production of ketones is protective (1, 2). In summary, the slow rate of b-oxidation of fatty acids seems to be a unique intrinsic feature of the brain tissue, particularly of the mitochondria of neurons. For comparison, in the heart and kidney tissue…	PMID: 22833869, PMID: 23921897,
brain			RE3250C	When glucose production is insufficient, the body shifts to a lipid-based economy. However, the brain cannot oxidize fatty acids for energy, so the production of ketones is protective (1, 2). In summary, the slow rate of b-oxidation of fatty acids seems to be a unique intrinsic feature of the brain tissue, particularly of the mitochondria of neurons. For comparison, in the heart and kidney tissue…	PMID: 22833869, PMID: 23921897,
brain			RE3250M	When glucose production is insufficient, the body shifts to a lipid-based economy. However, the brain cannot oxidize fatty acids for energy, so the production of ketones is protective (1, 2). In summary, the slow rate of b-oxidation of fatty acids seems to be a unique intrinsic feature of the brain tissue, particularly of the mitochondria of neurons. For comparison, in the heart and kidney tissue…	PMID: 22833869, PMID: 23921897,
brain			RE3250X	When glucose production is insufficient, the body shifts to a lipid-based economy. However, the brain cannot oxidize fatty acids for energy, so the production of ketones is protective (1, 2). In summary, the slow rate of b-oxidation of fatty acids seems to be a unique intrinsic feature of the brain tissue, particularly of the mitochondria of neurons. For comparison, in the heart and kidney tissue…	PMID: 22833869, PMID: 23921897,
brain			RE3087X	When glucose production is insufficient, the body shifts to a lipid-based economy. However, the brain cannot oxidize fatty acids for energy, so the production of ketones is protective (1, 2). In summary, the slow rate of b-oxidation of fatty acids seems to be a unique intrinsic feature of the brain tissue, particularly of the mitochondria of neurons. For comparison, in the heart and kidney tissue…	PMID: 22833869, PMID: 23921897,
brain			RE3081X	When glucose production is insufficient, the body shifts to a lipid-based economy. However, the brain cannot oxidize fatty acids for energy, so the production of ketones is protective (1, 2). In summary, the slow rate of b-oxidation of fatty acids seems to be a unique intrinsic feature of the brain tissue, particularly of the mitochondria of neurons. For comparison, in the heart and kidney tissue…	PMID: 22833869, PMID: 23921897,
brain			RE2921M	When glucose production is insufficient, the body shifts to a lipid-based economy. However, the brain cannot oxidize fatty acids for energy, so the production of ketones is protective (1, 2). In summary, the slow rate of b-oxidation of fatty acids seems to be a unique intrinsic feature of the brain tissue, particularly of the mitochondria of neurons. For comparison, in the heart and kidney tissue…	PMID: 22833869, PMID: 23921897,
brain			RE2921X	When glucose production is insufficient, the body shifts to a lipid-based economy. However, the brain cannot oxidize fatty acids for energy, so the production of ketones is protective (1, 2). In summary, the slow rate of b-oxidation of fatty acids seems to be a unique intrinsic feature of the brain tissue, particularly of the mitochondria of neurons. For comparison, in the heart and kidney tissue…	PMID: 22833869, PMID: 23921897,
brain			RE3193M	When glucose production is insufficient, the body shifts to a lipid-based economy. However, the brain cannot oxidize fatty acids for energy, so the production of ketones is protective (1, 2). In summary, the slow rate of b-oxidation of fatty acids seems to be a unique intrinsic feature of the brain tissue, particularly of the mitochondria of neurons. For comparison, in the heart and kidney tissue…	PMID: 22833869, PMID: 23921897,
brain			RE3192M	When glucose production is insufficient, the body shifts to a lipid-based economy. However, the brain cannot oxidize fatty acids for energy, so the production of ketones is protective (1, 2). In summary, the slow rate of b-oxidation of fatty acids seems to be a unique intrinsic feature of the brain tissue, particularly of the mitochondria of neurons. For comparison, in the heart and kidney tissue…	PMID: 22833869, PMID: 23921897,
brain			RE3194M	When glucose production is insufficient, the body shifts to a lipid-based economy. However, the brain cannot oxidize fatty acids for energy, so the production of ketones is protective (1, 2). In summary, the slow rate of b-oxidation of fatty acids seems to be a unique intrinsic feature of the brain tissue, particularly of the mitochondria of neurons. For comparison, in the heart and kidney tissue…	PMID: 22833869, PMID: 23921897,
brain			RE1521M	When glucose production is insufficient, the body shifts to a lipid-based economy. However, the brain cannot oxidize fatty acids for energy, so the production of ketones is protective (1, 2). In summary, the slow rate of b-oxidation of fatty acids seems to be a unique intrinsic feature of the brain tissue, particularly of the mitochondria of neurons. For comparison, in the heart and kidney tissue…	PMID: 22833869, PMID: 23921897,
brain			RE1521X	When glucose production is insufficient, the body shifts to a lipid-based economy. However, the brain cannot oxidize fatty acids for energy, so the production of ketones is protective (1, 2). In summary, the slow rate of b-oxidation of fatty acids seems to be a unique intrinsic feature of the brain tissue, particularly of the mitochondria of neurons. For comparison, in the heart and kidney tissue…	PMID: 22833869, PMID: 23921897,
brain			RE2986X	When glucose production is insufficient, the body shifts to a lipid-based economy. However, the brain cannot oxidize fatty acids for energy, so the production of ketones is protective (1, 2). In summary, the slow rate of b-oxidation of fatty acids seems to be a unique intrinsic feature of the brain tissue, particularly of the mitochondria of neurons. For comparison, in the heart and kidney tissue…	PMID: 22833869, PMID: 23921897,
brain			RE3159X	When glucose production is insufficient, the body shifts to a lipid-based economy. However, the brain cannot oxidize fatty acids for energy, so the production of ketones is protective (1, 2). In summary, the slow rate of b-oxidation of fatty acids seems to be a unique intrinsic feature of the brain tissue, particularly of the mitochondria of neurons. For comparison, in the heart and kidney tissue…	PMID: 22833869, PMID: 23921897,
brain			RE3443M	When glucose production is insufficient, the body shifts to a lipid-based economy. However, the brain cannot oxidize fatty acids for energy, so the production of ketones is protective (1, 2). In summary, the slow rate of b-oxidation of fatty acids seems to be a unique intrinsic feature of the brain tissue, particularly of the mitochondria of neurons. For comparison, in the heart and kidney tissue…	PMID: 22833869, PMID: 23921897,
brain			RE3443X	When glucose production is insufficient, the body shifts to a lipid-based economy. However, the brain cannot oxidize fatty acids for energy, so the production of ketones is protective (1, 2). In summary, the slow rate of b-oxidation of fatty acids seems to be a unique intrinsic feature of the brain tissue, particularly of the mitochondria of neurons. For comparison, in the heart and kidney tissue…	PMID: 22833869, PMID: 23921897,
brain			RE3337M	When glucose production is insufficient, the body shifts to a lipid-based economy. However, the brain cannot oxidize fatty acids for energy, so the production of ketones is protective (1, 2). In summary, the slow rate of b-oxidation of fatty acids seems to be a unique intrinsic feature of the brain tissue, particularly of the mitochondria of neurons. For comparison, in the heart and kidney tissue…	PMID: 22833869, PMID: 23921897,
brain			RE3344M	When glucose production is insufficient, the body shifts to a lipid-based economy. However, the brain cannot oxidize fatty acids for energy, so the production of ketones is protective (1, 2). In summary, the slow rate of b-oxidation of fatty acids seems to be a unique intrinsic feature of the brain tissue, particularly of the mitochondria of neurons. For comparison, in the heart and kidney tissue…	PMID: 22833869, PMID: 23921897,
brain			RE3337X	When glucose production is insufficient, the body shifts to a lipid-based economy. However, the brain cannot oxidize fatty acids for energy, so the production of ketones is protective (1, 2). In summary, the slow rate of b-oxidation of fatty acids seems to be a unique intrinsic feature of the brain tissue, particularly of the mitochondria of neurons. For comparison, in the heart and kidney tissue…	PMID: 22833869, PMID: 23921897,
brain			RE3344X	When glucose production is insufficient, the body shifts to a lipid-based economy. However, the brain cannot oxidize fatty acids for energy, so the production of ketones is protective (1, 2). In summary, the slow rate of b-oxidation of fatty acids seems to be a unique intrinsic feature of the brain tissue, particularly of the mitochondria of neurons. For comparison, in the heart and kidney tissue…	PMID: 22833869, PMID: 23921897,
brain			RE3447M	When glucose production is insufficient, the body shifts to a lipid-based economy. However, the brain cannot oxidize fatty acids for energy, so the production of ketones is protective (1, 2). In summary, the slow rate of b-oxidation of fatty acids seems to be a unique intrinsic feature of the brain tissue, particularly of the mitochondria of neurons. For comparison, in the heart and kidney tissue…	PMID: 22833869, PMID: 23921897,
brain			RE3447X	When glucose production is insufficient, the body shifts to a lipid-based economy. However, the brain cannot oxidize fatty acids for energy, so the production of ketones is protective (1, 2). In summary, the slow rate of b-oxidation of fatty acids seems to be a unique intrinsic feature of the brain tissue, particularly of the mitochondria of neurons. For comparison, in the heart and kidney tissue…	PMID: 22833869, PMID: 23921897,
brain			RE2999M	When glucose production is insufficient, the body shifts to a lipid-based economy. However, the brain cannot oxidize fatty acids for energy, so the production of ketones is protective (1, 2). In summary, the slow rate of b-oxidation of fatty acids seems to be a unique intrinsic feature of the brain tissue, particularly of the mitochondria of neurons. For comparison, in the heart and kidney tissue…	PMID: 22833869, PMID: 23921897,
brain			RE3338C	When glucose production is insufficient, the body shifts to a lipid-based economy. However, the brain cannot oxidize fatty acids for energy, so the production of ketones is protective (1, 2). In summary, the slow rate of b-oxidation of fatty acids seems to be a unique intrinsic feature of the brain tissue, particularly of the mitochondria of neurons. For comparison, in the heart and kidney tissue…	PMID: 22833869, PMID: 23921897,
brain			RE3340C	When glucose production is insufficient, the body shifts to a lipid-based economy. However, the brain cannot oxidize fatty acids for energy, so the production of ketones is protective (1, 2). In summary, the slow rate of b-oxidation of fatty acids seems to be a unique intrinsic feature of the brain tissue, particularly of the mitochondria of neurons. For comparison, in the heart and kidney tissue…	PMID: 22833869, PMID: 23921897,
brain			RE3338M	When glucose production is insufficient, the body shifts to a lipid-based economy. However, the brain cannot oxidize fatty acids for energy, so the production of ketones is protective (1, 2). In summary, the slow rate of b-oxidation of fatty acids seems to be a unique intrinsic feature of the brain tissue, particularly of the mitochondria of neurons. For comparison, in the heart and kidney tissue…	PMID: 22833869, PMID: 23921897,
brain			RE3340M	When glucose production is insufficient, the body shifts to a lipid-based economy. However, the brain cannot oxidize fatty acids for energy, so the production of ketones is protective (1, 2). In summary, the slow rate of b-oxidation of fatty acids seems to be a unique intrinsic feature of the brain tissue, particularly of the mitochondria of neurons. For comparison, in the heart and kidney tissue…	PMID: 22833869, PMID: 23921897,
brain			RE3338X	When glucose production is insufficient, the body shifts to a lipid-based economy. However, the brain cannot oxidize fatty acids for energy, so the production of ketones is protective (1, 2). In summary, the slow rate of b-oxidation of fatty acids seems to be a unique intrinsic feature of the brain tissue, particularly of the mitochondria of neurons. For comparison, in the heart and kidney tissue…	PMID: 22833869, PMID: 23921897,
brain			RE3340X	When glucose production is insufficient, the body shifts to a lipid-based economy. However, the brain cannot oxidize fatty acids for energy, so the production of ketones is protective (1, 2). In summary, the slow rate of b-oxidation of fatty acids seems to be a unique intrinsic feature of the brain tissue, particularly of the mitochondria of neurons. For comparison, in the heart and kidney tissue…	PMID: 22833869, PMID: 23921897,
brain			FAOXC205C185m	When glucose production is insufficient, the body shifts to a lipid-based economy. However, the brain cannot oxidize fatty acids for energy, so the production of ketones is protective (1, 2). In summary, the slow rate of b-oxidation of fatty acids seems to be a unique intrinsic feature of the brain tissue, particularly of the mitochondria of neurons. For comparison, in the heart and kidney tissue…	PMID: 22833869, PMID: 23921897,
brain			FAOXC204C184m	When glucose production is insufficient, the body shifts to a lipid-based economy. However, the brain cannot oxidize fatty acids for energy, so the production of ketones is protective (1, 2). In summary, the slow rate of b-oxidation of fatty acids seems to be a unique intrinsic feature of the brain tissue, particularly of the mitochondria of neurons. For comparison, in the heart and kidney tissue…	PMID: 22833869, PMID: 23921897,
brain			FAOXC205C184x	When glucose production is insufficient, the body shifts to a lipid-based economy. However, the brain cannot oxidize fatty acids for energy, so the production of ketones is protective (1, 2). In summary, the slow rate of b-oxidation of fatty acids seems to be a unique intrinsic feature of the brain tissue, particularly of the mitochondria of neurons. For comparison, in the heart and kidney tissue…	PMID: 22833869, PMID: 23921897,
brain			FAOXC143C123m	When glucose production is insufficient, the body shifts to a lipid-based economy. However, the brain cannot oxidize fatty acids for energy, so the production of ketones is protective (1, 2). In summary, the slow rate of b-oxidation of fatty acids seems to be a unique intrinsic feature of the brain tissue, particularly of the mitochondria of neurons. For comparison, in the heart and kidney tissue…	PMID: 22833869, PMID: 23921897,
brain			FAOXC143C123x	When glucose production is insufficient, the body shifts to a lipid-based economy. However, the brain cannot oxidize fatty acids for energy, so the production of ketones is protective (1, 2). In summary, the slow rate of b-oxidation of fatty acids seems to be a unique intrinsic feature of the brain tissue, particularly of the mitochondria of neurons. For comparison, in the heart and kidney tissue…	PMID: 22833869, PMID: 23921897,
brain			RE3390M	When glucose production is insufficient, the body shifts to a lipid-based economy. However, the brain cannot oxidize fatty acids for energy, so the production of ketones is protective (1, 2). In summary, the slow rate of b-oxidation of fatty acids seems to be a unique intrinsic feature of the brain tissue, particularly of the mitochondria of neurons. For comparison, in the heart and kidney tissue…	PMID: 22833869, PMID: 23921897,
brain			RE3401M	When glucose production is insufficient, the body shifts to a lipid-based economy. However, the brain cannot oxidize fatty acids for energy, so the production of ketones is protective (1, 2). In summary, the slow rate of b-oxidation of fatty acids seems to be a unique intrinsic feature of the brain tissue, particularly of the mitochondria of neurons. For comparison, in the heart and kidney tissue…	PMID: 22833869, PMID: 23921897,
brain			FAOXC142C122m	When glucose production is insufficient, the body shifts to a lipid-based economy. However, the brain cannot oxidize fatty acids for energy, so the production of ketones is protective (1, 2). In summary, the slow rate of b-oxidation of fatty acids seems to be a unique intrinsic feature of the brain tissue, particularly of the mitochondria of neurons. For comparison, in the heart and kidney tissue…	PMID: 22833869, PMID: 23921897,
brain			FAOXC142C122x	When glucose production is insufficient, the body shifts to a lipid-based economy. However, the brain cannot oxidize fatty acids for energy, so the production of ketones is protective (1, 2). In summary, the slow rate of b-oxidation of fatty acids seems to be a unique intrinsic feature of the brain tissue, particularly of the mitochondria of neurons. For comparison, in the heart and kidney tissue…	PMID: 22833869, PMID: 23921897,
brain			FAOXC227C226m	When glucose production is insufficient, the body shifts to a lipid-based economy. However, the brain cannot oxidize fatty acids for energy, so the production of ketones is protective (1, 2). In summary, the slow rate of b-oxidation of fatty acids seems to be a unique intrinsic feature of the brain tissue, particularly of the mitochondria of neurons. For comparison, in the heart and kidney tissue…	PMID: 22833869, PMID: 23921897,
brain			FAOXC226C225m	When glucose production is insufficient, the body shifts to a lipid-based economy. However, the brain cannot oxidize fatty acids for energy, so the production of ketones is protective (1, 2). In summary, the slow rate of b-oxidation of fatty acids seems to be a unique intrinsic feature of the brain tissue, particularly of the mitochondria of neurons. For comparison, in the heart and kidney tissue…	PMID: 22833869, PMID: 23921897,
brain			FAOXC226C225x	When glucose production is insufficient, the body shifts to a lipid-based economy. However, the brain cannot oxidize fatty acids for energy, so the production of ketones is protective (1, 2). In summary, the slow rate of b-oxidation of fatty acids seems to be a unique intrinsic feature of the brain tissue, particularly of the mitochondria of neurons. For comparison, in the heart and kidney tissue…	PMID: 22833869, PMID: 23921897,
brain			FAOXC165C164m	When glucose production is insufficient, the body shifts to a lipid-based economy. However, the brain cannot oxidize fatty acids for energy, so the production of ketones is protective (1, 2). In summary, the slow rate of b-oxidation of fatty acids seems to be a unique intrinsic feature of the brain tissue, particularly of the mitochondria of neurons. For comparison, in the heart and kidney tissue…	PMID: 22833869, PMID: 23921897,
brain			FAOXC165C164x	When glucose production is insufficient, the body shifts to a lipid-based economy. However, the brain cannot oxidize fatty acids for energy, so the production of ketones is protective (1, 2). In summary, the slow rate of b-oxidation of fatty acids seems to be a unique intrinsic feature of the brain tissue, particularly of the mitochondria of neurons. For comparison, in the heart and kidney tissue…	PMID: 22833869, PMID: 23921897,
brain			FAOXC164GC163m	When glucose production is insufficient, the body shifts to a lipid-based economy. However, the brain cannot oxidize fatty acids for energy, so the production of ketones is protective (1, 2). In summary, the slow rate of b-oxidation of fatty acids seems to be a unique intrinsic feature of the brain tissue, particularly of the mitochondria of neurons. For comparison, in the heart and kidney tissue…	PMID: 22833869, PMID: 23921897,
brain			FAOXC164C163x	When glucose production is insufficient, the body shifts to a lipid-based economy. However, the brain cannot oxidize fatty acids for energy, so the production of ketones is protective (1, 2). In summary, the slow rate of b-oxidation of fatty acids seems to be a unique intrinsic feature of the brain tissue, particularly of the mitochondria of neurons. For comparison, in the heart and kidney tissue…	PMID: 22833869, PMID: 23921897,
brain			RE2993X	When glucose production is insufficient, the body shifts to a lipid-based economy. However, the brain cannot oxidize fatty acids for energy, so the production of ketones is protective (1, 2). In summary, the slow rate of b-oxidation of fatty acids seems to be a unique intrinsic feature of the brain tissue, particularly of the mitochondria of neurons. For comparison, in the heart and kidney tissue…	PMID: 22833869, PMID: 23921897,
brain			RE3386M	When glucose production is insufficient, the body shifts to a lipid-based economy. However, the brain cannot oxidize fatty acids for energy, so the production of ketones is protective (1, 2). In summary, the slow rate of b-oxidation of fatty acids seems to be a unique intrinsic feature of the brain tissue, particularly of the mitochondria of neurons. For comparison, in the heart and kidney tissue…	PMID: 22833869, PMID: 23921897,
brain			RE3398M	When glucose production is insufficient, the body shifts to a lipid-based economy. However, the brain cannot oxidize fatty acids for energy, so the production of ketones is protective (1, 2). In summary, the slow rate of b-oxidation of fatty acids seems to be a unique intrinsic feature of the brain tissue, particularly of the mitochondria of neurons. For comparison, in the heart and kidney tissue…	PMID: 22833869, PMID: 23921897,
brain			FAOXC121C101m	When glucose production is insufficient, the body shifts to a lipid-based economy. However, the brain cannot oxidize fatty acids for energy, so the production of ketones is protective (1, 2). In summary, the slow rate of b-oxidation of fatty acids seems to be a unique intrinsic feature of the brain tissue, particularly of the mitochondria of neurons. For comparison, in the heart and kidney tissue…	PMID: 22833869, PMID: 23921897,
brain			FAOXTC102C101m	When glucose production is insufficient, the body shifts to a lipid-based economy. However, the brain cannot oxidize fatty acids for energy, so the production of ketones is protective (1, 2). In summary, the slow rate of b-oxidation of fatty acids seems to be a unique intrinsic feature of the brain tissue, particularly of the mitochondria of neurons. For comparison, in the heart and kidney tissue…	PMID: 22833869, PMID: 23921897,
brain			FAOXC81C61m	When glucose production is insufficient, the body shifts to a lipid-based economy. However, the brain cannot oxidize fatty acids for energy, so the production of ketones is protective (1, 2). In summary, the slow rate of b-oxidation of fatty acids seems to be a unique intrinsic feature of the brain tissue, particularly of the mitochondria of neurons. For comparison, in the heart and kidney tissue…	PMID: 22833869, PMID: 23921897,
brain			FAOXC81C61x	When glucose production is insufficient, the body shifts to a lipid-based economy. However, the brain cannot oxidize fatty acids for energy, so the production of ketones is protective (1, 2). In summary, the slow rate of b-oxidation of fatty acids seems to be a unique intrinsic feature of the brain tissue, particularly of the mitochondria of neurons. For comparison, in the heart and kidney tissue…	PMID: 22833869, PMID: 23921897,
brain			FAOXC141C141OHm	When glucose production is insufficient, the body shifts to a lipid-based economy. However, the brain cannot oxidize fatty acids for energy, so the production of ketones is protective (1, 2). In summary, the slow rate of b-oxidation of fatty acids seems to be a unique intrinsic feature of the brain tissue, particularly of the mitochondria of neurons. For comparison, in the heart and kidney tissue…	PMID: 22833869, PMID: 23921897,
brain			FAOXC142C142OHm	When glucose production is insufficient, the body shifts to a lipid-based economy. However, the brain cannot oxidize fatty acids for energy, so the production of ketones is protective (1, 2). In summary, the slow rate of b-oxidation of fatty acids seems to be a unique intrinsic feature of the brain tissue, particularly of the mitochondria of neurons. For comparison, in the heart and kidney tissue…	PMID: 22833869, PMID: 23921897,
brain			FAOXC162C162OHm	When glucose production is insufficient, the body shifts to a lipid-based economy. However, the brain cannot oxidize fatty acids for energy, so the production of ketones is protective (1, 2). In summary, the slow rate of b-oxidation of fatty acids seems to be a unique intrinsic feature of the brain tissue, particularly of the mitochondria of neurons. For comparison, in the heart and kidney tissue…	PMID: 22833869, PMID: 23921897,
brain			RE3092X	When glucose production is insufficient, the body shifts to a lipid-based economy. However, the brain cannot oxidize fatty acids for energy, so the production of ketones is protective (1, 2). In summary, the slow rate of b-oxidation of fatty acids seems to be a unique intrinsic feature of the brain tissue, particularly of the mitochondria of neurons. For comparison, in the heart and kidney tissue…	PMID: 22833869, PMID: 23921897,
brain			RE2990X	When glucose production is insufficient, the body shifts to a lipid-based economy. However, the brain cannot oxidize fatty acids for energy, so the production of ketones is protective (1, 2). In summary, the slow rate of b-oxidation of fatty acids seems to be a unique intrinsic feature of the brain tissue, particularly of the mitochondria of neurons. For comparison, in the heart and kidney tissue…	PMID: 22833869, PMID: 23921897,
brain			FAOXC12C12OHm	When glucose production is insufficient, the body shifts to a lipid-based economy. However, the brain cannot oxidize fatty acids for energy, so the production of ketones is protective (1, 2). In summary, the slow rate of b-oxidation of fatty acids seems to be a unique intrinsic feature of the brain tissue, particularly of the mitochondria of neurons. For comparison, in the heart and kidney tissue…	PMID: 22833869, PMID: 23921897,
brain			r0661	When glucose production is insufficient, the body shifts to a lipid-based economy. However, the brain cannot oxidize fatty acids for energy, so the production of ketones is protective (1, 2). In summary, the slow rate of b-oxidation of fatty acids seems to be a unique intrinsic feature of the brain tissue, particularly of the mitochondria of neurons. For comparison, in the heart and kidney tissue…	PMID: 22833869, PMID: 23921897,
brain			RE1520M	When glucose production is insufficient, the body shifts to a lipid-based economy. However, the brain cannot oxidize fatty acids for energy, so the production of ketones is protective (1, 2). In summary, the slow rate of b-oxidation of fatty acids seems to be a unique intrinsic feature of the brain tissue, particularly of the mitochondria of neurons. For comparison, in the heart and kidney tissue…	PMID: 22833869, PMID: 23921897,
brain			RE1520X	When glucose production is insufficient, the body shifts to a lipid-based economy. However, the brain cannot oxidize fatty acids for energy, so the production of ketones is protective (1, 2). In summary, the slow rate of b-oxidation of fatty acids seems to be a unique intrinsic feature of the brain tissue, particularly of the mitochondria of neurons. For comparison, in the heart and kidney tissue…	PMID: 22833869, PMID: 23921897,
brain			FAOXC16C16OHm	When glucose production is insufficient, the body shifts to a lipid-based economy. However, the brain cannot oxidize fatty acids for energy, so the production of ketones is protective (1, 2). In summary, the slow rate of b-oxidation of fatty acids seems to be a unique intrinsic feature of the brain tissue, particularly of the mitochondria of neurons. For comparison, in the heart and kidney tissue…	PMID: 22833869, PMID: 23921897,
brain			r0716	When glucose production is insufficient, the body shifts to a lipid-based economy. However, the brain cannot oxidize fatty acids for energy, so the production of ketones is protective (1, 2). In summary, the slow rate of b-oxidation of fatty acids seems to be a unique intrinsic feature of the brain tissue, particularly of the mitochondria of neurons. For comparison, in the heart and kidney tissue…	PMID: 22833869, PMID: 23921897,
brain			r0717	When glucose production is insufficient, the body shifts to a lipid-based economy. However, the brain cannot oxidize fatty acids for energy, so the production of ketones is protective (1, 2). In summary, the slow rate of b-oxidation of fatty acids seems to be a unique intrinsic feature of the brain tissue, particularly of the mitochondria of neurons. For comparison, in the heart and kidney tissue…	PMID: 22833869, PMID: 23921897,
brain			FAOXC161C161OHm	When glucose production is insufficient, the body shifts to a lipid-based economy. However, the brain cannot oxidize fatty acids for energy, so the production of ketones is protective (1, 2). In summary, the slow rate of b-oxidation of fatty acids seems to be a unique intrinsic feature of the brain tissue, particularly of the mitochondria of neurons. For comparison, in the heart and kidney tissue…	PMID: 22833869, PMID: 23921897,
brain			FAOXC5C5OHm	When glucose production is insufficient, the body shifts to a lipid-based economy. However, the brain cannot oxidize fatty acids for energy, so the production of ketones is protective (1, 2). In summary, the slow rate of b-oxidation of fatty acids seems to be a unique intrinsic feature of the brain tissue, particularly of the mitochondria of neurons. For comparison, in the heart and kidney tissue…	PMID: 22833869, PMID: 23921897,
brain			RE1523M	When glucose production is insufficient, the body shifts to a lipid-based economy. However, the brain cannot oxidize fatty acids for energy, so the production of ketones is protective (1, 2). In summary, the slow rate of b-oxidation of fatty acids seems to be a unique intrinsic feature of the brain tissue, particularly of the mitochondria of neurons. For comparison, in the heart and kidney tissue…	PMID: 22833869, PMID: 23921897,
brain			RE1523X	When glucose production is insufficient, the body shifts to a lipid-based economy. However, the brain cannot oxidize fatty acids for energy, so the production of ketones is protective (1, 2). In summary, the slow rate of b-oxidation of fatty acids seems to be a unique intrinsic feature of the brain tissue, particularly of the mitochondria of neurons. For comparison, in the heart and kidney tissue…	PMID: 22833869, PMID: 23921897,
brain			FAOXC182C182OHm	When glucose production is insufficient, the body shifts to a lipid-based economy. However, the brain cannot oxidize fatty acids for energy, so the production of ketones is protective (1, 2). In summary, the slow rate of b-oxidation of fatty acids seems to be a unique intrinsic feature of the brain tissue, particularly of the mitochondria of neurons. For comparison, in the heart and kidney tissue…	PMID: 22833869, PMID: 23921897,
brain			FAOXC18C18OHm	When glucose production is insufficient, the body shifts to a lipid-based economy. However, the brain cannot oxidize fatty acids for energy, so the production of ketones is protective (1, 2). In summary, the slow rate of b-oxidation of fatty acids seems to be a unique intrinsic feature of the brain tissue, particularly of the mitochondria of neurons. For comparison, in the heart and kidney tissue…	PMID: 22833869, PMID: 23921897,
brain			FAOXC181C181OHm	When glucose production is insufficient, the body shifts to a lipid-based economy. However, the brain cannot oxidize fatty acids for energy, so the production of ketones is protective (1, 2). In summary, the slow rate of b-oxidation of fatty acids seems to be a unique intrinsic feature of the brain tissue, particularly of the mitochondria of neurons. For comparison, in the heart and kidney tissue…	PMID: 22833869, PMID: 23921897,
brain			r1474	When glucose production is insufficient, the body shifts to a lipid-based economy. However, the brain cannot oxidize fatty acids for energy, so the production of ketones is protective (1, 2). In summary, the slow rate of b-oxidation of fatty acids seems to be a unique intrinsic feature of the brain tissue, particularly of the mitochondria of neurons. For comparison, in the heart and kidney tissue…	PMID: 22833869, PMID: 23921897,
brain			RE2919M	When glucose production is insufficient, the body shifts to a lipid-based economy. However, the brain cannot oxidize fatty acids for energy, so the production of ketones is protective (1, 2). In summary, the slow rate of b-oxidation of fatty acids seems to be a unique intrinsic feature of the brain tissue, particularly of the mitochondria of neurons. For comparison, in the heart and kidney tissue…	PMID: 22833869, PMID: 23921897,
brain			RE2919X	When glucose production is insufficient, the body shifts to a lipid-based economy. However, the brain cannot oxidize fatty acids for energy, so the production of ketones is protective (1, 2). In summary, the slow rate of b-oxidation of fatty acids seems to be a unique intrinsic feature of the brain tissue, particularly of the mitochondria of neurons. For comparison, in the heart and kidney tissue…	PMID: 22833869, PMID: 23921897,
brain			r0720	When glucose production is insufficient, the body shifts to a lipid-based economy. However, the brain cannot oxidize fatty acids for energy, so the production of ketones is protective (1, 2). In summary, the slow rate of b-oxidation of fatty acids seems to be a unique intrinsic feature of the brain tissue, particularly of the mitochondria of neurons. For comparison, in the heart and kidney tissue…	PMID: 22833869, PMID: 23921897,
brain			FAOXC14C14OHm	When glucose production is insufficient, the body shifts to a lipid-based economy. However, the brain cannot oxidize fatty acids for energy, so the production of ketones is protective (1, 2). In summary, the slow rate of b-oxidation of fatty acids seems to be a unique intrinsic feature of the brain tissue, particularly of the mitochondria of neurons. For comparison, in the heart and kidney tissue…	PMID: 22833869, PMID: 23921897,
brain			r0721	When glucose production is insufficient, the body shifts to a lipid-based economy. However, the brain cannot oxidize fatty acids for energy, so the production of ketones is protective (1, 2). In summary, the slow rate of b-oxidation of fatty acids seems to be a unique intrinsic feature of the brain tissue, particularly of the mitochondria of neurons. For comparison, in the heart and kidney tissue…	PMID: 22833869, PMID: 23921897,
brain			RE3178M	When glucose production is insufficient, the body shifts to a lipid-based economy. However, the brain cannot oxidize fatty acids for energy, so the production of ketones is protective (1, 2). In summary, the slow rate of b-oxidation of fatty acids seems to be a unique intrinsic feature of the brain tissue, particularly of the mitochondria of neurons. For comparison, in the heart and kidney tissue…	PMID: 22833869, PMID: 23921897,
brain			RE3336M	When glucose production is insufficient, the body shifts to a lipid-based economy. However, the brain cannot oxidize fatty acids for energy, so the production of ketones is protective (1, 2). In summary, the slow rate of b-oxidation of fatty acids seems to be a unique intrinsic feature of the brain tissue, particularly of the mitochondria of neurons. For comparison, in the heart and kidney tissue…	PMID: 22833869, PMID: 23921897,
brain			RE3342M	When glucose production is insufficient, the body shifts to a lipid-based economy. However, the brain cannot oxidize fatty acids for energy, so the production of ketones is protective (1, 2). In summary, the slow rate of b-oxidation of fatty acids seems to be a unique intrinsic feature of the brain tissue, particularly of the mitochondria of neurons. For comparison, in the heart and kidney tissue…	PMID: 22833869, PMID: 23921897,
brain			RE3336X	When glucose production is insufficient, the body shifts to a lipid-based economy. However, the brain cannot oxidize fatty acids for energy, so the production of ketones is protective (1, 2). In summary, the slow rate of b-oxidation of fatty acids seems to be a unique intrinsic feature of the brain tissue, particularly of the mitochondria of neurons. For comparison, in the heart and kidney tissue…	PMID: 22833869, PMID: 23921897,
brain			RE3342X	When glucose production is insufficient, the body shifts to a lipid-based economy. However, the brain cannot oxidize fatty acids for energy, so the production of ketones is protective (1, 2). In summary, the slow rate of b-oxidation of fatty acids seems to be a unique intrinsic feature of the brain tissue, particularly of the mitochondria of neurons. For comparison, in the heart and kidney tissue…	PMID: 22833869, PMID: 23921897,
brain			RE3093X	When glucose production is insufficient, the body shifts to a lipid-based economy. However, the brain cannot oxidize fatty acids for energy, so the production of ketones is protective (1, 2). In summary, the slow rate of b-oxidation of fatty acids seems to be a unique intrinsic feature of the brain tissue, particularly of the mitochondria of neurons. For comparison, in the heart and kidney tissue…	PMID: 22833869, PMID: 23921897,
brain			RE3177M	When glucose production is insufficient, the body shifts to a lipid-based economy. However, the brain cannot oxidize fatty acids for energy, so the production of ketones is protective (1, 2). In summary, the slow rate of b-oxidation of fatty acids seems to be a unique intrinsic feature of the brain tissue, particularly of the mitochondria of neurons. For comparison, in the heart and kidney tissue…	PMID: 22833869, PMID: 23921897,
brain			RE3088X	When glucose production is insufficient, the body shifts to a lipid-based economy. However, the brain cannot oxidize fatty acids for energy, so the production of ketones is protective (1, 2). In summary, the slow rate of b-oxidation of fatty acids seems to be a unique intrinsic feature of the brain tissue, particularly of the mitochondria of neurons. For comparison, in the heart and kidney tissue…	PMID: 22833869, PMID: 23921897,
brain			RE3179M	When glucose production is insufficient, the body shifts to a lipid-based economy. However, the brain cannot oxidize fatty acids for energy, so the production of ketones is protective (1, 2). In summary, the slow rate of b-oxidation of fatty acids seems to be a unique intrinsic feature of the brain tissue, particularly of the mitochondria of neurons. For comparison, in the heart and kidney tissue…	PMID: 22833869, PMID: 23921897,
brain			RE3448C	When glucose production is insufficient, the body shifts to a lipid-based economy. However, the brain cannot oxidize fatty acids for energy, so the production of ketones is protective (1, 2). In summary, the slow rate of b-oxidation of fatty acids seems to be a unique intrinsic feature of the brain tissue, particularly of the mitochondria of neurons. For comparison, in the heart and kidney tissue…	PMID: 22833869, PMID: 23921897,
brain			RE3448M	When glucose production is insufficient, the body shifts to a lipid-based economy. However, the brain cannot oxidize fatty acids for energy, so the production of ketones is protective (1, 2). In summary, the slow rate of b-oxidation of fatty acids seems to be a unique intrinsic feature of the brain tissue, particularly of the mitochondria of neurons. For comparison, in the heart and kidney tissue…	PMID: 22833869, PMID: 23921897,
brain			RE3448X	When glucose production is insufficient, the body shifts to a lipid-based economy. However, the brain cannot oxidize fatty acids for energy, so the production of ketones is protective (1, 2). In summary, the slow rate of b-oxidation of fatty acids seems to be a unique intrinsic feature of the brain tissue, particularly of the mitochondria of neurons. For comparison, in the heart and kidney tissue…	PMID: 22833869, PMID: 23921897,
brain			RE2991X	When glucose production is insufficient, the body shifts to a lipid-based economy. However, the brain cannot oxidize fatty acids for energy, so the production of ketones is protective (1, 2). In summary, the slow rate of b-oxidation of fatty acids seems to be a unique intrinsic feature of the brain tissue, particularly of the mitochondria of neurons. For comparison, in the heart and kidney tissue…	PMID: 22833869, PMID: 23921897,
brain			RE3393M	When glucose production is insufficient, the body shifts to a lipid-based economy. However, the brain cannot oxidize fatty acids for energy, so the production of ketones is protective (1, 2). In summary, the slow rate of b-oxidation of fatty acids seems to be a unique intrinsic feature of the brain tissue, particularly of the mitochondria of neurons. For comparison, in the heart and kidney tissue…	PMID: 22833869, PMID: 23921897,
brain			RE3402M	When glucose production is insufficient, the body shifts to a lipid-based economy. However, the brain cannot oxidize fatty acids for energy, so the production of ketones is protective (1, 2). In summary, the slow rate of b-oxidation of fatty acids seems to be a unique intrinsic feature of the brain tissue, particularly of the mitochondria of neurons. For comparison, in the heart and kidney tissue…	PMID: 22833869, PMID: 23921897,
brain			RE3387M	When glucose production is insufficient, the body shifts to a lipid-based economy. However, the brain cannot oxidize fatty acids for energy, so the production of ketones is protective (1, 2). In summary, the slow rate of b-oxidation of fatty acids seems to be a unique intrinsic feature of the brain tissue, particularly of the mitochondria of neurons. For comparison, in the heart and kidney tissue…	PMID: 22833869, PMID: 23921897,
brain			RE3399M	When glucose production is insufficient, the body shifts to a lipid-based economy. However, the brain cannot oxidize fatty acids for energy, so the production of ketones is protective (1, 2). In summary, the slow rate of b-oxidation of fatty acids seems to be a unique intrinsic feature of the brain tissue, particularly of the mitochondria of neurons. For comparison, in the heart and kidney tissue…	PMID: 22833869, PMID: 23921897,
brain			RE3141X	When glucose production is insufficient, the body shifts to a lipid-based economy. However, the brain cannot oxidize fatty acids for energy, so the production of ketones is protective (1, 2). In summary, the slow rate of b-oxidation of fatty acids seems to be a unique intrinsic feature of the brain tissue, particularly of the mitochondria of neurons. For comparison, in the heart and kidney tissue…	PMID: 22833869, PMID: 23921897,
brain			RE3156X	When glucose production is insufficient, the body shifts to a lipid-based economy. However, the brain cannot oxidize fatty acids for energy, so the production of ketones is protective (1, 2). In summary, the slow rate of b-oxidation of fatty acids seems to be a unique intrinsic feature of the brain tissue, particularly of the mitochondria of neurons. For comparison, in the heart and kidney tissue…	PMID: 22833869, PMID: 23921897,
brain			RE1526C	When glucose production is insufficient, the body shifts to a lipid-based economy. However, the brain cannot oxidize fatty acids for energy, so the production of ketones is protective (1, 2). In summary, the slow rate of b-oxidation of fatty acids seems to be a unique intrinsic feature of the brain tissue, particularly of the mitochondria of neurons. For comparison, in the heart and kidney tissue…	PMID: 22833869, PMID: 23921897,
brain			RE1526M	When glucose production is insufficient, the body shifts to a lipid-based economy. However, the brain cannot oxidize fatty acids for energy, so the production of ketones is protective (1, 2). In summary, the slow rate of b-oxidation of fatty acids seems to be a unique intrinsic feature of the brain tissue, particularly of the mitochondria of neurons. For comparison, in the heart and kidney tissue…	PMID: 22833869, PMID: 23921897,
brain			RE1526X	When glucose production is insufficient, the body shifts to a lipid-based economy. However, the brain cannot oxidize fatty acids for energy, so the production of ketones is protective (1, 2). In summary, the slow rate of b-oxidation of fatty acids seems to be a unique intrinsic feature of the brain tissue, particularly of the mitochondria of neurons. For comparison, in the heart and kidney tissue…	PMID: 22833869, PMID: 23921897,
brain			RE1525C	When glucose production is insufficient, the body shifts to a lipid-based economy. However, the brain cannot oxidize fatty acids for energy, so the production of ketones is protective (1, 2). In summary, the slow rate of b-oxidation of fatty acids seems to be a unique intrinsic feature of the brain tissue, particularly of the mitochondria of neurons. For comparison, in the heart and kidney tissue…	PMID: 22833869, PMID: 23921897,
brain			RE1525M	When glucose production is insufficient, the body shifts to a lipid-based economy. However, the brain cannot oxidize fatty acids for energy, so the production of ketones is protective (1, 2). In summary, the slow rate of b-oxidation of fatty acids seems to be a unique intrinsic feature of the brain tissue, particularly of the mitochondria of neurons. For comparison, in the heart and kidney tissue…	PMID: 22833869, PMID: 23921897,
brain			RE1525X	When glucose production is insufficient, the body shifts to a lipid-based economy. However, the brain cannot oxidize fatty acids for energy, so the production of ketones is protective (1, 2). In summary, the slow rate of b-oxidation of fatty acids seems to be a unique intrinsic feature of the brain tissue, particularly of the mitochondria of neurons. For comparison, in the heart and kidney tissue…	PMID: 22833869, PMID: 23921897,
brain			RE3005M	When glucose production is insufficient, the body shifts to a lipid-based economy. However, the brain cannot oxidize fatty acids for energy, so the production of ketones is protective (1, 2). In summary, the slow rate of b-oxidation of fatty acids seems to be a unique intrinsic feature of the brain tissue, particularly of the mitochondria of neurons. For comparison, in the heart and kidney tissue…	PMID: 22833869, PMID: 23921897,
brain			r0726	When glucose production is insufficient, the body shifts to a lipid-based economy. However, the brain cannot oxidize fatty acids for energy, so the production of ketones is protective (1, 2). In summary, the slow rate of b-oxidation of fatty acids seems to be a unique intrinsic feature of the brain tissue, particularly of the mitochondria of neurons. For comparison, in the heart and kidney tissue…	PMID: 22833869, PMID: 23921897,
brain			r0727	When glucose production is insufficient, the body shifts to a lipid-based economy. However, the brain cannot oxidize fatty acids for energy, so the production of ketones is protective (1, 2). In summary, the slow rate of b-oxidation of fatty acids seems to be a unique intrinsic feature of the brain tissue, particularly of the mitochondria of neurons. For comparison, in the heart and kidney tissue…	PMID: 22833869, PMID: 23921897,
brain			RE2987X	When glucose production is insufficient, the body shifts to a lipid-based economy. However, the brain cannot oxidize fatty acids for energy, so the production of ketones is protective (1, 2). In summary, the slow rate of b-oxidation of fatty acids seems to be a unique intrinsic feature of the brain tissue, particularly of the mitochondria of neurons. For comparison, in the heart and kidney tissue…	PMID: 22833869, PMID: 23921897,
brain			r0722	When glucose production is insufficient, the body shifts to a lipid-based economy. However, the brain cannot oxidize fatty acids for energy, so the production of ketones is protective (1, 2). In summary, the slow rate of b-oxidation of fatty acids seems to be a unique intrinsic feature of the brain tissue, particularly of the mitochondria of neurons. For comparison, in the heart and kidney tissue…	PMID: 22833869, PMID: 23921897,
brain			r0723	When glucose production is insufficient, the body shifts to a lipid-based economy. However, the brain cannot oxidize fatty acids for energy, so the production of ketones is protective (1, 2). In summary, the slow rate of b-oxidation of fatty acids seems to be a unique intrinsic feature of the brain tissue, particularly of the mitochondria of neurons. For comparison, in the heart and kidney tissue…	PMID: 22833869, PMID: 23921897,
brain			r0733	When glucose production is insufficient, the body shifts to a lipid-based economy. However, the brain cannot oxidize fatty acids for energy, so the production of ketones is protective (1, 2). In summary, the slow rate of b-oxidation of fatty acids seems to be a unique intrinsic feature of the brain tissue, particularly of the mitochondria of neurons. For comparison, in the heart and kidney tissue…	PMID: 22833869, PMID: 23921897,
brain			RE1527C	When glucose production is insufficient, the body shifts to a lipid-based economy. However, the brain cannot oxidize fatty acids for energy, so the production of ketones is protective (1, 2). In summary, the slow rate of b-oxidation of fatty acids seems to be a unique intrinsic feature of the brain tissue, particularly of the mitochondria of neurons. For comparison, in the heart and kidney tissue…	PMID: 22833869, PMID: 23921897,
brain			RE1527M	When glucose production is insufficient, the body shifts to a lipid-based economy. However, the brain cannot oxidize fatty acids for energy, so the production of ketones is protective (1, 2). In summary, the slow rate of b-oxidation of fatty acids seems to be a unique intrinsic feature of the brain tissue, particularly of the mitochondria of neurons. For comparison, in the heart and kidney tissue…	PMID: 22833869, PMID: 23921897,
brain			RE1527X	When glucose production is insufficient, the body shifts to a lipid-based economy. However, the brain cannot oxidize fatty acids for energy, so the production of ketones is protective (1, 2). In summary, the slow rate of b-oxidation of fatty acids seems to be a unique intrinsic feature of the brain tissue, particularly of the mitochondria of neurons. For comparison, in the heart and kidney tissue…	PMID: 22833869, PMID: 23921897,
brain			RE2910C	When glucose production is insufficient, the body shifts to a lipid-based economy. However, the brain cannot oxidize fatty acids for energy, so the production of ketones is protective (1, 2). In summary, the slow rate of b-oxidation of fatty acids seems to be a unique intrinsic feature of the brain tissue, particularly of the mitochondria of neurons. For comparison, in the heart and kidney tissue…	PMID: 22833869, PMID: 23921897,
brain			RE2910M	When glucose production is insufficient, the body shifts to a lipid-based economy. However, the brain cannot oxidize fatty acids for energy, so the production of ketones is protective (1, 2). In summary, the slow rate of b-oxidation of fatty acids seems to be a unique intrinsic feature of the brain tissue, particularly of the mitochondria of neurons. For comparison, in the heart and kidney tissue…	PMID: 22833869, PMID: 23921897,
brain			RE2910X	When glucose production is insufficient, the body shifts to a lipid-based economy. However, the brain cannot oxidize fatty acids for energy, so the production of ketones is protective (1, 2). In summary, the slow rate of b-oxidation of fatty acids seems to be a unique intrinsic feature of the brain tissue, particularly of the mitochondria of neurons. For comparison, in the heart and kidney tissue…	PMID: 22833869, PMID: 23921897,
brain			RE0512C	When glucose production is insufficient, the body shifts to a lipid-based economy. However, the brain cannot oxidize fatty acids for energy, so the production of ketones is protective (1, 2). In summary, the slow rate of b-oxidation of fatty acids seems to be a unique intrinsic feature of the brain tissue, particularly of the mitochondria of neurons. For comparison, in the heart and kidney tissue…	PMID: 22833869, PMID: 23921897,
brain			RE0512M	When glucose production is insufficient, the body shifts to a lipid-based economy. However, the brain cannot oxidize fatty acids for energy, so the production of ketones is protective (1, 2). In summary, the slow rate of b-oxidation of fatty acids seems to be a unique intrinsic feature of the brain tissue, particularly of the mitochondria of neurons. For comparison, in the heart and kidney tissue…	PMID: 22833869, PMID: 23921897,
brain			RE0512X	When glucose production is insufficient, the body shifts to a lipid-based economy. However, the brain cannot oxidize fatty acids for energy, so the production of ketones is protective (1, 2). In summary, the slow rate of b-oxidation of fatty acids seems to be a unique intrinsic feature of the brain tissue, particularly of the mitochondria of neurons. For comparison, in the heart and kidney tissue…	PMID: 22833869, PMID: 23921897,
brain			RE2909C	When glucose production is insufficient, the body shifts to a lipid-based economy. However, the brain cannot oxidize fatty acids for energy, so the production of ketones is protective (1, 2). In summary, the slow rate of b-oxidation of fatty acids seems to be a unique intrinsic feature of the brain tissue, particularly of the mitochondria of neurons. For comparison, in the heart and kidney tissue…	PMID: 22833869, PMID: 23921897,
brain			RE2909M	When glucose production is insufficient, the body shifts to a lipid-based economy. However, the brain cannot oxidize fatty acids for energy, so the production of ketones is protective (1, 2). In summary, the slow rate of b-oxidation of fatty acids seems to be a unique intrinsic feature of the brain tissue, particularly of the mitochondria of neurons. For comparison, in the heart and kidney tissue…	PMID: 22833869, PMID: 23921897,
brain			RE2909X	When glucose production is insufficient, the body shifts to a lipid-based economy. However, the brain cannot oxidize fatty acids for energy, so the production of ketones is protective (1, 2). In summary, the slow rate of b-oxidation of fatty acids seems to be a unique intrinsic feature of the brain tissue, particularly of the mitochondria of neurons. For comparison, in the heart and kidney tissue…	PMID: 22833869, PMID: 23921897,
brain			r0730	When glucose production is insufficient, the body shifts to a lipid-based economy. However, the brain cannot oxidize fatty acids for energy, so the production of ketones is protective (1, 2). In summary, the slow rate of b-oxidation of fatty acids seems to be a unique intrinsic feature of the brain tissue, particularly of the mitochondria of neurons. For comparison, in the heart and kidney tissue…	PMID: 22833869, PMID: 23921897,
brain			r1477	When glucose production is insufficient, the body shifts to a lipid-based economy. However, the brain cannot oxidize fatty acids for energy, so the production of ketones is protective (1, 2). In summary, the slow rate of b-oxidation of fatty acids seems to be a unique intrinsic feature of the brain tissue, particularly of the mitochondria of neurons. For comparison, in the heart and kidney tissue…	PMID: 22833869, PMID: 23921897,
brain			RE2908C	When glucose production is insufficient, the body shifts to a lipid-based economy. However, the brain cannot oxidize fatty acids for energy, so the production of ketones is protective (1, 2). In summary, the slow rate of b-oxidation of fatty acids seems to be a unique intrinsic feature of the brain tissue, particularly of the mitochondria of neurons. For comparison, in the heart and kidney tissue…	PMID: 22833869, PMID: 23921897,
brain			RE2908M	When glucose production is insufficient, the body shifts to a lipid-based economy. However, the brain cannot oxidize fatty acids for energy, so the production of ketones is protective (1, 2). In summary, the slow rate of b-oxidation of fatty acids seems to be a unique intrinsic feature of the brain tissue, particularly of the mitochondria of neurons. For comparison, in the heart and kidney tissue…	PMID: 22833869, PMID: 23921897,
brain			RE2908X	When glucose production is insufficient, the body shifts to a lipid-based economy. However, the brain cannot oxidize fatty acids for energy, so the production of ketones is protective (1, 2). In summary, the slow rate of b-oxidation of fatty acids seems to be a unique intrinsic feature of the brain tissue, particularly of the mitochondria of neurons. For comparison, in the heart and kidney tissue…	PMID: 22833869, PMID: 23921897,
brain			r0714	When glucose production is insufficient, the body shifts to a lipid-based economy. However, the brain cannot oxidize fatty acids for energy, so the production of ketones is protective (1, 2). In summary, the slow rate of b-oxidation of fatty acids seems to be a unique intrinsic feature of the brain tissue, particularly of the mitochondria of neurons. For comparison, in the heart and kidney tissue…	PMID: 22833869, PMID: 23921897,
brain			r0715	When glucose production is insufficient, the body shifts to a lipid-based economy. However, the brain cannot oxidize fatty acids for energy, so the production of ketones is protective (1, 2). In summary, the slow rate of b-oxidation of fatty acids seems to be a unique intrinsic feature of the brain tissue, particularly of the mitochondria of neurons. For comparison, in the heart and kidney tissue…	PMID: 22833869, PMID: 23921897,
brain			RE3082X	When glucose production is insufficient, the body shifts to a lipid-based economy. However, the brain cannot oxidize fatty acids for energy, so the production of ketones is protective (1, 2). In summary, the slow rate of b-oxidation of fatty acids seems to be a unique intrinsic feature of the brain tissue, particularly of the mitochondria of neurons. For comparison, in the heart and kidney tissue…	PMID: 22833869, PMID: 23921897,
brain			r0718	When glucose production is insufficient, the body shifts to a lipid-based economy. However, the brain cannot oxidize fatty acids for energy, so the production of ketones is protective (1, 2). In summary, the slow rate of b-oxidation of fatty acids seems to be a unique intrinsic feature of the brain tissue, particularly of the mitochondria of neurons. For comparison, in the heart and kidney tissue…	PMID: 22833869, PMID: 23921897,
brain			r0719	When glucose production is insufficient, the body shifts to a lipid-based economy. However, the brain cannot oxidize fatty acids for energy, so the production of ketones is protective (1, 2). In summary, the slow rate of b-oxidation of fatty acids seems to be a unique intrinsic feature of the brain tissue, particularly of the mitochondria of neurons. For comparison, in the heart and kidney tissue…	PMID: 22833869, PMID: 23921897,
brain			RE3184M	When glucose production is insufficient, the body shifts to a lipid-based economy. However, the brain cannot oxidize fatty acids for energy, so the production of ketones is protective (1, 2). In summary, the slow rate of b-oxidation of fatty acids seems to be a unique intrinsic feature of the brain tissue, particularly of the mitochondria of neurons. For comparison, in the heart and kidney tissue…	PMID: 22833869, PMID: 23921897,
brain			FAOXC184C164m	When glucose production is insufficient, the body shifts to a lipid-based economy. However, the brain cannot oxidize fatty acids for energy, so the production of ketones is protective (1, 2). In summary, the slow rate of b-oxidation of fatty acids seems to be a unique intrinsic feature of the brain tissue, particularly of the mitochondria of neurons. For comparison, in the heart and kidney tissue…	PMID: 22833869, PMID: 23921897,
brain			FAOXC185C164m	When glucose production is insufficient, the body shifts to a lipid-based economy. However, the brain cannot oxidize fatty acids for energy, so the production of ketones is protective (1, 2). In summary, the slow rate of b-oxidation of fatty acids seems to be a unique intrinsic feature of the brain tissue, particularly of the mitochondria of neurons. For comparison, in the heart and kidney tissue…	PMID: 22833869, PMID: 23921897,
brain			FAOXC184C164x	When glucose production is insufficient, the body shifts to a lipid-based economy. However, the brain cannot oxidize fatty acids for energy, so the production of ketones is protective (1, 2). In summary, the slow rate of b-oxidation of fatty acids seems to be a unique intrinsic feature of the brain tissue, particularly of the mitochondria of neurons. For comparison, in the heart and kidney tissue…	PMID: 22833869, PMID: 23921897,
brain			FAOXC183C163Gm	When glucose production is insufficient, the body shifts to a lipid-based economy. However, the brain cannot oxidize fatty acids for energy, so the production of ketones is protective (1, 2). In summary, the slow rate of b-oxidation of fatty acids seems to be a unique intrinsic feature of the brain tissue, particularly of the mitochondria of neurons. For comparison, in the heart and kidney tissue…	PMID: 22833869, PMID: 23921897,
brain			FAOXC184C163m	When glucose production is insufficient, the body shifts to a lipid-based economy. However, the brain cannot oxidize fatty acids for energy, so the production of ketones is protective (1, 2). In summary, the slow rate of b-oxidation of fatty acids seems to be a unique intrinsic feature of the brain tissue, particularly of the mitochondria of neurons. For comparison, in the heart and kidney tissue…	PMID: 22833869, PMID: 23921897,
brain			FAOXC184C163x	When glucose production is insufficient, the body shifts to a lipid-based economy. However, the brain cannot oxidize fatty acids for energy, so the production of ketones is protective (1, 2). In summary, the slow rate of b-oxidation of fatty acids seems to be a unique intrinsic feature of the brain tissue, particularly of the mitochondria of neurons. For comparison, in the heart and kidney tissue…	PMID: 22833869, PMID: 23921897,
brain			RE2989X	When glucose production is insufficient, the body shifts to a lipid-based economy. However, the brain cannot oxidize fatty acids for energy, so the production of ketones is protective (1, 2). In summary, the slow rate of b-oxidation of fatty acids seems to be a unique intrinsic feature of the brain tissue, particularly of the mitochondria of neurons. For comparison, in the heart and kidney tissue…	PMID: 22833869, PMID: 23921897,
brain			FAOXC123C102m	When glucose production is insufficient, the body shifts to a lipid-based economy. However, the brain cannot oxidize fatty acids for energy, so the production of ketones is protective (1, 2). In summary, the slow rate of b-oxidation of fatty acids seems to be a unique intrinsic feature of the brain tissue, particularly of the mitochondria of neurons. For comparison, in the heart and kidney tissue…	PMID: 22833869, PMID: 23921897,
brain			FAOXC123C102x	When glucose production is insufficient, the body shifts to a lipid-based economy. However, the brain cannot oxidize fatty acids for energy, so the production of ketones is protective (1, 2). In summary, the slow rate of b-oxidation of fatty acids seems to be a unique intrinsic feature of the brain tissue, particularly of the mitochondria of neurons. For comparison, in the heart and kidney tissue…	PMID: 22833869, PMID: 23921897,
brain			PEROXx	When glucose production is insufficient, the body shifts to a lipid-based economy. However, the brain cannot oxidize fatty acids for energy, so the production of ketones is protective (1, 2). In summary, the slow rate of b-oxidation of fatty acids seems to be a unique intrinsic feature of the brain tissue, particularly of the mitochondria of neurons. For comparison, in the heart and kidney tissue…	PMID: 22833869, PMID: 23921897,
brain			RE3084X	When glucose production is insufficient, the body shifts to a lipid-based economy. However, the brain cannot oxidize fatty acids for energy, so the production of ketones is protective (1, 2). In summary, the slow rate of b-oxidation of fatty acids seems to be a unique intrinsic feature of the brain tissue, particularly of the mitochondria of neurons. For comparison, in the heart and kidney tissue…	PMID: 22833869, PMID: 23921897,
brain			RE3090X	When glucose production is insufficient, the body shifts to a lipid-based economy. However, the brain cannot oxidize fatty acids for energy, so the production of ketones is protective (1, 2). In summary, the slow rate of b-oxidation of fatty acids seems to be a unique intrinsic feature of the brain tissue, particularly of the mitochondria of neurons. For comparison, in the heart and kidney tissue…	PMID: 22833869, PMID: 23921897,
brain			FAOXC122C101m	When glucose production is insufficient, the body shifts to a lipid-based economy. However, the brain cannot oxidize fatty acids for energy, so the production of ketones is protective (1, 2). In summary, the slow rate of b-oxidation of fatty acids seems to be a unique intrinsic feature of the brain tissue, particularly of the mitochondria of neurons. For comparison, in the heart and kidney tissue…	PMID: 22833869, PMID: 23921897,
brain			FOAXC122C101x	When glucose production is insufficient, the body shifts to a lipid-based economy. However, the brain cannot oxidize fatty acids for energy, so the production of ketones is protective (1, 2). In summary, the slow rate of b-oxidation of fatty acids seems to be a unique intrinsic feature of the brain tissue, particularly of the mitochondria of neurons. For comparison, in the heart and kidney tissue…	PMID: 22833869, PMID: 23921897,
brain			RE3388M	When glucose production is insufficient, the body shifts to a lipid-based economy. However, the brain cannot oxidize fatty acids for energy, so the production of ketones is protective (1, 2). In summary, the slow rate of b-oxidation of fatty acids seems to be a unique intrinsic feature of the brain tissue, particularly of the mitochondria of neurons. For comparison, in the heart and kidney tissue…	PMID: 22833869, PMID: 23921897,
brain			RE3400M	When glucose production is insufficient, the body shifts to a lipid-based economy. However, the brain cannot oxidize fatty acids for energy, so the production of ketones is protective (1, 2). In summary, the slow rate of b-oxidation of fatty acids seems to be a unique intrinsic feature of the brain tissue, particularly of the mitochondria of neurons. For comparison, in the heart and kidney tissue…	PMID: 22833869, PMID: 23921897,
brain			RE3190M	When glucose production is insufficient, the body shifts to a lipid-based economy. However, the brain cannot oxidize fatty acids for energy, so the production of ketones is protective (1, 2). In summary, the slow rate of b-oxidation of fatty acids seems to be a unique intrinsic feature of the brain tissue, particularly of the mitochondria of neurons. For comparison, in the heart and kidney tissue…	PMID: 22833869, PMID: 23921897,
brain			RE3186M	When glucose production is insufficient, the body shifts to a lipid-based economy. However, the brain cannot oxidize fatty acids for energy, so the production of ketones is protective (1, 2). In summary, the slow rate of b-oxidation of fatty acids seems to be a unique intrinsic feature of the brain tissue, particularly of the mitochondria of neurons. For comparison, in the heart and kidney tissue…	PMID: 22833869, PMID: 23921897,
brain			RE3445M	When glucose production is insufficient, the body shifts to a lipid-based economy. However, the brain cannot oxidize fatty acids for energy, so the production of ketones is protective (1, 2). In summary, the slow rate of b-oxidation of fatty acids seems to be a unique intrinsic feature of the brain tissue, particularly of the mitochondria of neurons. For comparison, in the heart and kidney tissue…	PMID: 22833869, PMID: 23921897,
brain			RE3445X	When glucose production is insufficient, the body shifts to a lipid-based economy. However, the brain cannot oxidize fatty acids for energy, so the production of ketones is protective (1, 2). In summary, the slow rate of b-oxidation of fatty acids seems to be a unique intrinsic feature of the brain tissue, particularly of the mitochondria of neurons. For comparison, in the heart and kidney tissue…	PMID: 22833869, PMID: 23921897,
brain			FAOXC226C205m	When glucose production is insufficient, the body shifts to a lipid-based economy. However, the brain cannot oxidize fatty acids for energy, so the production of ketones is protective (1, 2). In summary, the slow rate of b-oxidation of fatty acids seems to be a unique intrinsic feature of the brain tissue, particularly of the mitochondria of neurons. For comparison, in the heart and kidney tissue…	PMID: 22833869, PMID: 23921897,
brain			FAOXC225C204m	When glucose production is insufficient, the body shifts to a lipid-based economy. However, the brain cannot oxidize fatty acids for energy, so the production of ketones is protective (1, 2). In summary, the slow rate of b-oxidation of fatty acids seems to be a unique intrinsic feature of the brain tissue, particularly of the mitochondria of neurons. For comparison, in the heart and kidney tissue…	PMID: 22833869, PMID: 23921897,
brain			FAOXC225C204x	When glucose production is insufficient, the body shifts to a lipid-based economy. However, the brain cannot oxidize fatty acids for energy, so the production of ketones is protective (1, 2). In summary, the slow rate of b-oxidation of fatty acids seems to be a unique intrinsic feature of the brain tissue, particularly of the mitochondria of neurons. For comparison, in the heart and kidney tissue…	PMID: 22833869, PMID: 23921897,
brain			FAOXC163C143m	When glucose production is insufficient, the body shifts to a lipid-based economy. However, the brain cannot oxidize fatty acids for energy, so the production of ketones is protective (1, 2). In summary, the slow rate of b-oxidation of fatty acids seems to be a unique intrinsic feature of the brain tissue, particularly of the mitochondria of neurons. For comparison, in the heart and kidney tissue…	PMID: 22833869, PMID: 23921897,
brain			FAOXC164C143m	When glucose production is insufficient, the body shifts to a lipid-based economy. However, the brain cannot oxidize fatty acids for energy, so the production of ketones is protective (1, 2). In summary, the slow rate of b-oxidation of fatty acids seems to be a unique intrinsic feature of the brain tissue, particularly of the mitochondria of neurons. For comparison, in the heart and kidney tissue…	PMID: 22833869, PMID: 23921897,
brain			FAOXC164C143x	When glucose production is insufficient, the body shifts to a lipid-based economy. However, the brain cannot oxidize fatty acids for energy, so the production of ketones is protective (1, 2). In summary, the slow rate of b-oxidation of fatty acids seems to be a unique intrinsic feature of the brain tissue, particularly of the mitochondria of neurons. For comparison, in the heart and kidney tissue…	PMID: 22833869, PMID: 23921897,
brain			FAOXC162C142m	When glucose production is insufficient, the body shifts to a lipid-based economy. However, the brain cannot oxidize fatty acids for energy, so the production of ketones is protective (1, 2). In summary, the slow rate of b-oxidation of fatty acids seems to be a unique intrinsic feature of the brain tissue, particularly of the mitochondria of neurons. For comparison, in the heart and kidney tissue…	PMID: 22833869, PMID: 23921897,
brain			FAOXC163GC142m	When glucose production is insufficient, the body shifts to a lipid-based economy. However, the brain cannot oxidize fatty acids for energy, so the production of ketones is protective (1, 2). In summary, the slow rate of b-oxidation of fatty acids seems to be a unique intrinsic feature of the brain tissue, particularly of the mitochondria of neurons. For comparison, in the heart and kidney tissue…	PMID: 22833869, PMID: 23921897,
brain			FAOXC163C142x	When glucose production is insufficient, the body shifts to a lipid-based economy. However, the brain cannot oxidize fatty acids for energy, so the production of ketones is protective (1, 2). In summary, the slow rate of b-oxidation of fatty acids seems to be a unique intrinsic feature of the brain tissue, particularly of the mitochondria of neurons. For comparison, in the heart and kidney tissue…	PMID: 22833869, PMID: 23921897,
brain			FAOXC141C121m	When glucose production is insufficient, the body shifts to a lipid-based economy. However, the brain cannot oxidize fatty acids for energy, so the production of ketones is protective (1, 2). In summary, the slow rate of b-oxidation of fatty acids seems to be a unique intrinsic feature of the brain tissue, particularly of the mitochondria of neurons. For comparison, in the heart and kidney tissue…	PMID: 22833869, PMID: 23921897,
brain			RE3334M	When glucose production is insufficient, the body shifts to a lipid-based economy. However, the brain cannot oxidize fatty acids for energy, so the production of ketones is protective (1, 2). In summary, the slow rate of b-oxidation of fatty acids seems to be a unique intrinsic feature of the brain tissue, particularly of the mitochondria of neurons. For comparison, in the heart and kidney tissue…	PMID: 22833869, PMID: 23921897,
brain			RE3341M	When glucose production is insufficient, the body shifts to a lipid-based economy. However, the brain cannot oxidize fatty acids for energy, so the production of ketones is protective (1, 2). In summary, the slow rate of b-oxidation of fatty acids seems to be a unique intrinsic feature of the brain tissue, particularly of the mitochondria of neurons. For comparison, in the heart and kidney tissue…	PMID: 22833869, PMID: 23921897,
brain			RE3334X	When glucose production is insufficient, the body shifts to a lipid-based economy. However, the brain cannot oxidize fatty acids for energy, so the production of ketones is protective (1, 2). In summary, the slow rate of b-oxidation of fatty acids seems to be a unique intrinsic feature of the brain tissue, particularly of the mitochondria of neurons. For comparison, in the heart and kidney tissue…	PMID: 22833869, PMID: 23921897,
brain			RE3341X	When glucose production is insufficient, the body shifts to a lipid-based economy. However, the brain cannot oxidize fatty acids for energy, so the production of ketones is protective (1, 2). In summary, the slow rate of b-oxidation of fatty acids seems to be a unique intrinsic feature of the brain tissue, particularly of the mitochondria of neurons. For comparison, in the heart and kidney tissue…	PMID: 22833869, PMID: 23921897,
brain			FAOXC161C141x	When glucose production is insufficient, the body shifts to a lipid-based economy. However, the brain cannot oxidize fatty acids for energy, so the production of ketones is protective (1, 2). In summary, the slow rate of b-oxidation of fatty acids seems to be a unique intrinsic feature of the brain tissue, particularly of the mitochondria of neurons. For comparison, in the heart and kidney tissue…	PMID: 22833869, PMID: 23921897,
brain			RE3389M	When glucose production is insufficient, the body shifts to a lipid-based economy. However, the brain cannot oxidize fatty acids for energy, so the production of ketones is protective (1, 2). In summary, the slow rate of b-oxidation of fatty acids seems to be a unique intrinsic feature of the brain tissue, particularly of the mitochondria of neurons. For comparison, in the heart and kidney tissue…	PMID: 22833869, PMID: 23921897,
brain			RE3395M	When glucose production is insufficient, the body shifts to a lipid-based economy. However, the brain cannot oxidize fatty acids for energy, so the production of ketones is protective (1, 2). In summary, the slow rate of b-oxidation of fatty acids seems to be a unique intrinsic feature of the brain tissue, particularly of the mitochondria of neurons. For comparison, in the heart and kidney tissue…	PMID: 22833869, PMID: 23921897,
brain			RE3392M	When glucose production is insufficient, the body shifts to a lipid-based economy. However, the brain cannot oxidize fatty acids for energy, so the production of ketones is protective (1, 2). In summary, the slow rate of b-oxidation of fatty acids seems to be a unique intrinsic feature of the brain tissue, particularly of the mitochondria of neurons. For comparison, in the heart and kidney tissue…	PMID: 22833869, PMID: 23921897,
brain			RE3404M	When glucose production is insufficient, the body shifts to a lipid-based economy. However, the brain cannot oxidize fatty acids for energy, so the production of ketones is protective (1, 2). In summary, the slow rate of b-oxidation of fatty acids seems to be a unique intrinsic feature of the brain tissue, particularly of the mitochondria of neurons. For comparison, in the heart and kidney tissue…	PMID: 22833869, PMID: 23921897,
brain			RE3384M	When glucose production is insufficient, the body shifts to a lipid-based economy. However, the brain cannot oxidize fatty acids for energy, so the production of ketones is protective (1, 2). In summary, the slow rate of b-oxidation of fatty acids seems to be a unique intrinsic feature of the brain tissue, particularly of the mitochondria of neurons. For comparison, in the heart and kidney tissue…	PMID: 22833869, PMID: 23921897,
brain			RE3394M	When glucose production is insufficient, the body shifts to a lipid-based economy. However, the brain cannot oxidize fatty acids for energy, so the production of ketones is protective (1, 2). In summary, the slow rate of b-oxidation of fatty acids seems to be a unique intrinsic feature of the brain tissue, particularly of the mitochondria of neurons. For comparison, in the heart and kidney tissue…	PMID: 22833869, PMID: 23921897,
brain			FAOXC183C163m	When glucose production is insufficient, the body shifts to a lipid-based economy. However, the brain cannot oxidize fatty acids for energy, so the production of ketones is protective (1, 2). In summary, the slow rate of b-oxidation of fatty acids seems to be a unique intrinsic feature of the brain tissue, particularly of the mitochondria of neurons. For comparison, in the heart and kidney tissue…	PMID: 22833869, PMID: 23921897,
brain			FAOXC182C162m	When glucose production is insufficient, the body shifts to a lipid-based economy. However, the brain cannot oxidize fatty acids for energy, so the production of ketones is protective (1, 2). In summary, the slow rate of b-oxidation of fatty acids seems to be a unique intrinsic feature of the brain tissue, particularly of the mitochondria of neurons. For comparison, in the heart and kidney tissue…	PMID: 22833869, PMID: 23921897,
brain			FAOXC181C161x	When glucose production is insufficient, the body shifts to a lipid-based economy. However, the brain cannot oxidize fatty acids for energy, so the production of ketones is protective (1, 2). In summary, the slow rate of b-oxidation of fatty acids seems to be a unique intrinsic feature of the brain tissue, particularly of the mitochondria of neurons. For comparison, in the heart and kidney tissue…	PMID: 22833869, PMID: 23921897,
brain			FAOXC161C141m	When glucose production is insufficient, the body shifts to a lipid-based economy. However, the brain cannot oxidize fatty acids for energy, so the production of ketones is protective (1, 2). In summary, the slow rate of b-oxidation of fatty acids seems to be a unique intrinsic feature of the brain tissue, particularly of the mitochondria of neurons. For comparison, in the heart and kidney tissue…	PMID: 22833869, PMID: 23921897,
brain			RE3385M	When glucose production is insufficient, the body shifts to a lipid-based economy. However, the brain cannot oxidize fatty acids for energy, so the production of ketones is protective (1, 2). In summary, the slow rate of b-oxidation of fatty acids seems to be a unique intrinsic feature of the brain tissue, particularly of the mitochondria of neurons. For comparison, in the heart and kidney tissue…	PMID: 22833869, PMID: 23921897,
brain			RE3397M	When glucose production is insufficient, the body shifts to a lipid-based economy. However, the brain cannot oxidize fatty acids for energy, so the production of ketones is protective (1, 2). In summary, the slow rate of b-oxidation of fatty acids seems to be a unique intrinsic feature of the brain tissue, particularly of the mitochondria of neurons. For comparison, in the heart and kidney tissue…	PMID: 22833869, PMID: 23921897,
brain			RE3391M	When glucose production is insufficient, the body shifts to a lipid-based economy. However, the brain cannot oxidize fatty acids for energy, so the production of ketones is protective (1, 2). In summary, the slow rate of b-oxidation of fatty acids seems to be a unique intrinsic feature of the brain tissue, particularly of the mitochondria of neurons. For comparison, in the heart and kidney tissue…	PMID: 22833869, PMID: 23921897,
brain			RE3403M	When glucose production is insufficient, the body shifts to a lipid-based economy. However, the brain cannot oxidize fatty acids for energy, so the production of ketones is protective (1, 2). In summary, the slow rate of b-oxidation of fatty acids seems to be a unique intrinsic feature of the brain tissue, particularly of the mitochondria of neurons. For comparison, in the heart and kidney tissue…	PMID: 22833869, PMID: 23921897,
brain			RE3383M	When glucose production is insufficient, the body shifts to a lipid-based economy. However, the brain cannot oxidize fatty acids for energy, so the production of ketones is protective (1, 2). In summary, the slow rate of b-oxidation of fatty acids seems to be a unique intrinsic feature of the brain tissue, particularly of the mitochondria of neurons. For comparison, in the heart and kidney tissue…	PMID: 22833869, PMID: 23921897,
brain			RE3396M	When glucose production is insufficient, the body shifts to a lipid-based economy. However, the brain cannot oxidize fatty acids for energy, so the production of ketones is protective (1, 2). In summary, the slow rate of b-oxidation of fatty acids seems to be a unique intrinsic feature of the brain tissue, particularly of the mitochondria of neurons. For comparison, in the heart and kidney tissue…	PMID: 22833869, PMID: 23921897,
brain			FAOXC201C181x	When glucose production is insufficient, the body shifts to a lipid-based economy. However, the brain cannot oxidize fatty acids for energy, so the production of ketones is protective (1, 2). In summary, the slow rate of b-oxidation of fatty acids seems to be a unique intrinsic feature of the brain tissue, particularly of the mitochondria of neurons. For comparison, in the heart and kidney tissue…	PMID: 22833869, PMID: 23921897,
brain			FAOXC226	When glucose production is insufficient, the body shifts to a lipid-based economy. However, the brain cannot oxidize fatty acids for energy, so the production of ketones is protective (1, 2). In summary, the slow rate of b-oxidation of fatty acids seems to be a unique intrinsic feature of the brain tissue, particularly of the mitochondria of neurons. For comparison, in the heart and kidney tissue…	PMID: 22833869, PMID: 23921897,
brain			FAOXC140	When glucose production is insufficient, the body shifts to a lipid-based economy. However, the brain cannot oxidize fatty acids for energy, so the production of ketones is protective (1, 2). In summary, the slow rate of b-oxidation of fatty acids seems to be a unique intrinsic feature of the brain tissue, particularly of the mitochondria of neurons. For comparison, in the heart and kidney tissue…	PMID: 22833869, PMID: 23921897,
brain			FAOXC160	When glucose production is insufficient, the body shifts to a lipid-based economy. However, the brain cannot oxidize fatty acids for energy, so the production of ketones is protective (1, 2). In summary, the slow rate of b-oxidation of fatty acids seems to be a unique intrinsic feature of the brain tissue, particularly of the mitochondria of neurons. For comparison, in the heart and kidney tissue…	PMID: 22833869, PMID: 23921897,
brain			FAOXC204	When glucose production is insufficient, the body shifts to a lipid-based economy. However, the brain cannot oxidize fatty acids for energy, so the production of ketones is protective (1, 2). In summary, the slow rate of b-oxidation of fatty acids seems to be a unique intrinsic feature of the brain tissue, particularly of the mitochondria of neurons. For comparison, in the heart and kidney tissue…	PMID: 22833869, PMID: 23921897,
brain			FAOXC4C2m	When glucose production is insufficient, the body shifts to a lipid-based economy. However, the brain cannot oxidize fatty acids for energy, so the production of ketones is protective (1, 2). In summary, the slow rate of b-oxidation of fatty acids seems to be a unique intrinsic feature of the brain tissue, particularly of the mitochondria of neurons. For comparison, in the heart and kidney tissue…	PMID: 22833869, PMID: 23921897,
brain			ADPCOAPTE	When glucose production is insufficient, the body shifts to a lipid-based economy. However, the brain cannot oxidize fatty acids for energy, so the production of ketones is protective (1, 2). In summary, the slow rate of b-oxidation of fatty acids seems to be a unique intrinsic feature of the brain tissue, particularly of the mitochondria of neurons. For comparison, in the heart and kidney tissue…	PMID: 22833869, PMID: 23921897,
brain			FAOXC8DCC6DCx	When glucose production is insufficient, the body shifts to a lipid-based economy. However, the brain cannot oxidize fatty acids for energy, so the production of ketones is protective (1, 2). In summary, the slow rate of b-oxidation of fatty acids seems to be a unique intrinsic feature of the brain tissue, particularly of the mitochondria of neurons. For comparison, in the heart and kidney tissue…	PMID: 22833869, PMID: 23921897,
brain			RE3158X	When glucose production is insufficient, the body shifts to a lipid-based economy. However, the brain cannot oxidize fatty acids for energy, so the production of ketones is protective (1, 2). In summary, the slow rate of b-oxidation of fatty acids seems to be a unique intrinsic feature of the brain tissue, particularly of the mitochondria of neurons. For comparison, in the heart and kidney tissue…	PMID: 22833869, PMID: 23921897,
brain			FAOXC2442246x	When glucose production is insufficient, the body shifts to a lipid-based economy. However, the brain cannot oxidize fatty acids for energy, so the production of ketones is protective (1, 2). In summary, the slow rate of b-oxidation of fatty acids seems to be a unique intrinsic feature of the brain tissue, particularly of the mitochondria of neurons. For comparison, in the heart and kidney tissue…	PMID: 22833869, PMID: 23921897,
brain			FAOXC2242046m	When glucose production is insufficient, the body shifts to a lipid-based economy. However, the brain cannot oxidize fatty acids for energy, so the production of ketones is protective (1, 2). In summary, the slow rate of b-oxidation of fatty acids seems to be a unique intrinsic feature of the brain tissue, particularly of the mitochondria of neurons. For comparison, in the heart and kidney tissue…	PMID: 22833869, PMID: 23921897,
brain			FAOXC2242046x	When glucose production is insufficient, the body shifts to a lipid-based economy. However, the brain cannot oxidize fatty acids for energy, so the production of ketones is protective (1, 2). In summary, the slow rate of b-oxidation of fatty acids seems to be a unique intrinsic feature of the brain tissue, particularly of the mitochondria of neurons. For comparison, in the heart and kidney tissue…	PMID: 22833869, PMID: 23921897,
brain			FAOXC240200x	When glucose production is insufficient, the body shifts to a lipid-based economy. However, the brain cannot oxidize fatty acids for energy, so the production of ketones is protective (1, 2). In summary, the slow rate of b-oxidation of fatty acids seems to be a unique intrinsic feature of the brain tissue, particularly of the mitochondria of neurons. For comparison, in the heart and kidney tissue…	PMID: 22833869, PMID: 23921897,
brain			FAOXC22C20x	When glucose production is insufficient, the body shifts to a lipid-based economy. However, the brain cannot oxidize fatty acids for energy, so the production of ketones is protective (1, 2). In summary, the slow rate of b-oxidation of fatty acids seems to be a unique intrinsic feature of the brain tissue, particularly of the mitochondria of neurons. For comparison, in the heart and kidney tissue…	PMID: 22833869, PMID: 23921897,
brain			RE3247M	When glucose production is insufficient, the body shifts to a lipid-based economy. However, the brain cannot oxidize fatty acids for energy, so the production of ketones is protective (1, 2). In summary, the slow rate of b-oxidation of fatty acids seems to be a unique intrinsic feature of the brain tissue, particularly of the mitochondria of neurons. For comparison, in the heart and kidney tissue…	PMID: 22833869, PMID: 23921897,
brain			RE3247X	When glucose production is insufficient, the body shifts to a lipid-based economy. However, the brain cannot oxidize fatty acids for energy, so the production of ketones is protective (1, 2). In summary, the slow rate of b-oxidation of fatty acids seems to be a unique intrinsic feature of the brain tissue, particularly of the mitochondria of neurons. For comparison, in the heart and kidney tissue…	PMID: 22833869, PMID: 23921897,
brain			r0287	When glucose production is insufficient, the body shifts to a lipid-based economy. However, the brain cannot oxidize fatty acids for energy, so the production of ketones is protective (1, 2). In summary, the slow rate of b-oxidation of fatty acids seems to be a unique intrinsic feature of the brain tissue, particularly of the mitochondria of neurons. For comparison, in the heart and kidney tissue…	PMID: 22833869, PMID: 23921897,
brain			FAOXC61C4m	When glucose production is insufficient, the body shifts to a lipid-based economy. However, the brain cannot oxidize fatty acids for energy, so the production of ketones is protective (1, 2). In summary, the slow rate of b-oxidation of fatty acids seems to be a unique intrinsic feature of the brain tissue, particularly of the mitochondria of neurons. For comparison, in the heart and kidney tissue…	PMID: 22833869, PMID: 23921897,
brain			FAOXC6C4m	When glucose production is insufficient, the body shifts to a lipid-based economy. However, the brain cannot oxidize fatty acids for energy, so the production of ketones is protective (1, 2). In summary, the slow rate of b-oxidation of fatty acids seems to be a unique intrinsic feature of the brain tissue, particularly of the mitochondria of neurons. For comparison, in the heart and kidney tissue…	PMID: 22833869, PMID: 23921897,
brain			FAOXC61C4x	When glucose production is insufficient, the body shifts to a lipid-based economy. However, the brain cannot oxidize fatty acids for energy, so the production of ketones is protective (1, 2). In summary, the slow rate of b-oxidation of fatty acids seems to be a unique intrinsic feature of the brain tissue, particularly of the mitochondria of neurons. For comparison, in the heart and kidney tissue…	PMID: 22833869, PMID: 23921897,
brain			FAOXC6C4x	When glucose production is insufficient, the body shifts to a lipid-based economy. However, the brain cannot oxidize fatty acids for energy, so the production of ketones is protective (1, 2). In summary, the slow rate of b-oxidation of fatty acids seems to be a unique intrinsic feature of the brain tissue, particularly of the mitochondria of neurons. For comparison, in the heart and kidney tissue…	PMID: 22833869, PMID: 23921897,
brain			FAOXC246226x	When glucose production is insufficient, the body shifts to a lipid-based economy. However, the brain cannot oxidize fatty acids for energy, so the production of ketones is protective (1, 2). In summary, the slow rate of b-oxidation of fatty acids seems to be a unique intrinsic feature of the brain tissue, particularly of the mitochondria of neurons. For comparison, in the heart and kidney tissue…	PMID: 22833869, PMID: 23921897,
brain			RE2920M	When glucose production is insufficient, the body shifts to a lipid-based economy. However, the brain cannot oxidize fatty acids for energy, so the production of ketones is protective (1, 2). In summary, the slow rate of b-oxidation of fatty acids seems to be a unique intrinsic feature of the brain tissue, particularly of the mitochondria of neurons. For comparison, in the heart and kidney tissue…	PMID: 22833869, PMID: 23921897,
brain			RE2920X	When glucose production is insufficient, the body shifts to a lipid-based economy. However, the brain cannot oxidize fatty acids for energy, so the production of ketones is protective (1, 2). In summary, the slow rate of b-oxidation of fatty acids seems to be a unique intrinsic feature of the brain tissue, particularly of the mitochondria of neurons. For comparison, in the heart and kidney tissue…	PMID: 22833869, PMID: 23921897,
brain			RE1533M	When glucose production is insufficient, the body shifts to a lipid-based economy. However, the brain cannot oxidize fatty acids for energy, so the production of ketones is protective (1, 2). In summary, the slow rate of b-oxidation of fatty acids seems to be a unique intrinsic feature of the brain tissue, particularly of the mitochondria of neurons. For comparison, in the heart and kidney tissue…	PMID: 22833869, PMID: 23921897,
brain			RE1533X	When glucose production is insufficient, the body shifts to a lipid-based economy. However, the brain cannot oxidize fatty acids for energy, so the production of ketones is protective (1, 2). In summary, the slow rate of b-oxidation of fatty acids seems to be a unique intrinsic feature of the brain tissue, particularly of the mitochondria of neurons. For comparison, in the heart and kidney tissue…	PMID: 22833869, PMID: 23921897,
brain			RE1532M	When glucose production is insufficient, the body shifts to a lipid-based economy. However, the brain cannot oxidize fatty acids for energy, so the production of ketones is protective (1, 2). In summary, the slow rate of b-oxidation of fatty acids seems to be a unique intrinsic feature of the brain tissue, particularly of the mitochondria of neurons. For comparison, in the heart and kidney tissue…	PMID: 22833869, PMID: 23921897,
brain			RE1532X	When glucose production is insufficient, the body shifts to a lipid-based economy. However, the brain cannot oxidize fatty acids for energy, so the production of ketones is protective (1, 2). In summary, the slow rate of b-oxidation of fatty acids seems to be a unique intrinsic feature of the brain tissue, particularly of the mitochondria of neurons. For comparison, in the heart and kidney tissue…	PMID: 22833869, PMID: 23921897,
brain			RE1531M	When glucose production is insufficient, the body shifts to a lipid-based economy. However, the brain cannot oxidize fatty acids for energy, so the production of ketones is protective (1, 2). In summary, the slow rate of b-oxidation of fatty acids seems to be a unique intrinsic feature of the brain tissue, particularly of the mitochondria of neurons. For comparison, in the heart and kidney tissue…	PMID: 22833869, PMID: 23921897,
brain			RE1531X	When glucose production is insufficient, the body shifts to a lipid-based economy. However, the brain cannot oxidize fatty acids for energy, so the production of ketones is protective (1, 2). In summary, the slow rate of b-oxidation of fatty acids seems to be a unique intrinsic feature of the brain tissue, particularly of the mitochondria of neurons. For comparison, in the heart and kidney tissue…	PMID: 22833869, PMID: 23921897,
brain			FAOXTC101TC102m	When glucose production is insufficient, the body shifts to a lipid-based economy. However, the brain cannot oxidize fatty acids for energy, so the production of ketones is protective (1, 2). In summary, the slow rate of b-oxidation of fatty acids seems to be a unique intrinsic feature of the brain tissue, particularly of the mitochondria of neurons. For comparison, in the heart and kidney tissue…	PMID: 22833869, PMID: 23921897,
brain			RE3006M	When glucose production is insufficient, the body shifts to a lipid-based economy. However, the brain cannot oxidize fatty acids for energy, so the production of ketones is protective (1, 2). In summary, the slow rate of b-oxidation of fatty acids seems to be a unique intrinsic feature of the brain tissue, particularly of the mitochondria of neurons. For comparison, in the heart and kidney tissue…	PMID: 22833869, PMID: 23921897,
brain			RE1534M	When glucose production is insufficient, the body shifts to a lipid-based economy. However, the brain cannot oxidize fatty acids for energy, so the production of ketones is protective (1, 2). In summary, the slow rate of b-oxidation of fatty acids seems to be a unique intrinsic feature of the brain tissue, particularly of the mitochondria of neurons. For comparison, in the heart and kidney tissue…	PMID: 22833869, PMID: 23921897,
brain			RE1534X	When glucose production is insufficient, the body shifts to a lipid-based economy. However, the brain cannot oxidize fatty acids for energy, so the production of ketones is protective (1, 2). In summary, the slow rate of b-oxidation of fatty acids seems to be a unique intrinsic feature of the brain tissue, particularly of the mitochondria of neurons. For comparison, in the heart and kidney tissue…	PMID: 22833869, PMID: 23921897,
brain			r1479	When glucose production is insufficient, the body shifts to a lipid-based economy. However, the brain cannot oxidize fatty acids for energy, so the production of ketones is protective (1, 2). In summary, the slow rate of b-oxidation of fatty acids seems to be a unique intrinsic feature of the brain tissue, particularly of the mitochondria of neurons. For comparison, in the heart and kidney tissue…	PMID: 22833869, PMID: 23921897,
brain			DCIm	When glucose production is insufficient, the body shifts to a lipid-based economy. However, the brain cannot oxidize fatty acids for energy, so the production of ketones is protective (1, 2). In summary, the slow rate of b-oxidation of fatty acids seems to be a unique intrinsic feature of the brain tissue, particularly of the mitochondria of neurons. For comparison, in the heart and kidney tissue…	PMID: 22833869, PMID: 23921897,
brain			FAOXC141C121x	When glucose production is insufficient, the body shifts to a lipid-based economy. However, the brain cannot oxidize fatty acids for energy, so the production of ketones is protective (1, 2). In summary, the slow rate of b-oxidation of fatty acids seems to be a unique intrinsic feature of the brain tissue, particularly of the mitochondria of neurons. For comparison, in the heart and kidney tissue…	PMID: 22833869, PMID: 23921897,
brain			RE2915M	When glucose production is insufficient, the body shifts to a lipid-based economy. However, the brain cannot oxidize fatty acids for energy, so the production of ketones is protective (1, 2). In summary, the slow rate of b-oxidation of fatty acids seems to be a unique intrinsic feature of the brain tissue, particularly of the mitochondria of neurons. For comparison, in the heart and kidney tissue…	PMID: 22833869, PMID: 23921897,
brain			RE2917M	When glucose production is insufficient, the body shifts to a lipid-based economy. However, the brain cannot oxidize fatty acids for energy, so the production of ketones is protective (1, 2). In summary, the slow rate of b-oxidation of fatty acids seems to be a unique intrinsic feature of the brain tissue, particularly of the mitochondria of neurons. For comparison, in the heart and kidney tissue…	PMID: 22833869, PMID: 23921897,
brain			RE2915X	When glucose production is insufficient, the body shifts to a lipid-based economy. However, the brain cannot oxidize fatty acids for energy, so the production of ketones is protective (1, 2). In summary, the slow rate of b-oxidation of fatty acids seems to be a unique intrinsic feature of the brain tissue, particularly of the mitochondria of neurons. For comparison, in the heart and kidney tissue…	PMID: 22833869, PMID: 23921897,
brain			RE2917X	When glucose production is insufficient, the body shifts to a lipid-based economy. However, the brain cannot oxidize fatty acids for energy, so the production of ketones is protective (1, 2). In summary, the slow rate of b-oxidation of fatty acids seems to be a unique intrinsic feature of the brain tissue, particularly of the mitochondria of neurons. For comparison, in the heart and kidney tissue…	PMID: 22833869, PMID: 23921897,
brain			RE2916M	When glucose production is insufficient, the body shifts to a lipid-based economy. However, the brain cannot oxidize fatty acids for energy, so the production of ketones is protective (1, 2). In summary, the slow rate of b-oxidation of fatty acids seems to be a unique intrinsic feature of the brain tissue, particularly of the mitochondria of neurons. For comparison, in the heart and kidney tissue…	PMID: 22833869, PMID: 23921897,
brain			RE2916X	When glucose production is insufficient, the body shifts to a lipid-based economy. However, the brain cannot oxidize fatty acids for energy, so the production of ketones is protective (1, 2). In summary, the slow rate of b-oxidation of fatty acids seems to be a unique intrinsic feature of the brain tissue, particularly of the mitochondria of neurons. For comparison, in the heart and kidney tissue…	PMID: 22833869, PMID: 23921897,
brain			FAOXC2452253x	When glucose production is insufficient, the body shifts to a lipid-based economy. However, the brain cannot oxidize fatty acids for energy, so the production of ketones is protective (1, 2). In summary, the slow rate of b-oxidation of fatty acids seems to be a unique intrinsic feature of the brain tissue, particularly of the mitochondria of neurons. For comparison, in the heart and kidney tissue…	PMID: 22833869, PMID: 23921897,
brain			ETF	When glucose production is insufficient, the body shifts to a lipid-based economy. However, the brain cannot oxidize fatty acids for energy, so the production of ketones is protective (1, 2). In summary, the slow rate of b-oxidation of fatty acids seems to be a unique intrinsic feature of the brain tissue, particularly of the mitochondria of neurons. For comparison, in the heart and kidney tissue…	PMID: 22833869, PMID: 23921897,
brain			ETFQO	When glucose production is insufficient, the body shifts to a lipid-based economy. However, the brain cannot oxidize fatty acids for energy, so the production of ketones is protective (1, 2). In summary, the slow rate of b-oxidation of fatty acids seems to be a unique intrinsic feature of the brain tissue, particularly of the mitochondria of neurons. For comparison, in the heart and kidney tissue…	PMID: 22833869, PMID: 23921897,
brain			r1446	When glucose production is insufficient, the body shifts to a lipid-based economy. However, the brain cannot oxidize fatty acids for energy, so the production of ketones is protective (1, 2). In summary, the slow rate of b-oxidation of fatty acids seems to be a unique intrinsic feature of the brain tissue, particularly of the mitochondria of neurons. For comparison, in the heart and kidney tissue…	PMID: 22833869, PMID: 23921897,
brain			r0724	When glucose production is insufficient, the body shifts to a lipid-based economy. However, the brain cannot oxidize fatty acids for energy, so the production of ketones is protective (1, 2). In summary, the slow rate of b-oxidation of fatty acids seems to be a unique intrinsic feature of the brain tissue, particularly of the mitochondria of neurons. For comparison, in the heart and kidney tissue…	PMID: 22833869, PMID: 23921897,
brain			FAOXC12C10m	When glucose production is insufficient, the body shifts to a lipid-based economy. However, the brain cannot oxidize fatty acids for energy, so the production of ketones is protective (1, 2). In summary, the slow rate of b-oxidation of fatty acids seems to be a unique intrinsic feature of the brain tissue, particularly of the mitochondria of neurons. For comparison, in the heart and kidney tissue…	PMID: 22833869, PMID: 23921897,
brain			FAOXC121C10x	When glucose production is insufficient, the body shifts to a lipid-based economy. However, the brain cannot oxidize fatty acids for energy, so the production of ketones is protective (1, 2). In summary, the slow rate of b-oxidation of fatty acids seems to be a unique intrinsic feature of the brain tissue, particularly of the mitochondria of neurons. For comparison, in the heart and kidney tissue…	PMID: 22833869, PMID: 23921897,
brain			FAOXC12C10x	When glucose production is insufficient, the body shifts to a lipid-based economy. However, the brain cannot oxidize fatty acids for energy, so the production of ketones is protective (1, 2). In summary, the slow rate of b-oxidation of fatty acids seems to be a unique intrinsic feature of the brain tissue, particularly of the mitochondria of neurons. For comparison, in the heart and kidney tissue…	PMID: 22833869, PMID: 23921897,
brain			ACACT5p	When glucose production is insufficient, the body shifts to a lipid-based economy. However, the brain cannot oxidize fatty acids for energy, so the production of ketones is protective (1, 2). In summary, the slow rate of b-oxidation of fatty acids seems to be a unique intrinsic feature of the brain tissue, particularly of the mitochondria of neurons. For comparison, in the heart and kidney tissue…	PMID: 22833869, PMID: 23921897,
brain			RE3139X	When glucose production is insufficient, the body shifts to a lipid-based economy. However, the brain cannot oxidize fatty acids for energy, so the production of ketones is protective (1, 2). In summary, the slow rate of b-oxidation of fatty acids seems to be a unique intrinsic feature of the brain tissue, particularly of the mitochondria of neurons. For comparison, in the heart and kidney tissue…	PMID: 22833869, PMID: 23921897,
brain			FAOXC2452256x	When glucose production is insufficient, the body shifts to a lipid-based economy. However, the brain cannot oxidize fatty acids for energy, so the production of ketones is protective (1, 2). In summary, the slow rate of b-oxidation of fatty acids seems to be a unique intrinsic feature of the brain tissue, particularly of the mitochondria of neurons. For comparison, in the heart and kidney tissue…	PMID: 22833869, PMID: 23921897,
brain			FAOXC24C22x	When glucose production is insufficient, the body shifts to a lipid-based economy. However, the brain cannot oxidize fatty acids for energy, so the production of ketones is protective (1, 2). In summary, the slow rate of b-oxidation of fatty acids seems to be a unique intrinsic feature of the brain tissue, particularly of the mitochondria of neurons. For comparison, in the heart and kidney tissue…	PMID: 22833869, PMID: 23921897,
brain			C12DCACOT	When glucose production is insufficient, the body shifts to a lipid-based economy. However, the brain cannot oxidize fatty acids for energy, so the production of ketones is protective (1, 2). In summary, the slow rate of b-oxidation of fatty acids seems to be a unique intrinsic feature of the brain tissue, particularly of the mitochondria of neurons. For comparison, in the heart and kidney tissue…	PMID: 22833869, PMID: 23921897,
brain			FAOXC14DCC12DCx	When glucose production is insufficient, the body shifts to a lipid-based economy. However, the brain cannot oxidize fatty acids for energy, so the production of ketones is protective (1, 2). In summary, the slow rate of b-oxidation of fatty acids seems to be a unique intrinsic feature of the brain tissue, particularly of the mitochondria of neurons. For comparison, in the heart and kidney tissue…	PMID: 22833869, PMID: 23921897,
brain			r0639	When glucose production is insufficient, the body shifts to a lipid-based economy. However, the brain cannot oxidize fatty acids for energy, so the production of ketones is protective (1, 2). In summary, the slow rate of b-oxidation of fatty acids seems to be a unique intrinsic feature of the brain tissue, particularly of the mitochondria of neurons. For comparison, in the heart and kidney tissue…	PMID: 22833869, PMID: 23921897,
brain			FAOXC14C12m	When glucose production is insufficient, the body shifts to a lipid-based economy. However, the brain cannot oxidize fatty acids for energy, so the production of ketones is protective (1, 2). In summary, the slow rate of b-oxidation of fatty acids seems to be a unique intrinsic feature of the brain tissue, particularly of the mitochondria of neurons. For comparison, in the heart and kidney tissue…	PMID: 22833869, PMID: 23921897,
brain			FAOXC14C12x	When glucose production is insufficient, the body shifts to a lipid-based economy. However, the brain cannot oxidize fatty acids for energy, so the production of ketones is protective (1, 2). In summary, the slow rate of b-oxidation of fatty acids seems to be a unique intrinsic feature of the brain tissue, particularly of the mitochondria of neurons. For comparison, in the heart and kidney tissue…	PMID: 22833869, PMID: 23921897,
brain			ACACT6p	When glucose production is insufficient, the body shifts to a lipid-based economy. However, the brain cannot oxidize fatty acids for energy, so the production of ketones is protective (1, 2). In summary, the slow rate of b-oxidation of fatty acids seems to be a unique intrinsic feature of the brain tissue, particularly of the mitochondria of neurons. For comparison, in the heart and kidney tissue…	PMID: 22833869, PMID: 23921897,
brain			RE2985M	When glucose production is insufficient, the body shifts to a lipid-based economy. However, the brain cannot oxidize fatty acids for energy, so the production of ketones is protective (1, 2). In summary, the slow rate of b-oxidation of fatty acids seems to be a unique intrinsic feature of the brain tissue, particularly of the mitochondria of neurons. For comparison, in the heart and kidney tissue…	PMID: 22833869, PMID: 23921897,
brain			RE2985X	When glucose production is insufficient, the body shifts to a lipid-based economy. However, the brain cannot oxidize fatty acids for energy, so the production of ketones is protective (1, 2). In summary, the slow rate of b-oxidation of fatty acids seems to be a unique intrinsic feature of the brain tissue, particularly of the mitochondria of neurons. For comparison, in the heart and kidney tissue…	PMID: 22833869, PMID: 23921897,
brain			FAOXC2031836m	When glucose production is insufficient, the body shifts to a lipid-based economy. However, the brain cannot oxidize fatty acids for energy, so the production of ketones is protective (1, 2). In summary, the slow rate of b-oxidation of fatty acids seems to be a unique intrinsic feature of the brain tissue, particularly of the mitochondria of neurons. For comparison, in the heart and kidney tissue…	PMID: 22833869, PMID: 23921897,
brain			FAOXC2251836m	When glucose production is insufficient, the body shifts to a lipid-based economy. However, the brain cannot oxidize fatty acids for energy, so the production of ketones is protective (1, 2). In summary, the slow rate of b-oxidation of fatty acids seems to be a unique intrinsic feature of the brain tissue, particularly of the mitochondria of neurons. For comparison, in the heart and kidney tissue…	PMID: 22833869, PMID: 23921897,
brain			FAOXC2251836x	When glucose production is insufficient, the body shifts to a lipid-based economy. However, the brain cannot oxidize fatty acids for energy, so the production of ketones is protective (1, 2). In summary, the slow rate of b-oxidation of fatty acids seems to be a unique intrinsic feature of the brain tissue, particularly of the mitochondria of neurons. For comparison, in the heart and kidney tissue…	PMID: 22833869, PMID: 23921897,
brain			RE2988X	When glucose production is insufficient, the body shifts to a lipid-based economy. However, the brain cannot oxidize fatty acids for energy, so the production of ketones is protective (1, 2). In summary, the slow rate of b-oxidation of fatty acids seems to be a unique intrinsic feature of the brain tissue, particularly of the mitochondria of neurons. For comparison, in the heart and kidney tissue…	PMID: 22833869, PMID: 23921897,
brain			FAOXC9C7m	When glucose production is insufficient, the body shifts to a lipid-based economy. However, the brain cannot oxidize fatty acids for energy, so the production of ketones is protective (1, 2). In summary, the slow rate of b-oxidation of fatty acids seems to be a unique intrinsic feature of the brain tissue, particularly of the mitochondria of neurons. For comparison, in the heart and kidney tissue…	PMID: 22833869, PMID: 23921897,
brain			r0310	When glucose production is insufficient, the body shifts to a lipid-based economy. However, the brain cannot oxidize fatty acids for energy, so the production of ketones is protective (1, 2). In summary, the slow rate of b-oxidation of fatty acids seems to be a unique intrinsic feature of the brain tissue, particularly of the mitochondria of neurons. For comparison, in the heart and kidney tissue…	PMID: 22833869, PMID: 23921897,
brain			ACOAO7p	When glucose production is insufficient, the body shifts to a lipid-based economy. However, the brain cannot oxidize fatty acids for energy, so the production of ketones is protective (1, 2). In summary, the slow rate of b-oxidation of fatty acids seems to be a unique intrinsic feature of the brain tissue, particularly of the mitochondria of neurons. For comparison, in the heart and kidney tissue…	PMID: 22833869, PMID: 23921897,
brain			FAOXC181C161m	When glucose production is insufficient, the body shifts to a lipid-based economy. However, the brain cannot oxidize fatty acids for energy, so the production of ketones is protective (1, 2). In summary, the slow rate of b-oxidation of fatty acids seems to be a unique intrinsic feature of the brain tissue, particularly of the mitochondria of neurons. For comparison, in the heart and kidney tissue…	PMID: 22833869, PMID: 23921897,
brain			r0732	When glucose production is insufficient, the body shifts to a lipid-based economy. However, the brain cannot oxidize fatty acids for energy, so the production of ketones is protective (1, 2). In summary, the slow rate of b-oxidation of fatty acids seems to be a unique intrinsic feature of the brain tissue, particularly of the mitochondria of neurons. For comparison, in the heart and kidney tissue…	PMID: 22833869, PMID: 23921897,
brain			r1450	When glucose production is insufficient, the body shifts to a lipid-based economy. However, the brain cannot oxidize fatty acids for energy, so the production of ketones is protective (1, 2). In summary, the slow rate of b-oxidation of fatty acids seems to be a unique intrinsic feature of the brain tissue, particularly of the mitochondria of neurons. For comparison, in the heart and kidney tissue…	PMID: 22833869, PMID: 23921897,
brain			r0729	When glucose production is insufficient, the body shifts to a lipid-based economy. However, the brain cannot oxidize fatty acids for energy, so the production of ketones is protective (1, 2). In summary, the slow rate of b-oxidation of fatty acids seems to be a unique intrinsic feature of the brain tissue, particularly of the mitochondria of neurons. For comparison, in the heart and kidney tissue…	PMID: 22833869, PMID: 23921897,
brain			r0734	When glucose production is insufficient, the body shifts to a lipid-based economy. However, the brain cannot oxidize fatty acids for energy, so the production of ketones is protective (1, 2). In summary, the slow rate of b-oxidation of fatty acids seems to be a unique intrinsic feature of the brain tissue, particularly of the mitochondria of neurons. For comparison, in the heart and kidney tissue…	PMID: 22833869, PMID: 23921897,
brain			r0731	When glucose production is insufficient, the body shifts to a lipid-based economy. However, the brain cannot oxidize fatty acids for energy, so the production of ketones is protective (1, 2). In summary, the slow rate of b-oxidation of fatty acids seems to be a unique intrinsic feature of the brain tissue, particularly of the mitochondria of neurons. For comparison, in the heart and kidney tissue…	PMID: 22833869, PMID: 23921897,
brain			RE3191M	When glucose production is insufficient, the body shifts to a lipid-based economy. However, the brain cannot oxidize fatty acids for energy, so the production of ketones is protective (1, 2). In summary, the slow rate of b-oxidation of fatty acids seems to be a unique intrinsic feature of the brain tissue, particularly of the mitochondria of neurons. For comparison, in the heart and kidney tissue…	PMID: 22833869, PMID: 23921897,
brain			FAOXC260240x	When glucose production is insufficient, the body shifts to a lipid-based economy. However, the brain cannot oxidize fatty acids for energy, so the production of ketones is protective (1, 2). In summary, the slow rate of b-oxidation of fatty acids seems to be a unique intrinsic feature of the brain tissue, particularly of the mitochondria of neurons. For comparison, in the heart and kidney tissue…	PMID: 22833869, PMID: 23921897,
brain			FAOXC241181x	When glucose production is insufficient, the body shifts to a lipid-based economy. However, the brain cannot oxidize fatty acids for energy, so the production of ketones is protective (1, 2). In summary, the slow rate of b-oxidation of fatty acids seems to be a unique intrinsic feature of the brain tissue, particularly of the mitochondria of neurons. For comparison, in the heart and kidney tissue…	PMID: 22833869, PMID: 23921897,
brain			FAOXC16080m	When glucose production is insufficient, the body shifts to a lipid-based economy. However, the brain cannot oxidize fatty acids for energy, so the production of ketones is protective (1, 2). In summary, the slow rate of b-oxidation of fatty acids seems to be a unique intrinsic feature of the brain tissue, particularly of the mitochondria of neurons. For comparison, in the heart and kidney tissue…	PMID: 22833869, PMID: 23921897,
brain			FAOXC16080x	When glucose production is insufficient, the body shifts to a lipid-based economy. However, the brain cannot oxidize fatty acids for energy, so the production of ketones is protective (1, 2). In summary, the slow rate of b-oxidation of fatty acids seems to be a unique intrinsic feature of the brain tissue, particularly of the mitochondria of neurons. For comparison, in the heart and kidney tissue…	PMID: 22833869, PMID: 23921897,
brain			FAOXC161802m	When glucose production is insufficient, the body shifts to a lipid-based economy. However, the brain cannot oxidize fatty acids for energy, so the production of ketones is protective (1, 2). In summary, the slow rate of b-oxidation of fatty acids seems to be a unique intrinsic feature of the brain tissue, particularly of the mitochondria of neurons. For comparison, in the heart and kidney tissue…	PMID: 22833869, PMID: 23921897,
brain			FAOXC16180m	When glucose production is insufficient, the body shifts to a lipid-based economy. However, the brain cannot oxidize fatty acids for energy, so the production of ketones is protective (1, 2). In summary, the slow rate of b-oxidation of fatty acids seems to be a unique intrinsic feature of the brain tissue, particularly of the mitochondria of neurons. For comparison, in the heart and kidney tissue…	PMID: 22833869, PMID: 23921897,
brain			FAOXC1811601m	When glucose production is insufficient, the body shifts to a lipid-based economy. However, the brain cannot oxidize fatty acids for energy, so the production of ketones is protective (1, 2). In summary, the slow rate of b-oxidation of fatty acids seems to be a unique intrinsic feature of the brain tissue, particularly of the mitochondria of neurons. For comparison, in the heart and kidney tissue…	PMID: 22833869, PMID: 23921897,
brain			FAOXC1811602m	When glucose production is insufficient, the body shifts to a lipid-based economy. However, the brain cannot oxidize fatty acids for energy, so the production of ketones is protective (1, 2). In summary, the slow rate of b-oxidation of fatty acids seems to be a unique intrinsic feature of the brain tissue, particularly of the mitochondria of neurons. For comparison, in the heart and kidney tissue…	PMID: 22833869, PMID: 23921897,
brain			FAOXC1811603m	When glucose production is insufficient, the body shifts to a lipid-based economy. However, the brain cannot oxidize fatty acids for energy, so the production of ketones is protective (1, 2). In summary, the slow rate of b-oxidation of fatty acids seems to be a unique intrinsic feature of the brain tissue, particularly of the mitochondria of neurons. For comparison, in the heart and kidney tissue…	PMID: 22833869, PMID: 23921897,
brain			FAOXC182806m	When glucose production is insufficient, the body shifts to a lipid-based economy. However, the brain cannot oxidize fatty acids for energy, so the production of ketones is protective (1, 2). In summary, the slow rate of b-oxidation of fatty acids seems to be a unique intrinsic feature of the brain tissue, particularly of the mitochondria of neurons. For comparison, in the heart and kidney tissue…	PMID: 22833869, PMID: 23921897,
brain			FAOXC18280m	When glucose production is insufficient, the body shifts to a lipid-based economy. However, the brain cannot oxidize fatty acids for energy, so the production of ketones is protective (1, 2). In summary, the slow rate of b-oxidation of fatty acids seems to be a unique intrinsic feature of the brain tissue, particularly of the mitochondria of neurons. For comparison, in the heart and kidney tissue…	PMID: 22833869, PMID: 23921897,
brain			FAOXC183803m	When glucose production is insufficient, the body shifts to a lipid-based economy. However, the brain cannot oxidize fatty acids for energy, so the production of ketones is protective (1, 2). In summary, the slow rate of b-oxidation of fatty acids seems to be a unique intrinsic feature of the brain tissue, particularly of the mitochondria of neurons. For comparison, in the heart and kidney tissue…	PMID: 22833869, PMID: 23921897,
brain			FAOXC183806m	When glucose production is insufficient, the body shifts to a lipid-based economy. However, the brain cannot oxidize fatty acids for energy, so the production of ketones is protective (1, 2). In summary, the slow rate of b-oxidation of fatty acids seems to be a unique intrinsic feature of the brain tissue, particularly of the mitochondria of neurons. For comparison, in the heart and kidney tissue…	PMID: 22833869, PMID: 23921897,
brain			FAOXC18480m	When glucose production is insufficient, the body shifts to a lipid-based economy. However, the brain cannot oxidize fatty acids for energy, so the production of ketones is protective (1, 2). In summary, the slow rate of b-oxidation of fatty acids seems to be a unique intrinsic feature of the brain tissue, particularly of the mitochondria of neurons. For comparison, in the heart and kidney tissue…	PMID: 22833869, PMID: 23921897,
brain			FAOXC101C8m	When glucose production is insufficient, the body shifts to a lipid-based economy. However, the brain cannot oxidize fatty acids for energy, so the production of ketones is protective (1, 2). In summary, the slow rate of b-oxidation of fatty acids seems to be a unique intrinsic feature of the brain tissue, particularly of the mitochondria of neurons. For comparison, in the heart and kidney tissue…	PMID: 22833869, PMID: 23921897,
brain			FAOXC183806x	When glucose production is insufficient, the body shifts to a lipid-based economy. However, the brain cannot oxidize fatty acids for energy, so the production of ketones is protective (1, 2). In summary, the slow rate of b-oxidation of fatty acids seems to be a unique intrinsic feature of the brain tissue, particularly of the mitochondria of neurons. For comparison, in the heart and kidney tissue…	PMID: 22833869, PMID: 23921897,
brain			FAOXC18480x	When glucose production is insufficient, the body shifts to a lipid-based economy. However, the brain cannot oxidize fatty acids for energy, so the production of ketones is protective (1, 2). In summary, the slow rate of b-oxidation of fatty acids seems to be a unique intrinsic feature of the brain tissue, particularly of the mitochondria of neurons. For comparison, in the heart and kidney tissue…	PMID: 22833869, PMID: 23921897,
brain			FAOXC101C8x	When glucose production is insufficient, the body shifts to a lipid-based economy. However, the brain cannot oxidize fatty acids for energy, so the production of ketones is protective (1, 2). In summary, the slow rate of b-oxidation of fatty acids seems to be a unique intrinsic feature of the brain tissue, particularly of the mitochondria of neurons. For comparison, in the heart and kidney tissue…	PMID: 22833869, PMID: 23921897,
brain			ACACT4p	When glucose production is insufficient, the body shifts to a lipid-based economy. However, the brain cannot oxidize fatty acids for energy, so the production of ketones is protective (1, 2). In summary, the slow rate of b-oxidation of fatty acids seems to be a unique intrinsic feature of the brain tissue, particularly of the mitochondria of neurons. For comparison, in the heart and kidney tissue…	PMID: 22833869, PMID: 23921897,
brain			r1448	When glucose production is insufficient, the body shifts to a lipid-based economy. However, the brain cannot oxidize fatty acids for energy, so the production of ketones is protective (1, 2). In summary, the slow rate of b-oxidation of fatty acids seems to be a unique intrinsic feature of the brain tissue, particularly of the mitochondria of neurons. For comparison, in the heart and kidney tissue…	PMID: 22833869, PMID: 23921897,
brain			r1481	When glucose production is insufficient, the body shifts to a lipid-based economy. However, the brain cannot oxidize fatty acids for energy, so the production of ketones is protective (1, 2). In summary, the slow rate of b-oxidation of fatty acids seems to be a unique intrinsic feature of the brain tissue, particularly of the mitochondria of neurons. For comparison, in the heart and kidney tissue…	PMID: 22833869, PMID: 23921897,
brain			FAOXC180	When glucose production is insufficient, the body shifts to a lipid-based economy. However, the brain cannot oxidize fatty acids for energy, so the production of ketones is protective (1, 2). In summary, the slow rate of b-oxidation of fatty acids seems to be a unique intrinsic feature of the brain tissue, particularly of the mitochondria of neurons. For comparison, in the heart and kidney tissue…	PMID: 22833869, PMID: 23921897,
brain			FAOXC180x	When glucose production is insufficient, the body shifts to a lipid-based economy. However, the brain cannot oxidize fatty acids for energy, so the production of ketones is protective (1, 2). In summary, the slow rate of b-oxidation of fatty acids seems to be a unique intrinsic feature of the brain tissue, particularly of the mitochondria of neurons. For comparison, in the heart and kidney tissue…	PMID: 22833869, PMID: 23921897,
brain			ACACT8p	When glucose production is insufficient, the body shifts to a lipid-based economy. However, the brain cannot oxidize fatty acids for energy, so the production of ketones is protective (1, 2). In summary, the slow rate of b-oxidation of fatty acids seems to be a unique intrinsic feature of the brain tissue, particularly of the mitochondria of neurons. For comparison, in the heart and kidney tissue…	PMID: 22833869, PMID: 23921897,
brain			FAOXC17C15m	When glucose production is insufficient, the body shifts to a lipid-based economy. However, the brain cannot oxidize fatty acids for energy, so the production of ketones is protective (1, 2). In summary, the slow rate of b-oxidation of fatty acids seems to be a unique intrinsic feature of the brain tissue, particularly of the mitochondria of neurons. For comparison, in the heart and kidney tissue…	PMID: 22833869, PMID: 23921897,
brain			FAOXC7C5m	When glucose production is insufficient, the body shifts to a lipid-based economy. However, the brain cannot oxidize fatty acids for energy, so the production of ketones is protective (1, 2). In summary, the slow rate of b-oxidation of fatty acids seems to be a unique intrinsic feature of the brain tissue, particularly of the mitochondria of neurons. For comparison, in the heart and kidney tissue…	PMID: 22833869, PMID: 23921897,
brain			FAOXC5C3x	When glucose production is insufficient, the body shifts to a lipid-based economy. However, the brain cannot oxidize fatty acids for energy, so the production of ketones is protective (1, 2). In summary, the slow rate of b-oxidation of fatty acids seems to be a unique intrinsic feature of the brain tissue, particularly of the mitochondria of neurons. For comparison, in the heart and kidney tissue…	PMID: 22833869, PMID: 23921897,
brain			FAOXC150m	When glucose production is insufficient, the body shifts to a lipid-based economy. However, the brain cannot oxidize fatty acids for energy, so the production of ketones is protective (1, 2). In summary, the slow rate of b-oxidation of fatty acids seems to be a unique intrinsic feature of the brain tissue, particularly of the mitochondria of neurons. For comparison, in the heart and kidney tissue…	PMID: 22833869, PMID: 23921897,
brain			FAOXC170m	When glucose production is insufficient, the body shifts to a lipid-based economy. However, the brain cannot oxidize fatty acids for energy, so the production of ketones is protective (1, 2). In summary, the slow rate of b-oxidation of fatty acids seems to be a unique intrinsic feature of the brain tissue, particularly of the mitochondria of neurons. For comparison, in the heart and kidney tissue…	PMID: 22833869, PMID: 23921897,
brain			SEBCOAPET	When glucose production is insufficient, the body shifts to a lipid-based economy. However, the brain cannot oxidize fatty acids for energy, so the production of ketones is protective (1, 2). In summary, the slow rate of b-oxidation of fatty acids seems to be a unique intrinsic feature of the brain tissue, particularly of the mitochondria of neurons. For comparison, in the heart and kidney tissue…	PMID: 22833869, PMID: 23921897,
brain			FAOXC12DCC10DCx	When glucose production is insufficient, the body shifts to a lipid-based economy. However, the brain cannot oxidize fatty acids for energy, so the production of ketones is protective (1, 2). In summary, the slow rate of b-oxidation of fatty acids seems to be a unique intrinsic feature of the brain tissue, particularly of the mitochondria of neurons. For comparison, in the heart and kidney tissue…	PMID: 22833869, PMID: 23921897,
brain			FAOXC204184m	When glucose production is insufficient, the body shifts to a lipid-based economy. However, the brain cannot oxidize fatty acids for energy, so the production of ketones is protective (1, 2). In summary, the slow rate of b-oxidation of fatty acids seems to be a unique intrinsic feature of the brain tissue, particularly of the mitochondria of neurons. For comparison, in the heart and kidney tissue…	PMID: 22833869, PMID: 23921897,
brain			FAOXC2051843m	When glucose production is insufficient, the body shifts to a lipid-based economy. However, the brain cannot oxidize fatty acids for energy, so the production of ketones is protective (1, 2). In summary, the slow rate of b-oxidation of fatty acids seems to be a unique intrinsic feature of the brain tissue, particularly of the mitochondria of neurons. For comparison, in the heart and kidney tissue…	PMID: 22833869, PMID: 23921897,
brain			FAOXC2051843x	When glucose production is insufficient, the body shifts to a lipid-based economy. However, the brain cannot oxidize fatty acids for energy, so the production of ketones is protective (1, 2). In summary, the slow rate of b-oxidation of fatty acids seems to be a unique intrinsic feature of the brain tissue, particularly of the mitochondria of neurons. For comparison, in the heart and kidney tissue…	PMID: 22833869, PMID: 23921897,
brain			FAOXC200180m	When glucose production is insufficient, the body shifts to a lipid-based economy. However, the brain cannot oxidize fatty acids for energy, so the production of ketones is protective (1, 2). In summary, the slow rate of b-oxidation of fatty acids seems to be a unique intrinsic feature of the brain tissue, particularly of the mitochondria of neurons. For comparison, in the heart and kidney tissue…	PMID: 22833869, PMID: 23921897,
brain			FAOXC200180x	When glucose production is insufficient, the body shifts to a lipid-based economy. However, the brain cannot oxidize fatty acids for energy, so the production of ketones is protective (1, 2). In summary, the slow rate of b-oxidation of fatty acids seems to be a unique intrinsic feature of the brain tissue, particularly of the mitochondria of neurons. For comparison, in the heart and kidney tissue…	PMID: 22833869, PMID: 23921897,
brain			SBCOAACOTx	When glucose production is insufficient, the body shifts to a lipid-based economy. However, the brain cannot oxidize fatty acids for energy, so the production of ketones is protective (1, 2). In summary, the slow rate of b-oxidation of fatty acids seems to be a unique intrinsic feature of the brain tissue, particularly of the mitochondria of neurons. For comparison, in the heart and kidney tissue…	PMID: 22833869, PMID: 23921897,
brain			SUCCOAPET	When glucose production is insufficient, the body shifts to a lipid-based economy. However, the brain cannot oxidize fatty acids for energy, so the production of ketones is protective (1, 2). In summary, the slow rate of b-oxidation of fatty acids seems to be a unique intrinsic feature of the brain tissue, particularly of the mitochondria of neurons. For comparison, in the heart and kidney tissue…	PMID: 22833869, PMID: 23921897,
brain			FAOXC6DCC4DCx	When glucose production is insufficient, the body shifts to a lipid-based economy. However, the brain cannot oxidize fatty acids for energy, so the production of ketones is protective (1, 2). In summary, the slow rate of b-oxidation of fatty acids seems to be a unique intrinsic feature of the brain tissue, particularly of the mitochondria of neurons. For comparison, in the heart and kidney tissue…	PMID: 22833869, PMID: 23921897,
brain			ACACT9p	When glucose production is insufficient, the body shifts to a lipid-based economy. However, the brain cannot oxidize fatty acids for energy, so the production of ketones is protective (1, 2). In summary, the slow rate of b-oxidation of fatty acids seems to be a unique intrinsic feature of the brain tissue, particularly of the mitochondria of neurons. For comparison, in the heart and kidney tissue…	PMID: 22833869, PMID: 23921897,
brain			FAOXC16DCC14DCx	When glucose production is insufficient, the body shifts to a lipid-based economy. However, the brain cannot oxidize fatty acids for energy, so the production of ketones is protective (1, 2). In summary, the slow rate of b-oxidation of fatty acids seems to be a unique intrinsic feature of the brain tissue, particularly of the mitochondria of neurons. For comparison, in the heart and kidney tissue…	PMID: 22833869, PMID: 23921897,
brain			r0653	When glucose production is insufficient, the body shifts to a lipid-based economy. However, the brain cannot oxidize fatty acids for energy, so the production of ketones is protective (1, 2). In summary, the slow rate of b-oxidation of fatty acids seems to be a unique intrinsic feature of the brain tissue, particularly of the mitochondria of neurons. For comparison, in the heart and kidney tissue…	PMID: 22833869, PMID: 23921897,
brain			FAOXC16C14m	When glucose production is insufficient, the body shifts to a lipid-based economy. However, the brain cannot oxidize fatty acids for energy, so the production of ketones is protective (1, 2). In summary, the slow rate of b-oxidation of fatty acids seems to be a unique intrinsic feature of the brain tissue, particularly of the mitochondria of neurons. For comparison, in the heart and kidney tissue…	PMID: 22833869, PMID: 23921897,
brain			FAOXC16C14x	When glucose production is insufficient, the body shifts to a lipid-based economy. However, the brain cannot oxidize fatty acids for energy, so the production of ketones is protective (1, 2). In summary, the slow rate of b-oxidation of fatty acids seems to be a unique intrinsic feature of the brain tissue, particularly of the mitochondria of neurons. For comparison, in the heart and kidney tissue…	PMID: 22833869, PMID: 23921897,
brain			ACACT7p	When glucose production is insufficient, the body shifts to a lipid-based economy. However, the brain cannot oxidize fatty acids for energy, so the production of ketones is protective (1, 2). In summary, the slow rate of b-oxidation of fatty acids seems to be a unique intrinsic feature of the brain tissue, particularly of the mitochondria of neurons. For comparison, in the heart and kidney tissue…	PMID: 22833869, PMID: 23921897,
brain			FAOXC2252053m	When glucose production is insufficient, the body shifts to a lipid-based economy. However, the brain cannot oxidize fatty acids for energy, so the production of ketones is protective (1, 2). In summary, the slow rate of b-oxidation of fatty acids seems to be a unique intrinsic feature of the brain tissue, particularly of the mitochondria of neurons. For comparison, in the heart and kidney tissue…	PMID: 22833869, PMID: 23921897,
brain			FAOXC226205m	When glucose production is insufficient, the body shifts to a lipid-based economy. However, the brain cannot oxidize fatty acids for energy, so the production of ketones is protective (1, 2). In summary, the slow rate of b-oxidation of fatty acids seems to be a unique intrinsic feature of the brain tissue, particularly of the mitochondria of neurons. For comparison, in the heart and kidney tissue…	PMID: 22833869, PMID: 23921897,
brain			FAOXC2252053x	When glucose production is insufficient, the body shifts to a lipid-based economy. However, the brain cannot oxidize fatty acids for energy, so the production of ketones is protective (1, 2). In summary, the slow rate of b-oxidation of fatty acids seems to be a unique intrinsic feature of the brain tissue, particularly of the mitochondria of neurons. For comparison, in the heart and kidney tissue…	PMID: 22833869, PMID: 23921897,
brain			FAOXC226205x	When glucose production is insufficient, the body shifts to a lipid-based economy. However, the brain cannot oxidize fatty acids for energy, so the production of ketones is protective (1, 2). In summary, the slow rate of b-oxidation of fatty acids seems to be a unique intrinsic feature of the brain tissue, particularly of the mitochondria of neurons. For comparison, in the heart and kidney tissue…	PMID: 22833869, PMID: 23921897,
brain			RE1517M	When glucose production is insufficient, the body shifts to a lipid-based economy. However, the brain cannot oxidize fatty acids for energy, so the production of ketones is protective (1, 2). In summary, the slow rate of b-oxidation of fatty acids seems to be a unique intrinsic feature of the brain tissue, particularly of the mitochondria of neurons. For comparison, in the heart and kidney tissue…	PMID: 22833869, PMID: 23921897,
brain			RE2992M	When glucose production is insufficient, the body shifts to a lipid-based economy. However, the brain cannot oxidize fatty acids for energy, so the production of ketones is protective (1, 2). In summary, the slow rate of b-oxidation of fatty acids seems to be a unique intrinsic feature of the brain tissue, particularly of the mitochondria of neurons. For comparison, in the heart and kidney tissue…	PMID: 22833869, PMID: 23921897,
brain			RE1517X	When glucose production is insufficient, the body shifts to a lipid-based economy. However, the brain cannot oxidize fatty acids for energy, so the production of ketones is protective (1, 2). In summary, the slow rate of b-oxidation of fatty acids seems to be a unique intrinsic feature of the brain tissue, particularly of the mitochondria of neurons. For comparison, in the heart and kidney tissue…	PMID: 22833869, PMID: 23921897,
brain			RE2992X	When glucose production is insufficient, the body shifts to a lipid-based economy. However, the brain cannot oxidize fatty acids for energy, so the production of ketones is protective (1, 2). In summary, the slow rate of b-oxidation of fatty acids seems to be a unique intrinsic feature of the brain tissue, particularly of the mitochondria of neurons. For comparison, in the heart and kidney tissue…	PMID: 22833869, PMID: 23921897,
brain			RE1516M	When glucose production is insufficient, the body shifts to a lipid-based economy. However, the brain cannot oxidize fatty acids for energy, so the production of ketones is protective (1, 2). In summary, the slow rate of b-oxidation of fatty acids seems to be a unique intrinsic feature of the brain tissue, particularly of the mitochondria of neurons. For comparison, in the heart and kidney tissue…	PMID: 22833869, PMID: 23921897,
brain			RE1516X	When glucose production is insufficient, the body shifts to a lipid-based economy. However, the brain cannot oxidize fatty acids for energy, so the production of ketones is protective (1, 2). In summary, the slow rate of b-oxidation of fatty acids seems to be a unique intrinsic feature of the brain tissue, particularly of the mitochondria of neurons. For comparison, in the heart and kidney tissue…	PMID: 22833869, PMID: 23921897,
brain			FAOXC101C102m	When glucose production is insufficient, the body shifts to a lipid-based economy. However, the brain cannot oxidize fatty acids for energy, so the production of ketones is protective (1, 2). In summary, the slow rate of b-oxidation of fatty acids seems to be a unique intrinsic feature of the brain tissue, particularly of the mitochondria of neurons. For comparison, in the heart and kidney tissue…	PMID: 22833869, PMID: 23921897,
brain			RE3626M	When glucose production is insufficient, the body shifts to a lipid-based economy. However, the brain cannot oxidize fatty acids for energy, so the production of ketones is protective (1, 2). In summary, the slow rate of b-oxidation of fatty acids seems to be a unique intrinsic feature of the brain tissue, particularly of the mitochondria of neurons. For comparison, in the heart and kidney tissue…	PMID: 22833869, PMID: 23921897,
brain			RE1519X	When glucose production is insufficient, the body shifts to a lipid-based economy. However, the brain cannot oxidize fatty acids for energy, so the production of ketones is protective (1, 2). In summary, the slow rate of b-oxidation of fatty acids seems to be a unique intrinsic feature of the brain tissue, particularly of the mitochondria of neurons. For comparison, in the heart and kidney tissue…	PMID: 22833869, PMID: 23921897,
brain			RE2913M	When glucose production is insufficient, the body shifts to a lipid-based economy. However, the brain cannot oxidize fatty acids for energy, so the production of ketones is protective (1, 2). In summary, the slow rate of b-oxidation of fatty acids seems to be a unique intrinsic feature of the brain tissue, particularly of the mitochondria of neurons. For comparison, in the heart and kidney tissue…	PMID: 22833869, PMID: 23921897,
brain			RE2913X	When glucose production is insufficient, the body shifts to a lipid-based economy. However, the brain cannot oxidize fatty acids for energy, so the production of ketones is protective (1, 2). In summary, the slow rate of b-oxidation of fatty acids seems to be a unique intrinsic feature of the brain tissue, particularly of the mitochondria of neurons. For comparison, in the heart and kidney tissue…	PMID: 22833869, PMID: 23921897,
brain			RE1573M	When glucose production is insufficient, the body shifts to a lipid-based economy. However, the brain cannot oxidize fatty acids for energy, so the production of ketones is protective (1, 2). In summary, the slow rate of b-oxidation of fatty acids seems to be a unique intrinsic feature of the brain tissue, particularly of the mitochondria of neurons. For comparison, in the heart and kidney tissue…	PMID: 22833869, PMID: 23921897,
brain			RE3624M	When glucose production is insufficient, the body shifts to a lipid-based economy. However, the brain cannot oxidize fatty acids for energy, so the production of ketones is protective (1, 2). In summary, the slow rate of b-oxidation of fatty acids seems to be a unique intrinsic feature of the brain tissue, particularly of the mitochondria of neurons. For comparison, in the heart and kidney tissue…	PMID: 22833869, PMID: 23921897,
brain			RE1573X	When glucose production is insufficient, the body shifts to a lipid-based economy. However, the brain cannot oxidize fatty acids for energy, so the production of ketones is protective (1, 2). In summary, the slow rate of b-oxidation of fatty acids seems to be a unique intrinsic feature of the brain tissue, particularly of the mitochondria of neurons. For comparison, in the heart and kidney tissue…	PMID: 22833869, PMID: 23921897,
brain			RE3624X	When glucose production is insufficient, the body shifts to a lipid-based economy. However, the brain cannot oxidize fatty acids for energy, so the production of ketones is protective (1, 2). In summary, the slow rate of b-oxidation of fatty acids seems to be a unique intrinsic feature of the brain tissue, particularly of the mitochondria of neurons. For comparison, in the heart and kidney tissue…	PMID: 22833869, PMID: 23921897,
brain			RE2914M	When glucose production is insufficient, the body shifts to a lipid-based economy. However, the brain cannot oxidize fatty acids for energy, so the production of ketones is protective (1, 2). In summary, the slow rate of b-oxidation of fatty acids seems to be a unique intrinsic feature of the brain tissue, particularly of the mitochondria of neurons. For comparison, in the heart and kidney tissue…	PMID: 22833869, PMID: 23921897,
brain			RE2914X	When glucose production is insufficient, the body shifts to a lipid-based economy. However, the brain cannot oxidize fatty acids for energy, so the production of ketones is protective (1, 2). In summary, the slow rate of b-oxidation of fatty acids seems to be a unique intrinsic feature of the brain tissue, particularly of the mitochondria of neurons. For comparison, in the heart and kidney tissue…	PMID: 22833869, PMID: 23921897,
brain			r1472	When glucose production is insufficient, the body shifts to a lipid-based economy. However, the brain cannot oxidize fatty acids for energy, so the production of ketones is protective (1, 2). In summary, the slow rate of b-oxidation of fatty acids seems to be a unique intrinsic feature of the brain tissue, particularly of the mitochondria of neurons. For comparison, in the heart and kidney tissue…	PMID: 22833869, PMID: 23921897,
brain			RE3086X	When glucose production is insufficient, the body shifts to a lipid-based economy. However, the brain cannot oxidize fatty acids for energy, so the production of ketones is protective (1, 2). In summary, the slow rate of b-oxidation of fatty acids seems to be a unique intrinsic feature of the brain tissue, particularly of the mitochondria of neurons. For comparison, in the heart and kidney tissue…	PMID: 22833869, PMID: 23921897,
brain			FAOXTC122m	When glucose production is insufficient, the body shifts to a lipid-based economy. However, the brain cannot oxidize fatty acids for energy, so the production of ketones is protective (1, 2). In summary, the slow rate of b-oxidation of fatty acids seems to be a unique intrinsic feature of the brain tissue, particularly of the mitochondria of neurons. For comparison, in the heart and kidney tissue…	PMID: 22833869, PMID: 23921897,
brain			RE3145X	When glucose production is insufficient, the body shifts to a lipid-based economy. However, the brain cannot oxidize fatty acids for energy, so the production of ketones is protective (1, 2). In summary, the slow rate of b-oxidation of fatty acids seems to be a unique intrinsic feature of the brain tissue, particularly of the mitochondria of neurons. For comparison, in the heart and kidney tissue…	PMID: 22833869, PMID: 23921897,
brain			RE3157X	When glucose production is insufficient, the body shifts to a lipid-based economy. However, the brain cannot oxidize fatty acids for energy, so the production of ketones is protective (1, 2). In summary, the slow rate of b-oxidation of fatty acids seems to be a unique intrinsic feature of the brain tissue, particularly of the mitochondria of neurons. For comparison, in the heart and kidney tissue…	PMID: 22833869, PMID: 23921897,
brain			RE3000M	When glucose production is insufficient, the body shifts to a lipid-based economy. However, the brain cannot oxidize fatty acids for energy, so the production of ketones is protective (1, 2). In summary, the slow rate of b-oxidation of fatty acids seems to be a unique intrinsic feature of the brain tissue, particularly of the mitochondria of neurons. For comparison, in the heart and kidney tissue…	PMID: 22833869, PMID: 23921897,
brain			RE1518M	When glucose production is insufficient, the body shifts to a lipid-based economy. However, the brain cannot oxidize fatty acids for energy, so the production of ketones is protective (1, 2). In summary, the slow rate of b-oxidation of fatty acids seems to be a unique intrinsic feature of the brain tissue, particularly of the mitochondria of neurons. For comparison, in the heart and kidney tissue…	PMID: 22833869, PMID: 23921897,
brain			RE2998M	When glucose production is insufficient, the body shifts to a lipid-based economy. However, the brain cannot oxidize fatty acids for energy, so the production of ketones is protective (1, 2). In summary, the slow rate of b-oxidation of fatty acids seems to be a unique intrinsic feature of the brain tissue, particularly of the mitochondria of neurons. For comparison, in the heart and kidney tissue…	PMID: 22833869, PMID: 23921897,
brain			RE1518X	When glucose production is insufficient, the body shifts to a lipid-based economy. However, the brain cannot oxidize fatty acids for energy, so the production of ketones is protective (1, 2). In summary, the slow rate of b-oxidation of fatty acids seems to be a unique intrinsic feature of the brain tissue, particularly of the mitochondria of neurons. For comparison, in the heart and kidney tissue…	PMID: 22833869, PMID: 23921897,
brain			FAOXTC142TC122m	When glucose production is insufficient, the body shifts to a lipid-based economy. However, the brain cannot oxidize fatty acids for energy, so the production of ketones is protective (1, 2). In summary, the slow rate of b-oxidation of fatty acids seems to be a unique intrinsic feature of the brain tissue, particularly of the mitochondria of neurons. For comparison, in the heart and kidney tissue…	PMID: 22833869, PMID: 23921897,
brain			RE2995M	When glucose production is insufficient, the body shifts to a lipid-based economy. However, the brain cannot oxidize fatty acids for energy, so the production of ketones is protective (1, 2). In summary, the slow rate of b-oxidation of fatty acids seems to be a unique intrinsic feature of the brain tissue, particularly of the mitochondria of neurons. For comparison, in the heart and kidney tissue…	PMID: 22833869, PMID: 23921897,
brain			RE2995X	When glucose production is insufficient, the body shifts to a lipid-based economy. However, the brain cannot oxidize fatty acids for energy, so the production of ketones is protective (1, 2). In summary, the slow rate of b-oxidation of fatty acids seems to be a unique intrinsic feature of the brain tissue, particularly of the mitochondria of neurons. For comparison, in the heart and kidney tissue…	PMID: 22833869, PMID: 23921897,
brain			RE2996X	When glucose production is insufficient, the body shifts to a lipid-based economy. However, the brain cannot oxidize fatty acids for energy, so the production of ketones is protective (1, 2). In summary, the slow rate of b-oxidation of fatty acids seems to be a unique intrinsic feature of the brain tissue, particularly of the mitochondria of neurons. For comparison, in the heart and kidney tissue…	PMID: 22833869, PMID: 23921897,
brain			RE3002X	When glucose production is insufficient, the body shifts to a lipid-based economy. However, the brain cannot oxidize fatty acids for energy, so the production of ketones is protective (1, 2). In summary, the slow rate of b-oxidation of fatty acids seems to be a unique intrinsic feature of the brain tissue, particularly of the mitochondria of neurons. For comparison, in the heart and kidney tissue…	PMID: 22833869, PMID: 23921897,
brain			RE3001M	When glucose production is insufficient, the body shifts to a lipid-based economy. However, the brain cannot oxidize fatty acids for energy, so the production of ketones is protective (1, 2). In summary, the slow rate of b-oxidation of fatty acids seems to be a unique intrinsic feature of the brain tissue, particularly of the mitochondria of neurons. For comparison, in the heart and kidney tissue…	PMID: 22833869, PMID: 23921897,
brain			RE3003M	When glucose production is insufficient, the body shifts to a lipid-based economy. However, the brain cannot oxidize fatty acids for energy, so the production of ketones is protective (1, 2). In summary, the slow rate of b-oxidation of fatty acids seems to be a unique intrinsic feature of the brain tissue, particularly of the mitochondria of neurons. For comparison, in the heart and kidney tissue…	PMID: 22833869, PMID: 23921897,
brain			RE3627C	When glucose production is insufficient, the body shifts to a lipid-based economy. However, the brain cannot oxidize fatty acids for energy, so the production of ketones is protective (1, 2). In summary, the slow rate of b-oxidation of fatty acids seems to be a unique intrinsic feature of the brain tissue, particularly of the mitochondria of neurons. For comparison, in the heart and kidney tissue…	PMID: 22833869, PMID: 23921897,
brain			FAOXC102C101m	When glucose production is insufficient, the body shifts to a lipid-based economy. However, the brain cannot oxidize fatty acids for energy, so the production of ketones is protective (1, 2). In summary, the slow rate of b-oxidation of fatty acids seems to be a unique intrinsic feature of the brain tissue, particularly of the mitochondria of neurons. For comparison, in the heart and kidney tissue…	PMID: 22833869, PMID: 23921897,
brain			RE3628M	When glucose production is insufficient, the body shifts to a lipid-based economy. However, the brain cannot oxidize fatty acids for energy, so the production of ketones is protective (1, 2). In summary, the slow rate of b-oxidation of fatty acids seems to be a unique intrinsic feature of the brain tissue, particularly of the mitochondria of neurons. For comparison, in the heart and kidney tissue…	PMID: 22833869, PMID: 23921897,
brain			FAOXC102C101x	When glucose production is insufficient, the body shifts to a lipid-based economy. However, the brain cannot oxidize fatty acids for energy, so the production of ketones is protective (1, 2). In summary, the slow rate of b-oxidation of fatty acids seems to be a unique intrinsic feature of the brain tissue, particularly of the mitochondria of neurons. For comparison, in the heart and kidney tissue…	PMID: 22833869, PMID: 23921897,
brain			FAOXTC122TC101m	When glucose production is insufficient, the body shifts to a lipid-based economy. However, the brain cannot oxidize fatty acids for energy, so the production of ketones is protective (1, 2). In summary, the slow rate of b-oxidation of fatty acids seems to be a unique intrinsic feature of the brain tissue, particularly of the mitochondria of neurons. For comparison, in the heart and kidney tissue…	PMID: 22833869, PMID: 23921897,
brain			FAOXTC162TC142m	When glucose production is insufficient, the body shifts to a lipid-based economy. However, the brain cannot oxidize fatty acids for energy, so the production of ketones is protective (1, 2). In summary, the slow rate of b-oxidation of fatty acids seems to be a unique intrinsic feature of the brain tissue, particularly of the mitochondria of neurons. For comparison, in the heart and kidney tissue…	PMID: 22833869, PMID: 23921897,
brain			FAOXTC182TC162m	When glucose production is insufficient, the body shifts to a lipid-based economy. However, the brain cannot oxidize fatty acids for energy, so the production of ketones is protective (1, 2). In summary, the slow rate of b-oxidation of fatty acids seems to be a unique intrinsic feature of the brain tissue, particularly of the mitochondria of neurons. For comparison, in the heart and kidney tissue…	PMID: 22833869, PMID: 23921897,
brain			r0728	When glucose production is insufficient, the body shifts to a lipid-based economy. However, the brain cannot oxidize fatty acids for energy, so the production of ketones is protective (1, 2). In summary, the slow rate of b-oxidation of fatty acids seems to be a unique intrinsic feature of the brain tissue, particularly of the mitochondria of neurons. For comparison, in the heart and kidney tissue…	PMID: 22833869, PMID: 23921897,
brain			r1451	When glucose production is insufficient, the body shifts to a lipid-based economy. However, the brain cannot oxidize fatty acids for energy, so the production of ketones is protective (1, 2). In summary, the slow rate of b-oxidation of fatty acids seems to be a unique intrinsic feature of the brain tissue, particularly of the mitochondria of neurons. For comparison, in the heart and kidney tissue…	PMID: 22833869, PMID: 23921897,
brain			r1445	When glucose production is insufficient, the body shifts to a lipid-based economy. However, the brain cannot oxidize fatty acids for energy, so the production of ketones is protective (1, 2). In summary, the slow rate of b-oxidation of fatty acids seems to be a unique intrinsic feature of the brain tissue, particularly of the mitochondria of neurons. For comparison, in the heart and kidney tissue…	PMID: 22833869, PMID: 23921897,
brain			r0660	When glucose production is insufficient, the body shifts to a lipid-based economy. However, the brain cannot oxidize fatty acids for energy, so the production of ketones is protective (1, 2). In summary, the slow rate of b-oxidation of fatty acids seems to be a unique intrinsic feature of the brain tissue, particularly of the mitochondria of neurons. For comparison, in the heart and kidney tissue…	PMID: 22833869, PMID: 23921897,
brain			r1447	When glucose production is insufficient, the body shifts to a lipid-based economy. However, the brain cannot oxidize fatty acids for energy, so the production of ketones is protective (1, 2). In summary, the slow rate of b-oxidation of fatty acids seems to be a unique intrinsic feature of the brain tissue, particularly of the mitochondria of neurons. For comparison, in the heart and kidney tissue…	PMID: 22833869, PMID: 23921897,
brain			r1443	When glucose production is insufficient, the body shifts to a lipid-based economy. However, the brain cannot oxidize fatty acids for energy, so the production of ketones is protective (1, 2). In summary, the slow rate of b-oxidation of fatty acids seems to be a unique intrinsic feature of the brain tissue, particularly of the mitochondria of neurons. For comparison, in the heart and kidney tissue…	PMID: 22833869, PMID: 23921897,
brain			FAOXC121x	When glucose production is insufficient, the body shifts to a lipid-based economy. However, the brain cannot oxidize fatty acids for energy, so the production of ketones is protective (1, 2). In summary, the slow rate of b-oxidation of fatty acids seems to be a unique intrinsic feature of the brain tissue, particularly of the mitochondria of neurons. For comparison, in the heart and kidney tissue…	PMID: 22833869, PMID: 23921897,
brain			FAOXC61m	When glucose production is insufficient, the body shifts to a lipid-based economy. However, the brain cannot oxidize fatty acids for energy, so the production of ketones is protective (1, 2). In summary, the slow rate of b-oxidation of fatty acids seems to be a unique intrinsic feature of the brain tissue, particularly of the mitochondria of neurons. For comparison, in the heart and kidney tissue…	PMID: 22833869, PMID: 23921897,
brain			FAOXC61x	When glucose production is insufficient, the body shifts to a lipid-based economy. However, the brain cannot oxidize fatty acids for energy, so the production of ketones is protective (1, 2). In summary, the slow rate of b-oxidation of fatty acids seems to be a unique intrinsic feature of the brain tissue, particularly of the mitochondria of neurons. For comparison, in the heart and kidney tissue…	PMID: 22833869, PMID: 23921897,
brain			r1449	When glucose production is insufficient, the body shifts to a lipid-based economy. However, the brain cannot oxidize fatty acids for energy, so the production of ketones is protective (1, 2). In summary, the slow rate of b-oxidation of fatty acids seems to be a unique intrinsic feature of the brain tissue, particularly of the mitochondria of neurons. For comparison, in the heart and kidney tissue…	PMID: 22833869, PMID: 23921897,
brain			r1444	When glucose production is insufficient, the body shifts to a lipid-based economy. However, the brain cannot oxidize fatty acids for energy, so the production of ketones is protective (1, 2). In summary, the slow rate of b-oxidation of fatty acids seems to be a unique intrinsic feature of the brain tissue, particularly of the mitochondria of neurons. For comparison, in the heart and kidney tissue…	PMID: 22833869, PMID: 23921897,
brain			FAOXC15C13m	When glucose production is insufficient, the body shifts to a lipid-based economy. However, the brain cannot oxidize fatty acids for energy, so the production of ketones is protective (1, 2). In summary, the slow rate of b-oxidation of fatty acids seems to be a unique intrinsic feature of the brain tissue, particularly of the mitochondria of neurons. For comparison, in the heart and kidney tissue…	PMID: 22833869, PMID: 23921897,
brain	carnitine shuttle		C161CRN2t	When glucose production is insufficient, the body shifts to a lipid-based economy. However, the brain cannot oxidize fatty acids for energy, so the production of ketones is protective (1, 2). In summary, the slow rate of b-oxidation of fatty acids seems to be a unique intrinsic feature of the brain tissue, particularly of the mitochondria of neurons. For comparison, in the heart and kidney tissue…	PMID: 22833869, PMID: 23921897,
brain			C161CPT12	When glucose production is insufficient, the body shifts to a lipid-based economy. However, the brain cannot oxidize fatty acids for energy, so the production of ketones is protective (1, 2). In summary, the slow rate of b-oxidation of fatty acids seems to be a unique intrinsic feature of the brain tissue, particularly of the mitochondria of neurons. For comparison, in the heart and kidney tissue…	PMID: 22833869, PMID: 23921897,
brain			OCD11COACPT1	When glucose production is insufficient, the body shifts to a lipid-based economy. However, the brain cannot oxidize fatty acids for energy, so the production of ketones is protective (1, 2). In summary, the slow rate of b-oxidation of fatty acids seems to be a unique intrinsic feature of the brain tissue, particularly of the mitochondria of neurons. For comparison, in the heart and kidney tissue…	PMID: 22833869, PMID: 23921897,
brain			OCD11CRNCACT	When glucose production is insufficient, the body shifts to a lipid-based economy. However, the brain cannot oxidize fatty acids for energy, so the production of ketones is protective (1, 2). In summary, the slow rate of b-oxidation of fatty acids seems to be a unique intrinsic feature of the brain tissue, particularly of the mitochondria of neurons. For comparison, in the heart and kidney tissue…	PMID: 22833869, PMID: 23921897,
brain			OCD11CRNCPT2	When glucose production is insufficient, the body shifts to a lipid-based economy. However, the brain cannot oxidize fatty acids for energy, so the production of ketones is protective (1, 2). In summary, the slow rate of b-oxidation of fatty acids seems to be a unique intrinsic feature of the brain tissue, particularly of the mitochondria of neurons. For comparison, in the heart and kidney tissue…	PMID: 22833869, PMID: 23921897,
brain			DMHPTCRNCPT1	When glucose production is insufficient, the body shifts to a lipid-based economy. However, the brain cannot oxidize fatty acids for energy, so the production of ketones is protective (1, 2). In summary, the slow rate of b-oxidation of fatty acids seems to be a unique intrinsic feature of the brain tissue, particularly of the mitochondria of neurons. For comparison, in the heart and kidney tissue…	PMID: 22833869, PMID: 23921897,
brain			DMHPTCRNCPT2	When glucose production is insufficient, the body shifts to a lipid-based economy. However, the brain cannot oxidize fatty acids for energy, so the production of ketones is protective (1, 2). In summary, the slow rate of b-oxidation of fatty acids seems to be a unique intrinsic feature of the brain tissue, particularly of the mitochondria of neurons. For comparison, in the heart and kidney tissue…	PMID: 22833869, PMID: 23921897,
brain			DMHPTCRNt	When glucose production is insufficient, the body shifts to a lipid-based economy. However, the brain cannot oxidize fatty acids for energy, so the production of ketones is protective (1, 2). In summary, the slow rate of b-oxidation of fatty acids seems to be a unique intrinsic feature of the brain tissue, particularly of the mitochondria of neurons. For comparison, in the heart and kidney tissue…	PMID: 22833869, PMID: 23921897,
brain			C51CPT1	When glucose production is insufficient, the body shifts to a lipid-based economy. However, the brain cannot oxidize fatty acids for energy, so the production of ketones is protective (1, 2). In summary, the slow rate of b-oxidation of fatty acids seems to be a unique intrinsic feature of the brain tissue, particularly of the mitochondria of neurons. For comparison, in the heart and kidney tissue…	PMID: 22833869, PMID: 23921897,
brain			C141OHc	When glucose production is insufficient, the body shifts to a lipid-based economy. However, the brain cannot oxidize fatty acids for energy, so the production of ketones is protective (1, 2). In summary, the slow rate of b-oxidation of fatty acids seems to be a unique intrinsic feature of the brain tissue, particularly of the mitochondria of neurons. For comparison, in the heart and kidney tissue…	PMID: 22833869, PMID: 23921897,
brain			C142OHc	When glucose production is insufficient, the body shifts to a lipid-based economy. However, the brain cannot oxidize fatty acids for energy, so the production of ketones is protective (1, 2). In summary, the slow rate of b-oxidation of fatty acids seems to be a unique intrinsic feature of the brain tissue, particularly of the mitochondria of neurons. For comparison, in the heart and kidney tissue…	PMID: 22833869, PMID: 23921897,
brain			C162OHc	When glucose production is insufficient, the body shifts to a lipid-based economy. However, the brain cannot oxidize fatty acids for energy, so the production of ketones is protective (1, 2). In summary, the slow rate of b-oxidation of fatty acids seems to be a unique intrinsic feature of the brain tissue, particularly of the mitochondria of neurons. For comparison, in the heart and kidney tissue…	PMID: 22833869, PMID: 23921897,
brain			C4OHc	When glucose production is insufficient, the body shifts to a lipid-based economy. However, the brain cannot oxidize fatty acids for energy, so the production of ketones is protective (1, 2). In summary, the slow rate of b-oxidation of fatty acids seems to be a unique intrinsic feature of the brain tissue, particularly of the mitochondria of neurons. For comparison, in the heart and kidney tissue…	PMID: 22833869, PMID: 23921897,
brain			C10OHc	When glucose production is insufficient, the body shifts to a lipid-based economy. However, the brain cannot oxidize fatty acids for energy, so the production of ketones is protective (1, 2). In summary, the slow rate of b-oxidation of fatty acids seems to be a unique intrinsic feature of the brain tissue, particularly of the mitochondria of neurons. For comparison, in the heart and kidney tissue…	PMID: 22833869, PMID: 23921897,
brain			C12OHc	When glucose production is insufficient, the body shifts to a lipid-based economy. However, the brain cannot oxidize fatty acids for energy, so the production of ketones is protective (1, 2). In summary, the slow rate of b-oxidation of fatty acids seems to be a unique intrinsic feature of the brain tissue, particularly of the mitochondria of neurons. For comparison, in the heart and kidney tissue…	PMID: 22833869, PMID: 23921897,
brain			C16OHc	When glucose production is insufficient, the body shifts to a lipid-based economy. However, the brain cannot oxidize fatty acids for energy, so the production of ketones is protective (1, 2). In summary, the slow rate of b-oxidation of fatty acids seems to be a unique intrinsic feature of the brain tissue, particularly of the mitochondria of neurons. For comparison, in the heart and kidney tissue…	PMID: 22833869, PMID: 23921897,
brain			C161OHc	When glucose production is insufficient, the body shifts to a lipid-based economy. However, the brain cannot oxidize fatty acids for energy, so the production of ketones is protective (1, 2). In summary, the slow rate of b-oxidation of fatty acids seems to be a unique intrinsic feature of the brain tissue, particularly of the mitochondria of neurons. For comparison, in the heart and kidney tissue…	PMID: 22833869, PMID: 23921897,
brain			FAOXC5OHc	When glucose production is insufficient, the body shifts to a lipid-based economy. However, the brain cannot oxidize fatty acids for energy, so the production of ketones is protective (1, 2). In summary, the slow rate of b-oxidation of fatty acids seems to be a unique intrinsic feature of the brain tissue, particularly of the mitochondria of neurons. For comparison, in the heart and kidney tissue…	PMID: 22833869, PMID: 23921897,
brain			C182OHc	When glucose production is insufficient, the body shifts to a lipid-based economy. However, the brain cannot oxidize fatty acids for energy, so the production of ketones is protective (1, 2). In summary, the slow rate of b-oxidation of fatty acids seems to be a unique intrinsic feature of the brain tissue, particularly of the mitochondria of neurons. For comparison, in the heart and kidney tissue…	PMID: 22833869, PMID: 23921897,
brain			C18OHc	When glucose production is insufficient, the body shifts to a lipid-based economy. However, the brain cannot oxidize fatty acids for energy, so the production of ketones is protective (1, 2). In summary, the slow rate of b-oxidation of fatty acids seems to be a unique intrinsic feature of the brain tissue, particularly of the mitochondria of neurons. For comparison, in the heart and kidney tissue…	PMID: 22833869, PMID: 23921897,
brain			C181OHc	When glucose production is insufficient, the body shifts to a lipid-based economy. However, the brain cannot oxidize fatty acids for energy, so the production of ketones is protective (1, 2). In summary, the slow rate of b-oxidation of fatty acids seems to be a unique intrinsic feature of the brain tissue, particularly of the mitochondria of neurons. For comparison, in the heart and kidney tissue…	PMID: 22833869, PMID: 23921897,
brain			C14OHc	When glucose production is insufficient, the body shifts to a lipid-based economy. However, the brain cannot oxidize fatty acids for energy, so the production of ketones is protective (1, 2). In summary, the slow rate of b-oxidation of fatty acids seems to be a unique intrinsic feature of the brain tissue, particularly of the mitochondria of neurons. For comparison, in the heart and kidney tissue…	PMID: 22833869, PMID: 23921897,
brain			DMNONCOACRNCPT1	When glucose production is insufficient, the body shifts to a lipid-based economy. However, the brain cannot oxidize fatty acids for energy, so the production of ketones is protective (1, 2). In summary, the slow rate of b-oxidation of fatty acids seems to be a unique intrinsic feature of the brain tissue, particularly of the mitochondria of neurons. For comparison, in the heart and kidney tissue…	PMID: 22833869, PMID: 23921897,
brain			DMNONCRNCPT2	When glucose production is insufficient, the body shifts to a lipid-based economy. However, the brain cannot oxidize fatty acids for energy, so the production of ketones is protective (1, 2). In summary, the slow rate of b-oxidation of fatty acids seems to be a unique intrinsic feature of the brain tissue, particularly of the mitochondria of neurons. For comparison, in the heart and kidney tissue…	PMID: 22833869, PMID: 23921897,
brain			DMNONCRNt	When glucose production is insufficient, the body shifts to a lipid-based economy. However, the brain cannot oxidize fatty acids for energy, so the production of ketones is protective (1, 2). In summary, the slow rate of b-oxidation of fatty acids seems to be a unique intrinsic feature of the brain tissue, particularly of the mitochondria of neurons. For comparison, in the heart and kidney tissue…	PMID: 22833869, PMID: 23921897,
brain			CSNATm	When glucose production is insufficient, the body shifts to a lipid-based economy. However, the brain cannot oxidize fatty acids for energy, so the production of ketones is protective (1, 2). In summary, the slow rate of b-oxidation of fatty acids seems to be a unique intrinsic feature of the brain tissue, particularly of the mitochondria of neurons. For comparison, in the heart and kidney tissue…	PMID: 22833869, PMID: 23921897,
brain			r0995	When glucose production is insufficient, the body shifts to a lipid-based economy. However, the brain cannot oxidize fatty acids for energy, so the production of ketones is protective (1, 2). In summary, the slow rate of b-oxidation of fatty acids seems to be a unique intrinsic feature of the brain tissue, particularly of the mitochondria of neurons. For comparison, in the heart and kidney tissue…	PMID: 22833869, PMID: 23921897,
brain			C6DCc	When glucose production is insufficient, the body shifts to a lipid-based economy. However, the brain cannot oxidize fatty acids for energy, so the production of ketones is protective (1, 2). In summary, the slow rate of b-oxidation of fatty acids seems to be a unique intrinsic feature of the brain tissue, particularly of the mitochondria of neurons. For comparison, in the heart and kidney tissue…	PMID: 22833869, PMID: 23921897,
brain			ADPCOACROT	When glucose production is insufficient, the body shifts to a lipid-based economy. However, the brain cannot oxidize fatty acids for energy, so the production of ketones is protective (1, 2). In summary, the slow rate of b-oxidation of fatty acids seems to be a unique intrinsic feature of the brain tissue, particularly of the mitochondria of neurons. For comparison, in the heart and kidney tissue…	PMID: 22833869, PMID: 23921897,
brain			ADRNCPT1	When glucose production is insufficient, the body shifts to a lipid-based economy. However, the brain cannot oxidize fatty acids for energy, so the production of ketones is protective (1, 2). In summary, the slow rate of b-oxidation of fatty acids seems to be a unique intrinsic feature of the brain tissue, particularly of the mitochondria of neurons. For comparison, in the heart and kidney tissue…	PMID: 22833869, PMID: 23921897,
brain			ADRNCPT2	When glucose production is insufficient, the body shifts to a lipid-based economy. However, the brain cannot oxidize fatty acids for energy, so the production of ketones is protective (1, 2). In summary, the slow rate of b-oxidation of fatty acids seems to be a unique intrinsic feature of the brain tissue, particularly of the mitochondria of neurons. For comparison, in the heart and kidney tissue…	PMID: 22833869, PMID: 23921897,
brain			ADRNCRNt	When glucose production is insufficient, the body shifts to a lipid-based economy. However, the brain cannot oxidize fatty acids for energy, so the production of ketones is protective (1, 2). In summary, the slow rate of b-oxidation of fatty acids seems to be a unique intrinsic feature of the brain tissue, particularly of the mitochondria of neurons. For comparison, in the heart and kidney tissue…	PMID: 22833869, PMID: 23921897,
brain			LNLNCACPT1	When glucose production is insufficient, the body shifts to a lipid-based economy. However, the brain cannot oxidize fatty acids for energy, so the production of ketones is protective (1, 2). In summary, the slow rate of b-oxidation of fatty acids seems to be a unique intrinsic feature of the brain tissue, particularly of the mitochondria of neurons. For comparison, in the heart and kidney tissue…	PMID: 22833869, PMID: 23921897,
brain			LNLNCACPT2	When glucose production is insufficient, the body shifts to a lipid-based economy. However, the brain cannot oxidize fatty acids for energy, so the production of ketones is protective (1, 2). In summary, the slow rate of b-oxidation of fatty acids seems to be a unique intrinsic feature of the brain tissue, particularly of the mitochondria of neurons. For comparison, in the heart and kidney tissue…	PMID: 22833869, PMID: 23921897,
brain			LNLNCACRNt	When glucose production is insufficient, the body shifts to a lipid-based economy. However, the brain cannot oxidize fatty acids for energy, so the production of ketones is protective (1, 2). In summary, the slow rate of b-oxidation of fatty acids seems to be a unique intrinsic feature of the brain tissue, particularly of the mitochondria of neurons. For comparison, in the heart and kidney tissue…	PMID: 22833869, PMID: 23921897,
brain			C204CPT1	When glucose production is insufficient, the body shifts to a lipid-based economy. However, the brain cannot oxidize fatty acids for energy, so the production of ketones is protective (1, 2). In summary, the slow rate of b-oxidation of fatty acids seems to be a unique intrinsic feature of the brain tissue, particularly of the mitochondria of neurons. For comparison, in the heart and kidney tissue…	PMID: 22833869, PMID: 23921897,
brain			C204CPT2	When glucose production is insufficient, the body shifts to a lipid-based economy. However, the brain cannot oxidize fatty acids for energy, so the production of ketones is protective (1, 2). In summary, the slow rate of b-oxidation of fatty acids seems to be a unique intrinsic feature of the brain tissue, particularly of the mitochondria of neurons. For comparison, in the heart and kidney tissue…	PMID: 22833869, PMID: 23921897,
brain			C204CRNt	When glucose production is insufficient, the body shifts to a lipid-based economy. However, the brain cannot oxidize fatty acids for energy, so the production of ketones is protective (1, 2). In summary, the slow rate of b-oxidation of fatty acids seems to be a unique intrinsic feature of the brain tissue, particularly of the mitochondria of neurons. For comparison, in the heart and kidney tissue…	PMID: 22833869, PMID: 23921897,
brain			r0441	When glucose production is insufficient, the body shifts to a lipid-based economy. However, the brain cannot oxidize fatty acids for energy, so the production of ketones is protective (1, 2). In summary, the slow rate of b-oxidation of fatty acids seems to be a unique intrinsic feature of the brain tissue, particularly of the mitochondria of neurons. For comparison, in the heart and kidney tissue…	PMID: 22833869, PMID: 23921897,
brain			r0443	When glucose production is insufficient, the body shifts to a lipid-based economy. However, the brain cannot oxidize fatty acids for energy, so the production of ketones is protective (1, 2). In summary, the slow rate of b-oxidation of fatty acids seems to be a unique intrinsic feature of the brain tissue, particularly of the mitochondria of neurons. For comparison, in the heart and kidney tissue…	PMID: 22833869, PMID: 23921897,
brain			ARACHCPT1	When glucose production is insufficient, the body shifts to a lipid-based economy. However, the brain cannot oxidize fatty acids for energy, so the production of ketones is protective (1, 2). In summary, the slow rate of b-oxidation of fatty acids seems to be a unique intrinsic feature of the brain tissue, particularly of the mitochondria of neurons. For comparison, in the heart and kidney tissue…	PMID: 22833869, PMID: 23921897,
brain			ARACHCPT2	When glucose production is insufficient, the body shifts to a lipid-based economy. However, the brain cannot oxidize fatty acids for energy, so the production of ketones is protective (1, 2). In summary, the slow rate of b-oxidation of fatty acids seems to be a unique intrinsic feature of the brain tissue, particularly of the mitochondria of neurons. For comparison, in the heart and kidney tissue…	PMID: 22833869, PMID: 23921897,
brain			ARACHCRNt	When glucose production is insufficient, the body shifts to a lipid-based economy. However, the brain cannot oxidize fatty acids for energy, so the production of ketones is protective (1, 2). In summary, the slow rate of b-oxidation of fatty acids seems to be a unique intrinsic feature of the brain tissue, particularly of the mitochondria of neurons. For comparison, in the heart and kidney tissue…	PMID: 22833869, PMID: 23921897,
brain			C40CPT1	When glucose production is insufficient, the body shifts to a lipid-based economy. However, the brain cannot oxidize fatty acids for energy, so the production of ketones is protective (1, 2). In summary, the slow rate of b-oxidation of fatty acids seems to be a unique intrinsic feature of the brain tissue, particularly of the mitochondria of neurons. For comparison, in the heart and kidney tissue…	PMID: 22833869, PMID: 23921897,
brain			C4CRNCPT2	When glucose production is insufficient, the body shifts to a lipid-based economy. However, the brain cannot oxidize fatty acids for energy, so the production of ketones is protective (1, 2). In summary, the slow rate of b-oxidation of fatty acids seems to be a unique intrinsic feature of the brain tissue, particularly of the mitochondria of neurons. For comparison, in the heart and kidney tissue…	PMID: 22833869, PMID: 23921897,
brain			r1401	When glucose production is insufficient, the body shifts to a lipid-based economy. However, the brain cannot oxidize fatty acids for energy, so the production of ketones is protective (1, 2). In summary, the slow rate of b-oxidation of fatty acids seems to be a unique intrinsic feature of the brain tissue, particularly of the mitochondria of neurons. For comparison, in the heart and kidney tissue…	PMID: 22833869, PMID: 23921897,
brain			C40CPT1	When glucose production is insufficient, the body shifts to a lipid-based economy. However, the brain cannot oxidize fatty acids for energy, so the production of ketones is protective (1, 2). In summary, the slow rate of b-oxidation of fatty acids seems to be a unique intrinsic feature of the brain tissue, particularly of the mitochondria of neurons. For comparison, in the heart and kidney tissue…	PMID: 22833869, PMID: 23921897,
brain			C4CRNCPT2	When glucose production is insufficient, the body shifts to a lipid-based economy. However, the brain cannot oxidize fatty acids for energy, so the production of ketones is protective (1, 2). In summary, the slow rate of b-oxidation of fatty acids seems to be a unique intrinsic feature of the brain tissue, particularly of the mitochondria of neurons. For comparison, in the heart and kidney tissue…	PMID: 22833869, PMID: 23921897,
brain			C4tmc	When glucose production is insufficient, the body shifts to a lipid-based economy. However, the brain cannot oxidize fatty acids for energy, so the production of ketones is protective (1, 2). In summary, the slow rate of b-oxidation of fatty acids seems to be a unique intrinsic feature of the brain tissue, particularly of the mitochondria of neurons. For comparison, in the heart and kidney tissue…	PMID: 22833869, PMID: 23921897,
brain			C4x	When glucose production is insufficient, the body shifts to a lipid-based economy. However, the brain cannot oxidize fatty acids for energy, so the production of ketones is protective (1, 2). In summary, the slow rate of b-oxidation of fatty acids seems to be a unique intrinsic feature of the brain tissue, particularly of the mitochondria of neurons. For comparison, in the heart and kidney tissue…	PMID: 22833869, PMID: 23921897,
brain			r1007	When glucose production is insufficient, the body shifts to a lipid-based economy. However, the brain cannot oxidize fatty acids for energy, so the production of ketones is protective (1, 2). In summary, the slow rate of b-oxidation of fatty acids seems to be a unique intrinsic feature of the brain tissue, particularly of the mitochondria of neurons. For comparison, in the heart and kidney tissue…	PMID: 22833869, PMID: 23921897,
brain			r1008	When glucose production is insufficient, the body shifts to a lipid-based economy. However, the brain cannot oxidize fatty acids for energy, so the production of ketones is protective (1, 2). In summary, the slow rate of b-oxidation of fatty acids seems to be a unique intrinsic feature of the brain tissue, particularly of the mitochondria of neurons. For comparison, in the heart and kidney tissue…	PMID: 22833869, PMID: 23921897,
brain			C226CPT1	When glucose production is insufficient, the body shifts to a lipid-based economy. However, the brain cannot oxidize fatty acids for energy, so the production of ketones is protective (1, 2). In summary, the slow rate of b-oxidation of fatty acids seems to be a unique intrinsic feature of the brain tissue, particularly of the mitochondria of neurons. For comparison, in the heart and kidney tissue…	PMID: 22833869, PMID: 23921897,
brain			C226CPT2	When glucose production is insufficient, the body shifts to a lipid-based economy. However, the brain cannot oxidize fatty acids for energy, so the production of ketones is protective (1, 2). In summary, the slow rate of b-oxidation of fatty acids seems to be a unique intrinsic feature of the brain tissue, particularly of the mitochondria of neurons. For comparison, in the heart and kidney tissue…	PMID: 22833869, PMID: 23921897,
brain			C226CRNt	When glucose production is insufficient, the body shifts to a lipid-based economy. However, the brain cannot oxidize fatty acids for energy, so the production of ketones is protective (1, 2). In summary, the slow rate of b-oxidation of fatty acids seems to be a unique intrinsic feature of the brain tissue, particularly of the mitochondria of neurons. For comparison, in the heart and kidney tissue…	PMID: 22833869, PMID: 23921897,
brain			CLPNDCPT1	When glucose production is insufficient, the body shifts to a lipid-based economy. However, the brain cannot oxidize fatty acids for energy, so the production of ketones is protective (1, 2). In summary, the slow rate of b-oxidation of fatty acids seems to be a unique intrinsic feature of the brain tissue, particularly of the mitochondria of neurons. For comparison, in the heart and kidney tissue…	PMID: 22833869, PMID: 23921897,
brain			CLPNDCPT2	When glucose production is insufficient, the body shifts to a lipid-based economy. However, the brain cannot oxidize fatty acids for energy, so the production of ketones is protective (1, 2). In summary, the slow rate of b-oxidation of fatty acids seems to be a unique intrinsic feature of the brain tissue, particularly of the mitochondria of neurons. For comparison, in the heart and kidney tissue…	PMID: 22833869, PMID: 23921897,
brain			CLPNDCRNt	When glucose production is insufficient, the body shifts to a lipid-based economy. However, the brain cannot oxidize fatty acids for energy, so the production of ketones is protective (1, 2). In summary, the slow rate of b-oxidation of fatty acids seems to be a unique intrinsic feature of the brain tissue, particularly of the mitochondria of neurons. For comparison, in the heart and kidney tissue…	PMID: 22833869, PMID: 23921897,
brain			C102CPT1	When glucose production is insufficient, the body shifts to a lipid-based economy. However, the brain cannot oxidize fatty acids for energy, so the production of ketones is protective (1, 2). In summary, the slow rate of b-oxidation of fatty acids seems to be a unique intrinsic feature of the brain tissue, particularly of the mitochondria of neurons. For comparison, in the heart and kidney tissue…	PMID: 22833869, PMID: 23921897,
brain			C100CPT1	When glucose production is insufficient, the body shifts to a lipid-based economy. However, the brain cannot oxidize fatty acids for energy, so the production of ketones is protective (1, 2). In summary, the slow rate of b-oxidation of fatty acids seems to be a unique intrinsic feature of the brain tissue, particularly of the mitochondria of neurons. For comparison, in the heart and kidney tissue…	PMID: 22833869, PMID: 23921897,
brain			C101CPT1	When glucose production is insufficient, the body shifts to a lipid-based economy. However, the brain cannot oxidize fatty acids for energy, so the production of ketones is protective (1, 2). In summary, the slow rate of b-oxidation of fatty acids seems to be a unique intrinsic feature of the brain tissue, particularly of the mitochondria of neurons. For comparison, in the heart and kidney tissue…	PMID: 22833869, PMID: 23921897,
brain			DLNLCGCPT1	When glucose production is insufficient, the body shifts to a lipid-based economy. However, the brain cannot oxidize fatty acids for energy, so the production of ketones is protective (1, 2). In summary, the slow rate of b-oxidation of fatty acids seems to be a unique intrinsic feature of the brain tissue, particularly of the mitochondria of neurons. For comparison, in the heart and kidney tissue…	PMID: 22833869, PMID: 23921897,
brain			DLNLCGCPT2	When glucose production is insufficient, the body shifts to a lipid-based economy. However, the brain cannot oxidize fatty acids for energy, so the production of ketones is protective (1, 2). In summary, the slow rate of b-oxidation of fatty acids seems to be a unique intrinsic feature of the brain tissue, particularly of the mitochondria of neurons. For comparison, in the heart and kidney tissue…	PMID: 22833869, PMID: 23921897,
brain			DLNLCGCRNt	When glucose production is insufficient, the body shifts to a lipid-based economy. However, the brain cannot oxidize fatty acids for energy, so the production of ketones is protective (1, 2). In summary, the slow rate of b-oxidation of fatty acids seems to be a unique intrinsic feature of the brain tissue, particularly of the mitochondria of neurons. For comparison, in the heart and kidney tissue…	PMID: 22833869, PMID: 23921897,
brain			DCSPTN1CPT1	When glucose production is insufficient, the body shifts to a lipid-based economy. However, the brain cannot oxidize fatty acids for energy, so the production of ketones is protective (1, 2). In summary, the slow rate of b-oxidation of fatty acids seems to be a unique intrinsic feature of the brain tissue, particularly of the mitochondria of neurons. For comparison, in the heart and kidney tissue…	PMID: 22833869, PMID: 23921897,
brain			DCSPTN1CPT2	When glucose production is insufficient, the body shifts to a lipid-based economy. However, the brain cannot oxidize fatty acids for energy, so the production of ketones is protective (1, 2). In summary, the slow rate of b-oxidation of fatty acids seems to be a unique intrinsic feature of the brain tissue, particularly of the mitochondria of neurons. For comparison, in the heart and kidney tissue…	PMID: 22833869, PMID: 23921897,
brain			DCSPTN1CRNt	When glucose production is insufficient, the body shifts to a lipid-based economy. However, the brain cannot oxidize fatty acids for energy, so the production of ketones is protective (1, 2). In summary, the slow rate of b-oxidation of fatty acids seems to be a unique intrinsic feature of the brain tissue, particularly of the mitochondria of neurons. For comparison, in the heart and kidney tissue…	PMID: 22833869, PMID: 23921897,
brain			FAOXC12DCc	When glucose production is insufficient, the body shifts to a lipid-based economy. However, the brain cannot oxidize fatty acids for energy, so the production of ketones is protective (1, 2). In summary, the slow rate of b-oxidation of fatty acids seems to be a unique intrinsic feature of the brain tissue, particularly of the mitochondria of neurons. For comparison, in the heart and kidney tissue…	PMID: 22833869, PMID: 23921897,
brain			FAOXC12DCx	When glucose production is insufficient, the body shifts to a lipid-based economy. However, the brain cannot oxidize fatty acids for energy, so the production of ketones is protective (1, 2). In summary, the slow rate of b-oxidation of fatty acids seems to be a unique intrinsic feature of the brain tissue, particularly of the mitochondria of neurons. For comparison, in the heart and kidney tissue…	PMID: 22833869, PMID: 23921897,
brain			C120CPT1	When glucose production is insufficient, the body shifts to a lipid-based economy. However, the brain cannot oxidize fatty acids for energy, so the production of ketones is protective (1, 2). In summary, the slow rate of b-oxidation of fatty acids seems to be a unique intrinsic feature of the brain tissue, particularly of the mitochondria of neurons. For comparison, in the heart and kidney tissue…	PMID: 22833869, PMID: 23921897,
brain			EICOSTETCPT1	When glucose production is insufficient, the body shifts to a lipid-based economy. However, the brain cannot oxidize fatty acids for energy, so the production of ketones is protective (1, 2). In summary, the slow rate of b-oxidation of fatty acids seems to be a unique intrinsic feature of the brain tissue, particularly of the mitochondria of neurons. For comparison, in the heart and kidney tissue…	PMID: 22833869, PMID: 23921897,
brain			EICOSTETCPT2	When glucose production is insufficient, the body shifts to a lipid-based economy. However, the brain cannot oxidize fatty acids for energy, so the production of ketones is protective (1, 2). In summary, the slow rate of b-oxidation of fatty acids seems to be a unique intrinsic feature of the brain tissue, particularly of the mitochondria of neurons. For comparison, in the heart and kidney tissue…	PMID: 22833869, PMID: 23921897,
brain			EICOSTETCRNt	When glucose production is insufficient, the body shifts to a lipid-based economy. However, the brain cannot oxidize fatty acids for energy, so the production of ketones is protective (1, 2). In summary, the slow rate of b-oxidation of fatty acids seems to be a unique intrinsic feature of the brain tissue, particularly of the mitochondria of neurons. For comparison, in the heart and kidney tissue…	PMID: 22833869, PMID: 23921897,
brain			LNLNCGCPT1	When glucose production is insufficient, the body shifts to a lipid-based economy. However, the brain cannot oxidize fatty acids for energy, so the production of ketones is protective (1, 2). In summary, the slow rate of b-oxidation of fatty acids seems to be a unique intrinsic feature of the brain tissue, particularly of the mitochondria of neurons. For comparison, in the heart and kidney tissue…	PMID: 22833869, PMID: 23921897,
brain			LNLNCGCPT2	When glucose production is insufficient, the body shifts to a lipid-based economy. However, the brain cannot oxidize fatty acids for energy, so the production of ketones is protective (1, 2). In summary, the slow rate of b-oxidation of fatty acids seems to be a unique intrinsic feature of the brain tissue, particularly of the mitochondria of neurons. For comparison, in the heart and kidney tissue…	PMID: 22833869, PMID: 23921897,
brain			LNLNCGCRNt	When glucose production is insufficient, the body shifts to a lipid-based economy. However, the brain cannot oxidize fatty acids for energy, so the production of ketones is protective (1, 2). In summary, the slow rate of b-oxidation of fatty acids seems to be a unique intrinsic feature of the brain tissue, particularly of the mitochondria of neurons. For comparison, in the heart and kidney tissue…	PMID: 22833869, PMID: 23921897,
brain			FAOXC5C5DCc	When glucose production is insufficient, the body shifts to a lipid-based economy. However, the brain cannot oxidize fatty acids for energy, so the production of ketones is protective (1, 2). In summary, the slow rate of b-oxidation of fatty acids seems to be a unique intrinsic feature of the brain tissue, particularly of the mitochondria of neurons. For comparison, in the heart and kidney tissue…	PMID: 22833869, PMID: 23921897,
brain			HPDCACRNCPT1	When glucose production is insufficient, the body shifts to a lipid-based economy. However, the brain cannot oxidize fatty acids for energy, so the production of ketones is protective (1, 2). In summary, the slow rate of b-oxidation of fatty acids seems to be a unique intrinsic feature of the brain tissue, particularly of the mitochondria of neurons. For comparison, in the heart and kidney tissue…	PMID: 22833869, PMID: 23921897,
brain			HPDCACRNCPT2	When glucose production is insufficient, the body shifts to a lipid-based economy. However, the brain cannot oxidize fatty acids for energy, so the production of ketones is protective (1, 2). In summary, the slow rate of b-oxidation of fatty acids seems to be a unique intrinsic feature of the brain tissue, particularly of the mitochondria of neurons. For comparison, in the heart and kidney tissue…	PMID: 22833869, PMID: 23921897,
brain			HPDCACRNt	When glucose production is insufficient, the body shifts to a lipid-based economy. However, the brain cannot oxidize fatty acids for energy, so the production of ketones is protective (1, 2). In summary, the slow rate of b-oxidation of fatty acids seems to be a unique intrinsic feature of the brain tissue, particularly of the mitochondria of neurons. For comparison, in the heart and kidney tissue…	PMID: 22833869, PMID: 23921897,
brain			HEXCCPT1	When glucose production is insufficient, the body shifts to a lipid-based economy. However, the brain cannot oxidize fatty acids for energy, so the production of ketones is protective (1, 2). In summary, the slow rate of b-oxidation of fatty acids seems to be a unique intrinsic feature of the brain tissue, particularly of the mitochondria of neurons. For comparison, in the heart and kidney tissue…	PMID: 22833869, PMID: 23921897,
brain			HEXCCPT2	When glucose production is insufficient, the body shifts to a lipid-based economy. However, the brain cannot oxidize fatty acids for energy, so the production of ketones is protective (1, 2). In summary, the slow rate of b-oxidation of fatty acids seems to be a unique intrinsic feature of the brain tissue, particularly of the mitochondria of neurons. For comparison, in the heart and kidney tissue…	PMID: 22833869, PMID: 23921897,
brain			HEXCCRNt	When glucose production is insufficient, the body shifts to a lipid-based economy. However, the brain cannot oxidize fatty acids for energy, so the production of ketones is protective (1, 2). In summary, the slow rate of b-oxidation of fatty acids seems to be a unique intrinsic feature of the brain tissue, particularly of the mitochondria of neurons. For comparison, in the heart and kidney tissue…	PMID: 22833869, PMID: 23921897,
brain			C16DCc	When glucose production is insufficient, the body shifts to a lipid-based economy. However, the brain cannot oxidize fatty acids for energy, so the production of ketones is protective (1, 2). In summary, the slow rate of b-oxidation of fatty acids seems to be a unique intrinsic feature of the brain tissue, particularly of the mitochondria of neurons. For comparison, in the heart and kidney tissue…	PMID: 22833869, PMID: 23921897,
brain			C161CPT1	When glucose production is insufficient, the body shifts to a lipid-based economy. However, the brain cannot oxidize fatty acids for energy, so the production of ketones is protective (1, 2). In summary, the slow rate of b-oxidation of fatty acids seems to be a unique intrinsic feature of the brain tissue, particularly of the mitochondria of neurons. For comparison, in the heart and kidney tissue…	PMID: 22833869, PMID: 23921897,
brain			C161CPT2	When glucose production is insufficient, the body shifts to a lipid-based economy. However, the brain cannot oxidize fatty acids for energy, so the production of ketones is protective (1, 2). In summary, the slow rate of b-oxidation of fatty acids seems to be a unique intrinsic feature of the brain tissue, particularly of the mitochondria of neurons. For comparison, in the heart and kidney tissue…	PMID: 22833869, PMID: 23921897,
brain			C161CRNt	When glucose production is insufficient, the body shifts to a lipid-based economy. However, the brain cannot oxidize fatty acids for energy, so the production of ketones is protective (1, 2). In summary, the slow rate of b-oxidation of fatty acids seems to be a unique intrinsic feature of the brain tissue, particularly of the mitochondria of neurons. For comparison, in the heart and kidney tissue…	PMID: 22833869, PMID: 23921897,
brain			C60CPT1	When glucose production is insufficient, the body shifts to a lipid-based economy. However, the brain cannot oxidize fatty acids for energy, so the production of ketones is protective (1, 2). In summary, the slow rate of b-oxidation of fatty acids seems to be a unique intrinsic feature of the brain tissue, particularly of the mitochondria of neurons. For comparison, in the heart and kidney tissue…	PMID: 22833869, PMID: 23921897,
brain			C6COAt	When glucose production is insufficient, the body shifts to a lipid-based economy. However, the brain cannot oxidize fatty acids for energy, so the production of ketones is protective (1, 2). In summary, the slow rate of b-oxidation of fatty acids seems to be a unique intrinsic feature of the brain tissue, particularly of the mitochondria of neurons. For comparison, in the heart and kidney tissue…	PMID: 22833869, PMID: 23921897,
brain			C50CPT1	When glucose production is insufficient, the body shifts to a lipid-based economy. However, the brain cannot oxidize fatty acids for energy, so the production of ketones is protective (1, 2). In summary, the slow rate of b-oxidation of fatty acids seems to be a unique intrinsic feature of the brain tissue, particularly of the mitochondria of neurons. For comparison, in the heart and kidney tissue…	PMID: 22833869, PMID: 23921897,
brain			LGNCCPT1	When glucose production is insufficient, the body shifts to a lipid-based economy. However, the brain cannot oxidize fatty acids for energy, so the production of ketones is protective (1, 2). In summary, the slow rate of b-oxidation of fatty acids seems to be a unique intrinsic feature of the brain tissue, particularly of the mitochondria of neurons. For comparison, in the heart and kidney tissue…	PMID: 22833869, PMID: 23921897,
brain			LGNCCPT2	When glucose production is insufficient, the body shifts to a lipid-based economy. However, the brain cannot oxidize fatty acids for energy, so the production of ketones is protective (1, 2). In summary, the slow rate of b-oxidation of fatty acids seems to be a unique intrinsic feature of the brain tissue, particularly of the mitochondria of neurons. For comparison, in the heart and kidney tissue…	PMID: 22833869, PMID: 23921897,
brain			LGNCCRNt	When glucose production is insufficient, the body shifts to a lipid-based economy. However, the brain cannot oxidize fatty acids for energy, so the production of ketones is protective (1, 2). In summary, the slow rate of b-oxidation of fatty acids seems to be a unique intrinsic feature of the brain tissue, particularly of the mitochondria of neurons. For comparison, in the heart and kidney tissue…	PMID: 22833869, PMID: 23921897,
brain			LNELDCCPT1	When glucose production is insufficient, the body shifts to a lipid-based economy. However, the brain cannot oxidize fatty acids for energy, so the production of ketones is protective (1, 2). In summary, the slow rate of b-oxidation of fatty acids seems to be a unique intrinsic feature of the brain tissue, particularly of the mitochondria of neurons. For comparison, in the heart and kidney tissue…	PMID: 22833869, PMID: 23921897,
brain			LNELDCCPT2	When glucose production is insufficient, the body shifts to a lipid-based economy. However, the brain cannot oxidize fatty acids for energy, so the production of ketones is protective (1, 2). In summary, the slow rate of b-oxidation of fatty acids seems to be a unique intrinsic feature of the brain tissue, particularly of the mitochondria of neurons. For comparison, in the heart and kidney tissue…	PMID: 22833869, PMID: 23921897,
brain			LNELDCCRNt	When glucose production is insufficient, the body shifts to a lipid-based economy. However, the brain cannot oxidize fatty acids for energy, so the production of ketones is protective (1, 2). In summary, the slow rate of b-oxidation of fatty acids seems to be a unique intrinsic feature of the brain tissue, particularly of the mitochondria of neurons. For comparison, in the heart and kidney tissue…	PMID: 22833869, PMID: 23921897,
brain			LNLCCPT1	When glucose production is insufficient, the body shifts to a lipid-based economy. However, the brain cannot oxidize fatty acids for energy, so the production of ketones is protective (1, 2). In summary, the slow rate of b-oxidation of fatty acids seems to be a unique intrinsic feature of the brain tissue, particularly of the mitochondria of neurons. For comparison, in the heart and kidney tissue…	PMID: 22833869, PMID: 23921897,
brain			LNLCCPT2	When glucose production is insufficient, the body shifts to a lipid-based economy. However, the brain cannot oxidize fatty acids for energy, so the production of ketones is protective (1, 2). In summary, the slow rate of b-oxidation of fatty acids seems to be a unique intrinsic feature of the brain tissue, particularly of the mitochondria of neurons. For comparison, in the heart and kidney tissue…	PMID: 22833869, PMID: 23921897,
brain			LNLCCRNt	When glucose production is insufficient, the body shifts to a lipid-based economy. However, the brain cannot oxidize fatty acids for energy, so the production of ketones is protective (1, 2). In summary, the slow rate of b-oxidation of fatty acids seems to be a unique intrinsic feature of the brain tissue, particularly of the mitochondria of neurons. For comparison, in the heart and kidney tissue…	PMID: 22833869, PMID: 23921897,
brain			LNLCCPT1	When glucose production is insufficient, the body shifts to a lipid-based economy. However, the brain cannot oxidize fatty acids for energy, so the production of ketones is protective (1, 2). In summary, the slow rate of b-oxidation of fatty acids seems to be a unique intrinsic feature of the brain tissue, particularly of the mitochondria of neurons. For comparison, in the heart and kidney tissue…	PMID: 22833869, PMID: 23921897,
brain			r0438	When glucose production is insufficient, the body shifts to a lipid-based economy. However, the brain cannot oxidize fatty acids for energy, so the production of ketones is protective (1, 2). In summary, the slow rate of b-oxidation of fatty acids seems to be a unique intrinsic feature of the brain tissue, particularly of the mitochondria of neurons. For comparison, in the heart and kidney tissue…	PMID: 22833869, PMID: 23921897,
brain			r0440	When glucose production is insufficient, the body shifts to a lipid-based economy. However, the brain cannot oxidize fatty acids for energy, so the production of ketones is protective (1, 2). In summary, the slow rate of b-oxidation of fatty acids seems to be a unique intrinsic feature of the brain tissue, particularly of the mitochondria of neurons. For comparison, in the heart and kidney tissue…	PMID: 22833869, PMID: 23921897,
brain			r1002	When glucose production is insufficient, the body shifts to a lipid-based economy. However, the brain cannot oxidize fatty acids for energy, so the production of ketones is protective (1, 2). In summary, the slow rate of b-oxidation of fatty acids seems to be a unique intrinsic feature of the brain tissue, particularly of the mitochondria of neurons. For comparison, in the heart and kidney tissue…	PMID: 22833869, PMID: 23921897,
brain			r1003	When glucose production is insufficient, the body shifts to a lipid-based economy. However, the brain cannot oxidize fatty acids for energy, so the production of ketones is protective (1, 2). In summary, the slow rate of b-oxidation of fatty acids seems to be a unique intrinsic feature of the brain tissue, particularly of the mitochondria of neurons. For comparison, in the heart and kidney tissue…	PMID: 22833869, PMID: 23921897,
brain			FAOXC3DC	When glucose production is insufficient, the body shifts to a lipid-based economy. However, the brain cannot oxidize fatty acids for energy, so the production of ketones is protective (1, 2). In summary, the slow rate of b-oxidation of fatty acids seems to be a unique intrinsic feature of the brain tissue, particularly of the mitochondria of neurons. For comparison, in the heart and kidney tissue…	PMID: 22833869, PMID: 23921897,
brain			r1005	When glucose production is insufficient, the body shifts to a lipid-based economy. However, the brain cannot oxidize fatty acids for energy, so the production of ketones is protective (1, 2). In summary, the slow rate of b-oxidation of fatty acids seems to be a unique intrinsic feature of the brain tissue, particularly of the mitochondria of neurons. For comparison, in the heart and kidney tissue…	PMID: 22833869, PMID: 23921897,
brain			r1004	When glucose production is insufficient, the body shifts to a lipid-based economy. However, the brain cannot oxidize fatty acids for energy, so the production of ketones is protective (1, 2). In summary, the slow rate of b-oxidation of fatty acids seems to be a unique intrinsic feature of the brain tissue, particularly of the mitochondria of neurons. For comparison, in the heart and kidney tissue…	PMID: 22833869, PMID: 23921897,
brain			r1006	When glucose production is insufficient, the body shifts to a lipid-based economy. However, the brain cannot oxidize fatty acids for energy, so the production of ketones is protective (1, 2). In summary, the slow rate of b-oxidation of fatty acids seems to be a unique intrinsic feature of the brain tissue, particularly of the mitochondria of neurons. For comparison, in the heart and kidney tissue…	PMID: 22833869, PMID: 23921897,
brain			r0431	When glucose production is insufficient, the body shifts to a lipid-based economy. However, the brain cannot oxidize fatty acids for energy, so the production of ketones is protective (1, 2). In summary, the slow rate of b-oxidation of fatty acids seems to be a unique intrinsic feature of the brain tissue, particularly of the mitochondria of neurons. For comparison, in the heart and kidney tissue…	PMID: 22833869, PMID: 23921897,
brain			r0432	When glucose production is insufficient, the body shifts to a lipid-based economy. However, the brain cannot oxidize fatty acids for energy, so the production of ketones is protective (1, 2). In summary, the slow rate of b-oxidation of fatty acids seems to be a unique intrinsic feature of the brain tissue, particularly of the mitochondria of neurons. For comparison, in the heart and kidney tissue…	PMID: 22833869, PMID: 23921897,
brain			r0430	When glucose production is insufficient, the body shifts to a lipid-based economy. However, the brain cannot oxidize fatty acids for energy, so the production of ketones is protective (1, 2). In summary, the slow rate of b-oxidation of fatty acids seems to be a unique intrinsic feature of the brain tissue, particularly of the mitochondria of neurons. For comparison, in the heart and kidney tissue…	PMID: 22833869, PMID: 23921897,
brain			r0433	When glucose production is insufficient, the body shifts to a lipid-based economy. However, the brain cannot oxidize fatty acids for energy, so the production of ketones is protective (1, 2). In summary, the slow rate of b-oxidation of fatty acids seems to be a unique intrinsic feature of the brain tissue, particularly of the mitochondria of neurons. For comparison, in the heart and kidney tissue…	PMID: 22833869, PMID: 23921897,
brain			NRVNCCPT1	When glucose production is insufficient, the body shifts to a lipid-based economy. However, the brain cannot oxidize fatty acids for energy, so the production of ketones is protective (1, 2). In summary, the slow rate of b-oxidation of fatty acids seems to be a unique intrinsic feature of the brain tissue, particularly of the mitochondria of neurons. For comparison, in the heart and kidney tissue…	PMID: 22833869, PMID: 23921897,
brain			NRVNCCPT2	When glucose production is insufficient, the body shifts to a lipid-based economy. However, the brain cannot oxidize fatty acids for energy, so the production of ketones is protective (1, 2). In summary, the slow rate of b-oxidation of fatty acids seems to be a unique intrinsic feature of the brain tissue, particularly of the mitochondria of neurons. For comparison, in the heart and kidney tissue…	PMID: 22833869, PMID: 23921897,
brain			NRVNCCRNt	When glucose production is insufficient, the body shifts to a lipid-based economy. However, the brain cannot oxidize fatty acids for energy, so the production of ketones is protective (1, 2). In summary, the slow rate of b-oxidation of fatty acids seems to be a unique intrinsic feature of the brain tissue, particularly of the mitochondria of neurons. For comparison, in the heart and kidney tissue…	PMID: 22833869, PMID: 23921897,
brain			OCTDECCACT	When glucose production is insufficient, the body shifts to a lipid-based economy. However, the brain cannot oxidize fatty acids for energy, so the production of ketones is protective (1, 2). In summary, the slow rate of b-oxidation of fatty acids seems to be a unique intrinsic feature of the brain tissue, particularly of the mitochondria of neurons. For comparison, in the heart and kidney tissue…	PMID: 22833869, PMID: 23921897,
brain			OCTDECCPT1	When glucose production is insufficient, the body shifts to a lipid-based economy. However, the brain cannot oxidize fatty acids for energy, so the production of ketones is protective (1, 2). In summary, the slow rate of b-oxidation of fatty acids seems to be a unique intrinsic feature of the brain tissue, particularly of the mitochondria of neurons. For comparison, in the heart and kidney tissue…	PMID: 22833869, PMID: 23921897,
brain			OCTDECCPT2	When glucose production is insufficient, the body shifts to a lipid-based economy. However, the brain cannot oxidize fatty acids for energy, so the production of ketones is protective (1, 2). In summary, the slow rate of b-oxidation of fatty acids seems to be a unique intrinsic feature of the brain tissue, particularly of the mitochondria of neurons. For comparison, in the heart and kidney tissue…	PMID: 22833869, PMID: 23921897,
brain			C181CPT1	When glucose production is insufficient, the body shifts to a lipid-based economy. However, the brain cannot oxidize fatty acids for energy, so the production of ketones is protective (1, 2). In summary, the slow rate of b-oxidation of fatty acids seems to be a unique intrinsic feature of the brain tissue, particularly of the mitochondria of neurons. For comparison, in the heart and kidney tissue…	PMID: 22833869, PMID: 23921897,
brain			C181CPT2	When glucose production is insufficient, the body shifts to a lipid-based economy. However, the brain cannot oxidize fatty acids for energy, so the production of ketones is protective (1, 2). In summary, the slow rate of b-oxidation of fatty acids seems to be a unique intrinsic feature of the brain tissue, particularly of the mitochondria of neurons. For comparison, in the heart and kidney tissue…	PMID: 22833869, PMID: 23921897,
brain			C181CPT1	When glucose production is insufficient, the body shifts to a lipid-based economy. However, the brain cannot oxidize fatty acids for energy, so the production of ketones is protective (1, 2). In summary, the slow rate of b-oxidation of fatty acids seems to be a unique intrinsic feature of the brain tissue, particularly of the mitochondria of neurons. For comparison, in the heart and kidney tissue…	PMID: 22833869, PMID: 23921897,
brain			C181CPT2	When glucose production is insufficient, the body shifts to a lipid-based economy. However, the brain cannot oxidize fatty acids for energy, so the production of ketones is protective (1, 2). In summary, the slow rate of b-oxidation of fatty acids seems to be a unique intrinsic feature of the brain tissue, particularly of the mitochondria of neurons. For comparison, in the heart and kidney tissue…	PMID: 22833869, PMID: 23921897,
brain			C181CRNt	When glucose production is insufficient, the body shifts to a lipid-based economy. However, the brain cannot oxidize fatty acids for energy, so the production of ketones is protective (1, 2). In summary, the slow rate of b-oxidation of fatty acids seems to be a unique intrinsic feature of the brain tissue, particularly of the mitochondria of neurons. For comparison, in the heart and kidney tissue…	PMID: 22833869, PMID: 23921897,
brain			r0636	When glucose production is insufficient, the body shifts to a lipid-based economy. However, the brain cannot oxidize fatty acids for energy, so the production of ketones is protective (1, 2). In summary, the slow rate of b-oxidation of fatty acids seems to be a unique intrinsic feature of the brain tissue, particularly of the mitochondria of neurons. For comparison, in the heart and kidney tissue…	PMID: 22833869, PMID: 23921897,
brain			r0637	When glucose production is insufficient, the body shifts to a lipid-based economy. However, the brain cannot oxidize fatty acids for energy, so the production of ketones is protective (1, 2). In summary, the slow rate of b-oxidation of fatty acids seems to be a unique intrinsic feature of the brain tissue, particularly of the mitochondria of neurons. For comparison, in the heart and kidney tissue…	PMID: 22833869, PMID: 23921897,
brain			r0997	When glucose production is insufficient, the body shifts to a lipid-based economy. However, the brain cannot oxidize fatty acids for energy, so the production of ketones is protective (1, 2). In summary, the slow rate of b-oxidation of fatty acids seems to be a unique intrinsic feature of the brain tissue, particularly of the mitochondria of neurons. For comparison, in the heart and kidney tissue…	PMID: 22833869, PMID: 23921897,
brain			C80CPT1	When glucose production is insufficient, the body shifts to a lipid-based economy. However, the brain cannot oxidize fatty acids for energy, so the production of ketones is protective (1, 2). In summary, the slow rate of b-oxidation of fatty acids seems to be a unique intrinsic feature of the brain tissue, particularly of the mitochondria of neurons. For comparison, in the heart and kidney tissue…	PMID: 22833869, PMID: 23921897,
brain			C81CPT1	When glucose production is insufficient, the body shifts to a lipid-based economy. However, the brain cannot oxidize fatty acids for energy, so the production of ketones is protective (1, 2). In summary, the slow rate of b-oxidation of fatty acids seems to be a unique intrinsic feature of the brain tissue, particularly of the mitochondria of neurons. For comparison, in the heart and kidney tissue…	PMID: 22833869, PMID: 23921897,
brain			r1001	When glucose production is insufficient, the body shifts to a lipid-based economy. However, the brain cannot oxidize fatty acids for energy, so the production of ketones is protective (1, 2). In summary, the slow rate of b-oxidation of fatty acids seems to be a unique intrinsic feature of the brain tissue, particularly of the mitochondria of neurons. For comparison, in the heart and kidney tissue…	PMID: 22833869, PMID: 23921897,
brain			r1000	When glucose production is insufficient, the body shifts to a lipid-based economy. However, the brain cannot oxidize fatty acids for energy, so the production of ketones is protective (1, 2). In summary, the slow rate of b-oxidation of fatty acids seems to be a unique intrinsic feature of the brain tissue, particularly of the mitochondria of neurons. For comparison, in the heart and kidney tissue…	PMID: 22833869, PMID: 23921897,
brain			C161CPT1	When glucose production is insufficient, the body shifts to a lipid-based economy. However, the brain cannot oxidize fatty acids for energy, so the production of ketones is protective (1, 2). In summary, the slow rate of b-oxidation of fatty acids seems to be a unique intrinsic feature of the brain tissue, particularly of the mitochondria of neurons. For comparison, in the heart and kidney tissue…	PMID: 22833869, PMID: 23921897,
brain			r0446	When glucose production is insufficient, the body shifts to a lipid-based economy. However, the brain cannot oxidize fatty acids for energy, so the production of ketones is protective (1, 2). In summary, the slow rate of b-oxidation of fatty acids seems to be a unique intrinsic feature of the brain tissue, particularly of the mitochondria of neurons. For comparison, in the heart and kidney tissue…	PMID: 22833869, PMID: 23921897,
brain			r0444	When glucose production is insufficient, the body shifts to a lipid-based economy. However, the brain cannot oxidize fatty acids for energy, so the production of ketones is protective (1, 2). In summary, the slow rate of b-oxidation of fatty acids seems to be a unique intrinsic feature of the brain tissue, particularly of the mitochondria of neurons. For comparison, in the heart and kidney tissue…	PMID: 22833869, PMID: 23921897,
brain			r0998	When glucose production is insufficient, the body shifts to a lipid-based economy. However, the brain cannot oxidize fatty acids for energy, so the production of ketones is protective (1, 2). In summary, the slow rate of b-oxidation of fatty acids seems to be a unique intrinsic feature of the brain tissue, particularly of the mitochondria of neurons. For comparison, in the heart and kidney tissue…	PMID: 22833869, PMID: 23921897,
brain			r0999	When glucose production is insufficient, the body shifts to a lipid-based economy. However, the brain cannot oxidize fatty acids for energy, so the production of ketones is protective (1, 2). In summary, the slow rate of b-oxidation of fatty acids seems to be a unique intrinsic feature of the brain tissue, particularly of the mitochondria of neurons. For comparison, in the heart and kidney tissue…	PMID: 22833869, PMID: 23921897,
brain			r0434	When glucose production is insufficient, the body shifts to a lipid-based economy. However, the brain cannot oxidize fatty acids for energy, so the production of ketones is protective (1, 2). In summary, the slow rate of b-oxidation of fatty acids seems to be a unique intrinsic feature of the brain tissue, particularly of the mitochondria of neurons. For comparison, in the heart and kidney tissue…	PMID: 22833869, PMID: 23921897,
brain			r0437	When glucose production is insufficient, the body shifts to a lipid-based economy. However, the brain cannot oxidize fatty acids for energy, so the production of ketones is protective (1, 2). In summary, the slow rate of b-oxidation of fatty acids seems to be a unique intrinsic feature of the brain tissue, particularly of the mitochondria of neurons. For comparison, in the heart and kidney tissue…	PMID: 22833869, PMID: 23921897,
brain			C160CPT1	When glucose production is insufficient, the body shifts to a lipid-based economy. However, the brain cannot oxidize fatty acids for energy, so the production of ketones is protective (1, 2). In summary, the slow rate of b-oxidation of fatty acids seems to be a unique intrinsic feature of the brain tissue, particularly of the mitochondria of neurons. For comparison, in the heart and kidney tissue…	PMID: 22833869, PMID: 23921897,
brain			C160CPT2	When glucose production is insufficient, the body shifts to a lipid-based economy. However, the brain cannot oxidize fatty acids for energy, so the production of ketones is protective (1, 2). In summary, the slow rate of b-oxidation of fatty acids seems to be a unique intrinsic feature of the brain tissue, particularly of the mitochondria of neurons. For comparison, in the heart and kidney tissue…	PMID: 22833869, PMID: 23921897,
brain			C160CRNt	When glucose production is insufficient, the body shifts to a lipid-based economy. However, the brain cannot oxidize fatty acids for energy, so the production of ketones is protective (1, 2). In summary, the slow rate of b-oxidation of fatty acids seems to be a unique intrinsic feature of the brain tissue, particularly of the mitochondria of neurons. For comparison, in the heart and kidney tissue…	PMID: 22833869, PMID: 23921897,
brain			PTDCACRNCPT1	When glucose production is insufficient, the body shifts to a lipid-based economy. However, the brain cannot oxidize fatty acids for energy, so the production of ketones is protective (1, 2). In summary, the slow rate of b-oxidation of fatty acids seems to be a unique intrinsic feature of the brain tissue, particularly of the mitochondria of neurons. For comparison, in the heart and kidney tissue…	PMID: 22833869, PMID: 23921897,
brain			PTDCACRNCPT2	When glucose production is insufficient, the body shifts to a lipid-based economy. However, the brain cannot oxidize fatty acids for energy, so the production of ketones is protective (1, 2). In summary, the slow rate of b-oxidation of fatty acids seems to be a unique intrinsic feature of the brain tissue, particularly of the mitochondria of neurons. For comparison, in the heart and kidney tissue…	PMID: 22833869, PMID: 23921897,
brain			PTDCACRNt	When glucose production is insufficient, the body shifts to a lipid-based economy. However, the brain cannot oxidize fatty acids for energy, so the production of ketones is protective (1, 2). In summary, the slow rate of b-oxidation of fatty acids seems to be a unique intrinsic feature of the brain tissue, particularly of the mitochondria of neurons. For comparison, in the heart and kidney tissue…	PMID: 22833869, PMID: 23921897,
brain			C30CPT1	When glucose production is insufficient, the body shifts to a lipid-based economy. However, the brain cannot oxidize fatty acids for energy, so the production of ketones is protective (1, 2). In summary, the slow rate of b-oxidation of fatty acids seems to be a unique intrinsic feature of the brain tissue, particularly of the mitochondria of neurons. For comparison, in the heart and kidney tissue…	PMID: 22833869, PMID: 23921897,
brain			CSNAT2m	When glucose production is insufficient, the body shifts to a lipid-based economy. However, the brain cannot oxidize fatty acids for energy, so the production of ketones is protective (1, 2). In summary, the slow rate of b-oxidation of fatty acids seems to be a unique intrinsic feature of the brain tissue, particularly of the mitochondria of neurons. For comparison, in the heart and kidney tissue…	PMID: 22833869, PMID: 23921897,
brain			r1400	When glucose production is insufficient, the body shifts to a lipid-based economy. However, the brain cannot oxidize fatty acids for energy, so the production of ketones is protective (1, 2). In summary, the slow rate of b-oxidation of fatty acids seems to be a unique intrinsic feature of the brain tissue, particularly of the mitochondria of neurons. For comparison, in the heart and kidney tissue…	PMID: 22833869, PMID: 23921897,
brain			C30CPT1	When glucose production is insufficient, the body shifts to a lipid-based economy. However, the brain cannot oxidize fatty acids for energy, so the production of ketones is protective (1, 2). In summary, the slow rate of b-oxidation of fatty acids seems to be a unique intrinsic feature of the brain tissue, particularly of the mitochondria of neurons. For comparison, in the heart and kidney tissue…	PMID: 22833869, PMID: 23921897,
brain			CSNAT2m	When glucose production is insufficient, the body shifts to a lipid-based economy. However, the brain cannot oxidize fatty acids for energy, so the production of ketones is protective (1, 2). In summary, the slow rate of b-oxidation of fatty acids seems to be a unique intrinsic feature of the brain tissue, particularly of the mitochondria of neurons. For comparison, in the heart and kidney tissue…	PMID: 22833869, PMID: 23921897,
brain			RTOTAL2CRNCPT1	When glucose production is insufficient, the body shifts to a lipid-based economy. However, the brain cannot oxidize fatty acids for energy, so the production of ketones is protective (1, 2). In summary, the slow rate of b-oxidation of fatty acids seems to be a unique intrinsic feature of the brain tissue, particularly of the mitochondria of neurons. For comparison, in the heart and kidney tissue…	PMID: 22833869, PMID: 23921897,
brain			RTOTAL2CRNCPT2	When glucose production is insufficient, the body shifts to a lipid-based economy. However, the brain cannot oxidize fatty acids for energy, so the production of ketones is protective (1, 2). In summary, the slow rate of b-oxidation of fatty acids seems to be a unique intrinsic feature of the brain tissue, particularly of the mitochondria of neurons. For comparison, in the heart and kidney tissue…	PMID: 22833869, PMID: 23921897,
brain			RTOTAL2CRNt	When glucose production is insufficient, the body shifts to a lipid-based economy. However, the brain cannot oxidize fatty acids for energy, so the production of ketones is protective (1, 2). In summary, the slow rate of b-oxidation of fatty acids seems to be a unique intrinsic feature of the brain tissue, particularly of the mitochondria of neurons. For comparison, in the heart and kidney tissue…	PMID: 22833869, PMID: 23921897,
brain			RTOTAL3CRNCPT1	When glucose production is insufficient, the body shifts to a lipid-based economy. However, the brain cannot oxidize fatty acids for energy, so the production of ketones is protective (1, 2). In summary, the slow rate of b-oxidation of fatty acids seems to be a unique intrinsic feature of the brain tissue, particularly of the mitochondria of neurons. For comparison, in the heart and kidney tissue…	PMID: 22833869, PMID: 23921897,
brain			RTOTAL3CRNCPT2	When glucose production is insufficient, the body shifts to a lipid-based economy. However, the brain cannot oxidize fatty acids for energy, so the production of ketones is protective (1, 2). In summary, the slow rate of b-oxidation of fatty acids seems to be a unique intrinsic feature of the brain tissue, particularly of the mitochondria of neurons. For comparison, in the heart and kidney tissue…	PMID: 22833869, PMID: 23921897,
brain			RTOTAL3CRNt	When glucose production is insufficient, the body shifts to a lipid-based economy. However, the brain cannot oxidize fatty acids for energy, so the production of ketones is protective (1, 2). In summary, the slow rate of b-oxidation of fatty acids seems to be a unique intrinsic feature of the brain tissue, particularly of the mitochondria of neurons. For comparison, in the heart and kidney tissue…	PMID: 22833869, PMID: 23921897,
brain			RTOTALCRNCPT1	When glucose production is insufficient, the body shifts to a lipid-based economy. However, the brain cannot oxidize fatty acids for energy, so the production of ketones is protective (1, 2). In summary, the slow rate of b-oxidation of fatty acids seems to be a unique intrinsic feature of the brain tissue, particularly of the mitochondria of neurons. For comparison, in the heart and kidney tissue…	PMID: 22833869, PMID: 23921897,
brain			RTOTALCRNCPT2	When glucose production is insufficient, the body shifts to a lipid-based economy. However, the brain cannot oxidize fatty acids for energy, so the production of ketones is protective (1, 2). In summary, the slow rate of b-oxidation of fatty acids seems to be a unique intrinsic feature of the brain tissue, particularly of the mitochondria of neurons. For comparison, in the heart and kidney tissue…	PMID: 22833869, PMID: 23921897,
brain			RTOTALCRNt	When glucose production is insufficient, the body shifts to a lipid-based economy. However, the brain cannot oxidize fatty acids for energy, so the production of ketones is protective (1, 2). In summary, the slow rate of b-oxidation of fatty acids seems to be a unique intrinsic feature of the brain tissue, particularly of the mitochondria of neurons. For comparison, in the heart and kidney tissue…	PMID: 22833869, PMID: 23921897,
brain			C10DCc	When glucose production is insufficient, the body shifts to a lipid-based economy. However, the brain cannot oxidize fatty acids for energy, so the production of ketones is protective (1, 2). In summary, the slow rate of b-oxidation of fatty acids seems to be a unique intrinsic feature of the brain tissue, particularly of the mitochondria of neurons. For comparison, in the heart and kidney tissue…	PMID: 22833869, PMID: 23921897,
brain			C10DCCACT	When glucose production is insufficient, the body shifts to a lipid-based economy. However, the brain cannot oxidize fatty acids for energy, so the production of ketones is protective (1, 2). In summary, the slow rate of b-oxidation of fatty acids seems to be a unique intrinsic feature of the brain tissue, particularly of the mitochondria of neurons. For comparison, in the heart and kidney tissue…	PMID: 22833869, PMID: 23921897,
brain			SEBCOACROT	When glucose production is insufficient, the body shifts to a lipid-based economy. However, the brain cannot oxidize fatty acids for energy, so the production of ketones is protective (1, 2). In summary, the slow rate of b-oxidation of fatty acids seems to be a unique intrinsic feature of the brain tissue, particularly of the mitochondria of neurons. For comparison, in the heart and kidney tissue…	PMID: 22833869, PMID: 23921897,
brain			STRDNCCPT1	When glucose production is insufficient, the body shifts to a lipid-based economy. However, the brain cannot oxidize fatty acids for energy, so the production of ketones is protective (1, 2). In summary, the slow rate of b-oxidation of fatty acids seems to be a unique intrinsic feature of the brain tissue, particularly of the mitochondria of neurons. For comparison, in the heart and kidney tissue…	PMID: 22833869, PMID: 23921897,
brain			STRDNCCPT2	When glucose production is insufficient, the body shifts to a lipid-based economy. However, the brain cannot oxidize fatty acids for energy, so the production of ketones is protective (1, 2). In summary, the slow rate of b-oxidation of fatty acids seems to be a unique intrinsic feature of the brain tissue, particularly of the mitochondria of neurons. For comparison, in the heart and kidney tissue…	PMID: 22833869, PMID: 23921897,
brain			STRDNCCRNt	When glucose production is insufficient, the body shifts to a lipid-based economy. However, the brain cannot oxidize fatty acids for energy, so the production of ketones is protective (1, 2). In summary, the slow rate of b-oxidation of fatty acids seems to be a unique intrinsic feature of the brain tissue, particularly of the mitochondria of neurons. For comparison, in the heart and kidney tissue…	PMID: 22833869, PMID: 23921897,
brain			C180CPT1	When glucose production is insufficient, the body shifts to a lipid-based economy. However, the brain cannot oxidize fatty acids for energy, so the production of ketones is protective (1, 2). In summary, the slow rate of b-oxidation of fatty acids seems to be a unique intrinsic feature of the brain tissue, particularly of the mitochondria of neurons. For comparison, in the heart and kidney tissue…	PMID: 22833869, PMID: 23921897,
brain			C180CPT2	When glucose production is insufficient, the body shifts to a lipid-based economy. However, the brain cannot oxidize fatty acids for energy, so the production of ketones is protective (1, 2). In summary, the slow rate of b-oxidation of fatty acids seems to be a unique intrinsic feature of the brain tissue, particularly of the mitochondria of neurons. For comparison, in the heart and kidney tissue…	PMID: 22833869, PMID: 23921897,
brain			C180CRNt	When glucose production is insufficient, the body shifts to a lipid-based economy. However, the brain cannot oxidize fatty acids for energy, so the production of ketones is protective (1, 2). In summary, the slow rate of b-oxidation of fatty acids seems to be a unique intrinsic feature of the brain tissue, particularly of the mitochondria of neurons. For comparison, in the heart and kidney tissue…	PMID: 22833869, PMID: 23921897,
brain			C8DCc	When glucose production is insufficient, the body shifts to a lipid-based economy. However, the brain cannot oxidize fatty acids for energy, so the production of ketones is protective (1, 2). In summary, the slow rate of b-oxidation of fatty acids seems to be a unique intrinsic feature of the brain tissue, particularly of the mitochondria of neurons. For comparison, in the heart and kidney tissue…	PMID: 22833869, PMID: 23921897,
brain			SUBERCROT	When glucose production is insufficient, the body shifts to a lipid-based economy. However, the brain cannot oxidize fatty acids for energy, so the production of ketones is protective (1, 2). In summary, the slow rate of b-oxidation of fatty acids seems to be a unique intrinsic feature of the brain tissue, particularly of the mitochondria of neurons. For comparison, in the heart and kidney tissue…	PMID: 22833869, PMID: 23921897,
brain			FAOXC4C4DCc	When glucose production is insufficient, the body shifts to a lipid-based economy. However, the brain cannot oxidize fatty acids for energy, so the production of ketones is protective (1, 2). In summary, the slow rate of b-oxidation of fatty acids seems to be a unique intrinsic feature of the brain tissue, particularly of the mitochondria of neurons. For comparison, in the heart and kidney tissue…	PMID: 22833869, PMID: 23921897,
brain			SUCCCROT	When glucose production is insufficient, the body shifts to a lipid-based economy. However, the brain cannot oxidize fatty acids for energy, so the production of ketones is protective (1, 2). In summary, the slow rate of b-oxidation of fatty acids seems to be a unique intrinsic feature of the brain tissue, particularly of the mitochondria of neurons. For comparison, in the heart and kidney tissue…	PMID: 22833869, PMID: 23921897,
brain			TETPENT3CPT1	When glucose production is insufficient, the body shifts to a lipid-based economy. However, the brain cannot oxidize fatty acids for energy, so the production of ketones is protective (1, 2). In summary, the slow rate of b-oxidation of fatty acids seems to be a unique intrinsic feature of the brain tissue, particularly of the mitochondria of neurons. For comparison, in the heart and kidney tissue…	PMID: 22833869, PMID: 23921897,
brain			TETPENT3CPT2	When glucose production is insufficient, the body shifts to a lipid-based economy. However, the brain cannot oxidize fatty acids for energy, so the production of ketones is protective (1, 2). In summary, the slow rate of b-oxidation of fatty acids seems to be a unique intrinsic feature of the brain tissue, particularly of the mitochondria of neurons. For comparison, in the heart and kidney tissue…	PMID: 22833869, PMID: 23921897,
brain			TETPENT3CRNt	When glucose production is insufficient, the body shifts to a lipid-based economy. However, the brain cannot oxidize fatty acids for energy, so the production of ketones is protective (1, 2). In summary, the slow rate of b-oxidation of fatty acids seems to be a unique intrinsic feature of the brain tissue, particularly of the mitochondria of neurons. For comparison, in the heart and kidney tissue…	PMID: 22833869, PMID: 23921897,
brain			TETPENT6CPT1	When glucose production is insufficient, the body shifts to a lipid-based economy. However, the brain cannot oxidize fatty acids for energy, so the production of ketones is protective (1, 2). In summary, the slow rate of b-oxidation of fatty acids seems to be a unique intrinsic feature of the brain tissue, particularly of the mitochondria of neurons. For comparison, in the heart and kidney tissue…	PMID: 22833869, PMID: 23921897,
brain			TETPENT6CPT2	When glucose production is insufficient, the body shifts to a lipid-based economy. However, the brain cannot oxidize fatty acids for energy, so the production of ketones is protective (1, 2). In summary, the slow rate of b-oxidation of fatty acids seems to be a unique intrinsic feature of the brain tissue, particularly of the mitochondria of neurons. For comparison, in the heart and kidney tissue…	PMID: 22833869, PMID: 23921897,
brain			TETPENT6CRNt	When glucose production is insufficient, the body shifts to a lipid-based economy. However, the brain cannot oxidize fatty acids for energy, so the production of ketones is protective (1, 2). In summary, the slow rate of b-oxidation of fatty acids seems to be a unique intrinsic feature of the brain tissue, particularly of the mitochondria of neurons. For comparison, in the heart and kidney tissue…	PMID: 22833869, PMID: 23921897,
brain			TETTET6CPT1	When glucose production is insufficient, the body shifts to a lipid-based economy. However, the brain cannot oxidize fatty acids for energy, so the production of ketones is protective (1, 2). In summary, the slow rate of b-oxidation of fatty acids seems to be a unique intrinsic feature of the brain tissue, particularly of the mitochondria of neurons. For comparison, in the heart and kidney tissue…	PMID: 22833869, PMID: 23921897,
brain			TETTET6CPT2	When glucose production is insufficient, the body shifts to a lipid-based economy. However, the brain cannot oxidize fatty acids for energy, so the production of ketones is protective (1, 2). In summary, the slow rate of b-oxidation of fatty acids seems to be a unique intrinsic feature of the brain tissue, particularly of the mitochondria of neurons. For comparison, in the heart and kidney tissue…	PMID: 22833869, PMID: 23921897,
brain			TETTET6CRNt	When glucose production is insufficient, the body shifts to a lipid-based economy. However, the brain cannot oxidize fatty acids for energy, so the production of ketones is protective (1, 2). In summary, the slow rate of b-oxidation of fatty acids seems to be a unique intrinsic feature of the brain tissue, particularly of the mitochondria of neurons. For comparison, in the heart and kidney tissue…	PMID: 22833869, PMID: 23921897,
brain			C142CPT1	When glucose production is insufficient, the body shifts to a lipid-based economy. However, the brain cannot oxidize fatty acids for energy, so the production of ketones is protective (1, 2). In summary, the slow rate of b-oxidation of fatty acids seems to be a unique intrinsic feature of the brain tissue, particularly of the mitochondria of neurons. For comparison, in the heart and kidney tissue…	PMID: 22833869, PMID: 23921897,
brain			C140CPT1	When glucose production is insufficient, the body shifts to a lipid-based economy. However, the brain cannot oxidize fatty acids for energy, so the production of ketones is protective (1, 2). In summary, the slow rate of b-oxidation of fatty acids seems to be a unique intrinsic feature of the brain tissue, particularly of the mitochondria of neurons. For comparison, in the heart and kidney tissue…	PMID: 22833869, PMID: 23921897,
brain			TTDCPT2	When glucose production is insufficient, the body shifts to a lipid-based economy. However, the brain cannot oxidize fatty acids for energy, so the production of ketones is protective (1, 2). In summary, the slow rate of b-oxidation of fatty acids seems to be a unique intrinsic feature of the brain tissue, particularly of the mitochondria of neurons. For comparison, in the heart and kidney tissue…	PMID: 22833869, PMID: 23921897,
brain			TTDCRNt	When glucose production is insufficient, the body shifts to a lipid-based economy. However, the brain cannot oxidize fatty acids for energy, so the production of ketones is protective (1, 2). In summary, the slow rate of b-oxidation of fatty acids seems to be a unique intrinsic feature of the brain tissue, particularly of the mitochondria of neurons. For comparison, in the heart and kidney tissue…	PMID: 22833869, PMID: 23921897,
brain			C140CPT1	When glucose production is insufficient, the body shifts to a lipid-based economy. However, the brain cannot oxidize fatty acids for energy, so the production of ketones is protective (1, 2). In summary, the slow rate of b-oxidation of fatty acids seems to be a unique intrinsic feature of the brain tissue, particularly of the mitochondria of neurons. For comparison, in the heart and kidney tissue…	PMID: 22833869, PMID: 23921897,
brain			C141CPT1	When glucose production is insufficient, the body shifts to a lipid-based economy. However, the brain cannot oxidize fatty acids for energy, so the production of ketones is protective (1, 2). In summary, the slow rate of b-oxidation of fatty acids seems to be a unique intrinsic feature of the brain tissue, particularly of the mitochondria of neurons. For comparison, in the heart and kidney tissue…	PMID: 22833869, PMID: 23921897,
brain			TMNDNCCPT1	When glucose production is insufficient, the body shifts to a lipid-based economy. However, the brain cannot oxidize fatty acids for energy, so the production of ketones is protective (1, 2). In summary, the slow rate of b-oxidation of fatty acids seems to be a unique intrinsic feature of the brain tissue, particularly of the mitochondria of neurons. For comparison, in the heart and kidney tissue…	PMID: 22833869, PMID: 23921897,
brain			TMNDNCCPT2	When glucose production is insufficient, the body shifts to a lipid-based economy. However, the brain cannot oxidize fatty acids for energy, so the production of ketones is protective (1, 2). In summary, the slow rate of b-oxidation of fatty acids seems to be a unique intrinsic feature of the brain tissue, particularly of the mitochondria of neurons. For comparison, in the heart and kidney tissue…	PMID: 22833869, PMID: 23921897,
brain			TMNDNCCRNt	When glucose production is insufficient, the body shifts to a lipid-based economy. However, the brain cannot oxidize fatty acids for energy, so the production of ketones is protective (1, 2). In summary, the slow rate of b-oxidation of fatty acids seems to be a unique intrinsic feature of the brain tissue, particularly of the mitochondria of neurons. For comparison, in the heart and kidney tissue…	PMID: 22833869, PMID: 23921897,
brain			C121CPT1	When glucose production is insufficient, the body shifts to a lipid-based economy. However, the brain cannot oxidize fatty acids for energy, so the production of ketones is protective (1, 2). In summary, the slow rate of b-oxidation of fatty acids seems to be a unique intrinsic feature of the brain tissue, particularly of the mitochondria of neurons. For comparison, in the heart and kidney tissue…	PMID: 22833869, PMID: 23921897,
brain			C161CPT22	When glucose production is insufficient, the body shifts to a lipid-based economy. However, the brain cannot oxidize fatty acids for energy, so the production of ketones is protective (1, 2). In summary, the slow rate of b-oxidation of fatty acids seems to be a unique intrinsic feature of the brain tissue, particularly of the mitochondria of neurons. For comparison, in the heart and kidney tissue…	PMID: 22833869, PMID: 23921897,
brain			ELAIDCPT1	When glucose production is insufficient, the body shifts to a lipid-based economy. However, the brain cannot oxidize fatty acids for energy, so the production of ketones is protective (1, 2). In summary, the slow rate of b-oxidation of fatty acids seems to be a unique intrinsic feature of the brain tissue, particularly of the mitochondria of neurons. For comparison, in the heart and kidney tissue…	PMID: 22833869, PMID: 23921897,
brain			ELAIDCPT2	When glucose production is insufficient, the body shifts to a lipid-based economy. However, the brain cannot oxidize fatty acids for energy, so the production of ketones is protective (1, 2). In summary, the slow rate of b-oxidation of fatty acids seems to be a unique intrinsic feature of the brain tissue, particularly of the mitochondria of neurons. For comparison, in the heart and kidney tissue…	PMID: 22833869, PMID: 23921897,
brain			ELAIDCRNt	When glucose production is insufficient, the body shifts to a lipid-based economy. However, the brain cannot oxidize fatty acids for energy, so the production of ketones is protective (1, 2). In summary, the slow rate of b-oxidation of fatty acids seems to be a unique intrinsic feature of the brain tissue, particularly of the mitochondria of neurons. For comparison, in the heart and kidney tissue…	PMID: 22833869, PMID: 23921897,
brain			OCD11COACPT1	When glucose production is insufficient, the body shifts to a lipid-based economy. However, the brain cannot oxidize fatty acids for energy, so the production of ketones is protective (1, 2). In summary, the slow rate of b-oxidation of fatty acids seems to be a unique intrinsic feature of the brain tissue, particularly of the mitochondria of neurons. For comparison, in the heart and kidney tissue…	PMID: 22833869, PMID: 23921897,
brain			OCD11CRNCPT2	When glucose production is insufficient, the body shifts to a lipid-based economy. However, the brain cannot oxidize fatty acids for energy, so the production of ketones is protective (1, 2). In summary, the slow rate of b-oxidation of fatty acids seems to be a unique intrinsic feature of the brain tissue, particularly of the mitochondria of neurons. For comparison, in the heart and kidney tissue…	PMID: 22833869, PMID: 23921897,
brain			OCD11CRNCACT	When glucose production is insufficient, the body shifts to a lipid-based economy. However, the brain cannot oxidize fatty acids for energy, so the production of ketones is protective (1, 2). In summary, the slow rate of b-oxidation of fatty acids seems to be a unique intrinsic feature of the brain tissue, particularly of the mitochondria of neurons. For comparison, in the heart and kidney tissue…	PMID: 22833869, PMID: 23921897,
breast	demand rxn	DM_dctp_m_			required for replication of mitochondrial genome
breast		DM_dgtp_m_			required for replication of mitochondrial genome
[truncated: 8,762 more rows]
