# Supplementary material for: Personalized whole‐body models integrate metabolism, physiology, and the gut microbiome
Source: Mol Syst Biol. 2020 May 28;16(5):e8982. doi: 10.15252/msb.20198982 (PMC7285886; doi:10.15252/msb.20198982)
Supplement: Supplementary file 3 — Table EV2 [file MSB-16-e8982-s003.xlsx]

## Sheet: Table EV2
Table EV2: Human protein map data (http://www.humanproteomemap.org/).
We retrieved the expression of the Recon 3* proteins by querrying the website and translating the color code of expression across the organs into numbers between 0 and 1, where 0 corresponds to no expression and 1 to full expression. For the construction of Harvey we used only proteins with a value higher than 0,2 in the corresponding organ.
	Organ name		Brain	Spinal cord	Retina	Heart	Liver	Ovary	Testis	Lung	Adrenal glands	Gallbladder	Pancreas	Kidney	Esophagus	Colon	Rectum	Urinary bladder	Prostate	Placenta	B cells	CD4+ T-cells	CD8+ T-cells	Natural killer cells	Monocytes	Platelets
HGNC Symbol	EntrezGene ID	143	a_fcortex	a_scord	a_retina	a_heart	a_liver	a_ovary	a_testis	a_lung	aa_gland	a_gallbladder	a_pancreas	a_kidney	a_esophagus	a_colon	a_rectum	a_urinary_bladder	a_prostate	Placenta	B_cells	CD4_T_cells	CD8_T_cells	nk_cells	monocyte	platelet		<tr><tdcolspan="">&nbsp;</td></tr>	<tr><td><atitle=""href="http://www.humanproteomemap.org/protein.php?hpm_id=">SERPINA</a>&nbsp;&nbsp;&nbsp;</td>
SERPINA3	12	0	0.1	0.1	0.1	0	0	0.1	0.1	0.2	0.2	0.2	0.9	0.6	0.5	0.4	0.8	0.6	0.4	0.3	0.9	0.9	0.9	0.9	0.5	0.2	0.1	0.1	0.1	0.1	0.7	0.1
AADAC	13	0	0	0.4	0.2	0	0	0	0	0	0	0	1	0	0	0	0.8	0	0.1	0	0	0	0	0	0	0	0	0	0	0	0	0
ABAT	18	0	0.1	0.9	0.1	0.1	0.1	0.2	0.3	0.2	0.9	0.1	0.8	0.1	0.1	0.1	0.1	0.1	0.2	0.6	0.1	0.1	0.1	0.1	0.1	0.1	0.1	0.1	0.1	0.1	0	0.1
ABCA1	19	0	0.2	0.6	0	0.9	0	0	0	0.2	0.2	0	0.4	0	0.3	0	0.8	0.2	0.2	0	0	0	0	0.2	0	0	0	0	0.2	0.2	0	0
ABCA3	21	0	0	0	0	0	0	0	0.2	0	0.1	0	0	0	0	0.8	0	0	0.1	0	0	0	0.1	0	0	0	0	0	0	0.1	0	0.1
ABCA4	24	0	0	0	0	0	0	0	0	0	0.8	0	0	0	0	0	0	0	0	0	0	0	0	0	0	0	0	0	0	0	0.1	0.1
AOC1	26	0	0	0	1	0	0	0	0	0	0	0	0	0	0	0	0	0	0	0.8	0	0.3	0.9	0	0.1	0.2	0	0	0	0	0	0
ABO	28	0	0	0	0	0	0	0	0	0	0	0.8	0	0	0	0	0	0	0	0	0	1	0	0	0	0	0	0	0	0	0	0
ACAA1	30	0	0.1	0.8	0.1	0.1	0.2	0.1	0.1	0.1	0.1	0.1	0.9	0.1	0.2	0.1	0.2	0.1	0.1	0.9	0.1	0.1	0.1	0.1	0.1	0.1	0.1	0.1	0.1	0.1	0.1	0.1
ACACA	31	0	0.1	0.5	0.1	0.3	0.3	0.4	0.5	0.9	0.9	0.1	0.3	0.5	0.3	0.1	0.8	0.2	0.9	0	0.1	0.2	0.2	0.5	0.9	0	0	0	0.1	0	0.1	0.2
ACACB	32	0	0	0	0	0	0	0	0	0.1	0.1	0.1	0.8	0.1	0.1	0.1	0.7	0.2	0.9	0.1	0.1	0.1	0.1	0.1	0.1	0	0	0.1	0.1	0	0	0
ACADL	33	0	0	0.2	0	0	0	0	0	0.2	0.1	0	0.8	0.6	0.2	0.3	0.1	0.9	0.4	0.8	0	0	0	0	0.9	0	0	0.9	0	0	0	0
ACADM	34	0	0.3	0.5	0.1	0.5	0.3	0.1	0.1	0.1	0.1	0.6	0.7	0.2	0.2	0.1	0.9	0.1	0.9	0.8	0.2	0.2	0.1	0.1	0.1	0.1	0.2	0.1	0.2	0.1	0.2	0.2
ACADS	35	0	0.9	0.5	0.9	0.2	0.1	0	0.1	0.1	0.1	0.3	0.8	0.2	0.9	0.2	0.9	0.1	0.9	0.3	0.1	0.9	0.9	0.1	0.1	0.2	0.1	0.9	0.2	0.1	0.1	0.1
ACADSB	36	0	0.1	0.8	0.1	0.1	0.1	0.1	0.1	0.1	0.1	0.1	0.4	0.1	0.1	0.1	0.1	0.1	0.1	0.3	0.1	0.1	0.1	0.1	0.1	0.1	0.1	0.1	0.1	0.1	0.1	0.1
ACADVL	37	0	0.9	0.5	0.2	0.2	0.2	0.1	0.2	0.2	0.2	0.8	0.6	0.2	0.2	0.2	1	0.2	0.3	1	0.9	0.9	0.2	0.2	0.2	0.4	0.2	0.2	0.9	0.2	0.4	0.2
ACAT1	38	0	0.5	0.5	0.1	0.9	0.3	0.2	0.9	0.2	0.9	0.4	0.7	0.9	0.3	0.1	0.7	0.2	0.3	0.8	0.2	0.2	0.9	0.2	0.2	0.1	0.2	0.2	0.2	0.1	0.1	0.1
ACAT2	39	0	0.1	0.8	0.1	0.3	0.8	0.3	0.2	0.9	0.2	0.1	0.3	0.2	0.9	0.1	0.9	0.1	0.1	0.2	0.1	0.1	0.1	0.1	0.1	0.1	0.2	0.2	0.2	0.1	0.1	0.2
ACHE	43	0	0	0	0	0	0	0	0	0	0.8	0	0	0	0	0	0	0	0	0	0	0	0	0	0	0	0	0	0	0	0	0
ACLY	47	0	0.1	0.3	0.2	0.7	0.8	0.2	0.2	0.9	0.2	0.1	0.2	0.2	0.2	0.1	0.2	0.1	0.2	0.1	0.1	0.1	0.1	0.1	0.1	0.2	0.9	0.1	0.2	0.2	0.2	0.2
ACO1	48	0	0.3	0.6	0.6	0.5	0.5	0.9	0.9	0.9	0.4	0.9	0.8	0.7	0.6	0.1	0.4	0.9	0.4	0.8	0.2	0.3	0.3	0.9	0.3	0.9	0.1	0.1	0.2	0.1	0.1	0.2
ACO2	50	0	0.6	0.9	0.2	0.9	0.2	0.2	0.4	0.3	0.5	0.8	0.9	0.9	0.9	0.2	0.5	0.2	0.3	1	0.2	0.9	0.9	0.2	0.2	0.2	0.9	0.9	0.9	0.2	0.2	0.2
ACOX1	51	0	0.1	0.8	0.2	0.9	0.9	0.2	0.2	0.2	0.2	0.1	1	0.3	0.3	0.2	0.2	0.1	0.1	1	0.2	0.2	0.2	0.1	0.1	0.2	0.1	0.1	0.1	0.1	0.1	0.6
ACP1	52	0	0.5	0.4	0.9	0.7	0.8	0.4	0.2	0.9	0.5	0.2	0.2	0.3	0.3	0.2	0.9	0.2	0.3	0.9	0.2	0.9	0.3	0.2	0.9	0.3	0.9	0.3	0.6	0.9	0.9	0.5
ACP2	53	0	0.2	0.7	0.5	0.3	0.9	0.9	0.2	0.1	0.9	0.2	0.4	0.2	0.4	0.2	0.8	0.1	0.9	0.2	0.1	0.1	0.1	0	0	0.4	0	0.2	0.9	0.1	0.5	0.2
ACP5	54	0	0	0.5	0.2	0	0	0	0	0	0	0	0.3	0	0	0.8	0	0	0	0.9	0	0.9	0.9	0	0.2	0	0.3	0	0.2	0.3	0	0
ACPP	55	0	0	0	0	0	0.1	0.1	0	0	0.1	0	0	0	0	0	0	0	0.1	0	0.1	0.1	0	0.1	0.8	0.1	0.1	0	0	0	0.1	0
ACY1	95	0	0.1	0.9	0.2	0.1	0.1	0	0.1	0.1	0.1	0.1	0.3	0.1	0.1	0.1	0.1	0.1	0.1	0.8	0.1	0.1	0.1	0.1	0.1	0	0.1	0	0.1	0.1	0	0.1
ACYP1	97	0	0.8	0.9	0.2	0.9	0.9	0.3	0.6	0.7	0.7	0.2	0	0.2	0.4	0	1	0	0.3	0	0	0.3	0.9	0.9	0.5	0.9	0.9	0.7	0.3	0.5	0.4	0.6
ACYP2	98	0	0.1	0.1	0.1	0.1	0.1	0.2	0.3	0.8	0.2	0.2	0.2	0	0.1	0.9	0.9	0.2	0.1	0.1	0.1	0.1	0.1	0.1	0.2	0	0.1	0.1	0.1	0.1	0	0.1
ADA	100	0	0.2	0.2	0.1	0.3	0.1	0	0	0	0.1	0	0.1	0.2	0.4	0	0.1	0.9	0.4	0	0	0.2	0.3	0.2	0.2	0.1	0.1	0.8	0.8	0.7	0.5	0
ADCY1	107	0	0	0	0	0	0.1	0.9	0.8	0	0.6	0	0	0.2	0	0	0	0	0	0	0	0	0.2	0	0	0	0	0	0	0	0	0
ADCY2	108	0	0.2	0	0	0	0	0.2	0.8	0.7	0.3	0	0	0	0	0	0	0	0	0	0	0	0	0	0	0	0	0	0	0	0	0
ADCY3	109	0	0	0	0	0	0	0	0.1	0	0	0.8	0	0.9	0	0	0	0	0	0	0	0	0	0	0	0	0	0	0	0	0	0
ADCY5	111	0	0.8	0	0	0	0	0.9	0.4	0.9	0.2	0.9	0	0	0	0	0	0	0	0	0	0.2	0	0.9	0.9	0	0	0	0	0	0	0
ADCY6	112	0	0.9	0	0.1	0	0	0	0	0	0	0.1	0	0	0	0	0	0	0.1	0	0	0	0.9	0	0.1	0	0	0	0	0	0	0.8
ADCY7	113	0	0	0	0	0	0	0	0	0	0	0	0	0	0.2	0	0	0	0	0	0	0	0	0	0	0	0.3	0	0.5	0.8	0.5	0.9
ADCY8	114	0	0.5	0	0	0	0	0.9	0.8	0.8	0.8	0	0	0	0	0	0	0	0	0.3	0.9	0	0	0	0	0.5	0	0	0	0	0	0
ADCY9	115	0	0.9	0.3	0	0	0	0.3	0.8	0.2	0.2	0	0.2	0	0.2	0	0	0.2	0.3	0	0	0	0	0	0	0	0	0	0	0.2	0	0
ADH1A	124	0	0.1	0.8	0	0	0	0.1	0	0.1	0	0.1	1	0	0	0.1	0.1	0.1	0	0	0	0	0	0	0	0	0	0	0	0	0	0
ADH1B	125	0	0.9	0.1	0.1	0	0	0	0	0.1	0	0.1	0.8	0.1	0.1	0.3	0.4	0.9	0.9	0.9	0.2	0.1	0.2	0.2	0.1	0	0	0	0	0	0	0
ADH1C	126	0	0.9	0	0.1	0	0.1	0	0	0.1	0	0.1	0.8	0.9	0.1	0.1	0.9	0.9	0.9	0.2	0.1	0.1	0.9	0.1	0.1	0	0	0	0	0	0	0
ADH4	127	0	0	0.2	0	0	0	0	0	0.1	0	0.1	0.8	0	0	0.1	0.1	0.1	0.1	0.1	0	0	0	0	0	0	0	0	0	0	0	0
ADH5	128	0	0.5	0.8	0.4	0.4	0.6	0.9	0.3	0.5	0.4	0.9	0.7	0.7	0.7	0.3	0.3	0.9	0.4	0.7	0.3	0.4	0.4	0.7	0.4	0.9	0.3	0.3	0.3	0.2	0.2	0.3
ADH6	130	0	0	0.7	0	0	0	0.1	0	0	0	0	0.8	0.1	0	0	0.1	0.1	0.1	0.9	0	0	0.1	0	0	0	0	0	0	0	0	0
ADH7	131	0	0.1	0.1	0.1	0	0	0	0	0	0	0.1	0.2	0	0	0	0	0	0.1	0.1	0.8	0.1	0	0.1	0	0	0	0	0	0	0	0.1
ADK	132	0	0.9	0.2	0.2	0.3	0.3	0.2	0.1	0.2	0.2	0.1	0.4	0.5	0.5	0.1	0.1	0.1	0.9	0.2	0.1	0.1	0.2	0.2	0.1	0.1	0.8	0.9	0.3	0.2	0.9	0.1
ADSL	158	0	0.8	0.6	0.3	0.8	1	0.1	0.2	0.2	0.5	0.2	0.2	0.6	1	0.2	0.9	0.2	0.3	0.9	0.9	0.3	0.3	0.3	0.9	0.2	0.5	0.7	0.6	0.5	0.5	0.4
ADSS	159	0	0.9	0.9	0.2	1	0.8	0.5	0.5	0.5	0.3	0	0.9	0.5	0.6	0.9	0.3	0.3	0.9	0.5	0.9	0.5	0.3	0.9	0.3	0.9	0.4	1	0.4	0.4	0.7	0.9
AGA	175	0	0.1	0.2	0.1	0.3	0.2	0	0.1	0.3	0.2	0	0.2	0.9	1	0.1	0.9	0.2	0.4	0.5	0.1	0.2	0.2	0.1	0.9	0.2	0.9	0.3	0.5	0.8	0.5	0.1
AGL	178	0	0.9	0.1	0.1	0.1	0.1	0.1	0.2	0.2	1	0.2	0.8	0.2	0.1	0.1	0.1	0.1	0.1	0.1	0.2	0.1	0.1	0.1	0.1	0.1	0.1	0.1	0.1	0.1	0.1	0.1
AGXT	189	0	0.1	0.7	0.1	0	0	0.1	0.1	0	0	0.1	0.8	0	0	0	0.1	0.1	0	0.1	0	0.1	0	0	0	0.1	0	0	0	0.1	0	0
AHCY	191	0	0.3	0.8	0.2	0.4	0.4	0.2	0.9	0.3	0.5	0.2	0.7	0.4	0.4	0.2	0.9	0.1	0.3	0.8	0.9	0.9	0.9	0.9	0.3	0.9	0.3	0.9	0.9	0.1	0.9	0.2
AK1	203	0	0.7	0.3	0.9	0.7	0.8	0.6	0.3	0.5	0.4	1	0.2	0.4	0.4	0.2	0.4	0.3	0.9	0.3	0.9	0.3	0.3	0.5	0.9	0.9	0	0	0	0.1	0.1	0.5
AK2	204	0	0.3	0.6	0.4	0.6	0.4	0.1	0.1	0.2	0.9	0.5	0.5	0.5	0.5	0.9	0.4	0.2	0.5	0.8	0.2	0.5	0.3	0.9	0.9	0.6	0.6	0.4	0.4	0.3	0.5	0.5
ALAD	210	0	0.2	0.3	0.2	0.9	0.3	0.1	0.3	0.4	0.2	0.2	0.4	0.3	0.3	0.2	0.8	0.9	0.9	0.5	0.9	0.2	0.2	0.2	0.2	0.9	0.2	0.2	0.2	0.2	0.2	0.6
ALAS1	211	0	0	0	0	0.8	0.5	0	0	0	0	0	0.7	0	0.9	0	0.8	0.9	0	0	0	0	0	0	0	0	0	0	0.2	0	0	0
ALAS2	212	0	0	0.7	0	0.8	0	0	0	0	0	0	0	0	0	0	0	0	0	0	0	0.5	0	0	0	0	0	0	0	0	0	0
ALB	213	0	0.5	0.9	1	0.2	0.2	0.2	0.1	0.3	0.2	0.3	0.3	0.8	0.6	0.7	0.7	0.6	0.3	0.7	0.7	0.6	0.4	0.4	0.6	0.3	0.1	0.1	0.1	0.1	0.1	0.2
ABCD1	215	0	0.1	0.2	0	0.5	0.3	0	0	0	0.1	0.1	0.1	0.6	0.8	0.1	0.8	0.2	0.2	0.1	0	0.1	0	0.1	0.1	0.2	0.1	0.1	0.1	0.2	0.2	0.1
ALDH1A1	216	0	0.1	1	0.9	0.2	0.9	0.1	0.1	0.2	0.1	0.1	0.8	0.4	0.4	0.9	0.3	0.2	0.4	0.4	0.2	0.3	0.9	0.2	0.9	0.1	0.1	0.1	0.1	0.1	0.1	0.1
ALDH2	217	0	0.2	0.5	0.1	0.1	0.2	0.1	0.2	0.2	0.2	0.2	0.8	0.2	0.2	0.2	0.3	0.2	0.2	0.7	0.2	0.2	0.2	0.1	0.1	0.1	0.1	0.1	0.1	0.1	0.9	0.1
ALDH3A1	218	0	0	0	0	0	0	0	0	0	0.1	0	0.1	0	0	0	0	0.1	0	0	0.8	0.1	0	0.1	0.1	0	0	0	0	0	0	0
ALDH1B1	219	0	0.2	0.2	0.4	0.9	0.3	0.1	0.1	0.1	0.1	0.1	1	0.3	0.5	0.2	0.1	0.3	0.2	0.8	0.2	0.3	0.5	0.8	0.5	0.1	0.1	0.1	0.2	0.1	0.1	0.1
ALDH1A3	220	0	0	0	0.9	0	0	0	0.1	0.9	0.1	0.1	0.1	0.9	0.8	0.1	0.2	0.9	0.9	0.1	0.1	0.2	0.1	0.1	0.8	0	0	0	0	0	0	0
ALDH3B1	221	0	0	0.2	0.2	0	0	0	0	0.5	0	0	0	0	0.2	0.8	0.7	0	0.2	0.9	0	0	0	0	0	0	0.9	0	0.2	0.2	0.4	0.2
ALDH9A1	223	0	0.3	0.4	0.3	0.6	0.6	0.2	0.4	0.6	0.8	0.9	0.8	0.6	0.8	0.2	0.7	0.5	0.4	0.8	0.3	0.3	0.3	0.3	0.5	0.2	0.5	0.5	0.4	0.9	0.2	0.2
ALDH3A2	224	0	0.2	0.9	0.1	0.2	0.2	0.1	0.1	0.1	0.3	0.1	0.5	0.9	0.9	0.1	0.8	0.1	0.2	0.5	0.2	0.1	0.1	0.1	0.2	0.1	0.1	0.1	0.1	0.1	0.1	0.1
ABCD2	225	0	0	0	0	0	0	0	0.4	0.3	1	0	0.3	0.3	0	0	0	0	0	0	0	0	0	0	0	0	0	1	0.8	0	0	0
ALDOA	226	0	0.8	0.2	0.9	0.5	0.5	0.9	0.7	0.5	0.6	0.4	0.2	0.3	0.3	0.2	0.5	0.9	0.9	0.9	0.4	0.9	0.3	0.5	0.3	0.9	0.9	0.3	0.5	0.9	0.3	0.6
ALDOB	229	0	0.1	0.7	0.1	0.1	0	0.1	0	0.1	0	0.1	1	0.1	0.1	0.1	0.1	0.2	0.1	0.8	0	0	0	0	0.1	0	0	0	0.1	0	0	0
ALDOC	230	0	0.3	0.1	0.1	0.1	0.1	0.2	0.5	0.3	0.8	0.2	0.1	0.2	0.1	0.1	0.1	0.1	0.1	0.1	0.1	0.1	0.1	0.1	0.1	0.1	0.1	0.1	0.2	0.1	0.1	0.1
AKR1B1	231	0	0.1	0.1	0.1	0.1	0.2	0.1	0.1	0.2	0.1	0.1	0.1	0.1	0.2	0.1	0.8	0.1	0.1	0.1	0.1	0.1	0.1	0.1	0.1	0.2	0.1	0.1	0.1	0.1	0.1	0.1
ALOX12	239	0	0.1	0.1	0	0	0	0	0	0	0	0	0	0	0	0	0	0.1	0	0	0	0	0	0	0	0	0	0	0	0	0	0.8
ALOX5	240	0	0	0	0.1	0.1	0	0	0	0.1	0	0	0.1	0	0.1	0.2	0.1	0.1	0.2	0.1	0.1	0.1	0.1	0.1	0.1	0.1	0.8	0.1	0.1	0.1	0.5	0
ALOX12B	242	0	0.9	0.2	0	0	0	0	0.3	0.2	0.2	0.4	0.5	0.2	0.2	0.2	0.2	0.2	0.9	0.2	0	0	0.2	0.2	0.2	0	0	0.9	0.8	0.1	0.2	0
ALOX15	246	0	0.5	0.9	0.9	0.5	0.7	0	0	0	0	0	0	0	0	0.8	0	1	0	0.5	0	0.4	0	0	0.9	0.4	0	0	0	0	0	0
ALOX15B	247	0	0	0	0	0	0	0	0	0	0	0	0	0	0	0.9	0	0	0	0	0.5	0	0	0	0.8	0	0	0	0	0	0.5	0
ALPI	248	0	0	0	0.8	0	0	0	0	0	0	0	0	0	0	0	0	0	0	0	0	0	0.9	0	0	0	0	0	0	0	0	0
ALPL	249	0	0.1	0.2	0	0.6	0.2	0	0.1	0.1	0.1	0.1	0.9	0.1	0.1	0.2	0.8	0.3	0.1	0.1	0	0.1	0.1	0.1	0.1	0	0.1	0	0	0	0	0
ALPP	250	0	0	0	0	0	0	0	0	0	0	0	0	0	0	0	0	0	0	0	0	0	0	0	0	0.8	0	0	0.2	0	0	0
ALPPL2	251	0	0	0	0	0.8	0	0	0	0	0	0	0	0	0	0	0	0	0	0	0	0	0.5	0	0	0	0	0	0	0	0	0
AMD1	262	0	0	0	0	0	0	0	0	0	0	0	0	0	0	0	0	0	0	0.8	0	0	0	0	0	0	0	0	0	0	0	0
AMPD2	271	0	0.2	0.2	0.9	0.3	0.2	0.2	0.3	0.9	0.4	0	0.2	0.5	0.3	0.1	0.5	0.1	0.9	0.1	0	0.1	0.1	0.1	0.9	0.1	0.2	0.3	0.9	0.2	0.9	0.8
AMPD3	272	0	0	0	0	0.1	0	0	0.9	0.3	0.3	0	0.1	0	0.2	0	0.5	0.1	0.2	0	0	0.2	0.2	0.1	0.2	0	0.8	0.6	0.4	0.9	0.3	0.1
AMT	275	0	0.5	0.4	0.2	0.1	0.1	0	0.2	0.2	0.6	0.6	0.8	0.3	0.2	0	0.4	0.3	0.4	0.8	0	0.9	0.9	0.2	0.4	0.2	0.5	0	0.1	0	0	0
AMY2A	279	0	0.1	0	0	0	0	0	0.1	0	0	0	0	0	0	0	0	0.1	0.8	0	0	0	0.1	0	0	0	0	0	0	0	0	0
AMY2B	280	0	0	0	0	0	0	0	0	0	0	0	0	0	0	0	0	0	0.8	0	0	0	0	0	0	0	0	0	0	0	0	0
ANPEP	290	0	0.1	0.2	0.6	0.1	0.1	0.1	0.1	0.1	0	0	0.9	0.1	0.1	0.1	0.1	0.3	0.9	0.8	0.1	0.1	0.1	0.1	0.1	0.1	0.1	0.1	0.1	0.1	0.3	0
SLC25A4	291	0	0.5	0.1	0.1	0.1	0.1	0.1	0.2	0.1	0.2	0.8	0.1	0.1	0.1	0.1	0.1	0.1	0.1	0.2	0.2	0.1	0.1	0.1	0.1	0.1	0.1	0.1	0.1	0.1	0	0
SLC25A5	292	0	0.4	0.7	0.9	0.5	0.5	0.3	0.5	0.2	0.6	0.9	0.3	0.2	0.9	0.9	0.9	0.2	0.9	0.8	0.9	0.9	0.9	0.2	0.2	0.8	0.2	0.9	0.3	0.3	0.3	0.5
SLC25A6	293	0	0.6	0.9	0.1	0.9	0.5	0.3	0.6	0.1	0.4	0.6	0.9	0.1	0.1	0.1	0.5	0.1	0.1	0.3	0.8	0.1	0.1	0.1	0.1	1	0.1	0.2	0.9	0.2	0.2	0.9
AOX1	316	0	0	0	0.1	0	0	0	0	0.1	0	0.1	0.8	0.2	0.2	0.1	0.5	0.2	0.2	0.2	0	0.1	0.1	0.1	0.1	0	0	0	0	0	0	0
NUDT2	318	0	0.5	0.4	0.9	1	0.8	0.4	0.2	0.3	0.3	0.9	0.2	0.3	0.3	0.2	0.9	0.2	0.4	0.9	0.5	0.3	0.5	0.9	0.9	0.9	0.1	0.5	0.9	0.9	0.9	0.4
APOA1	335	0	0.2	0.2	0.2	0.1	0.1	0.1	0.1	0.1	0.1	0.1	0.1	0.9	0.2	0.3	0.2	0.1	0.1	0.9	0.9	0.1	0.1	0.2	0.1	0.3	0	0.1	0.1	0.1	0.8	0.1
APOB	338	0	0.1	0.2	0.9	0.1	0.1	0.1	0.1	0.9	0.1	0.1	0.3	0.2	0.2	0.6	0.4	0.4	0.1	0.2	0.3	0.9	0.1	0.2	0.1	0.1	0.1	0.1	0.1	0.1	0.8	0.1
APOC1	341	0	0	0.2	0.1	0	0	0.1	0.1	0	0	0.9	0.9	0.1	0	0.9	0.5	0	0	0.3	0.9	0.1	0	0.1	0.1	0.2	0	0	0	0	0.8	0.9
AQP8	343	0	0	0	0	0	0	0	0	0	0	0	0	0	0	0	0	0	0.8	0	0	0	0.2	0	0	0	0	0	0	0	0	0
APOC2	344	0	0.1	0.3	0.1	0	0.2	0.2	0	0.2	0	0.9	0.2	0	0	0.3	0	0	0	0.2	0.9	0	0.1	0.1	0.2	0	0	0	0.1	0	0.8	0
APOC3	345	0	0.3	0.7	0.3	0.3	0.2	0	0.1	0.9	0.2	0.5	0.3	0.2	0.2	1	0.3	0.1	0.2	0.5	0.5	0	0.9	0.2	0.3	0.3	0.1	0.2	0.9	0.2	0.8	0.3
APOE	348	0	0.1	0.3	0.2	0.9	0.3	0.1	0.3	0.3	0.9	0.1	0.9	0.5	0.4	0.9	1	0.9	0.2	0.6	0.1	0.2	0.2	0.2	0.3	0.2	0.1	0	0	0	0.8	0.2
APRT	353	0	0.3	0.4	0.9	0.3	0.6	0.2	0.1	0.2	0.2	0.1	0.9	0.3	0.9	0.2	0.5	0.2	0.3	0.9	0.9	0.1	0.2	0.2	0.2	0.3	0.3	0.8	1	0.3	0.9	0.5
AQP1	358	0	0.2	0.1	0.1	0.1	0	0	0.3	0.8	0	0.1	0.1	0.1	0.1	1	0.1	0.9	0.5	0.8	0.1	0.2	0.9	0.5	0.2	0.1	0	0	0	0	0	0.1
AQP2	359	0	0	0	0	0	0	0	0	0	0	0	0	0	0	0	0	0	0	0.8	0	0	0	0	0	0	0	0	0	0	0	0
AQP3	360	0	0	0	0	0	0	0	0	0	0	0	0.2	0	0	0.8	0	0	0	0.6	0.7	0	0	0.9	0.5	0	0	0.8	0	0	0	0
AQP4	361	0	0.1	0	0	0	0	0.1	0.4	0.8	0.2	0	0	0	0	0.2	0	0	0	0	0	0	0	0	0	0	0	0	0	0	0	0
AQP5	362	0	0	0	0	0	0	0	0	0	0	0	0	0.9	0.8	0	0	0	0	0	0	0	0	0	0	0	0	0	0	0	0	0
AQP7	364	0	0	0	0.5	0	0	0	0	0	0	0	0	0.3	0	0	0	0	0	0	0	0	0	0	0	0	0.8	0	0	0	0	0
AQP9	366	0	0	0	0	0	0	0	0	0	0	0	0.8	0	0	0	0	0	0	0	0	0	0	0	0	0	0	0	0	0	0	0
ARG1	383	0	0.1	0.8	0.1	0.1	0.1	0.1	0.1	0.1	0.1	0.1	1	0.1	0.1	0.1	0.1	0.2	0.1	0.1	0	0.1	0.1	0.1	0.1	0.1	0	0	0.1	0.1	0	0
ARG2	384	0	0	0	0	0	0	0.3	0	0	0.2	0	0	0	0	0	0	0.2	0	0.6	0	0	0	0	0.8	0	0	0	0	0	0	0
ARSA	410	0	0.9	0.9	0.9	0.2	0.2	0	0.2	0.6	0.9	0	0.3	0.1	0.7	0	0.3	0.1	0.6	0.2	0.2	0.9	0.5	0.3	0.9	0.9	0.1	0.4	0.8	0.3	0.5	0.9
ARSB	411	0	0.6	0.2	0.3	0.2	0.3	0.3	0.9	0.2	0.7	0.6	0.8	0	0.3	0	0.5	0.2	0.9	0.4	0	0.2	0.2	0	0.9	0	0	0	0	0	1	0.2
STS	412	0	0	0	0.1	0	0	0.1	0.1	0	0.1	0	0.1	0.1	0.1	0.1	0.1	0	0.1	0	0	0	0.1	0.1	0.1	0.8	0	0	0	0.1	0.1	0
ASAH1	427	0	0.2	0.2	0.4	0.2	0.1	0.2	0.9	0.4	0.3	0.7	0.9	0.9	0.9	0.8	0.8	0.9	0.5	0.7	0.2	0.3	0.2	0.9	0.3	0.9	0.3	0.9	0.3	0.3	0.4	0.2
ASL	435	0	0.1	0.5	0.1	0.1	0.1	0.1	0.1	0.1	0.1	0.1	0.8	0.1	0.1	0.1	0.1	0.1	0.1	0.9	0.1	0.1	0.1	0.1	0.1	0.1	0.1	0.1	0.1	0.1	0.1	0.1
ASNS	440	0	0.9	0.9	0.1	0.2	0	0.3	0.6	0.1	0.8	0	0.6	0.6	0.4	0	0	0	0.8	0	0	0	0	0	0.2	0.2	0	0.3	0.9	0	0	0
ASPA	443	0	0.3	0	0	0	0.1	0	0.8	0.4	0.2	0	0.2	0.3	0.3	0	0.2	0.1	0.1	0.8	0.3	0.2	0.2	0.2	0.3	0	0	0	0	0	0	0
ASS1	445	0	0.1	0.7	0.1	0.2	0.5	0.1	0.1	0.1	0.1	0.1	0.8	0.1	0.1	0.1	0.2	0.1	0.1	0.8	0.1	0.1	0.1	0.1	0.1	0.1	0	0	0	0.1	0	0
ATIC	471	0	0.3	0.3	0.5	0.8	0.3	0.9	0.9	0.9	0.3	0.2	0.3	0.3	0.4	0.2	0.2	0.2	0.5	0.2	0.2	0.9	0.9	0.9	0.3	0.9	0.4	0.4	0.5	0.9	0.9	0.3
ATP1A1	476	0	0.3	0.9	0.9	0.9	0.2	0.9	0.8	0.5	0.4	0.1	0.9	0.3	0.9	0.9	0.3	0.2	0.9	1	0.2	0.9	0.5	0.1	0.2	0.2	0.1	0.2	0.2	0.1	0.9	0.1
ATP1A2	477	0	0.1	0	0	0	0.1	0.9	1	0.8	0.3	0.2	0	0.1	0.1	0	0	0.1	0.1	0	0.1	0.1	0.1	0.1	0.1	0	0	0	0	0.1	0	0
ATP1A3	478	0	0.1	0	0.1	0	0	0.7	0.8	0.4	0.8	0.2	0.1	0	0.1	0	0.1	0	0.1	0.1	0	0.1	0.1	0	0.1	0.1	0	0	0	0	0.1	0
ATP1A4	480	0	0.3	0	0	0	0.9	0	0.3	0	0	0	0	0	0.8	0	0	0	0	0	0	0	0	0	0	0	0	0	0	0	0	0
ATP1B1	481	0	0.3	0.2	0.2	0.2	0.2	0.3	0.8	0.4	0.7	0.9	0.2	0.9	0.9	0.2	0.1	0.1	0.9	0.6	0.1	0.9	0.2	0.1	0.1	0.1	0.1	0.1	0.1	0.1	0	0
ATP1B2	482	0	0.1	0.1	0	0.1	0	0.9	0.7	0.6	0.8	0	0	0.1	0	0	0	0	0	0	0	0	0	0	0	0	0	0	0	0	0	0
ATP1B3	483	0	0.9	0.5	1	0.5	0.3	0.8	0.3	0.3	0.7	0.2	0.9	0.4	0.4	0.5	0.7	0.9	0.9	0.2	0.6	0.3	0.5	0.9	0.5	0.4	0.9	0.6	0.5	0.9	0.8	0.3
ATP2B1	490	0	0.1	0.2	0.2	0.3	0.2	0.3	0.8	0.1	0.7	0	0.1	0.2	0.9	0.1	0.2	0.1	0.1	0.1	0.1	0.2	0.1	0.2	0.2	0.1	0.2	0.1	0.1	0.1	0.1	0
ATP2B2	491	0	0.1	0.1	0	0.1	0.1	0.9	0.8	0.2	0.9	0	0.1	0.1	0.1	0	0.1	0	0.1	0.1	0	0.1	0.1	0.1	0	0	0.1	0.1	0.1	0	0.1	0
ATP2B3	492	0	0	0	0	0.1	0	0.1	0.8	0.1	0.2	0	0	0	0	0	0.1	0	0	0.1	0	0	0.1	0	0	0.1	0	0	0	0	0	0
ATP2B4	493	0	0.2	0.1	0.9	0.9	0.3	0.9	0.8	0.9	0.8	0.1	0.1	0.5	0.5	0.2	0.5	0.9	0.2	0.1	0.1	1	1	0.5	0.5	0.1	0.1	0.2	0.2	0.9	0.2	0
ATP4A	495	0	0.9	0	0	0	0.1	0.3	0.4	0.8	0.6	0	0	0.1	0	0	0	0	0	0	0	0	0.2	0	0	0	0	0	0	0	0	0.9
ATP4B	496	0	0	0	0	0	0	0	0	0	0	0	0	0	0.8	0	0	0	0	0	0	0	0	0	0	0	0	0	0	0	0	0
ATP5A1	498	0	1	0.4	0.9	0.5	0.3	0.9	0.4	0.9	0.4	0.8	0.3	0.9	0.9	0.9	0.5	0.9	0.9	0.6	0.2	0.9	0.3	0.9	0.2	0.3	0.9	0.9	0.5	0.9	0.2	0.9
ALDH7A1	501	0	0.5	0.6	0.2	0.3	0.3	0.2	0.5	0.4	0.5	0.9	0.7	0.4	0.5	0.1	0.9	0.2	0.3	0.8	0.2	0.2	0.2	0.2	0.9	0.5	0.1	0	0.1	0	0.1	0.1
ATP5B	506	0	0.8	0.4	0.9	0.3	0.3	0.9	0.3	0.9	0.4	0.8	0.3	0.2	0.9	0.2	0.6	0.2	0.9	0.6	0.3	0.3	0.9	0.2	0.2	0.3	0.3	0.9	0.5	0.3	0.9	0.9
ATP5C1	509	0	0.7	0.3	0.9	0.4	0.3	0.4	0.4	0.3	0.5	0.8	0.3	0.9	0.3	0.9	0.4	0.2	0.9	0.6	0.9	0.3	0.3	0.9	0.2	0.3	0.9	0.9	0.3	0.2	0.1	0.9
ATP5D	513	0	0.8	0.3	0.3	0.9	0.3	0.9	0.4	0.1	0.9	0.8	0.9	0.2	0.2	0.2	0.9	0.1	0.9	0.3	0.2	0.9	0.9	0.1	0.2	0.2	0.2	0.2	0.2	0.9	0.2	0.9
ATP5E	514	0	0.3	0.9	0.9	0.4	0.5	0.2	0.4	0.3	0.4	0.8	0.4	0.3	0.6	0.4	0.9	0.2	0.3	0.3	0.2	0.5	0.5	0.3	0.3	0.2	0.9	0	0.3	0.5	0	0.2
ATP5F1	515	0	0.6	0.4	0.9	0.3	0.3	0.9	0.6	0.9	0.5	0.8	0.4	0.3	0.5	0.9	0.6	0.2	0.9	1	0.3	0.2	0.9	0.9	0.9	0.5	0.3	0.2	0.3	0.9	0.9	0.9
ATP5I	521	0	0.9	0.2	0.9	0.2	0.4	0.1	0.4	0.5	0.4	0.8	0.3	0.9	0.9	0.2	0.9	0.1	0.9	0.3	0.1	0.3	0.3	0.9	0.9	0.1	0.9	0.9	0.3	0.2	0.2	0.2
ATP5J	522	0	0.7	1	0.9	0.7	0.6	0.1	0.9	0.9	0.3	0.9	0.2	0	0.2	0.1	0.1	0.1	0.8	0.9	0.1	0.7	0.5	0.9	0.3	0.9	0.1	0.5	0.9	0.2	0.4	0.5
ATP6V1A	523	0	0.1	0.2	0.2	0.9	0.2	0.9	0.8	0.3	0.6	0.1	0.1	0.2	0.2	0.1	0.2	0.1	0.2	0.4	0.1	0.2	0.1	0.1	0.2	0.1	0.2	0.2	0.2	0.1	0.9	0.9
ATP6V1B1	525	0	0	0	0	0	0	0	0	0	0	0	0	0	0	0	0	0	0	0.8	0	0	0	0	0	0	0	0	0	0	0.1	0.1
ATP6V1B2	526	0	0.1	0.2	0.2	0.9	0.2	0.3	0.7	0.4	0.8	0.1	0.2	0.2	0.9	0.2	0.2	0.1	0.9	0.7	0.1	0.2	0.2	0.2	0.2	0.1	0.2	0.2	0.2	0.2	0.4	0.2
ATP6V0C	527	0	0.1	0	0.3	0.9	0.1	0.2	1	0.9	0.8	0.1	0.2	0.9	0.3	0.2	0.9	0.1	0.1	0.2	0	0.1	0.1	0.2	0.2	0	0.9	0	0.9	0.2	0.1	0.2
ATP6V1C1	528	0	0.1	0.1	0.2	0.2	0.2	0.3	0.8	0.9	1	0.1	0.2	0.3	0.9	0.1	0.9	0.1	0.2	0.7	0.1	0.2	0.1	0.1	0.1	0.2	0.2	0.9	0.2	0.2	0.4	0.2
ATP6V1E1	529	0	0.2	0.9	0.3	0.9	0.9	0.4	0.8	0.4	0.6	0.1	0.2	0.9	0.9	0.2	0.5	0.1	0.9	1	0.1	0.9	0.2	0.1	0.2	0.9	0.2	0.2	0.2	0.2	0.9	0.9
ATP6V1G2	534	0	0	0	0	0	0	0.2	0.8	0.3	0.3	0	0	0.1	0.1	0	0.1	0	0	0.1	0	0.1	0	0	0.1	0	0	0	0	0	0	0
ATP6V0A1	535	0	0.1	0.1	0.1	0.1	0.1	0.5	0.8	0.2	0.7	0.1	0.1	0.1	0.1	0.1	0.9	0.1	0.2	0.9	0.1	0.1	0.1	0.1	0.1	0.2	0.1	0.1	0.1	0	0.1	0.1
ATP5O	539	0	0.8	0.6	0.3	0.5	0.4	0.3	0.6	0.3	0.4	1	0.5	0.5	0.5	0.9	0.5	0.2	0.5	0.3	0.1	0.9	0.9	0.3	0.3	0.5	0.3	0.9	0.5	0.9	0.2	0.5
AUH	549	0	0.3	0.3	0.2	0.9	0.4	0.1	0.8	0.6	0.3	0.4	0.9	0.9	0.9	0.3	1	0.1	0.3	0.6	0	0.2	0.2	0.2	0.9	0.3	0.9	0.1	0.9	0.1	0	0.1
BAAT	570	0	0	0.1	0	0	0	0	0	0	0	0	0.8	0	0	0	0	0.1	0	0	0	0	0	0	0	0	0	0	0	0	0	0
BCAT1	586	0	0.2	0.1	0.1	0.5	0.6	0.3	0.2	0.2	0.7	0	0	0.5	0.8	0	0	0	0.7	0	0	0	0	0.1	0.1	0.9	0	0	0	0	0.2	0.5
BCAT2	587	0	0.9	0.1	0.2	0.9	0.3	0.1	0.1	0.1	0.1	0.3	0.1	0.3	0.9	0.1	0.8	0.1	0.9	0.9	0.1	0.1	0.1	0.2	0.1	0.9	0.9	0.2	0.2	0.1	0.1	0.1
BCKDHA	593	0	0.6	0.4	0.2	0.5	0.3	0.2	0.9	0.3	0.3	0.6	0.8	0.3	0.4	0.1	0.8	0.2	1	0.8	0.1	0.9	0.3	0.9	0.9	0.2	0.9	0.3	0.5	0.5	0.2	0
BCKDHB	594	0	0.3	0.9	0.2	0.5	0.3	0.1	0.9	0.9	0.9	0.6	0.6	0.9	0.9	0.2	0.4	0.1	0.3	0.8	0.1	0.9	0.9	0.1	0.2	0.2	0.2	0.9	0.9	0.1	0.2	0
BDH1	622	0	0.2	0.8	0.1	0.1	0.1	0.1	0.9	0.2	0.2	0.5	0.8	0.1	0.1	0.1	0.1	0.1	0.1	0.2	0.1	0.9	0.2	0.1	0.1	0.1	0.1	0.1	0.1	0.1	0.1	0.1
BHMT	635	0	0	0.2	0	0.1	0.1	0	0	0.1	0	0.1	0.8	0	0	0.1	0.1	0.1	0.1	0.8	0	0	0	0.1	0	0	0	0	0	0	0	0
BLVRA	644	0	0.7	0.6	0.3	0.6	0.6	0.7	0.4	0.5	0.4	0.9	0.9	1	1	0.9	0.3	0.3	0.5	0.4	0.3	0.3	0.9	0.3	0.4	1	0.9	1	0.3	0.9	0.7	0.8
BLVRB	645	0	0.9	0.8	0.2	0.2	0.9	0.1	0.1	0.2	0.1	0.2	0.2	0.2	0.2	0.2	0.9	0.2	0.2	0.3	0.9	0.1	0.2	0.2	0.2	0.4	0.1	0.1	0.1	0.1	0.2	0.1
BPGM	669	0	0.9	0.6	0.9	0.3	0.3	0.2	0.2	0.3	0.9	0.1	0.2	0.9	0.3	0.9	0.3	0.9	0.9	0.4	0.1	0.2	0.2	0.2	0.9	0.8	0.2	0.1	0.2	0.1	0	0.2
BSG	682	0	0.9	0.2	0.1	0.3	0.2	0.1	0.3	0.2	0.8	0.2	0.1	0.3	0.3	0.1	0.2	0.1	0.2	0.2	0.1	0.9	0.9	0.2	0.2	0.1	0.1	0.1	0.2	0.1	0.2	0.2
BTD	686	0	0	0	0.1	0.1	0	0	0	0	0.2	0.2	0.1	0.9	0.5	0	0.9	0.9	0.1	0.2	0	0.2	0.2	0.1	0.1	0.1	0	0.2	0	0	0.8	0.2
CA1	759	0	0.1	0.3	0.1	0.1	0.1	0.1	0.2	0.3	0.1	0.9	0.5	0.2	0.2	0.3	0.8	0.9	0.9	1	0.5	0.3	0.5	0.1	0.2	0.5	0	0	0.1	0.1	0	0.1
CA2	760	0	0.1	0.9	0.1	0.1	0.1	0.1	0.2	0.2	0.8	0.1	0.9	0.1	0.1	0.1	0.2	0.2	0.2	0.3	0.1	0.2	0.2	0.1	0.1	0.1	0.1	0.1	0.1	0.1	0.1	0.2
CA3	761	0	0.1	0.1	0.1	0.1	0	0	0	0.1	0.1	0.1	0.1	0.1	0.1	0.1	0.1	0.9	0.1	0.1	0.8	0	0.1	0.1	0.1	0	0	0	0	0	0	0
CA4	762	0	0.2	0	0	0	0	0	0.5	0	0.1	0.3	0	0.1	0	0.8	0.1	0.1	0.9	0.5	0	0.9	0.2	0.1	0.1	0	0	0	0.1	0	0	0
CA5A	763	0	0	0.9	0	0	0	0	0	0	0	0	0.8	0	0	0	0	0	0	0	0	0	0	0	0	0	0	0	0	0	0	0
CA6	765	0	0	0	0	0	0	0	0	0	0	0	0	0	0	0	0.8	0	0	0	0	0	0	0	0	0	0	0	0	0	0	0
CA7	766	0	0	0	0	0	0	0	0	0	0	0	0	0	0	0	0	0	0	0	0	0.8	0	0	0	0	0	0	0	0	0	0
CA8	767	0	0	0.2	0.2	0	0	0.8	0.1	0.9	0.1	0	0	0.3	0.4	0	0	0	0	0.1	0	0.1	0	0	0.1	0.3	0	0	0	0	0	0
CA9	768	0	0	0	0	0.4	0	0	0	0	0	0	0	0	0	0	0	0.8	0.2	0	0	0	0	0	0	0	0	0	0	0	0	0
CA12	771	0	0	0	0	0	0	0	0	0	0	0	0	0	0	0	0	0	0.1	0.8	0.1	0.9	0.9	0.1	0	0	0	0	0	0	0	0
SLC25A20	788	0	0.2	0.4	0.2	0.1	0.2	0.1	0.1	0.2	0.2	0.5	0.8	0.2	0.2	0.2	0.4	0.1	0.2	0.3	0.2	0.2	0.1	0.1	0.1	0.1	0.2	0.9	0.2	0.3	0.3	0.2
CAD	790	0	0.9	0.5	0.6	0.8	0.6	0.6	0.1	0.2	0.3	0.1	0.2	0.8	1	0.1	0.2	0.9	0.9	0.1	0.2	0.2	0.9	0.2	0.9	0.1	0.9	0.8	0.7	0.9	0.4	0.9
CAT	847	0	0.9	0.8	0.2	0.2	0.1	0.1	0.1	0.2	0.1	0.2	0.8	0.1	0.2	0.3	0.7	0.2	0.2	1	0.2	0.2	0.2	0.2	0.2	0.9	0.9	0.2	0.2	0.2	0.4	0.9
CBR1	873	0	0.2	0.5	0.3	0.9	0.6	0.9	0.8	0.8	0.3	0.2	0.6	0.6	0.6	0.2	1	0.3	0.3	0.7	0.4	0.5	0.5	0.5	0.4	0.9	0.9	0.3	0.3	0.2	0.1	0.9
CBR3	874	0	0.1	0	0.1	0	0.2	0.1	0.2	0.4	0.9	0.5	0.6	0.7	0.8	0.1	0.9	0.9	0.3	0	0.3	0.5	0.4	0.7	0.6	0	0.3	0.5	0.9	0	0	0
CBS	875	0	0.1	0.4	0	0	0.1	0.2	0.2	0.1	0.1	0	0.8	0.1	0	0	0	0.1	0.2	0	0	0	0	0	0	0	0	0	0	0	0	0
CCBL1	883	0	0.3	0.1	0.1	0	0.9	0.2	0.7	0.8	0.4	0.1	0.2	0.9	0.6	0	0.1	0	0.1	0	0	0.1	0.2	0.2	0.5	0	0.5	1	0.5	0	0	0
CD36	948	0	0.2	0.2	0.1	0.1	0	0	0	0.1	0	0.3	0.1	0.1	0.1	0.9	0.2	0.2	0.2	0	0.1	0.2	0.1	0.1	0.1	0.1	0.1	0	0.1	0.1	0.5	0.8
SCARB1	949	0	0	0.1	0.1	0.2	0.2	0	0.1	0	0.1	0	0.1	0.1	0.1	0	0.8	0	0	0	0	0	0	0	0	0.1	0	0	0	0	0	0
CD38	952	0	0	0.1	0	0	0	0	0.4	0.8	0	0	0.2	0	0	0.2	0.3	0.2	0	0	0	0	0.9	0	0.2	0	0.3	0.3	0.9	1	0.5	0.2
ENTPD1	953	0	0.2	0.2	0.9	0.1	0.9	0	0.1	0.1	0.1	0.1	0.2	0.5	0.9	0.5	0.3	0.6	0.9	0.1	0.9	0.6	0.6	0.8	0.7	0.9	0.9	0	0	0.1	0.2	0
ENTPD2	954	0	0.1	0	0	0.3	0.2	0	0.3	0.8	0.3	0	0	0.3	0.9	0	0	0	0	0	0	0	0	0	0	0	0	0	0	0	0	0
ENTPD6	955	0	0	0	0	0.5	0.9	0.6	0.3	0	0	0	0	0	0.3	0	0	0	0	0	0	0	0	0	0	0	0	0	0.8	0	0	0
ENTPD3	956	0	0	0	0	0	0	0.9	0.8	0	0.4	0	0	0	0	0	0	0	0.8	0	0	0.3	0.3	0.9	0.5	0	0.9	0	0	0	0	0
ENTPD5	957	0	0	0.4	0.1	0	0	0	0.1	0.1	0.1	0	0.8	0	0.1	0	0	0.1	0	0.5	0	0.3	0.5	0.1	0.2	0	0	0	0	0	0	0
CDA	978	0	0	0	0.1	0.2	0.1	0	0	0	0	0	0.3	0	0	0	0	1	0.9	0	0.2	0.9	0.7	0	0.1	0	0.3	0	0.9	0.2	0.8	0
CDO1	1036	0	0	0.8	0	0	0	0	0	0	0	0.7	0.6	0	0	0	0	0	0	0	0	0	0	0	0	0	0	0	0	0	0	0
CDS1	1040	0	0	0	0	0	0.5	0.9	0.3	0	0.8	0	0	0.2	1	0	0.2	0	0.2	0	0	0	0	0	0	0	0	0	0	0	0	0
CEL	1056	0	0	0	0.2	0	0	0	0	0	0	0	0	0	0	0	0	0.1	0.8	0	0	0	0	0	0	0	0	0.1	0	0	0	0
CFTR	1080	0	0.1	0.1	0	0.1	0.2	0.1	0	0.1	0.2	0	0.1	0.1	0.3	0	0.1	0	0.8	0	1	0	0.2	0.1	0.1	0	0.2	0.1	0.2	0.2	0	0.5
CHAT	1103	0	0	0	0	0	0	0	0	0	0	0	0	0	0	0	0	0	0	0	0	0	0	0	0	0.8	0	0	0	0	0	0.1
AKR1C4	1109	0	0	0	0	0	0	0	0	0	0	0	0.8	0	0	0	0.1	0.1	0	0	0	0	0	0	0	0	0	0	0	0	0	0
CHIT1	1118	0	0	0	0	0.6	0	0	0	0	0	0	0	0	0	0	0	0.5	0	0	0	0	0	0	0.8	0	0	0	0	0	0	0
CHKA	1119	0	0	0.2	0.2	0.5	0	0.2	0	0	0.2	0	0.2	0.3	0.8	0	0.2	0	0	0	0	0	0	0	0	0	0	0	0	0	0	0
CHKB	1120	0	0.5	0.2	0.9	0.8	0.6	0.3	0.1	0.2	0.2	0.2	0.2	0.6	0.6	0	0.3	0.1	0.2	0.2	0.9	0.9	0.2	0.9	0.2	0.2	0.3	0.6	0.5	0.3	0.3	0.7
CKB	1152	0	0.1	0.1	0.1	0.1	0.2	0.5	0.5	0.3	0.8	0.2	0.1	0.2	0.1	0.1	0.1	0.2	0.1	0.1	0.1	0.5	0.3	0.3	0.9	0.1	0.1	0.1	0	0	0	0
CKM	1158	0	0.7	0.1	0.1	0	0.1	0.1	0	0.1	0	0.8	0.1	0.1	0.1	0.1	0.1	0.1	0	0.1	0.4	0.1	0.1	0.1	0.1	0.1	0	0	0	0	0	0
CKMT2	1160	0	0.5	0.1	0	0	0.1	0.1	0	0.1	0.1	0.8	0	0.1	0.1	0	0.1	0.1	0.1	0.1	0.1	0	0	0	0.1	0	0	0	0	0	0	0.1
CLC	1178	0	0	0.2	0	0	0	0	0	0	0	0	0	0	0	0	0	0.1	0	0	0	0.8	0.3	0	0.1	0	0.4	1	0.2	0.9	0.2	0.3
TPP1	1200	0	0.1	0.1	0.1	0.1	0.1	0.1	0.1	0.1	0.1	0.1	0.2	0.2	0.1	0.1	0.8	0.1	0.1	0.2	0.1	0.1	0.1	0.1	0.1	0.2	0.2	0.1	0.1	0.1	0.9	0.1
CMA1	1215	0	0	0	0	0	0	0	0	0.1	0	0.1	0.1	0.9	0.9	0.2	0	0.6	0.9	0.1	0.6	0.7	0.8	0.5	0.4	0	0	0	0	0	0	0
ABCC2	1244	0	0	0.5	0.5	0	0	0	0.2	0	0	0	0.8	0	0	0	0	0	0	0.2	0.2	0	0	0	0	0	0	0	0	0.1	0	0
CNP	1267	0	0.1	0.1	0.1	0.1	0.1	0.1	0.8	0.7	0.1	0.1	0.1	0.1	0.1	0.1	0.1	0.1	0.1	0.1	0.1	0.1	0.1	0.1	0.1	0.1	0.1	0.1	0.1	0.1	0.1	0.1
COMT	1312	0	0.2	0.9	0.3	0.5	0.8	0.2	0.2	0.9	0.3	0.1	0.3	0.4	0.4	0.2	0.8	0.1	0.2	0.9	0.9	0.2	0.2	0.2	0.2	0.5	0.1	0.2	0.2	0.2	0.3	0.9
COX4I1	1327	0	0.4	0.3	0.3	0.3	0.9	0.3	0.4	0.9	0.3	0.8	0.3	0.9	0.3	0.2	0.9	0.2	0.3	0.5	0.2	0.9	0.5	0.9	0.9	0.9	0.9	0.2	0.9	0.2	0.3	0.9
COX5B	1329	0	1	0.4	0.4	0.3	0.3	0.3	0.5	0.9	0.8	0.8	0.9	0.2	0.3	0.5	0.2	0.5	0.7	0.3	0.9	0.3	0.4	0.2	0.3	0.9	0.3	0.3	0.5	0.9	0.3	0.2
COX6A1	1337	0	0.5	0.4	0.2	1	0.3	0.2	1	0.1	0.2	0.9	0.5	0.1	0.2	0.3	0.6	0	0	0.9	0	0.2	0.3	0.2	0.9	0.2	0.3	0.9	0.8	0.2	0.3	0.5
COX6A2	1339	0	0.3	0	0	0	0	0	0	0	0	0.8	0	0	0	0	0	0	0	0	0	0	0	0	0	0	0	0	0	0	0	0
COX6B1	1340	0	0.7	0.7	0.9	0.7	0.9	0.5	0.6	0.5	0.4	0.8	0.3	0.1	0.9	0.9	0.5	0.3	0.7	0.5	0.3	0.6	0.7	0.2	0.5	0.5	0.9	0.7	0.6	0.4	0.4	0.9
COX6C	1345	0	0.4	0.5	0.9	0.5	0.3	0.1	0.8	0.3	0.4	0.8	0.5	0.2	0.9	0.9	0.4	0.9	0.5	0.9	0.1	0.4	0.4	0.3	0.3	0.2	0.3	0.2	0.5	0.9	0.9	0.2
COX7A1	1346	0	0.3	0	0	0	0.1	0.1	0.2	0.1	0.1	0.8	0.1	0.2	0.1	0.1	0.1	0.1	0.1	0.2	0.2	0.1	0	0.1	0.1	0	0	0	0	0	0	0
COX7A2	1347	0	0.8	0.4	0.2	0.5	1	0.3	0.3	0.5	0.7	0.8	0.5	0.9	0.9	0.5	0.9	0.2	0.5	0.7	0.4	0.5	0.9	0.9	0.9	0.4	0.9	0.6	0.5	0.5	0.3	0.9
COX7B	1349	0	0	0	0.2	0	0	0.7	0.6	0	0	0.8	0.3	0	0	0	0.9	0	0.3	0.4	0	0.3	0.4	0.2	0.2	0.2	0.2	0	0.3	0.3	0.2	0
COX7C	1350	0	0.8	0.5	0.1	0.6	0.3	0.3	0.9	0.9	0.3	1	0.3	0.2	0.2	0.2	0.9	0.2	0.9	0.5	0.2	0.2	0.3	0.2	0.2	0.9	0.2	0.2	0.9	0.2	0.9	0.2
COX8A	1351	0	0.9	0.9	0.2	0.1	0	0.9	0.9	0	0.5	0.8	0.9	0	0	0.9	0	0.1	0	0.2	0.2	0	0.1	0.1	0	0.2	0.1	0.9	0.1	0	0.3	0
CP	1356	0	0.1	0.1	0.2	0	0	0.1	0.1	0.2	0.2	0.1	0.2	0.9	0.9	0.3	0.3	0.5	0.2	0.9	0.2	0.9	0.9	0.2	0.9	0.1	0	0	0.1	0	0.8	0.1
CPA1	1357	0	0	0	0.1	0	0	0	0	0	0	0	0	0	0	0	0	0.1	0.8	0	0	0.1	0.1	0	0.1	0	0	0	0	0	0	0
CPA2	1358	0	0	0	0.1	0	0	0	0	0	0	0	0	0	0	0	0	0.1	0.8	0	0	0	0	0	0	0	0	0	0	0	0	0
CPOX	1371	0	0.3	0.8	0.1	0.5	0.9	0.1	0.1	0.1	0.1	0.1	0.2	0.1	0.2	0.1	0.2	0.1	0.1	0.1	0.1	0.1	0.1	0.1	0.1	0.5	0.1	0.2	0.2	0.1	0.2	0.1
CPS1	1373	0	0.1	0.8	0.2	0.1	0.1	0.1	0.1	0.1	0	0.1	0.6	0.1	0.1	0.1	0.1	0.1	0.1	0.1	0.1	0	0	0	0.1	0.1	0	0	0.1	0	0.1	0
CPT1A	1374	0	0.5	0.5	0.2	0.9	0.2	0.1	0.3	0.5	0.3	0.2	0.8	0.5	0.3	0.3	0.4	0.2	0.5	0.4	0	0.6	0.4	0.2	0.3	0.2	0.4	0.5	0.4	0.5	0.6	0.8
CPT1B	1375	0	0.8	0	0	0	0	0	0	0	0	0.8	0	0.2	0.2	0	0.1	0	0	0	0.1	0.1	0	0	0	0.1	0	0	0.1	0	0	0
CPT2	1376	0	0.3	0.5	0.3	0.5	0.9	0.1	0.2	0.9	0.3	0.5	0.8	0.3	0.4	0.2	0.3	0.1	0.5	0.6	0.1	0.3	0.9	0.1	0.2	0.3	0.2	0.2	0.9	0.1	0.9	0.2
CRAT	1384	0	0.5	0.5	0.3	0.3	0.2	0.2	1	0.5	0.9	0.7	0.8	0.3	0.5	0.1	0.3	0.1	0.4	0.4	0.2	0.2	0.2	0.2	0.2	0.2	0.1	0.1	0.2	0.1	0.1	0.1
CS	1431	0	0.7	0.9	0.2	0.3	0.5	0.3	0.4	0.2	0.4	0.8	0.2	0.9	0.9	0.9	0.7	0.2	0.2	0.4	0.9	0.9	0.9	0.2	0.2	0.9	0.3	0.3	0.3	0.9	0.3	0.3
SLC25A10	1468	0	0.1	0.9	0.2	0.1	0.2	0.1	0.2	0.2	0.1	0.1	0.8	0.2	0.2	0.1	0.2	0.1	0.1	0.7	0.9	0.2	0.1	0.1	0.1	0.1	0.1	0.1	0.1	0.1	0.2	0.1
CTH	1491	0	0.1	0.2	0.1	0	0	0.1	0.1	0.1	0.2	0	0.8	0.1	0.2	0	0.1	0.1	0.1	0.2	0	0.1	0.1	0	0.1	0	0	0	0	0	0	0
CTPS1	1503	0	0.3	0.2	0.3	0.8	0.4	0.5	0.4	0.2	0.2	0	0.2	0.7	1	0.2	0.3	0.9	0.2	0.1	0.1	0.6	0.3	0.8	0.6	0.2	0.9	0.3	0.3	0.9	0.3	0.5
CYC1	1537	0	0.4	0.9	0.9	0.9	0.5	0.9	0.4	0.3	0.6	0.8	0.3	0.3	0.9	0.2	0.4	0.2	0.9	0.4	0.9	0.3	0.5	0.9	0.2	0.2	0.9	0.2	0.2	0.9	0.2	0.2
CYP1A1	1543	0	0	0	0	0	0	0	0	0	0	0	0.8	1	0	0	0	0	0	0	0	0	0	0	0	0	0	0	0	0	0	0	<tdalign="center"><imgsrc="./HumanProteomeMap2_files/f_heart	<tdalign="center"><imgsrc="./HumanProteomeMap2_files/2fliver	<tdalign="center"><imgsrc="./HumanProteomeMap2_files/3f_gut	<tdalign="center"><imgsrc="./HumanProteomeMap2_files/4f_ovary	<tdalign="center"><imgsrc="./HumanProteomeMap2_files/5f_testis	<tdalign="center"><imgsrc="./HumanProteomeMap2_files/6f_brain	<tdalign="center"><imgsrc="./HumanProteomeMap2_files/7af_cortex	<tdalign="center"><imgsrc="./HumanProteomeMap2_files/8ascord	<tdalign="center"><imgsrc="./HumanProteomeMap2_files/9a_retina	<tdalign="center"><imgsrc="./HumanProteomeMap2_files/10a_heart	<tdalign="center"><imgsrc="./HumanProteomeMap2_files/11a_liver	<tdalign="center"><imgsrc="./HumanProteomeMap2_files/12a_overy	<tdalign="center"><imgsrc="./HumanProteomeMap2_files/13a_testis	<tdalign="center"><imgsrc="./HumanProteomeMap2_files/14a_lung	<tdalign="center"><imgsrc="./HumanProteomeMap2_files/15aa_gland	<tdalign="center"><imgsrc="./HumanProteomeMap2_files/16a_gallblader	<tdalign="center"><imgsrc="./HumanProteomeMap2_files/17a_pacreas
CYP1A2	1544	0	0.1	0	0	0	0	0	0	0	0	0	0.8	0	0	0	0	0	0	0	0	0	0	0	0	0	0	0	0	0	0	0
CYP1B1	1545	0	0	0	0	0	0	0	0	0.6	0	0	0	0.7	0.3	0	0	0	0	0.4	0	0	0	0.6	0.8	0	0	0	0	0	0	0
CYP2A6	1548	0	0	0	0	0	0	0	0	0	0	0	0.8	0	0	0	0	0	0	0	0	0	0	0	0	0	0	0	0	0	0	0
CYP2A7	1549	0	1	0	0	0	0	0	0	0	0	0	0.8	0	0	0	0	0	0	0	0	0	0	0	0	0	0	0	0	0	0	0
CYP3A7	1551	0	0	0.8	0	0	0	0	0	0	0	0	0	0	0	0	0	0	0	0	0	0	0	0	0	0	0	0	0	0	0	0
CYP2B6	1555	0	0	0	0	0	0	0	0	0	0	0	0.8	0	0	0	0	0	0	0	0	0	0	0	0	0	0	0.2	0	0	0	0
CYP2C19	1557	0	0	0	0	0	0.9	0	0	0	0	0	0.8	0	0	0	0	0	0	0.2	0	0	0	0	0	0	0	0	0	0	0	0
CYP2C8	1558	0	0	0	0	0	0	0	0	0	0	0	0.8	0	0	0	0	0	0	0	0	0	0	0	0	0	0	0	0	0	0	0
CYP2C9	1559	0	0	0	0	0	0	0	0	0	0	0	0.8	0	0	0	0	0	0	0	0	0	0	0	0	0	0	0	0	0	0	0
CYP2C18	1562	0	0	0	0.4	0	0	0	0	0	0	0	0.8	0	0	0	0	0	0	0	0	0	0	0	0	0	0	0	0	0	0	0
CYP2D6	1565	0	0	0.1	0	0	0	0	0.1	0.1	0.1	0.2	0.8	0.1	0.1	0.1	0.1	0.1	0.1	0.2	0	0.1	0.1	0.1	0.1	0.1	0.1	0	0.1	0.1	0	0.1
CYP2E1	1571	0	0	0	0	0	0	0	0	0	0	0	0.8	0	0	0	0	0	0	0	0	0	0	0	0	0	0	0	0	0	0	0
CYP2J2	1573	0	0.9	0.8	0.1	0	0	0.2	0.1	0.2	0.2	0.9	0.8	0	0	0	0	0	0	0.3	0	0	0.2	0	0	0	0	0	0.1	0	0	0
CYP3A4	1576	0	0	0.9	0	0	0	0	0	0	0	0	0.8	0	0	0	0	0	0	0	0	0	0	0	0	0	0	0	0	0	0	0
CYP3A5	1577	0	0	0.4	0	0	0	0	0	0	0	0	0.8	0	0	0.2	0.1	0	0.2	0	0	0	0	0	0	0	0	0	0	0	0	0
CYP4A11	1579	0	0	0.6	0	0	0	0	0	0	0	0	0.8	0	0	0	0	0	0	0.6	0	0	0	0	0	0	0	0	0.1	0	0	0
CYP4B1	1580	0	0	0	0.8	0	0	0	0	0	0	0	0	0	0	0.9	0	0	0	0	0	0	0	0.2	0	0	0	0	0	0	0	0.3
CYP7A1	1581	0	0.9	0.2	0.3	0	0	0	0	0	0	0.3	0.4	0.2	0	0.4	0	0	0	0.3	0.9	0.9	0	0.2	0	0.3	0	0.8	0.6	0	0	0
CYP8B1	1582	0	0	0.9	0	0	0	0	0	0	0	0	0.8	0	0	0	0	0	0	0.1	0	0	0	0	0	0	0	0	0	0.1	0	0
CYP11A1	1583	0	0.1	0.1	0	0.9	0.4	0	0.1	0	0	0	0	0.1	0.1	0	0.8	0	0	0	0	0	0	0	0	0.9	0.1	0	0	0.1	0	0
CYP11B1	1584	0	0	0	0	0	0	0	0	0	0	0	0	0	0	0.1	0.8	0	0	0	0	0	0	0	0	0	0	0	0	0	0	0
CYP11B2	1585	0	0	0	0	0	0	0	0	0	0	0.1	0	0	0	0	0.8	0	0	0	0	0	0	0.1	0	0	0	0	0	0	0	0
CYP17A1	1586	0	0	0.1	0	0.9	0.6	0.1	0	0.1	0	0	0	0.1	0.1	0	0.8	0.1	0	0.1	0	0	0	0	0	0	0	0	0	0	0	0
CYP19A1	1588	0	0.1	0.1	0	0	0	0	0	0	0	0	0	0	0	0	0.1	0	0	0	0	0	0.1	0	0	0.8	0.1	0	0	0	0	0
CYP21A2	1589	0	0	0	0	0	0	0	0	0	0	0	0	0	0	0	0.8	0	0	0	0	0.1	0	0	0	0	0	0	0	0	0	0
CYP24A1	1591	0	0	0.8	0	0	0	0	0	0	0	0	0	0	0	0	0	0	0	1	0	0	0	0	0	0	0	0.6	0	0	0.4	0
CYP26A1	1592	0	0	0	0	0	0	0	0	0	0	0	0	0	0	0	0	0	0	0	0	0	0	0	0	0.8	0	0	0	0	0	0
CYP27A1	1593	0	0.1	0.3	0.2	0.1	0.1	0	0.1	0.1	0.9	0	0.8	0.2	0.2	0.2	0.2	0.1	0.1	0.3	0	0.1	0.1	0.1	0.1	0	0	0	0	0	0.9	0
CYP27B1	1594	0	0	0	0	0	0	0	0	0	0	0	0	0.8	0	0	0	0	0	0	0	0	0	0	0	0	0	0	0	0	0	0
CYP51A1	1595	0	0.1	0.7	0.1	0.3	0.8	0.1	0.1	0.1	0.2	0	0.1	0.2	0.2	0.2	0.4	0.1	0.1	0.1	0.1	0.1	0.1	0.1	0.1	0	0	0	0.1	0	0	0
DAD1	1603	0	0.3	0.7	0.3	0.4	0.7	0.5	0.2	0.2	0.9	0.9	0.7	0.4	0.5	0.3	0.5	0.9	0.8	0.3	0.9	0.3	0.9	0.3	0.3	0.8	0.3	0.4	0.3	0.9	0.7	0.7
DGKA	1606	0	0.1	0	0.1	0.1	0.1	0	0.1	0	0.1	0	0	0.1	0.1	0	0.1	0.1	0.1	0	0.1	0.1	0.1	0.1	0.1	0	0.3	0.8	0.6	0.2	0.2	0.1
DGKB	1607	0	0	0	0	0	0	0	0.8	0.3	0	0	0	0	0	0	0	0	0	0	0	0	0	0.1	0	0	0.9	0.5	0.3	0.1	0.1	0
DGKG	1608	0	0	0	0	0.2	0	0	0.3	0	0.9	0	0	0	0	0	0	0	0	0	0	0	0	0.1	0	0	0.1	0	0	0	0.1	0.8
DGKQ	1609	0	0	0	0	0.5	0	0	0.7	0.9	0	0	0	0	0	0	0	0	0	0	0	0	0	0	0	0	0.2	0	0.8	0.7	0.2	0
DAO	1610	0	0	0	0.1	0	0	0	0	0.7	0	0	0.7	0	0	0	0	0.1	0	0.8	0	0	0	0	0	0	0	0	0	0	0	0
DBH	1621	0	0	0	0	0.1	0.1	0	0	0	0	0	0	0.1	0.1	0	0.8	0.1	0	0	0	0.1	0	0.1	0.1	0	0	0	0	0.1	0.1	0
DBI	1622	0	0.9	0.8	0.3	0.3	0.5	0.3	0.3	0.8	0.9	0.6	0.6	0	0.1	0.5	0.2	0.9	0.4	0.5	0.3	0.2	0.5	0.1	0.3	0.9	0.5	0.6	0.9	0.6	1	0.9
DBT	1629	0	0.5	0.5	0.9	0.5	0.4	0.1	0.3	0.9	0.3	0.8	1	0.5	0.7	0.2	0.4	0.1	0.8	1	0.2	0.3	0.9	0.3	0.5	0.2	0.2	0.2	0.3	0.1	0.1	0.2
ECI1	1632	0	0.8	1	0.5	0.4	0.3	0.2	0.2	0.2	0.5	0.8	0.8	0.3	0.3	0.9	0.5	0.2	0.5	1	0.3	0.9	0.3	0.9	0.9	0.3	0.9	0.9	0.9	0.2	0.2	0.2
DCK	1633	0	0.2	0.4	0.2	0.9	0.9	0.1	0.1	0.1	0.2	0	0	0.2	0.3	0	0.2	0.1	0.2	0	0	0.1	0.1	0	0.1	0.1	0.8	0.6	0.7	0.4	0.4	0.1
DCTD	1635	0	0.3	0.9	0.4	0.6	0.8	0	0	0.2	0.9	0.1	0.2	0.2	0.9	0.1	0.9	0.1	0.2	0.3	0	0.2	0.2	0.2	0.1	0.1	0.2	0.2	0.2	0.5	0.2	0.6
ACE	1636	0	0.2	0	0.4	0.9	0.2	0.1	0.1	0.1	0.1	0	0.1	0.3	0.9	0.6	0.2	0.1	0.1	0.8	0.1	0.1	0.1	0.1	0.2	0	0	0	0.1	0	0	0.1
DCT	1638	0	1	0	0	0	0	0	0	0	0	0.8	0	0	0	0	0	0	0	0	0	0	0	0	0	0	0	0	0	0	0	0
DDC	1644	0	0.1	0.2	0.2	0	0	0	0.1	0	0.1	0.1	0.1	0	0	0	0.1	0	0.1	0.8	0	0.1	0.1	0	0.1	0	0.1	0	0	0.1	0	0.1
AKR1C1	1645	0	0	0.8	0	0.9	0.2	0	0.1	0.9	0.2	0	0.8	0.9	0.2	0	0	0.1	0	0.2	0	0	0	0.1	0	0	0	0	0	0	0	0
DDOST	1650	0	0.3	1	0.2	0.3	0.4	0.9	0.1	0.1	0.9	0.1	0.5	0.5	0.3	0.2	0.4	0.2	0.4	0.9	0.2	0.2	0.9	0.2	0.2	0.8	0.2	0.9	0.3	0.2	0.5	0.3
DECR1	1666	0	0.7	0.4	0.9	0.3	0.4	0.2	0.9	0.2	0.2	0.8	0.8	0.9	0.5	0.2	0.8	0.2	0.9	0.6	0.2	0.2	0.2	0.2	0.2	0.1	0.2	0.9	0.9	0.2	0.2	0.2
DGUOK	1716	0	0.2	0	0.5	0.6	0.8	0.3	0.9	0.2	0.7	0	0.9	1	0.6	0.3	0.3	0.2	0.9	0.2	0	0.9	0.9	0.1	0.2	0.2	0.8	0.5	0.6	0.4	0.9	0.2
DHCR7	1717	0	0.1	0.4	0.1	0.3	0.8	0.1	0.1	0.1	0.1	0.1	0.9	0.9	0.9	0.2	0.5	0.1	0.1	0.1	0.1	0.1	0.1	0.1	0.1	0.1	0.1	0.1	0.1	0.1	0	0.1
DHCR24	1718	0	0.1	0.2	0	0.5	0.8	0.1	0.1	0.1	0.1	0	0.1	0.1	0.1	0.1	0.5	0	0	0	0.1	0.1	0	0	0	0.1	0.1	0	0.1	0	0.1	0
DHFR	1719	0	0.3	1	0.2	0.4	0.8	0.5	0	0	0	0	0.2	0.2	0.6	0	0	0	0	0	0	0.2	0	0	0	0.2	0.9	0	0.2	0.1	0	0
DHODH	1723	0	0.2	0.3	0	0.9	0.9	0	0.9	0.3	0.9	0.3	0.3	0.4	0.5	0.1	0.7	0.1	0.5	0.8	0	0.2	0.2	0.9	0.2	0	0.8	0.9	0.7	0.2	0.1	0.2
CYB5R3	1727	0	0.3	0.3	0.2	0.3	1	0.9	0.2	0.9	0.9	0.9	0.2	0.5	0.5	0.9	0.8	0.2	0.2	0.9	0.9	0.9	0.9	0.9	0.2	0.3	0.2	0.2	0.1	0.1	0.2	0.5
DLAT	1737	0	0.4	0.1	0.2	0.9	0.9	0.2	0.4	0.2	0.4	0.8	0.2	0.9	0.9	0.2	0.9	0.1	0.9	0.9	0.2	0.2	0.2	0.2	0.2	0.2	0.2	0.9	0.2	0.1	0.1	0.2
DLD	1738	0	0.5	0.3	0.2	0.3	0.9	0.2	0.3	0.9	0.3	0.8	0.3	0.9	0.9	0.1	0.5	0.2	0.9	0.4	0.9	0.9	0.9	0.2	0.2	0.9	0.2	0.1	0.2	0.2	0.9	0.2
DLST	1743	0	0.4	0.3	0.9	0.4	0.5	0.2	0.4	0.9	0.5	0.8	0.3	0.3	0.3	0.2	0.7	0.9	0.3	1	0.2	0.3	0.5	0.9	0.9	0.5	0.3	0.5	0.4	0.3	0.9	0.9
SARDH	1757	0	0.1	0.2	0.1	0.1	0.1	0	0.1	0.1	0.1	0	0.8	0.1	0.1	0	0.1	0	0.9	0.9	0	0.1	0.1	0	0.1	0	0	0.1	0.1	0.1	0	0
DNMT1	1786	0	0.9	0.5	0.2	0.9	0.2	0.2	0.1	0	0.2	0.1	0.1	0.3	0.8	0.1	0.1	0.1	0.2	0	0	0.1	0.1	0	0.2	0.9	0.5	0.4	1	0.8	0.2	0.2
DNMT3A	1788	0	1	0.2	0.6	0.8	0.6	0.9	0	0.9	0.3	0	0	0.2	0	0	0	0	0.2	0	0	0	0	0	0	0.2	0.9	0.2	0.4	0.2	0	0
DNMT3B	1789	0	0	0	0	0	0	0	0	0	0	0	0	0.8	0	0	0	0	0	0	0	0	0	0	0	0	0	0	0	0	0	0
DPAGT1	1798	0	0.9	0.5	0.2	0.7	0.3	0.9	0.3	0.9	0.4	0.5	0.7	0.3	0.5	0.8	0.8	0.2	0.3	0	0	0.3	0.2	0.9	0.9	0.4	0.2	0.5	0.4	0.2	0.5	0.3
DPEP1	1800	0	0.1	0	0.1	0.1	0.1	0	0	0	0	0.1	0	0.3	0.6	0	0.1	0	0.3	0.8	0	0	0	0.1	0.1	0	0	0	0	0	0	0
DPYD	1806	0	0.2	0.8	0.3	0.3	0.9	0	0	0	0.2	0	0.5	0.7	0.4	0.1	0.3	0.2	0.9	0	0.1	0.9	0.2	0.3	0.2	0	0.9	0.5	0.6	0.3	0.8	0.2
DPYS	1807	0	0	0.5	0	0	0	0.1	0.1	0	0.1	0.1	0.8	0	0	0	0.1	0.1	0	0.7	0	0	0	0.1	0	0.1	0.1	0.1	0	0	0.1	0
DPYSL2	1808	0	0.1	0.1	0.2	0.2	0.1	0.8	0.7	0.5	0.5	0.1	0.1	0.1	0.1	0.1	0.1	0.2	0.2	0.1	0.1	0.1	0.1	0.1	0.1	0.1	0.1	0.1	0.1	0.1	0.1	0.1
DPYSL3	1809	0	0.2	0.1	0.2	0.9	0.1	0.8	0.2	0.3	0.6	0.1	0.1	0.2	0.2	0.1	0.1	0.3	0.2	0.1	0.2	0.3	0.9	0.9	0.5	0.1	0.1	0	0	0	0	0.1
SLC26A3	1811	0	0	0.1	0.1	0	0	0	0	0	0	0	0	0	0	0	0	0	0	0	0	0.8	0.8	0	0	0	0	0	0	0	0	0
SLC26A2	1836	0	0.1	0	0.2	0.2	0	0	0	0	0	0	0	0	0	0	0.5	0	0	0	0	0.5	0.8	0	0.1	0.7	0	0	0	0	0	0
DTYMK	1841	0	1	0.4	0.5	0.7	0.8	0.5	0.1	0.2	0.2	0.1	0.2	0.5	0.5	0.9	0.4	0.2	0.2	0.9	0.1	0.1	0.9	0.2	0.9	0.6	0.9	0.5	0.3	0.4	0.4	0.4
DUT	1854	0	0.5	0.8	0.3	0.7	0.6	0.9	0.2	0.2	0.9	0.2	0.1	0.3	0.5	0.2	0.9	0.2	0.9	0.9	0.2	0.2	0.9	0.2	0.9	0.9	0.9	0.5	0.3	0.9	0.9	0.2
TYMP	1890	0	0.1	0.1	0.1	0.1	0.1	0	0.1	0.1	0.1	0.1	0.9	0.1	0.1	0.2	0.2	0.2	0.9	0.1	0.1	0.2	0.2	0.2	0.2	0.2	0.9	0.9	0.2	0.2	0.8	0.4
ECH1	1891	0	0.3	0.8	0.2	0.5	0.6	0.2	0.2	0.2	0.2	0.4	0.5	0.9	0.9	0.2	1	0.2	0.9	1	0.9	0.9	0.2	0.2	0.2	0.3	0.2	0.2	0.3	0.2	0.9	0.2
ECHS1	1892	0	0.9	0.5	0.2	0.9	0.9	0.2	0.9	0.2	0.9	0.3	0.8	0.9	0.9	0.1	0.9	0.2	0.9	0.8	0.2	0.9	0.9	0.2	0.2	0.2	0.1	0.2	0.2	0.2	0.2	0.1
EHHADH	1962	0	0.1	0.4	0.1	0.1	0.1	0.1	0	0.1	0.1	0.1	0.8	0.1	0.1	0.1	0.1	0.1	0.1	0.7	0.1	0.1	0.1	0	0.1	0	0	0	0.1	0	0	0.1
ENO1	2023	0	0.3	0.3	0.2	0.3	0.3	0.9	0.9	0.3	0.8	0.1	0.2	0.2	0.2	0.2	0.2	0.2	0.2	0.3	0.9	0.2	0.2	0.2	0.2	0.9	0.9	0.9	0.3	0.9	0.9	0.9
ENO2	2026	0	0.1	0.1	0.1	0.1	0.1	0.3	0.9	0.2	0.8	0.1	0.1	0.1	0.1	0.1	0.2	0.1	0.1	0.1	0.1	0.1	0.1	0.1	0.1	0.1	0.1	0.1	0.1	0.1	0.1	0.1
ENO3	2027	0	0.6	0.9	0.1	0.1	0.2	0.1	0.2	0.3	0.6	0.5	0.9	0.2	0.2	0.1	0.2	0.1	0.2	0.2	0.8	0.2	0.1	0.2	0.2	0.1	0.2	0.2	0.9	0.2	0.2	0.2
SLC29A1	2030	0	0.2	1	0.1	0.8	0.9	0.2	0.2	0.2	0.1	0.1	0.2	0.9	0.5	0.7	0.7	0	0.2	0	0	0.2	0.1	0.9	0.1	0.3	0	0	0	0	0	0.1
EPHX1	2052	0	0.1	0.6	0.1	0.9	0.4	0.1	0.1	0.1	0.2	0.1	0.7	0.9	0.9	0.9	0.8	0.1	0.2	0.2	0.1	0.1	0.1	0.2	0.1	0.1	0.1	0	0.1	0	0.1	0.1
EPHX2	2053	0	0.2	0.5	0.4	0.2	0.1	0.1	0.1	0.2	0.4	0.1	0.8	0.9	0.2	0.1	0.2	0.1	0.9	0.4	0.1	0.9	0.2	0.2	0.9	0.1	0.1	0.9	0.2	0.1	0	0.1
ESD	2098	0	0.4	0.4	0.4	0.4	0.8	0.4	0.5	0.6	0.8	0.3	0.4	0.6	0.6	0.2	0.7	0.3	0.3	0.4	0.5	0.4	0.5	0.5	0.5	0.9	0.2	0.3	0.3	0.2	0.2	0.3
ETFA	2108	0	0.7	0.8	0.3	0.3	0.5	0.9	0.3	0.9	0.9	0.8	0.8	0.2	0.9	0.2	1	0.9	0.3	0.8	0.9	0.9	0.9	0.2	0.2	0.6	0.9	0.9	0.5	0.2	0.2	0.3
ETFB	2109	0	0.6	0.8	0.3	0.3	0.3	0.1	0.9	0.9	0.9	0.8	0.4	0.9	0.3	0.9	1	0.9	0.3	0.6	0.2	0.3	0.9	0.9	0.2	0.3	0.9	0.9	0.3	0.2	0.1	0.9
ETFDH	2110	0	0.9	0.9	0.1	0.2	0.1	0.1	0.1	0.2	0.1	0.7	0.8	0.1	0.2	0.1	0.3	0.1	0.2	0.5	0.1	0.2	0.1	0.1	0.1	0.1	0.1	0.1	0.1	0.1	0.1	0.1
EXT1	2131	0	0	0	0	0	0	0	0.5	0	0	0	0	0	0	0	0	0.4	0	0	0.8	0	0	0	0	0	0	0.4	0	0	0	0
EXT2	2132	0	0	0	0	0	0	0	0	0.4	0	0	0	0.7	0.8	0	0	0	0.6	0	0	0	0	0	0.4	0	0	0	0	0	0	0
EXTL1	2134	0	0	0	0	0	0	0	0.8	0	0	0	0	0	0	0	0.8	0	0	0	0	1	0	0	0	0	0	0	0	0	0	0.7
EXTL2	2135	0	0	0	0	0.3	0.7	0	0.9	0	0	0	0	0	0	0	0	0	0	0	0	0	0	0	0	0.8	0	0	0	0	0	0
EXTL3	2137	0	0.5	0	0	0	0	0.9	0.9	0.8	0.9	0	0	0	0	0	0	0	0	0	0	0	0	0	0	0	0	0	0	0	0.9	0
F2	2147	0	0.1	0.1	0.1	0.1	0.1	0.1	0.1	0.1	0.1	0.1	0.1	0.9	0.9	0.1	0.2	0.9	0.1	0.1	0.1	0.2	0.2	0.2	0.2	0.1	0	0	0	0	0.8	0.1
FABP1	2168	0	0.1	0.8	0.1	0	0	0.1	0	0.1	0.1	0.1	0.2	0	0	0.1	0.1	0.2	0.1	0.1	0.1	0.1	0.2	0	0.1	0.1	0.1	0	0	0	0	0
ACSL1	2180	0	0.1	0.2	0.1	0.1	0.1	0.1	0.1	0.1	0.1	0.9	0.8	0.1	0.1	0.1	0.2	0.1	0.2	0.9	0.1	0.1	0.1	0.1	0.1	0.1	0.1	0.1	0.1	0.1	0.1	0.1
ACSL3	2181	0	0.9	0.3	0.2	0.2	0.2	0.3	0.4	0.9	0.8	0.9	0.2	0.3	0.9	0.2	0.3	0.1	0.4	0.1	0.2	0.9	0.1	0.2	0.3	0.9	0.9	0.2	0.2	0.1	0.2	0.2
ACSL4	2182	0	0.1	0.8	0.1	0.1	0.1	0.1	0.1	0.1	0.1	0.1	0.1	0.1	0.1	0.1	0.2	0.1	0.1	0.1	0	0.1	0.1	0.1	0.1	0.1	0.1	0.1	0.1	0.1	0.2	0.2
FAH	2184	0	0.1	0.5	0.2	0.9	0.2	0.1	0.1	0.2	0.1	0.1	0.8	0.3	0.9	0.1	0.5	0.1	0.1	0.4	0.1	0.1	0.1	0.1	0.1	0.1	0.1	0.1	0.1	0.1	0.2	0.2
FASN	2194	0	0.1	0.7	0.1	0.6	1	0.6	0.9	0.9	0.2	0.1	0.8	0.2	0.2	0.2	0.3	0.2	0.9	0.1	0.9	0.1	0.2	0.1	0.2	0.1	0.1	0.1	0.1	0.1	0.1	0.2
FBP1	2203	0	0.1	0.3	0.9	0.1	0.1	0.1	0	0.1	0.1	0.1	0.8	0.1	0.1	0.2	0.2	0.2	0.2	1	0	0.1	0.1	0.1	0.1	0.1	0.1	0.1	0.1	0.1	0.1	0.1
FDFT1	2222	0	0	0.9	0	0.3	0.8	0.1	0.1	0.1	0.1	0	0.1	0.1	0.1	0.1	0.2	0	0.1	0	0.1	0.1	0.1	0.1	0.1	0	0.1	0.1	0.1	0.1	0	0.1
FDPS	2224	0	0.2	0.7	0.2	0.3	0.8	0.2	0.1	0.1	0.2	0.1	0.2	0.2	0.2	0.1	0.5	0.1	0.2	0.1	0.1	0.1	0.1	0.1	0.1	0.2	0.1	0.2	0.1	0.1	0.2	0.2
FECH	2235	0	0.5	0.8	0.2	0.4	0.4	0.1	0.3	0.9	0.3	0.3	0.5	0.4	0.5	0.2	0.6	0.2	0.9	0.4	0.1	0.2	0.9	0.5	0.9	0.2	0.2	0.9	0.3	0.2	0.1	0.1
FGA	2243	0	0.2	0.3	0.1	0.1	0.1	0.1	0.1	0.2	0.1	0.2	0.9	0.9	0.3	0.4	0.3	0.4	0.2	0.3	0.9	0.4	0.5	0.9	0.9	0.7	0.1	0.1	0.1	0.2	0.2	0.8
FH	2271	0	0.8	0.6	0.2	0.6	0.5	0.9	0.5	0.9	0.6	1	0.7	0.5	0.5	0.2	0.6	0.2	0.3	0.7	0.2	0.3	0.3	0.9	0.9	0.9	0.9	0.2	0.9	0.1	0.2	0.2
FMO1	2326	0	0	1	0.3	0.1	0	0	0	0	0	0.2	0.1	0.2	0.2	0.2	0	0	0.1	0.8	0.2	0	0	0.1	0	0	0	0	0.1	0	0	0
FMO2	2327	0	0	0	0	0	0.8	0	0	0.5	0	0	0	0	0	0	0	0	0	0	0	0	0.5	0	0.3	0	0	0	0	0.9	0	0
FMO3	2328	0	0	0	0	0	0	0	0	0	0	0	0.8	0	0	0.1	0.1	0	0.1	0.1	0	0	0	0	0	0	0	0	0	0	0	0
FMO4	2329	0	0	0	0.9	0	0	0	0	0	0	0	0.8	0	0	0	0	0	0	0.3	0	0	0	0	0	0	0	0	0	0	0	0
FMO5	2330	0	0	0.5	0	0	0	0	0	0	0	0	0.8	0	0	0.1	0.1	0	0.1	0.1	0	0.1	0.1	0	0	0	0	0	0	0	0.1	0
FOLR1	2348	0	0.4	0	0	0	0	0	0	0	0	0	0	0	0	0.8	1	0	0.2	0.6	0	0	0	0	0	0.3	0	0	0	0	0	0
FOLR2	2350	0	0.9	0.2	0.3	0.9	0.3	0	0.9	0.5	0.9	0	0.9	0.8	1	0.7	0.6	0.8	1	0.2	0	0.4	1	1	0.2	0.9	0	0	0	0	0.9	0
FOLR3	2352	0	0	0	0	0	0	0	0	0	0	0	0	0	0	0	0	0.8	0	0	0	0	0	0	0	0	0	0	0	0	0	0
FPGS	2356	0	0	0	0	0	0	0	0	0	0	0.9	0.3	0.8	0.3	0	0.3	0	0	0	0	0	0	0	0	0	0	0	0.3	0	0	0
FTH1	2495	0	0.2	0.8	0.2	0.9	0.2	0.2	0.4	0.4	0.5	0.2	0.4	0.3	0.9	0.5	0.4	0.2	0.5	0.4	0.2	0.2	0.9	0.3	0.3	0.2	0.1	0.1	0.2	0.2	0.2	0.1
FTL	2512	0	0.1	0.8	0.1	0.1	0.1	0.2	0.1	0.2	0.2	0.1	0.3	0.1	0.2	0.9	0.9	0.1	0.9	0.3	0.1	0.1	0.1	0.2	0.1	0.2	0.1	0.1	0.1	0.1	0.1	0.1
FUCA1	2517	0	0.2	0.9	0.3	0.9	0.9	0.1	0.1	0.2	0.2	0.1	0.5	0.3	0.5	0.2	0.7	0.1	0.2	0.4	0.2	0.8	0.5	0.3	0.5	0.3	0.2	0.2	0.3	0.2	0.2	0.1
FUCA2	2519	0	0.2	0.2	1	0.3	0.3	0.1	0	0.1	0.1	0.1	0.3	0.6	0.9	0.2	0.8	0.2	0.9	0.5	0	0.2	0.2	0.2	0.2	0.9	0	0	0.1	0	0.3	0
FUT1	2523	0	0	0	0	0	0	0	0	0	0	0	0	0	0	0	0.8	0	0	0	0	0	0	0	0	0	0	0	0	0	0	0
FUT3	2525	0	0	0	0	0	0	0	0	0	0	0	0	0	0	0	0	0	0	0	0	0.8	0	0	0	0	0	0	0	0	0	0
FUT8	2530	0	0	0	0.2	0.5	0	0.2	0.1	0.1	0.2	0	0	0.9	0.8	0.5	0.2	0	0.5	0	0	0.2	0.2	0.1	0.1	0.2	0.9	0	0.2	0.2	0	0.4
KDSR	2531	0	0.1	0.1	0.9	0.3	0.8	0.2	0.3	0.4	0.6	0.2	0.3	1	0.8	0.2	0.3	0.2	0.3	0.3	0.5	0.3	0.9	0.3	0.5	0.2	0.1	0.2	0.2	0.1	0	0
G6PC	2538	0	0	0	0	0	0	0	0	0	0	0	0.8	0	0	0	0	0	0	0	0	0	0	0	0	0	0	0	0	0	0	0
G6PD	2539	0	0.1	0.2	0.1	0.6	0.8	0.1	0.2	0.2	0.9	0.1	0.1	0.4	0.6	0.2	0.2	0.2	0.2	0.2	0.2	0.2	0.2	0.9	0.1	0.1	0.5	0.3	0.6	0.8	0.6	0.7
SLC37A4	2542	0	0	0.5	0.3	0	0.1	0	0.1	0	0.3	0	0.8	0.1	0.2	0	0.1	0.1	0.2	0.2	0.1	0	0	0.1	0.1	0	0.1	0	0	0	0.2	0.1
GAA	2548	0	0.9	0.9	0.9	0.3	0.3	0.1	0.1	0.1	0.2	0.1	0.5	0.3	0.9	0.3	0.7	0.9	0.4	0.2	0.1	0.2	0.2	0.1	0.9	0.8	0.2	0.1	0.1	0.2	0.6	0.1
GAD1	2571	0	0	0	0	0	0	0.9	0.8	0	0.4	0	0	0	0	0	0	0	0	0	0	0	0	0	0	0	0	0	0	0	0	0
GAD2	2572	0	0	0	0	0	0	0.1	0.8	0.1	0.6	0	0	0	0	0	0	0	0.9	0	0	0	0	0	0	0	0	0	0	0	0	0
GALC	2581	0	0.1	0.1	0.9	0.8	0.6	0.2	0.9	0.9	0.1	0	0.1	0.2	0.9	0	0.2	0.1	0.2	0.1	0	0.1	0.1	0.1	0.1	0	0	0.1	0.9	0.2	0.1	0
GALE	2582	0	0.2	1	0.7	0.9	0.3	0.1	0.2	0.2	0.9	0.1	0.8	0.2	0.2	0.2	0.9	0.1	0.2	0.4	0.9	0.9	0.2	0.9	0.2	0.9	0.1	0.1	0.2	0.2	0.2	0.1
B4GALNT1	2583	0	0	0	0	0.8	0	0	0	0	0	0	0	0	0	0	0	0	0	0	0	0	0	0	0	0	0	0	0	0	0	0
GALK1	2584	0	0.2	0.8	0.2	0.9	0.2	0.1	0.1	0.1	0.2	0.1	0.3	0.9	0.9	0.1	0.1	0.1	0.2	0.2	0.1	0.1	0.1	0.1	0.1	0.1	0.1	0.1	0.1	0.1	0.1	0.1
GALK2	2585	0	0	0.2	0.9	0.2	0.2	0	0.1	0	0.1	0	0.8	0.3	0.9	0.1	0.8	0.5	1	0.6	0	0.9	0.2	0.2	0.2	0	0.4	0.9	0.5	0.2	0.2	0.9
GALNS	2588	0	0.1	0.1	0	0.3	0.6	0.2	0.1	0	0.1	0	0.3	0.4	0.8	0	0.9	0	0.2	0.2	0	0	0	0	0.1	0.2	0	0	0.3	0.9	0.1	0
GALNT1	2589	0	0.3	0.9	0.4	0.3	0	0	0	0	0.3	0	0.9	0.3	0.3	0	0	0.9	0.8	0	0	0.3	0.9	0.1	0.3	0.3	0.6	0.2	0.5	0.4	0.7	0.3
GALNT2	2590	0	0.2	0.6	0.3	0.3	0.9	0.2	0.1	0.1	0.9	0	0.8	0.3	0.3	0.2	0.5	0.2	0.3	0.2	0	0.1	0.2	0.2	0.9	0.2	0.9	0.1	0.9	0.2	0.5	0.2
GALNT3	2591	0	0	0	0.2	0	0	0	0	0	0	0	0	0.5	0.4	0.2	0	0.2	0.8	0	0	0.4	0.3	0	0.5	0	0	0	0.1	0	0	0
GALT	2592	0	0.2	0.8	0.1	0.2	0.2	0	0.1	0.1	0.1	0.1	0.5	0.2	0.2	0.1	0.2	0.1	0.1	0.2	0	0.9	0.2	0.1	0.1	0.2	0.2	0.3	0.9	0.2	0.2	0.2
GAMT	2593	0	0.5	0.8	0.1	0.9	0.3	0.1	0.9	0.5	0.5	0.1	0.8	0.7	1	0.1	0.3	0.1	0.7	0.4	0.2	0.1	0.1	0.9	0.2	0	0.1	0	0.1	0	0	0.2
GANC	2595	0	0	0	0	0.9	0	0	0	0	0.2	0	0	0.3	0	0	0.2	0	0.9	0	0	0	0	0	0	0	0.8	0	0.3	0	0	0
GAPDH	2597	0	0.8	0.6	0.9	0.7	0.6	0.5	0.6	0.7	0.8	0.9	0.2	0.5	0.3	0.2	0.3	0.9	0.9	0.5	0.5	0.3	0.3	0.4	0.3	0.3	0.9	0.5	0.6	0.5	0.9	0.4
GART	2618	0	0.6	0.6	0.4	0.8	1	0.4	0.9	0.3	0.3	0.2	0.5	0.8	0.8	0.2	0.4	0.2	0.6	0.1	0.1	0.3	0.5	0.9	0.9	0.1	1	0.6	1	0.4	0.5	0.9
GATM	2628	0	0.1	0.4	0.1	0.2	0.1	0.1	0.1	0.1	0.1	0.1	0.3	0.2	0.2	0.1	0.1	0.1	0.6	0.8	0	0.1	0.1	0.1	0.1	0.1	0.1	0.1	0.1	0	0	0.1
GBA	2629	0	0.9	0.3	0.9	0.4	0.5	0.3	0.5	0.5	0.6	0	0.6	0.4	0.6	0.9	0.8	0.2	0.5	0.3	0.2	0.5	0.4	0.9	0.3	1	0	0	0.9	0	0.9	0
GBE1	2632	0	0.5	0.2	0.1	0.4	0.2	0.1	0.2	0.3	0.4	0.3	0.8	0.4	0.5	0.1	0.6	0.2	0.5	0.3	0.2	0.2	0.2	0.3	0.3	0.2	0.2	0.2	0.9	0.2	0.9	0.9
GC	2638	0	0.1	0.1	0.2	0.1	0.1	0.1	0.1	0.2	0.1	0.1	0.1	0.3	0.9	0.2	0.1	0.9	0.2	0.9	0.9	0.9	0.9	0.3	0.9	0.1	0	0	0	0	0.8	0.1
GCDH	2639	0	0.9	0.6	0.1	0.3	0.1	0.1	0.2	0.2	0.1	0.2	0.8	0.5	0.9	0.1	0.2	0.1	0.9	0.5	0	0.1	0.1	0.2	0.2	0	0.9	0.9	0.3	0.2	0.2	0.1
GCH1	2643	0	0	0	0	0	0	0	0	0	0	0	0.8	0	0	0	1	0	0	0	0	0	0	0	0	0	0	0	0	0	0	0
GCK	2645	0	0	0	0	0	0	0	0	0	0	0	0.8	0	0	0	0	0	0	0	0	0	0	0	0	0	0	0	0	0	0	0
GCNT1	2650	0	0.3	0	0	0	0	0	0	0	0	0	0	0	0	0	0.8	0.2	0.9	0	0	0.2	0	0	0	0	0	0	0	0	0	0
GCNT2	2651	0	0	0.8	0	0	0	0	0	0	0	0	0	0	0	0	0	0	0	0	0	0	0	0	0	0	0	0	0	0	0	0
GCSH	2653	0	0.9	0.8	0.2	0.5	0.9	0.2	0.3	0.1	0.1	0.2	0.9	0.1	0.1	0.1	0.1	0.2	0.1	0.3	0.1	0.1	0	0	0.1	0.9	0	0.2	0.1	0.1	0.2	0.2
GFPT1	2673	0	0.2	0.5	0.5	0.3	0.2	0.1	0.1	0.2	0.9	0.1	0.5	0.4	0.4	0.2	0.9	0.3	0.8	0.2	0.1	0.4	0.4	0.2	0.3	0.3	0.2	0.9	0.9	0.2	0.1	0.1
GGT1	2678	0	0	0.2	0.3	0.1	0.1	0	0	0.1	0.1	0	0.2	0.1	0.9	0	0	0.1	0.9	0.8	0	0.1	0	0	0.1	0	0	0.2	0	0	0	0
B4GALT1	2683	0	0.2	0.3	0.3	0.3	0.3	0	0	0	0	0.9	0.8	0.2	0	0.2	0	0	0	0	0.3	0	0.2	0.9	0.2	0.8	0.5	0.2	0.9	0.2	0.5	0.3
GGT7	2686	0	0.1	0.2	0	0.9	0.9	0.4	0.8	0.2	0.4	0.1	0.2	0.9	0.9	0	0.1	0	0.3	0	0	0	0	0	0.2	0	0.1	0	0	0	0	0
GGT5	2687	0	0.1	0.1	0.1	0	0.1	0	0.1	0.2	0.1	0.1	0.2	0.2	0.2	0.2	0.8	0.2	0.3	0.7	0.1	0.1	0.1	0.1	0.2	0	0	0	0	0	0	0
GIF	2694	0	0	0	0	0	0	0	0	0	0	0	0	0	0	0	0	0	0	0	0	0	0	0	0	0	0	0	0.8	0	0	0
GK	2710	0	0.1	0.9	0.5	0.9	0	0.2	0.9	0.9	0.5	0.2	0.4	0.2	0.6	0.1	0.2	0	0.1	0.8	0	0.1	0	0.1	0.1	0	0.1	0.1	0.1	0.2	0.1	0.5
GK2	2712	0	0	0	0	0	0.1	0.1	0.1	0.1	0.1	0.1	0.1	0.2	0.8	0	0	0	0	0	0	0	0	0	0	0	0	0	0	0	0	0
GLA	2717	0	0.1	0.1	1	0.9	0.3	0	0	0.1	0.1	0	0.5	0.2	0.9	0	0.8	0.2	0.3	0.1	0.1	0.2	0.1	0.1	0.2	0	0	0.1	0.2	0.1	0.2	0.2
GLB1	2720	0	0.2	0.9	0.9	0.3	0.9	0.1	0.1	0.1	0.9	0	0.9	0.2	0.2	0.1	0.8	0.1	0.9	0.5	0	0.2	0.1	0.1	0.1	0.2	0.1	0.2	0.2	0.2	0.9	0.2
GCLC	2729	0	0.9	0.8	0.5	0.4	0.3	0.2	0.8	1	0.6	0.9	0.7	0.6	0.4	0.2	0.5	0.9	0.7	0.9	0.2	0.6	0.7	0.7	0.6	0.2	0.3	0.9	0.5	0.9	0.3	0.1
GCLM	2730	0	0.1	0.4	0.2	0.9	0.9	0.2	0.9	0.5	0.3	0.1	0.3	0.2	0.3	0.2	0.5	0.9	0.9	0.9	0	0.1	0.9	0.2	0.1	0.9	0.2	0.9	0.9	0.2	0.9	0.8
GLDC	2731	0	0	0.9	0	0.1	0.1	0.1	0.1	0.1	0.1	0.1	0.8	0	0	0	0	0.1	0	0.1	0	0	0	0	0	0.1	0	0	0	0	0	0
GLO1	2739	0	0.4	0.8	0.9	0.4	0.8	0.5	0.9	0.3	0.7	0.2	0.3	0.3	0.4	0.9	0.5	0.2	0.3	0.5	0.5	0.9	0.3	0.5	0.3	0.3	0.9	0.9	0.3	0.9	0.9	0.9
GLS	2744	0	0.1	0.1	0.2	0.1	0.1	0.1	0.8	0.2	0.4	0.1	0.1	0.1	0.1	0.1	0.2	0.1	0.1	0.6	0	0.1	0.1	0.1	0.1	0.1	0.9	0.9	0.3	0.2	0.1	0.2
GLRX	2745	0	0.5	0.6	0.2	0.9	0.4	0.9	0.2	0.3	0.1	0.3	0.3	0.2	0.2	0.2	0.2	0.9	0.9	0.7	0.3	0.3	0.9	0.9	0.3	0.3	0.9	0.8	0.5	0.7	0.5	0.9
GLUD1	2746	0	0.2	0.8	0.2	0.2	0.2	0.1	0.9	0.9	0.2	0.1	0.4	0.1	0.2	0.2	0.1	0.2	0.2	0.3	0.1	0.1	0.2	0.1	0.2	0.1	0.2	0.2	0.2	0.2	0.1	0.1
GLUD2	2747	0	0	0.1	0	0.1	0.1	0	0.1	0.1	0.1	0	0.1	0.9	0.8	0	0.1	0.1	0.1	0.1	0	0	0	0	0	0.1	0	0	0	0	0	0
GLUL	2752	0	0.1	0.1	0.1	0.1	0.1	0.1	0.3	0.2	0.8	0.1	0.1	0.1	0.1	0.1	0.1	0.1	0.1	0.1	0	0.1	0.1	0.1	0.1	0.1	0.1	0.1	0	0.1	0.1	0.1
GMDS	2762	0	0.2	0.2	0.6	0.9	0.2	0.2	0.2	0.2	0.2	0	0.9	0.9	0.3	0.9	0.9	0.2	1	0.9	0.1	1	0.8	0.2	0.3	0.1	0.9	0.3	0.3	0.2	0.5	0.1
GMPR	2766	0	0.2	0.1	0	0.9	0.2	0.1	0.1	0.8	0.1	0.1	0.1	0.6	0.8	0.1	0.2	0	0.2	0.2	0.1	0.1	0.1	0	0.2	0	0	0	0	0	0	1
GNS	2799	0	0.1	0.1	0.5	0.9	0.3	0.1	0.1	0.1	0.2	0.1	0.1	0.9	0.9	0.1	0.8	0.1	0.2	0.3	0	0.1	0.1	0.2	0.1	0.2	0.2	0.2	0.9	0.3	0.3	0.1
GOT1	2805	0	1	1	0.1	0.2	0.3	0.3	0.4	0.3	0.5	1	0.8	0.2	0.2	0.1	0.3	0.2	0.1	0.7	0.3	0.2	0.2	0.1	0.2	0.1	0.1	0.1	0.1	0.1	0.1	0.1
GOT2	2806	0	0.6	0.8	0.2	0.3	0.3	0.9	1	0.3	1	0.8	0.7	0.3	0.3	0.1	0.4	0.2	0.9	0.4	0.2	0.2	0.9	0.9	0.2	0.9	0.2	0.9	0.3	0.2	0.1	0.2
GPD1	2819	0	0	0.2	0.3	0	0	0.1	0.1	0.5	0.1	0.1	0.3	0	0.1	0.1	0.9	0.2	0.2	0.8	0.9	0.1	0.1	0.1	0.1	0	0	0	0	0	0	0
GPD2	2820	0	0.9	0.1	0.2	0.2	0.1	0.4	0.7	0.3	0.9	0.1	0.1	0.9	0.9	0.2	0.2	0.1	0.5	0.2	0.2	0.9	0.9	0.2	0.9	0.9	0.2	0.2	0.2	0.1	0.9	0.8
GPI	2821	0	1	0.9	0.3	0.5	0.3	0.9	0.7	0.5	0.8	0.4	0.4	0.5	0.3	0.9	0.6	0.2	0.9	0.4	0.5	0.3	0.9	0.4	0.3	0.2	0.3	0.9	0.4	0.9	0.5	0.3
GPT	2875	0	0	0.1	0	0	0	0	0.1	0.2	0.2	0.9	0.8	0	0	0	0.1	0.1	0.1	0.9	0.1	0.1	0.2	0	0	0	0	0	0	0	0	0
GPX1	2876	0	0.3	0.5	0.3	0.5	0.6	0.9	0.2	0.3	0.9	0.2	0.3	0.5	0.3	0.2	0.8	0.2	0.9	0.4	0.3	0.5	0.3	0.9	0.9	0.3	0.4	0.3	0.3	0.9	0.4	0.8
GPX2	2877	0	0	0	0.1	0	0	0	0	0	0	0	0.5	0	0	0.3	0	0.4	0.1	0	0.1	0.8	0.4	0.5	0.9	0	0	0	0	0	0	0
GPX3	2878	0	0.1	0.1	0.1	0.1	0.1	0	0	0.1	0.1	0.1	0.1	0.2	0.2	0.2	0.2	0.1	0.2	0.8	0.2	0.1	0.1	0.2	0.1	0.1	0	0	0	0	0.2	0.1
GPX4	2879	0	0.3	0.4	0.9	0.9	0.3	0.5	0.5	0.4	0.4	0.2	0.9	0.7	0.8	0.2	1	0.2	0.9	0.5	0.9	0.9	0.9	0.3	0.9	0.9	0.3	0.3	0.3	0.9	0.9	0.5
GPX7	2882	0	0.3	0.3	0.9	0.5	0.8	0.2	0	0	0.1	0	0	0.1	0.2	0.1	0.1	0	0.1	0	0.1	0	0	0.1	0.1	0.9	0.1	0	0.1	0.2	0.1	0.2
GSR	2936	0	0.5	0.3	0.3	0.4	0.6	0.2	0.5	0.5	0.6	0.2	0.5	1	0.8	0.9	0.3	0.3	0.7	1	0.2	0.5	0.6	0.6	0.4	0.9	0.4	0.7	0.8	0.6	0.8	0.4
GSS	2937	0	0.3	0.5	0.2	0.4	0.4	0.9	0.5	0.4	1	0.2	0.4	0.6	0.8	0.9	0.9	0.3	0.5	1	0.9	0.4	0.4	0.3	0.4	0.2	0.9	0.4	0.4	0.2	0.6	0.4
GSTM1	2944	0	0.9	0.9	0.9	0.5	0.5	0.9	0.2	0	0.9	0.2	0.6	0.8	1	0	0.3	0.9	0	0.1	0.9	0.1	0.2	0.3	0.1	0.2	0.2	0.1	0.2	0.2	0.2	0.2
GSTZ1	2954	0	0.2	0.3	0.2	0.5	1	0.1	0.9	0.9	0.2	0.1	0.8	0.9	0.9	0.1	0.3	0.1	0.2	0.9	0.2	0.1	0.2	0.1	0.2	0.9	0.1	0.1	0.1	0.1	0.2	0.2
GUCY1A2	2977	0	0.5	0	0.1	0.1	0	1	0.8	0	0.6	0.1	0.1	0.2	0	0	0	0	0.2	0	0	0	0	0	0.1	0	0.1	0	0	0	0.1	0
GUCA1A	2978	0	0	0	0	0	0	0	0	0	0.8	0	0	0	0	0	0	0	0	0	0	0	0	0	0	0	0	0	0	0	0	0
GUCY1A3	2982	0	0.2	0	0.2	0	0.1	0.1	0.2	0.1	0.5	0	0	0.1	0	0	0	0	0.1	0	0	0.2	0.1	0	0.1	0.1	0	0	0	0	0	0.8
GUCY1B3	2983	0	0.9	0.1	0.3	0.2	0.1	0.9	1	0.2	0.6	0.1	0.1	0.9	0	0.1	0.9	0.2	0.1	0.1	0	0.3	0.2	0	0.2	0.1	0.1	0	0	0.1	0	0.8
GUCY2C	2984	0	0	0	0.9	0	0	0	0	0	0	0.3	0	0	0.9	0.8	0	0.5	0	0.8	0	0	0	0	0	0	0	0	0	0	0	0
GUCY2F	2986	0	0	0.3	0	0	0.3	0	0	0	0.8	0	0	0.3	0	0	0	0	0	0	0	0	0	0	0	0	0	0	0	0	0.7	0
GUK1	2987	0	0.2	0.1	0.2	0.2	0.9	0.2	0.2	0.2	0.8	0.1	0.1	0.2	0.2	0.1	0.2	0.1	0.2	0.1	0.1	0.1	0.1	0.1	0.1	0.1	0.1	0.2	0.2	0.2	0.1	0.1
GUSB	2990	0	0.1	0.2	0.3	0.2	0.1	0	0	0.1	0.1	0	0.8	0.2	0.2	0.3	0.6	0.1	0.2	0.3	0.1	0.2	0.2	0.1	0.1	0.1	0.2	0.1	0.4	0.7	1	0.2
GYG1	2992	0	0.2	0.1	0.1	0.3	0.2	0.2	0.9	0.5	0.8	0.4	0.2	0.7	0.6	0.1	0.3	0.9	0.9	0.1	0.2	0.3	0.3	0.3	0.3	0.1	0.2	0.2	0.9	0.2	0.9	0.2
GYS1	2997	0	0.8	0.1	0.2	0.1	0.2	0.1	0.2	0.9	0.9	0.8	0.1	0.3	0.9	0.1	0.9	0.1	0.1	0.1	0.2	0.2	0.2	0.2	0.9	0.1	0.9	0.9	0.2	0.1	0.2	0.9
GYS2	2998	0	0.1	0.1	0.1	0.1	0.1	0.1	0.1	0.1	0.1	0.2	0.8	0.1	0.1	0	0.1	0	0.1	0	0.1	0.1	0.1	0.1	0.1	0	0	0.1	0.1	0.1	0.1	0.1
GUCY2D	3000	0	0	0	0	0	0	0	0	0	0.8	0	0	0	0	0	0	0	0	0	0	0	0	0	0	0	0	0	0	0	0	0.1
HSD17B10	3028	0	0.7	0.4	0.5	0.8	0.6	0.3	0.9	0.9	0.3	0.9	0.7	0.3	0.3	0.9	0.8	0.2	0.5	0.6	0.3	0.9	0.9	0.2	0.9	0.4	0.5	0.5	1	0.3	0.2	0.3
HAGH	3029	0	0.9	0.6	0.2	0.5	0.3	0.9	0.7	0.4	0.6	0.4	0.8	0.3	0.4	0.9	0.8	0.9	0.9	0.7	0.2	0.3	0.3	0.3	0.3	0.2	0.2	0.2	0.9	0.2	0.1	0.2
HADHA	3030	0	0.4	0.5	0.9	0.5	0.5	0.1	0.9	0.9	0.9	1	0.4	0.3	0.5	0.9	0.8	0.2	0.5	0.4	0.2	0.3	0.9	0.2	0.9	0.3	0.2	0.2	0.9	0.2	0.2	0.2
HADHB	3032	0	1	0.4	0.9	0.5	1	0.2	0.9	0.3	0.9	0.8	0.6	0.4	0.4	0.9	0.6	0.9	0.4	0.4	0.2	0.3	0.5	0.9	0.9	0.3	0.9	0.9	0.9	0.2	0.9	0.9
HADH	3033	0	0.4	0.6	0.6	0.4	1	0.9	0.9	0.3	0.2	0.8	0.6	0.5	0.4	0.2	1	0.9	0.5	1	0.9	0.5	0.5	0.9	0.9	0.9	0.9	0.9	0.9	0.2	0.2	0.3
HAL	3034	0	0	0.8	0	0	0	0	0	0	0	0.1	0.3	0	0	0	0.1	0.1	0	0	0	0	0	0.1	0	0	0	0	0.1	0	0	0
HAS1	3036	0	0.2	0.2	0.2	0	0	0.9	0.9	0.2	0.4	0.9	0.2	0.2	0.2	0	0	0.5	0	0.9	0	0	0	0	0	0.9	0.5	0.7	0.8	0.3	0	0.9
HAS2	3037	0	0	0	0	0	0	0	0	0	0.8	0	0	0	0	0	0.4	0	0	0	0	0	0	0	0	0	0	0	0	0	0	0
HAS3	3038	0	0	0	0	0	0	0	0.8	0	0	0	0	0	0	0	0	0	0	0	0	0	0	0	0	0	0	0	0	0	0	0
HEXA	3073	0	0.2	0.2	0.9	0.9	0.2	0.1	0.1	0.1	0.1	0.1	0.2	0.9	0.3	0.2	0.8	0.1	0.3	0.4	0.1	0.9	0.2	0.2	0.2	0.9	0.1	0.2	0.3	0.3	0.6	0.1
HEXB	3074	0	0.2	0.4	0.8	0.2	0.3	0.1	0.1	0.2	0.2	0.1	0.9	0.9	0.9	0.9	0.8	0.2	0.5	0.7	0.1	0.3	0.9	0.2	0.9	1	0.2	0.9	0.5	0.5	0.7	0.2
HGD	3081	0	0	0.3	0	0	0	0	0	0	0.1	0	0.8	0	0	0	0	0.2	0.1	0.4	0	0.1	0.1	0	0.1	0	0	0	0	0	0	0.1
HK1	3098	0	0.4	0.1	0.2	0.2	0.1	0.3	0.8	0.3	0.8	0.9	0.1	0.2	0.2	0.1	0.1	0.2	0.1	0.1	0.2	0.2	0.2	0.2	0.9	0.2	0.9	0.9	0.9	0.2	0.1	0.5
HK2	3099	0	0.2	0	0.1	0.9	0.1	0	0.1	0	0.8	0.1	0	0.9	0.2	0.1	0.1	0.1	0.1	0.1	0.1	0.9	0.3	0.1	0.1	0	0.2	0.1	0.1	0	0.2	0
HK3	3101	0	0.1	0.1	0	0	0	0.1	0.1	0	0	0.1	0.2	0	0.1	0.1	0.1	0.1	0.1	0	0	0.1	0.1	0.1	0.1	0.1	0.9	0.1	0.1	0.1	0.8	0.1
HLCS	3141	0	0	0	0.2	0.8	0	0.6	0.5	0.4	0.9	0	0.5	0.2	0.5	0	0	0	0.3	0	0	0	0	0	0.2	0	0	0	0.2	0	0	0
HMBS	3145	0	0.1	0.8	0.1	0.2	0.2	0.1	0.1	0.1	0.1	0.1	0.1	0.1	0.1	0.1	0.1	0.1	0.1	0.1	0	0.1	0.1	0.1	0.1	0.1	0.1	0.1	0.1	0.1	0.1	0
HMGCL	3155	0	0.1	0.4	0.2	0.2	0.3	0.1	0.1	0.1	0.1	0.1	1	0.2	0.2	0.1	0.5	0.2	0.1	0.8	0.1	0.2	0.1	0.1	0.1	0.9	0.1	0.1	0.2	0.1	0.1	0.9
HMGCR	3156	0	0.1	0.1	0	0.7	0.8	0	0	0	0	0	0.1	0	0	0	0	0	0	0	0	0	0	0	0	0	0	0	0	0	0	0
HMGCS1	3157	0	0.1	1	0.1	0.3	0.8	0.9	0.1	0.1	0.1	0	0.9	0.1	0.1	0	0.3	0.1	0.1	0.1	0.1	0.1	0.1	0.1	0.1	0.1	0.1	0.1	0.1	0.1	0	0
HMGCS2	3158	0	0.1	0.4	0.1	0	0	0.1	0	0	0	0.1	0.8	0.1	0.2	0	0.1	0.1	0.1	0.1	0	0.1	0.2	0.1	0.1	0.1	0	0	0	0	0	0
HMOX1	3162	0	0	0.8	0.9	0.2	0.2	0.1	0	0	0.1	0	0.6	0.6	0.7	0.3	0.9	0.1	0.3	0.5	0.1	0.2	0.1	0.1	0.1	0.9	0.9	0	0.1	0.1	0.5	0
HMOX2	3163	0	0.3	0.2	0.2	0.8	0.4	0.3	0.7	0.3	0.5	0.9	0.4	0.6	0.7	0.3	0.8	0.2	0.3	0.2	0.1	0.9	0.2	0.9	0.2	0.2	0.3	0.8	0.6	0.5	0.3	0.1
HNMT	3176	0	0.9	0.8	0.3	0.3	0.9	0.2	0.9	0.5	0.9	0.1	1	0.7	0.4	0.2	0.9	0.3	0.3	0.4	0.1	0.3	0.9	0.3	0.9	0.9	0.1	0	0	0	0.5	0
SLC29A2	3177	0	0	0.8	0	0	0	0	0	0	0.8	0	0	0	0	0	0	0	0	0	0	0	0	0	0	0	0	0	0	0	0	0
HPD	3242	0	0	0.1	0	0	0	0	0	0.1	0	0	0.8	0	0	0	0.1	0.1	0.1	0.5	0	0	0	0	0	0	0	0	0	0	0	0
HPGD	3248	0	0.2	0	0.2	0.3	0.5	0	0	0	0	0	0.3	0	0	0.1	0	0.1	0	0.1	0.1	0.2	0.2	0.4	0.3	0.8	0	0	0.1	0	0	0
HPRT1	3251	0	0.3	0.3	0.2	0.8	0.8	0.9	0.4	0.9	0.6	0.2	0.9	1	0.6	0.9	0.3	0.1	0.9	0.9	0.2	0.2	0.2	0.2	0.2	0.9	0.9	0.3	0.9	0.2	0.2	0.4
HSD3B1	3283	0	0.1	0.1	0.1	0	0	0.1	0	0	0	0	0	0	0	0	0.2	0	0	0	0	0	0	0	0	0.8	0	0	0	0	0	0
HSD3B2	3284	0	0.1	0	0	0.1	0.1	0	0.1	0.1	0	0	0	0	0.1	0	0.8	0	0	0	0	0	0	0.1	0	0	0	0	0	0	0	0
HSD11B1	3290	0	0	0	0	0	0	0	0.1	0.1	0	0	0.8	0.1	0.1	0.1	0.1	0.1	0.1	0.1	0	0	0	0	0.1	0	0	0	0	0.1	0	0
HSD11B2	3291	0	0.1	0.1	0.1	0.1	0.1	0	0	0	0	0	0	0.1	0.1	0	0	0	0	0.9	0	0.1	0.1	0	0.1	0.8	0	0	0	0	0	0
HSD17B1	3292	0	0.1	0.1	0	0.1	0	0.1	0	0	0	0	0	0.1	0	0	0	0	0	0	0	0	0	0	0	0.8	0	0	0	0	0	0
HSD17B3	3293	0	0	0	0	0.3	0.3	0	0	0	0	0	0	0.6	0.8	0	0	0	0	0	0	0	0	0	0	0	0	0	0.2	0	0	0
HSD17B2	3294	0	0	0.8	0.1	0	0	0.1	0	0	0.9	0	0.4	0	0	0	0	0.1	0.2	0	0	0.1	0.1	0.1	0.1	0.5	0	0	0	0	0	0
HSD17B4	3295	0	0.2	0.8	0.2	0.9	0.9	0.2	0.2	0.2	0.2	0.1	0.7	0.2	0.2	0.9	0.3	0.1	0.2	0.2	0.1	0.2	0.2	0.1	0.2	0.9	0.1	0.1	0.1	0.1	0.1	0.3
NDST1	3340	0	0	0	0	0	0	0	0	0	0	0	0.8	0	0	0	0	0	0.4	0	0	0	0	0	0	0	0	0	0	0	0	0.5
IDH1	3417	0	0.9	0.8	0.3	0.4	0.8	0.3	0.1	0.2	0.9	0.1	1	0.6	0.6	0.2	0.6	0.9	0.3	0.5	0.2	0.9	0.9	0.9	0.3	0.9	0.2	0.1	0.1	0.1	0.2	0.2
IDH2	3418	0	0.8	0.3	0.2	0.2	0.2	0.9	0.3	0.2	0.1	0.8	0.4	0.2	0.1	0.1	0.1	0.1	0.9	0.8	0.3	0.9	0.2	0.2	0.2	0.6	0.2	0.9	0.9	0.2	0.9	0.5
IDH3A	3419	0	1	0.2	0.9	0.7	0.4	0.2	0.8	0.4	0.8	0.8	0.2	0.5	0.6	0.2	0.8	0.9	0.3	0.5	0.2	0.3	0.3	0.9	0.3	0.5	0.5	0.5	0.5	0.9	0.2	0.2
IDH3B	3420	0	0.7	0.1	0.2	0.4	0.5	0.2	0.8	0.4	0.8	1	0.2	0.4	0.6	0.9	0.5	0.1	0.2	0.9	0.1	0.9	0.9	0.9	0.9	0.9	0.7	0.4	0.4	0.9	0.9	0.2
IDH3G	3421	0	0.5	0.2	0.2	0.3	0.3	0.2	0.8	0.5	0.8	0.6	0.1	0.5	0.4	0.2	0.4	0.1	0.2	0.3	0.1	0.9	0.9	0.9	0.9	0.9	0.7	0.9	0.5	0.2	0.2	0.2
IDI1	3422	0	0.1	0.8	0.1	0.9	0.8	0.2	0.1	0.1	0.1	0	0.1	0.1	0.1	0.1	0.9	0.1	0.1	0.1	0.1	0.1	0.1	0.1	0.1	0.1	0.1	0.1	0.1	0.1	0.1	0.1
IDS	3423	0	0	0	0	0	0	0.1	0	0	0	0	0	0	0	0	0	0	0.1	0	0	0	0	0	0	0	0	0.2	0.3	0.8	0	0
IDUA	3425	0	0.2	0.2	0.2	0.7	0.9	0	0	0	0	0	0.2	0.2	0.2	0	0.3	0.2	0.2	0	0	0.2	0.2	0	0.2	0	0	0	0.8	0.7	0.3	0
IMPA1	3612	0	0.3	0.2	0.2	0.4	0.4	0.3	1	0.7	1	0.3	0.1	1	0.8	0.1	0.9	0.2	0.9	0.9	0.9	0.3	0.5	0.9	0.3	0.1	0.3	0.6	0.5	0.9	0.2	0.6
IMPA2	3613	0	0.1	0.1	0.1	0.8	0	0	0	0	0.1	0.1	0.2	0	0.1	0.1	0	0	0.5	0.4	0.9	0.1	0.1	0.2	0.1	0.1	0.9	0	0.1	0	0.5	0
IMPDH1	3614	0	0.1	0	0.1	0.1	0	0.1	0	0.1	0.8	0	0	0.1	0.1	0.1	0	0	0.1	0	0	0	0.1	0.1	0.1	0	0.1	0.2	0.1	0.1	0.9	0
IMPDH2	3615	0	0.9	0.3	0.2	0.8	0.3	0.9	0.1	0.1	0.9	0.1	0.2	0.3	0.3	0.1	0.2	0.1	0.9	0.1	0.2	0.2	0.2	0.2	0.2	0.2	0.9	0.9	0.9	0.2	0.2	0.1
IDO1	3620	0	0	0	0	0	0	0	0	0	0	0	0	0	0	0.4	0	0	0	0	0	0	0	0	0	0.4	0	0	0	0	0	0.8
INPP1	3628	0	0.9	0.5	0.9	0.9	0.3	0.5	0.7	0.5	0.8	0.2	0.5	0.3	0.7	0.2	0.5	0.9	0.3	0.9	0.3	0.6	0.5	0.4	0.3	0.2	0.5	0.5	0.9	0.2	0.5	0.2
INPP4A	3631	0	0.1	0	0.1	0	0	0.5	0.8	0.3	0.9	0	0.1	0.2	0.1	0	0.1	0.2	0.2	0	0	0.2	0.9	0.9	0.2	0	0.1	0.6	0.7	0.3	0.2	0
INPP5A	3632	0	0.2	0.1	0.1	0.9	0.9	0.9	0.4	0.2	0.3	0.2	0.1	0.9	0.5	0.2	0.5	0	0.1	0	0	0.2	0.9	0.5	0.9	0	0	0	0	0	0	0.8
INPP5B	3633	0	0.2	0	0	0.2	0.1	0	0	0.2	0.2	0	0	0.9	1	0	0.2	0.1	0	0	0	0	0	0	0.1	0	0.6	0.2	0.7	0.5	0.2	0.8
INPP5D	3635	0	0	0.1	0	0	0	0.1	0.1	0.1	0.1	0.2	0.1	0.1	0	0	0.1	0.1	0.1	0	0	0.1	0.1	0	0.1	0	0.8	0.6	0.7	0.7	0.3	0.1
INPPL1	3636	0	0.2	0.1	0.9	0.2	0.2	0.1	0	0.2	0.5	0	0.1	0.5	0.8	0.1	0.2	0	0.9	0	0	0.2	0.1	0.1	0.9	0.2	0.2	0.2	0.4	0.3	0.5	0.5
IREB2	3658	0	0.3	0	0.9	0.5	0.4	0.2	0.2	0	0.3	0	0.3	0.5	0.2	0.2	0.4	0	0.9	0.9	0	0	0.2	0	0	0	1	0.5	0.6	0.8	0	0
ITPA	3704	0	0.4	0.3	0.3	0.4	0.8	0.6	0.2	0.2	0.3	0.1	0.2	0.5	0.4	0.1	0.9	0.2	0.2	0.3	0.2	0.1	0.2	0.1	0.9	0.3	0.3	0.4	0.5	0.3	0.5	0.3
ITPKA	3706	0	0	0	0.1	0	0	0	0.8	0	0	0	0	0	0	0	0	0	0	0	0	0	0	0	0	0	0	0	0	0	0	0
ITPKB	3707	0	0	0	0.1	0	0.1	0	0.9	0.6	0	0	0	0	0	0	0	0.2	0.1	0	0	0.9	0.3	0.8	0.2	0	0.2	0.6	0.8	0.9	0	0.4
IVD	3712	0	0.5	0.3	0.9	0.4	0.4	0.2	0.2	0.2	0.9	0.2	0.8	0.3	0.3	0.2	0.6	0.2	0.3	1	0.1	0.2	0.2	0.2	0.2	0.2	0.1	0.2	0.2	0.1	0.2	0.2
KCNJ8	3764	0	0	0	0	0	0	0	0	0	0	0	0	0.5	0	0	0	0	0.4	0	0.8	0	0	0	0	0	0	0	0	0	0	0
KCNJ11	3767	0	0	0	0	0	0	0	0.8	0	0	0	0	0	0	0	0	0	0	0	0	0	0	0	0	0	0	0	0	0	0	0
KHK	3795	0	0	0.2	0.2	0	0	0	0	0.1	0.1	0	0.6	0.1	0.1	0	0.1	0.1	0.1	0.8	0	0.1	0	0	0.1	0	0	0	0.1	0	0	0.1
LALBA	3906	0	0	0	0	0	0	0	0	0	0	0	0	0.5	0	0	0	0	0	0	0	0	0	0	0	0	0	0	0	0	0.8	0
LCAT	3931	0	0	0.1	0	0	0	0	0	0	0	0	0.1	0.2	0	0	0	0	0	0	0	0.9	0	0	0	0	0	0	0	0	0.8	0
LCT	3938	0	0	0	0.8	0	0	0	0	0	0	0	0	0	0	0	0	0	0	0.1	0	0	0	0	0.1	0	0	0	0	0	0	0.1
LDHA	3939	0	1	0.6	0.3	0.5	0.4	0.4	0.5	0.3	0.8	0.2	0.6	0.3	0.3	0.9	0.6	0.3	0.9	0.4	0.4	0.3	0.9	0.3	0.9	0.5	0.9	0.5	0.4	0.3	0.9	0.4
LDHB	3945	0	0.7	0.9	0.9	0.5	0.4	0.4	0.6	0.4	0.5	0.6	0.1	0.3	0.9	0.2	0.3	0.2	0.9	0.8	0.9	0.9	0.2	0.3	0.2	0.3	0.9	0.6	1	0.2	0.2	0.4
LDHC	3948	0	0	0	0	0	0	0	0	0.1	0	0	0	1	0.8	0	0	0	0	0	0	0	0	0	0	0	0	0	0.1	0	0	0
LIPA	3988	0	0	0.9	0.8	0	0.3	0	0.7	0.9	0	0.2	0.7	0.9	0.2	0.6	0.8	0	0.2	0	0	0.2	0.2	0.1	0.2	0	0.5	0.4	0.4	0.9	0.5	0.5
LIPC	3990	0	0	0.8	0.9	0	0	0	0	0	0	0	1	0	0	0	0	0	0	0	0	0	0	0	0	0	0	0	0	0	0	0
FADS1	3992	0	0	0.2	0	0.7	0.8	0.2	0	0	0	0	0.1	0.1	0	0	0.5	0	0	0	0	0	0	0	0	0	0	0	0	0	0	0
LOXL2	4017	0	0.5	0	0	1	1	0	0.3	0	0	0	0	0	0	0	0	0.8	0	0	0	0.3	0	0	0	0.3	0	0	0	0	0	0
LPL	4023	0	0.2	0	0	0	0	0.9	0	0.2	0	0.8	0	0	0	0	0	0	0.2	0	1	0	0	0	0.8	0	0	0	0	0	0	0.9
LRP1	4035	0	0.9	0.4	0.3	0.4	0.3	0.4	0.3	0.9	0.4	0.1	0.3	0.7	0.8	0.5	0.9	0.4	0.3	0.1	0.1	0.2	0.9	0.2	0.9	0.5	0.1	0	0.1	0.1	0.5	0
LRP2	4036	0	0.1	0	0	0	0	0	0.1	0.1	0.1	0	0	0	0	0	0.1	0	0	0.8	0	0	0	0	0	0.1	0.1	0	0	0.1	0	0
LSS	4047	0	0.2	0.8	0.1	0.5	0.6	0.9	0.1	0.1	0.2	0.1	0.5	0.9	0.2	0.1	0.9	0.1	0.2	0.1	0.1	0.1	0.1	0.1	0.2	0.3	0.1	0.1	0.1	0.1	0.1	0.1
LTA4H	4048	0	0.2	0.2	0.9	0.9	0.2	0.1	0.9	0.2	0.3	0.1	0.9	0.3	0.9	0.5	0.5	0.2	0.9	0.9	0.9	0.2	0.9	0.2	0.2	0.1	0.6	0.9	0.5	0.9	0.8	0.2
CYP4F3	4051	0	0	0.3	0	0	0	0	0	0	0	0	0.8	0	0	0	0	0	0	0.2	0	0	0	0	0	0	0	0	0	0	0.1	0
LTC4S	4056	0	0	0	0	0	0	0	0	0	0	0	0	0.8	0.3	0.7	0.8	0.7	0	0	0.6	0.3	0.4	0.5	0	0	0	0	0	0	0	0.8
MAN1A1	4121	0	0	0.4	0.4	0.2	0	0	0	0.1	0.2	0	0.4	0.1	0.2	0.2	0.3	0.1	0.8	0.9	0	0.1	0.1	0.1	0.9	0.2	0	0	0.2	0.2	0.3	0.5
MAN2A2	4122	0	0.2	0	0.2	0.9	0	0.2	0.2	0.3	0.4	0.2	0.2	0.2	0.5	0	0.2	0	0.2	0	0	0	0	0	0	0.9	0	0.3	0.2	0	0	0.8
MAN2C1	4123	0	0.5	0.2	0.2	0.3	0.2	0.5	1	0.5	0.7	0.9	0.9	0.8	0.6	0.2	0.3	0.2	0.3	0.9	0	0.2	0.2	0.9	0.9	0.1	0.1	0.6	0.2	0.1	0.9	0.2
MAN2A1	4124	0	0.1	0.3	0.5	0.5	0.2	0	0.1	0.1	0.1	0	0.8	0.2	0.2	0.9	0.7	0.1	0.4	0.2	0	0.9	0.1	0.1	0.9	0.3	0.2	0.2	0.3	0.2	0.9	0.3
MAN2B1	4125	0	0.2	0.2	0.2	0.3	0.9	0.1	0	0.1	0.1	0	0.9	0.1	0.2	0.2	0.1	0.1	0.2	0.1	0	0.2	0.1	0.1	0.1	0.2	0.9	0.2	0.3	0.9	0.8	0.1
MANBA	4126	0	0	0.9	0.3	0	0	0	0.2	0	0.2	0	0.2	0	0	0	0.8	0	0.5	0	0	0.2	0	0	0.5	0	0	0	1	0.6	0.7	0
MAOA	4128	0	0.1	0.2	0.2	0.1	0.1	0.1	0.2	0.2	0.9	0.9	0.4	0.2	0.2	0.2	0.2	0.2	0.2	0.5	0.1	0.2	0.9	0.2	0.2	0.8	0	0	0	0	0	0.1
MAOB	4129	0	0.9	0.6	0.9	0.1	0.1	0.1	0.5	0.6	0.9	0.5	0.8	0.6	0.5	0.2	0.9	0.2	0.2	0.6	0.1	0.9	0.2	0.9	0.3	0.1	0	0	0	0	0	0.9
MAT1A	4143	0	0	0.3	0	0.1	0.1	0	0	0	0	0	0.8	0.1	0.1	0.1	0.1	0	0.1	0.1	0	0	0	0	0	0	0	0	0	0	0	0
MAT2A	4144	0	0.5	0.6	0.9	0.8	0.4	0.3	0.5	0.5	0.4	0.2	0.3	0.8	0.6	0.2	0.5	0.2	0.8	0.7	0.3	0.4	0.5	0.3	0.5	0.9	0.5	0.3	0.5	0.9	0.3	0.2
MDH1	4190	0	0.8	0.9	0.2	0.5	0.9	0.9	0.6	0.3	0.3	0.4	0.2	0.9	0.9	0.1	0.9	0.2	0.9	0.9	0.2	0.9	0.9	0.9	0.2	0.2	0.2	0.2	0.9	0.1	0.1	0.2
MDH2	4191	0	1	0.6	0.3	0.3	0.4	0.6	0.6	0.3	0.4	0.8	0.4	0.3	0.3	0.9	0.7	0.9	0.4	0.8	0.6	0.3	0.3	0.9	0.9	0.6	0.9	0.5	0.7	0.4	0.9	0.3
ME1	4199	0	0.1	0.1	0.1	0.3	0.3	0.1	0.9	0.5	0.8	0.1	0.2	0.9	0.9	0.1	0.9	0.1	0.1	0	0.1	0.1	0.1	0.9	0.2	0	0	0	0.1	0	0	0.1
ME2	4200	0	0.5	0.2	0.3	0.8	0.4	0.9	0.3	0.5	0.4	0.9	0.2	0.9	0.4	0.2	0.9	0.2	0.9	0.2	0.1	0.3	0.3	0.9	0.2	0.1	0.2	0.4	0.7	0.3	0.5	0.8
MGAT1	4245	0	0	0.9	0.1	0	0	0	0	0.1	0	0	0.8	0.2	0.2	0.2	0.1	0.1	0.2	0	0	0.2	0.1	0.1	0.1	0.3	0.1	0.1	0.2	0.2	0.5	0.2
MGAT2	4247	0	0	0.2	0.2	0	0.2	0	0	0	0.2	0	0.8	0	0.8	0	0	0	1	0	0	0.5	0	0	0.2	0	0.2	0.9	0.4	0	0.5	0
MGAT3	4248	0	0.3	0	0	0	0	0.2	0.5	0.2	0.5	0.8	0.9	0	0	0.7	0	0	0.9	0.7	0.6	0	0.2	0	0	0.7	0.6	0.5	0.3	0.2	0.3	0
MGAT5	4249	0	0	0	0	0	0	0	0	0	0	0	0	0	0.8	0	0	0	0	0	0	0	0	0	0	0	0.8	0	0	0	0	0
MGST1	4257	0	0.1	0.3	0.1	0.9	0.9	0.1	0.1	0.2	0.1	0.1	0.8	0.1	0.1	0.1	0.5	0.1	0.2	0.2	0.1	0.2	0.2	0.2	0.2	0.1	0.1	0	0.1	0.1	0.2	0.1
MGST2	4258	0	0.2	0.8	0.9	0.2	0.9	0.1	0.1	0.1	0.2	0.2	0.6	0.9	0.9	0.2	0.9	0.2	0.9	0.2	0.1	0.2	0.2	0.2	0.2	0.2	0.1	0.1	0.1	0.2	0.9	0.9
MGST3	4259	0	0.8	0.3	0.2	0.9	0.5	0.5	0.3	0.2	0.2	0.6	0.3	0.9	0.2	0.9	0.3	0.1	0.1	0.5	0.2	0.2	0.2	0.2	0.1	0.7	0.2	0.2	0.2	0.1	0.2	0.1
ALDH6A1	4329	0	0.2	0.4	0.1	0.1	0.1	0.1	0.9	0.2	0.2	0.2	0.5	0.2	0.9	0.1	0.1	0.1	0.2	0.8	0.1	0.1	0.1	0.1	0.1	0.1	0.1	0.1	0.1	0.1	0.1	0.1
MPI	4351	0	0.9	0.9	0.3	0.7	1	0.2	0.7	0.8	0.7	0.2	0.9	0.4	0.4	0.1	0.5	0.2	0.5	0.3	0.1	0.9	0.2	0.2	0.9	0	0.5	0.8	0.7	0.9	0.3	0.9
MPO	4353	0	0.1	0.1	0.1	0.1	0.1	0.1	0.1	0.1	0.1	0.1	0.1	0.1	0.1	0.9	0.1	0.1	0.1	0.1	0.1	0.1	0.1	0.1	0.1	0.1	0.3	0.1	0.1	0.9	0.8	0.2
MPST	4357	0	0.9	1	0.3	0.9	0.9	0.9	0.2	0.2	0.1	0.1	0.8	0.9	0.3	0.1	0.9	0.2	0.9	0.4	0.1	0.9	0.9	0.1	0.2	0.2	0.1	0.1	0.1	0.1	0.2	0.9
ABCC1	4363	0	0.2	0.1	0.1	0.3	0.4	0	0	0	0.2	0.1	0.2	0.9	0.8	0.1	0.3	0	0.1	0.1	0.1	0.2	0.1	0.3	0.6	0	0.9	0.1	0.2	0.1	0.1	0.3
MTAP	4507	0	0.9	0.3	0.3	0.5	0.8	0.9	0.2	0.5	0.3	0.2	0.2	0.4	0.6	0.2	0.3	0.2	0.5	0.9	0.3	0.6	0.5	0.6	0.6	0.3	0.3	0.6	0.5	0.2	0.3	0.3
MTHFD1	4522	0	0.9	0.9	0.2	0.3	0.2	0.9	0.2	0.2	0.2	0.1	0.8	0.9	0.9	0.1	0.9	0.1	0.9	0.2	0.1	0.2	0.2	0.2	0.2	0.1	0.9	0.1	0.2	0.1	0.2	0.2
MTHFR	4524	0	0.5	0.9	0	0.5	1	0.5	0.2	0.1	0.2	0.4	0.9	0.3	0.2	0	0	0	0	0.2	0	0	0	0	0	0.2	0.9	0	0.3	0.2	0.5	0.8
MTR	4548	0	0.9	0.5	0.9	0.6	0.5	0.1	0.1	0.3	0.9	0.9	0.1	0.8	1	0	0.6	0.9	0.5	0.1	0	0.2	0.1	0.4	0.9	0.1	0.2	0.2	0.9	0.1	0	0
MUT	4594	0	0.2	0.4	0.2	0.9	0.2	0.2	0.2	0.2	0.9	0.9	0.8	0.9	0.3	0.1	0.3	0.2	0.3	0.5	0.1	0.2	0.2	0.1	0.2	0.1	0.1	0.2	0.2	0.1	0.1	0.1
MVD	4597	0	0.1	0.2	0.1	0.9	0.8	0.1	0.1	0.1	0.1	0.1	0.1	0.1	0.1	0.1	0.1	0.1	0.1	0.1	0.1	0.1	0.1	0.1	0.1	0	0.1	0.1	0.1	0.1	0.1	0.1
MVK	4598	0	0.1	0.3	0.1	0.5	0.8	0.1	0.1	0.9	0.1	0	0.9	0.9	0.9	0	0.2	0	0.2	0.1	0	0.2	0	0.1	0.1	0	0.2	0.1	0.1	0.1	0	0
NAGA	4668	0	0.9	0.2	0.1	0.6	0.8	0.1	0.1	0.2	0.2	0.1	0.2	0.9	0.5	0.1	0.9	0.1	0.4	0.9	0.1	0.3	0.2	0.2	0.9	0.3	0.1	0.9	0.9	0.9	0.6	0.2
NAGLU	4669	0	0.1	0.9	0.9	0.9	0.9	0	0	0.1	0	0	0.9	0.2	0.3	0.1	0.4	0.2	0.1	0.8	0.1	0	0.1	0	0.1	0.9	0	0	0.3	0.3	0.2	0.1
NDUFA1	4694	0	0.9	0.1	0	0	0.2	0	0.2	0.1	0.1	0.8	0.2	0	0	0	0.2	0	0.2	0.6	0	0.1	0.2	0	0.1	0	0.2	0	0.2	0.9	0	0
NDUFA2	4695	0	0.4	0.3	0.9	0.3	0.2	0.9	0.7	0.5	0.5	0.8	0.5	0.9	0.5	0.3	0.9	0.9	0.4	0.7	0.9	0.4	0.4	0.3	0.5	0.9	0.3	0.3	0.3	0.9	0.9	0.2
NDUFA3	4696	0	0.5	0.3	0.3	0.3	0.9	0.1	0.4	0.5	0.3	0.8	0.2	0.4	0.3	0.9	0.5	0.2	0.3	0.3	0.2	0.3	0.3	0.9	0.4	0.1	0.3	0.3	0.4	0.9	0.1	0.2
NDUFA4	4697	0	0.6	0.9	0.9	0.3	0.4	0.3	0.7	0.3	0.3	0.8	0.5	0.9	0.9	0.4	0.9	0.9	0.5	0.6	0.2	0.3	0.2	0.3	0.3	0.9	0.5	0.3	0.6	0.3	0.3	0.3
NDUFA5	4698	0	0.7	0.9	0.3	0.8	0.5	0.5	0.5	0.9	0.3	1	0.9	0.2	0.9	0.5	0.9	0.2	0.3	0.5	0.9	0.9	0.9	0.2	0.2	0.2	0.2	0.5	0.5	0.2	0.1	0.2
NDUFA6	4700	0	0.4	0.9	0.2	0.9	0.5	0.3	0.7	0.3	0.3	0.8	0.9	0.3	0.3	0.2	0.3	0.2	0.9	0.3	0.1	0.9	0.9	0.9	0.9	0.2	0.5	0.9	0.5	0.9	0.9	0.1
NDUFA7	4701	0	0.5	0.2	0.9	0.3	0.9	0.2	0.8	0.9	0.6	1	0.9	0.9	0.3	0.1	0.2	0.1	0.3	0.4	0.2	0.2	0.3	0.2	0.9	0.2	0.5	0.9	0.3	0.2	0.9	0.1
NDUFA8	4702	0	0.8	0.3	0.2	1	1	0.2	0.3	0.9	0.3	0.8	0.9	0.2	0.3	0.2	0.5	0.1	0.9	0.6	0.9	0.3	0.9	0.3	0.9	0.9	0.3	0.5	0.3	0.3	0.9	0.2
NDUFA9	4704	0	0.6	0.9	0.2	0.2	0.5	0.3	0.5	0.2	0.5	0.8	0.2	0.9	0.9	0.1	0.5	0.1	0.2	0.5	0.3	0.2	0.2	0.2	0.2	0.3	0.2	0.9	0.9	0.2	0.2	0.2
NDUFA10	4705	0	0.4	0.9	0.9	0.9	0.9	0.2	0.5	0.9	0.6	0.8	0.2	0.9	0.9	0.1	0.2	0.1	0.2	0.5	0.1	0.9	0.2	0.2	0.2	0.2	0.2	0.9	0.9	0.2	0.2	0.2
NDUFAB1	4706	0	0.8	1	0.9	0.8	0.7	0.2	0.6	0.5	0.4	0.8	0.3	0.1	0.5	0.1	0.2	0	0.2	0.6	0.2	0.2	0.3	0.2	0.9	0.2	0.3	0.8	0.6	0.5	0.6	0.5
NDUFB1	4707	0	0.5	0.2	0.3	0	0.8	0.2	0.4	0.9	0.9	0.8	0.3	0.3	0.2	0.6	0.2	0.9	0.3	0.4	0.9	0.3	0.5	0.3	0.2	0	0.9	0.4	0.3	0.2	0.3	0.9
NDUFB2	4708	0	0.7	0.4	0.5	0.3	0.7	0.5	1	0.5	0.9	0.8	0.4	0.4	0.9	0	0	0.8	0	0.8	0	0.9	0.5	0.9	0.4	0	0	0.6	0	0	0	0	<tdalign="center"><imgsrc="./HumanProteomeMap3_files/f_heart	<tdalign="center"><imgsrc="./HumanProteomeMap3_files/2fliver	<tdalign="center"><imgsrc="./HumanProteomeMap3_files/3f_gut	<tdalign="center"><imgsrc="./HumanProteomeMap3_files/4f_ovary	<tdalign="center"><imgsrc="./HumanProteomeMap3_files/5f_testis	<tdalign="center"><imgsrc="./HumanProteomeMap3_files/6f_brain	<tdalign="center"><imgsrc="./HumanProteomeMap3_files/7af_cortex	<tdalign="center"><imgsrc="./HumanProteomeMap3_files/8ascord	<tdalign="center"><imgsrc="./HumanProteomeMap3_files/9a_retina	<tdalign="center"><imgsrc="./HumanProteomeMap3_files/10a_heart	<tdalign="center"><imgsrc="./HumanProteomeMap3_files/11a_liver	<tdalign="center"><imgsrc="./HumanProteomeMap3_files/12a_overy	<tdalign="center"><imgsrc="./HumanProteomeMap3_files/13a_testis	<tdalign="center"><imgsrc="./HumanProteomeMap3_files/14a_lung	<tdalign="center"><imgsrc="./HumanProteomeMap3_files/15aa_gland	<tdalign="center"><imgsrc="./HumanProteomeMap3_files/16a_gallblader	<tdalign="center"><imgsrc="./HumanProteomeMap3_files/17a_pacreas
NDUFB3	4709	0	0.6	0.3	0.3	0.4	0.9	0.2	0.4	0.9	0.4	0.8	0.3	0.9	0.9	0.3	0.9	0.2	0.3	0.3	0.2	0.2	0.9	0.3	0.9	0.2	0.3	0.3	0.3	0.2	0.9	0.2
NDUFB4	4710	0	0.5	0.3	0.9	0.9	0.3	0.9	0.6	0.3	0.3	0.8	0.9	0.3	0.5	0.9	0.9	0.3	0.9	0.3	0.2	0.9	0.3	0.3	0.9	0.2	0.2	0.2	0.3	0.2	0.2	0.9
NDUFB5	4711	0	0.4	0.4	0.3	0.6	0.5	0.3	0.5	0.1	0.3	0.8	0.9	0.2	0.2	0.9	0.6	0.1	0.1	0.5	0.2	0.9	0.3	0.2	0.2	0.3	0.9	0.9	0.3	0.2	0.9	0.9
NDUFB6	4712	0	1	0.5	0.2	0.3	0.5	0.3	0.4	0.2	0.4	0.8	0.9	0.9	0.9	0.2	0.4	0.1	0.9	0.4	0.1	0.2	0.9	0.2	0.2	0.9	0.2	0.9	0.9	0.2	0.2	0.1
NDUFB7	4713	0	0.8	0.3	0.9	0.5	0.5	0.1	0.4	0.9	0.4	0.8	0.9	0.3	0.3	0.9	0.5	0.2	0.9	0.9	0.1	0.9	0.3	0.9	0.2	0.2	0.2	0.1	0.3	0.9	0.1	0.2
NDUFB8	4714	0	0.5	0.9	0.9	0.9	0.9	0.9	0.5	0.2	0.5	0.8	0.9	0.9	0.3	0.9	0.3	0.2	0.9	0.3	0.2	0.9	0.9	0.2	0.9	0.2	0.2	0.3	0.9	0.9	0.9	0.2
NDUFB9	4715	0	0.8	0.3	0.5	0.5	0.4	0.3	0.4	0.2	0.5	0.8	0.2	0.3	0.3	0.2	0.3	0.9	0.9	0.8	0.1	0.9	0.3	0.2	0.9	0.3	0.9	0.3	0.3	0.9	0.3	0.9
NDUFB10	4716	0	0.8	0.4	0.3	0.4	0.3	0.5	0.5	0.9	0.5	0.8	0.3	0.3	0.3	0.3	0.3	0.9	0.3	0.5	0.1	0.9	0.3	0.9	0.2	0.9	0.3	0.2	0.5	0.9	0.1	0.2
NDUFC1	4717	0	0	0.2	0.2	0	0.3	0.9	0.3	0	0.9	0.8	0.9	0	0	0	0.8	0	0	0	0	0	0	0	0	0.2	1	0	0.3	0.9	0.9	0
NDUFC2	4718	0	0.6	0.3	0.9	0.3	0.2	0.9	1	0.3	0.5	0.8	0.9	0.9	0.2	0.7	0.3	0.2	0.4	0.5	0.2	0.9	0.5	0.5	0.9	0.9	0.9	0.2	0.5	0.2	0.9	0.2
NDUFS1	4719	0	0.4	0.9	0.9	0.9	0.2	0.9	0.6	0.9	0.7	0.8	0.9	0.9	0.3	0.1	0.9	0.2	0.3	0.5	0.2	0.9	0.9	0.2	0.9	0.9	0.9	0.9	0.3	0.2	0.2	0.2
NDUFS2	4720	0	0.6	0.9	0.2	0.3	0.3	0.2	0.7	0.9	0.6	0.8	0.9	0.9	0.3	0.1	0.9	0.1	0.2	0.6	0.2	0.9	0.9	0.2	0.2	0.2	0.2	0.9	0.9	0.2	0.9	0.1
NDUFS3	4722	0	0.6	0.9	0.9	0.9	0.6	0.9	0.3	0.2	0.5	0.8	0.9	0.9	0.9	0.1	0.7	0.1	0.2	0.6	0.3	0.2	0.2	0.2	0.2	0.9	0.2	0.3	0.9	0.2	0.2	0.2
NDUFV1	4723	0	0.4	0.9	0.2	0.9	0.9	0.2	0.5	0.9	0.4	0.8	0.2	0.9	0.9	0.1	0.2	0.1	0.2	0.5	0.2	0.2	0.9	0.2	0.2	0.2	0.2	0.2	0.9	0.2	0.2	0.1
NDUFS4	4724	0	0.4	0.3	0.9	0.9	0.3	0.3	0.5	0.9	0.5	0.8	0.9	0.3	0.5	0.9	0.9	0	0.9	0.6	0.1	0.3	0.9	0.9	0.9	0.5	0.3	0.9	0.3	0.2	0.2	0.2
NDUFS5	4725	0	0.6	0.6	0.3	0.4	0.3	0.2	0.6	0.3	0.4	0.8	0.3	0.3	0.9	0.3	0.5	0.1	0.9	0.5	0.1	0.3	0.3	0.3	0.9	0.1	0.2	0.4	0.3	0.3	0.5	0.9
NDUFS6	4726	0	0.8	0.7	0.5	0.6	0.3	0.5	0.6	0.5	0.4	0.8	0.3	0.2	0.3	0.9	0.9	0.3	0.5	0.7	0.9	0.3	0.7	0.2	0.9	0.9	0.2	0.9	0.6	0.9	0.9	0.1
NDUFS8	4728	0	0.8	0.4	0.3	0.5	0.5	0.3	0.3	0.2	0.6	1	0.9	0.3	0.9	0.9	0.4	0.2	0.9	0.3	0.2	0.2	0.9	0.9	0.2	0.3	0.9	0.3	0.4	0.9	0.2	0.2
NDUFV2	4729	0	0.6	0.9	0.2	0.9	0.3	0.9	0.5	0.9	0.6	0.8	0.2	0.9	0.3	0.2	0.5	0.1	0.9	0.4	0.9	0.9	0.3	0.9	0.9	0.9	0.2	0.9	0.3	0.2	0.9	0.2
NDUFV3	4731	0	0.4	0.8	0.4	1	0.5	0.3	0.4	0.1	0.6	0.9	0.6	0.8	0.3	0.2	0.7	0.2	0.7	0.2	0.1	0.5	0.4	0.3	0.6	0.3	0.6	0.6	1	0.3	1	0.9
NEU1	4758	0	0	0.1	0.7	0.8	0.4	0	0	0	0.1	0	0.9	0.1	0.2	0	0.5	0	0.1	0.1	0	0.1	0.2	0	0.2	0	0	0	0.1	0	0	0
NME1	4830	0	0.4	0.5	0.6	0.8	0.7	0.8	0.3	0.9	0.4	0.9	0.3	0.5	0.9	0.3	0.4	0.2	0.2	0.3	0.9	0.9	0.9	0.2	0.9	0.4	0.9	0.3	0.4	0.2	0.4	0.3
NME3	4832	0	0.5	0.3	0.4	0.8	0.8	0.4	0.3	0.9	0.6	0.9	0.5	0.7	0.7	0.6	0.6	0.9	0.6	0.6	0.9	0.6	0.4	0.4	0.4	0.5	0.3	0.3	0.5	0.9	0.9	0.2
NME4	4833	0	0.3	0.6	1	0.8	0.5	0.9	0	0	0	0	0	0.2	0	0	0	0	0	0	0	0.9	0.2	0.4	0.3	0.9	0	0	0	0	0	0.5
NNMT	4837	0	0	0	0.1	0	0	0	0	0.1	0	0.1	0.8	0.1	0.1	0.1	0.1	0.1	0.2	0.2	0.1	0.1	0.1	0.1	0.1	0.1	0	0	0	0	0	0
NOS1	4842	0	0	0	0.8	0.2	0	0.2	0.2	0	0.1	0	0	0	0	0	0	0	0	0	0	0.6	0.9	0	0.2	0	0	0	0	0	0.2	0
NOS2	4843	0	0	0	0	0	0	0	0	0	0	0	0	0	0	0	1	0	0	0	0	1	0	0	0	0	0.7	0.8	0.7	0	0	0
NOS3	4846	0	0.1	0.9	0.9	0	0	0	0	0	0	0	0.2	0	0	0	0.1	0.1	0.9	0	0	0.1	0.1	0.1	0.1	0.8	0	0	0	0	0.1	0
PNP	4860	0	0.1	0.4	0.3	0.1	0.2	0.2	0.1	0.2	0.5	0.1	0.9	0.1	0.2	0.2	0.9	0.2	0.2	1	0.9	0.2	0.2	0.1	0.1	0.8	0.3	0.4	0.4	0.9	0.5	0.8
NPR1	4881	0	0	0	0	0	0	0	0	0	0	0	0	0.8	0.3	0	0	0	0	0	0	0	0	0	0	0	0	0	0	0	0	0
NPR2	4882	0	0	0	0	0	0	0.8	0	0	0.6	0	0	0	0.4	0	0	0	0	0	0	0	0	0	0	0	0	0	0	0	0	0
SLC11A2	4891	0	0	0	0	0	0	0	0	0.3	0	0	0.8	0.3	0.5	0	0	0	0	0.7	0	0	0	0	0	0	0	0	0	0	0	0
NSF	4905	0	0.1	0.1	0.1	0.2	0.1	0.3	1	0.3	0.8	0.1	0.1	0.9	0.9	0.1	0.2	0.1	0.9	0.1	0.1	0.2	0.1	0.1	0.2	0.1	0.2	0.2	0.2	0.1	0.2	0.2
NT5E	4907	0	0.1	0.2	0.9	0.1	0.1	0.1	0.2	0.3	0.5	0.1	0.2	0.8	0.8	0.9	0.3	0.2	0.1	0.1	0.1	0.9	0.2	0.2	0.3	0.3	0.2	0	0.2	0	0	0.1
OAT	4942	0	0.1	0.3	0.8	0.3	0.8	0.1	0.2	0.2	0.9	0.1	0.1	0.2	0.2	0.1	0.3	0.1	0.1	0.9	0.1	0.1	0.1	0.1	0.1	0.1	0	0.1	0.1	0.1	0.1	0
OCRL	4952	0	0.1	0.1	0.1	0.6	0.3	0.9	0.5	0.2	0.5	0	0	0.8	0.8	0.1	0.7	0.1	0.9	0	0.1	0.1	0.2	0.4	0.3	0	0	0	0	0	0	0.1
ODC1	4953	0	0.8	0	0	0	0	0	0	0	0	0	0	0	0	0	0	0	0	0	0	0	0	0	0.7	0	0	0	0	0	0.8	0
OGDH	4967	0	0.5	0.9	0.9	0.3	0.9	0.2	0.5	0.9	0.5	0.8	0.9	0.3	0.3	0.2	0.4	0.2	0.9	0.5	0.2	0.3	0.3	0.9	0.3	0.5	0.3	0.3	0.3	0.2	0.2	0.2
OTC	5009	0	0	0.5	0.2	0	0	0	0	0	0	0	0.8	0.1	0	0.1	0	0.1	0.2	0	0	0.1	0.1	0	0.1	0	0.1	0.1	0	0	0.1	0
OXCT1	5019	0	0.8	0.1	0.2	0.5	0.9	0.9	1	0.3	0.6	0.8	0	0.2	0.3	0.1	0.2	0.9	0.9	0.9	0.1	0.9	0.3	0.9	0.3	0.1	0.3	0.9	0.3	0.9	0.1	0.9
P4HA1	5033	0	0.4	0.2	0.6	0.8	0.5	0.1	0.1	0.1	0.3	0.2	0.9	0.9	0.5	0.1	0.2	0.2	0.3	0.1	0	0.1	0.1	0.1	0.2	0.3	0	0	0.1	0.1	0.1	0
P4HB	5034	0	0.2	0.8	0.9	0.3	0.9	0.2	0.1	0.1	0.9	0.2	0.7	0.2	0.2	0.9	1	0.2	0.7	0.9	0.9	0.9	0.2	0.2	0.2	1	0.2	0.1	0.9	0.2	0.3	0.9
PAFAH1B1	5048	0	0.5	0.9	0.3	0.7	0.6	1	0.6	0.6	0.5	0.2	0.2	0.8	0.8	0.2	0.3	0.9	0.5	0.3	0.2	0.3	0.5	0.3	0.3	0.9	0.9	0.3	0.4	0.9	0.3	0.5
PAFAH1B2	5049	0	0.3	0.5	0.5	0.8	0.8	0.8	0.6	0.4	0.4	0.9	0.2	0.7	1	0.2	0.5	0.2	0.5	0.3	0.9	0.3	0.3	0.9	0.3	0.3	0.9	0.3	0.5	0.3	0.3	0.3
PAFAH1B3	5050	0	0.3	0.9	0.3	0.6	0.7	0.8	0.3	0.9	0.5	0.1	0.1	0.3	0.3	0.1	0.2	0.1	0.2	0.1	0.1	0.1	0.2	0.1	0.2	0.2	0.2	0.9	0.2	0.1	0.1	0.1
PAFAH2	5051	0	0	0.3	0.9	0	0	0	0	0.2	0.2	0	0.7	0.7	0.8	0	0.9	0	0.9	0.9	0	0.2	0.2	0	0.2	0.5	0	0	0.8	0.9	0	0
PRDX1	5052	0	0.3	0.8	0.3	0.8	0.7	0.3	0.3	0.7	0.4	0.2	0.5	0.3	0.3	0.9	0.3	0.9	0.9	0.4	0.9	0.2	0.9	0.9	0.9	0.5	0.9	0.9	0.3	0.2	0.2	0.2
PAH	5053	0	0.1	0.6	0	0.1	0.1	0.1	0.1	0	0	0	0.8	0.1	0	0	0	0	0.1	0.4	0	0	0	0	0	0	0.1	0.1	0.1	0.1	0	0
PC	5091	0	0.1	0.4	0.1	0.1	0.1	0.1	0.2	0.2	0.1	0.1	0.8	0.1	0.1	0.1	0.9	0.1	0.1	0.4	0.1	0.1	0.1	0.1	0.1	0.1	0	0	0.1	0	0	0
PCBD1	5092	0	0.2	0.9	0.2	0.5	1	0.2	0.2	0.5	0.3	0.3	0.8	0.1	0.2	0.5	0.9	0.9	0.3	1	0.2	0.3	0.5	0.5	0.5	0.2	0.1	0.1	0.1	0.1	0.2	0
PCCA	5095	0	0.9	0.3	0.2	0.9	0.2	0.1	0.3	0.9	0.2	0.9	0.6	0.9	0.3	0.1	0.4	0.2	0.4	0.8	0.1	0.3	0.9	0.9	0.9	0.1	0.1	0.1	0.2	0.1	0.1	0.1
PCCB	5096	0	0.2	0.2	0.1	0.2	0.1	0.1	0.9	0.2	0.2	0.9	0.5	0.2	0.9	0.1	0.5	0.2	0.9	0.8	0.1	0.2	0.2	0.2	0.2	0.1	0.1	0.1	0.2	0.1	0.1	0.1
PCK1	5105	0	0	0.1	0	0	0	0.1	0	0	0	0	0.3	0	0	0	0.1	0	0.1	0.8	0	0.1	0.1	0	0	0	0	0	0	0.1	0	0
PCK2	5106	0	0.1	0.9	0.2	0.1	0.1	0.1	0.1	0.1	0.1	0.1	0.7	0.1	0.1	0.1	0.1	0.1	0.2	0.8	0.1	0.1	0.1	0.1	0.1	0.1	0.1	0.1	0.1	0.1	0.1	0.1
PCYT1A	5130	0	0.5	0.3	0.2	0.4	0.7	0.2	0	0.1	0.9	0.1	0.6	0.3	0.7	0.3	1	0.9	0.8	0.9	0.2	0.2	0.5	0.3	0.2	0.1	0.2	0.4	0.5	0.5	0.7	0
PDE1A	5136	0	0	0	0	0	0	0.2	0.8	0.1	0.1	0	0	0	0	0	0	0.2	0	0	0	0	0	0	0	0	0	0	0	0	0	0
PDE1C	5137	0	0.2	0	0	0	0	0.9	0.8	0.2	0.9	0.2	0	0.5	0	0	0	0	0	0	0	0	0	0.3	0.1	0	0	0	0	0	0	0
PDE2A	5138	0	0	0.1	0	0	0	0.9	0.8	0.1	0.1	0.1	0.1	0.1	0.1	0.1	0.2	0.1	0.1	0	0	0.2	0.2	0.3	0.1	0	0	0	0	0	0	0.1
PDE3A	5139	0	0.2	0	0.2	0	0	0.1	0	0	0.3	0.6	0.1	0.2	0	0	0	0.1	0.5	0	0	0.9	0.5	0	0.2	0	0	0	0.1	0.1	0	0.8
PDE3B	5140	0	0	0.8	0	0	0	0	0	0	0	0	0.2	0	0.3	0	0	0	0.2	0	0	0	0	0	0	0	0	0	1	0	0	0
PDE4A	5141	0	0.4	0.8	0	0	0	0	0.7	0	0	0	0	0	0.5	0.4	0	0	0	0	0	0	0	0	0	0	0	0	0	0	0	0
PDE4B	5142	0	0	0	0	0	0.2	0.4	0.8	0.4	0.4	0	0	0	0	0	0	0	0	0	0	0	0	0	0	0	0	0	0	0	0	0
PDE4C	5143	0	0	0	0	0	0	0	0.4	0	0.4	0	0	0	0	0	0	0	0	0	0	0	0	0	0	0	0	0	0	0	0	0.8
PDE4D	5144	0	0.2	0	0.2	0.8	0.1	0.1	0.1	0	0.1	0.1	0.1	0.2	0.1	0.1	0.9	0.1	0.1	0.1	0	0.2	0.1	0.2	0.1	0	0.1	0.1	0.1	0.2	0.1	0.1
PDE6A	5145	0	0	0	0	0	0	0	0	0	0.8	0	0	0	0	0	0	0	0	0	0	0	0	0	0	0	0	0.1	0	0	0	0
PDE6C	5146	0	0	0	0	0	0	0.2	0	0	0.8	0	0.1	0	0	0	0	0.1	0	0	0	0	0	0	0	0	0	0	0	0	0	0
PDE6D	5147	0	0.9	0.1	0.2	0.9	0.5	0.5	0.9	0.9	0.8	0.2	0.1	0.3	0.9	0.1	0.5	0.2	0.2	0.2	0	0.2	0.2	0.2	0.2	0.2	0.2	0.9	0.9	0.2	0.2	0.2
PDE6G	5148	0	0	0	0	0	0	0	0	0	0.8	0	0	0	0	0	0	0	0	0	0	0	0	0	0	0	0	0	0	0	0	0
PDE7A	5150	0	0	0	0	0.8	0.2	0	0	0	0	0	0	0.2	0	0	0	0	0	0	0	0	0	0	0	0	0	0	0.2	0.2	0	0
PDE8A	5151	0	0	0	0	0	0	1	0.8	0.4	0	0	0	0	0.5	0	0.8	0	0.4	0	0	0	0	0	0.5	0.6	0	0	0	0	0	0
PDE9A	5152	0	0	0	0	0	0	0	0	0	0	0	0	0	0	0	0	0	0	0	0	0	0	0.8	0	0	0.8	0	0	0	0	0
PDE1B	5153	0	0	0	0.2	0	0	0.9	0.8	0.2	0	0.1	0.1	0.3	0	0	0.1	0.1	0	0	0	0	0	0	0	0.2	0	0	0	0	0	0
PDE6B	5158	0	0	0	0	0	0	0	0	0	0.8	0	0	0	0	0	0	0	0	0	0	0	0	0	0	0	0	0	0	0	0	0
PDHA1	5160	0	0.4	0.9	0.1	0.5	0.3	0.9	0.7	0.9	0.5	0.8	0.2	0.3	0.3	0.1	0.2	0.2	0.3	0.5	0.9	0.9	0.9	0.9	0.2	0.2	0.9	0.9	0.2	0.1	0.2	0.1
PDHA2	5161	0	0.1	0.1	0	0.1	0.1	0	0	0	0	0	0	0.3	0.8	0	0	0	0	0	0	0	0	0	0	0	0	0	0	0	0	0
PDHB	5162	0	1	0.3	0.9	0.5	0.5	0.3	0.5	0.3	0.5	0.8	0.2	0.9	0.3	0.2	0.4	0.9	0.5	0.6	0.5	0.3	0.9	0.9	0.9	0.5	0.9	0.5	0.5	0.9	0.2	0.9
ENPP1	5167	0	0	0.2	0.1	0.2	0.2	0	0	0.1	0	0.1	0.3	0.4	0.4	0.1	0.3	0.1	0.2	0.9	0	0.1	0	0.2	0.2	0.8	0	0	0	0	0	0
ENPP2	5168	0	0	0	0.2	0	0	0	0.2	0.2	0	0	0	0.1	0.1	0	0	0.4	0.8	0	0	0.1	0.1	0	0.1	0	0	0	0	0	0	0
ENPP3	5169	0	0	0.4	0.8	0	0.4	0	0	0	0	0	0	0	0	0	0.6	0	0	0.8	0	0	0	0	0	0	0	0	0	0	0	0
SLC26A4	5172	0	0.7	0	0.2	0	0	0	0	0	0	0.8	0.2	0	0	0.9	0	0.2	0	0	0	0	0	0.2	0	0	0	0	0	0	0	0
PEPD	5184	0	0.2	0.1	0.3	0.2	0.1	0.2	0.2	0.2	0.9	0.1	0.3	0.9	0.9	0.2	0.2	0.2	0.2	0.8	0.2	0.2	0.2	0.2	0.2	0.1	0.2	0.9	0.9	0.9	0.3	0.2
PFAS	5198	0	0.3	0.3	0.9	0.8	0.3	0.9	0.9	0.2	0.9	0.1	0.2	0.4	0.5	0.1	0.9	0.2	0.9	0.1	0.1	0.1	0.2	0.2	0.1	0.1	0.9	0.5	0.9	0.2	0.9	0.2
PFKFB1	5207	0	0	0.2	0	0	0	0	0	0	0	0	0.8	0	0	0	0	0	0	0	0	0	0	0	0	0	0.2	0	0	0	0	0
PFKFB2	5208	0	0.1	0	0.2	0	0.2	0.1	0.4	0.3	0.8	0.5	0.1	0.2	0.3	0.2	0.1	0.1	0.4	0.7	0	0.9	0.9	0.1	0.1	0	0.6	0	0.1	0	0.1	0
PFKFB3	5209	0	0	0	0	0	0	0.4	0	0	0	0	0.2	1	0.8	0	0	0	0	0	0.2	0.2	0	0	0	0	0.6	0	0.4	0.5	0	0
PFKFB4	5210	0	0.1	0	0.1	0	0.1	0.2	0	0	0.2	0	0	0.8	0.8	0	0	0	0.1	0	0	0	0	0	0	0	0	0	0	0	0.9	0.1
PFKL	5211	0	0.3	0.5	0.3	0.3	0.9	0.9	0.5	0.5	0.8	0.1	0.9	0.4	0.4	0.2	0.2	0.2	0.3	0.4	0.2	0.9	0.9	0.2	0.9	0.9	0.3	0.5	0.5	0.2	0.3	0.3
PFKM	5213	0	0.6	0.1	0.1	0.2	0.2	0.9	0.4	0.5	0.8	0.6	0.1	0.3	0.9	0.1	0.9	0.1	0.2	0.1	0.2	0.2	0.2	0.2	0.2	0.1	0.1	0.1	0.1	0.1	0.1	0.1
PFKP	5214	0	0.8	0.1	0.1	0.1	0.1	0.1	0.3	0.3	0.4	0.2	0.1	0.2	0.2	0.1	0.1	0.1	0.1	0.1	0.1	0.2	0.2	0.9	0.9	0.1	0.1	0.1	0.1	0.1	0.1	0.3
PGAM1	5223	0	0.7	0.3	0.9	0.3	0.8	0.3	0.6	0.7	0.8	0.2	0.2	0.7	0.4	0.2	0.6	0.2	0.9	0.3	0.2	0.5	0.9	0.3	0.3	0.9	0.3	0.9	0.4	0.9	0.3	0.2
PGAM2	5224	0	0.8	0.1	0	0	0.1	0.1	0.2	0.5	0.2	0.8	0	0.2	0.2	0	0.1	0.1	0	0.1	0.9	0.1	0	0.1	0.1	0	0	0	0	0	0	0
PGD	5226	0	0.5	0.7	0.9	0.7	1	1	0.3	0.4	0.6	0.1	0.3	0.7	0.4	0.2	0.2	0.9	0.9	0.3	0.6	0.9	0.9	0.9	0.9	0.3	0.6	0.9	0.9	0.9	0.8	0.6
PGK1	5230	0	0.6	0.5	0.3	0.7	0.6	0.9	0.6	0.4	0.8	0.3	0.3	0.4	0.3	0.2	0.5	0.3	0.5	0.7	0.3	0.3	0.3	0.3	0.3	0.9	0.4	0.6	1	0.5	0.3	0.5
PGK2	5232	0	0.1	0.1	0.1	0	0.1	0	0.1	0.1	0.1	0.1	0.1	0.6	0.8	0	0.1	0	0	0.1	0.1	0.1	0.1	0.1	0	0	0.1	0.1	0.1	0.1	0.1	0.1
PGM1	5236	0	0.3	0.4	0.9	0.5	0.2	0.1	0.9	0.9	0.3	0.3	0.8	0.9	0.9	0.1	0.5	0.2	0.9	0.9	0.9	0.9	0.2	0.9	0.9	0.2	0.2	0.1	0.2	0.2	0.2	0.9
PGM3	5238	0	0.3	0.6	0.4	0.8	0.3	0.9	0.9	0.3	0.3	0.1	0.3	0.3	0.4	0.1	0.9	0.1	0.6	0.1	0.1	0.1	0.2	0.1	0.3	0.3	0	0.1	0	0.1	0.2	0.1
ABCB4	5244	0	0	0.2	0	0	0	0	0.2	0	0	0	0.8	0.2	0.2	0	0	0	0	0	0	0	0	0	0.2	0	0	0.9	0	0	0	0
SLC25A3	5250	0	0.6	0.9	0.2	0.3	0.3	0.3	0.4	0.9	0.4	0.7	0.5	0.3	0.3	0.9	0.8	0.2	0.2	0.4	0.9	0.9	0.9	0.9	0.2	0.3	0.9	0.9	0.3	0.9	0.3	0.9
PHEX	5251	0	0.2	0	0	0	0	0	0	0	0	0	0	0.8	0.4	0	0	0	0	0	0	0	0	0	0	0	0	0	0	0	0	0.1
PHYH	5264	0	0.1	0.8	0.1	0.2	0.1	0	0.1	0	0.1	0.1	0.5	0.1	0.2	0	0.9	0	0	0.9	0	0	0	0	0	0	0	0	0	0	0	0
SERPINA1	5265	0	0.1	0.1	0.9	0.1	0.1	0.1	0.1	0.9	0.2	0.2	0.9	0.8	0.4	0.5	0.5	0.4	0.9	0.4	0.4	0.5	0.9	0.5	0.3	0.2	0.1	0.1	0.1	0.1	0.1	0.1
PIGA	5277	0	0	0	0	0	0	0	0	0	0	0.8	0	0	0	0	0	0	0	0	0	0	0	0	0	0	1	0	0	0	0	0
PIK3C2A	5286	0	0.2	0	0.1	0.6	0.9	0.1	0.9	0.3	0.3	0	0.9	0.4	0.8	0.2	0.9	0.5	0.9	0	0.2	0.9	0.2	0.2	0.3	0	0.1	0	0.1	0.1	0.2	0
PIK3C2B	5287	0	0	0.1	0	0	0.1	0.9	0.3	0	0	0	0	0	0	0.2	0	0	0	0	0	0	0.2	0	0	0	0.8	0	0.9	0	0	0
PIK3C2G	5288	0	0	0	0	0.4	0	0	0	0	0	0	0	0	0	0	0.8	0	0	0	0	0	0	0	0	0	0	0	0.8	0	0	0
PIK3C3	5289	0	0.2	0.1	0.1	0.5	0.2	0.2	0.6	0.3	0.6	0.1	0.1	0.7	0.7	0	0.5	0.2	0.2	0	0	0.2	0.9	0.9	0.9	0	0.8	0.5	0.8	0.3	0.5	0.2
PIK3CA	5290	0	0.9	0.9	0.2	0.4	0.9	1	0.8	0.2	1	0.9	0	0.3	0.3	0.2	0.7	0.3	0.3	0.8	0	0.2	0	0.3	0.2	0	0.2	0.9	0.3	0	0	0.9
PIK3CB	5291	0	0	0	0	0.6	0	0.9	0.5	0.2	0.3	0.2	0.9	0	0.2	0	0	0	0	0.9	0	0	0	0	0	0	0.9	0.5	0.2	0.2	0	0.8
PIK3CD	5293	0	0	0	0	0.1	0	0	0	0	0	0	0.1	0.1	0	0.1	0	0	0	0	0	0	0	0.1	0	0	0.6	0.8	0.8	0.8	0.9	0
PIK3CG	5294	0	0.1	0	0	0.1	0	0.1	0	0	0	0	0	0	0	0	0	0	0	0	0	0	0	0	0	0	0.7	0.2	0.8	0.9	0.4	0.5
PIK3R1	5295	0	0.2	0.2	0.2	0	0	0.9	0.3	0.9	0.2	0	0.3	0.2	0.9	0.1	0.1	0.2	0.9	0	0	0.1	0.2	0.2	0.2	0.1	0.6	0.8	0.8	1	0.6	0.3
PIK3R2	5296	0	0	0	0.2	0.2	0	0.3	0.2	0	0.9	0	0.2	0.2	0.8	0	0.2	0	0	0	0.9	0	0	0.2	0	0	0.9	0.9	0.9	0.1	0	0
PI4KA	5297	0	0.2	0.2	0.1	0.9	0.1	0.2	0.8	0.1	0.5	0.1	0.1	0.9	0.2	0.1	0.2	0.1	0.2	0.1	0.1	0.1	0.2	0.2	0.2	0.1	0.2	0.1	0.2	0.2	0.2	0.2
PI4KB	5298	0	0	0	0	0.5	0.9	0.9	0.3	0	0.3	0	0	0.2	0.6	0.2	0.2	0.9	0.9	0	0	0	0	0	0.2	0	0.7	0.2	0.8	0	0.2	0
PIP4K2A	5305	0	0.1	0.2	0.1	0.1	0.1	0.2	0.6	0.5	0.1	0	0.2	0.2	0.2	0.2	0.2	0.1	0.2	0.1	0.1	0.1	0.2	0.2	0.1	0.2	0.4	0.4	0.4	0.4	0.9	0.8
PKLR	5313	0	0.1	0.7	0.2	0	0	0	0	0.1	0	0.1	0.8	0.1	0.1	0.1	0.1	0.2	0	0.8	0.1	0	0	0.1	0.1	0.1	0	0.1	0	0	0	0
PKM	5315	0	0.6	0.1	0.2	0.3	0.9	0.9	0.5	0.4	0.8	0.2	0.1	0.9	0.9	0.2	0.9	0.9	0.9	0.9	0.9	0.2	0.9	0.2	0.9	0.2	0.9	0.9	0.3	0.2	0.9	0.4
PLA2G1B	5319	0	0	0	0	0	0	0	0	0	0	0	0	0	0	0	0	0.1	0.8	0	0	0	0.1	0	0	0	0	0.1	0	0	0	0
PLA2G2A	5320	0	0	0	0	0	0	0	0	0.2	0.2	0.3	0.2	0.9	0.5	0.4	0.9	0.8	0.5	0.2	0.2	0.3	0.9	0.9	0.7	0.1	0	0	0	0	0	0
PLA2G4A	5321	0	0.2	0	1	0	0.1	0	0	0	0	0	0	0.2	0.9	0.2	0.6	0.1	0.1	0	0	0.3	0.2	0.6	0.2	0	0.2	0	0	0.1	0.5	0.8
PLCB2	5330	0	0	0.1	0	0	0	0	0.1	0	0.1	0	0.2	0.1	0	0	0	0	0.1	0	0	0.1	0	0	0	0	0.9	0.3	0.8	0.7	0.3	0.6
PLCB3	5331	0	0.2	0.1	0.8	0.5	0.9	0.2	0.1	0.1	0.1	0.1	0.1	0.5	0.4	0.1	0.9	0.1	0.2	0.1	0.2	0.1	0.9	0.2	0.9	0.2	0.1	0.1	0.1	0.1	0.2	0.3
PLCB4	5332	0	0.1	0.2	0	0	0	0.8	0	0	0.8	0	0	0	0	0	0.2	0.2	0	0	0	0.1	0	0.3	0.3	0	0	0	0	0	0	0.4
PLCD1	5333	0	0.2	0.1	0.1	0.2	0.1	0.1	0.5	0.8	0.4	0.1	0.1	0.8	0.8	0.2	0.9	0.9	0.2	0.1	0.2	0.9	0.2	0.9	0.3	0	0	0.1	0.1	0.1	0.1	0
PLCL1	5334	0	0.2	0	0	0	0	0.9	0.8	0.8	0.9	0.9	0	0.3	0.1	0	0.9	0.1	0.1	0.1	0	0.1	0.1	0.2	0.9	0	0	0.2	0.1	0	0	0
PLCG1	5335	0	0.3	0.1	0.9	1	0.6	1	0.7	0.9	0.9	0.1	0.1	0.4	0.7	0.1	0.2	0.2	0.2	0.1	0.1	0.2	0.1	0.4	0.9	0	0.9	1	0.8	0.9	0	0
PLCG2	5336	0	0.1	0.1	0.1	0	0	0	0	0.1	0.1	0	0.1	0	0.1	0	0.1	0.1	0.1	0.1	0	0.1	0.2	0.1	0.1	0.1	0.8	0	0.2	0.9	0.9	0.9
PLD1	5337	0	0.9	0	0.5	0.3	0.3	0.2	0.7	0.6	0	0	0.9	0.8	0	0	0.7	0.3	0.8	0	0	0.9	0	0	0	0	0	0	0	0.2	0.8	0
PLD2	5338	0	0	0	0	0	0.9	0	0.3	0.8	1	0.9	0	0.7	0	0	0.6	0	0.4	0	0	0.9	0.4	0.9	0.9	0.3	0.6	0	0.9	0.6	0	0
PLG	5340	0	0.1	0.1	0.1	0.1	0.1	0.1	0.1	0.1	0.1	0.1	0.1	0.3	0.3	0.1	0.2	0.4	0.1	0.1	0.1	0.9	0.2	0.1	0.9	0.2	0	0	0	0	0.8	0.2
PLOD1	5351	0	0.6	0.9	0.4	0.8	0.5	0	0.1	0	0.1	0	0.2	0.9	0.3	0.1	0.9	0.2	0.2	0.1	0	0.2	0.1	0.1	0.2	0.4	0	0	0.1	0.1	0.1	0.1
PLOD2	5352	0	0.9	0.9	0.9	0.7	0.9	0	0	0	0.9	0	0.2	0.1	0.9	0	0.2	0.2	0.2	0	0	0.2	0.1	0.1	0.1	0.8	0	0	0	0	0	0
PMM1	5372	0	0.9	0.2	0	0.9	0	0.8	0.8	0.2	0.7	0	0.2	0.5	0	0	0.9	0.9	0.9	0	0	0.9	0.9	0.2	0.3	0	0.7	0.9	0.4	0	0	0
PMM2	5373	0	0.2	0.9	0.5	0.3	0.6	0	0.1	0.1	0.2	0.1	0.4	0.5	0.4	0.9	0.5	0.1	0.8	0.3	0.1	0.4	0.5	0.9	0.3	0.4	0.6	0.3	1	0.3	0.5	0.3
PNLIP	5406	0	0	0	0	0	0	0	0	0	0	0	0	0	0	0	0	0.1	0.8	0	0	0	0	0	0	0	0	0.1	0	0	0	0
PNLIPRP1	5407	0	0	0	0	0	0	0	0	0	0	0	0	0	0	0	0	0	0.8	0	0	0	0	0	0	0	0	0	0	0	0	0
PNLIPRP2	5408	0	0	0	0.1	0	0	0	0	0	0	0	0	0	0	0	0	0	0.8	0	0	0	0	0	0	0	0	0	0	0	0	0
PNMT	5409	0	0	0	0	0.1	0	0	0	0	0	0	0	0	0	0	0.8	0	0	0	0	0	0	0	0	0	0	0	0	0	0	0
PPA1	5464	0	0.2	0.3	0.9	0.5	0.4	0.6	0.2	0.9	0.8	0.1	0.2	0.9	0.3	0.2	0.4	0.2	0.9	0.9	0.9	0.9	0.9	0.2	0.2	0.9	0.2	0.3	0.9	0.2	0.2	0.1
PPAT	5471	0	0.2	0.3	0.2	0.7	0.3	0.5	0.2	0.3	0.5	0.1	0.2	0.5	0.8	0	0.2	0.2	0.3	0.1	0.1	0.2	0.2	0.1	0.2	0.1	0.3	0.4	0.7	0.2	0.2	0.1
CTSA	5476	0	0.1	0.5	1	0.3	0.7	0.1	0	0.1	0.2	0.1	0.2	0.2	0.2	0.2	0.8	0.2	0.2	0.4	0.1	0.2	0.2	0.1	0.1	0.9	0.1	0.1	0.2	0.2	0.2	0.4
PPOX	5498	0	0.9	0.8	0	0.4	0.3	0.9	0.2	0.2	0.9	0.9	0.4	0.9	0.5	0.4	0.6	0.1	0.9	0.6	0	0.2	0.9	0.2	0.2	0.9	0.9	0.9	0.3	0.3	0.7	0.3
PPT1	5538	0	0.2	0.2	0.2	0.3	0.6	0.9	0.4	0.3	0.9	0.2	0.2	0.3	0.4	0.2	0.8	0.2	0.4	0.2	0.1	0.9	0.2	0.2	0.2	0.2	0.2	0.2	0.9	0.2	0.2	0.1
PRODH	5625	0	0.9	0.1	1	0.2	0	0	0.8	0.7	0.9	0.1	0.2	0	0	1	0	0.1	0	0.3	0.1	0	0	0	0	0	0	0	0	0	0	0
PRPS1	5631	0	1	0.5	0.5	0.8	0.8	0.4	0.5	1	0.6	0.9	0.9	0.7	0.6	0.3	0.9	0.3	0.5	0.2	0	0.9	0.1	0.3	0.2	0.2	0.5	0.8	0.6	0.5	0.9	0.9
PRPS2	5634	0	0.1	0.1	0.1	0.1	0.2	0.1	0.1	0.1	0.1	0	0.1	0.7	0.8	0.1	0.1	0.1	0.1	0.1	0.1	0.1	0.1	0.1	0.1	0.1	0.1	0.1	0.1	0.1	0.1	0.1
PSPH	5723	0	0.2	0.8	0.7	0.9	0.5	0.2	0.2	0.2	1	0.1	0.3	0.9	0.9	0.1	0.1	0.1	0.1	0.9	0	0.1	0.1	0.2	0.1	0	0.9	0.2	0.1	0.1	0.2	0.1
PTEN	5728	0	0.5	0.9	0.9	0.4	0.9	0.6	0.4	0.2	0.7	0	0.9	0.6	0.6	0	0.9	0.4	0.8	0	0	0.3	0	0.2	0.3	0	0.9	0.5	0.2	0.9	1	0.2
PTGDS	5730	0	0	0	0.5	0	0	0.1	0.7	0.8	0.5	0.2	0.1	0.5	0.5	0.1	0.1	0.9	0.3	0.9	0.1	0	0.1	0.2	0.9	0	0	0	0	0.1	0.9	0
PTGIS	5740	0	0.2	0.1	0.2	0.9	0.3	0.1	0	0.1	0	0.1	0.1	0.4	0.4	0.3	0.2	0.6	0.3	0.1	0.2	0.2	0.9	0.8	0.5	0	0	0	0	0	0	0
PTGS1	5742	0	0.1	0.1	0.1	0.2	0.1	0	0.1	0.1	0.1	0	0.1	0.1	0.1	0.1	0.1	0.1	0.1	0	0.1	0.3	0.9	0.8	0.2	0.1	0.1	0	0.1	0.2	0.1	1
PTGS2	5743	0	0	0	0	0	0	0	0	0	0	0	0	0.8	0	0	0	0	0	0	0	0	0	0	0	0	0	0	0	0	0	0
PTS	5805	0	0	0	0	0.7	0.3	0.4	0	0.3	0.7	0	0.3	0	0.2	0	0.8	0	0.9	0	0	0	0	0	0	0	0	0	0	0	0	0.2
ABCD3	5825	0	0.2	0.8	0.2	0.9	0.2	0.2	0.2	0.1	0.3	0.1	0.7	0.2	0.5	0.2	0.2	0.1	0.1	0.9	0.1	0.2	0.1	0.1	0.1	0.1	0.2	0.1	0.2	0.2	0.2	0.1
PYCR1	5831	0	0.4	0.3	0.2	0.5	0.4	0.3	0	0	0.1	0	0	0	0	0.2	0	0.1	0.8	0	0	0.9	0.1	0	0.2	0.9	0	0	0.1	0	0	0
ALDH18A1	5832	0	0.3	0.3	0.6	0.5	0.2	0.1	0.2	0.1	0.9	0.1	0.3	0.3	0.3	0.9	0.9	0.2	0.8	0.2	0	0.5	0.3	0.1	0.9	0.2	0.9	0.9	0.9	0.2	0.1	0.1
PCYT2	5833	0	0.1	0.8	0.1	0.2	0.5	0.9	0.4	0.5	0.2	0.2	0.5	0.5	0.5	0.1	0.2	0.2	0.2	0.9	0.1	0.2	0.2	0.2	0.9	0.1	0.1	0.2	0.3	0.9	0.1	0.1
PYGB	5834	0	0.8	0.1	0.2	0.2	0.2	0.3	0.4	0.7	0.6	0.4	0.2	0.3	0.3	0.2	0.2	0.9	0.2	0.2	0.9	0.3	0.3	0.3	0.5	0.1	0.2	0.2	0.9	0.2	0.1	0.5
PYGL	5836	0	0.2	0.7	0.1	0.1	0.1	0.1	0.1	0.1	0.8	0.1	1	0.2	0.2	0.1	0.1	0.2	0.1	0.1	0.1	0.1	0.2	0.1	0.1	0.2	0.1	0.1	0.1	0.2	0.2	0.9
PYGM	5837	0	0.3	0.1	0.1	0.1	0.1	0	0.5	0.8	0.9	0.3	0.9	0.2	0.2	0.1	0.1	0.1	0.1	0	0.8	0.2	0.2	0.2	0.2	0	0	0	0.1	0.1	0	0.1
QDPR	5860	0	0.2	0.3	0.2	0.9	0.3	0.2	0.8	0.4	0.8	0.2	0.3	0.3	0.3	0.1	0.9	0.2	0.3	0.9	0.1	0.2	0.2	0.2	0.2	0.1	0.1	0.1	0.2	0.1	0.1	0.2
RBP1	5947	0	0.9	0.3	0.3	0.8	0.8	0.2	0.1	0.2	0.9	0	0.1	0.8	0.7	0.1	0.6	0.2	0.3	0.1	0.1	0.1	0.1	0.1	0.1	0.1	0	0	0	0	0	0
RBP2	5948	0	0	0.2	0.8	0	0	0	0	0.1	0	0	0	0	0	0	0	0	0.1	0	0	0	0	0	0.1	0	0	0	0	0	0	0
RBP4	5950	0	0.2	0.3	0.3	0.1	0.1	0.1	0.1	0.2	0.1	0.1	0.3	0.2	0.9	0.3	0.9	0.4	0.4	0.8	0.2	0.2	0.1	0.2	0.9	0.1	0	0.1	0	0	0.8	0.1
RDH5	5959	0	0	0.2	0	0	0	0	0.2	0	0.8	0	0.3	0	0	0	0	0	0	0	0	0.2	0	0	0	0	0	0	0	0	0	0
RENBP	5973	0	0.1	0.1	0.2	0.1	0	0.1	0.2	0.2	0.2	0.1	0.2	0.1	0.2	0.1	0.3	0.2	0.2	1	0	0.2	0.2	0.2	0.2	0.1	0.2	0.2	0.2	0.2	0.9	0.8
RHAG	6005	0	0.2	0.2	0	0	0	0	0	0	0	0.2	0.3	0	0	0.8	0.2	0	0	0.3	0	0	0	0	0	0	0	0	0	0	0	0.7
RPE	6120	0	0.4	0.6	0.3	0.6	1	0.3	0.3	0.5	0.6	0	0	0.6	0.3	0.3	0.5	0.2	0.7	0.5	0.9	0.5	0.5	0.3	1	1	0.2	0.5	0.7	0.4	0.8	0.4
RPN1	6184	0	0.4	0.8	0.3	0.4	0.4	0.3	0.2	0.2	0.3	0.2	0.6	0.4	0.5	0.3	1	0.3	0.7	0.3	0.9	0.9	0.3	0.2	0.9	0.8	0.9	0.9	0.5	0.9	0.4	0.5
RPN2	6185	0	0.9	0.8	0.3	0.5	0.9	0.9	0.1	0.1	0.9	0.1	0.4	0.5	0.3	0.9	0.4	0.9	0.4	0.9	0.9	0.2	0.2	0.2	0.2	1	0.2	0.9	0.9	0.2	0.5	0.9
RRM1	6240	0	1	0.4	0.3	0.8	0.2	0.7	0.1	0.1	0.2	0.1	0.1	0.5	0.4	0	0.3	0.1	0.2	0	0.2	0.1	0	0	0	0	0.1	0.9	0.9	0.2	0	0
RRM2	6241	0	0.2	0.8	0	0.7	0.5	0	0	0	0	0	0.2	0	0.9	0	0	0	0	0	0	0	0	0	0	0	0	0	0	0	0	0.2
MSMO1	6307	0	0.1	0.3	0.1	0.8	0.6	0.1	0.2	0.1	0.1	0	0.2	0.1	0.1	0.1	0.3	0.1	0	0.1	0.1	0.1	0	0	0	0	0.1	0.1	0.1	0	0	0
SC5D	6309	0	0	0.9	0	0.9	0.4	0	0.2	0.2	0.5	0	0.8	0	0.2	0	0.2	0	0	0	0	0	0	0.2	0.2	0	0	0	0	0	0	0
SCD	6319	0	0	0.4	0	0.3	0.8	0.2	0.2	0.2	0	0	0.2	0.2	0.1	0	0.5	0	0.2	0	0.2	0	0	0	0.1	0	0	0	0	0	0	0
SCP2	6342	0	0.2	0.5	0.3	0.2	0.9	0.1	0.2	0.2	0.2	0.1	0.8	0.3	0.4	0.9	0.2	0.2	0.3	0.2	0.1	0.2	0.9	0.1	0.2	0.1	0.2	0.2	0.2	0.1	0.2	0.1
SDHA	6389	0	0.5	0.3	0.9	0.3	0.9	0.2	0.4	0.9	0.5	0.8	0.7	0.3	0.3	0.2	0.6	0.9	0.3	0.7	0.2	0.3	0.5	0.9	0.2	0.1	0.9	0.3	0.5	0.2	0.2	0.2
SDHB	6390	0	0.3	0.5	0.3	0.5	0.5	0.1	0.5	0.9	0.3	0.8	0.4	0.4	0.5	0.9	0.7	0.2	0.9	1	0.1	0.3	0.9	0.9	0.9	0.9	0.9	0.3	0.3	0.2	0.2	0.2
SDHC	6391	0	0.3	0.3	0.4	0.3	0.3	0.1	0.9	0.2	0.2	0.8	0.8	0.3	0.3	0.3	0.4	0.1	0.5	0.3	0.5	0.9	0.3	0.9	0.5	0	0.3	0.9	0.9	0.9	0.3	0.9
SDHD	6392	0	0.3	0.9	0.3	0.9	1	0	0.6	0.3	0.9	0.8	1	0.3	0.7	0.5	1	0.1	0.2	1	0	0.9	0.5	0.3	0.9	0	0.4	0.5	0.4	0.5	0.3	0.9
SGSH	6448	0	0.1	0	0.1	0.2	0.1	0	0.1	0.1	0.1	0.1	0.1	0.1	0.1	0.1	0.8	0.1	0.2	0.1	0	0.1	0.1	0.1	0.1	0.1	0.1	0.1	0.3	0.3	0.9	0
SHMT1	6470	0	0.1	0.2	0.1	0.1	0.1	0.1	0.1	0.1	0.1	0.1	0.8	0.1	0.1	0.1	0.1	0.2	0.1	0.6	0.1	0.1	0.1	0.1	0.1	0.1	0.1	0.1	0.1	0.1	0.1	0.1
SHMT2	6472	0	0.3	0.4	0.2	0.3	0.9	0.1	0.1	0.1	0.9	0.1	0.8	0.2	0.2	0.1	0.2	0.2	0.3	0.5	0.2	0.2	0.1	0.1	0.1	0.2	0.5	0.3	0.2	0.2	0.9	0.2
SI	6476	0	0	0	0.8	0	0	0	0	0	0	0	0	0	0	0	0	0	0	0	0	0.1	0.1	0	0.1	0	0	0	0	0	0	0
ST6GAL1	6480	0	0	0.5	0.1	0	0	0	0	0	0	0	0.8	0	0	0	0	0	0	0	0	0	0	0	0.9	0	0.5	0.1	0.2	0	0	0.9
ST3GAL1	6482	0	0	0	0	0.9	0	0	0	0	0	0	0.3	0	0	0.8	0	0.2	0.2	0	0	0	0	0	0.2	0.3	0.2	0	0.3	0	0	0
ST3GAL4	6484	0	0	0	0	0	0.1	0	0	0	0	0	0	0.1	0.9	0	0.2	0	0	0	0	0.3	0	0	0	0.8	0	0	0	0	0	0.1
ST3GAL3	6487	0	0	0	0	0	0	0	0	0	0	0	0	0	0	0	0	0	0	0	0	0	0	0	0	0.8	0	0	0	0	0	0
ST8SIA1	6489	0	0.8	0	0	0	0	0	0	0	0	0	0	0	0	0	0	0	0	0	0	0	0	0	0	0	0	0	0	0	0	0
SLC1A1	6505	0	0	0	0.3	0	0	0.3	0.3	0	0.6	0	0.8	0	0	0	0	0	0	0.5	0	0	0	0	0	0	0	0	0	0	0	0
SLC1A2	6506	0	0	0	0	0	0	0.1	0.8	0.2	0.1	0	0	0	0	0	0	0	0.1	0	0	0	0	0	0	0	0	0	0	0	0	0
SLC1A3	6507	0	0	0	0	0	0	0.2	0.6	0.9	0.8	0.1	0	0.1	0.1	0	0.1	0	0.1	0	0.1	0	0	0	0	0.1	0	0	0	0	0	0
SLC4A3	6508	0	0.9	0	0	0	0	0.2	0.4	0	0.8	0.4	0	0	0	0	0	0	0	0	0	0	0	0	0	0	0	0	0	0	0	0
SLC1A4	6509	0	0.1	0.4	0	0	0	0.4	0.8	0.5	0.8	0	0.2	0.9	0.9	0	0.3	0	0.1	0	0.1	0.2	0	0.1	0.1	0	0.1	0	0.1	0	0	0
SLC1A5	6510	0	0.3	0.4	0.2	0.6	0.9	0	0	0	0	0.2	0.2	0.3	0.3	0.7	0.9	0.3	0.2	0.4	1	0.9	0	0.9	0.5	0.8	0.2	0.9	0.2	0.1	0.7	0.1
SLC1A6	6511	0	0	0	0	0	0	0.8	0	0	0	0	0	0	0	0	0	0	0	0	0.4	0	0	0	0	0	0	0	0	0	0	0
SLC1A7	6512	0	0	0.8	0.4	0	0	0	0	0	0.4	0	0	0	0	0	0	0	0	0	0	0	0.7	0	0	0	0	0	0	0	0	0
SLC2A1	6513	0	0.2	0.3	0.1	0.1	0.1	0.1	0.1	0.1	0.8	0.1	0.1	0.1	0.1	0.2	0.1	0.1	0.1	0.1	0.1	0.1	0.1	0.1	0.1	0.6	0.1	0.1	0.1	0.1	0	0.2
SLC2A2	6514	0	0	0.8	0.1	0	0	0.1	0	0	0	0	0.5	0	0	0	0	0	0	0.1	0	0	0	0	0	0	0	0	0	0	0	0
SLC2A3	6515	0	0.1	0	0	0	0	0	0.1	0.1	0.1	0	0	0	0.1	0	0	0	0	0	0	0	0	0	0	0	0.1	0.1	0.2	0.1	0.2	0.8
SLC2A4	6517	0	0.9	0.3	0	0	0	0	0	0	0.1	0.8	0	0	0	0	0	0	0	0	0	0.9	0.2	0.3	0	0	0	0	0	0	0	0
SLC2A5	6518	0	0	0	0.1	0	0	0	0.9	0.1	0.1	0.2	0	0.1	0.8	0	0	0	0	0.2	0	0.1	0	0	0.2	0	0.2	0	0	0	0	0
SLC3A1	6519	0	0	0.1	0.6	0	0	0	0	0	0	0	0	0	0	0	0	0	0	0.8	0	0	0	0	0	0	0	0	0	0	0	0
SLC3A2	6520	0	0.1	0.2	0.9	0.3	0.2	0.4	1	0.5	1	0.1	0.1	0.5	0.3	0.1	0.1	0.1	0.9	0.8	0.2	0.1	0.1	0.1	0.1	0.6	0.2	0.2	0.2	0.1	0.5	0.1
SLC4A1	6521	0	0.2	0.8	0.1	0.2	0.1	0.1	0.1	0.2	0.1	0.2	0.3	0.1	0.1	0.7	0.3	0.9	0.2	0.6	0.9	0.1	0.1	0.1	0.1	0.5	0.1	0	0.1	0.1	0.1	0.9
SLC4A2	6522	0	0	0.1	0	0.5	0	0	0	0.1	0.1	0	0.9	0.2	0.3	0	0	0.2	0.9	0.2	0	0	0	0	0	0	0.8	0.9	0.8	0.9	0.3	0.9
SLC5A1	6523	0	0	0	0.8	0	0.1	0	0	0	0	0	0	0	0	0	0.3	0	0.9	0.6	0	0	0	0	0.2	0	0.1	0	0	0	0	0
SLC5A2	6524	0	0	0	0	0.1	0	0	0	0	0	0.1	0	0.1	0.1	0	0.1	0.1	0	0.8	0	0	0	0.1	0	0.1	0	0	0.1	0	0	0
SLC5A3	6526	0	0	0	0	0	0	0	0.5	0	0	0	0	0	0.8	0	0	0	0	0	0	0	0	0	0	0	0	0	0	0.3	0	0
SLC5A5	6528	0	0	0	0	0	0.8	0	0	0	0	0	0	0	0	0	0	0	0	0	0	0	0	0	0	0	0	0	0	0	0	0
SLC6A1	6529	0	0	0.1	0	0	0	0.9	0.8	0.2	0.8	0	0.1	0	0	0	0	0	0	0	0	0	0	0	0	0	0	0	0	0	0	0
SLC6A2	6530	0	0	0	0	0	0	0	0	0	0	0	0	0.7	0	0	0	0	0	0	0	0	0	0	0.8	0.5	0	0	0	0	0	0
SLC6A3	6531	0	0.7	0	0	0.8	0	0	0	0	0	0	0	0	0	0	0	0	0	0	0	0	0	0	0	0	0	0	0	0	0	0
SLC6A4	6532	0	0	0	0	0	0	0	0	0.1	0	0	0	0	0	0.8	0	0	0	0	0	0	0	0	0	0.9	0	0.1	0	0	0	0.5
SLC6A6	6533	0	0	0	0	0	0	0	0.2	0	0.8	0	0	0.3	0	0	0	0	0	0.9	0	0	0	0	0.2	0	0	0	0	0	0.3	0.6
SLC6A7	6534	0	0	0	0	0	0	0.2	0.8	0	0	0	0	0	0	0	0	0	0	0	0	0	0	0	0	0	0	0	0	0	0	0
SLC6A9	6536	0	0	0.1	0	0	0	0.9	0.9	0.8	0.8	0	0	0	0	0	0	0	0	0	0	0	0	0	0	0	0	0	0.1	0	0	0
SLC6A11	6538	0	0	0	0	0	0	0.8	1	0.5	0.8	0	0	0	0	0	0	0	0	0	0	0	0	0	0	0	0	0	0	0	0	0
SLC6A12	6539	0	0	0.9	0	0	0	0	0.2	0	0	0	0.8	0	0	0	0	0	0	0	0	0	0	0	0	0	0	0	0	0	0	0
SLC6A13	6540	0	0	0	0	0	0	0	0.9	0.4	0.8	0	0	0	0	0	0	0	0	0.5	0	0	0	0	0	0	0	0	0	0	0	0
SLC7A1	6541	0	0	0.9	0	0	0	0.9	0.8	0	0	0	0	0	0.4	0	0	0	0.9	0	0.5	0	0	0	0	0	0	0	0	0	0	0
SLC7A2	6542	0	0	0.4	0	0	0	0	0	0	0	0	0.8	0.5	0.4	0	0	0	0.9	0	0	0	0	0	0	0	0	0	0	0	0	0
SLC8A2	6543	0	0	0	0	0	0	0.1	0.8	0.1	0.2	0	0	0	0	0	0.1	0	0.1	0	0	0.1	0	0.1	0	0	0	0	0	0	0	0
SLC8A1	6546	0	0.8	0	0	0.1	0.1	0.1	0.3	0.1	0.1	0.2	0	0.1	0	0	0	0.1	0	0	0	0.1	0.1	0.2	0.1	0	0	0	0	0	0.1	0
SLC8A3	6547	0	0	0.3	0	0	0	0	0.8	0.4	1	0	0	0	0	0	0	0	0	0	1	0	0	0	0	0	0	0	0	0	0	0.8
SLC9A1	6548	0	0	0	0	0.1	0	0	1	0.2	0.1	0	0.1	0.3	0.3	0	0	0.2	0.9	0	0	0.2	0.2	0.3	0.5	0.2	0	0.1	0.1	0	0	0.8
SLC9A2	6549	0	0	0	0.5	0	0	0	0	0.5	0	0	0	0	0	0	0	0	0	0	0	0	0	0	0	0	0	0.8	0	0	0	0
SLC9A3	6550	0	0	0	0.8	0	0	0	0	0	0	0	0	0	0	0	0	0	0	0	0	0	0	0	0	0	0	0	0	0	0	0
SLC9A5	6553	0	0	0	0	0	0	0	0	0	0	0.8	0	0	0	0	0	0	0	0	0	0	0	0	0	0	0	0	0	0	0	0
SLC10A1	6554	0	0	0	0	0	0	0	0.3	0	0	0	0.8	0	0	0	0	0	0	0	0	0	0	0	0	0	0	0	0	0	0	0
SLC11A1	6556	0	0	0	0	0	0	0	0	0	0	0	0	0	0	0.9	0	0.2	0	0	0	0	0	0	0	0	0	0	0	0	0.8	0
SLC12A1	6557	0	0	0	0	0	0	0	0	0	0	0	0.1	0	0	0	0	0	0	0.8	0	0.1	0	0	0	0.1	0	0	0	0	0	0
SLC12A2	6558	0	0.1	0.1	0.9	0.2	0.2	0.9	0.8	1	0.9	0	0.1	0.1	0.9	0.1	0.1	0.1	0.2	0	0	0.9	0.3	0.1	0.9	0.1	0	0	0.1	0	0.1	0
SLC12A3	6559	0	0	0.9	0	0	0	0	0	0	0	0	0	0	0	0	0	0	0	0.8	0	0	0	0	0	0	0.9	0	0	0	0	0
SLC12A4	6560	0	0.1	0.2	0	0.2	0.9	0.1	0	0.1	0.1	0.2	0.1	0.2	0.9	0	0.8	0	0.1	0	0	0	0.1	0.1	0.2	0.9	0	0	0	0	0	0
SLC14A1	6563	0	0	0	0	0	0	0	0.5	0.8	0	0	0	0	0	0	0	0.1	0	0	0	0	0	0.3	0.1	0	0	0	0	0	0	0
SLC15A1	6564	0	0	0	0.8	0	0	0	0	0	0	0	0	0	0	0	0	0	0	0	0	0	0	0	0	0	0	0	0	0	0	0.2
SLC15A2	6565	0	0	0	0	0	0	0.1	0.4	0.2	0.8	0	0	0	0.9	0	0	0	0	0	0	0	0	0	0.1	0	0	0	0	0	0	0
SLC16A1	6566	0	0.8	0.9	0.2	0.8	0.3	0.2	0.9	0.3	0.8	0.2	0.9	0.5	1	0	0.2	0.9	0.1	0.2	0.1	0.9	0.9	0.5	0.9	0.2	0.2	0.1	0.1	0	0.1	0
SLC16A2	6567	0	0	0.1	0	0	0	0.2	0.2	0.2	0.1	0	0.2	0.1	0.2	0	0.8	0	0.2	0	0	0.1	0	0	0	0.9	0	0	0	0	0	0
SLC17A1	6568	0	0.8	0	0	0	0	0	0	0	0	0	0	0	0	0	0	0	0	0.8	0	0	0	0	0	0	0	0	0	0	0	0
SLC34A1	6569	0	0	0	0	0	0	0	0	0	0	0	0	0.8	0	0	0	0	0	0	0	0	0	0	0	0	0	0	0	0	0	0
SLC18A1	6570	0	0	0	0	0	0	0	0	0	0	0	0	0	0	0	0.8	0	0	0	0	0	0	0	0	0	0	0	0	0	0	0
SLC18A2	6571	0	0	0	0	0	0	0	0	0	0	0	0	0.2	0	0	0.8	0	0.2	0	0	0	0	0	0.2	0	0	0	0	0	0	0.8
SLC20A1	6574	0	0.3	0	0.3	0.3	0	0.8	0	0	0	0	0	0	0	0	0	0	0	0	0.7	0	0	0	0	0	0	0	0	0	0	0
SLC20A2	6575	0	0.2	0.2	0	0	0.1	0	0.5	0.5	0.1	0.1	0.1	0	0.8	0	0	0.2	0.9	0	0	0	0.9	0.2	0.2	0	0	0	0.1	0	0	0
SLC25A1	6576	0	0.2	0.6	0.3	0.5	0.6	0.9	0.9	0.9	0.9	0.1	0.8	0.3	0.3	0.9	0.5	0.2	0.9	0.4	0.9	0.2	0.9	0.2	0.9	0.3	0.3	0.9	0.2	0.2	0.9	0.2
SLCO2A1	6578	0	0	0.1	0.1	0	0	0	0	0	0	0	0	0	0	0.4	0.8	0.2	0.9	0.1	0	0	0.1	0	0.1	0.1	0	0.1	0	0	0	0
SLC22A1	6580	0	0	0	0	0	0	0	0	0	0	0	0.8	0	0	0	0	0	0	0	0	0	0	0	0	0	0	0	0	0	0	0.1
SLC22A3	6581	0	0	0.3	0	0	0	0	0	0	0	0	0.5	0.8	0.6	0	0	0.2	0	0	0	0.2	0	0	1	0.5	0	0	0	0	0	0
SLC22A2	6582	0	0	0	0	0.2	0	0	0	0	0	0	0.9	0	0	0	0	0	0	0.8	0	0	0	0	0	0	0	0	0	0	0	0
SLC22A4	6583	0	0	0	0	0	0	0	0	0	0	0	0	0	0	0	0	0	0	0.8	0	0	0	0	0	0	0	0	0	0	0	0
SLC22A5	6584	0	0	0	0	0	0	0	0.9	0	0.9	0	0	0	0	0	0	0	0	0.8	0	0	0	0	0	0	0	0	0	0	0	0
SMPD1	6609	0	1	0	0.3	0	0	0	0.8	0	0	0.4	0.8	0	0	0	0	0	0	0	0	0	0	0	0	0	0	0	0	0	0	0
SMPD2	6610	0	0.1	0	0	0	0	0	0.1	0	0.2	0	0	0.9	0.8	0	0.1	0	0.2	0	0.1	0	0	0.1	0.2	0	0.9	0.1	0.2	0.1	0.2	0
SMS	6611	0	0.3	0.2	0.9	1	0.8	0.9	0.2	0.2	0.9	0.1	0.1	0.6	0.4	0.1	0.3	0.1	0.2	0.9	0.1	0.2	0.2	0.9	0.3	0.2	0.2	0.2	0.2	0.2	0.2	0.2
SOAT1	6646	0	0.1	0.1	0	0.2	0.2	0	0	0.1	0.1	0	0.1	0.2	0.1	0.1	0.8	0	0.1	0	0	0.1	0	0	0.1	0.1	0.1	0.2	0.2	0.1	0.3	0
SOD1	6647	0	0.3	0.3	0.9	0.7	0.4	0.9	0.9	0.5	0.5	0.3	0.6	0.2	0.9	0.3	0.4	0.9	0.9	0.8	0.3	0.9	0.9	0.9	0.9	0.2	0.2	0.5	0.4	0.9	0.2	0.9
SOD2	6648	0	0.5	0.3	0.2	0.9	0.9	0.2	0.2	0.2	0.9	0.5	0.7	0.9	0.2	0.4	1	0.2	0.5	0.8	0.3	0.1	0.2	0.9	0.9	0.2	0.1	0.2	0.9	0.1	0.2	0.5
SOD3	6649	0	0.2	0.1	0.1	0.1	0.1	0	0.1	0.3	0.1	0.1	0.1	0.3	0.5	0.9	0.9	0.5	0.6	0.5	0.4	0.5	0.6	0.8	0.7	0.1	0	0	0	0	0.1	0
SORD	6652	0	0.1	0.4	0.2	0.2	0.2	0.1	0.1	0.2	0.1	0.1	0.8	0.2	0.1	0.1	0.2	0.2	0.2	0.4	0.1	0.1	0.1	0.1	0.9	0.1	0.1	0.1	0.1	0.1	0.1	0.1
UAP1	6675	0	0.1	0.3	0.2	0.9	0.2	0.1	0.1	0.1	0.1	0	0.9	0.9	0.8	0	0.1	0.2	0.9	0	0	0.1	0.2	0.2	0.2	0	0.1	0	0.1	0.1	0.1	0
SPR	6697	0	0.2	0.2	0.2	0.9	0.9	0	0.9	0.5	0.3	0.5	1	0.6	0.6	0.9	0.8	0.3	0.7	1	0.9	0.6	0.4	0.4	0.4	0.1	0	0	0	0	0	0.2
SQLE	6713	0	0	0.2	0	0.7	0.8	0.1	0	0	0	0	0.1	0	0.1	0.1	0.2	0	0	0	0.1	0	0	0	0	0	0.1	0	0	0	0	0
SRD5A1	6715	0	0.6	0	0	0	0.7	0.9	0	0	0	0	0.5	0	0	0	0.9	0	0	0.3	0	0.9	0	0	0	0.8	0	0	0	0.5	0.6	0
SRD5A2	6716	0	0	0	0	0	0	0	0	0	0	0	0.3	0	0	0	0	0	0	0	0	0	0	0	0.8	0	0	0	0	0	0	0
AKR1D1	6718	0	0	0.4	0.1	0.1	0.1	0.1	0.1	0.1	0.1	0.1	0.8	0.1	0.1	0.1	0.1	0.1	0.1	0.2	0.1	0.1	0.1	0.1	0.1	0	0	0	0.1	0.1	0	0
SRM	6723	0	0.9	0.9	0.2	0.7	0.8	0.4	0.2	0.9	0.2	0.1	0.1	0.2	0.3	0.2	0.9	0.9	0.7	0.1	0.9	0.2	0.1	0.2	0.1	0.2	0.2	0.3	0.3	0.2	0.5	0.2
SULT1E1	6783	0	0.5	0.8	0.5	0.4	0.4	0.1	0	0	0	0	0.2	0	0	0.1	0.1	0	0	0	0	0	0	0	0	0	0	0	0	0	0	0
ELOVL4	6785	0	0	0	0	0	0	0	0	0	0.8	0	0	0	0	0	0	0	0	0	0	0	0	0	0	0	0	0	0	0	0	0
SULT1A2	6799	0	0	0.2	0	0	0	0	0	0	0	0	0.8	0	0	0	0	0	0	0.5	0	0	0	0	0	0	0	0	0	0	0	0
SULT1A1	6817	0	0.1	0.7	0.2	0.2	0.2	0.1	0.1	0.1	0.1	0.1	0.8	0.1	0.1	0.2	0.3	0	0.1	0.2	0	0.1	0.1	0	0	0.2	0.9	0	0.1	0.1	0.6	0.9
SULT2B1	6820	0	0.1	0	0	0	0	0	0.1	0	0.1	0	0	0	0	0.1	0	0	0	0	0.8	0	0	0	0.2	0	0	0	0	0	0	0
SUOX	6821	0	0.9	0.9	0.1	0.2	0.2	0.1	0.2	0.2	0.9	0.5	1	0.2	0.2	0.1	0.4	0.2	0.1	0.8	0	0.1	0.1	0.2	0.2	0.2	0	0	0	0	0	0
SULT2A1	6822	0	0	0.5	0.9	0.1	0.1	0.1	0	0	0	0	0.8	0.1	0.1	0.1	0.8	0	0.1	0.1	0	0	0	0.1	0	0	0	0	0	0	0	0
ABCC8	6833	0	0	0	0	0	0	0	0	0	0	0	0	0	0	0	0	0	0.8	0	0	0	0	0	0	0	0	0	0	0	0	0
SUV39H1	6839	0	0.7	0	0	0.8	0	0	0	0	0	0	0	0	0	0	0	0	0	0	0	0	0	0	0	0	0	0	0	0.6	0	0
TALDO1	6888	0	0.3	0.5	0.9	0.3	0.3	0.9	0.3	0.9	0.8	0.2	0.4	0.5	0.3	0.3	0.9	0.9	0.3	0.3	0.9	0.2	0.9	0.9	0.9	0.3	0.6	0.6	0.6	0.5	0.6	0.3
TAT	6898	0	0	0	0	0	0	0	0	0	0	0	0.8	0.1	0	0	0.1	0	0	0	0	0	0	0.1	0	0.1	0	0	0.1	0	0	0
TBXAS1	6916	0	0.1	0.1	0.1	0	0	0	0.1	0.1	0.1	0	0.1	0.1	0.1	0.1	0.1	0.1	0.1	0.1	0	0.1	0.1	0.1	0.1	0.1	0.1	0.1	0.1	0.2	0.4	0.8
TDO2	6999	0	0	0.1	0	0	0	0.2	0	0	0	0.2	0.8	0	0	0	0	0	0	0	0	0	0	0	0	0	0	0	0	0	0	0
PRDX2	7001	0	0.5	0.8	0.2	0.9	0.9	0.5	0.2	0.9	0.2	0.2	0.2	0.1	0.1	0.2	0.3	0.1	0.2	0.3	0.2	0.1	0.2	0.1	0.1	0.3	0.1	0.2	0.9	0.1	0.1	0.1
TFRC	7037	0	0.2	0.6	0.1	0.2	0.1	0.1	0.1	0.1	0.1	0.1	0.1	0.1	0.1	0.1	0.9	0.1	0.1	0.1	0.1	0.1	0.1	0.1	0.1	0.8	0.1	0.1	0.1	0	0	0.1
TH	7054	0	0	0.1	0	0	0	0	0	0.1	0.1	0	0	0.1	0	0	0.8	0.1	0	0	0	0	0	0.1	0.1	0	0	0	0	0	0	0
TK1	7083	0	1	0.8	0.9	0.6	0	0	0	0	0	0	0	0	0	0	0	0	0	0	0	0	0	0	0	0	0	0	0	0	0	0
TK2	7084	0	0.2	0.2	0	0	0.9	0	0.8	0.7	0.4	0.2	0.3	0.8	0.6	0.5	1	0.2	0.2	0.8	0	0.9	0.3	0.2	0.9	0	0.2	0.2	0.2	0.2	0.9	0.2
TKT	7086	0	0.9	0.5	0.3	0.7	0.6	0.9	0.6	0.6	0.8	0.1	0.3	0.7	0.6	0.9	0.8	0.3	1	0.4	0.5	0.3	0.5	0.4	0.5	0.9	0.8	0.4	1	0.6	0.8	0.3
TM7SF2	7108	0	0.1	0.3	0	0.4	0.8	0.1	0.1	0.1	0.1	0.1	0.2	0.9	0.2	0.1	0.5	0.1	0.1	0.2	0	0.1	0.1	0.1	0.1	0	0	0	0.1	0	0	0
TPH1	7166	0	0	0	0	0	0	0.8	0	0	0	0	0	0	0	0	0	0	0	0	0	0	0	0	0	0	0	0	0	0	0	0
TPI1	7167	0	0.6	0.5	0.9	0.5	0.7	0.3	0.3	0.3	0.8	0.3	0.3	0.3	0.9	0.2	0.5	0.2	0.3	0.4	0.9	0.9	0.9	0.3	0.9	0.9	0.9	0.5	0.7	0.4	0.9	0.3
TPO	7173	0	0	0	0	0	0	0	0	0	0	0.8	0	0	0	0	0	0	0	0	0	0	0	0	0	0	0	0	0	0	0	0
TPSAB1	7177	0	0	0	0	0	0	0	0	0	0	0	0	0	0	0.4	0	0.6	0	0	0	0	0.8	0	0.5	0	0	0	0	0	0	0
TST	7263	0	0.1	0.8	0.2	0.2	0.2	0.1	0.1	0.1	0.1	0.2	0.7	0.2	0.2	0.2	0.5	0.2	0.2	0.5	0.1	0.9	0.2	0.1	0.1	0.1	0.1	0.1	0.1	0.1	0.1	0.9
TSTA3	7264	0	0.6	0.5	0.5	1	1	0.2	0.9	0.3	0.5	0.1	0.6	0.7	0.7	0.3	0.4	0.9	0.8	0.3	0.9	0.7	0.3	0.3	0.6	0.2	1	1	0.7	0.5	0.4	0.3
TXN	7295	0	0.9	0.8	0.3	0.7	0.8	0.5	0.2	0.9	0.2	0.1	0.9	0.2	0.2	0.5	0.9	0.3	0.5	0.5	0.9	0.3	0.7	0.3	0.3	0.1	0.2	0.2	0.2	0.1	0.9	0.9
TXNRD1	7296	0	0.2	0.2	0.9	0.8	0.4	0.3	0.2	0.9	0.9	0.2	0.9	0.5	0.4	0.2	0.4	0.3	0.2	0.2	0.1	0.9	0.2	0.8	0.5	0.9	0.2	0.9	0.9	0.3	0.6	0.9
TYMS	7298	0	0.9	0.8	0	0.5	0.2	0	0	0	0	0.1	0	0	0	0	0.1	0	0	0	0	0	0	0	0	0	0	0	0	0	0	0
UCP1	7350	0	0	0	0	0.4	0.1	0	0	0	0	0	0	0	0	0	0.8	0	0	0	0	0	0	0	0	0	0.1	0	0	0	0	0.2
UCP2	7351	0	0	0	0	0	0	0	0	0	0	0	0	0	0	0	0	0	0	0	0	0	0	0	0	0	0	0	0	0	0	0.8
UCP3	7352	0	0	0	0	0	0	0	0	0	0	0	0	0	0	0	0	0	0	0	0	0	0.8	0	0	0	0	0	0	0	0	0
SLC35A2	7355	0	0	0.7	0	0.8	0	0	0	0	0.3	0	0	0	0.7	0	0.7	0	0	0	0	0	0	0	0.3	0.5	0	0	0.7	0	0	0
UGCG	7357	0	0.8	0	0	0	0	0	0.8	0	0	0	0	0	0	0	0	0	0	0	0	0	0	0	0	0	0	0	0	0	0	0
UGDH	7358	0	0.9	0.8	0.5	0.5	0.9	0.2	0	0.1	0.1	0.1	0.8	0.3	0.9	0.2	0.2	0.2	0.3	0.5	0.9	0.5	0.4	0.9	0.9	0.3	0.1	0.1	0.1	0.1	0.1	0.1
UGP2	7360	0	0.4	0.3	0.2	0.9	0.3	0.2	0.2	0.2	0.2	0.9	0.8	0.2	0.9	0.2	0.2	0.2	0.9	0.9	0.3	0.2	0.9	0.2	0.2	0.9	0.2	0.9	0.2	0.2	0.2	0.9
UGT2B4	7363	0	0	0.9	0	0	0	0	0	0	0	0	0.8	0	0	0	0	0	0	0	0	0.1	0	0	0	0	0	0	0	0	0	0
UGT2B7	7364	0	0	0.1	0.1	0	0	0	0	0	0	0	0.7	0	0	0	0	0	0	0.8	0	0	0	0	0	0	0	0	0	0	0	0
UGT2B10	7365	0	0.1	0.9	0	0	0	0	0	0	0	0	0.8	0	0	0	0	0	0	0	0	0	0	0	0	0	0	0	0	0	0	0
UGT2B15	7366	0	0	0	0	0	0	0	0	0	0	0	0.8	0	0	0	0	0	0	0	0	0	0	0	0	0	0	0	0	0	0	0
UGT2B17	7367	0	0	0	0.5	0	0	0	0	0	0	0	0.5	0	0	0	0	0	0	0	0	0.8	1	0	0.1	0	0	0	0	0.1	0	0
UGT8	7368	0	0	0	0.2	0.2	0	0	1	0.8	0	0	0	0	0	0	0	0	0	0	0	0	0	0	0	0	0	0	0	0	0.9	0.1
UCK2	7371	0	0.3	0.8	0.9	0	0.8	0.4	0	0	0	0	0	0	0	0	0	0	0	0	0	0.7	0	0	0	0	0	0	0	0	0	0
UMPS	7372	0	0.2	0.8	0.9	0.7	1	0.3	0.2	0.9	0.5	0.1	0.6	0.7	0.7	0.9	0.3	0.1	0.3	0.9	0.9	0.2	0.2	0.9	0.2	0.9	0.5	0.6	0.7	0.9	0.4	0.4
UPP1	7378	0	0	0.1	0.1	0.9	0.2	0	0	0	0	0	0	0	0	0.2	0	0	0.1	0.9	0.9	0	0	0.1	0.1	0.9	0	0.7	0.8	0.5	0.9	0
UQCRB	7381	0	0.7	0.3	0.3	0.3	0.9	0.9	0.6	0.9	0.4	0.8	0.3	0.9	0.3	0.5	1	0.1	0.5	0.5	0.2	0.3	0.4	0.9	0.9	0.9	0.5	0.9	0.5	0.2	0.9	0.2
UQCRC1	7384	0	0.6	0.9	0.2	0.9	0.9	0.9	0.9	0.9	0.5	0.8	0.9	0.2	0.2	0.2	0.4	0.1	0.9	0.4	0.3	0.3	0.3	0.9	0.2	0.9	0.9	0.9	0.9	0.2	0.5	0.2
UQCRC2	7385	0	0.4	0.3	0.9	0.3	0.9	0.9	0.6	0.9	0.4	0.8	0.3	0.9	0.9	0.2	0.5	0.2	0.9	0.7	0.3	0.3	0.5	0.9	0.9	0.2	0.9	0.2	0.9	0.2	0.9	0.9
UQCRFS1	7386	0	0.6	0.9	0.9	0.9	0.3	0.9	0.5	0.9	0.5	0.8	0.9	0.9	0.9	0.2	0.6	0.2	0.9	0.6	0.3	0.9	0.9	0.9	0.9	0.3	0.9	0.2	0.9	0.2	0.2	0.2
UQCRH	7388	0	0.4	0.2	0.9	0.5	0.2	0.2	0.2	0.1	0.2	0.8	0.3	0.2	0.2	0.2	0.2	0.1	0.1	0.5	0.5	0.9	0.9	0.1	0.9	0.5	0.2	0.9	0.9	0.2	0.5	0.9
UROD	7389	0	0.9	0.8	0.2	0.5	0.4	0.2	0.1	0.1	0.2	0	0.2	0.3	0.9	0	0.3	0.1	0.2	0.1	0	0.1	0.1	0.1	0.1	0.9	0.1	0.2	0.1	0.1	0.2	0.3
UROS	7390	0	0.3	0.8	0.9	0.9	0.2	0.3	0.2	0.2	0.5	0	0	0	0	0	0.2	0.1	0.1	0	0	0.1	0	0	0.3	0.2	0	0.9	0.2	0	0	0
XDH	7498	0	0.1	0.1	0.8	0	0	0	0	0	0.1	0	0.8	0.1	0.1	0	0.1	0.1	0.1	0.1	0.1	0.1	0.1	0.1	0.1	0	0	0	0	0	0	0.1
SLC30A1	7779	0	0	0.6	0.1	0.2	0.2	0.2	0.4	0.3	0.4	0	0.8	0.2	0.6	0	1	0.2	0.9	0.2	0	0.9	0	0	0.1	0.2	0	0	0	0	0.3	0.9
MOGS	7841	0	0.2	0.9	0.9	0.9	0.2	0.1	0.1	0.1	0.9	0.1	0.3	0.9	0.9	0.2	0.2	0.1	0.5	0.1	0.1	0.1	0.1	0.1	0.2	0.8	0.2	0.9	0.9	0.2	0.9	0.1
ALDH5A1	7915	0	0.1	0.9	0.2	0.2	0.2	0.9	0.7	0.3	0.6	0.3	0.8	0.2	0.2	0.1	0.2	0.1	0.1	0.3	0.1	0.1	0.1	0.1	0.1	0.1	0.9	0.1	0.2	0.1	0	0.1
HSD17B8	7923	0	0.5	0.8	0.9	0.5	0.6	0.1	0.9	0.5	0.4	0.4	0.8	0.9	0.5	0.5	0.7	0.3	0.7	0.8	0	0.3	0.3	0.9	0.9	0.9	0.4	0.5	0.5	0.3	0.1	0.2
PLA2G7	7941	0	0	0	0	0	0.2	0	0	0	0	0	0	0	0.2	0	0.5	0	0	0	0	0	0	0	0.8	0	0	0	0	0	0.3	0
TUSC3	7991	0	0.1	0.1	0	0.2	0.3	0.3	0	0	0.3	0	0.2	0.3	0.3	0.2	0.9	0	0	0.2	0	0	0	0	0	0.8	0	0	0	0	0	0
CUBN	8029	0	0	0	0.1	0	0.1	0	0	0	0.1	0	0.1	0	0	0	0	0.1	0.1	0.8	0	0	0	0	0	0	0.1	0	0	0	0	0
SLC25A16	8034	0	0.2	0	0	0	0	0	0	0	0	0	0.8	0	0	0	0.1	0	0.1	0.2	0	0	0	0	0.1	0	0	0	0	0	0	0
PDHX	8050	0	0.4	0.1	0.1	0.3	0.9	0.2	0.4	0.9	0.4	0.8	0.9	0.2	0.3	0.2	0.3	0.1	0.9	0.2	0.1	0.2	0.9	0.9	0.9	0.9	0.1	0.2	0.9	0.1	0.2	0.1
SLC7A5	8140	0	0	0.2	0	0.4	0.4	0.3	0.8	0.4	0.2	0	0	0.7	0.4	0	0	0.1	0.1	0	0.9	0	0.2	0.2	0.1	0.5	0.1	0.2	0.2	0	0	0
SLC14A2	8170	0	0	0	0	0	0	0	0	0	0	0	0.8	0	0	0	0.9	0	0	0	0	0	0	0	0	0	0	0	0	0	0	0.2
PNPLA4	8228	0	0.7	0	0	0.6	0.8	0	0	0	0.5	0	0	0	0	0	0	0	0	0	0	0	0	0	0	0.3	0	0	0	0	0	0
NAA10	8260	0	0.5	0.4	0.9	0.6	0.3	0.3	0.2	0.2	0.3	0.2	0.3	0.4	0.5	0.5	0.5	0.1	0.5	0.2	0	0.3	0.2	0.5	0.3	0.2	0.5	0.4	0.8	0.5	0.6	0.3
TKTL1	8277	0	0	0	0	0.1	0	0	0	0	0	0.1	0	0.4	0.8	0	0	0	0	0	0	0	0	0	0	0	0	0	0	0	0	0
EPX	8288	0	0	0.1	0	0	0	0	0	0	0	0	0	0	0	0.9	0	0	0	0.1	0	0.8	0.6	0	0.1	0	0.1	0.9	0	0	0.2	0.5
ACOX2	8309	0	0.1	0.5	0.1	0.1	0.1	0	0.1	0	0.1	0.1	0.8	0.2	0.9	0.1	0.1	0.1	0.1	0.9	0	0.1	0.1	0.1	0.1	0	0	0	0	0	0	0.1
ACOX3	8310	0	0.5	0.4	0.1	0.3	0.3	0.3	0.9	0.2	0.9	0.3	1	0.5	0.3	0.9	0.3	0.3	0.2	0.3	0.3	1	0.2	0.1	0.7	0.8	0.3	0.3	0.2	0	0.6	0
PIP5K1A	8394	0	0.2	0	0	0.2	0.1	0.2	0.7	0.9	0.8	0	0	0.9	0.8	0	0.2	0	0.9	0	0	0	0.2	0.2	0.1	0	0.5	0.2	0.2	0	0	0
PIP5K1B	8395	0	0	0	0	0	0	0	0	0	0.8	0	0	0	1	0	0	0	0	0	0	0	0	0	0	0	0	0	0	0	0	0
PIP4K2B	8396	0	0.9	0.2	0.1	0.5	0.9	0.9	0.8	0.2	0.9	0.2	0.1	0.3	0.3	0.1	0.2	0	0.2	0.1	0	0.1	0.1	0.1	0.2	0	0.3	0.2	0.9	0.1	0.2	0.2
PLA2G6	8398	0	0.1	0	0	0	0.1	0	0.3	0.9	0.9	0	0	0.9	0.8	0	0	0	0	0	0	0	0	0	0	0	0	0	0	0	0	0
SLC25A11	8402	0	0.4	0.3	0.9	0.9	0.4	0.4	0.7	0.9	0.6	0.8	0.5	0.9	0.9	0.2	0.4	0.2	0.2	0.7	0.3	0.2	0.2	0.9	0.2	0.7	0.9	0.5	0.5	0.5	0.6	0.3
BBOX1	8424	0	0	0.1	0	0	0	0	0.1	0.2	0	0	0.1	0	0	0	0	0.1	0	0.8	0	0	0	0.1	0	0	0	0	0	0	0	0
SOAT2	8435	0	0	0.8	0.9	0	0	0	0	0	0	0	0	0	0	0	0	0	0	0	0	0	0	0	0	0	0	0	0	0	0	0
GNPAT	8443	0	0.1	0.5	0.9	0.3	0.3	0.2	0.1	0.1	0.9	0.1	0.1	0.9	0.8	0.2	0.9	0.1	0.2	0	0	0.1	0.1	0	0.1	0	0.1	0.1	0.1	0.1	0.1	0.9
HIRIP3	8479	0	0.6	0	0	0.5	0.2	0	0	0	0.7	0	0	0.6	0.7	0	0.5	0	0.3	0	0	0	0	0	0	0	0.8	0.6	0.8	0.8	0.3	0
SLC43A1	8501	0	0	0.6	0	0	0	0	0	0	0	0	0.8	0.9	0	0	0	0.1	0.8	0	0	0	0	0	0	0	0	0	0	0	0	0
PIK3R3	8503	0	0	0.1	0	0.1	0.9	0.1	0	0	0	0	0.8	0	0.2	0	0	0	0	0	0	0	0	0	0	0	0.1	0.1	0	0	0	0
NDST2	8509	0	0	0	0	0	0	0	0	0.9	0	0.5	0	0.3	0.8	0	0	0	0	0	0	0	1	0	0	0	0	0	0	0	0	0
LIPF	8513	0	0	0	0	0	0	0	0	0	0	0	0	0	0	0	0	0	0	0	0.8	0.7	0	0	0	0	0	0	0	0	0	0
DGKZ	8525	0	0.1	0	0.1	0.9	0.2	0.9	0.5	0	0.1	0	0	0.1	0.2	0.1	0.1	0.2	0.9	0	0	0.2	0.1	0.1	0.1	0.1	0.1	0.7	0.8	0.2	0.5	0.2
DGKE	8526	0	0	0	0	0	0	0.1	0.1	0	0.8	0	0	0	0.9	0	0	0	0	0	0	0	0	0	0.1	0	0	0	0.1	0	0	0
DGKD	8527	0	0	0	0	0.8	0	0	0	0	0	0	0	0	0	0	0	0	0	0	0	0	0	0	0	0	0	0	0.3	0	0	0
DDO	8528	0	0	0.7	0	0	0	0	0	0	0	0	0.8	0	0	0	0.4	0	0	0.7	0	0	0	0	0	0	0	0	0	0	0	0
CYP4F2	8529	0	0	0	0	0	0	0	0	0	0	0	0.8	0	0	0	0	0	0	0.5	0	0	0	0	0	0	0	0	0	0	0	0
CHST1	8534	0	0	0.5	0	0	0	0	0	0	0.9	0	0	0	0	0	0	0	0.5	0	0	0	0	0	0.2	0.3	0	0	0.8	0	0	0
AGPS	8540	0	0.3	1	0.3	0.6	0.3	0.3	0.9	0.9	0.9	0.1	0.3	0.4	0.8	0.3	0.9	0.1	0.9	0.2	0.1	0.9	0.2	0.2	0.2	0.2	0.2	0.9	0.3	0.2	0.3	0.4
DEGS1	8560	0	0.3	0.2	0.9	0.9	0.9	0.6	0.5	0.3	0	0	0.2	0.5	0.5	0.8	0.3	0	0	0	0	0.2	0.9	0.3	0.4	0.6	0.2	0.9	0.2	0	0.5	0.1
KMO	8564	0	0	0.4	0	0	0	0	0	0	0	0	0.7	0	0	0	0	0	0	0.8	0	0	0	0	0	0.7	0.4	0	0	0	0	0
PDXK	8566	0	0.3	0.3	0.4	0.6	0.7	0.5	0.8	0.4	0.5	0.9	0.3	0.7	0.8	0.9	0.7	0.2	0.7	1	0.9	0.3	0.9	0.9	0.5	0.5	0.3	0.5	0.9	0.2	0.6	0.1
AKR7A2	8574	0	0.5	0.4	0.4	1	0.6	0.3	0.4	1	0.7	0.9	0.4	0.8	0.7	0.2	0.8	0.3	0.6	0.8	0.3	0.5	0.5	0.5	0.3	0.5	0.3	0.5	0.4	0.9	0.3	0.6
SLC25A12	8604	0	0.6	0.1	0.1	0.2	0.1	0.9	1	0.9	0.7	0.8	0.2	0.9	0.2	0.1	0.2	0.1	0.1	0.2	0.9	0.9	0.2	0.2	0.9	0.1	0.9	0.9	0.9	0.2	0.2	0.1
RDH16	8608	0	0	0.1	0	0	0.1	0	0	0	0	0	0.8	0	0	0	0	0	0	0	0	0	0	0	0	0	0	0	0	0	0	0
PPAP2A	8611	0	0.2	0.9	0.2	0.4	0.3	0	0.9	0.5	0.9	0	0.9	0.9	0.2	0.9	0.8	0.4	0.2	0.5	0	0.5	0.3	0.4	1	0	0	0	0	0	0	0
PPAP2C	8612	0	0	0	0	0	0	0	0	0	0.4	0	0	0	0	0	0	0.4	0.8	0	0	0	0	0	0	0	0	0	0	0	0	0
PPAP2B	8613	0	0.2	0.9	0.9	0.2	0.1	0.4	0.8	0.6	0.3	0.2	0.2	0.4	0.5	0.3	0.9	0.9	0.2	0.9	0.2	0.2	0.2	0.3	0.5	0.5	0	0	0	0	0	0
PDE8B	8622	0	0	0	0.1	0	0	0.9	0.2	0.4	0.3	0	0.1	0.3	0.4	1	0.6	0.3	0.5	0.3	0	0.9	1	0.6	0.3	0	0	0	0.8	0.6	0	0.9
AOC3	8639	0	0.1	0.1	0.1	0.1	0.1	0	0.1	0.1	0.1	0.1	0.1	0.2	0.2	0.8	0.9	0.9	0.2	0.2	0.2	0.5	0.4	0.3	0.9	0.1	0	0	0	0	0	0
ABCB11	8647	0	0.1	0.2	0.1	0.2	0	0	0	0.1	0	0	0.8	0	0	0	0	0	0	0	0.1	0	0	0	0	0	0	0	0	0	0	0
PDE5A	8654	0	0.1	0	0.1	0.1	0.1	0.1	0	0	0.1	0	0	0.1	0.1	0.1	0	0.1	0.1	0	0	0.2	0.1	0.1	0.2	0	0	0	0	0.1	0	0.8
ALDH4A1	8659	0	0.2	0.6	0.1	0.1	0.1	0.1	0.2	0.1	0.2	0.2	0.6	0.1	0.1	0.1	0.1	0.1	0.1	0.8	0.1	0.1	0.1	0.1	0.1	0.2	0.1	0.1	0.1	0.1	0.1	0.1
SLC4A4	8671	0	0.1	0	0	0	0	0.1	0.8	1	0.2	0	0.1	0	0	0	0	0	0.9	0.8	0	0.1	0.1	0	0.1	0	0	0	0.1	0	0	0
DGAT1	8694	0	0.9	0.5	0.8	0.4	0.9	0.3	0.9	0	0.9	0	0.2	0.3	0.8	0.2	0.7	0	0.1	0.9	0	0.2	0.2	0.1	0	0.1	0.4	0.2	0.3	0.9	0.9	0
B4GALT3	8703	0	0	0	0	0	0	0	0	0	0	0	0	0	0.8	0	0	0	0	0	0	0	0	0	0	0	0	0	0	0.7	0	0
B4GALT2	8704	0	0	0	0	0	0	0	0	0	0	0	0	0	0	0	0	0	0	0	0	0	0	0.8	0	0	0	0	0	0	0	0
B3GALT4	8705	0	0	0	0	0	0	0	0	0	0	0	0	0	0.8	0	0	0	0	0	0	0	0	0	0	0	0	0	0	0	0	0
B3GALNT1	8706	0	0	0	0	0	0	0.8	0	0	0.5	0	0	0	0	0	0	0	0	0	0	0	0	0	0	0	0	0	0	0	0	0
ABCC3	8714	0	0	0	0.1	0	0.1	0	0	0	0.1	0	0.3	0	0	0	0.8	0.1	0.9	0.1	0.1	0.1	0.1	0.1	0.1	0	0	0	0	0	0	0.2
GPAA1	8733	0	0.3	0.9	0.9	1	0.5	0.4	0.9	0	0.6	0.2	0.2	0.7	0.8	0	1	0.9	0.9	0	0	0.2	0.2	0.9	0.2	0.9	0.9	0.9	0.7	0.9	1	0
CDS2	8760	0	0.2	0.2	0.1	0.3	0.1	0.7	0.5	0.3	0.8	0.2	0.2	0.6	0.5	0.2	0.3	0.9	0.9	0.1	0.1	0.2	0.9	0.2	0.9	0.1	0.2	0.9	0.5	0.9	0.9	0.3
MTMR1	8776	0	0.1	0.1	0.1	0.2	0.2	0.3	0.8	0.9	0.4	0	0.2	0.9	0.3	0	0.1	0.1	0.9	0	0	0.1	0.2	0.2	0.1	0.1	0.5	0.5	0.5	0.9	0.2	0
FBP2	8789	0	0.1	0.9	0.9	0	0.2	0.1	0.1	0.1	0	0.1	0.8	0	0.1	0.9	0.1	0.9	0.9	0.8	0.4	0.1	0.1	0.1	0.1	0	0.1	0.2	0.1	0.1	0.2	0
FPGT	8790	0	0	0.2	0.4	0	0	0	0.9	0.9	0.4	0.2	0	0.9	0.8	0	0.6	0	0.5	0	0	0.4	0.2	0.2	0.9	0	0.2	0.3	0.9	0	0.4	0.9
SUCLG2	8801	0	0.9	0.5	0.3	0.2	0.2	0.1	0.1	0.2	0.1	0.5	0.4	0.2	0.9	0.1	0.3	0.1	0.3	0.8	0.1	0.9	0.3	0.2	0.2	0.2	0.2	0.9	0.3	0.1	0.1	0.1
SUCLG1	8802	0	0.4	0.4	0.4	0.5	0.3	0.9	1	0.3	0.5	0.8	0.4	0.5	0.4	0.9	0.3	0.5	0.4	0.8	0.2	0.3	0.7	0.3	0.3	0.9	0.3	0.5	0.5	0.9	0.2	0.2
SUCLA2	8803	0	0.5	0.9	0.9	0.3	0.3	0.9	0.7	0.3	0.4	0.8	0.2	0.3	0.5	0.2	0.3	0.2	0.9	0.7	0.2	0.9	0.3	0.9	0.9	0.2	0.3	0.9	0.9	0.2	0.9	0.2
DPM1	8813	0	0.2	0.5	0.9	0.9	0.7	0.2	0.2	0.1	0.5	0.1	0.3	0.5	0.3	0.9	0.8	0.2	0.5	0.2	0.2	0.9	0.2	0.1	0.2	0.3	0.9	0.3	0.3	0.5	0.1	0.5
INPP4B	8821	0	1	0	0.1	0.1	0	0	0.1	0	0.1	0.9	0	0.9	0	0	0	0.1	0.2	0	0	0.2	0.1	0.2	0.2	0	0	0.3	0.9	0	0	0.8
CES2	8824	0	0.1	0.1	0.5	0.1	0	0	0.1	0.1	0.1	0.9	0.8	0.1	0.1	0	0.2	0.1	0.1	0.6	0.9	0.9	0.3	0	0.1	0	0	0	0	0	0	0
GMPS	8833	0	0.5	0.4	0.5	0.8	0.5	0.9	0.5	0.9	0.3	0.1	0.2	0.8	0.8	0.1	0.4	0.1	0.4	0.1	0.2	0.3	0.2	0.2	0.3	0.2	0.9	0.4	0.5	0.3	0.3	0.1
GGH	8836	0	0.1	0.3	0.2	0.9	0.9	0.3	0.1	0.1	0.1	0	0.5	0.2	0.2	0.1	0.7	0.1	0.1	0.8	0.1	0.2	0.1	0.1	0.1	0.3	0.1	0.1	0.2	0.2	0.9	0.2
ALDH1A2	8854	0	0.6	0	0.1	0.8	0.7	0	0	0.1	0.1	0	0.1	0.7	1	0	0	0.2	0.1	0.2	0	0	0	0.1	0.6	0	0.1	0	0	0.1	0	0
SYNJ1	8867	0	0.1	0.1	0.1	0.1	0.1	0.2	0.8	0.3	0.5	0.1	0.1	0.1	0.2	0	0	0.1	0.1	0	0	0.1	0.1	0	0.1	0.1	0.1	0.1	0.1	0.1	0.1	0.1
ST3GAL5	8869	0	0	0	0	0	0	0	0	0	0.2	0.8	0	0	0	0	0	0	0	0	0.9	0	0	0	0	0	0	0	0	0	0	0
SYNJ2	8871	0	0	0	0	0	0.9	0	0.7	0.5	0	0	0.9	0	0	0	0	0	0.8	0	0	1	1	0.5	0.5	0	0.6	1	0.8	0	0.9	0
VNN2	8875	0	0	0	0	0	0	0	0	0	0	0	0.1	0	0	0	0	0.1	0	0	0	0	0	0	0	0	0.2	0	0.1	0	0.8	0
VNN1	8876	0	0	0	0.1	0	0	0	0	0	0	0	0.7	0	0	0.1	0	0.8	0	0.6	0	0.1	0.2	0	0.1	0	0	0	0	0	0.5	0.9
SPHK1	8877	0	0	0	0	0	0	0	0	0	0.8	0	0	0	0	0	0	0	0	0	0	0	0	0	0	0	0	0	0	0	0	0
SGPL1	8879	0	0.4	0.7	0.6	0.6	0.4	0.3	0	0.9	0.3	0	0.4	0.4	0.8	0.2	0.6	0.9	0.4	0	0	0.3	0.3	0.5	0.2	0.1	0.3	0.3	0.7	0.2	0.9	0
SLC5A6	8884	0	0	0	0.5	0	0	0.2	0.2	0	0.2	0	0.8	0	0	0	0	0	0	0	0	0	0	0	0	0.3	0	0	0	0	0	0
MTMR3	8897	0	0.2	0.1	0.1	0.3	0.2	0.9	0	0.1	0.4	0	0	0.2	0.8	0	0.3	0.1	0.1	0	0	0	0	0	0.2	0	0.5	0.9	0.6	0.9	0.4	0
MTMR2	8898	0	0.3	0	0.2	0.2	0.2	0.7	0.8	0.4	0.6	0	0	0.5	0.7	0	0.1	0.2	0.2	0	0	0.1	0	0.2	0.9	0	0	0	0.9	0.1	0	0.2
GYG2	8908	0	0	0.9	0	0	0	0	0.2	0.9	0.9	0	0.8	0	0	0	0.9	0	0	0	0	0	0	0	0	0	0	0	0	0	0	0
KYNU	8942	0	0	0.6	0	0	0	0	0	0	0	0	1	0	0	0.2	0.2	0.1	0.1	0.5	0	0	0	0.1	0	0.9	0.3	0	0.1	0.1	0.8	0
MGAM	8972	0	0	0	0.1	0.1	0	0	0	0	0	0	0	0	0	0	0.1	0	0	0.8	0	0	0.1	0	0	0	0	0	0.1	0.1	0.1	0
P4HA2	8974	0	1	0.2	0.3	0.8	0.7	0	0	0	0.1	0	0.1	0.2	0.8	0.9	0	0.9	0.3	0	0	0.2	0	0.9	0.9	0.4	0	0	0	0	0	0
PLOD3	8985	0	0.5	0.2	0.5	0.8	0.8	0.1	0	0	0.1	0	0.3	0.5	0.5	0.9	0.5	0.2	0.9	0	0	0.9	0.2	0.2	0.9	0.7	0.1	0.1	0.1	0.1	0.3	0.1
SLC25A14	9016	0	0	0	0	0.5	0.8	0.3	1	0	0.4	0	0	0	0.6	0	0.3	0	0	0	0	0	0	0	0	0	0	0	0	0	0	0
CH25H	9023	0	0	0	0	0.9	0	0	0.7	0.9	0.9	0.8	0	0	0	0	0	0	0	0	0	0	0	0	0.2	0	0	0	0.2	0	0	0.2
RPL14	9045	0	0.4	0.8	0.3	0.4	0.7	0.3	0.2	0.2	0.5	0.2	0.3	0.6	0.7	0.5	0.5	0.5	0.8	0.9	0.1	0.3	0.5	0.9	0.9	0.8	0.3	0.5	0.6	0.9	0.2	0.1
SLC7A6	9057	0	0	0	0.4	0.6	0	0	0	0	0	0	0.6	0.3	0	0	0.7	0	0	0	0	0	0	0	0	0	0	0	0.8	0	0	0
SLC13A2	9058	0	0	0	0.2	0	0	0	0	0	0	0	0.9	0	0	0	0	0	0	0.8	0	0	0	0	0	0	0	0	0	0	0	0
PAPSS2	9060	0	0.1	0.2	0.9	0.7	0.4	0	0.1	0	0.1	0	0.5	0.3	0.5	0.9	0.8	0.1	0.4	0.1	0	0.9	0.3	0	0.1	0.9	0	0.1	0	0	0.1	0.1
PAPSS1	9061	0	0.3	0.3	0.5	0.8	0.5	0.9	0.2	0.1	0.3	0	0.2	0.9	0.3	0.2	0	0.2	0.7	0.1	0.2	0.2	0.9	0.1	0.2	0.2	0.9	0.3	0.5	0.9	0.4	0
PIGQ	9091	0	0	0.8	0	0	0	0.5	0	0	0	0	0	0	0.9	0	0	0	0	0	0	0	0	0	0	0	0	0	0	0	0	0
ATP6V0D1	9114	0	0.1	0.2	0.2	0.2	0.9	0.6	0.8	0.2	0.6	0.1	0.2	0.2	0.2	0.2	0.7	0.1	0.9	0.7	0.2	0.1	0.1	0.1	0.1	0.4	0.2	0.1	0.1	0.1	0.6	0.9
SLC16A3	9123	0	0.2	0.9	0.1	0.9	0.9	0	0	0.1	0.6	0	0.1	0	0.3	0	0.8	0.1	0.2	0.2	0.2	0.2	0.9	0.2	0.9	0.5	0.9	0.2	0.2	0.9	0.7	0.4
SLC6A5	9152	0	0	0	0	0	0	0	0	0.8	0	0	0	0	0	0	0	0	0	0	0	0	0	0	0	0	0	0	0	0	0	0
SLC28A1	9154	0	0	0	0	0	0	0	0	0	0	0	0.6	0	0	0	0	0	0	0.8	0	0	0	0	0	0	0	0	0	0	0	0
DGKI	9162	0	0.9	0	0	0	0	0.9	0.8	0	1	0.9	0	0	0	0	0	0	0	0	0	0	0	0	0	0	0	0	0	0	0	0.2
COX7A2L	9167	0	0.3	0.9	0.3	0.6	0.9	0.9	0.8	0.9	0.5	0.9	0.3	0.9	0.3	0.5	0.4	0.2	0.4	0.3	0	0.9	0.9	0.9	0.9	0.1	0.5	0.2	0.4	0.2	0.5	0.2
SLC24A1	9187	0	0	0.1	0	0	0	0	0	0	0.8	0	0	0	0	0	0	0	0	0	0	0.2	0	0	0	0	0	0	0	0	0.2	0
SLC16A7	9194	0	0.9	0	0	0	0	0	0.6	0	0	1	0.3	0	0.2	0	0.8	0	1	0.8	0	0.9	0	0.2	0	0	0	0.9	0.2	0.2	0	0.5
SLC33A1	9197	0	0.2	0.6	0	0	0.2	0.9	0.2	0.2	0.4	0	0.8	0.9	0.5	0.9	1	0.2	1	0.2	0	0.2	0	0.2	0.2	0.3	0.9	0.9	0.2	0.3	0.3	0.9
LRAT	9227	0	0	0	0	0	0	0	0	0	0	0	0	0	0	0	0	0	0	0	0	0	0	0	0	0	0	0	0	0	0.8	0
ATP6V1F	9296	0	0.2	0.2	0.9	0.9	0.9	0.5	0.8	0.4	0.8	0.2	0.1	0.2	0.1	0.9	0.3	0.1	0.2	0.6	0.2	0.2	0.2	0.2	0.1	0.2	0.2	0.9	0.2	0.2	0.5	0.9
B4GALT6	9331	0	0	0	0	0	0	0	0	0	0	0	0	0	0	0	0	0	0	0	0.8	0	0	0	0	0	0	0	0	0	0	0
B4GALT5	9334	0	0	0.5	0.4	1	0.5	0.9	0	0	0.3	0.5	0.5	0	0	0	0	0	0	0	0.5	0	0	0	0	0.8	0.3	0.4	0.9	0.5	0.8	0.4
NDST3	9348	0	0	0.6	0	0	0	0	0	0	0	0	0	0	0	0	0	0	0	0.8	0	0	0	0	0	0	0	0	0	0	0	0
SLC22A6	9356	0	0	0	0	0.1	0	0	0	0	0	0	0	0.1	0.2	0	0	0	0	0.8	0	0	0	0	0	0	0	0	0	0	0	0
KL	9365	0	0	0	0	0	0	0	0	0	0	0	0	0	0	0	0	0	0	0.8	0	0	0	0	0	0	0	0	0	0	0	0
PPT2	9374	0	0	0	0	0.6	0.8	0	0	0	0	0	0	0	0	0	0.3	0	0	0	0	0	0	0	0	0	0	0	0	0	0	0
SLC22A8	9376	0	0	0	0	0	0	0.1	0	0	0	0	0	0.1	0	0.1	0	0	0	0.8	0	0	0	0	0	0	0	0	0.1	0.1	0	0
COX5A	9377	0	0.8	0.4	0.4	0.7	0.2	0.9	0.7	0.5	0.3	0.7	0.9	0.3	0.9	0.3	0.9	0.2	0.5	0.5	0.3	0.5	0.6	0.2	0.3	0.2	0.9	0.6	0.4	0.3	0.3	0.9
GRHPR	9380	0	0.9	0.6	0.9	0.9	0.4	0.2	0.9	0.9	0.9	0.2	0.8	0.3	0.3	0.2	0.4	0.2	0.9	0.4	0.2	0.2	0.2	0.2	0.2	0.2	0.9	0.2	0.2	0.2	0.2	0.2
LIPG	9388	0	0	0	0	0	0	0	0	0	0	0	0	0	0	0	0	0	0	0	0	0	0	0	0.8	0.9	0	0	0	0	0	0
SLC22A13	9390	0	0	0	0	0	0	0	0	0	0	0	0	0	0	0	0	0	0	0.8	0	0	0	0	0	0	0	0	0	0	0	0
HS6ST1	9394	0	0	0	0	0	0	0	0.8	0	1	0	0	0	0.8	0	0	0.8	0.8	0	0	0	0	0	0	0	0	0	0	0	0	0
FADS2	9415	0	0	0.6	0	0.6	0.4	0.9	0	0.2	0.1	0	0.9	0.1	0.2	0	0.8	0	0.1	0	0	0	0	0	0	0	0	0	0	0	0	0
CYP7B1	9420	0	0.2	0.5	0	0	0	0	0.9	0.2	0.5	0	0.7	0.2	0	0.3	0.8	0.3	0.7	0.9	0	0.2	0	0	0.9	0	0.2	0	0	0	0	0
ABCG2	9429	0	0	0	0.6	0	0	0	0	0	0	0.8	0	0	0	0	0	0	0	0	1	0	0	0	0	0.8	0	0	0	0	0	0.6
CHST2	9435	0	0	0	0	0	0	0	0	0	0	0.5	0	0.8	0.3	0	0	0	0.7	0	0	0.3	0	0	0	0	0	0	0	0	0	0
GGPS1	9453	0	0.9	0	0.2	0.3	0.6	0.5	0.9	0.6	0.6	0.1	0.1	0.8	0.8	0	0.9	0	0.2	0.2	0	0.9	0.2	0.5	0.3	0.2	0.6	0.9	0.3	0.9	0.1	0.1
PCYT1B	9468	0	0.6	0	0	0.6	0	0	0	0	0.8	0	0.3	0	0.3	0	0	0	0	0	0	0	0	0	0	0	0	0	0	0	0	0
SLC25A27	9481	0	0	0	0	0	0	0.9	0.8	0	0.3	0	0	0	0	0	0	0	0	0	0	0	0	0	0	0	0.3	0	0	0	0	0
PIGL	9487	0	0.8	0	0	0	0	0	0	0	0	0	0	0	0	0	0	0	0	0	0	0	0	0	0	0	0	0	0	0	0	0
PIGB	9488	0	0	0	0	0	0	0	0	0	0.8	0	0	0	0.8	0	0	0	0	0	0	0	0	0	0	0	0	0	0	0	0	0
PGS1	9489	0	0.7	0	0	0	0.9	0	0.4	0.9	0.8	0	0.3	0	0.8	0	0	0	0	0	0	0	0	0	0	0.5	0.6	0	0.5	0	0	0
SLC4A7	9497	0	0.1	0	0	0	0.1	0.1	0.1	0	0.8	0	0	0	0.1	0	0.1	0	0	0	0	0	0	0.1	0.1	0	0.1	0.2	0	0	0	0
SLC4A8	9498	0	0	0	0	0	0	0.2	0.3	0	0.8	0	0	0	0	0	0	0	0	0	0	0	0	0	0	0	0	0	0	0	0	0
GAL3ST1	9514	0	0	0	0	0	0	0	0	0	0	0	0	0	0.7	0	0	0.7	0	0.8	0	0	0	0	0	0	0	0	0	0	0	0
SPTLC2	9517	0	0.3	0.3	0.1	0.6	0.6	0.9	0.2	0.3	0.2	0	0	0.5	0.5	0.2	0.9	0.2	0.9	0	0.9	0.3	0.2	0	0	0	0.5	0.2	0.4	0.5	0.8	0
PTGES	9536	0	0.2	0	0.9	0	0	0	0	0	0	0	0	1	0.8	0.2	0	0.2	0	0	0	0.1	0.2	0.3	0.2	0.2	0	0	0	0	0	0
ATP6V1G1	9550	0	1	0.4	0.5	0.4	0.4	0.1	0.4	0.9	0.7	0.2	0.5	0.3	0.5	0.2	0.8	0.2	0.6	0.3	0	0.9	0.9	0.2	0.9	0.2	0.7	0.3	0.3	0.5	0.4	0.3
ATP5J2	9551	0	0.8	0.7	0.8	0.6	0.6	0.3	0.4	0.2	0.5	0.6	0.3	0.2	0.9	0.9	0.7	0.4	0.3	0.4	0.7	0.2	0.7	0.9	0.3	0.9	0.2	0.9	0.2	0.9	0.9	0.9
H6PD	9563	0	0.2	0.9	0.3	0.5	0.9	0.1	0.1	0.1	0.2	0.1	0.8	0.6	0.4	0.2	0.9	0.2	0.9	0.1	0.1	0.1	0.1	0.1	0.2	0.2	0.1	0.1	0.1	0.1	0.2	0
ENTPD4	9583	0	0	0	0	0	0	0	0	0	0	0	0	0	0.8	0	0	0	0	0	0	0	0	0	0	0	0.5	0	0	0	0	0
PRDX6	9588	0	0.3	0.8	0.2	0.3	1	0.2	0.3	0.3	0.6	0.9	0.4	0.4	0.5	0.9	0.6	0.2	0.3	0.4	0.3	0.9	0.9	0.9	0.9	0.3	0.2	0.9	0.3	0.2	0.2	0.6
GDA	9615	0	0.1	0	0.9	0	0	0.1	0.8	0.2	0	0	0.3	0	0.1	0.1	0.1	0.2	0.1	1	0	0.1	0.1	0.1	0	0.1	0	0	0	0.1	0	0
PLCH2	9651	0	0	0.3	0.2	0	0	0.8	1	0.2	0.8	0	0	0	0	0	0	0	0	0	0	0	0	0	0	0	0	0	0	0	0.2	0
HS2ST1	9653	0	0.3	0.3	0.9	0.8	0.4	0.2	0	0.9	0.4	0	0.2	0.9	0.4	0	0.8	0	0.5	0.2	0	0.2	0.2	0	0.2	0.9	0.9	0	0.2	0	0	0.6
SPCS2	9789	0	0.3	0.4	0.3	0.5	0.7	0.3	0.2	0.2	0.2	0.1	0.5	0.5	0.4	0.3	0.3	0.2	0.8	0.2	0.2	0.9	0.5	0.2	0.9	0.6	0.4	0.3	0.5	0.6	0.4	0.3
PTDSS1	9791	0	0.2	0.2	0	0.2	0.9	0.9	0.2	0	0.2	0.2	0.9	0.5	0.1	0.6	0.2	0	0.2	0.2	0.2	0.2	0	0.1	0.1	0.2	0.4	0.9	0.3	0.2	0.8	0.1
IP6K1	9807	0	0	0	0	0.3	0.9	0.9	0.5	0.1	0.9	0	0	0	0.8	0	0	0.2	0	0	0	0	0	0	0	0	0	0	0.2	0	0	0
HEPH	9843	0	0.1	0.1	0.8	0	0.1	0	0	0.1	0.1	0	0	0.1	0.1	0.1	0.1	0.1	0.1	0	0	0.9	0.2	0.1	0.2	0	0	0	0	0	0	0
SETDB1	9869	0	0.2	0.1	0.1	0.2	0.2	0	0	0	0.1	0	0.1	0.2	0.8	0	0	0	0	0.1	0	0.2	0.1	0	0	0	0.5	0.1	0.3	0.1	0.1	0
XYLB	9942	0	0	0.4	0.9	0	0	0.1	0	0	0.1	0	0.8	0.1	0.2	0	0.1	0	0.3	0.3	0	0.1	0.9	0.2	0.1	0	0	0.2	0	0	0.1	0
GFPT2	9945	0	0	0	0	0	0	0	0	0	0	0	0	0.8	0.9	0	0	0.9	0.9	0	0	0	0	0	0	0.3	0	0	0	0	0	0
HS3ST4	9951	0	0	0	0	0.8	0	0	0	0	0	0	0	0	0	0	0	0	0	0	0	0	0	0	0	0	0	0	0	0	0	0
SLC23A2	9962	0	0	0	0	0	0	0	0	0	0.7	0	0	0.2	0	0	0.8	0	0	0	0	0	0	0	0	0	0	0	0	0	0	0
SLC23A1	9963	0	0	0.1	0.2	0	0	0	0	0	0.1	0	0.1	0	0	0	0	0	0	0.8	0	0	0	0	0	0	0	0	0	0	0	0
SLC12A6	9990	0	0.2	0	0	0	0	0.2	0.9	0	0.5	0	0	0	0.4	0	0	0	0.2	0	0	0	0	0	0	0	0.8	0.2	0.3	0.1	0.2	0
ACOT8	10005	0	0	0.2	0.1	0.2	0.5	0.1	0.9	0.9	0.2	0.1	0.2	0.9	0.8	0	0.3	0.1	0.1	0.2	0	0.2	0.1	0	0.1	0.1	0.2	0.1	0.2	0.1	0.2	0.2
GNPDA1	10007	0	0.9	0.9	0.7	0.4	0.8	0.4	0.4	0.6	0.4	0.2	0.2	0.8	0.8	0.2	0.4	0.9	0.3	0.8	0.9	0.4	0.3	0.4	0.3	0.9	0.9	0.3	0.3	0.9	0.3	0.1
GNE	10020	0	0	0.9	0	0.9	0.1	0.1	0.1	0.1	0.2	0	0.8	0.2	0.3	0	0.2	0.1	0.3	0.1	0.2	0.5	0.3	0	0.9	0.9	0.9	0.2	0.2	0.1	0	0
PIGK	10026	0	0.3	0.2	0.2	1	0.6	0.3	0.5	0.2	0.5	0	0.1	1	0.8	0.2	0.5	0.3	0.2	0.2	0	0.9	0.6	0.3	0.3	0.4	0.6	0.5	0.7	0.9	0.3	0
ABCC5	10057	0	0	0	0	0	0	0	0	0	0.8	0	0	0.8	0.8	0	0	0	0	0	0	0.8	0	0.8	0	0	0	0	0	0	0	1
ABCC9	10060	0	0	0	0	0	0	0	0	0	0	0.7	0.3	0.8	0	0	0	0	0	0	0	0	0	0.3	0	0	0	0	0	0	0	0
COL4A3BP	10087	0	0.2	0.9	0.3	0.8	0.6	0.2	0.2	0.1	0.9	0	0.2	0.7	0.7	0.1	0.8	0.2	0.9	0.1	0	0.2	0.9	0.9	0.3	0.1	0.3	0.9	0.3	0.9	0.7	0.2
UST	10090	0	0	0	0	0	0	0	0	0	0	0	0	0	0.8	0	0	0	0	0	0	0	0	0	0	0	0.5	0	0	0	0	0
NAMPT	10135	0	0.2	0.1	0.2	0.2	0.2	0.1	0.2	0.2	0.2	0.2	0.8	0.9	0.9	0.2	0.5	0.2	0.9	0.2	0.9	0.1	0.2	0.9	0.9	0.1	0.1	0.1	0.1	0.1	0.2	0.1
AASS	10157	0	0.9	0.2	0.1	0.9	0.1	0.1	0.1	0.9	0.1	0.9	0.8	0.5	0.3	0.2	0.9	0.2	0.2	0.2	0	0.1	0.1	0.1	0.2	0	0.1	0.1	0	0	0	0
CHST4	10164	0	0	0	0	0	0	0	0.1	0	0	0	0	0	0	0	0	0.8	0.4	0	0	0	0	0	0	0	0	0	0	0	0	0
SLC25A13	10165	0	0.2	0.5	0.2	0.9	0.2	0.2	0.2	0.2	0.3	0.1	0.8	0.2	0.2	0.1	0.9	0.1	0.2	0.5	0.1	0.2	0.1	0.1	0.1	0.2	0.1	0.1	0.1	0.1	0.1	0.1
SLC25A15	10166	0	0.1	0.3	0.1	0.9	0.9	0	0	0	0	0	0.8	0.2	0.9	0	0	0	0.1	0.1	0	0	0	0	0	0.1	0	0.1	0.1	0	0.1	0.5
ALG3	10195	0	0	0.6	0.2	0.9	0.5	0.2	0	0	0.9	0	0.6	0.3	0.2	0.3	0.6	0	0.3	0	0	0.3	0	0.9	0.2	0.9	0.5	0	0.3	0	0.8	0
NME6	10201	0	0.5	0	0	0.7	0.6	0	0	0	0	0.9	0	0.5	0.7	0	0.5	0	0.8	0.3	0	0.9	0	0	0	0	1	0.9	0.4	0.9	0	0
COQ7	10229	0	0.5	0.2	0.2	0.8	0.5	0.2	0.3	0.1	0.1	1	0.9	0.5	0.9	0.9	0.3	0	0.2	0.9	0.5	0.9	0.2	0.2	0.2	0.2	0.5	0.3	0.9	0.2	0.1	0
SLC17A2	10246	0	0	0	0	0	0	0	0	0	0	0	0.8	0	0	0	0	0	0	0	0	0.8	0	0	0	0	0	0	0	0	0	0
GLYAT	10249	0	0	0.2	0	0	0.1	0	0	0	0	0	0.8	0	0	0	0	0.1	0	0.8	0	0	0	0	0	0	0	0	0	0	0	0
ABCC4	10257	0	0.1	0	0.1	0.9	0.2	0.1	0	0.2	0	0	0	0.2	0.4	0.1	0.1	0.1	0.2	0.1	0	0.3	0	0.4	0.7	0	0.1	0	0	0	0	0.8
TCIRG1	10312	0	0	0.1	0.1	0.1	0.1	0	0	0	0	0	0.1	0.1	0.1	0.2	0.3	0.1	0.2	0	0.1	0.1	0.1	0.1	0.1	0.2	0.2	0.1	0.1	0.2	0.8	0.1
B3GALT5	10317	0	0	0	0	0	0	0	0	0	0	0	0	0.8	0	0	0	0	0	0	0	1	0	0	0	0	0	0	1	0	0	0
AKR1A1	10327	0	0.9	0.4	0.9	0.3	0.5	0.9	0.9	0.2	0.9	0.1	0.4	0.3	0.3	0.2	0.6	0.2	0.5	0.8	0.9	0.9	0.9	0.2	0.9	0.9	0.2	0.2	0.9	0.1	0.2	0.1
B3GNT3	10331	0	0	0	0	0	0	0	0	0	0	0	0	0	0	0	0	0	0	0	0	0.8	0	0	0	0	0	0	0	0	0	0
ABCA8	10351	0	0.1	0.1	0	0.3	0.2	0	0.1	0.3	1	0.2	0.1	1	0.4	0.1	0.8	0.2	0.5	0.1	0.2	0.9	0.2	0.2	0.2	0	0	0	0	0	0	0
BPNT1	10380	0	0.4	0.3	0.4	0.7	1	0.2	0.4	0.4	0.6	0.9	0.5	0.8	0.8	0.9	0.3	0.9	0.4	0.6	0.2	0.3	0.3	0.3	0.3	0.9	0.7	0.5	0.3	0.9	0.9	0.2
CEPT1	10390	0	0.1	0.2	0.1	0.2	0.4	0	0.9	0.9	0.2	0	0.5	0.9	1	0.4	0.8	0	0.1	0.4	0.2	0.1	0	0.1	0.1	0.9	0.5	0.2	0.1	0.1	0.6	0.2
ATP8A1	10396	0	0.1	0.1	0.1	0	0	0.3	0.8	0.2	0.9	0.1	0	0.1	0	0.1	0.5	0	0.2	0	0	0.1	0.1	0	0.2	0	0.9	0.1	0.1	0.1	0.1	0.4
PEMT	10400	0	0.9	0	0.9	0.4	0	0	0	0	0.3	0	1	0.8	0.3	0	0.6	0.2	0	0.5	0	0	0	0	0.9	0	0	0	0	0	0	0
ST3GAL6	10402	0	0	0	0	0	0	0	0	0	0	0	0.9	0	0	0	0	0	0	0	0	0	0	0	0	0	0	0	0	0.3	0	0.8
CDIPT	10423	0	0.9	0.3	0.5	0.5	1	0.6	0.2	0.2	0.3	0.9	0.3	0.4	0.6	0.4	0.8	0.2	0.2	0.5	0.4	0.9	0.2	0.9	0.9	0.4	0.3	0.4	0.4	0.6	0.4	0.3
ACAA2	10449	0	0.9	0.3	0.1	0.9	0.3	0.1	0.2	0.2	0.1	0.3	0.8	0.2	0.9	0.1	0.3	0.9	0.9	0.8	0.1	0.2	0.9	0.1	0.1	0.1	0.2	0.2	0.9	0.2	0.1	0.1
ECI2	10455	0	0.5	1	0.2	0.8	0.8	0.1	0.9	0.2	0.9	0.4	0.4	0.5	0.5	0.1	0.3	0.9	0.9	0.4	0.1	0.2	0.2	0.2	0.2	0.2	0.9	0.9	0.2	0.1	0.1	0.2
ATP5H	10476	0	1	0.6	0.3	0.5	0.6	0.3	0.9	0.5	0.3	0.7	0.5	0.2	0.9	0.9	0.3	0.2	0.4	0.8	0.9	0.6	0.5	0.9	0.5	0.5	0.2	0.3	0.4	0.9	0.9	0.3
SLC25A17	10478	0	0	0	0	0.7	1	0.5	0	0	0.6	0	0.8	0.9	0.9	0	1	0	0	0	0	0	0	0	0	0	0.9	0	0	0	0.6	0
AGPAT1	10554	0	0.9	0.3	0.3	0.4	0.4	0.3	0.5	0.9	0.6	0.2	0.2	0.7	0.8	0.3	0.4	0.1	0.3	0.3	0	0.3	0.3	0.9	0.3	0.2	0.3	0.3	0.5	0.5	0.2	0.4
AGPAT2	10555	0	0	0.7	0.3	0.3	0	0	0	0	0	0.3	0.8	0.3	0.3	0.3	0.5	0	0.7	0	0.3	0.2	0.9	0	0	0	0.2	0	0.2	0	0.5	0.5
SPTLC1	10558	0	0.3	0.4	0.9	0.7	0.6	0.3	0.9	0.2	0.4	0	0.1	0.8	0.8	0.3	0.5	0.2	0.5	0.9	0.2	0.6	0.5	0.3	0.4	0.6	0.9	0.9	0.5	0.2	0.7	0.9
SLC35A1	10559	0	0	0	0	0.3	0	0	0	0	0	0	0.9	0	0	0.9	0.9	0.9	0	0	0	0.9	0.9	0	0	0	0	0	0.9	0	0.8	0
SLC34A2	10568	0	0.2	0	0	0.1	0	0	0	0	0	0	0	0	0	0.8	0	0	0	0.1	0	0	0	0	0	0	0	0	0	0	0	0
TXNRD2	10587	0	0.3	0.3	0.1	0.4	0.9	0.1	0.3	0.2	0.9	0.5	0.8	0.6	0.6	0.2	1	0.1	0.3	0.4	0.1	0.1	0.9	0.2	0.9	0.2	0.9	0.3	0.9	0.9	1	0.2
MTHFS	10588	0	0.4	0	0.4	0	0	0	0	0	0.6	0	0.8	0	0	0	0	0.3	0.3	0	0	0.3	0	0	0	0	0	0	0	0	0	0.6
SLCO1B1	10599	0	0	1	0	0	0	0	0	0	0	0	0.8	0	0	0	0	0	0	0	0	0	0	0	0	0	0	0	0	0	0	0
PAICS	10606	0	0.6	0.8	0.9	0.8	1	0.7	0.5	0.6	0.9	0.1	0.5	0.6	0.7	0.1	0.3	0.9	0.3	0.9	0.9	0.3	0.9	0.2	0.9	0.9	0.3	0.5	0.9	0.2	0.3	0.3
ST6GALNAC2	10610	0	0	0	0	0	0	0	0	0	0.8	0	0	0	0	0	0	0	0	0	0	0	0	0	0.8	0	0	0	0	0	0	0
ATP5L	10632	0	0.4	0.3	0.3	0.5	0.4	0.9	1	0.4	0.5	0.8	1	0.4	0.9	0.5	0.3	0.2	0.3	0.5	0.2	0.5	0.9	0.5	0.3	0.9	0.5	0.5	0.4	0.5	0.2	0.5
PMVK	10654	0	1	0.5	0.3	0.6	0.8	0.7	0.2	0.3	0.6	0.1	0.3	0.4	0.6	0.3	0.5	0.2	0.5	0.9	0.2	0.2	0.2	0.9	0.9	0.3	0.9	0.9	0.3	0.2	0.2	0.7
B3GNT2	10678	0	0	0	0	0	0	0	0	0	0	0	0	0	0	0	0.8	0	0	0	0	0	0	0	0	0	0	0.5	0	0	0	0.4
EBP	10682	0	0.1	0.8	0.2	0.6	0.6	0.2	0.2	0.1	0.2	0.1	0.7	0.9	0.9	0.9	0.8	0.1	0.2	0.1	0.2	0.1	0.2	0.2	0.2	0.1	0.2	0.2	0.3	0.3	0.2	0.2
FUT9	10690	0	0	0	0	0	0	0.8	0.7	0	0	0	0	0	0	0	0	0	0	0	0	0	0	0	0	0	0	0	0	0	0	0
SLC12A7	10723	0	0.2	0.1	0.1	0	0.1	0	0	0	0.5	0.2	0.2	0.7	0.8	0	0.1	0	0.1	0	0	0.1	0.2	0.1	0.2	0	0	0.1	0.2	0.1	0.9	0
MGEA5	10724	0	0.9	0.1	0.9	0.3	0.2	0.8	0.6	0.9	0.3	0.2	0.1	0.5	0.5	0.1	0.1	0.1	0.2	0.1	0.1	0.2	0.1	0.9	0.2	0.1	0.3	0.4	0.4	0.9	0.2	0.1
PTGES3	10728	0	0.6	0.5	0.3	0.6	0.8	0.6	0.9	0.9	0.4	0.2	0.2	0.4	0.6	0.9	0.7	0.2	0.6	0.3	0.9	0.9	0.3	0.9	0.9	0.9	0.3	0.4	0.4	0.6	0.3	0.5
AHCYL1	10768	0	0.2	0.2	0.9	0.3	0.4	0.2	0.8	0.8	0.3	0.1	0.2	0.3	0.3	0	0.9	0.1	0.3	0.2	0	0.1	0.2	0.9	0.3	0.1	0.9	0.3	0.9	0.2	0.9	0.2
SLC17A3	10786	0	0	0	0	0	0	0	0	0	0	0	0	0	0	0	0	0	0	0.8	0	0	0	0	0	0	0	0	0	0	0	0
MTHFD2	10797	0	0.2	0.1	0	0.8	0	0	0	0	0	0	0.1	0	0.9	0	0	0.1	0.9	0	0	0.1	0	0	0	0	0	0	0.1	0	0.1	0
ALDH1L1	10840	0	0.1	0.9	0.1	0	0	0.1	0.2	0.2	0.2	0.1	0.8	0.2	0.2	0.1	0.2	0.1	0.2	0.4	0.1	0.1	0.1	0.1	0.1	0	0	0	0	0.1	0.1	0
FTCD	10841	0	0	0.7	0.1	0	0	0	0	0	0	0	0.8	0	0.1	0.1	0.1	0.1	0.1	0.5	0	0	0	0	0	0	0	0	0	0	0.1	0
PDE10A	10846	0	0	0	0	0	0	0.8	0	0	0	0	0	0	0	0	0	0	0	0	0	0	0	0	0	0	0	0	0	0	0	0
CYP46A1	10858	0	0	0	0	0	0.6	0.5	0.8	0	0.5	0	0	0	0	0	0	0	0	0	0	0	0	0	0	0	0	0	0	0	0.9	0
SLC26A1	10861	0	0	0.8	0	0	0	0	0	0	0	0	0.8	0	0	0	0	0	0	0.6	0	0	0	0	0	0	0	0	0	0	0	0
SLC22A7	10864	0	0	0	0	0	0	0	0	0	0	0	0.8	0	0	0	0	0	0	0	0	0	0	0	0	0	0	0	0	0	0	0
HCST	10870	0	0	0	0	0	0	0	0	0	0	0	0	0	0	0	0	0	0	0	0	0	0	0	0	0	0	0	0.8	0	0	0
ME3	10873	0	0.9	0	0.1	0.5	0.9	0.2	0.8	0.3	0.2	0.2	0	0.9	0.3	0	0.2	0	0.1	0.1	0	0.1	0	0.1	0.1	0	0	0	0	0	0	0
DHRS4	10901	0	0.9	0.4	0.1	0.5	0.9	0.1	0.2	0.2	0.2	0.9	0.4	0.9	0.3	0.3	0.5	0.2	0.2	0.8	0.9	0.9	0.2	0.1	0.9	0.9	0.2	0.2	0.9	0.2	0.2	0.2
MAN1A2	10905	0	0.1	0.1	0	0.1	0.1	0.1	0	0	0.1	0	0.3	0.1	0	0.1	0.3	0	0.9	0	0	0.1	0	0.1	0.1	0.8	0.1	0.1	0.2	0.1	0.1	0
EHMT2	10919	0	0.2	0.1	0.1	0.7	0.9	0.9	0	0	0.3	0	0	0.9	0.2	0	0	0	0.1	0	0	0	0	0.1	0.2	0	0.8	0.3	0.3	0.9	0.9	0
PRDX3	10935	0	0.5	0.4	0.2	0.3	0.7	0.2	0.2	0.2	0.9	0.3	0.5	0.2	0.2	0.2	0.8	0.1	0.2	0.7	0.2	0.2	0.1	0.2	0.2	0.3	0.9	0.2	0.3	0.2	0.9	0.2
STARD3	10948	0	0.2	0.2	0	0.2	0.1	0	0.2	0	0	0	0.2	0.2	0.4	0	0.9	0	0.2	0	0	0.2	0	0.1	0	0.2	0.7	0.2	0.8	0.2	0	0
ACOT2	10965	0	1	0.9	0.9	0.5	0.3	0	0.3	0	0.2	0.8	0.6	0.2	0.9	0	0.3	0.5	0.3	0.6	0	0	0.9	0.5	0.2	0	0.2	0.2	0	0	0	0
UQCR11	10975	0	0.9	0	0	0.4	0.6	0	0.2	0	0	0.9	0	0	0	0	0	0	0	0	0	0	0	0	0	0	0	0.8	0.6	0.2	0.5	0.3
SLC38A3	10991	0	0	0.8	0	0	0	0.2	0.3	0.2	0.6	0	0.4	0	0	0	0	0	0	0	0	0	0	0	0	0	0	0	0	0	0	0
SDS	10993	0	0	0	0	0	0	0	0	0	0	0	0.8	0	0	0	0	0	0	0	0	0	0	0	0	0	0	0	0	0	0	0
SLC27A5	10998	0	0	0.1	0	0.1	0	0	0	0	0	0	0.8	0	0	0	0	0	0	0	0	0	0	0	0	0	0	0	0	0	0	0.1
SLC27A4	10999	0	0.2	0.1	0.9	0.5	0.2	0.5	0.6	0.2	0.7	0.1	0.6	0.9	0.7	0	0.2	0.2	0.9	0	0.2	0.2	0.4	0.2	0.9	0.2	0.2	0.1	0.2	0.9	0.9	0.8
SLC27A3	11000	0	0.2	0.3	0.2	0.7	0.8	0.1	0	0	0	0	0.9	0.7	0.6	0.5	0.2	0.9	0.3	0	0	0.9	0.9	0.2	0.2	0.2	0.1	0.1	0.2	0.2	0.6	0
SLC27A2	11001	0	0.1	0.3	0.1	0	0	0.1	0.1	0	0.1	0	0.8	0	0.1	0	0.1	0	0.1	0.7	0	0.1	0.1	0	0	0.2	0	0	0.1	0	0	0.1
B3GNT1	11041	0	0	0.2	0.2	0	0.9	0.9	0.9	0.2	0.7	0	0.2	0.9	0.2	0	0.8	0	0.9	0	0	0	0	0	0.9	0	0	0	0	0	0	0
SLC35D2	11046	0	0	0.8	0	0	0	0	0	0	0	0	0	0	0	0	0	0	0	0	0	0	0	0	0	0	0	0	0	0	0	0
HIBADH	11112	0	0.3	0.3	0.2	0.5	0.5	0.1	0.9	0.2	0.5	0.4	0.4	0.3	0.5	0.9	0.8	0.9	0.3	0.6	0.1	0.3	0.9	0.2	0.9	0.5	0.2	0.2	0.2	0.2	0.1	0.1
SLC7A9	11136	0	0	0	0.8	0	0	0	0	0	0	0	0	0	0	0	0	0	0	0	0	0	0	0	0	0	0	0	0	0	0	0
NUDT5	11164	0	0.9	0.3	0.3	0.3	0.6	0.9	0.2	0.3	0.9	0.1	0.3	0.9	0.9	0.3	0.8	0.2	0.3	0.3	0.2	0.9	0.9	0.1	0.2	0.9	0.2	0.3	0.4	0.2	0.2	0.9
TREH	11181	0	0	0	0.6	0	0	0	0	0	0	0	0	0	0	0	0	0	0	0.8	0	0	0	0	0	0	0	0	0	0	0	0
SLC2A6	11182	0	0	0	0	0	0.3	0	0	0	0	0	0	0	0	0	0	0	0	0	0	0	0	0	0	0	0.7	0	0	0	0.8	0
INMT	11185	0	0	0	0	0	0	0	0	0	0	0	0	0.4	0.7	0.8	0	0	0	0	0	0.5	0.2	0.3	0.8	0	0	0	0	0	0	0
PROSC	11212	0	0.5	0.6	0.7	0.6	0.8	0.4	0.6	1	0.6	0.9	0.4	0.7	1	0.5	0.3	0.9	0.8	0.4	0.2	0.4	0.4	0.4	0.6	0.5	0.4	0.7	0.8	0.5	0.6	0.3
GALNT6	11226	0	0	0	0	0	0	0	0	0	0	0	0	0	0	0	0	0	0	0	0	0	0	0	0	0	0	0	0.8	0	0.4	0
GALNT5	11227	0	0	0.9	1	0	0	0	0.9	0	0	0	0	0	0.9	0.8	0	0.9	0	0	0	0	0	0	0	0	0	0	0.9	0	0.6	0.6
CA5B	11238	0	0	0	0	0	0	0.2	0.2	0	0.4	0	0.1	0.3	0.8	0	0	0	0	0	0	0	0	0	0	0	0.2	0.4	0.6	0.3	0	0
MAN1B1	11253	0	0.2	0.3	0.1	0.8	0.9	0	0	0.2	0.3	0	0.2	0.7	0.4	0.5	0.7	0	0.9	0.9	0	0.2	0	0	0.2	0.3	0.2	0.2	0.4	1	0.5	0
MGAT4B	11282	0	0	0	0	0	0	0	0	0	0.9	0	0.9	0	0	0	0	0	0	0	0	0	0	0	0	0	0	0	0	0	0	0.8
B4GALT7	11285	0	0	0	0	0	0	0	0	0	0	0	0.3	0	0	0	0.8	0	0	0	0	0	0	0	0	0	0	0	0	0	0.6	0
SLCO2B1	11309	0	0	0.8	0	0	0	0	0	0.2	0.2	0	0.8	0	0.2	0	0	0.5	0.2	0	0	0.9	0	0.2	0	0	0	0	0	0	0	0
MGAT4A	11320	0	0	0	0	0	0	0	0	0	0	0	0	0	0	0	0	0.4	0.4	0	0	0	0	0	0	0	0	0	0.8	0	0	0
ACOT7	11332	0	0.1	0.2	0.1	0.3	0.9	0.8	1	0.7	0.5	0.1	0.1	0.2	0.9	0	0.2	0.1	0.1	0.2	0.1	0.1	0.2	0.1	0.1	0.2	0.1	0.1	0.1	0.1	0.1	0.9
MGLL	11343	0	0.1	0.1	0.1	0	0	0.1	0.3	0.2	0.1	0.1	0.2	0	0.1	0.2	0.1	0.1	0.1	0.1	0.9	0.2	0.1	0.1	0.1	0.1	0	0	0	0	0.1	0.8
CHSY1	22856	0	0	0	0	0	0	0	0	0	0	0	0	0	0	0	0	0.5	0	0	0	0	0	0	0	0.8	0	0	0	0	0	0
SEPHS2	22928	0	0.1	0.3	0.2	0	0.1	0	0	0	0.1	0	0.8	0	0.1	0	0.2	0.2	0.5	0.4	0	0.1	0.3	0	0.2	0	0.9	0.3	0.5	0.2	0.4	0
SEPHS1	22929	0	0.3	0.2	0.2	0.8	1	0.9	0	0.1	0.2	0	0.2	0.9	0.9	0.1	0.2	0.1	0.9	0.2	0.1	0.1	0.3	0.2	0.2	0.9	0.2	0.4	0.3	0.2	0.5	0
RPIA	22934	0	0.2	0.4	0.3	0.3	0.2	0	0	0	0	0.1	0	0.1	0.9	0.1	0.1	0.1	0.5	0.9	0.2	0.9	0.9	0.1	0.1	0.4	0.7	0.7	0.8	0.4	0.2	1	<tdalign="center"><imgsrc="./HumanProteomeMap4_files/f_heart	<tdalign="center"><imgsrc="./HumanProteomeMap4_files/2fliver	<tdalign="center"><imgsrc="./HumanProteomeMap4_files/3f_gut	<tdalign="center"><imgsrc="./HumanProteomeMap4_files/4f_ovary	<tdalign="center"><imgsrc="./HumanProteomeMap4_files/5f_testis	<tdalign="center"><imgsrc="./HumanProteomeMap4_files/6f_brain	<tdalign="center"><imgsrc="./HumanProteomeMap4_files/7af_cortex	<tdalign="center"><imgsrc="./HumanProteomeMap4_files/8ascord	<tdalign="center"><imgsrc="./HumanProteomeMap4_files/9a_retina	<tdalign="center"><imgsrc="./HumanProteomeMap4_files/10a_heart	<tdalign="center"><imgsrc="./HumanProteomeMap4_files/11a_liver	<tdalign="center"><imgsrc="./HumanProteomeMap4_files/12a_overy	<tdalign="center"><imgsrc="./HumanProteomeMap4_files/13a_testis	<tdalign="center"><imgsrc="./HumanProteomeMap4_files/14a_lung	<tdalign="center"><imgsrc="./HumanProteomeMap4_files/15aa_gland	<tdalign="center"><imgsrc="./HumanProteomeMap4_files/16a_gallblader	<tdalign="center"><imgsrc="./HumanProteomeMap4_files/17a_pacreas
NT5C2	22978	0	0.6	0.2	0.3	0.8	0.4	0.5	0.9	0.5	1	0.1	0.5	0.4	0.6	0.2	0.5	0.1	0.9	0.1	0.4	0.1	0.2	0.9	0.3	0.2	0.3	0.9	0.6	0.9	0.3	0.2
PLCH1	23007	0	0.3	0.2	0.3	0.5	0	0.9	0.2	0.3	0.4	0.2	0.4	0.3	0.2	0	0.5	0.9	0.6	0.9	0	0.9	0.9	0.2	0.2	0.4	0.3	0.2	0.2	0.9	0.9	0.8
NMNAT2	23057	0	0	0	0	0	0	0	0	0	0	0	0	0	0	0	0	0	0	0	0.8	0	0	0	0	0	0	0	0	0	0	0
SLC35D1	23169	0	0	0.8	0.3	0	0	0	0	0	0	0	0.7	0	0	0	0	0	0	0	0	0	0	0	0	0	0	0	0	0	0	0.2
ACSBG1	23205	0	0	0	0.1	0	0	0	0.4	0.8	0	0	0	0.1	0.1	0	0	0	0	0	0	0	0	0	0	0	0	0	0	0	0	0.2
PLCB1	23236	0	0.1	0.1	0	0.1	0.1	0.9	0.8	0.1	0.1	0	0	0.1	0	0	0	0.1	0.1	0	0	0.1	0.1	0.1	0.1	0.1	0.1	0	0	0.1	0	0
ACSL6	23305	0	0.1	0.1	0.1	0.1	0	0.1	0.7	0.3	0.8	0.1	0.1	0.5	0.9	0	0.1	0.1	0	0	0	0.1	0.1	0.1	0.1	0	0	0	0	0	0	0
SLC9A8	23315	0	0	0	0	0	0	0	0	0	0	0	0	0	0	0	0	0.8	0	0	0	0	0	0	0.5	0	0	0	0	0	0	0
AHCYL2	23382	0	0.1	0.1	0.1	0.9	0.2	0.1	0.8	0.3	0.3	0	0.1	0.2	0.4	0	0.2	0.1	0.9	0	0.1	0.9	0.9	0	0.1	0.1	0.9	0.9	0.3	0.1	0.2	0.9
PIP5K1C	23396	0	0.1	0	0	0.1	0.1	0.2	0.8	0.2	0.1	0	0	0.2	0.1	0	0.1	0.1	0	0	0	0.1	0.1	0.2	0.1	0	0.1	0.1	0.1	0.1	0	0.1
MLYCD	23417	0	0.3	0.3	0.1	0.9	0.1	0.1	0.2	0.1	0.2	0.8	0.6	0.2	0.3	0	0.5	0	0.9	0.5	0.1	0.2	0.1	0.2	0.1	0.2	0.9	0.2	0.9	0.1	0.2	0.1
SLC7A8	23428	0	0	0.2	0.1	0.9	0	0	0.5	0.2	0.8	0	0	0	0.2	0	0	0	0	0.6	0	0.2	0.9	0	0	0	0	0	0	0	0	0
SLC35A3	23443	0	0	0.2	0.9	0	0	0	0	0.2	0.2	0	0.8	0	0	0	0.2	0	0.2	0	0	0	0	0.2	0.5	0	0.2	0	0.5	0	0.5	0
GCAT	23464	0	0.7	1	0	0.9	0	0	0.3	0.2	0.4	0.5	0.8	0.9	0.4	0	0.2	0	0.9	0.9	0	0	0	0	0	0	0	0	0	0	0	0
QPRT	23475	0	0.2	0.4	0.9	0.5	0.6	0.1	0.1	0.2	0.1	0.1	0.9	0.2	0.2	0.1	0.9	0.1	0.1	0.8	0.1	0.1	0.1	0.1	0.1	0.9	0	0	0	0	0	0
SEC11A	23478	0	0.5	0.7	0.9	0.9	0.8	0.5	0	0.1	0.2	0.2	0.3	0.3	0.9	0.9	0.3	0.2	0.4	0.9	0.2	0.9	0.9	0.2	0.2	0.8	0.3	0.6	0.3	0.5	0.7	0.4
HAAO	23498	0	0.1	0.9	0.1	0.1	0.1	0	0	0.1	0.1	0	0.8	0.1	0.9	0	0.1	0.1	0.2	0.3	0.1	0.1	0.1	0.9	0.2	0.1	0	0	0	0	0.1	0
NNT	23530	0	0.4	0.2	0.2	0.2	0.1	0.2	0.5	0.2	0.9	0.8	0.4	0.2	0.2	0.1	0.2	0.1	0.2	0.3	0.2	0.2	0.2	0.2	0.1	0.1	0.2	0.2	0.9	0.2	0.9	0.9
PIK3R5	23533	0	0	0	0	0	0	0	0	0	0	0	0	0	0	0	0	0	0	0	0	0	0	0	0	0	0	0	0.8	0.3	0.3	0
SLC16A8	23539	0	0	0	0	0	0	0	0	0	0.8	0	0	0	0	0	0	0	0	0	0	0	0	0	0	0	0	0	0	0	0	0
ATP6V0A2	23545	0	0.2	0.2	0	0.2	0	0	0.1	0	0	0	0.1	0.1	0.9	0	0.9	0	0.2	0	0.2	0	0	0	0.1	0	0.5	0.9	0.2	0	0.5	0.8
PIGN	23556	0	0.4	0	0	1	0.5	0.6	0	0	0	0	0	0	0.8	0	0	0	0.4	0	0	0	0	0	0	0	0	0	0.5	0	0.4	0.7
CHST5	23563	0	0	0	0	0	0	0	0	0	0	0	0	0	0	0	0	0.8	0	0	0	0.5	0	0	0	0	0	0	0	0	0	0
AMACR	23600	0	0	0.1	0.2	0.1	0.1	0	0	0	0.1	0	0.3	0	0.1	0	0.1	0.1	0.1	0.8	0	0.2	0.2	0	0	0	0	0	0.1	0	0	0
CA14	23632	0	0.1	0.2	0	0	0	0.1	0.2	0.1	0.8	0	0.2	0.1	0	0	0	0	0	0	0	0.1	0.1	0.1	0.2	0	0	0	0	0	0	0
SLC7A11	23657	0	0	0	0	0	0	0	0.8	0.2	0	0	0	0	0	0	0	0	0	0	0	0	0	0	0	0	0	0	0	0	0	0
BHMT2	23743	0	0	0.2	0	0	0	0	0	0	0	0	0.6	0	0	0	0	0.1	0	0.8	0	0	0	0	0	0	0	0	0	0	0	0
PISD	23761	0	0	0.2	0	0.3	0.3	0	0.5	0	0.3	0.2	0.9	0.9	0.3	0	0	0	0.2	0	0	0	0	0	0	0.8	0.2	0.2	0.2	0	0.3	0
SLC24A2	25769	0	0	0	0	0	0	0	0.8	0.9	0.2	0	0	0	0	0	0	0	0	0	0	0	0	0	0	0	0	0	0	0	0	0
PGLS	25796	0	0.3	0.6	0.3	0.7	0.8	0.4	0.9	0.5	1	0.1	0.9	0.5	0.5	0.2	0.5	0.2	0.5	0.3	0.9	0.3	0.9	0.9	0.3	0.5	0.3	0.5	0.6	0.9	0.3	0.5
TXN2	25828	0	0.9	0.1	0.2	0.3	0.8	0.2	0.1	0.1	0.9	0.2	0.2	0.2	0.2	0.9	0.5	0.1	0.1	0.9	0.2	0.1	0.2	0.1	0	0.2	0.2	0.2	0.2	0.2	0.2	0.2
SULT4A1	25830	0	0	0	0	0	0	0.5	0.8	0.4	0.2	0	0	0	0	0	0	0	0	0	0	0	0	0	0	0	0	0	0	0	0	0
MTHFD1L	25902	0	0.3	0.2	0.2	0.7	0.5	0.2	0.3	0.1	0.4	0	0.2	0.3	0.3	0.2	0.8	0	0.3	0	0	0	0	0	0.1	0.3	0.9	0.3	0.2	0	0	0
MOXD1	26002	0	0.3	0.1	0.8	0.9	0.9	0.3	0.5	0	0.5	0	0	0	0	0.3	0.4	0	0.9	0.9	0	0	0.1	0.2	0.5	0	0	0	0	0	0	0
GLCE	26035	0	0.9	0	0	0	0	0	0	0	0.6	0	0.8	0.5	0.4	0	0	0	0	0	0	0	0	0	0	0	0	0	0	0	0	0.8
HACL1	26061	0	0	0.1	0.1	0.9	0.1	0	0	0	0.1	0.1	0.5	0.2	0.8	0.1	0	0.1	0.1	0.1	0	0	0	0	0	0	0	0	0.1	0	0	0
DECR2	26063	0	0.1	1	0.9	0.2	0.1	0	0.1	0	0	0.1	0.8	0.2	0.2	0.1	0.9	0.1	0.1	0.5	0	0.1	0.1	0.1	0.1	0	0	0	0.1	0	0	0.1
PHGDH	26227	0	0.3	0.8	0.3	0.6	0.6	0.4	0.5	0.5	0.9	0.1	0.5	0.3	0.3	0.1	0.1	0.2	0.5	0.9	0.3	0.2	0.2	0.9	0.9	0.2	0.1	0.1	0.1	0.1	0.2	0.1
B3GAT3	26229	0	0.2	0.3	0.1	0.3	0.6	0.3	0.9	0.9	0.8	0	0.4	0.5	0.4	0.2	0.3	0.2	0.7	0	0	0.2	0	0	0.2	0.6	0.9	0.3	0.6	0.3	0.9	0.2
HIBCH	26275	0	0.2	0.3	0.2	0.9	0.2	0.2	0.2	0.2	0.2	0.2	0.4	0.2	0.9	0.1	0.4	0.1	0.9	0.8	0.1	0.2	0.2	0.1	0.1	0.2	0.2	0.1	0.1	0.1	0.1	0.2
AK5	26289	0	0	0.1	0	0	0.1	0.2	0.8	0.1	0.1	0	0	0	0	0	0	0	0	0	0	0	0	0	0	0	0	0.2	0	0.2	0	0
GALNT8	26290	0	0.7	0	0	0.8	0	0	0	0	0	0	0	0	0	0	0	0	0	0.8	0	0	0	0	0	0	0	0	0	0	0	0
GAPDHS	26330	0	0.1	0	0	0.1	0.1	0.1	0	0	0	0.1	0	0.9	0.8	0	0	0	0	0	0	0	0.1	0	0	0.1	0.1	0	0	0	0	0.1
SLC17A5	26503	0	0	0	0.9	0	0	0	0.9	0	0.5	0	0.8	0	0.4	0	0.4	0	0.4	0	0	0.6	0	0.9	0.5	0.3	0	0	0.9	0	1	0.6
OPLAH	26873	0	0.7	0.2	0.1	0.2	0.2	0.1	0.9	0.5	0.9	0.9	0.8	0.5	0.3	0	0.7	0.9	0.3	0.9	0.1	0.3	0.3	0.2	0.9	0	0	0	0	0	0.1	0.2
TPK1	27010	0	0.2	0	0	0.9	0.6	0.3	0	0	0	0	0	0.9	0.3	0.3	0.2	0	0	0	0	0.9	0	0	0	0	0.7	0.8	0.7	0.4	1	0
ACAD8	27034	0	0.5	0.2	0.2	0.6	0.9	0.3	0.9	0.9	0.4	0.6	0.3	0.9	0.4	0.9	0.2	0.2	0.5	0.8	0	0.9	0.2	0.2	0.3	0.2	0.4	0.3	0.3	0.2	0	0.2
PPA2	27068	0	0.3	0.3	0.5	0.5	1	0.2	0.9	0.9	0.6	0.3	0.4	0.3	0.5	0.9	0.8	0.9	0.4	0.8	0.3	0.5	0.5	0.3	0.3	0.3	0.6	0.7	0.7	0.9	0.9	0.3
B3GAT1	27087	0	0	0	0	0	0	0.8	0	0	0	0	0	0	0	0	0	0	0	0	0	0	0	0	0	0	0	0	0	0	0	0
UQCRQ	27089	0	0.4	0.9	0.3	0.5	0.2	0.2	0.4	0.3	0.3	0.8	0.5	0.9	0.9	0.3	0.3	0.2	0.5	0.5	0.2	0.9	0.3	0.3	0.3	0.1	0.3	0.2	0.9	0.2	0.2	0.2
ATP5S	27109	0	0.5	0.2	0.9	0.4	0.5	0.3	0.5	0.2	0.5	0.9	0.3	0.9	0.2	0.9	0.3	0	0	0.3	0.2	0	0.2	0	0.1	0.6	0.8	0.5	1	0.5	0.2	0.9
PDE7B	27115	0	0	0	0	0	0	0	0	0.8	0	0	0	0	0	0	0	0	0	0	0	0	0	0	0	0	0	0	0	0	0	0
INPP5J	27124	0	0	0	0	0	0	0	0.8	0	0.8	0	0	0	0	0	0	0	0	0	0	0	0	0	0	0	0	0	0	0	0	0
CHIA	27159	0	0	0	0	0	0	0	0	0	0	0.8	0	0	0	0	0	0	0	0	0	0	0	0	0	0	0	0	0	0	0	0
GLS2	27165	0	0	0.5	0	0	0	0	0.3	0.1	0.9	0.1	0.8	0	0	0	0.1	0	0.2	0.9	0	0	0	0	0	0	0.1	0.1	0.1	0	0	0
GNMT	27232	0	0	0.1	0	0.1	0	0	0	0	0	0.1	0.8	0	0	0.1	0.1	0.1	0.9	0	0	0	0	0	0.1	0	0	0	0	0	0	0
COQ2	27235	0	0	0	0	0	0	0	0	0	0	0	0	0	0	0	0	0	0	0	0	0	0	0	0.8	0	0	0	0	0	0	0
HPGDS	27306	0	0	0	0	0.2	0	0	0	0	0	0	0	0	0.1	0.1	0	0	0	0	0	0	0.1	0.1	0	0.8	0	0	0.1	0	0	0
MCAT	27349	0	0.9	0.2	0	0.5	0.9	0	0.9	0.1	0.2	0.1	0.7	0.9	0.8	0	0.3	0.9	0.3	0.9	0	0.2	0.3	0.1	0.9	0	0.2	0.1	0.9	0	0.1	0
MAT2B	27430	0	0.4	0.7	0.4	0.8	0.8	0.5	0.7	1	0.8	0.2	0.4	0.8	0.8	0.3	0.4	0.9	0.5	0.4	0.9	0.9	0.3	0.3	0.5	0.6	0.6	0.8	1	0.4	0.4	0.9
SLCO4A1	28231	0	0	0	0	0	0	0	0	0	0.8	0	0	0	0	0	0	0	0	0	0	0	0	0	0	0	0	0	0	0	0	0
SLCO3A1	28232	0	0.3	0	0	0	0	0	0.5	0.8	0.3	0	0	0	0.3	0	0	0	0	0	0	0	0	0	0	0	0.3	0	0.8	0	0	0.9
SLCO1B3	28234	0	0	0.3	0	0	0	0	0	0	0	0	0.8	0	0	0	0	0	0	0	0	0	0	0	0	0	0	0	0	0	0	0
SLC27A6	28965	0	0.8	0.1	0	0.2	0.1	0	0	0.2	0.7	0.9	0.2	0.1	0.2	0	0.9	0	0	0.1	0	0	0	0	0	0.2	0	0	0	0	0	0
SPCS1	28972	0	0.2	0.2	0.9	0.9	0.3	0.1	0.9	0.2	0.2	0	0.4	0.5	0.6	0.9	0.8	0	0.6	0.1	0	0.3	0.3	0.9	0.3	0.9	0.5	0.3	0.4	0.3	0.9	0.3
ACAD9	28976	0	0.7	0.5	0.4	0.7	0.9	0.2	0.5	0.5	0.7	0.7	0.6	0.5	0.5	0.9	1	0.1	0.7	0.6	0.2	0.3	0.2	0.2	0.9	0.9	0.3	0.3	0.3	0.3	0.8	0.9
FLVCR1	28982	0	0	0.8	0	0	0	0.7	0	0	0	0	0	0	0	0	0	0	0	0	0	0	0	0	0	0	0	0	0	0	0	0
LGALS13	29124	0	0	0	0	0	0	0	0	0	0	0	0	0	0	0	0	0	0	0	0	0	0	0	0	0.8	0	0	0	0	0	0
CYP2S1	29785	0	0	0.3	0.8	0	0	0	0	0	0	0	0	0	0	0.6	0	0.3	0.3	0	0.4	0.4	0.6	0	0	0	0	0	0.2	0.2	0.2	0
UQCR10	29796	0	0.9	0.2	0.1	0.2	0.3	0.9	0.4	0.3	0.9	0.8	0.5	0.9	0.9	0.9	0.2	0.1	0.9	0.5	0.9	0.9	0.2	0.9	0.2	0.2	0.9	0.4	0.9	0.2	0.9	0.9
ALG5	29880	0	0.1	0.5	0.2	0.5	1	0.1	0.2	0.2	0.9	0	0.5	0.9	0.3	0.9	0.5	0.2	0.8	0.9	0.1	0.3	0.3	0.9	0.2	0.3	0.9	0.2	0.3	0.9	0.2	0.2
NPC1L1	29881	0	0	0	0.8	0.8	0.4	0	0.9	0.2	0.9	0	0	0	0.2	0.9	0.6	0.2	0	0.9	0	0	0	0	0	0	0.2	0	0.9	0.3	0	0
PYCR2	29920	0	0.9	0.4	0.2	0.6	0.6	0.9	0.9	0.2	0.5	0	0.2	0.9	0.9	0	0.8	0	0.4	0.5	0	0.2	0	0	0.5	0	0.9	0.2	0.9	0	0	0.1
NME7	29922	0	0.2	0	0	0.4	0.9	0.9	0.3	0.2	0.5	0	0	0.8	0.7	0.9	0.9	0.3	0.3	0.2	0	0	0.2	0.2	0.2	0.2	0.9	0.2	0.9	0	0.2	0.9
GMPPB	29925	0	0.3	0.9	0.3	0.3	0.3	0.2	0.9	0.3	0.9	0.1	0.5	0.5	0.4	0.2	0.9	0.3	0.8	0.9	0.1	0.5	0.5	0.3	0.5	0.9	0.9	0.3	0.4	0.3	0.9	0.4
GMPPA	29926	0	0.3	0.4	0.9	0.4	0.4	0.2	0.2	0.9	0.3	0.2	1	0.5	0.7	0.9	0.6	0.9	0.8	0.4	0.2	0.5	0.3	0.9	0.3	0.5	0.9	0.5	0.5	0.3	0.6	0.7
ALG6	29929	0	0.3	0.3	0.9	0	0.2	0.2	0	0	0	0	0.5	0.7	0.6	0	0.4	0.2	0.5	0	0	0	0	0	0	0.3	0.8	0.4	0.9	0.2	0.5	0
TRHDE	29953	0	0	0.2	0.1	0	0	0	0.1	0	0	0	0.8	0.1	0	0	0	0	0	0	0	0	0	0	0	0	0	0	0	0	0.1	0
DMGDH	29958	0	0	0.2	0	0	0	0	0	0.1	0	0	0.8	0	0.1	0	0.1	0.2	0	0.8	0	0	0	0	0	0	0	0	0	0.1	0.1	0
PSAT1	29968	0	0.2	0.7	0.1	0.3	0.4	0.4	0.8	0.8	0.9	0	0.8	0.3	0.3	0.1	0.9	0.1	0.9	0.7	0.1	0.1	0.1	0.1	0.1	0.1	0.1	0.1	0.1	0.1	0	0
SLC2A8	29988	0	0	0.2	0.2	0	0	0	0	0	0.3	0	0.2	0	0.3	0	0.8	0	0	0	0	0	0	0.2	0	0	0	0	0	0	0	0
SLC40A1	30061	0	0	1	0.2	0	0	0	0	0	0	0	0	0	0.2	0	0	0	0	0	0	0	0	0	0	0.8	0	0	0	0	0	0.2
ST6GALNAC6	30815	0	0	0	0.3	0	0	0	0	0	0	0	0	0	0	0	0	0	0	0	0	0.5	0.8	0	0	0	0	0	0	0	0	0
NT5C	30833	0	0.9	0.1	0.9	0.9	0.5	0.1	0.2	0.5	1	0.1	0.1	0.6	0.6	0.9	0.9	0.2	0.3	0.5	0.2	0.9	0.3	0.3	0.3	0.1	0.8	0.5	0.5	0.4	0.3	0.3
RRM2B	50484	0	0.9	0.4	0.3	0.3	0.2	0.9	0.4	0.4	0.8	0.9	0.7	0.6	0.6	0.2	1	0.5	1	0.3	0	0.9	0.9	0.9	0.3	0	0.7	0.7	0.4	0.3	1	0.2
PLA2G3	50487	0	0	0	0	0	0	0	0	0	0	0	0	0	0	0	0	0	0	0	0	0	0	0	0.8	0	0	0	0	0.7	0	0
DUOX2	50506	0	0	0	0.8	0	0.4	0	0	0	0	0	0	0	0	0	0	0.6	0	0	0	0	0	0	0.4	0	0.4	0	1	0	0	0
CHST11	50515	0	0	0	0	0.8	0	0	0	0	0	0	0	0	0	0	0	0	0	0	0	0	0	0	0	0	0.4	0	0.4	0	0	0
GALNT9	50614	0	0	0	0	0	0	0	0.8	0	0	0	0	0	0	0	0	0	0	0	0	0	0	0	0	0	0	0	0	0	0	0
ATP6V0A4	50617	0	0	0	0	0	0	0	0	0	0.2	0	0	0	0	0	0	0	0	0.8	0	0	0	0	0	0	0	0	0	0	0	0
AK3	50808	0	0.4	0.7	0.3	0.3	0.7	0.2	0.5	0.5	0.9	1	0.7	0.5	0.4	0.3	0.8	0.9	0.5	0.5	0.9	0.5	0.5	0.3	0.3	0.6	0.2	0.9	0.3	0.2	0.2	0.4
NSDHL	50814	0	0.1	0.3	0.1	0.5	0.8	0.1	0.1	0.1	0.2	0.1	0.2	0.2	0.2	0.1	1	0.1	0.1	0.1	0.2	0.1	0.1	0.1	0.1	0.1	0.1	0.1	0.1	0.1	0.1	0.1
PDE11A	50940	0	0	0	0	0	0	0	0	0	0.8	0	0	0	0	0	0	0	0	0	0	0	0	0	0.3	0	0	0	0	0	0	0
COQ6	51004	0	0.4	0.1	0.1	0.3	0.5	0.9	0.9	0.1	0.1	0.8	0.5	0.9	0.2	0	0.3	0	0.2	0.3	0.1	0.9	0.1	0.2	0.1	0	0.2	0.9	0.3	0.1	0.1	0
AMDHD2	51005	0	0.3	0.2	0.3	0.9	0.9	0	0.3	0.1	0.3	0.2	0.1	0.9	0.8	0	0.3	0	0.3	0.5	0	0.9	0.9	0.1	0.1	0	0.3	0.5	0.9	0.2	0	0
GLRX2	51022	0	0	0	0	0	0	0	0	0.8	0	0	0.4	0	0	0	0	0	0	0	0	0	0	0	0	0	0	0	0	0	0	0
LAP3	51056	0	0.9	0.5	0.9	0.9	0.3	0.1	0.3	0.5	0.7	0.2	0.8	0.5	0.4	0.6	0.5	0.9	0.5	0.8	0.9	0.9	0.3	0.3	0.9	0.5	0.9	0.9	0.9	0.9	0.9	0.3
DERA	51071	0	0.9	0.4	0.4	0.7	0.8	0.9	0.9	0.2	0.5	0.1	0.5	0.5	0.4	0.2	1	0.9	0.3	0.4	0.2	0.5	0.9	0.5	0.5	0.5	0.5	0.3	0.5	0.9	0.4	1
NDUFA13	51079	0	1	0.9	0.9	0.3	0.9	0.9	0.7	0.9	0.5	0.8	0.9	0.9	0.3	0.2	0.6	0.2	0.2	0.3	0.2	0.9	0.3	0.2	0.2	0.9	0.3	0.5	0.3	0.2	0.9	0.3
MECR	51102	0	0.4	0.5	0.9	0.4	0.5	0.1	1	0.9	0.3	0.8	0.3	0.5	1	0.2	0.8	0.2	0.3	0.7	0.9	0.9	0.7	0.9	0.2	0.6	0.3	0.9	0.3	0.1	0.2	0
RDH11	51109	0	0.2	0.6	0.2	0.5	0.6	0.3	0.9	0.3	1	0.1	0.5	0.5	0.5	0.2	0.8	0.1	0.2	0.3	0.2	0.2	0.2	0.2	0.5	0.9	0.2	0.9	0.9	0.1	0.2	1
AADAT	51166	0	0	0	0.1	0	0	0	0.1	0	0	0	0.8	0	0	0	0	0	0	0	0	0	0	0.1	0	0	0	0	0	0.1	0	0
HAO2	51179	0	0.1	0.1	0	0	0	0	0.1	0	0	0	0.9	0	0	0	0	0	0	0.8	0	0.1	0	0	0	0.1	0	0	0.1	0	0	0
DCXR	51181	0	0.1	0.2	0.1	0.1	0.1	0.1	0.2	0.2	0.2	0.2	0.8	0.2	0.9	0.1	0.1	0.1	0.2	0.5	0.1	0.1	0.1	0.1	0.2	0.1	0.1	0.2	0.2	0.1	0.1	0.1
PLCE1	51196	0	0.8	0	0	0	0	0	0.4	0	0	0	0	0	0	0	0	0	0	0	0	0	0	0	0	0	0	0.6	0.4	0	0	0
ACP6	51205	0	0	0	0.9	0.5	0.9	0	0	0	0	0.9	0	0.3	0.8	0	0.9	0	0	0.3	0	0	0	0.9	0.9	0	0	0.7	0.8	0	0	0
PIGP	51227	0	0	0	0	0	0	0	0	0	0	0	0	0	0.8	0	0	0	0	0	0	0	0	0	0	0	0	0	0	0	0	0
NT5C3A	51251	0	0.1	0.2	0.2	0.1	0.1	0.1	0.1	0	0.9	0.1	0.1	0.1	0.3	0	0.2	0.1	0.9	0.2	0.1	0.2	0.9	0	0.1	0	0.5	0.2	0.2	0.1	0	0.8
PIPOX	51268	0	0	0.9	0.1	0	0	0	0.1	0	0	0	0.8	0	0	0	0	0.1	0	0.6	0	0	0	0	0	0	0	0	0	0	0	0
GMPR2	51292	0	0.2	0.2	0.4	0.9	0.2	0.9	0.4	1	0.6	0.2	0.5	0.4	0.6	0.2	0.8	0.9	0.5	0.4	0.2	0.9	0.2	0.2	0.3	0.9	0.9	0.6	0.4	0.3	0.3	0.9
SLC15A3	51296	0	0	0	0	0	0.3	0	0	0	0.3	0	0	0	0	0	0	0	0	0	0	0	0	0	0	0	0	0	0.3	0	0.8	0
CYP39A1	51302	0	0	0.2	0	0	0	0	0	0	0	0	0.8	0	0	0	0	0	0	0	0	0.2	0	0	0	0	0	0	0	0	0	0
CSAD	51380	0	0	0	0	0.4	0.3	0	1	0.8	0	0	0	0	0	0	0	0	0	0	1	0	0	0.3	0	0	0	0	0	0	0	0.6
ATP6V1D	51382	0	0.1	0.2	0.2	0.9	0.3	0.6	0.8	0.5	0.4	0.1	0.1	0.2	0.2	0.2	0.3	0.1	0.1	0.4	0.1	0.2	0.1	0.1	0.1	0.9	0.2	0.2	0.2	0.1	0.1	0.2
ISYNA1	51477	0	0.5	0.9	0.9	0.8	0.9	0.3	0.1	0.1	0.2	0.1	0.1	0.7	0.8	0.1	0.1	0.1	0.9	0.1	0.1	0.1	0.1	0.1	0.2	0.4	0.1	0.2	0.2	0.1	0.1	0.1
HSD17B7	51478	0	0.1	0.6	0	0.8	0.8	0.9	0.1	0.1	0.1	0	0.9	0.2	0.2	0.2	0.4	0	0.1	0	0.2	0.1	0	0	0.1	0.1	0.2	0.1	0.1	0.1	0	0
SCLY	51540	0	0.2	0.2	0.1	0	0.1	0.1	0.1	0.1	0.9	0.1	0.5	0.2	0.1	0	0.1	0.1	0.8	0.9	0	0.2	0.1	0.1	0.1	0	0.3	0.4	0.5	0.9	0.1	0
CINP	51550	0	0	0	0	0	0	0	0	0	0.8	0	0	0	0	0	0	0	0	0	0	0	0	0	0	0	0	0.6	0.4	0	0	0
LGSN	51557	0	0	0	0	0	0	0	0	0	0	0	0	0	0	0	0	0	0	0	0	0	0	0	0	0	0	0	0	0.6	0.8	0
PIGT	51604	0	0.3	0.9	0.6	0.8	0.7	0.2	0.5	0.1	0.4	0	0.2	0.6	0.4	0.9	0.7	0	0.9	0.3	0.2	0.9	0.2	0.9	0.2	0.5	0.5	0.9	1	0.8	1	0
ATP6V1H	51606	0	0.1	0.2	0.1	0.2	0.2	0.2	0.8	0.3	1	0.1	0.1	0.9	0.9	0.1	0.6	0.1	0.2	0.6	0.1	0.2	0.2	0.1	0.2	0.2	0.2	0.2	0.2	0.1	0.5	0.2
CYB5R2	51700	0	0.1	0	0.1	0.9	0.3	0	0.3	0.9	0	0	0.1	0.8	0.8	0.1	0.1	0	0.1	0	0	0.1	0.1	0.1	0.9	0.1	0.1	0	0.1	0	0	0
ACSL5	51703	0	0	0.2	0.8	0	0	0	0	0	0	0	1	0.1	0.1	0.2	0	0	0.1	0	0	0.9	0.9	0.1	0.1	0	0.1	0.2	0.2	0.1	0.1	0.9
CYB5R1	51706	0	0.2	0.2	0.1	0.1	0.2	0.1	0.1	0.2	0.2	0.3	0.1	0.9	0.9	0.2	0.9	0.1	0.1	0.2	0.2	0.1	0.1	0.2	0.1	0.8	0.1	0.2	0.1	0.1	0.1	0.9
CMPK1	51727	0	0.3	0.8	0.3	0.5	0.3	0.4	0.9	0.9	0.3	0.1	0.3	0.9	0.9	0.9	0.9	0.2	0.3	0.3	0.2	0.9	0.3	0.9	0.9	0.3	0.9	0.9	0.5	0.9	0.2	0.3
UPB1	51733	0	0	0.1	0	0.1	0	0	0	0	0	0	0.8	0	0.1	0	0.1	0.1	0	0.2	0	0	0	0	0	0	0	0	0	0	0	0
COQ3	51805	0	0.3	0.1	0	0.2	0.1	0.1	0.2	0.2	0.2	0.8	0.9	0	0.2	0.1	0.3	0.1	0.3	0.2	0.2	0.2	0.2	0.2	0.2	0.2	0.1	0.2	0.2	0	0.1	0
GALNT7	51809	0	0	0.2	0.4	0.2	0	0	0.1	0	0.2	0	0	0	0.6	0.2	0.2	0	0.5	0	0	0.8	0.7	0	0.8	0	0.9	0.3	0.5	0.1	1	0
NUDT9	53343	0	0.3	0.9	0.2	1	0.9	0.2	0.1	0.1	0.3	0.2	0.3	0.9	0.8	0	0.5	0.2	0.9	0.2	0	0.5	0.3	0.2	0.3	0	0.1	0	0.1	0	0.9	0
PANK1	53354	0	0	0.9	0	0	0	0	0.9	0	0	0	0.3	0	0	0	0.8	0	0	0	0	0.9	0	0	0	0	0	0	0	0	0	0
BCMO1	53630	0	0.2	0.9	0	0.2	0	0.4	0.9	0.2	0.2	0	0.2	0	0	0.9	0	0.9	0.2	0	0	0.2	0	0	0.1	0.9	0.9	0	0.8	0.2	0	0
DUOX1	53905	0	0	0.5	0	0	0	0	0	0	0	0	0	0	0	0.3	0	0	0	0	0.8	0	0	0	0.9	0	0	0.9	0	0	0.4	0
A4GALT	53947	0	0	0	0	0	0	0	0	0	0	0	0	0	0	0.8	0	0	0	0	0	0	0	0	0	0	0	0	0	0	0	0
SLC37A1	54020	0	0	0	0	0	0	0	0	0	0	0	0	0	0	0	0	0	0	0	0	0	0	0	0	0	0.3	0	0	0	0	0.8
NANS	54187	0	0.3	0.4	0.5	0.6	0.6	0.2	0.2	0.9	0.2	0.1	0.3	0.6	0.4	0.9	0.5	0.9	0.8	0.9	0.1	0.7	0.8	0.2	0.7	0.5	0.2	0.2	0.9	0.2	0.9	0.2
DPM3	54344	0	0.9	0.9	0.2	0.2	0.5	0.2	0.2	0.1	0.9	0.9	0.9	0.2	0.4	0.9	0.8	0.2	0.5	0.9	0	0.2	0.2	0.2	0.9	0.1	0.2	0.2	0.9	0.3	0.2	0.2
HAO1	54363	0	0	0.3	0	0	0	0	0	0	0	0	0.8	0	0	0	0	0.2	0	0	0	0	0	0	0	0	0	0	0	0	0	0
SLC38A2	54407	0	0	0	0	0	0	0	0.1	0	0	0	0.8	0.1	0.1	0	0	0	0.1	0	0	0	0	0	0	0	0	0	0	0	0	0
CHPF2	54480	0	0.8	0	0	0	0.6	0	0	0	0	0	0	0	0	0	0	0	0.7	0	0	0.6	0	0	0	0	0.6	0	0	0	0	0
HMGCLL1	54511	0	0	0	0	0	0	0	0	0	0.4	0	0	0	0	0	0	0.8	0	0	0	0	0	0	0	0	0	0	0	0	0	0
NDUFB11	54539	0	0.4	0.3	0.9	0.9	0.5	0.2	0.5	0.9	0.5	0.8	0.9	0.9	0.9	0.2	0.9	0.2	0.9	0.5	0.3	0.3	0.5	0.9	0.9	0.3	0.9	0.2	0.3	0.2	0.9	0.2
UGT1A10	54575	0	0	0	0	0	0	0	0	0	0	0	0	0	0	0	0	0	0	0	0.8	0.4	0.4	0	0	0	0	0	0	0	0	0.5
UGT1A1	54576	0	0	0	0	0	0	0	0	0	0	0	0.8	0	0	0	0	0	0	0	0	0	0	0	0	0	0	0	0	0	0	0
UGT1A7	54577	0	0	0	0	0	0	0	0	0	0	0	0.9	0	0	0	0	0	0	0.8	0.1	0	0	0	0	0	0	0	0	0	0	0
UGT1A6	54578	0	0	0	0	0	0	0	0.1	0	0	0	0.8	0	0	0	0	0	0	0.3	0	0	0	0.1	0.1	0	0	0	0	0	0	0
UGT1A9	54600	0	0	0	0	0	0	0	0	0	0	0	0.3	0	0	0	0	0	0	0.8	0	0	0	0	0	0	0	0	0	0	0	0
UGT1A4	54657	0	0	0	0	0	0	0	0	0	0.1	0	0.8	0	0	0	0	0	0	0	0	0	0	0	0	0	0	0	0	0	0	0
UGT1A8	54658	0	0	0	0	0	0	0	0	0	0	0	0	0	0	0	0	0	0	0	0	0.8	0	0	0	0	0	0	0	0	0	0
UGT1A3	54659	0	0	0	0	0	0	0	0	0	0	0	0.8	0	0	0	0	0	0	0	0	0	0	0	0	0	0	0	0	0	0	0
CRLS1	54675	0	0	0	0	0	0.8	0	0	0	0.3	0	0	0	0	0	0	0	0	0	0	0	0	0	0	0	0	0	0	0	0	0
CROT	54677	0	0	0.8	0.1	0.1	0.1	0	0	0.1	0.3	0.1	0.2	0.1	0.1	0	0.1	0.1	0	0.1	0.1	0.1	0	0.1	0.2	0.1	0	0.1	0.1	0	0	0
MANSC1	54682	0	0	0	0	0	0	0	0	0	0	0	0.5	0.8	0	0	0	0	0.5	0	0	0	0	0	0.5	0	0	0	0.5	0	0.4	0
SLC6A20	54716	0	0	0	0.8	0	0	0	0	0	0.4	0	0	0	0	0	0	0	0	0	0	0	0	0	0	0	0	0	0	0.5	0	0
PIGG	54872	0	0	0.2	0	0.9	0.8	0	0	0	0.9	0	0	0.2	0.5	0	0.2	0	0	0	0	0	0	0	0.2	0.2	0.2	0	0.2	0	0	0.3
ELOVL2	54898	0	0	0.5	0	0	0.8	0	0	0	0.3	0	0.6	0	0	0	0	0	0	0	0	0	0	0	0	0	0	0	0	0	0	0
UCKL1	54963	0	0	0	0.3	0.3	0	0.4	0	0.9	1	0	0.5	0.9	0.9	0	0.8	0	0.7	0	0	0	0	0	0.9	0	0.3	0.9	0.4	0	0	0
PIGX	54965	0	0	0	0	0	0	0.7	0	0	0.8	0	0	1	0	0	0	0	0.5	0.7	0	0	0	0	0	1	0	0.4	0	0.5	0	0
NMRK1	54981	0	0.9	0.9	0	0	0.7	0	0	0.9	0	0	0.5	0.9	0	0	0	0	0.9	0	0	0.3	0	0	0	0	0	0.4	0.8	0.5	0	0
OXSM	54995	0	0.9	0.4	0.1	0.8	0.7	0.2	0.2	0.9	0.7	0.5	0.4	0.9	0.6	0	1	0.9	0.4	0.9	0	0.2	0.9	0.2	0.2	0.9	0.7	0.4	0.6	0.2	0.2	0
SLC38A4	55089	0	0	0.8	0	0	0	0	0	0	0	0	1	0	0	0	0	0	0	0	0	0	0	0	0	0	0	0	0	0	0	0
PNPO	55163	0	0.1	0.8	0.2	0.1	0.2	0.1	0.9	0.5	0.4	0.1	0.6	0.5	0.4	0.9	0.9	0.2	0.5	0.5	0	0.2	0.9	0.2	0.9	0.1	0.2	0.2	0.9	0.2	0.2	0.2
NADSYN1	55191	0	0.1	0.2	0.5	0.2	0	0.1	0.2	0.2	0.2	0	0.9	0.8	0.7	0	0.7	0.9	0.6	0	0.2	0.4	0.5	0.3	0.3	0.2	1	0.3	0.7	0.9	0.7	0.5
TMLHE	55217	0	0.8	0.1	0.3	0.6	0.7	0.9	0.6	0.6	0.4	0.4	0.4	0.8	0.4	0	0.9	0	0.3	0.4	0.2	0.5	0.2	0.1	0.1	0.2	0.4	0.4	0.2	0.1	0.2	0
ETNK2	55224	0	0	0	0	0.8	0.5	0	0	0	0	0	0.5	0.4	0.8	0	0	0	0	0	0	0	0	0	0	0	0	0	0	0	0	0
PANK4	55229	0	0.8	0.2	0.2	0.4	0.3	0.4	0.7	0.9	1	0.9	0.2	1	1	0.1	0.9	0.2	0.9	0.2	0.1	0.4	0.9	0.9	0.9	0.1	0.3	0.5	0.7	0.3	0.9	0.1
ECHDC2	55268	0	0.1	0.3	0.1	0.1	0	0	0.1	0.1	0.1	0.2	0.8	0.2	0.2	0	0.2	0.2	0.9	1	0.1	0.1	0.1	0.1	0.2	0.1	0.1	0.1	0.2	0.1	0	0
PGM2	55276	0	0.2	0.2	0.9	0.9	0.2	0.1	0.1	0.1	0.8	0.1	0.2	0.3	0.3	0.1	0.2	0.2	0.9	0.2	0.1	0.9	0.2	0.2	0.9	0.9	0.3	0.3	0.5	0.9	0.9	0.2
UEVLD	55293	0	0.2	0	0.2	0	0	0	0.9	0.7	0.3	0.3	0.2	0.3	0.8	0	0.3	0	0.9	0	0	0.6	0	0.6	0.4	0	0.9	0.2	0.2	0.2	0.3	0
OLAH	55301	0	0	0	0	0	0	0	0	0	0	0	0	0.8	0.8	0	0	0	0	0	0	0	0	0	0	0	0	0	0	0	0	0
SPTLC3	55304	0	0	0.5	0.2	0	0	0	0.9	0	0	0	0	0	0	0	0	0	0	0	0	0	0	0	0	0.8	0	0	0	0	0	0
RFK	55312	0	0	0.9	0	0.8	0.9	0.8	0.9	0.9	1	0	0.9	1	0.9	0	0.9	0	0	0	0	0	0	0	0	0	0	0	0.9	0	0.9	0
SLC29A3	55315	0	0	0	0	0	0	0	0	0	0	0	1	0	0	0	0	0	0	0	0	0	0	0	0	0	0	0	0	0	0.8	0
AGPAT5	55326	0	0.1	0.2	0.2	0.9	0.9	0.9	0.9	0.3	0.2	0	0.9	0.2	0.9	0.2	0.5	0.1	0.1	0.9	0	0.1	0.2	0.1	0.2	0.4	0.8	0.3	0.9	0.1	0.1	0.1
SLC35C1	55343	0	0	0	0	0	0	0	0	0	0	0	0.8	0	0.2	0	0	0	0	0	0	0.2	0	0	0.2	0	0	0	0.3	0	0	0
CHDH	55349	0	0.1	0.2	0.1	0.1	0.1	0	0.1	0.1	0.1	0.1	0.9	0.1	0.1	0.1	0	0.1	0.9	0.8	0	0.1	0.1	0	0.1	0	0	0	0.1	0	0	0
PI4K2A	55361	0	0.1	0.2	0.2	0.4	0.2	0.2	0.9	0.2	0.3	0.1	0.9	0.2	0.8	0.1	0.6	0.1	0.9	0	0	0.1	0.1	0.2	0.1	0.2	0.7	0	0.9	0.1	0.9	0
CSGALNACT2	55454	0	0	0	0	0	0	0	0	0	0	0	0	0	0	0	0	0	0	0	0	0	0	0	0	0	0	0	0	0	0.8	0
ETNK1	55500	0	0	0	0	0	0	0	0	0	0.9	0	0.4	0.8	0.8	0	0	0	0	0	0	0	0	0	0	0	0.4	0.3	0.4	0	0	0
CHST12	55501	0	0	0	0	0	0	0	0	0	0	0	0	0	0	0	0	0	0	0	0	0	0	0	0	0	0	0	0.9	0	0	0.8
SMPD3	55512	0	0	0	0.9	0.2	0.2	0.8	0.4	0.1	0.5	0	0	0	0.2	0	0	0.2	0.1	0	0	0.9	0.1	0	0.1	0	0	0	0	0	0	0
GALNT10	55568	0	0	0	0	0.6	0	0	0	0	0.2	0	0.2	0.8	0.3	0	0	0.3	0.2	0	0	0	0	0.2	0.2	0	0.5	0	0.3	0.2	0	0.5
NAGK	55577	0	0.4	0.3	0.9	0.5	0.4	0.6	0.9	0.9	0.3	0.2	0.9	0.3	0.5	0.2	0.9	0.9	0.9	0.9	0.4	0.9	0.9	0.9	0.9	0.4	0.4	0.4	0.3	0.9	0.8	0.2
MIOX	55586	0	0	0	0	0	0	0	0	0	0	0	0	0	0	0	0	0	0	0.8	0	0	0	0	0	0	0	0	0	0	0	0
SMPD4	55627	0	0.2	0.2	0.2	0.4	0.5	0.2	0.1	0	0.5	0	0.9	0.8	0.7	0.1	0.9	0.1	0.2	0.2	0	0.1	0	0.1	0.2	0.2	0.5	0.7	0.6	0.6	0.3	0
CNDP2	55748	0	0.2	0.2	0.2	0.2	0.9	0.2	0.9	0.9	0.5	0.1	0.9	0.2	0.2	0.1	0.1	0.1	0.9	0.8	0.1	0.2	0.2	0.1	0.2	0.2	0.2	0.2	0.2	0.1	0.1	0.2
CSGALNACT1	55790	0	0	0	0	0	0	0	0	0	0	0	0	0	0	0	0	0	0	0	0	0	0	0	0.8	0	0	0	0	0	0	0
ST6GALNAC1	55808	0	0	0	0.2	0	0	0	0.1	0	0	0	0	0	0	0	0	0	0	0	0	0.8	1	0	0	0	0	0	0	0	0	0
ADCY10	55811	0	0	0	0	0	0	0.8	0.4	0	0	0.7	0.7	0	0	0	0.6	0	0	0	0	0	0	0	0	0	0	0	0	0	0	0
PECR	55825	0	0	0.8	0.1	0	0	0	0	0.1	0.1	0	0.6	0.1	0.1	0.1	0	0.1	0.1	0.2	0	0.1	0	0.1	0.1	0	0.1	0.1	0.2	0.1	0	0
SLC22A11	55867	0	0	0	0	0	0	0	0	0	0	0	0	0	0	0	0	0	0	0.5	0	0	0	0	0	0.8	0	0	0	0	0	0
ACSS2	55902	0	0.2	0.6	0.1	0.4	0.8	0.1	0.2	0.1	0.2	0.1	0.5	0.9	0.9	0.1	0.5	0.1	0.9	0.1	0.1	0.9	0.9	0.1	0.2	0.1	0.1	0.1	0.1	0.1	0.9	0.2
CMAS	55907	0	0.2	0.3	0.2	0.5	0.7	0.3	0.9	0.2	0.5	0.1	0.2	0.8	1	0.1	0.9	0.1	0.9	0.2	0.1	0.2	0.3	0.1	0.2	0.5	0.2	0.9	0.9	0.2	0.1	0
NDUFA12	55967	0	0.5	0.9	0.9	0.9	0.9	0.9	0.5	0.2	0.3	0.8	0.2	0.2	0.9	0.1	0.9	0.1	0.2	0.9	0.1	0.9	0.9	0.2	0.2	0.9	0.2	0.2	0.9	0.2	0.1	0.2
ALG1	56052	0	0	0.2	0.1	0.2	0.1	0	0	0	0.1	0	0.2	0.2	0.2	0.1	0.8	0.1	0.1	0.2	0	0.1	0.1	0.1	0	0.1	0.1	0.1	0.2	0.2	0.2	0.1
GPCPD1	56261	0	0.1	0.1	0	0.3	0	0	0.7	0.9	0.2	0	0	0.9	0.8	0.2	0	0	0.1	0	0	0.3	0	0.3	0.3	0	0.3	0	0.3	0.9	0.6	0.2
CCBL2	56267	0	0.2	0.2	0.1	0.6	0.8	0.2	0.6	0.3	0.4	0.2	0.9	0.4	1	0.1	0.5	0.9	0.7	0.2	0.1	0.9	0.3	0.9	0.9	0.1	0.3	0.5	0.7	0.2	0.9	0.1
SLC7A10	56301	0	0	0	0	0	0	0.8	0.8	0	0	0	0	0	0	0	0	0	0	0	0	0	0	0	0	0	0	0	0	0	0	0
CTPS2	56474	0	0.4	0.5	0.6	0.6	0.3	0.5	0.4	0.5	1	0.1	0.3	0.8	0.5	0.1	0.3	0.1	0.3	0.1	0	0.7	0.2	0.5	0.9	0.2	0.9	0.2	0.9	0.1	0.2	0.5
CHST7	56548	0	0	0	0.8	0	0	0	0	0	0	0	0	0.6	0.6	0	0	0.6	0	0	0	0	0	0	0	0	0	0	0	0	0	0
CYP26B1	56603	0	0	0	0	0	0	0	0	0.8	0	1	0	0	0	0	1	0	0	0	0	0	0.8	0	0	0.8	0.6	0	0	0	0	0
SLC2A9	56606	0	0	0.5	0	0	0	0	0	0	0	0	0.1	0	0	0	0	0	0	0.8	0	0	0	0	0	0	0	0	0	0	0	0
INPP5E	56623	0	0	0	0	0	0	0	0	0	0	0.3	0.8	0	0	0	0	0	0	0	0	0.9	0	0	0	0	0	0	0	0	0	0
SPHK2	56848	0	0	0	0	0	0	0	0.8	0.6	0	0	0.3	0.2	0.4	0	0	0	0.2	0	0	0	0	0	0	0	0	0	0	0	0	0
AGPAT3	56894	0	0.1	0.3	0.2	0.1	0.2	0.2	0.9	0.9	0.8	0.2	0.3	0.2	0.4	0.1	0.9	0.1	0.2	0.4	0.2	0.1	0.1	0.1	0.1	0.1	0.2	0.2	0.2	0	0.9	0.2
AGPAT4	56895	0	0.2	0	0.1	0.2	0.2	0.9	0.5	0.8	0.9	0	0	0.9	0	0	0	0.1	0	0	0	0	0.1	0.1	0.1	0	0	0	0	0	0	0
C1GALT1	56913	0	0	0	0	1	0	0	0	0	0.8	0	0.5	0	0	0	0	0	0	0	0	0	0	0.5	0	0	0.8	0	0	0	0	0
MCCC1	56922	0	0.5	0.9	0.2	0.9	0.1	0.1	0.9	0.9	0.2	0.6	0.4	0.3	0.5	0.2	0.8	0.2	0.8	0.4	0.1	0.9	0.9	0.2	0.9	0.1	0.9	0.2	0.3	0.9	0.2	0.1
NIT2	56954	0	0.2	0.8	0.3	0.9	0.4	0.9	0.9	0.9	0.3	0.2	0.8	0.9	0.3	0.1	0.5	0.9	0.3	0.8	0.2	0.9	0.9	0.9	0.9	0.2	0.2	0.9	0.9	0.1	0.9	0.2
CHPT1	56994	0	0	0.5	0	0	0	0.9	0.9	0	0	0	1	0.9	0.9	0	0.8	0	0.9	0	0	0.9	0	0	0.9	0	0.9	0	0	0	0	0
PDXP	57026	0	0.9	0.2	0.2	0.5	0.7	1	0.8	0.3	0.4	0.1	0.9	0.9	0.3	0.1	0.2	0.1	0.1	0.1	0	0.2	0.1	0.1	0.1	0.1	0.9	0.1	0.2	0.1	0.1	0.1
SLC17A7	57030	0	0	0	0	0	0	0	0.8	0	0.9	0	0	0	0	0	0	0	0	0	0	0	0	0	0	0	0	0	0	0	0	0
SLC17A6	57084	0	0	0	0	0	0	0.8	0.8	0.9	0	0	0	0	0	0	0	0	0	0	0	0	0	0	0	0	0	0	0	0	0	0
CPA6	57094	0	0	0	0	0	0	0	0	0	0	0	0	0	0	0	0	0	0	0	0	0	0	0.8	0.8	0	0	0	0	0	0	0
MAN1C1	57134	0	0.5	0.6	0	0	0	0	0.3	0	0.3	0.5	0.7	0.3	0.5	0	0	0	0	0	0	0	0	0.3	0.3	0.8	0	0	0	0	0	0
DOLPP1	57171	0	0.9	0.8	0.5	0.4	0.3	0.8	0.2	0.2	0.3	0	0.5	0.2	0.9	0	0.7	0	0	0.9	0.4	0	0.2	0	0	1	0.2	0.5	0.2	0.2	0.2	0.9
ATP10A	57194	0	0	0.4	0	0	0	0	0	0	0	0	0.8	0	0	0	0	0	0	0	0	0	0	0	0	0	0	0	0.4	0	0	0
SLC4A10	57282	0	0	0	0	0	0	0	0.8	0	0.5	0	0	0	0	0	0	0	0	0	0	0	0	0	0	0	0	0	0	0	0	0
TMEM27	57393	0	0	0	0	0	0	0	0	0	0.2	0	0	0	0	0	0	0	0	0.8	0	0	0	0	0	0	0	0	0	0	0	0
SLC24A3	57419	0	0.8	0	0	0	0	0	0.8	0	0	0	0	0	0	0	0	0.8	0	0	0	0	0	0	0	0	0	0	0	0	0	0
SLC12A5	57468	0	0	0	0	0	0	0.9	0.8	0.1	1	0	0	0	0	0	0	0	0	0	0	0	0	0	0	0	0	0	0	0	0	0
NLN	57486	0	0.2	0.3	0.1	0.5	0.2	0.8	0.3	0.3	0.3	0.2	0.5	0.9	0.9	0.1	0.1	0.1	0.9	0.9	0.2	0.1	0	0.1	0.1	0.9	0.2	0.2	0.1	0.1	0.9	0
CARNS1	57571	0	0.1	0	0	0	0.1	0	0.6	0.8	0	0	0	0	0	0	0	0	0	0	0	0	0	0	0	0	0	0	0.1	0	0	0
RDH14	57665	0	0.8	0.9	0.5	0.8	0.5	0.3	0.6	0.3	0.8	0.4	0.7	0.4	0.7	0.3	0.8	0.3	0.7	0.3	0.3	0.3	0.5	0.5	0.5	0.9	1	0.8	0.5	0.6	0.2	0.3
GPAM	57678	0	0	0	0	0	0	0	0	0	0	0	0.8	0	0.1	0	0.9	0.1	0.1	0	0	0	0	0	0	0	0	0	0.2	0	0	0
GBA3	57733	0	0	0.6	1	0	0	0	0	0	0	0	0.7	0	0	0	0	0	0	0.8	0	0	0	0	0	0	0	0	0	0	0	0
CYP4F11	57834	0	0.1	0	0	0	0	0	0.1	0.1	0.2	0	0.8	0	0	0	0.1	0	0	0.2	0.2	0	0	0	0	0	0	0	0	0	0	0
SLC4A5	57835	0	0	0	0.8	0	0	0	0	0	0.7	0	0	0.3	0	0	0	0	0	0	0.6	0.3	0	0	0	0	0	0	0.9	0	0	0
KMT2C	58508	0	0.4	0.4	0.3	0.6	0	0	0.9	0.9	0.2	0.9	0.5	0.4	0.9	0.9	0.5	0.2	0.9	0	0	0.3	0.9	0	0	0	1	0.9	0.8	0	0	0
PRODH2	58510	0	0	0.9	0	0	0	0	0	0	0	0	0.2	0	0	0	0	0	0	0.8	0	0	0	0	0	0	0	0	0	0	0	0
ACE2	59272	0	0.1	0	0.4	0	0	0	0	0	0	0.1	0	1	0.8	0	0	0.1	0.2	0.5	0	0	0	0	0	0	0	0	0	0.1	0	0
SLC25A19	60386	0	0	0	0	0	0	0	0	0.1	0.2	0	0	0.3	0.8	0	0.4	0	0	0	0	0	0	0	0.1	0	0.4	0	0.9	0	0.9	0
ELOVL5	60481	0	0	0.5	0.9	0.8	0.6	0	0.2	0	0	0	0.3	0.2	0.6	0.7	1	0	0	0	0	0	0	0	0.2	0	0.9	0	0.2	0	0.4	0.3
PPCDC	60490	0	0	0	0	1	0.9	0	0.9	0	0.6	0	0.9	0.6	0.8	0	0	0	0.9	0	0	0	0	0	0	0	0	0.6	0.9	0.5	0.3	0.7
AASDHPPT	60496	0	0.5	0.2	0.2	0.6	0.5	0.8	0.6	0.3	0.5	0.9	0.3	0.4	0.5	0.1	0.9	0.2	0.2	0.3	0.1	0.1	0.2	0.1	0.2	0.2	0.9	0.3	0.3	0.5	0.9	0.9
SPCS3	60559	0	0.3	0.4	0.9	0.3	0.7	0.4	0.2	0.2	0.2	0.2	0.3	0.3	0.3	0.3	0.5	0.9	0.7	0.3	0.3	0.9	0.9	0.2	0.9	0.8	0.4	0.5	0.7	0.6	0.3	0.3
GALNT11	63917	0	0.8	0	0	0	0	0	0	0	0.5	0	0	0	0.4	0	0	0	0	0.8	0	0	0	0	0	0	0	0	0	0	0	0
OXCT2	64064	0	0	0	0	0	0	0	0.5	0	0	0.8	0	0	0	0	0	0	0	0	0	0	0	0	0	0	0	0	0	0	0	0
LHPP	64077	0	0.9	0.5	0.5	0.7	0.7	0.2	0.6	0.8	0.5	0.1	0.3	0.4	0.6	0.2	0.5	0.9	0.3	0.5	0.2	0.4	0.5	0.3	0.5	0.9	0.4	0.3	0.5	0.2	0.1	0.1
RBKS	64080	0	0.9	0.8	1	0.3	0.9	0.1	0.9	0.9	0.7	0.2	0.8	0.3	0.5	0.1	0.4	0.9	0.6	1	0.2	0.2	0.2	0.1	0.1	0	0	0.2	0.2	0.1	0.2	0.1
MCCC2	64087	0	0.5	0.5	0.2	0.9	0.2	0.1	0.9	0.5	0.2	0.6	0.6	0.9	0.3	0.2	0.3	0.1	0.4	0.8	0.1	0.9	0.2	0.2	0.9	0.2	0.2	0.2	0.2	0.1	0.2	0.1
XYLT1	64131	0	0	0	0.8	0	0	0.6	0	0	0.4	0	0.4	0.7	0	0	0	0	0	0	0	0	0	0	0	0	0	0	0	0	0	0
XYLT2	64132	0	0	0	0	0	0	0	0	0	0	0	0	0	0	0	0	0	0	0	0	0	0	0	0	0	0	0	0	0	0	0.8
STRA6	64220	0	0	0	0	0.5	0.2	0	0	0	0	0	0	0	0	0	0	0	0	0	0	0	0	0	0	0.8	0	0	0	0	0	0
ABCG5	64240	0	0	0.8	0	0	0	0	0	0	0	0	0	0	0	0	0	0	0	0	0	0	0	0	0	0	0	0	0	0	0	0
ABCG8	64241	0	0	0	0.6	0	0	1	0	0	0	0	0	0	0	0.8	0	0	0	0	0	0	0	0	0	0	0	0	0	0	0	0
NDST4	64579	0	0	0	0	0	0.8	0	0	0	0	0	0	0	0.3	0	0	0.3	0	0	0	0	0	0	0	0	0	0	0	0	0	0
HS3ST6	64711	0	0.3	0	0.4	0.8	0	0	0	0	0.8	0.9	0	0.9	0	0	0	0.2	0	0	0	0.3	0	0	0.2	0	0	0	0.2	0.6	0	0
ENGASE	64772	0	0.9	0	0	0.1	0	0.2	0.1	0	0.8	0	0.1	1	0.5	0	0.9	0.2	0.5	0	0	0.2	0.1	0	0.9	0	0.5	0.8	0.7	0.3	0.3	0
CERK	64781	0	0	0	0	0	0	0	0	0	0.7	0	0	0.7	0.7	0	0	0	0	0	0	0	0	0	0	0.8	0	0	0	0	0	0
NMNAT1	64802	0	0.3	0.9	0.5	0.7	0.8	0.4	0	0	0.2	0.2	0.3	0.5	0.7	0.3	0.5	0.1	1	0.3	0	0.3	0.3	0.3	0.9	0.2	0.5	1	0.6	0.4	0.5	0
ELOVL1	64834	0	0.2	0.9	0.3	0.8	0.6	0	0.9	0.5	0.9	0.2	0.9	0.3	0.5	1	0.8	0.3	0.7	0	0.9	0.3	0.2	0.4	0.3	0	0.9	0.9	0.5	1	0.8	0.5
GNPNAT1	64841	0	0.2	0.8	0.2	0.9	0.6	0.3	0.1	0.1	0.1	0	1	0.5	0.6	0.1	0.1	0.1	0.4	0.2	0.2	0.9	0.1	0.2	0.9	0.1	0.1	0.2	0.2	0.2	0.1	0.1
SLC13A3	64849	0	0	0	0	0	0	0	0	0	0	0	0	0	0	0	0	0	0	0.8	0	0	0	0	0	0.1	0	0	0	0	0	0
ETNPPL	64850	0	0	0	0	0	0	0	0.8	0.6	0	0	0.6	0	0	0	0	0	0.3	0	0	0	0	0	0	0	0	0	0	0	0	0
AGXT2	64902	0	0	0.9	0.1	0	0	0	0	0	0	0	0.9	0	0	0	0	0	0	0.8	0	0	0.1	0	0	0	0	0	0	0	0	0
SLC26A6	65010	0	0	0.4	0	0	0.8	0	0	0	0	0	0	0	0	0	0	0	0	0	0	0	0	0	0	0	0	0	0	0	0	0
NADK	65220	0	0	0.2	0	0	0	0	0	0	0.9	0.9	0.2	0.9	0.9	0	0	0.2	0.3	0	0	0.9	0.2	0.2	0.9	0	0.5	0	0.3	0.9	0.8	0
PYCRL	65263	0	0.9	0.9	0.5	0.8	1	0.2	0.5	0.5	0.4	0	0.4	0.5	0.5	0.3	0.4	0	0.9	0.9	0	0.2	0.1	0.2	0.9	0	1	0.2	0.5	0.9	0.2	0
AACS	65985	0	0.3	0.4	0	0.8	0.5	0.9	0.6	0.9	0.9	0	0.2	0.2	0.8	0	0.2	0.2	0.7	0.2	0.9	0.4	0.2	0	0.2	0.2	0.2	0.4	0.4	0.2	0	0.1
CYP4F12	66002	0	0	0.3	0	0	0	0	0	0	0	0	0.8	0	0	0	0	0	0	0	0	0.2	0	0	0	0	0	0	0.9	0	0	0
SLC2A11	66035	0	0	0	0	0	0	0.8	0	0	0.4	0	0	0	0	0	0	0	0	0.8	0	0	0	0	0	0	0	0	0	0	0	0
GGCT	79017	0	1	0.5	0.7	0.6	0.8	0.4	0.2	0.9	0.4	0.2	0.5	0.3	0.3	0.9	0.3	0.4	1	1	0.5	0.9	0.5	0.9	0.5	0.7	0.9	0.9	0.5	0.6	0.5	0.5
ALG8	79053	0	0.9	0.2	0.2	0.2	0.3	0	0	0	0.2	0.8	0.9	0.5	0.4	0.9	0.2	0	0.2	0	0	0	0	0	0.2	0	0.5	0.3	0.9	0	0.5	0
ELOVL6	79071	0	0	0	0	0	0	0	0	0	0	0	0.8	0	0	0	0	0	0	0	0	0	0	0.8	0	0	0	0	0	0	0	0
DCTPP1	79077	0	0.5	0.9	0.3	0.8	0.9	0.9	0	0	0.9	0.1	0	0.1	0.1	0.1	0	0	0.1	0.2	0.1	0.9	0.9	0.1	0.1	0	0.3	0.2	0.9	0.3	0.4	0
ALG12	79087	0	0.3	0.4	0	0.9	0.6	0.9	0	0	0	0	0.7	0.3	0.3	0.8	0.4	0	0	0.9	0	0	0	0	0	0	0.2	0.5	0	0	0.2	0
THTPA	79178	0	0.2	0.2	0.9	0.9	0.9	0.9	0.3	0.8	0.5	0	0	0.6	0.8	0	0.9	0.2	0.6	0.3	0	0.3	0	0.3	0.5	0.2	0.2	0.3	0.9	0.9	0.3	0.3
B3GNT4	79369	0	0	0	0	0	0	0	0	0	0	0	0	0	0	0	0	0	0	0	0	0	0	0	0	0	0	0	0.8	0	0	0
CHPF	79586	0	0	0	0	0.8	0.6	0	0	0	0.2	0	0	0.7	0.4	0	0	0	0	0	0	0	0	0	0	0.9	0	0	0	0	0	0
ACSS3	79611	0	0.2	0.6	0.1	0.2	0.1	0	0.9	0.3	0.2	0.9	0.8	0.4	0.9	0.1	0.4	0.1	0.2	0.8	0	0.1	0	0	0.1	0	0	0.1	0	0.1	0	0
GALNT14	79623	0	0	0	0	0	0	0	0.8	0	0	0	0	0.8	0	0	0	0	0	0	0	0	0	0	0	0	0	0	0	0	0	0
PANK3	79646	0	0	0	0	0	0	0	0	0	0	0	0	0	0	0	0	0	0	0	0	0	0	0	0	0	0	0	0	0.8	0	0
GALNT12	79695	0	0	0	0	0	0	0	0	0	0	0	0	0	0.9	0	0	0	0	0	0	0.8	0.2	0	0	0	0	0	0.9	0.2	0	0
PPCS	79717	0	0.3	0.2	0.5	0.3	0.4	0.5	0.3	0.9	0.5	0.2	0.6	0.4	0.5	0.9	0.4	0.9	0.4	0.5	0.4	0.3	0.5	0.9	0.3	0.3	0.4	0.5	0.5	0.3	0.9	0.8
SUV39H2	79723	0	0	0	0	0.4	0	0	0	0	0	0	0	0	0.8	0	0	0	0	0	0	0	0.3	0	0.3	0	0	0.5	0	0	0	1
SLC25A22	79751	0	0.1	0.1	0.2	0.3	0.2	0.3	0.8	0.2	1	0	0.1	0.2	0.9	0.1	0.1	0.1	0.3	0.1	0.2	0.1	0.2	0.1	0.2	0.1	0.2	0.1	0.2	0.2	0.1	0
EHMT1	79813	0	0.5	0.2	0.2	0.7	0.4	0.2	0	0	0.5	0	0	0.2	0.9	0	0	0	0.1	0	0	0	0	0	0	0.2	0.8	0.7	0.8	0.6	0.1	0
AGMAT	79814	0	0	0.9	0.2	0	0	0.1	0.1	0	0	0	0.2	0	0	0	0	0	0.1	0.8	0	0.1	0.1	0	0	0	0.1	0.1	0.1	0	0	0
PIP4K2C	79837	0	0.2	0.1	0.1	0.4	0.9	0.9	0.8	0.9	0.3	0	0.9	0.4	0.8	0.9	0.3	0	0.5	0.3	0.1	0.9	0.9	0.2	0.9	0.9	0.3	0.4	0.4	0.5	0.2	0.1
THNSL1	79896	0	0.9	0.4	0.1	0.6	0.9	0.3	0.8	0.3	0.6	0.9	0.7	0.7	0.4	0	1	0.1	0.7	0.5	0	0.9	0.2	0.2	0.9	0	0.5	0.5	0.4	0.1	0.1	0.2
CYBRD1	79901	0	0.9	0.1	0.9	0.9	0.9	0	0.9	0.9	0.9	0	0.2	0.6	0.8	0.8	0.6	0.8	0.3	0.2	0.9	0.2	0.9	0.3	0.9	0.3	0	0	0	0.1	0.2	0.2
SCD5	79966	0	0.2	0	0.2	0.6	0.7	0.8	0.7	0.6	1	0	0	0.4	0.7	0.2	1	0.2	0.6	0.2	0	0.1	0	0	0	0	0	0	0	0	0	0
PANK2	80025	0	0.2	0.1	0.1	0.9	0.9	0	0.9	0.5	0.3	0	0	0.2	1	0	0.8	0.1	0.9	0	0	0.2	0	0.2	0.9	0	0.4	0.3	0.3	0.2	0.9	0
PGAP1	80055	0	0.2	0	0.1	0.1	0.2	0.8	0.2	0	0.3	0	0	0.3	0.1	0	0.1	0.1	0.1	0	0	0	0	0.1	0.1	0	0	0	0	0.2	0	0
PTGES2	80142	0	0.4	0.1	0.2	0.9	0.4	0.3	0.5	0.9	0.3	0.4	0.9	0.5	0.5	0.3	0.8	0.1	0.2	0.9	0.2	0.3	0.2	0.2	0.2	0.4	0.3	0.2	0.9	0.2	0.2	0.1
UXS1	80146	0	0	0.2	0.9	0.5	0.2	0	0	0.2	0	0	0	0.2	0.8	0	0	0	0	0	0	0	0	0	0	0	0	0	0.3	0.2	0	0.9
ASRGL1	80150	0	0	0	0	0.2	0.2	0.9	0.5	0.5	0.3	0	0	1	0.8	0.2	0	0.2	0.4	0.3	0	0.9	0.1	0	0.9	0	0.1	0	0	0.1	0.3	0.2
ATHL1	80162	0	0	0	0	0	0	0	0	0	0	0	0	0	0	0	0	0	0.9	0	0	0	0	0	0	0	0.2	0.2	0.8	0.3	0.1	0
MOGAT2	80168	0	0	0	0.8	0	0	0	0	0	0	0	0	0	0	0	0	0	0	0	0	0.7	0.8	0	0	0	0	0	0	0	0	0
HKDC1	80201	0	0	1	0.6	0	0.1	0	0.1	0	0.8	0	0.1	0	0	0	0	0.1	0.2	0.2	0	0	0	0	0	0	0	0	0	0	0	0.1
HSD3B7	80270	0	0	0.2	0	0	0	0	0	0	0	0	0.5	0	0	0	0.8	0	0.9	0	0	0	0	0	0	0.2	0	0	0	0	0	0
ITPKC	80271	0	0	0	0	0	0	0	0	0	0	0	0	0	0.9	0	0	0.9	1	0	0	0	0	0	0	0	0.4	0	0.8	0.9	0	0
FLAD1	80308	0	0.2	0.2	0	0.5	0.9	0	0.1	0.9	0.3	0.9	0.8	0	1	0	0	0	0.4	0	0	0.2	0.2	0.1	0.9	0	1	0.8	0.7	0.1	0.2	0.9
PNPLA3	80339	0	0	0	0	0	0	0	0	0	0	0	0	0	0	0	0	0	0	0	0	0	0	0	0	0	0	0	0	0	0.8	0
COASY	80347	0	0.9	0.3	0.5	0.4	0.9	0.1	0.9	0.9	0.6	0.9	0.4	0.9	0.9	0.2	0.8	0.1	0.4	0.4	0.9	0.2	0.2	0.2	0.9	0.1	0.3	0.9	0.4	0.9	0.9	0.3
SLC19A3	80704	0	0	0.6	0.9	0	0	0	0	0	0.9	0	0.8	0	0	0	0	0.9	1	0	0	0	0	0.9	0	0	0	0	0	0	0	0
ACAD10	80724	0	0.9	0.3	0.2	0.9	0.1	0	0	0	0.1	0.3	0.3	0	0.9	0.1	0.3	0	0	0.8	0	0.1	0	0	0	0	0.1	0.2	0.1	0	0	0
SETD7	80854	0	0	0.1	0	0	0.1	0.2	0.2	0.3	0.9	0.9	0.9	0.2	0.5	0.2	0.9	0.8	0.2	0	0.2	0.9	0.9	0.5	0.5	0.9	0	0	0	0	0.3	0
SLC2A10	81031	0	0	0	0	0	0	0	0	0	0	0	0.8	0	0	0	0	0	0.6	0	0	0	0	0	0.8	0	0	0	0	0	0	0
PTDSS2	81490	0	0.9	0.9	0.2	0.3	0.3	0.2	0.2	0.2	0.6	0	0	0.6	0.8	0	0.5	0.2	0.3	0	0	0.2	0	0.2	0.3	0.9	0.2	0	0.2	0	0.2	0.3
SGPP1	81537	0	0	0	0	0	0.2	0	0.9	0	0	0	0.9	0	0.9	0.2	0	0	0.9	0	0	0	0	0	0.2	0.9	0.8	0	0.2	0.2	0	0
SLC38A1	81539	0	0	0	0	0	0	0.4	0.9	0	0.8	0	0.7	0.9	0	0	0	0.9	0	0	0	0	0	0	0.9	0	0.7	0.3	0.4	0	0	0
PLA2G12A	81579	0	0	0.8	0	0	0.5	0	0	0	0.3	0	0	0	0	0	0	0	0.7	0	0	0	0	0	0	0	0	0	0	0	0	0
ACSBG2	81616	0	0.3	0	0	0	0	0	0	0	0	0	0	0	0.8	0	0	0	0	0	0	0	0	0	0	0	0	0	0	0	0	0
AMN	81693	0	0	0.2	0.2	0	0	0	0	0	0	0	0	0	0	0	0	0	0	0.8	0	0	0	0	0	0	0	0	0	0	0	0
ST6GALNAC5	81849	0	0.4	0	0	0	0	0	0	0	0.8	0	0	0	0	0	0	0	0	0	0	0	0	0	0	0	0	0	0	0	0	0
UCK1	83549	0	0.3	0	0	0.3	0	0	0	0.9	0.7	0	0	0.6	0.8	0	0	0	0.6	0.3	0	0	0	0	0.2	0	0	0	0.2	0	0	0.3
NUDT12	83594	0	0.3	0.6	0.3	0	0.2	0.5	0.3	1	0.8	0	0.5	0.2	0.8	0	0.2	0	0.6	0.9	0	0.5	0.2	0.2	0.9	0	0	0	0	0	0	0
SLC25A18	83733	0	0	0.6	0	0	0	0	0.5	0.2	0	0	0.8	0.1	0.4	0	0	0	0	0	0	0	0	0	0.1	0	0	0	0	0	0	0
SETDB2	83852	0	0	0	0	0	0	0	0	0	0	0	0	0	0	0	0	0	0	0	0	0	0	0	0	0	0	0	0	0.8	0	0
SLC25A2	83884	0	0	0	0	0	0	0	0	0	0.8	0	0	0	0	0	0	0	0	0	0	0	0	0	0	0	0	0	0	0	0	0
TKTL2	84076	0	0	0	0	0	0	0	0	0	0	0.1	0	0.5	0.8	0	0	0	0	0	0	0	0	0	0	0	0	0	0	0	0	0
PCBD2	84105	0	1	0.2	0.9	0.9	0	0.2	0.2	0.4	0.4	0.8	0.6	0	0.3	0.2	0.5	0	0.3	1	0	0.2	0.9	0	0.9	0	0.5	0.3	0.9	0.5	0.3	0.3
ACAD11	84129	0	0.2	0.5	0.1	0.2	0	0	0	0.1	0.1	0.1	0.8	0.2	0.2	0	0.2	0	0	0.3	0	0	0	0	0.1	0.1	0	0	0	0	0	0
HAGHL	84264	0	0	0	0	0	0	0.8	0	0	0	0	0	0	0	0	0	0	0	0	0	0	0	0	0	0	0	0	0	0	0	0
DOT1L	84444	0	0	0	0	0.7	0	0	0	0	0	0	0.8	0	0	0	0	0	0	0	0	0	0	0	0	0	0	0	0	0	0	0
ACSS1	84532	0	0.2	0.2	0.9	0.9	0.9	0.1	0.9	0.1	0.1	0.4	0.1	0.3	0.9	0.1	0.1	0.1	0.3	0.9	0.1	0.1	0.1	0.1	0.2	0.8	0.9	0.2	0.2	0.2	0.1	0.2
LYZL1	84569	0	0	0	0	0	0	0	0	0	0	0	0	0	0.8	0	0	0	0	0	0	0	0	0	0	0	0	0	0	0	0	0
NT5C1A	84618	0	0	0	0	0	0	0	0.8	0.3	0	0	0	0	0	0	0.3	0	0	0	0	0	0	0	0	0	0	0	0	0	0	0
SLC9A7	84679	0	0	0	0	0	0	0.2	0.9	0.2	0.9	0	0	0	0	0	0	0	0	0	0	0	0	0	0	0	0.8	0	0	0	0	0
MCEE	84693	0	0.2	0.3	0.2	0	0.2	0	0	0.9	0.9	0.4	0.6	0	0.1	0.1	0.8	0.1	0.3	0.5	0	0.9	0.1	0.9	0.9	0.2	0.1	0.3	0.3	0.2	0.1	0
COX4I2	84701	0	0	0	0	0	0	0	0	0	0	0	0	0	0	0	0	0.8	0	0	0	0	0	0	0	0	0	0	0	0	0	0
GPT2	84706	0	0	0	0	0	0	0	0.1	0.9	0.1	0	0.9	0	0.3	0	0	0	0.8	0.2	0	0	0	0	0	0	0	0	0	0.1	0.1	0
PIGO	84720	0	0	0	0	0	0.6	0.2	0	0	0.7	0	0.2	0.2	0.4	0	0.2	0	0.8	0	0	0	0	0	0.2	0	0	0.5	0.4	0	0.3	0
CNDP1	84735	0	0	0	0.1	0	0	0	0.9	0.2	0	0	0	0.1	0	0	0	0	0	0	0	0	0	0	0	0	0	0	0	0	0.8	0
AGPAT9	84803	0	0.3	0.3	0	0.4	0	0	0	0.9	0.4	0.7	0.3	0.3	0	0	1	0	0.3	0.8	0	0.7	0.3	0.9	0	0	0	0	0.6	0.9	0.8	0
PLCD4	84812	0	0	0	0	0	0	0	0	0.1	0.8	0.1	0	0	0	0	0	0	0	0	0	0.2	0	0.9	0.1	0	0	0	0	0	0	0
ADO	84890	0	0.2	0.1	0.2	0.3	0.5	0.5	0.8	0.7	0.7	0	0.2	0.5	0.7	0	0.2	0.3	0.2	0.1	0	0.9	0.9	0.3	0.5	0	0.3	0.3	0.3	0.2	0.6	0.1
SLC35B4	84912	0	0	0	0	0	0	0	0	0	0.4	0	0.9	0.9	0.9	0	0	0	0	0	0	0	0	0	0	0	0.2	0	0	0	0	0.8
ALG10	84920	0	0	0	0	0	0	0	0	0	0.9	0	0	0	0	0	0	0	0	0	0	0	0	0	0	0	0	0	0.9	0	0	0.8
ABCC11	85320	0	0.2	0.8	0	0	0	0	0	0	0.1	0.1	0.2	0	0.2	0	0	0.1	0.2	0.2	0	0.1	0.2	0.1	0.1	0.2	0.1	0	0.1	0	0	0
ALG2	85365	0	0.2	0.6	0.9	0.6	0.8	0.2	0.9	0.9	0.5	0.1	0.5	0.7	0.8	0.1	1	0	0.7	0.1	0	0.9	0	0.2	0.9	0.9	0.5	0.2	0.2	0.1	0.2	0
EPT1	85465	0	0.3	0.6	0.7	0.3	1	0.5	0.9	0.2	0.9	0.9	0.8	0.2	0.9	0.9	0	0.5	0.2	0.9	0	0.2	0.2	0	0	0.9	0	0.9	0	0.2	0.2	0.3
PLCZ1	89869	0	0	0	0	0	0	0	0	0	0	0	0.8	0	0	0	0	0	0	0	0	0	0	0	0	0	0	0	0	0	0	0
AQP10	89872	0	0	0	0	0	0	0	0	0	0	0	0	0	0	0	0	0	0	0.8	0	0	0	0	0	0	0	0	0	0	0	0
SLC25A21	89874	0	0	0.9	0	0.2	0.5	0	0	0	0.2	0	0	0.4	0.8	0	0	0	0.2	0	0	0	0	0	0.1	0	0	0	0	0	0	0
HS6ST2	90161	0	0	0	0	0	1	0	0	0	0	0	0	0.8	0.8	0	0.8	0	0	0	0	0	0	0	0	0	0	0	0	0	0	0
ATP6V1E2	90423	0	0	0	0	0	0	0	0	0	0	0	0	0	0.8	0	0	0	0	0	0	0	0	0	0	0	0	0	0	0	0	0
SEC11C	90701	0	0	0.2	0.1	0	0.2	0.3	0.2	0.1	0.2	0	0.4	0	0	0.3	0.2	0.1	0.8	0.1	0	0.9	0.3	0	0.2	0.5	0.2	0.2	0.2	0.9	0.2	0
UAP1L1	91373	0	0.4	0	0.3	0.2	0	0	0.9	0.3	0.9	0.2	0	0.2	0.6	0.1	0.5	0.1	0.6	0.2	0.2	0.2	0	0.9	0.2	0.9	0.9	0	0.9	0.1	0.8	0
ACY3	91703	0	0	0.2	0.9	0	0	0	0.1	0.1	0	0	0.1	0	0	0	0	0.1	0.9	0.8	0	0	0	0	0	0	0	0	0	0	0	0
IDI2	91734	0	0	0.8	0.9	0.5	0	0.2	0.3	0.9	0.3	0	0.4	0.2	0.2	0	0.2	0.2	0	0.9	0	0.2	0	0	0	0	0.2	0.2	0.2	0.2	0.9	0.9
LDHAL6B	92483	0	0.7	0.3	0.9	0.6	0.5	0.6	0.9	0.1	0.8	0.2	0.3	0.4	0.6	0.3	0.7	0.9	0.2	0.5	0.7	0.1	0.1	0.2	0.2	0.6	0.2	0.4	0.5	0.2	0.1	0.2
G6PC3	92579	0	0	0	0.6	0.8	0.3	0	0	0	0.4	0.2	0	0.3	0.4	0	0.4	0	0	0.2	0	0.2	0	0.2	0.2	0	0	0	0	0.2	0	0
SLC38A5	92745	0	0	0.8	0	0	0	0	0	0	0	0	0	0	0	0	0	0	0.7	0	0	0	0	0	0	0	0	0	0	0	0	0
B3GNT7	93010	0	0	0	0	0	0	0	0	0	0	0	0	0	0	0	0	0	0	0	0	1	0.8	0	0	0	0	0	0	0	0	0
NAPRT	93100	0	0.9	0.5	0.4	0.9	0.2	0	0.1	0.2	0.2	0.2	0.8	0.9	0.3	0.9	0.9	0.2	0.3	0.8	0.9	0.3	0.3	0.9	0.9	0.1	0.2	0.3	0.9	0.9	0.6	0.4
PIGM	93183	0	0	0	0	0	0	0.8	0	0	0.5	0	0	0.5	0	0	0	0.4	0.8	0	0	0	0	0	0	0	0	0.4	0	0	0	0
PIGS	94005	0	0.4	0.9	0.9	0.8	0.3	0.5	0.3	0.9	0.5	0.2	0.2	0.4	0.6	0.9	0.4	0.1	0.9	0.9	0.1	0.9	0.3	0.9	0.2	0.2	0.3	0.9	0.4	0.5	0.5	0
FTMT	94033	0	0	0	0	0	0	0	0	0	0	0	0	0.8	0.1	0	0	0	0	0	0	0	0	0	0	0	0	0	0	0	0	0
SAT2	112483	0	0.2	0.3	0.3	0.2	0.2	0.2	0.1	0.2	0.2	0	0.8	0.2	0.9	0	0.6	0.2	0.2	0.7	0	0	0.1	0	0.2	0	0	0	0	0.1	0.2	0
RWDD2A	112611	0	0	0	0	0	0	0	0	0.5	0.8	0	0	0.6	0.6	0	0	0	0	0	0	0	0	0	0	0	0	0	0	0	0	0
RDH13	112724	0	0.5	0.2	0.2	0.6	0.7	0.9	0.9	0.1	0.9	0.3	0.2	0.2	0.2	0.9	0.2	0.1	0.2	0.2	0	0.9	0.9	0.1	0.2	0.8	0.1	0.2	0.9	0.1	0	0.1
PLCD3	113026	0	0	0	0	0.1	0.1	0	0.3	0.8	0.9	0	0	0.2	0.9	0	0.1	0.1	0.1	0	0	0.2	0.2	0.2	0.1	0	0	0	0	0	0	0
CHST14	113189	0	0	0.1	0	0.9	0	0	0	0.1	0	0	0	0.8	0.5	0	0	0	0.3	0	0	0	0	0	0.2	0	0	0	0	0	0	0
SLC46A1	113235	0	0	0.9	0.2	0	0	0	0.2	0.3	0.9	0	0.2	0.2	0.9	0	0.8	0.2	0.9	0	0	0.2	0.2	0	0	0.2	0	0	0	0	0	0
SLC52A3	113278	0	0	0	0	0	0	0	0	0	0	0	0	0	0.8	0	0	0	0	0	0	0	0	0	0	0	0	0	0	0	0	0
AZIN2	113451	0	0	0	0	0	0.6	0.9	0	0	0.3	0	0.9	0.4	0.9	0	0.5	0	0.9	0.3	0	0	0.9	0.5	0	0	0.9	0	0.3	0.8	0	0
TMEM54	113452	0	0	0	0	0	0	0	0	0	0.8	0	0	0	0	0	0	0	0	0	0	0	0	0	0	0	0	0	0	0	0	0
SDSL	113675	0	0.1	0.7	0.1	0.3	0.4	0.1	0.9	0.5	0.9	0.2	0.7	0.3	0.8	0	0.5	0.2	0.5	0.4	0	0.1	0.2	0	0.9	0.1	0	0	0.1	0	0	0.1
TXNRD3	114112	0	0.1	0	0	0.2	0.1	0	0	0	0	0	0	0.6	0.8	0	0	0	0.1	0	0	0	0	0.1	0	0	0	0	0	0	0	0
SLC2A13	114134	0	0	0	0	0	0.1	0.3	0.7	0	0.2	0	0.1	0.2	0.3	0	0.7	0.2	0.8	0	0	0.2	0.2	0	0	0	0	0	0	0	0	0
GALNT13	114805	0	0	0	0	0.4	0	0.9	0.2	0	0	0	0	0	0	0	0	0	0	0	0	0	0	0	0	0	0.8	0	0.2	0	0	0
PTPMT1	114971	0	0.7	0.2	0	0.5	0.7	0.5	0.3	0.3	1	0.9	0.9	0.5	0.8	0.2	0.4	0	0.1	0.9	0	0	0.1	0	0.1	0.5	0.2	0.3	0.3	0.9	0.5	0
SLC26A9	115019	0	0	0	0.5	0	0	0	0	0	0	0.8	0	0	0	0	0.4	0	0	0	0	0	0	0	0	0	0	0	0	0	0	0
SLC25A26	115286	0	0	0	0	0	0	0	0.6	0	0	0.8	0.5	0	0	0	0.8	0	0	0	0	0	0	0	0	1	0.5	0	0	0	0	0
MOGAT1	116255	0	0	0	0	0	0	0	0	0	0	0	0	0	0	0	0	0	0	0	0	0	0	0	0	0	0	0	0	0.8	0	0
ACSM1	116285	0	0	0	0	0	0	0	0	0	0	0	0	0	0	0	0.8	0	0	0	0	0	0	0	0	0	0	0	0	0	0	0
SLC26A8	116369	0	0	0	0	0	0	0	0	0	0	0	0	0	0.8	0	0	0	0	0	0	0	0	0	0	0	0	0	0	0	0	0
SLC16A10	117247	0	0	0.5	0.9	0.5	0	0	0.3	0.4	0.8	0	0	0.3	0.7	0	0	0	1	0	0	0	0.5	0.3	0.3	0.8	0	0.5	0	0	0	0
GALNT15	117248	0	0.8	0.5	0	0	0	0	0	0.5	0	0	0	0	0	0	0	0	0	0	0	0.4	0	0	0	0	0	0	0	0	0	0
IP6K3	117283	0	0	0	0	0	0	0	0	0	0	0	0.8	0	0	0	0	0	0	0	0	0	0	0	0	0	0	0	0	0	0	0
COMTD1	118881	0	0.4	0.9	0.9	0.9	0	0.2	0.9	0	0.3	0.6	0.5	0	0.9	0.2	0.6	0.2	0.6	0.8	0.4	0.3	0.2	0	0.2	0.5	0.9	0.9	0.9	0.3	0	0.2
SLC36A4	120103	0	0.4	0.7	0	0.3	0.2	0	0	0	0.2	0	0	0	0	0	0	0	0	0	0	0	0	0	0	0	0	0	0.8	0	0	0
SLC15A4	121260	0	0	0.1	0	0.2	0	0	0	0	0	0	0.2	0	0.3	0	0	0	0.2	0	0	0	0	0	0	0	0.3	0	0.3	0.3	0.8	0
TPH2	121278	0	0	0	0	0	0	0	0	0.8	0	0	0.9	0	0	0	0	0	0	0	0	0	0	0	0	0	0	0	0	0	0	0
AK7	122481	0	0	0	0	0	0	0	0	0	0	0	0	0.1	0.8	0	0.9	0	0	0	0	0	0	0	0	0	0	0	0	0	0	0
ADSSL1	122622	0	0.8	0	0.1	0	0.1	0	0.1	0.1	0.4	1	0.5	0.1	0.1	0	0.1	0.2	0.2	0.2	0.4	0	0	0	0.1	0	0	0	0	0	0.1	0.1
ACOT4	122970	0	0	0.5	0	0.9	0	0	0	0	0	0	0.5	0	0.6	0	0	0	0.8	0.3	0	0	0	0	0	0	0	0	0	0	0	0
SLC24A4	123041	0	0	0	0	0.8	0	0	0.9	0.9	0.4	0	0	0	0	0	0	0	0	0	0	0	0	0	0	0	0	0	0	0	0.6	0
DEGS2	123099	0	0	0	0	0	0	0	0	0	0	0	0	0	0	0	0	0	0	0	0.8	0	0	0	0	0	0	0	0	0	0	0
CANT1	124583	0	0	0	0	0	0	0	0	0	0	0	0	0	0.4	0	0	0.9	0.8	0	0	0.5	0.6	0	0.8	0.3	0.3	0.5	0.3	0	0.4	0
SLC43A2	124935	0	0.2	0	0.6	0	0	0.5	0.7	0.2	0.9	0	0	0	0.5	0	0	0.2	0.3	0.3	0	0	0.2	0	0	0.8	0	0	0	0	0	0
AFMID	125061	0	0	0.3	0	0	0.1	0	0.2	0	0	0.2	0.8	0.2	0.2	0	0	0.2	0.5	0.6	0	0.2	0.2	0	0.1	0	0	0	0	0	0	0
SLC5A10	125206	0	0	0	0	0	0	0	0	0	0	0.1	0.1	0	0	0	0	0	0	0.8	0	0	0	0	0	0	0	0	0	0	0	0
CPT1C	126129	0	0	0	0	0	0	0.3	0.3	0.1	0.8	0	0.9	0	0	0	0.1	0	0.1	0	0	0	0	0	0	0	0	0.2	0	0	0.1	0
NDUFA11	126328	0	0.6	0.3	0.5	0.2	0.5	0.3	0.7	0.9	1	0.8	0.9	0.3	0.9	0.3	0.9	0.2	0.9	0.3	0.2	0.9	0.3	0.9	0.9	0.1	0.2	0.9	0.3	0.9	0.3	0.2
CYP4F22	126410	0	0	0	0	0	0	0	0	0	0	0	0.5	0	0	0	0.3	1	0	0	0	0.8	0	0.2	0	0	0	0	0	0	0	0
B3GALT6	126792	0	0.8	0	0	0	0.4	0.4	0	0	0	0	0.3	0	0.3	0	0	0	0	0	0	0	0	0	0	0	0	0	0	0	0	0
ATP6V1G3	127124	0	0	0	0	0	0	0	0	0	0	0	0	0	0	0	0	0	0	0.8	0	0	0	0	0	0	0	0	0	0	0	0
PIGU	128869	0	0.5	0.2	0.5	0.4	0.6	0.4	0.5	0	0.9	0	0.2	0.8	1	0	0.5	0.2	0	0	0	0.3	0	0	0	0.2	0.6	0.5	0.5	0.2	0.5	0
CMPK2	129607	0	0.2	0.4	0.9	0	0	0.2	0.4	0.9	0.5	0	0	0.9	0.3	0	0.4	0.5	0.3	0	0	0.2	0	0	0.2	0	0.2	0.7	0.5	0.3	0.8	0
MBOAT2	129642	0	0	0.9	0	0	0	0.2	0.5	0.2	0.6	0	0	0	0	0	0	0	0	0	0	0	0	0	0.9	0	0	0	0	0	0	0.8
NEU4	129807	0	0	0	0	1	0.4	0	0	0	0	0	0	0	0	0	0	0	0	0.8	0	0	0	0	0	0	0	0	0	0	0	0
ACMSD	130013	0	0	0	0	0	0	0	0	0	0	0	0.8	0	0	0	0	0	0	0.7	0	0	0	0	0	0	0	0	0	0	0	0
MDH1B	130752	0	0	0	0	0	0	0	0	0	0.8	0	0	0	0	0	0	0	0	0	0	0	0	0	0	0	0	0	0	0	0	0
UROC1	131669	0	0	0.2	0	0	0	0	0	0	0	0	0.8	0	0	0	0	0.1	0	0	0	0	0	0	0	0	0	0	0.1	0	0	0
GLYCTK	132158	0	0	0.2	0.2	0	0	0	0	0	0	0	0.8	0	0	0	0	0	0	0.2	0	0	0	0	0	0	0	0	0	0	0	0.1
GNPDA2	132789	0	0.2	0	0.9	0.4	0.4	0.3	0.4	0.5	0.6	0.2	0	0.8	1	0.3	0.9	0.2	0.3	0.2	0	0.4	0.9	0.5	0.4	0	0.5	0.9	0.5	0.9	0	0.1
ACOT12	134526	0	0	0.3	0	0	0	0	0	0	0	0	0.8	0	0	0	0	0	0	0	0	0	0	0	0	0	0	0	0	0.2	0	0
ADHFE1	137872	0	0.4	0.3	0	0	0.1	0	0.3	0.1	0.9	1	0.8	0	0.1	0	0	0.3	0.7	0.4	0	0	0	0	0	0	0	0	0	0	0	0
AGPAT6	137964	0	0.2	0.1	0	0.9	0.1	0.9	0.2	0.1	0.2	0	0.1	0.1	0.1	0	0.8	0.1	0.9	0	0	0.9	0	0.1	0.1	0	0.1	0.2	0.1	0	0	0.1
SLC32A1	140679	0	0.1	0.1	0.1	0.2	0.2	0.5	0.4	0.2	0.8	0.1	0.1	0.1	0.2	0.1	0.2	0.1	0.2	0.1	0.1	0.1	0.2	0.1	0.1	0.1	0.2	0.1	0.2	0.1	0	0.1
NANP	140838	0	0	0	0	0	0	0	0	0	0	0	0	0.9	0.2	0	0.8	0	0	0	0	0	0	0	0	0	0	0	0	0	0	0
SLC34A3	142680	0	0	0.3	0	0	0	0	0.9	0	0.9	0	1	0	0	0	0	0	0	0.8	0	0	0	0.9	0	0	0	0	0	0	0	0
AMDHD1	144193	0	0	0.9	0	0	0	0	0	0	0	0	0.8	0	0	0	0.2	0.1	0	0.1	0	0	0	0	0	0	0	0	0	0	0	0
SLC2A14	144195	0	0	0	0	0	0	0	0	0	0	0	0	0.2	0.8	0	0	0	0	0	0	0	0	0	0	0	0	0	0	0	0	0
RDH12	145226	0	0	0.1	0.1	0	0	0	0.1	0.1	0.8	0	0.1	0.1	0.1	0.1	0.1	0.1	0.1	0.1	0	0.1	0	0	0.1	0	0	0	0.1	0	0	0.1
B3GNTL1	146712	0	0	0	0.3	0	0	0	0.8	0	0	0	0.3	0	0.5	0	0.5	0	0	0	0	0.3	0	0.3	0.3	0	0.3	0	0.3	0	0	0.8
GPAT2	150763	0	0	0	0	0.8	0	0	0	0	0	0	0	0.5	0.5	0	0	0	0	0.6	0	0	0.4	0	0	0	0	0.4	0	0	0	0
SLC36A2	153201	0	0	0	0	0	0	0	0	0	0	0	0	0	0	0	0	0	0	0.8	0	0	0	0	0	0	0	0	0	0	0	0
SLC2A12	154091	0	0	0	0	0	0	0	0	0	0.8	0	0	0	0	0	0	0	0	0	0	0	0	0	0	0	0	0	0	0	0	0
SLC2A7	155184	0	0.8	0	0	0	0	0	0	0	0	0	0	0	0.8	0	0	0	0	0	0	0	0	0	0	0	0	0	0	0	0	0
RDH10	157506	0	0.1	0.3	0.1	0.2	0	0	0	0.1	0.8	0	0.9	0	0	0	0.1	0.1	0.1	0.2	0	0	0	0.1	0.1	0.2	0	0	0.1	0	0	0
SLC5A12	159963	0	0	0	0.1	0	0	0	0	0	0	0	0.1	0	0	0	0	0.1	0	0.8	0	0	0	0	0	0	0	0	0	0	0	0
LDHAL6A	160287	0	0	0	0	0	0	0	0	0	0	0.4	0.8	0	0	0	0	0	0	0	0	0	0	0	0.1	0	0	0	0	0	0	0.1
ALDH1L2	160428	0	0.1	0.2	0.1	0	0.1	0.1	0.1	0.1	0.1	0.1	0.9	0.1	0.1	0.1	0.1	0.1	0.8	0.2	0.1	0.1	0.1	0.1	0.1	0	0	0	0	0	0	0
SLC5A8	160728	0	0	0	0	0	0	0	0	0	0	0	0	0	0	0	0	0	0	0.8	0	0	0	0	0	0	0	0	0	0	0	0
DGKH	160851	0	0	0	0	0	0	0	0.8	0	0	0	0	0	0	0	0	0	0	0	0	0	0	0	0	0	0	0	0	0	0	0
NAGS	162417	0	0.2	0.2	0	0	0	0	0	0	0	0	0.8	0	0	0	0	0	0	0	0	0	0	0	0	0	0.1	0	0	0	0	0
PHOSPHO1	162466	0	0	1	0	0	0	0	0	0	0	0	0	0	0.8	0	0	0	0	0	0	0	0	0	0	0	0	0	0	0	0	0
CHST13	166012	0	0	0.8	0.4	0	0	0	0	0	0	0.3	0	0	0.3	0	0	0	0	0	0	0	0	0	0	0	0	0	0	0	0	0
MMAA	166785	0	0.1	0.4	0.1	0.2	0.2	0.3	0.2	0.1	0.9	0.1	0.8	0.1	0.6	0	0.6	0	0.3	0.6	0	0.9	0.1	0.1	0.2	0.2	0.3	0.9	0.4	0.5	0.2	0
COX7B2	170712	0	0.8	0	0	0	0	0	0	0	0	0	0	0	0	0	0	0	0	0	0	0	0	0	0	0	0	0	0	0	0	0
CLYBL	171425	0	0.1	0.5	0.1	0.2	0.1	0	0.1	0.1	0.2	0.1	0.7	0.2	0.9	0.1	0.9	0.2	0.2	0.8	0	0.9	0.2	0.1	0.1	0	0.1	0.9	0.9	0.1	0.1	0.1
SDR16C5	195814	0	0	0	0.1	0	0	0	0	0	0	0	0	0	0	0.3	0	0	0	0	0.8	0	0	0.1	0	0	0	0	0	0	0	0
PAOX	196743	0	0	0	0	0	0	0	0	0	0	0	0	0	0	0	0	0	0	0	0	0	0	0	0	0	0	0	0	0	0	0.8
LDHD	197257	0	0.9	0.2	0	0.1	0.1	0	0.1	0.2	0.2	0.6	0.8	0.2	0.2	0	0.1	0.2	0.9	1	0	0.2	0.2	0	0	0	0	0	0	0	0	0
FUK	197258	0	0.9	0.2	0.5	0.2	0.9	0	0.6	0.8	0.8	0.2	0.3	0.3	0.3	0.2	0.7	0.1	0.6	0.9	0.2	0.3	0.9	0.9	0.2	0	0.3	0.8	0.5	0.1	0.2	0
CYP4Z1	199974	0	0	0	0.8	0	0	0	0	0	0	0	0	0	0	0	0	0	0	0	0	0	0	0	0	0.7	0	0	0	0.4	0.7	0
SLC5A9	200010	0	0	0	0.8	0.8	0	0	0	0	0	0	0	0	0	0	0	0	0	0.8	0	0	0	0	0	0	0	0	0	0	0	0
PIKFYVE	200576	0	0	0.1	0	0.2	0.1	0.1	0.9	0	0.9	0	0	0	0.9	0.8	0	0	0.1	0	0	0	0	0	0	0	0.3	0.1	0.1	0.1	0.1	0.1
HS3ST5	222537	0	0	0.5	0.5	0	0	0.8	0	0	0	0	0	0	0	0	0	0	0	0	0	0	0	0	0	0	0	0	0	0	0	0
ATP6V0D2	245972	0	0	0	0	0	0	0	0	0	0.2	0	0	0	0	0	0	0	0	0.8	0	0	0	0	0	0	0	0	0.2	0	0	0
ATP6V1C2	245973	0	0	0	0	0	0.9	0	0	0	0	0	0	0.9	0	0	0	0	0	0.8	0	0	0	0	0	0.3	0	0	0	0	0	0.6
SLC17A8	246213	0	0	0	0	0	0	0	0	0	0	0	0	0	0	0	0	0	0	0	0	0	0	0	0	0	0	0.8	0	0	0.6	0
IPMK	253430	0	0.8	0	0	0	0	0	0	0	0	0	0	0	0	0	0	0	0	0	0	0	0	0	0	0	0	0	0	0	0	0
PLCXD2	257068	0	0.8	0	0	0	0	0.4	0.9	0	0.9	0	0	0	0	0	0	0	0	0	0	0	0	0	0	0	0	0	0	0	0	0
SGMS1	259230	0	0.8	0	0	0	0	0	0	0	0	0	0	0	0	0	0	0	0	0	0	0	0	0	0	0	0	0	0	0	0	0
CYP4X1	260293	0	0.5	0	0	0	0	0.5	0.8	0.3	0.3	0	0	0	1	0.4	0	0	0.5	0	0	0	0	0	0.7	0	0	0	0	0	0	0
PGP	283871	0	0.5	0.3	0.2	0.7	0.7	0.2	0.6	0.6	0.4	0.5	0.9	0.6	0.8	0.1	0.3	0.2	0.3	0.5	0.2	0.9	0.2	0.4	0.3	0.2	0.9	0.3	0.3	0.2	0.3	0.2
SLC13A5	284111	0	0	0.6	0	0	0	0	0.9	0	0.2	0	0.8	0	0	0	0	0	0	0	0	0	0	0	0	0	0	0	0	0	0	0
SLC26A11	284129	0	0	0	0	0	0	0	0	0	0.5	0.5	0	0	0	0	0.8	0	0	0	0	0	0	0	0	0.6	0	0	0	0	0	0
ZADH2	284273	0	0.8	0.5	0.3	0.4	0.5	0.3	1	0.9	0.6	0.8	1	0.9	0.9	0.2	0.5	0	0.8	1	0.9	0.5	0.4	0.2	0.2	0.6	0	0.3	0.9	0.1	0.3	0.3
CHSY3	337876	0	0.6	0.7	0	0	0.8	0.4	0	0	0	0	0	0	0	0	0	0	0	0	0	0	0	0	0	0.6	0	0	0	0	0	0
ENPP7	339221	0	0	0	0.8	0	0	0	0	0	0	0	0	0	0	0.2	0	0.1	0	0	0	0	0	0	0	0	0	0	0	0	0	0
SLC6A19	340024	0	0	0	0.5	0	0	0	0	0	0	0	0	0	0	0	0	0	0	0.8	0	0	0	0	0	0	0	0	0	0	0	0
SLC35B2	347734	0	0.2	0.2	0.1	0.9	0.2	0.1	0.1	0	0.2	0	0.2	0.2	0.9	0.9	0.8	0	0.3	0.1	0	0.1	0	0	0.1	0.2	0.2	0	0.9	0.1	0.2	0.1
NMNAT3	349565	0	0.2	0.2	0	0	0.9	0	0.1	0	0.9	0.9	0.1	0.8	0.3	0	0.4	0	0.9	0.3	0	0.9	0.9	0	0.1	0	0	0	0.1	0	0.9	0.5
GSTK1	373156	0	0.5	0.8	0.5	0.9	0.5	0.1	0.2	0.2	0.2	0.5	0.8	0.3	0.3	0.3	1	0.1	0.2	0.6	0.9	0.9	0.9	0.2	0.2	0.6	0.3	0.6	1	0.3	0.9	0.4
NDUFS7	374291	0	0.8	0.4	0.3	0.5	0.5	0.9	0.4	0.9	0.5	1	0.3	0.3	0.5	0.3	0.5	0.2	0.3	0.5	0.9	0.9	0.9	0.2	0.2	0.3	0.2	0.2	0.4	0.4	0.1	0.2
ASPG	374569	0	0.5	0.3	0	0	0	0	0	0	0	0.9	0.8	0	0	0	0	0	0	0	0.5	0	0	0	0	0	0	0	0	0	0	0
B3GNT8	374907	0	0.9	0	0	0	0.5	0.9	0	0	0	0.8	0	0	0	0	0	0	0	0	0	0	0	0	0	0	0	0	0	0	0	0
MIA3	375056	0	0.1	0.9	0.1	0.2	0.1	0.2	0.1	0.1	0.2	0.1	0.3	0.3	0.8	0.1	0.6	0.1	0.5	0.1	0	0.2	0.1	0.2	0.9	0.2	0.2	0.2	0.9	0.2	0.1	0
SLC27A1	376497	0	0.1	0	0.1	0.9	0.9	0.1	0.2	0.2	0.9	0.9	0.1	0.3	0.8	0.2	0.3	0.1	0.2	0	0.1	0.1	0.1	0.1	0.2	0	0	0.1	0.2	0.2	0.2	0
CA13	377677	0	0.1	0.1	0.2	0	0	0	0	0	0.1	0	0.2	0	0	0.1	0.9	0.1	0.2	0	0	0.2	0	0	0.2	0	0	0	0	0	0.1	0.8
ENTPD8	377841	0	0	0	0	0	0	0	0	0	0	0	0.8	0	0	0	0	0	0	0	0	0	0	0	0	0	0	0	0	0	0	0
SLC22A10	387775	0	0	0	0	0	0	0	0	0	0	0	0	0	0	0	0.8	0	0	0	0	0	0	0	0	0	0	0	0	0	0	0
SETD8	387893	0	0	0.8	0	0	0	0	0	0	0	0	0	0	0	0	0	0	0	0	0	0	0	0	0	0	0	0	0	0	0	0
SLC9A4	389015	0	0	0	0	0.8	0	0	0.4	0	0.7	0.4	0	0	0	0	0	0	0	0	0	0	0	0	0	0	0	0	0	0	0	0
MTHFD2L	441024	0	0	0	0	0	0	0	0	0	0	0	0	0	0	0	0.8	0	0	0	0	0	0	0	0	0	0	0	0.8	0	0	0
ACOT1	641371	0	0	0.6	0	0.8	0	0	0	0	0	0	0	0	0	0	0.3	0	0	0	0.5	0	0	0	0	0	0	0	0	0	0	0
ACOT6	641372	0	0	0.8	0	0	0	1	0	0	0	0	1	0	0	0	0	0	0	0	0	0	0	0	0	0.8	0	0	0	0	0	0
CBS	875	0	0.1	0.4	0	0	0.1	0.2	0.2	0.1	0.1	0	0.8	0.1	0	0	0	0.1	0.2	0	0	0	0	0	0	0	0	0	0	0	0	0
ABCB6	10058	0	0.2	0.8	0.2	0.2	0.6	0	0.1	0.1	0.9	0.1	0.5	1	0.7	0	1	0.2	0.3	0	0.2	0.1	0	0.2	0.9	0	0	0	0	0	0	0.7
NEU3	10825	0	0	0	0	0	0	0	0.8	0	0.7	0	0	0.4	0.4	0	0	0	0	0	0	0	0	0	0	0	0	0	0	0	0	0
RALBP1	10928	0	0.9	0.1	0.2	1	0.5	0.2	0.4	0.4	0.7	0	0.9	0.4	0.7	0	0.8	0.2	0.5	0	0	0.1	0.1	0	0.2	0	0.6	0.9	0.4	1	0.9	0.9
ACER1	125981	0	0	0	0	0	0	0	0	0	0	0	0	0	0	0	0	0	0	0	0.8	0	0	0	0	0	0	0	0	0	0	0
NQO1	1728	0	0	0	0.1	0.2	0.1	0	0.3	0.7	0.9	0.1	0.9	0.9	0.5	0.6	0.5	0.4	0.2	0.4	0.4	0.9	0.9	0.8	0.3	0.1	0	0	0	0	0	0
ATP11A	23250	0	0.5	0.1	0.1	0.2	0.1	0	0.9	0	0.2	0.9	0.2	0.1	0.5	0.2	0	0.9	0.1	0	0.2	0.2	0	0	0	0.1	0.1	0.2	0.1	0.1	0.8	0
MPC2	25874	0	0.3	0.9	0.1	0.1	0.2	0.1	0.3	0.1	0.9	1	0.8	0.2	0.1	0.1	0.9	0.1	0.2	0.2	0.1	0.1	0.1	0.1	0.1	0.1	0.2	0.2	0.1	0.1	0.2	0.2
ACOT11	26027	0	1	0	1	0.2	0.9	0	0.1	0	0.9	0.3	0	0.1	0.1	0.2	0	0	0.9	0.2	0.2	0.8	0.6	0.3	0.9	0	0	0	0	0	0.2	0
GM2A	2760	0	0.1	0.1	0.9	0.9	0.2	0.1	0.2	0.2	0.2	0.1	0.1	0.1	0.2	0.2	0.9	0.1	0.2	0.8	0.9	0.1	0.1	0.2	0.1	0.9	0.1	0.2	0.1	0.9	0.4	0
ATP11C	286410	0	0	0	0	0.8	0.9	0.1	0	0	0.1	0	0.5	0.6	0.8	0	0.2	0.9	0.9	0.2	0	0	0	0	0.2	0	0.2	0.1	0.2	0	0	0
GSTM2	2946	0	0.5	0.2	0.9	0.5	0.7	0.9	0.5	0.5	0.8	0.3	0.1	0.8	0.6	0.1	0.9	0.1	0.9	0.2	0.2	0.9	0.9	0.3	0.9	0.2	0.1	0.2	0.2	0.2	0.1	0.2
RHCG	51458	0	0	0	0	0	0	0	0	0	0	0	0	0	0	0	0	0	0	0.2	0.8	0	0	0	0	0	0	0	0	0	0	0.1
MPC1	51660	0	0.3	0.3	0.2	0.9	0.1	0	0.4	0.2	0.9	1	0.6	0.2	0.2	0.5	0.4	0.2	0.2	0.8	0	0.2	0.9	0.2	0.2	0	0.2	0.2	0.1	0.2	0.1	0.9
ATP8B1	5205	0	0	0	0.2	0	0	0	0	0	0	0	0	0	0	0	0	0	0.3	0	0	1	0.8	0.3	0.5	0	0	0	0	0.1	0	0
ABCB1	5243	0	0	0	0.1	0	0	0	0.1	0.1	0.1	0	0.1	0.1	0	0.1	0.8	0.1	0.1	0.2	0	0.1	0.1	0	0.1	0.1	0.1	0	0.1	0.1	0	0.1
ACER3	55331	0	0	0	0.8	0	0	0	0	0	0	0	0	0	0	0	0	0	0	0	0	0	0	0	0	0	0	0	0	0	0	0
ACOT13	55856	0	0.4	0.7	0.2	0.7	0.4	0.2	0.6	0.6	0.7	0.6	0.8	0.5	0.4	0.9	0.6	0.9	0.6	0.7	0.2	0.5	0.3	0.9	0.3	0.9	0.9	0.5	0.6	0.9	0.1	0.5
PSAP	5660	0	0.2	0.2	0.2	0.2	0.9	0.2	0.9	0.2	0.2	0.3	0.9	0.9	0.9	0.9	0.3	0.1	0.9	0.3	0.2	0.1	0.1	0.1	0.9	0.9	0.9	0.9	0.1	0.2	0.8	0.2
ATP8B2	57198	0	0	0	0	0	0	0	0	0	0	0	0	0	0.3	0	0.8	0	0	0	0	0	0	0	0	0	0	0.5	0.3	0	0	0
GBA2	57704	0	0.1	0	0	0	0	0.2	0.7	0.9	0.8	0.1	0	0.1	0.9	0	0	0	0	0	0	0.2	0.1	0.1	0.1	0	0.2	0	0	0.1	0	0
AANAT	15	1	0	0	0	0	0	0	0	0	0	0	0	0	0	0	0	0	0	0	0	0	0	0	0	0	0	0	0	0	0	0
AK4	205	1	0	0	0	0	0	0	0	0	0	0	0	0	0	0	0	0	0	0	0	0	0	0	0	0	0	0	0	0	0	0
ALDH3B2	222	1	0	0	0	0	0	0	0	0	0	0	0	0	0	0	0	0	0	0	0	0	0	0	0	0	0	0	0	0	0	0
AMPD1	270	1	0	0	0	0	0	0	0	0	0	0	0	0	0	0	0	0	0	0	0	0	0	0	0	0	0	0	0	0	0	0
AMY1A	276	1	0	0	0	0	0	0	0	0	0	0	0	0	0	0	0	0	0	0	0	0	0	0	0	0	0	0	0	0	0	0
AMY1B	277	1	0	0	0	0	0	0	0	0	0	0	0	0	0	0	0	0	0	0	0	0	0	0	0	0	0	0	0	0	0	0
AMY1C	278	1	0	0	0	0	0	0	0	0	0	0	0	0	0	0	0	0	0	0	0	0	0	0	0	0	0	0	0	0	0	0
AOC2	314	1	0	0	0	0	0	0	0	0	0	0	0	0	0	0	0	0	0	0	0	0	0	0	0	0	0	0	0	0	0	0
ASMT	438	1	0	0	0	0	0	0	0	0	0	0	0	0	0	0	0	0	0	0	0	0	0	0	0	0	0	0	0	0	0	0
ATP5G1	516	1	0	0	0	0	0	0	0	0	0	0	0	0	0	0	0	0	0	0	0	0	0	0	0	0	0	0	0	0	0	0
ATP5G2	517	1	0	0	0	0	0	0	0	0	0	0	0	0	0	0	0	0	0	0	0	0	0	0	0	0	0	0	0	0	0	0
ATP5G3	518	1	0	0	0	0	0	0	0	0	0	0	0	0	0	0	0	0	0	0	0	0	0	0	0	0	0	0	0	0	0	0
ATP6V0B	533	1	0	0	0	0	0	0	0	0	0	0	0	0	0	0	0	0	0	0	0	0	0	0	0	0	0	0	0	0	0	0
CKMT1B	1159	1	0	0	0	0	0	0	0	0	0	0	0	0	0	0	0	0	0	0	0	0	0	0	0	0	0	0	0	0	0	0
CYP2A13	1553	1	0	0	0	0	0	0	0	0	0	0	0	0	0	0	0	0	0	0	0	0	0	0	0	0	0	0	0	0	0	0
CYP2F1	1572	1	0	0	0	0	0	0	0	0	0	0	0	0	0	0	0	0	0	0	0	0	0	0	0	0	0	0	0	0	0	0
TRDMT1	1787	1	0	0	0	0	0	0	0	0	0	0	0	0	0	0	0	0	0	0	0	0	0	0	0	0	0	0	0	0	0	0
GGT3P	2679	1	0	0	0	0	0	0	0	0	0	0	0	0	0	0	0	0	0	0	0	0	0	0	0	0	0	0	0	0	0	0
GK3P	2713	1	0	0	0	0	0	0	0	0	0	0	0	0	0	0	0	0	0	0	0	0	0	0	0	0	0	0	0	0	0	0
GPX5	2880	1	0	0	0	0	0	0	0	0	0	0	0	0	0	0	0	0	0	0	0	0	0	0	0	0	0	0	0	0	0	0
GUCY1B2	2974	1	0	0	0	0	0	0	0	0	0	0	0	0	0	0	0	0	0	0	0	0	0	0	0	0	0	0	0	0	0	0
HDC	3067	1	0	0	0	0	0	0	0	0	0	0	0	0	0	0	0	0	0	0	0	0	0	0	0	0	0	0	0	0	0	0
LPO	4025	1	0	0	0	0	0	0	0	0	0	0	0	0	0	0	0	0	0	0	0	0	0	0	0	0	0	0	0	0	0	0
CHST6	4166	1	0	0	0	0	0	0	0	0	0	0	0	0	0	0	0	0	0	0	0	0	0	0	0	0	0	0	0	0	0	0
MIP	4284	1	0	0	0	0	0	0	0	0	0	0	0	0	0	0	0	0	0	0	0	0	0	0	0	0	0	0	0	0	0	0
NEU2	4759	1	0	0	0	0	0	0	0	0	0	0	0	0	0	0	0	0	0	0	0	0	0	0	0	0	0	0	0	0	0	0
NME2	4831	1	0	0	0	0	0	0	0	0	0	0	0	0	0	0	0	0	0	0	0	0	0	0	0	0	0	0	0	0	0	0
PDE6H	5149	1	0	0	0	0	0	0	0	0	0	0	0	0	0	0	0	0	0	0	0	0	0	0	0	0	0	0	0	0	0	0
PIGC	5279	1	0	0	0	0	0	0	0	0	0	0	0	0	0	0	0	0	0	0	0	0	0	0	0	0	0	0	0	0	0	0
PIGF	5281	1	0	0	0	0	0	0	0	0	0	0	0	0	0	0	0	0	0	0	0	0	0	0	0	0	0	0	0	0	0	0
PIGH	5283	1	0	0	0	0	0	0	0	0	0	0	0	0	0	0	0	0	0	0	0	0	0	0	0	0	0	0	0	0	0	0
PLA2G5	5322	1	0	0	0	0	0	0	0	0	0	0	0	0	0	0	0	0	0	0	0	0	0	0	0	0	0	0	0	0	0	0
SAT1	6303	1	0	0	0	0	0	0	0	0	0	0	0	0	0	0	0	0	0	0	0	0	0	0	0	0	0	0	0	0	0	0
ST3GAL2	6483	1	0	0	0	0	0	0	0	0	0	0	0	0	0	0	0	0	0	0	0	0	0	0	0	0	0	0	0	0	0	0
SLC6A8	6535	1	0	0	0	0	0	0	0	0	0	0	0	0	0	0	0	0	0	0	0	0	0	0	0	0	0	0	0	0	0	0
SLC10A2	6555	1	0	0	0	0	0	0	0	0	0	0	0	0	0	0	0	0	0	0	0	0	0	0	0	0	0	0	0	0	0	0
SLC13A1	6561	1	0	0	0	0	0	0	0	0	0	0	0	0	0	0	0	0	0	0	0	0	0	0	0	0	0	0	0	0	0	0
SLC18A3	6572	1	0	0	0	0	0	0	0	0	0	0	0	0	0	0	0	0	0	0	0	0	0	0	0	0	0	0	0	0	0	0
SLC19A1	6573	1	0	0	0	0	0	0	0	0	0	0	0	0	0	0	0	0	0	0	0	0	0	0	0	0	0	0	0	0	0	0
SLCO1A2	6579	1	0	0	0	0	0	0	0	0	0	0	0	0	0	0	0	0	0	0	0	0	0	0	0	0	0	0	0	0	0	0
SULT1A3	6818	1	0	0	0	0	0	0	0	0	0	0	0	0	0	0	0	0	0	0	0	0	0	0	0	0	0	0	0	0	0	0
TYR	7299	1	0	0	0	0	0	0	0	0	0	0	0	0	0	0	0	0	0	0	0	0	0	0	0	0	0	0	0	0	0	0
TYRP1	7306	1	0	0	0	0	0	0	0	0	0	0	0	0	0	0	0	0	0	0	0	0	0	0	0	0	0	0	0	0	0	0
HYAL3	8372	1	0	0	0	0	0	0	0	0	0	0	0	0	0	0	0	0	0	0	0	0	0	0	0	0	0	0	0	0	0	0
PLA2G10	8399	1	0	0	0	0	0	0	0	0	0	0	0	0	0	0	0	0	0	0	0	0	0	0	0	0	0	0	0	0	0	0
CMAHP	8418	1	0	0	0	0	0	0	0	0	0	0	0	0	0	0	0	0	0	0	0	0	0	0	0	0	0	0	0	0	0	0
GALNT4	8693	1	0	0	0	0	0	0	0	0	0	0	0	0	0	0	0	0	0	0	0	0	0	0	0	0	0	0	0	0	0	0
PSPHP1	8781	1	0	0	0	0	0	0	0	0	0	0	0	0	0	0	0	0	0	0	0	0	0	0	0	0	0	0	0	0	0	0
DPM2	8818	1	0	0	0	0	0	0	0	0	0	0	0	0	0	0	0	0	0	0	0	0	0	0	0	0	0	0	0	0	0	0
ATP6V0E1	8992	1	0	0	0	0	0	0	0	0	0	0	0	0	0	0	0	0	0	0	0	0	0	0	0	0	0	0	0	0	0	0
SLC7A7	9056	1	0	0	0	0	0	0	0	0	0	0	0	0	0	0	0	0	0	0	0	0	0	0	0	0	0	0	0	0	0	0
SLC28A2	9153	1	0	0	0	0	0	0	0	0	0	0	0	0	0	0	0	0	0	0	0	0	0	0	0	0	0	0	0	0	0	0
GCNT3	9245	1	0	0	0	0	0	0	0	0	0	0	0	0	0	0	0	0	0	0	0	0	0	0	0	0	0	0	0	0	0	0
CHST3	9469	1	0	0	0	0	0	0	0	0	0	0	0	0	0	0	0	0	0	0	0	0	0	0	0	0	0	0	0	0	0	0
HS3ST3B1	9953	1	0	0	0	0	0	0	0	0	0	0	0	0	0	0	0	0	0	0	0	0	0	0	0	0	0	0	0	0	0	0
HS3ST3A1	9955	1	0	0	0	0	0	0	0	0	0	0	0	0	0	0	0	0	0	0	0	0	0	0	0	0	0	0	0	0	0	0
HS3ST2	9956	1	0	0	0	0	0	0	0	0	0	0	0	0	0	0	0	0	0	0	0	0	0	0	0	0	0	0	0	0	0	0
HS3ST1	9957	1	0	0	0	0	0	0	0	0	0	0	0	0	0	0	0	0	0	0	0	0	0	0	0	0	0	0	0	0	0	0
SLC17A4	10050	1	0	0	0	0	0	0	0	0	0	0	0	0	0	0	0	0	0	0	0	0	0	0	0	0	0	0	0	0	0	0
SLC19A2	10560	1	0	0	0	0	0	0	0	0	0	0	0	0	0	0	0	0	0	0	0	0	0	0	0	0	0	0	0	0	0	0
UGT2B11	10720	1	0	0	0	0	0	0	0	0	0	0	0	0	0	0	0	0	0	0	0	0	0	0	0	0	0	0	0	0	0	0
SLC6A14	11254	1	0	0	0	0	0	0	0	0	0	0	0	0	0	0	0	0	0	0	0	0	0	0	0	0	0	0	0	0	0	0
CYP4F8	11283	1	0	0	0	0	0	0	0	0	0	0	0	0	0	0	0	0	0	0	0	0	0	0	0	0	0	0	0	0	0	0
TPSD1	23430	1	0	0	0	0	0	0	0	0	0	0	0	0	0	0	0	0	0	0	0	0	0	0	0	0	0	0	0	0	0	0
ATP1B4	23439	1	0	0	0	0	0	0	0	0	0	0	0	0	0	0	0	0	0	0	0	0	0	0	0	0	0	0	0	0	0	0
TGDS	23483	1	0	0	0	0	0	0	0	0	0	0	0	0	0	0	0	0	0	0	0	0	0	0	0	0	0	0	0	0	0	0
HYALP1	26062	1	0	0	0	0	0	0	0	0	0	0	0	0	0	0	0	0	0	0	0	0	0	0	0	0	0	0	0	0	0	0
SLC13A4	26266	1	0	0	0	0	0	0	0	0	0	0	0	0	0	0	0	0	0	0	0	0	0	0	0	0	0	0	0	0	0	0
PLA2G2D	26279	1	0	0	0	0	0	0	0	0	0	0	0	0	0	0	0	0	0	0	0	0	0	0	0	0	0	0	0	0	0	0
GBGT1	26301	1	0	0	0	0	0	0	0	0	0	0	0	0	0	0	0	0	0	0	0	0	0	0	0	0	0	0	0	0	0	0
ST8SIA5	29906	1	0	0	0	0	0	0	0	0	0	0	0	0	0	0	0	0	0	0	0	0	0	0	0	0	0	0	0	0	0	0
PLA2G2E	30814	1	0	0	0	0	0	0	0	0	0	0	0	0	0	0	0	0	0	0	0	0	0	0	0	0	0	0	0	0	0	0
RDH8	50700	1	0	0	0	0	0	0	0	0	0	0	0	0	0	0	0	0	0	0	0	0	0	0	0	0	0	0	0	0	0	0
TNNI3K	51086	1	0	0	0	0	0	0	0	0	0	0	0	0	0	0	0	0	0	0	0	0	0	0	0	0	0	0	0	0	0	0
A4GNT	51146	1	0	0	0	0	0	0	0	0	0	0	0	0	0	0	0	0	0	0	0	0	0	0	0	0	0	0	0	0	0	0
GCNT4	51301	1	0	0	0	0	0	0	0	0	0	0	0	0	0	0	0	0	0	0	0	0	0	0	0	0	0	0	0	0	0	0
IP6K2	51447	1	0	0	0	0	0	0	0	0	0	0	0	0	0	0	0	0	0	0	0	0	0	0	0	0	0	0	0	0	0	0
ANAPC11	51529	1	0	0	0	0	0	0	0	0	0	0	0	0	0	0	0	0	0	0	0	0	0	0	0	0	0	0	0	0	0	0
SLCO1C1	53919	1	0	0	0	0	0	0	0	0	0	0	0	0	0	0	0	0	0	0	0	0	0	0	0	0	0	0	0	0	0	0
UGT2B28	54490	1	0	0	0	0	0	0	0	0	0	0	0	0	0	0	0	0	0	0	0	0	0	0	0	0	0	0	0	0	0	0
UGT1A5	54579	1	0	0	0	0	0	0	0	0	0	0	0	0	0	0	0	0	0	0	0	0	0	0	0	0	0	0	0	0	0	0
SLC52A1	55065	1	0	0	0	0	0	0	0	0	0	0	0	0	0	0	0	0	0	0	0	0	0	0	0	0	0	0	0	0	0	0
VNN3	55350	1	0	0	0	0	0	0	0	0	0	0	0	0	0	0	0	0	0	0	0	0	0	0	0	0	0	0	0	0	0	0
PIGV	55650	1	0	0	0	0	0	0	0	0	0	0	0	0	0	0	0	0	0	0	0	0	0	0	0	0	0	0	0	0	0	0
NT5M	56953	1	0	0	0	0	0	0	0	0	0	0	0	0	0	0	0	0	0	0	0	0	0	0	0	0	0	0	0	0	0	0
RHBG	57127	1	0	0	0	0	0	0	0	0	0	0	0	0	0	0	0	0	0	0	0	0	0	0	0	0	0	0	0	0	0	0
AICDA	57379	1	0	0	0	0	0	0	0	0	0	0	0	0	0	0	0	0	0	0	0	0	0	0	0	0	0	0	0	0	0	0
G6PC2	57818	1	0	0	0	0	0	0	0	0	0	0	0	0	0	0	0	0	0	0	0	0	0	0	0	0	0	0	0	0	0	0
SLC5A7	60482	1	0	0	0	0	0	0	0	0	0	0	0	0	0	0	0	0	0	0	0	0	0	0	0	0	0	0	0	0	0	0
SLC28A3	64078	1	0	0	0	0	0	0	0	0	0	0	0	0	0	0	0	0	0	0	0	0	0	0	0	0	0	0	0	0	0	0
TPSB2	64499	1	0	0	0	0	0	0	0	0	0	0	0	0	0	0	0	0	0	0	0	0	0	0	0	0	0	0	0	0	0	0
PLA2G2F	64600	1	0	0	0	0	0	0	0	0	0	0	0	0	0	0	0	0	0	0	0	0	0	0	0	0	0	0	0	0	0	0
CYP3A43	64816	1	0	0	0	0	0	0	0	0	0	0	0	0	0	0	0	0	0	0	0	0	0	0	0	0	0	0	0	0	0	0
SLC52A2	79581	1	0	0	0	0	0	0	0	0	0	0	0	0	0	0	0	0	0	0	0	0	0	0	0	0	0	0	0	0	0	0
PIGZ	80235	1	0	0	0	0	0	0	0	0	0	0	0	0	0	0	0	0	0	0	0	0	0	0	0	0	0	0	0	0	0	0
SLC4A9	83697	1	0	0	0	0	0	0	0	0	0	0	0	0	0	0	0	0	0	0	0	0	0	0	0	0	0	0	0	0	0	0
B3GNT5	84002	1	0	0	0	0	0	0	0	0	0	0	0	0	0	0	0	0	0	0	0	0	0	0	0	0	0	0	0	0	0	0
DGAT2	84649	1	0	0	0	0	0	0	0	0	0	0	0	0	0	0	0	0	0	0	0	0	0	0	0	0	0	0	0	0	0	0
SLC7A3	84889	1	0	0	0	0	0	0	0	0	0	0	0	0	0	0	0	0	0	0	0	0	0	0	0	0	0	0	0	0	0	0
SLC22A16	85413	1	0	0	0	0	0	0	0	0	0	0	0	0	0	0	0	0	0	0	0	0	0	0	0	0	0	0	0	0	0	0
GGTLC2	91227	1	0	0	0	0	0	0	0	0	0	0	0	0	0	0	0	0	0	0	0	0	0	0	0	0	0	0	0	0	0	0
GGTLC1	92086	1	0	0	0	0	0	0	0	0	0	0	0	0	0	0	0	0	0	0	0	0	0	0	0	0	0	0	0	0	0	0
NT5C1B	93034	1	0	0	0	0	0	0	0	0	0	0	0	0	0	0	0	0	0	0	0	0	0	0	0	0	0	0	0	0	0	0
TPTE2	93492	1	0	0	0	0	0	0	0	0	0	0	0	0	0	0	0	0	0	0	0	0	0	0	0	0	0	0	0	0	0	0
CPA5	93979	1	0	0	0	0	0	0	0	0	0	0	0	0	0	0	0	0	0	0	0	0	0	0	0	0	0	0	0	0	0	0
SLC26A7	115111	1	0	0	0	0	0	0	0	0	0	0	0	0	0	0	0	0	0	0	0	0	0	0	0	0	0	0	0	0	0	0
SLC5A11	115584	1	0	0	0	0	0	0	0	0	0	0	0	0	0	0	0	0	0	0	0	0	0	0	0	0	0	0	0	0	0	0
PLA2G4E	123745	1	0	0	0	0	0	0	0	0	0	0	0	0	0	0	0	0	0	0	0	0	0	0	0	0	0	0	0	0	0	0
CYB5D1	124637	1	0	0	0	0	0	0	0	0	0	0	0	0	0	0	0	0	0	0	0	0	0	0	0	0	0	0	0	0	0	0
GGT6	124975	1	0	0	0	0	0	0	0	0	0	0	0	0	0	0	0	0	0	0	0	0	0	0	0	0	0	0	0	0	0	0
COX6B2	125965	1	0	0	0	0	0	0	0	0	0	0	0	0	0	0	0	0	0	0	0	0	0	0	0	0	0	0	0	0	0	0
SGPP2	130367	1	0	0	0	0	0	0	0	0	0	0	0	0	0	0	0	0	0	0	0	0	0	0	0	0	0	0	0	0	0	0
B3GAT2	135152	1	0	0	0	0	0	0	0	0	0	0	0	0	0	0	0	0	0	0	0	0	0	0	0	0	0	0	0	0	0	0
UPP2	151531	1	0	0	0	0	0	0	0	0	0	0	0	0	0	0	0	0	0	0	0	0	0	0	0	0	0	0	0	0	0	0
SGMS2	166929	1	0	0	0	0	0	0	0	0	0	0	0	0	0	0	0	0	0	0	0	0	0	0	0	0	0	0	0	0	0	0
IDO2	169355	1	0	0	0	0	0	0	0	0	0	0	0	0	0	0	0	0	0	0	0	0	0	0	0	0	0	0	0	0	0	0
B3GNT6	192134	1	0	0	0	0	0	0	0	0	0	0	0	0	0	0	0	0	0	0	0	0	0	0	0	0	0	0	0	0	0	0
ADCY4	196883	1	0	0	0	0	0	0	0	0	0	0	0	0	0	0	0	0	0	0	0	0	0	0	0	0	0	0	0	0	0	0
NOS2P2	201288	1	0	0	0	0	0	0	0	0	0	0	0	0	0	0	0	0	0	0	0	0	0	0	0	0	0	0	0	0	0	0
SLC36A1	206358	1	0	0	0	0	0	0	0	0	0	0	0	0	0	0	0	0	0	0	0	0	0	0	0	0	0	0	0	0	0	0
PRPS1L1	221823	1	0	0	0	0	0	0	0	0	0	0	0	0	0	0	0	0	0	0	0	0	0	0	0	0	0	0	0	0	0	0
SLC29A4	222962	1	0	0	0	0	0	0	0	0	0	0	0	0	0	0	0	0	0	0	0	0	0	0	0	0	0	0	0	0	0	0
ST6GALNAC3	256435	1	0	0	0	0	0	0	0	0	0	0	0	0	0	0	0	0	0	0	0	0	0	0	0	0	0	0	0	0	0	0
GPX6	257202	1	0	0	0	0	0	0	0	0	0	0	0	0	0	0	0	0	0	0	0	0	0	0	0	0	0	0	0	0	0	0
HS6ST3	266722	1	0	0	0	0	0	0	0	0	0	0	0	0	0	0	0	0	0	0	0	0	0	0	0	0	0	0	0	0	0	0
ATP5L2	267020	1	0	0	0	0	0	0	0	0	0	0	0	0	0	0	0	0	0	0	0	0	0	0	0	0	0	0	0	0	0	0
PIGW	284098	1	0	0	0	0	0	0	0	0	0	0	0	0	0	0	0	0	0	0	0	0	0	0	0	0	0	0	0	0	0	0
TPI1P2	286016	1	0	0	0	0	0	0	0	0	0	0	0	0	0	0	0	0	0	0	0	0	0	0	0	0	0	0	0	0	0	0
LOC286297	286297	1	0	0	0	0	0	0	0	0	0	0	0	0	0	0	0	0	0	0	0	0	0	0	0	0	0	0	0	0	0	0
COX8C	341947	1	0	0	0	0	0	0	0	0	0	0	0	0	0	0	0	0	0	0	0	0	0	0	0	0	0	0	0	0	0	0
SLC6A18	348932	1	0	0	0	0	0	0	0	0	0	0	0	0	0	0	0	0	0	0	0	0	0	0	0	0	0	0	0	0	0	0
SLC6A10P	386757	1	0	0	0	0	0	0	0	0	0	0	0	0	0	0	0	0	0	0	0	0	0	0	0	0	0	0	0	0	0	0
CKMT1A	548596	1	0	0	0	0	0	0	0	0	0	0	0	0	0	0	0	0	0	0	0	0	0	0	0	0	0	0	0	0	0	0
TMEM91	641649	1	0	0	0	0	0	0	0	0	0	0	0	0	0	0	0	0	0	0	0	0	0	0	0	0	0	0	0	0	0	0
NOS2P1	645740	1	0	0	0	0	0	0	0	0	0	0	0	0	0	0	0	0	0	0	0	0	0	0	0	0	0	0	0	0	0	0
GGT2	728441	1	0	0	0	0	0	0	0	0	0	0	0	0	0	0	0	0	0	0	0	0	0	0	0	0	0	0	0	0	0	0
PLA2G4B	100137049	1	0	0	0	0	0	0	0	0	0	0	0	0	0	0	0	0	0	0	0	0	0	0	0	0	0	0	0	0	0	0
MTHFD2P1	100287639	1	0	0	0	0	0	0	0	0	0	0	0	0	0	0	0	0	0	0	0	0	0	0	0	0	0	0	0	0	0	0
AK4	205	1	0	0	0	0	0	0	0	0	0	0	0	0	0	0	0	0	0	0	0	0	0	0	0	0	0	0	0	0	0	0
NT5C1B-RDH14	100526794	1	0	0	0	0	0	0	0	0	0	0	0	0	0	0	0	0	0	0	0	0	0	0	0	0	0	0	0	0	0	0
LOC102724197	102724197	1	0	0	0	0	0	0	0	0	0	0	0	0	0	0	0	0	0	0	0	0	0	0	0	0	0	0	0	0	0	0
ACER2	340485	1	0	0	0	0	0	0	0	0	0	0	0	0	0	0	0	0	0	0	0	0	0	0	0	0	0	0	0	0	0	0
ST8SIA4	7903	1	0	0	0	0	0	0	0	0	0	0	0	0	0	0	0	0	0	0	0	0	0	0	0	0	0	0	0	0	0	0
This was updated last on 10/12/2015 by IT
[truncated: 15 more columns]
