# Supplementary material for: Personalized whole‐body models integrate metabolism, physiology, and the gut microbiome
Source: Mol Syst Biol. 2020 May 28;16(5):e8982. doi: 10.15252/msb.20198982 (PMC7285886; doi:10.15252/msb.20198982)
Supplement: Supplementary file 4 — Table EV3 [file MSB-16-e8982-s004.xlsx]

## Sheet: Table EV3
Table EV3: Summary of protein information used for each organ from human protein atlas (http://www.proteinatlas.org/).
Organ	Gene	Tissue	Cell type	Level	Expression type	Reliability	Unique EntrezGene ID (Ensmebl and Entrez does not correspond here)
Adiposites	ENSG00000001617	breast	adipocytes	High	APE	Uncertain	8813
Adiposites	ENSG00000001617	soft tissue 1	adipocytes	High	APE	Uncertain	81887
Adiposites	ENSG00000001617	soft tissue 2	adipocytes	High	APE	Uncertain	6405
Adiposites	ENSG00000002933	soft tissue 2	adipocytes	High	APE	Uncertain	1080
Adiposites	ENSG00000003056	breast	adipocytes	High	APE	Uncertain	23072
Adiposites	ENSG00000003056	soft tissue 1	adipocytes	High	APE	Uncertain	102724911
Adiposites	ENSG00000003056	soft tissue 2	adipocytes	High	APE	Uncertain	55365
Adiposites	ENSG00000003756	breast	adipocytes	High	APE	Supportive	4074
Adiposites	ENSG00000003756	soft tissue 1	adipocytes	High	APE	Supportive	8837
Adiposites	ENSG00000003756	soft tissue 2	adipocytes	High	APE	Supportive	10181
Adiposites	ENSG00000004776	soft tissue 2	adipocytes	High	APE	Supportive	6542
Adiposites	ENSG00000005156	breast	adipocytes	High	APE	Supportive	23028
Adiposites	ENSG00000005175	soft tissue 1	adipocytes	High	APE	Supportive	84254
Adiposites	ENSG00000005249	breast	adipocytes	High	APE	Supportive	5965
Adiposites	ENSG00000005249	soft tissue 1	adipocytes	High	APE	Supportive	55610
Adiposites	ENSG00000006283	soft tissue 1	adipocytes	High	APE	Uncertain	126393
Adiposites	ENSG00000006283	soft tissue 2	adipocytes	High	APE	Uncertain	115703
Adiposites	ENSG00000006377	soft tissue 1	adipocytes	High	APE	Uncertain	51364
Adiposites	ENSG00000008294	soft tissue 1	adipocytes	High	APE	Uncertain	996
Adiposites	ENSG00000010244	breast	adipocytes	High	APE	Supportive	1856
Adiposites	ENSG00000010244	soft tissue 1	adipocytes	High	APE	Supportive	292
Adiposites	ENSG00000010244	soft tissue 2	adipocytes	High	APE	Supportive	3980
Adiposites	ENSG00000011451	soft tissue 2	adipocytes	High	APE	Supportive	79657
Adiposites	ENSG00000015153	breast	adipocytes	High	APE	Supportive	80256
Adiposites	ENSG00000015153	soft tissue 1	adipocytes	High	APE	Supportive	5577
Adiposites	ENSG00000015153	soft tissue 2	adipocytes	High	APE	Supportive	1387
Adiposites	ENSG00000015479	breast	adipocytes	High	APE	Supportive	5444
Adiposites	ENSG00000015479	soft tissue 1	adipocytes	High	APE	Supportive	30812
Adiposites	ENSG00000015479	soft tissue 2	adipocytes	High	APE	Supportive	7748
Adiposites	ENSG00000018610	breast	adipocytes	High	APE	Uncertain	3920
Adiposites	ENSG00000018610	soft tissue 2	adipocytes	High	APE	Uncertain	55049
Adiposites	ENSG00000020922	breast	adipocytes	High	APE	Supportive	9244
Adiposites	ENSG00000020922	soft tissue 1	adipocytes	High	APE	Supportive	26022
Adiposites	ENSG00000020922	soft tissue 2	adipocytes	High	APE	Supportive	8913
Adiposites	ENSG00000022556	soft tissue 1	adipocytes	High	APE	Uncertain	1750
Adiposites	ENSG00000022976	breast	adipocytes	High	APE	Uncertain	55001
Adiposites	ENSG00000022976	soft tissue 1	adipocytes	High	APE	Uncertain	9855
Adiposites	ENSG00000022976	soft tissue 2	adipocytes	High	APE	Uncertain	102724304
Adiposites	ENSG00000026025	breast	adipocytes	High	APE	Supportive	1352
Adiposites	ENSG00000026025	soft tissue 1	adipocytes	High	APE	Supportive	54623
Adiposites	ENSG00000026025	soft tissue 2	adipocytes	High	APE	Supportive	8228
Adiposites	ENSG00000032742	breast	adipocytes	High	APE	Uncertain	115098
Adiposites	ENSG00000032742	soft tissue 1	adipocytes	High	APE	Uncertain	5048
Adiposites	ENSG00000033800	breast	adipocytes	High	APE	Supportive	113000
Adiposites	ENSG00000033800	soft tissue 2	adipocytes	High	APE	Supportive	55692
Adiposites	ENSG00000036257	breast	adipocytes	High	APE	Supportive	115939
Adiposites	ENSG00000036257	soft tissue 1	adipocytes	High	APE	Supportive	9091
Adiposites	ENSG00000036257	soft tissue 2	adipocytes	High	APE	Supportive	1870
Adiposites	ENSG00000047597	soft tissue 1	adipocytes	High	APE	Supportive	5689
Adiposites	ENSG00000047597	soft tissue 2	adipocytes	High	APE	Supportive	3720
Adiposites	ENSG00000047849	breast	adipocytes	High	APE	Supportive	9265
Adiposites	ENSG00000047849	soft tissue 1	adipocytes	High	APE	Supportive	9043
Adiposites	ENSG00000047849	soft tissue 2	adipocytes	High	APE	Supportive	1951
Adiposites	ENSG00000047932	soft tissue 1	adipocytes	High	APE	Uncertain	4257
Adiposites	ENSG00000049239	soft tissue 2	adipocytes	High	APE	Supportive	1407
Adiposites	ENSG00000055130	breast	adipocytes	High	APE	Supportive	6482
Adiposites	ENSG00000056097	breast	adipocytes	High	APE	Supportive	23542
Adiposites	ENSG00000056097	soft tissue 1	adipocytes	High	APE	Supportive	6224
Adiposites	ENSG00000056097	soft tissue 2	adipocytes	High	APE	Supportive	26795
Adiposites	ENSG00000057935	breast	adipocytes	High	APE	Uncertain	9690
Adiposites	ENSG00000057935	soft tissue 1	adipocytes	High	APE	Uncertain	10747
Adiposites	ENSG00000057935	soft tissue 2	adipocytes	High	APE	Uncertain	10048
Adiposites	ENSG00000058600	breast	adipocytes	High	APE	Supportive	7756
Adiposites	ENSG00000060339	breast	adipocytes	High	APE	Supportive	9918
Adiposites	ENSG00000060339	soft tissue 1	adipocytes	High	APE	Supportive	11188
Adiposites	ENSG00000060339	soft tissue 2	adipocytes	High	APE	Supportive	9902
Adiposites	ENSG00000061936	soft tissue 1	adipocytes	High	APE	Supportive	10867
Adiposites	ENSG00000062598	soft tissue 2	adipocytes	High	APE	Uncertain	9546
Adiposites	ENSG00000063515	breast	adipocytes	High	APE	Uncertain	51099
Adiposites	ENSG00000063515	soft tissue 1	adipocytes	High	APE	Uncertain	26993
Adiposites	ENSG00000064393	soft tissue 2	adipocytes	High	APE	Supportive	54476
Adiposites	ENSG00000064419	soft tissue 2	adipocytes	High	APE	Uncertain	5725
Adiposites	ENSG00000066427	breast	adipocytes	High	APE	Uncertain	100616459
Adiposites	ENSG00000066427	soft tissue 1	adipocytes	High	APE	Uncertain	9066
Adiposites	ENSG00000066427	soft tissue 2	adipocytes	High	APE	Uncertain	5286
Adiposites	ENSG00000067445	breast	adipocytes	High	APE	Uncertain	58525
Adiposites	ENSG00000068305	breast	adipocytes	High	APE	Supportive	1634
Adiposites	ENSG00000068305	soft tissue 1	adipocytes	High	APE	Supportive	2067
Adiposites	ENSG00000068305	soft tissue 2	adipocytes	High	APE	Supportive	9971
Adiposites	ENSG00000069535	soft tissue 1	adipocytes	High	APE	Supportive	57658
Adiposites	ENSG00000069535	soft tissue 2	adipocytes	High	APE	Supportive	30845
Adiposites	ENSG00000069667	breast	adipocytes	High	APE	Supportive	5704
Adiposites	ENSG00000069667	soft tissue 1	adipocytes	High	APE	Supportive	55703
Adiposites	ENSG00000069667	soft tissue 2	adipocytes	High	APE	Supportive	9604
Adiposites	ENSG00000071205	breast	adipocytes	High	APE	Uncertain	1663
Adiposites	ENSG00000071205	soft tissue 1	adipocytes	High	APE	Uncertain	9052
Adiposites	ENSG00000071205	soft tissue 2	adipocytes	High	APE	Uncertain	23649
Adiposites	ENSG00000071677	soft tissue 2	adipocytes	High	APE	Uncertain	440193
Adiposites	ENSG00000071859	breast	adipocytes	High	APE	Supportive	10138
Adiposites	ENSG00000071859	soft tissue 1	adipocytes	High	APE	Supportive	7454
Adiposites	ENSG00000071859	soft tissue 2	adipocytes	High	APE	Supportive	9782
Adiposites	ENSG00000074047	breast	adipocytes	High	APE	Supportive	724102
Adiposites	ENSG00000074047	soft tissue 1	adipocytes	High	APE	Supportive	23386
Adiposites	ENSG00000074047	soft tissue 2	adipocytes	High	APE	Supportive	27032
Adiposites	ENSG00000074356	soft tissue 2	adipocytes	High	APE	Uncertain	22902
Adiposites	ENSG00000074660	breast	adipocytes	High	APE	Uncertain	25937
Adiposites	ENSG00000075884	breast	adipocytes	High	APE	Uncertain	63932
Adiposites	ENSG00000075884	soft tissue 1	adipocytes	High	APE	Uncertain	23187
Adiposites	ENSG00000076201	soft tissue 2	adipocytes	High	APE	Uncertain	102466719
Adiposites	ENSG00000076555	breast	adipocytes	High	APE	Uncertain	57586
Adiposites	ENSG00000076555	soft tissue 1	adipocytes	High	APE	Uncertain	6591
Adiposites	ENSG00000076555	soft tissue 2	adipocytes	High	APE	Uncertain	23034
Adiposites	ENSG00000076641	soft tissue 1	adipocytes	High	APE	Supportive	4361
Adiposites	ENSG00000077274	breast	adipocytes	High	APE	Uncertain	6683
Adiposites	ENSG00000077274	soft tissue 2	adipocytes	High	APE	Uncertain	2273
Adiposites	ENSG00000077942	soft tissue 2	adipocytes	High	APE	Supportive	55655
Adiposites	ENSG00000078140	soft tissue 1	adipocytes	High	APE	Supportive	57210
Adiposites	ENSG00000079335	breast	adipocytes	High	APE	Supportive	55778
Adiposites	ENSG00000079435	breast	adipocytes	High	APE	Supportive	64429
Adiposites	ENSG00000079435	soft tissue 2	adipocytes	High	APE	Supportive	6050
Adiposites	ENSG00000080608	breast	adipocytes	High	APE	Supportive	9821
Adiposites	ENSG00000080608	soft tissue 1	adipocytes	High	APE	Supportive	211
Adiposites	ENSG00000080608	soft tissue 2	adipocytes	High	APE	Supportive	51022
Adiposites	ENSG00000082258	breast	adipocytes	High	APE	Supportive	11171
Adiposites	ENSG00000082258	soft tissue 1	adipocytes	High	APE	Supportive	23304
Adiposites	ENSG00000083093	breast	adipocytes	High	APE	Supportive	30846
Adiposites	ENSG00000083093	soft tissue 1	adipocytes	High	APE	Supportive	23633
Adiposites	ENSG00000083093	soft tissue 2	adipocytes	High	APE	Supportive	7431
Adiposites	ENSG00000083312	breast	adipocytes	High	APE	Supportive	55591
Adiposites	ENSG00000083312	soft tissue 1	adipocytes	High	APE	Supportive	65980
Adiposites	ENSG00000083544	soft tissue 1	adipocytes	High	APE	Uncertain	9774
Adiposites	ENSG00000083544	soft tissue 2	adipocytes	High	APE	Uncertain	55334
Adiposites	ENSG00000083642	breast	adipocytes	High	APE	Supportive	51106
Adiposites	ENSG00000084234	breast	adipocytes	High	APE	Supportive	9135
Adiposites	ENSG00000084234	soft tissue 1	adipocytes	High	APE	Supportive	22807
Adiposites	ENSG00000084693	soft tissue 1	adipocytes	High	APE	Uncertain	8498
Adiposites	ENSG00000084693	soft tissue 2	adipocytes	High	APE	Uncertain	10908
Adiposites	ENSG00000085224	soft tissue 2	adipocytes	High	APE	Supportive	8100
Adiposites	ENSG00000085276	soft tissue 2	adipocytes	High	APE	Supportive	55596
Adiposites	ENSG00000085415	breast	adipocytes	High	APE	Uncertain	54480
Adiposites	ENSG00000085415	soft tissue 2	adipocytes	High	APE	Uncertain	9846
Adiposites	ENSG00000086475	breast	adipocytes	High	APE	Uncertain	8554
Adiposites	ENSG00000086475	soft tissue 1	adipocytes	High	APE	Uncertain	101930097
Adiposites	ENSG00000087085	breast	adipocytes	High	APE	Supportive	321
Adiposites	ENSG00000087302	soft tissue 2	adipocytes	High	APE	Supportive	79645
Adiposites	ENSG00000088247	breast	adipocytes	High	APE	Supportive	25897
Adiposites	ENSG00000088247	soft tissue 1	adipocytes	High	APE	Supportive	84908
Adiposites	ENSG00000088247	soft tissue 2	adipocytes	High	APE	Supportive	100287852
Adiposites	ENSG00000089053	breast	adipocytes	High	APE	Uncertain	7414
Adiposites	ENSG00000089053	soft tissue 1	adipocytes	High	APE	Uncertain	8439
Adiposites	ENSG00000089053	soft tissue 2	adipocytes	High	APE	Uncertain	7077
Adiposites	ENSG00000089127	soft tissue 2	adipocytes	High	APE	Uncertain	5981
Adiposites	ENSG00000089280	breast	adipocytes	High	APE	Supportive	8452
Adiposites	ENSG00000089280	soft tissue 1	adipocytes	High	APE	Supportive	27175
Adiposites	ENSG00000089902	breast	adipocytes	High	APE	Supportive	3224
Adiposites	ENSG00000089902	soft tissue 1	adipocytes	High	APE	Supportive	55300
Adiposites	ENSG00000089902	soft tissue 2	adipocytes	High	APE	Supportive	285540
Adiposites	ENSG00000090554	soft tissue 2	adipocytes	High	APE	Uncertain	23644
Adiposites	ENSG00000091542	breast	adipocytes	High	APE	Uncertain	23517
Adiposites	ENSG00000091542	soft tissue 1	adipocytes	High	APE	Uncertain	11284
Adiposites	ENSG00000091542	soft tissue 2	adipocytes	High	APE	Uncertain	23035
Adiposites	ENSG00000091656	breast	adipocytes	High	APE	Uncertain	79142
Adiposites	ENSG00000091656	soft tissue 2	adipocytes	High	APE	Uncertain	55341
Adiposites	ENSG00000092199	breast	adipocytes	High	APE	Supportive	23338
Adiposites	ENSG00000092199	soft tissue 1	adipocytes	High	APE	Supportive	2042
Adiposites	ENSG00000092199	soft tissue 2	adipocytes	High	APE	Supportive	3309
Adiposites	ENSG00000092931	soft tissue 2	adipocytes	High	APE	Uncertain	54960
Adiposites	ENSG00000094880	soft tissue 1	adipocytes	High	APE	Uncertain	8481
Adiposites	ENSG00000094880	soft tissue 2	adipocytes	High	APE	Uncertain	22884
Adiposites	ENSG00000096060	soft tissue 2	adipocytes	High	APE	Supportive	56474
Adiposites	ENSG00000099194	breast	adipocytes	High	APE	Uncertain	51606
Adiposites	ENSG00000099194	soft tissue 2	adipocytes	High	APE	Uncertain	7175
Adiposites	ENSG00000099783	breast	adipocytes	High	APE	Supportive	7504
Adiposites	ENSG00000099783	soft tissue 1	adipocytes	High	APE	Supportive	57101
Adiposites	ENSG00000099783	soft tissue 2	adipocytes	High	APE	Supportive	55841
Adiposites	ENSG00000099821	breast	adipocytes	High	APE	Supportive	4134
Adiposites	ENSG00000099899	breast	adipocytes	High	APE	Uncertain	57120
Adiposites	ENSG00000099899	soft tissue 2	adipocytes	High	APE	Uncertain	9734
Adiposites	ENSG00000099917	breast	adipocytes	High	APE	Supportive	55173
Adiposites	ENSG00000099917	soft tissue 1	adipocytes	High	APE	Supportive	51773
Adiposites	ENSG00000099917	soft tissue 2	adipocytes	High	APE	Supportive	9563
Adiposites	ENSG00000100030	breast	adipocytes	High	APE	Supportive	3604
Adiposites	ENSG00000100030	soft tissue 1	adipocytes	High	APE	Supportive	5982
Adiposites	ENSG00000100030	soft tissue 2	adipocytes	High	APE	Supportive	57492
Adiposites	ENSG00000100105	breast	adipocytes	High	APE	Uncertain	340533
Adiposites	ENSG00000100138	soft tissue 1	adipocytes	High	APE	Uncertain	7984
Adiposites	ENSG00000100138	soft tissue 2	adipocytes	High	APE	Uncertain	102725117
Adiposites	ENSG00000100225	breast	adipocytes	High	APE	Uncertain	9709
Adiposites	ENSG00000100243	breast	adipocytes	High	APE	Supportive	10721
Adiposites	ENSG00000100243	soft tissue 1	adipocytes	High	APE	Supportive	23593
Adiposites	ENSG00000100243	soft tissue 2	adipocytes	High	APE	Supportive	9967
Adiposites	ENSG00000100294	soft tissue 1	adipocytes	High	APE	Supportive	29085
Adiposites	ENSG00000100314	breast	adipocytes	High	APE	Uncertain	23095
Adiposites	ENSG00000100314	soft tissue 1	adipocytes	High	APE	Uncertain	2581
Adiposites	ENSG00000100314	soft tissue 2	adipocytes	High	APE	Uncertain	51602
Adiposites	ENSG00000100519	soft tissue 1	adipocytes	High	APE	Uncertain	26099
Adiposites	ENSG00000100519	soft tissue 2	adipocytes	High	APE	Uncertain	3757
Adiposites	ENSG00000100603	breast	adipocytes	High	APE	Supportive	8454
Adiposites	ENSG00000100603	soft tissue 2	adipocytes	High	APE	Supportive	114800
Adiposites	ENSG00000100632	breast	adipocytes	High	APE	Uncertain	3697
Adiposites	ENSG00000100632	soft tissue 1	adipocytes	High	APE	Uncertain	51663
Adiposites	ENSG00000100632	soft tissue 2	adipocytes	High	APE	Uncertain	55609
Adiposites	ENSG00000100796	soft tissue 1	adipocytes	High	APE	Uncertain	8908
Adiposites	ENSG00000100802	breast	adipocytes	High	APE	Uncertain	131566
Adiposites	ENSG00000100802	soft tissue 2	adipocytes	High	APE	Uncertain	9474
Adiposites	ENSG00000100823	breast	adipocytes	High	APE	Supportive	57504
Adiposites	ENSG00000101057	soft tissue 2	adipocytes	High	APE	Supportive	23200
Adiposites	ENSG00000101442	soft tissue 1	adipocytes	High	APE	Uncertain	5923
Adiposites	ENSG00000101474	breast	adipocytes	High	APE	Uncertain	55718
Adiposites	ENSG00000101474	soft tissue 1	adipocytes	High	APE	Uncertain	101060521
Adiposites	ENSG00000101680	breast	adipocytes	High	APE	Uncertain	1608
Adiposites	ENSG00000101745	breast	adipocytes	High	APE	Uncertain	84256
Adiposites	ENSG00000101745	soft tissue 1	adipocytes	High	APE	Uncertain	4084
Adiposites	ENSG00000101745	soft tissue 2	adipocytes	High	APE	Uncertain	548645
Adiposites	ENSG00000101849	breast	adipocytes	High	APE	Supportive	55749
Adiposites	ENSG00000101849	soft tissue 1	adipocytes	High	APE	Supportive	2769
Adiposites	ENSG00000101849	soft tissue 2	adipocytes	High	APE	Supportive	9410
Adiposites	ENSG00000101892	soft tissue 1	adipocytes	High	APE	Uncertain	23504
Adiposites	ENSG00000101892	soft tissue 2	adipocytes	High	APE	Uncertain	102724399
Adiposites	ENSG00000101972	soft tissue 1	adipocytes	High	APE	Supportive	11178
Adiposites	ENSG00000101972	soft tissue 2	adipocytes	High	APE	Supportive	6433
Adiposites	ENSG00000102054	breast	adipocytes	High	APE	Supportive	65056
Adiposites	ENSG00000102054	soft tissue 1	adipocytes	High	APE	Supportive	102723702
Adiposites	ENSG00000102054	soft tissue 2	adipocytes	High	APE	Supportive	1431
Adiposites	ENSG00000102100	soft tissue 2	adipocytes	High	APE	Uncertain	63916
Adiposites	ENSG00000102103	breast	adipocytes	High	APE	Supportive	23063
Adiposites	ENSG00000102103	soft tissue 1	adipocytes	High	APE	Supportive	81671
Adiposites	ENSG00000102103	soft tissue 2	adipocytes	High	APE	Supportive	406991
Adiposites	ENSG00000102241	breast	adipocytes	High	APE	Supportive	29998
Adiposites	ENSG00000102241	soft tissue 1	adipocytes	High	APE	Supportive	11338
Adiposites	ENSG00000102241	soft tissue 2	adipocytes	High	APE	Supportive	2928
Adiposites	ENSG00000102359	breast	adipocytes	High	APE	Uncertain	10838
Adiposites	ENSG00000102359	soft tissue 2	adipocytes	High	APE	Uncertain	8776
Adiposites	ENSG00000102384	soft tissue 2	adipocytes	High	APE	Uncertain	841
Adiposites	ENSG00000102554	soft tissue 2	adipocytes	High	APE	Uncertain	10077
Adiposites	ENSG00000102981	soft tissue 1	adipocytes	High	APE	Uncertain	28996
Adiposites	ENSG00000102981	soft tissue 2	adipocytes	High	APE	Uncertain	23534
Adiposites	ENSG00000103018	soft tissue 2	adipocytes	High	APE	Supportive	2139
Adiposites	ENSG00000103035	soft tissue 1	adipocytes	High	APE	Supportive	10347
Adiposites	ENSG00000103035	soft tissue 2	adipocytes	High	APE	Supportive	9627
Adiposites	ENSG00000103351	breast	adipocytes	High	APE	Uncertain	1117
Adiposites	ENSG00000103351	soft tissue 1	adipocytes	High	APE	Uncertain	10203
Adiposites	ENSG00000103351	soft tissue 2	adipocytes	High	APE	Uncertain	4913
Adiposites	ENSG00000103769	breast	adipocytes	High	APE	Supportive	3843
Adiposites	ENSG00000103769	soft tissue 1	adipocytes	High	APE	Supportive	2065
Adiposites	ENSG00000103769	soft tissue 2	adipocytes	High	APE	Supportive	3735
Adiposites	ENSG00000103932	breast	adipocytes	High	APE	Supportive	23536
Adiposites	ENSG00000103932	soft tissue 2	adipocytes	High	APE	Supportive	55633
Adiposites	ENSG00000104064	breast	adipocytes	High	APE	Supportive	23013
Adiposites	ENSG00000104064	soft tissue 1	adipocytes	High	APE	Supportive	55854
Adiposites	ENSG00000104064	soft tissue 2	adipocytes	High	APE	Supportive	51167
Adiposites	ENSG00000104290	soft tissue 1	adipocytes	High	APE	Supportive	83641
Adiposites	ENSG00000104331	breast	adipocytes	High	APE	Uncertain	55810
Adiposites	ENSG00000104331	soft tissue 1	adipocytes	High	APE	Uncertain	4904
Adiposites	ENSG00000104331	soft tissue 2	adipocytes	High	APE	Uncertain	102724038
Adiposites	ENSG00000104613	breast	adipocytes	High	APE	Uncertain	1994
Adiposites	ENSG00000104804	soft tissue 1	adipocytes	High	APE	Uncertain	6602
Adiposites	ENSG00000104824	breast	adipocytes	High	APE	Supportive	27107
Adiposites	ENSG00000104852	breast	adipocytes	High	APE	Supportive	4287
Adiposites	ENSG00000104852	soft tissue 1	adipocytes	High	APE	Supportive	9650
Adiposites	ENSG00000104852	soft tissue 2	adipocytes	High	APE	Supportive	4649
Adiposites	ENSG00000104866	breast	adipocytes	High	APE	Uncertain	1316
Adiposites	ENSG00000104866	soft tissue 1	adipocytes	High	APE	Uncertain	54505
Adiposites	ENSG00000105323	breast	adipocytes	High	APE	Supportive	7158
Adiposites	ENSG00000105341	soft tissue 2	adipocytes	High	APE	Uncertain	7216
Adiposites	ENSG00000105366	soft tissue 2	adipocytes	High	APE	Uncertain	51018
Adiposites	ENSG00000105483	soft tissue 1	adipocytes	High	APE	Supportive	387
Adiposites	ENSG00000105509	breast	adipocytes	High	APE	Uncertain	9759
Adiposites	ENSG00000105509	soft tissue 2	adipocytes	High	APE	Uncertain	80347
Adiposites	ENSG00000105518	breast	adipocytes	High	APE	Uncertain	4205
Adiposites	ENSG00000105618	soft tissue 2	adipocytes	High	APE	Supportive	7030
Adiposites	ENSG00000105619	breast	adipocytes	High	APE	Supportive	2182
Adiposites	ENSG00000105619	soft tissue 1	adipocytes	High	APE	Supportive	27238
Adiposites	ENSG00000105971	breast	adipocytes	High	APE	Supportive	25885
Adiposites	ENSG00000105971	soft tissue 1	adipocytes	High	APE	Supportive	9741
Adiposites	ENSG00000105971	soft tissue 2	adipocytes	High	APE	Supportive	57217
Adiposites	ENSG00000106018	breast	adipocytes	High	APE	Uncertain	51447
Adiposites	ENSG00000106018	soft tissue 1	adipocytes	High	APE	Uncertain	57560
Adiposites	ENSG00000106018	soft tissue 2	adipocytes	High	APE	Uncertain	27248
Adiposites	ENSG00000106144	soft tissue 2	adipocytes	High	APE	Uncertain	55737
Adiposites	ENSG00000106330	breast	adipocytes	High	APE	Uncertain	139341
Adiposites	ENSG00000106330	soft tissue 1	adipocytes	High	APE	Uncertain	4129
Adiposites	ENSG00000106399	breast	adipocytes	High	APE	Supportive	6095
Adiposites	ENSG00000106399	soft tissue 1	adipocytes	High	APE	Supportive	23285
Adiposites	ENSG00000106399	soft tissue 2	adipocytes	High	APE	Supportive	9488
Adiposites	ENSG00000106443	breast	adipocytes	High	APE	Uncertain	5774
Adiposites	ENSG00000106554	soft tissue 2	adipocytes	High	APE	Supportive	23293
Adiposites	ENSG00000106780	soft tissue 1	adipocytes	High	APE	Uncertain	10272
Adiposites	ENSG00000106823	breast	adipocytes	High	APE	Uncertain	23210
Adiposites	ENSG00000106823	soft tissue 1	adipocytes	High	APE	Uncertain	3340
Adiposites	ENSG00000106823	soft tissue 2	adipocytes	High	APE	Uncertain	11099
Adiposites	ENSG00000107021	soft tissue 2	adipocytes	High	APE	Uncertain	998
Adiposites	ENSG00000107282	breast	adipocytes	High	APE	Supportive	11320
Adiposites	ENSG00000107282	soft tissue 1	adipocytes	High	APE	Supportive	9948
Adiposites	ENSG00000107282	soft tissue 2	adipocytes	High	APE	Supportive	79658
Adiposites	ENSG00000107317	soft tissue 2	adipocytes	High	APE	Uncertain	22846
Adiposites	ENSG00000107551	soft tissue 2	adipocytes	High	APE	Uncertain	6400
Adiposites	ENSG00000107623	breast	adipocytes	High	APE	Uncertain	537
Adiposites	ENSG00000107951	soft tissue 2	adipocytes	High	APE	Supportive	26528
Adiposites	ENSG00000108270	soft tissue 1	adipocytes	High	APE	Uncertain	53615
Adiposites	ENSG00000108270	soft tissue 2	adipocytes	High	APE	Uncertain	51052
Adiposites	ENSG00000108312	breast	adipocytes	High	APE	Supportive	9130
Adiposites	ENSG00000108312	soft tissue 1	adipocytes	High	APE	Supportive	60343
Adiposites	ENSG00000108312	soft tissue 2	adipocytes	High	APE	Supportive	79901
Adiposites	ENSG00000108591	soft tissue 1	adipocytes	High	APE	Uncertain	5566
Adiposites	ENSG00000108826	breast	adipocytes	High	APE	Uncertain	27330
Adiposites	ENSG00000108826	soft tissue 2	adipocytes	High	APE	Uncertain	27125
Adiposites	ENSG00000108848	soft tissue 2	adipocytes	High	APE	Supportive	7321
Adiposites	ENSG00000108883	breast	adipocytes	High	APE	Supportive	64398
Adiposites	ENSG00000108883	soft tissue 2	adipocytes	High	APE	Supportive	9886
Adiposites	ENSG00000109111	breast	adipocytes	High	APE	Supportive	8974
Adiposites	ENSG00000109111	soft tissue 2	adipocytes	High	APE	Supportive	101927705
Adiposites	ENSG00000109184	soft tissue 1	adipocytes	High	APE	Uncertain	51095
Adiposites	ENSG00000109184	soft tissue 2	adipocytes	High	APE	Uncertain	2121
Adiposites	ENSG00000109381	soft tissue 2	adipocytes	High	APE	Supportive	54820
Adiposites	ENSG00000109534	breast	adipocytes	High	APE	Supportive	7515
Adiposites	ENSG00000109689	soft tissue 2	adipocytes	High	APE	Supportive	1183
Adiposites	ENSG00000109705	soft tissue 1	adipocytes	High	APE	Uncertain	6605
Adiposites	ENSG00000110063	breast	adipocytes	High	APE	Supportive	5927
Adiposites	ENSG00000110063	soft tissue 1	adipocytes	High	APE	Supportive	10644
Adiposites	ENSG00000110148	breast	adipocytes	High	APE	Uncertain	8301
Adiposites	ENSG00000110148	soft tissue 2	adipocytes	High	APE	Uncertain	4905
Adiposites	ENSG00000110768	breast	adipocytes	High	APE	Supportive	101930324
Adiposites	ENSG00000110768	soft tissue 2	adipocytes	High	APE	Supportive	2736
Adiposites	ENSG00000110880	soft tissue 1	adipocytes	High	APE	Uncertain	4854
Adiposites	ENSG00000110880	soft tissue 2	adipocytes	High	APE	Uncertain	55421
Adiposites	ENSG00000111011	breast	adipocytes	High	APE	Uncertain	11343
Adiposites	ENSG00000111011	soft tissue 1	adipocytes	High	APE	Uncertain	8578
Adiposites	ENSG00000111011	soft tissue 2	adipocytes	High	APE	Uncertain	26034
Adiposites	ENSG00000111269	breast	adipocytes	High	APE	Uncertain	2023
Adiposites	ENSG00000111269	soft tissue 1	adipocytes	High	APE	Uncertain	55160
Adiposites	ENSG00000111450	soft tissue 1	adipocytes	High	APE	Uncertain	51512
Adiposites	ENSG00000111450	soft tissue 2	adipocytes	High	APE	Uncertain	55020
Adiposites	ENSG00000111581	soft tissue 2	adipocytes	High	APE	Supportive	38
Adiposites	ENSG00000111605	breast	adipocytes	High	APE	Supportive	27332
Adiposites	ENSG00000111605	soft tissue 1	adipocytes	High	APE	Supportive	100507113
Adiposites	ENSG00000111605	soft tissue 2	adipocytes	High	APE	Supportive	6624
Adiposites	ENSG00000111639	breast	adipocytes	High	APE	Uncertain	7879
Adiposites	ENSG00000111716	soft tissue 1	adipocytes	High	APE	Supportive	25956
Adiposites	ENSG00000111752	soft tissue 2	adipocytes	High	APE	Supportive	9733
Adiposites	ENSG00000111785	soft tissue 1	adipocytes	High	APE	Uncertain	55843
Adiposites	ENSG00000111845	breast	adipocytes	High	APE	Supportive	101928361
Adiposites	ENSG00000111845	soft tissue 1	adipocytes	High	APE	Supportive	10179
Adiposites	ENSG00000111845	soft tissue 2	adipocytes	High	APE	Supportive	5939
Adiposites	ENSG00000111859	soft tissue 1	adipocytes	High	APE	Uncertain	25930
Adiposites	ENSG00000111859	soft tissue 2	adipocytes	High	APE	Uncertain	4292
Adiposites	ENSG00000111897	soft tissue 2	adipocytes	High	APE	Uncertain	2329
Adiposites	ENSG00000112039	breast	adipocytes	High	APE	Supportive	27252
Adiposites	ENSG00000112039	soft tissue 1	adipocytes	High	APE	Supportive	5362
Adiposites	ENSG00000112039	soft tissue 2	adipocytes	High	APE	Supportive	7163
Adiposites	ENSG00000112078	breast	adipocytes	High	APE	Uncertain	32
Adiposites	ENSG00000112078	soft tissue 1	adipocytes	High	APE	Uncertain	55824
Adiposites	ENSG00000112078	soft tissue 2	adipocytes	High	APE	Uncertain	55094
Adiposites	ENSG00000112081	breast	adipocytes	High	APE	Supportive	22978
Adiposites	ENSG00000112081	soft tissue 1	adipocytes	High	APE	Supportive	4162
Adiposites	ENSG00000112081	soft tissue 2	adipocytes	High	APE	Supportive	102465453
Adiposites	ENSG00000112984	breast	adipocytes	High	APE	Uncertain	5915
Adiposites	ENSG00000112984	soft tissue 1	adipocytes	High	APE	Uncertain	56889
Adiposites	ENSG00000112984	soft tissue 2	adipocytes	High	APE	Uncertain	54431
Adiposites	ENSG00000113328	soft tissue 1	adipocytes	High	APE	Supportive	2975
Adiposites	ENSG00000113328	soft tissue 2	adipocytes	High	APE	Supportive	23032
Adiposites	ENSG00000113522	soft tissue 2	adipocytes	High	APE	Supportive	827
Adiposites	ENSG00000113580	breast	adipocytes	High	APE	Supportive	2192
Adiposites	ENSG00000113580	soft tissue 1	adipocytes	High	APE	Supportive	3093
Adiposites	ENSG00000113580	soft tissue 2	adipocytes	High	APE	Supportive	55728
Adiposites	ENSG00000114302	breast	adipocytes	High	APE	Uncertain	57103
Adiposites	ENSG00000114480	soft tissue 1	adipocytes	High	APE	Supportive	3205
Adiposites	ENSG00000114631	soft tissue 1	adipocytes	High	APE	Uncertain	442920
Adiposites	ENSG00000114631	soft tissue 2	adipocytes	High	APE	Uncertain	9452
Adiposites	ENSG00000114735	soft tissue 1	adipocytes	High	APE	Uncertain	54472
Adiposites	ENSG00000114742	soft tissue 1	adipocytes	High	APE	Supportive	51619
Adiposites	ENSG00000114805	soft tissue 1	adipocytes	High	APE	Uncertain	56925
Adiposites	ENSG00000114805	soft tissue 2	adipocytes	High	APE	Uncertain	7145
Adiposites	ENSG00000114850	soft tissue 1	adipocytes	High	APE	Supportive	56681
Adiposites	ENSG00000114850	soft tissue 2	adipocytes	High	APE	Supportive	8556
Adiposites	ENSG00000115053	breast	adipocytes	High	APE	Supportive	29843
Adiposites	ENSG00000115053	soft tissue 1	adipocytes	High	APE	Supportive	3991
Adiposites	ENSG00000115053	soft tissue 2	adipocytes	High	APE	Supportive	3835
Adiposites	ENSG00000115241	breast	adipocytes	High	APE	Supportive	1653
Adiposites	ENSG00000115241	soft tissue 1	adipocytes	High	APE	Supportive	9817
Adiposites	ENSG00000115339	soft tissue 1	adipocytes	High	APE	Supportive	285220
Adiposites	ENSG00000115339	soft tissue 2	adipocytes	High	APE	Supportive	23011
Adiposites	ENSG00000115541	soft tissue 2	adipocytes	High	APE	Supportive	6595
Adiposites	ENSG00000115806	soft tissue 1	adipocytes	High	APE	Supportive	9933
Adiposites	ENSG00000115825	soft tissue 1	adipocytes	High	APE	Uncertain	3781
Adiposites	ENSG00000115839	soft tissue 1	adipocytes	High	APE	Uncertain	5663
Adiposites	ENSG00000115844	breast	adipocytes	High	APE	Uncertain	1371
Adiposites	ENSG00000115844	soft tissue 1	adipocytes	High	APE	Uncertain	5891
Adiposites	ENSG00000116030	breast	adipocytes	High	APE	Supportive	28962
Adiposites	ENSG00000116030	soft tissue 2	adipocytes	High	APE	Supportive	57092
Adiposites	ENSG00000116096	breast	adipocytes	High	APE	Supportive	55218
Adiposites	ENSG00000116350	breast	adipocytes	High	APE	Supportive	9262
Adiposites	ENSG00000116747	soft tissue 1	adipocytes	High	APE	Uncertain	65985
Adiposites	ENSG00000116786	soft tissue 1	adipocytes	High	APE	Uncertain	905
Adiposites	ENSG00000116786	soft tissue 2	adipocytes	High	APE	Uncertain	1310
Adiposites	ENSG00000116833	soft tissue 1	adipocytes	High	APE	Supportive	4779
Adiposites	ENSG00000116833	soft tissue 2	adipocytes	High	APE	Supportive	23085
Adiposites	ENSG00000117139	soft tissue 1	adipocytes	High	APE	Supportive	7514
Adiposites	ENSG00000117592	breast	adipocytes	High	APE	Supportive	79728
Adiposites	ENSG00000117592	soft tissue 1	adipocytes	High	APE	Supportive	79670
Adiposites	ENSG00000117593	soft tissue 2	adipocytes	High	APE	Supportive	3842
Adiposites	ENSG00000117899	breast	adipocytes	High	APE	Uncertain	22894
Adiposites	ENSG00000118007	breast	adipocytes	High	APE	Supportive	81550
Adiposites	ENSG00000118257	breast	adipocytes	High	APE	Uncertain	23047
Adiposites	ENSG00000118257	soft tissue 1	adipocytes	High	APE	Uncertain	2195
Adiposites	ENSG00000118257	soft tissue 2	adipocytes	High	APE	Uncertain	10450
Adiposites	ENSG00000118260	soft tissue 1	adipocytes	High	APE	Supportive	56910
Adiposites	ENSG00000118260	soft tissue 2	adipocytes	High	APE	Supportive	5978
Adiposites	ENSG00000118508	soft tissue 1	adipocytes	High	APE	Uncertain	3034
Adiposites	ENSG00000119318	soft tissue 1	adipocytes	High	APE	Supportive	102725415
Adiposites	ENSG00000119321	soft tissue 1	adipocytes	High	APE	Uncertain	334
Adiposites	ENSG00000119321	soft tissue 2	adipocytes	High	APE	Uncertain	57613
Adiposites	ENSG00000119632	soft tissue 1	adipocytes	High	APE	Uncertain	200081
Adiposites	ENSG00000119632	soft tissue 2	adipocytes	High	APE	Uncertain	60509
Adiposites	ENSG00000119699	soft tissue 1	adipocytes	High	APE	Uncertain	546
Adiposites	ENSG00000119760	breast	adipocytes	High	APE	Uncertain	55892
Adiposites	ENSG00000119760	soft tissue 2	adipocytes	High	APE	Uncertain	2122
Adiposites	ENSG00000119772	breast	adipocytes	High	APE	Supportive	81929
Adiposites	ENSG00000119865	soft tissue 2	adipocytes	High	APE	Uncertain	29957
Adiposites	ENSG00000119927	breast	adipocytes	High	APE	Uncertain	4216
Adiposites	ENSG00000120471	breast	adipocytes	High	APE	Uncertain	23259
Adiposites	ENSG00000120471	soft tissue 2	adipocytes	High	APE	Uncertain	22996
Adiposites	ENSG00000120733	breast	adipocytes	High	APE	Supportive	4998
Adiposites	ENSG00000120733	soft tissue 1	adipocytes	High	APE	Supportive	8438
Adiposites	ENSG00000120733	soft tissue 2	adipocytes	High	APE	Supportive	27292
Adiposites	ENSG00000120837	breast	adipocytes	High	APE	Supportive	22929
Adiposites	ENSG00000120837	soft tissue 1	adipocytes	High	APE	Supportive	55696
Adiposites	ENSG00000120837	soft tissue 2	adipocytes	High	APE	Supportive	9183
Adiposites	ENSG00000120889	soft tissue 2	adipocytes	High	APE	Supportive	79796
Adiposites	ENSG00000120948	soft tissue 2	adipocytes	High	APE	Supportive	23645
Adiposites	ENSG00000121022	soft tissue 1	adipocytes	High	APE	Supportive	43
Adiposites	ENSG00000121022	soft tissue 2	adipocytes	High	APE	Supportive	51593
Adiposites	ENSG00000121297	soft tissue 2	adipocytes	High	APE	Uncertain	9489
Adiposites	ENSG00000121390	breast	adipocytes	High	APE	Supportive	5705
Adiposites	ENSG00000121440	breast	adipocytes	High	APE	Uncertain	4313
Adiposites	ENSG00000121440	soft tissue 1	adipocytes	High	APE	Uncertain	6452
Adiposites	ENSG00000121440	soft tissue 2	adipocytes	High	APE	Uncertain	57544
Adiposites	ENSG00000121742	soft tissue 2	adipocytes	High	APE	Uncertain	51637
Adiposites	ENSG00000121903	breast	adipocytes	High	APE	Uncertain	22795
Adiposites	ENSG00000121903	soft tissue 1	adipocytes	High	APE	Uncertain	64395
Adiposites	ENSG00000121903	soft tissue 2	adipocytes	High	APE	Uncertain	10992
Adiposites	ENSG00000121904	soft tissue 2	adipocytes	High	APE	Uncertain	102724664
Adiposites	ENSG00000122025	soft tissue 1	adipocytes	High	APE	Uncertain	57542
Adiposites	ENSG00000122378	breast	adipocytes	High	APE	Uncertain	10059
Adiposites	ENSG00000122378	soft tissue 2	adipocytes	High	APE	Uncertain	116154
Adiposites	ENSG00000122507	soft tissue 1	adipocytes	High	APE	Uncertain	8570
Adiposites	ENSG00000122566	breast	adipocytes	High	APE	Supportive	23348
Adiposites	ENSG00000122566	soft tissue 1	adipocytes	High	APE	Supportive	64147
Adiposites	ENSG00000122566	soft tissue 2	adipocytes	High	APE	Supportive	23368
Adiposites	ENSG00000122778	soft tissue 2	adipocytes	High	APE	Uncertain	54498
Adiposites	ENSG00000122966	breast	adipocytes	High	APE	Uncertain	83959
Adiposites	ENSG00000122966	soft tissue 2	adipocytes	High	APE	Uncertain	57506
Adiposites	ENSG00000123427	breast	adipocytes	High	APE	Uncertain	54997
Adiposites	ENSG00000123427	soft tissue 2	adipocytes	High	APE	Uncertain	51575
Adiposites	ENSG00000123545	soft tissue 1	adipocytes	High	APE	Uncertain	51433
Adiposites	ENSG00000123975	breast	adipocytes	High	APE	Uncertain	29058
Adiposites	ENSG00000123975	soft tissue 1	adipocytes	High	APE	Uncertain	26074
Adiposites	ENSG00000123975	soft tissue 2	adipocytes	High	APE	Uncertain	4938
Adiposites	ENSG00000124151	soft tissue 1	adipocytes	High	APE	Supportive	10961
Adiposites	ENSG00000124193	breast	adipocytes	High	APE	Supportive	2521
Adiposites	ENSG00000124193	soft tissue 1	adipocytes	High	APE	Supportive	8079
Adiposites	ENSG00000124193	soft tissue 2	adipocytes	High	APE	Supportive	57062
Adiposites	ENSG00000124226	soft tissue 1	adipocytes	High	APE	Supportive	23186
Adiposites	ENSG00000124529	breast	adipocytes	High	APE	Supportive	55668
Adiposites	ENSG00000124529	soft tissue 1	adipocytes	High	APE	Supportive	8425
Adiposites	ENSG00000124529	soft tissue 2	adipocytes	High	APE	Supportive	102724576
Adiposites	ENSG00000124610	breast	adipocytes	High	APE	Uncertain	645
Adiposites	ENSG00000124635	breast	adipocytes	High	APE	Supportive	10558
Adiposites	ENSG00000124635	soft tissue 1	adipocytes	High	APE	Supportive	10914
Adiposites	ENSG00000124693	breast	adipocytes	High	APE	Supportive	55214
Adiposites	ENSG00000124693	soft tissue 1	adipocytes	High	APE	Supportive	2323
Adiposites	ENSG00000124693	soft tissue 2	adipocytes	High	APE	Supportive	84572
Adiposites	ENSG00000125249	soft tissue 1	adipocytes	High	APE	Uncertain	10795
Adiposites	ENSG00000125492	breast	adipocytes	High	APE	Uncertain	84196
Adiposites	ENSG00000125492	soft tissue 1	adipocytes	High	APE	Uncertain	1947
Adiposites	ENSG00000125492	soft tissue 2	adipocytes	High	APE	Uncertain	2734
Adiposites	ENSG00000125743	soft tissue 2	adipocytes	High	APE	Supportive	24137
Adiposites	ENSG00000125755	soft tissue 2	adipocytes	High	APE	Uncertain	57605
Adiposites	ENSG00000125869	soft tissue 2	adipocytes	High	APE	Uncertain	11069
Adiposites	ENSG00000126254	soft tissue 2	adipocytes	High	APE	Supportive	54890
Adiposites	ENSG00000126261	breast	adipocytes	High	APE	Supportive	79776
Adiposites	ENSG00000126261	soft tissue 1	adipocytes	High	APE	Supportive	51530
Adiposites	ENSG00000126261	soft tissue 2	adipocytes	High	APE	Supportive	4345
Adiposites	ENSG00000126464	breast	adipocytes	High	APE	Uncertain	3183
Adiposites	ENSG00000126602	breast	adipocytes	High	APE	Supportive	90665
Adiposites	ENSG00000126746	breast	adipocytes	High	APE	Supportive	26227
Adiposites	ENSG00000126746	soft tissue 1	adipocytes	High	APE	Supportive	79157
Adiposites	ENSG00000126785	soft tissue 2	adipocytes	High	APE	Uncertain	102723812
Adiposites	ENSG00000127081	soft tissue 1	adipocytes	High	APE	Uncertain	1808
Adiposites	ENSG00000127616	breast	adipocytes	High	APE	Supportive	55105
Adiposites	ENSG00000127824	soft tissue 1	adipocytes	High	APE	Supportive	10762
Adiposites	ENSG00000127837	breast	adipocytes	High	APE	Supportive	55862
Adiposites	ENSG00000127837	soft tissue 1	adipocytes	High	APE	Supportive	2568
Adiposites	ENSG00000127884	soft tissue 1	adipocytes	High	APE	Supportive	8697
Adiposites	ENSG00000128274	breast	adipocytes	High	APE	Uncertain	4436
Adiposites	ENSG00000128342	soft tissue 1	adipocytes	High	APE	Uncertain	372
Adiposites	ENSG00000128510	breast	adipocytes	High	APE	Uncertain	64376
Adiposites	ENSG00000128510	soft tissue 1	adipocytes	High	APE	Uncertain	56165
Adiposites	ENSG00000128510	soft tissue 2	adipocytes	High	APE	Uncertain	25805
Adiposites	ENSG00000129071	soft tissue 1	adipocytes	High	APE	Supportive	2289
Adiposites	ENSG00000129351	soft tissue 1	adipocytes	High	APE	Supportive	6732
Adiposites	ENSG00000129351	soft tissue 2	adipocytes	High	APE	Supportive	114327
Adiposites	ENSG00000129518	soft tissue 1	adipocytes	High	APE	Supportive	3326
Adiposites	ENSG00000129518	soft tissue 2	adipocytes	High	APE	Supportive	6319
Adiposites	ENSG00000129625	soft tissue 1	adipocytes	High	APE	Uncertain	54873
Adiposites	ENSG00000129625	soft tissue 2	adipocytes	High	APE	Uncertain	387680
Adiposites	ENSG00000129757	breast	adipocytes	High	APE	Supportive	101930591
Adiposites	ENSG00000129757	soft tissue 1	adipocytes	High	APE	Supportive	23031
Adiposites	ENSG00000130119	soft tissue 1	adipocytes	High	APE	Supportive	9424
Adiposites	ENSG00000130517	breast	adipocytes	High	APE	Supportive	57828
Adiposites	ENSG00000130517	soft tissue 1	adipocytes	High	APE	Supportive	5714
Adiposites	ENSG00000130517	soft tissue 2	adipocytes	High	APE	Supportive	9739
Adiposites	ENSG00000130544	soft tissue 1	adipocytes	High	APE	Uncertain	4670
Adiposites	ENSG00000130726	soft tissue 1	adipocytes	High	APE	Supportive	51257
Adiposites	ENSG00000130726	soft tissue 2	adipocytes	High	APE	Supportive	5442
Adiposites	ENSG00000130818	breast	adipocytes	High	APE	Uncertain	4616
Adiposites	ENSG00000130821	soft tissue 1	adipocytes	High	APE	Uncertain	2872
Adiposites	ENSG00000130821	soft tissue 2	adipocytes	High	APE	Uncertain	27037
Adiposites	ENSG00000131471	soft tissue 2	adipocytes	High	APE	Supportive	5902
Adiposites	ENSG00000131943	breast	adipocytes	High	APE	Uncertain	51586
Adiposites	ENSG00000131943	soft tissue 1	adipocytes	High	APE	Uncertain	9342
Adiposites	ENSG00000131944	breast	adipocytes	High	APE	Uncertain	27443
Adiposites	ENSG00000131944	soft tissue 1	adipocytes	High	APE	Uncertain	6598
Adiposites	ENSG00000131944	soft tissue 2	adipocytes	High	APE	Uncertain	23523
Adiposites	ENSG00000132010	soft tissue 1	adipocytes	High	APE	Uncertain	56241
Adiposites	ENSG00000132130	breast	adipocytes	High	APE	Uncertain	10291
Adiposites	ENSG00000132130	soft tissue 1	adipocytes	High	APE	Uncertain	102725412
Adiposites	ENSG00000132130	soft tissue 2	adipocytes	High	APE	Uncertain	2687
Adiposites	ENSG00000132323	breast	adipocytes	High	APE	Uncertain	23759
Adiposites	ENSG00000132323	soft tissue 1	adipocytes	High	APE	Uncertain	6634
Adiposites	ENSG00000132323	soft tissue 2	adipocytes	High	APE	Uncertain	23481
Adiposites	ENSG00000132383	soft tissue 1	adipocytes	High	APE	Supportive	5594
Adiposites	ENSG00000132383	soft tissue 2	adipocytes	High	APE	Supportive	5625
Adiposites	ENSG00000132475	breast	adipocytes	High	APE	Supportive	8220
Adiposites	ENSG00000132475	soft tissue 1	adipocytes	High	APE	Supportive	23617
Adiposites	ENSG00000132475	soft tissue 2	adipocytes	High	APE	Supportive	29775
Adiposites	ENSG00000132746	breast	adipocytes	High	APE	Uncertain	6576
Adiposites	ENSG00000132746	soft tissue 2	adipocytes	High	APE	Uncertain	50487
Adiposites	ENSG00000133059	breast	adipocytes	High	APE	Supportive	7290
Adiposites	ENSG00000133059	soft tissue 1	adipocytes	High	APE	Supportive	3956
Adiposites	ENSG00000133059	soft tissue 2	adipocytes	High	APE	Supportive	113791
Adiposites	ENSG00000133110	breast	adipocytes	High	APE	Supportive
Adiposites	ENSG00000133114	soft tissue 2	adipocytes	High	APE	Uncertain	402055
Adiposites	ENSG00000133808	soft tissue 1	adipocytes	High	APE	Uncertain	23598
Adiposites	ENSG00000133874	breast	adipocytes	High	APE	Uncertain	11078
Adiposites	ENSG00000133874	soft tissue 1	adipocytes	High	APE	Uncertain	23464
Adiposites	ENSG00000133874	soft tissue 2	adipocytes	High	APE	Uncertain	4809
Adiposites	ENSG00000134056	breast	adipocytes	High	APE	Supportive	5435
Adiposites	ENSG00000134058	soft tissue 2	adipocytes	High	APE	Supportive	79879
Adiposites	ENSG00000134146	breast	adipocytes	High	APE	Uncertain	56993
Adiposites	ENSG00000134146	soft tissue 1	adipocytes	High	APE	Uncertain	25793
Adiposites	ENSG00000134248	soft tissue 2	adipocytes	High	APE	Supportive	9567
Adiposites	ENSG00000134452	breast	adipocytes	High	APE	Supportive	25777
Adiposites	ENSG00000134452	soft tissue 1	adipocytes	High	APE	Supportive	1727
Adiposites	ENSG00000134452	soft tissue 2	adipocytes	High	APE	Supportive	27349
Adiposites	ENSG00000134453	breast	adipocytes	High	APE	Supportive	410
Adiposites	ENSG00000134453	soft tissue 1	adipocytes	High	APE	Supportive	706
Adiposites	ENSG00000134453	soft tissue 2	adipocytes	High	APE	Supportive	23492
Adiposites	ENSG00000135218	soft tissue 2	adipocytes	High	APE	Supportive	5155
Adiposites	ENSG00000135333	soft tissue 1	adipocytes	High	APE	Uncertain	164633
Adiposites	ENSG00000135387	soft tissue 2	adipocytes	High	APE	Supportive	23543
Adiposites	ENSG00000135424	breast	adipocytes	High	APE	Supportive	23313
Adiposites	ENSG00000135424	soft tissue 1	adipocytes	High	APE	Supportive	1439
Adiposites	ENSG00000135424	soft tissue 2	adipocytes	High	APE	Supportive	10478
Adiposites	ENSG00000135486	soft tissue 1	adipocytes	High	APE	Supportive	55007
Adiposites	ENSG00000135486	soft tissue 2	adipocytes	High	APE	Supportive	6767
Adiposites	ENSG00000135547	breast	adipocytes	High	APE	Uncertain	5905
Adiposites	ENSG00000135547	soft tissue 1	adipocytes	High	APE	Uncertain	9889
Adiposites	ENSG00000135604	breast	adipocytes	High	APE	Uncertain	83933
Adiposites	ENSG00000135604	soft tissue 1	adipocytes	High	APE	Uncertain	11154
Adiposites	ENSG00000135604	soft tissue 2	adipocytes	High	APE	Uncertain	79609
Adiposites	ENSG00000135679	breast	adipocytes	High	APE	Supportive	8814
Adiposites	ENSG00000135679	soft tissue 1	adipocytes	High	APE	Supportive	5706
Adiposites	ENSG00000135679	soft tissue 2	adipocytes	High	APE	Supportive	10175
Adiposites	ENSG00000136048	breast	adipocytes	High	APE	Supportive	10668
Adiposites	ENSG00000136275	soft tissue 2	adipocytes	High	APE	Uncertain	26520
Adiposites	ENSG00000136518	breast	adipocytes	High	APE	Supportive	9786
Adiposites	ENSG00000136518	soft tissue 1	adipocytes	High	APE	Supportive	161394
Adiposites	ENSG00000136518	soft tissue 2	adipocytes	High	APE	Supportive	10598
Adiposites	ENSG00000136574	breast	adipocytes	High	APE	Uncertain	79890
Adiposites	ENSG00000136574	soft tissue 1	adipocytes	High	APE	Uncertain	8846
Adiposites	ENSG00000136574	soft tissue 2	adipocytes	High	APE	Uncertain	22938
Adiposites	ENSG00000136807	soft tissue 1	adipocytes	High	APE	Supportive	51804
Adiposites	ENSG00000136807	soft tissue 2	adipocytes	High	APE	Supportive	2079
Adiposites	ENSG00000136827	soft tissue 2	adipocytes	High	APE	Supportive	4522
Adiposites	ENSG00000136875	soft tissue 2	adipocytes	High	APE	Supportive	623
Adiposites	ENSG00000136878	breast	adipocytes	High	APE	Uncertain	5700
Adiposites	ENSG00000136878	soft tissue 1	adipocytes	High	APE	Uncertain	9252
Adiposites	ENSG00000136878	soft tissue 2	adipocytes	High	APE	Uncertain	55671
Adiposites	ENSG00000137074	breast	adipocytes	High	APE	Supportive	60686
Adiposites	ENSG00000137124	soft tissue 1	adipocytes	High	APE	Uncertain	22985
Adiposites	ENSG00000137409	soft tissue 2	adipocytes	High	APE	Supportive	9321
Adiposites	ENSG00000137497	soft tissue 1	adipocytes	High	APE	Supportive	328
Adiposites	ENSG00000137497	soft tissue 2	adipocytes	High	APE	Supportive	8106
Adiposites	ENSG00000137501	soft tissue 2	adipocytes	High	APE	Supportive	9692
Adiposites	ENSG00000137513	breast	adipocytes	High	APE	Supportive	80344
Adiposites	ENSG00000137574	breast	adipocytes	High	APE	Supportive	5687
Adiposites	ENSG00000137574	soft tissue 2	adipocytes	High	APE	Supportive	5411
Adiposites	ENSG00000137693	breast	adipocytes	High	APE	Uncertain	5875
Adiposites	ENSG00000137727	soft tissue 1	adipocytes	High	APE	Uncertain	63935
Adiposites	ENSG00000137727	soft tissue 2	adipocytes	High	APE	Uncertain	26133
Adiposites	ENSG00000137776	breast	adipocytes	High	APE	Supportive	55245
Adiposites	ENSG00000137776	soft tissue 2	adipocytes	High	APE	Supportive	4605
Adiposites	ENSG00000137807	breast	adipocytes	High	APE	Uncertain	7165
Adiposites	ENSG00000137807	soft tissue 1	adipocytes	High	APE	Uncertain	24148
Adiposites	ENSG00000137815	soft tissue 2	adipocytes	High	APE	Supportive	51012
Adiposites	ENSG00000137821	soft tissue 2	adipocytes	High	APE	Uncertain	28231
Adiposites	ENSG00000137824	breast	adipocytes	High	APE	Supportive	11083
Adiposites	ENSG00000137824	soft tissue 1	adipocytes	High	APE	Supportive	79444
Adiposites	ENSG00000137824	soft tissue 2	adipocytes	High	APE	Supportive	128414
Adiposites	ENSG00000137841	breast	adipocytes	High	APE	Uncertain	57642
Adiposites	ENSG00000137841	soft tissue 1	adipocytes	High	APE	Uncertain	5753
Adiposites	ENSG00000138107	soft tissue 1	adipocytes	High	APE	Supportive	26205
Adiposites	ENSG00000138136	soft tissue 1	adipocytes	High	APE	Uncertain	11237
Adiposites	ENSG00000138136	soft tissue 2	adipocytes	High	APE	Uncertain	10139
Adiposites	ENSG00000138172	soft tissue 1	adipocytes	High	APE	Uncertain	9770
Adiposites	ENSG00000138190	soft tissue 1	adipocytes	High	APE	Uncertain	1457
Adiposites	ENSG00000138381	soft tissue 1	adipocytes	High	APE	Uncertain	8760
Adiposites	ENSG00000138398	breast	adipocytes	High	APE	Supportive	128674
Adiposites	ENSG00000138411	soft tissue 1	adipocytes	High	APE	Uncertain	3420
Adiposites	ENSG00000138411	soft tissue 2	adipocytes	High	APE	Uncertain	1869
Adiposites	ENSG00000138435	soft tissue 1	adipocytes	High	APE	Uncertain	11264
Adiposites	ENSG00000138435	soft tissue 2	adipocytes	High	APE	Uncertain	79913
Adiposites	ENSG00000138468	soft tissue 1	adipocytes	High	APE	Uncertain	116092
Adiposites	ENSG00000138593	breast	adipocytes	High	APE	Uncertain	10005
Adiposites	ENSG00000138674	breast	adipocytes	High	APE	Supportive	57136
Adiposites	ENSG00000138674	soft tissue 1	adipocytes	High	APE	Supportive	28316
Adiposites	ENSG00000138674	soft tissue 2	adipocytes	High	APE	Supportive	4092
Adiposites	ENSG00000138760	soft tissue 1	adipocytes	High	APE	Supportive	284217
Adiposites	ENSG00000138796	breast	adipocytes	High	APE	Supportive	54941
Adiposites	ENSG00000138796	soft tissue 1	adipocytes	High	APE	Supportive	23253
Adiposites	ENSG00000138796	soft tissue 2	adipocytes	High	APE	Supportive	8715
Adiposites	ENSG00000139117	soft tissue 2	adipocytes	High	APE	Uncertain	57534
Adiposites	ENSG00000139132	soft tissue 2	adipocytes	High	APE	Uncertain	1478
Adiposites	ENSG00000139197	breast	adipocytes	High	APE	Supportive	286436
Adiposites	ENSG00000139197	soft tissue 2	adipocytes	High	APE	Supportive	6907
Adiposites	ENSG00000139514	soft tissue 1	adipocytes	High	APE	Supportive	10857
Adiposites	ENSG00000139714	soft tissue 1	adipocytes	High	APE	Uncertain	23439
Adiposites	ENSG00000139714	soft tissue 2	adipocytes	High	APE	Uncertain	10735
Adiposites	ENSG00000140009	soft tissue 1	adipocytes	High	APE	Uncertain	4168
Adiposites	ENSG00000140009	soft tissue 2	adipocytes	High	APE	Uncertain	5355
Adiposites	ENSG00000140350	breast	adipocytes	High	APE	Supportive	5358
Adiposites	ENSG00000140350	soft tissue 1	adipocytes	High	APE	Supportive	5931
Adiposites	ENSG00000140350	soft tissue 2	adipocytes	High	APE	Supportive	7355
Adiposites	ENSG00000140382	soft tissue 1	adipocytes	High	APE	Supportive	10084
Adiposites	ENSG00000140451	breast	adipocytes	High	APE	Uncertain	5251
Adiposites	ENSG00000140451	soft tissue 1	adipocytes	High	APE	Uncertain	27336
Adiposites	ENSG00000140451	soft tissue 2	adipocytes	High	APE	Uncertain	64840
Adiposites	ENSG00000140464	breast	adipocytes	High	APE	Supportive	10916
Adiposites	ENSG00000140464	soft tissue 1	adipocytes	High	APE	Supportive	27286
Adiposites	ENSG00000140464	soft tissue 2	adipocytes	High	APE	Supportive	158866
Adiposites	ENSG00000140932	breast	adipocytes	High	APE	Supportive	2491
Adiposites	ENSG00000140932	soft tissue 1	adipocytes	High	APE	Supportive	56271
Adiposites	ENSG00000141258	breast	adipocytes	High	APE	Uncertain	10673
Adiposites	ENSG00000141258	soft tissue 1	adipocytes	High	APE	Uncertain	688
Adiposites	ENSG00000141258	soft tissue 2	adipocytes	High	APE	Uncertain	5611
Adiposites	ENSG00000141446	breast	adipocytes	High	APE	Uncertain	8874
Adiposites	ENSG00000141446	soft tissue 2	adipocytes	High	APE	Uncertain	10166
Adiposites	ENSG00000141519	breast	adipocytes	High	APE	Supportive	3839
Adiposites	ENSG00000141519	soft tissue 1	adipocytes	High	APE	Supportive	28984
Adiposites	ENSG00000141552	breast	adipocytes	High	APE	Uncertain	26512
Adiposites	ENSG00000141552	soft tissue 1	adipocytes	High	APE	Uncertain	730249
Adiposites	ENSG00000141699	breast	adipocytes	High	APE	Uncertain	79758
Adiposites	ENSG00000141699	soft tissue 2	adipocytes	High	APE	Uncertain	1203
Adiposites	ENSG00000141867	breast	adipocytes	High	APE	Supportive	23295
Adiposites	ENSG00000141867	soft tissue 2	adipocytes	High	APE	Supportive	83752
Adiposites	ENSG00000142102	breast	adipocytes	High	APE	Uncertain	100507577
Adiposites	ENSG00000142102	soft tissue 2	adipocytes	High	APE	Uncertain	9683
Adiposites	ENSG00000142173	breast	adipocytes	High	APE	Supportive	10664
Adiposites	ENSG00000142173	soft tissue 1	adipocytes	High	APE	Supportive	50855
Adiposites	ENSG00000142173	soft tissue 2	adipocytes	High	APE	Supportive	4324
Adiposites	ENSG00000142207	breast	adipocytes	High	APE	Supportive	79650
Adiposites	ENSG00000142207	soft tissue 1	adipocytes	High	APE	Supportive	80777
Adiposites	ENSG00000142207	soft tissue 2	adipocytes	High	APE	Supportive	29070
Adiposites	ENSG00000142303	breast	adipocytes	High	APE	Uncertain	5713
Adiposites	ENSG00000142303	soft tissue 2	adipocytes	High	APE	Uncertain	25839
Adiposites	ENSG00000142444	soft tissue 2	adipocytes	High	APE	Uncertain	84138
Adiposites	ENSG00000142684	breast	adipocytes	High	APE	Supportive	23659
Adiposites	ENSG00000142684	soft tissue 2	adipocytes	High	APE	Supportive	22879
Adiposites	ENSG00000143149	soft tissue 2	adipocytes	High	APE	Supportive	8312
Adiposites	ENSG00000143171	breast	adipocytes	High	APE	Uncertain	4350
Adiposites	ENSG00000143353	soft tissue 1	adipocytes	High	APE	Uncertain	83716
Adiposites	ENSG00000143373	soft tissue 1	adipocytes	High	APE	Uncertain	26048
Adiposites	ENSG00000143373	soft tissue 2	adipocytes	High	APE	Uncertain	4363
Adiposites	ENSG00000143390	breast	adipocytes	High	APE	Supportive	64779
Adiposites	ENSG00000143390	soft tissue 1	adipocytes	High	APE	Supportive	79006
Adiposites	ENSG00000143390	soft tissue 2	adipocytes	High	APE	Supportive	9028
Adiposites	ENSG00000143450	breast	adipocytes	High	APE	Uncertain	23059
Adiposites	ENSG00000143553	soft tissue 2	adipocytes	High	APE	Uncertain	57478
Adiposites	ENSG00000143612	soft tissue 1	adipocytes	High	APE	Uncertain	9093
Adiposites	ENSG00000143612	soft tissue 2	adipocytes	High	APE	Uncertain	5934
Adiposites	ENSG00000143614	soft tissue 1	adipocytes	High	APE	Supportive	29108
Adiposites	ENSG00000143614	soft tissue 2	adipocytes	High	APE	Supportive	51760
Adiposites	ENSG00000143621	breast	adipocytes	High	APE	Supportive	79838
Adiposites	ENSG00000143621	soft tissue 1	adipocytes	High	APE	Supportive	79719
Adiposites	ENSG00000143621	soft tissue 2	adipocytes	High	APE	Supportive	8766
Adiposites	ENSG00000143674	breast	adipocytes	High	APE	Uncertain	64927
Adiposites	ENSG00000143674	soft tissue 1	adipocytes	High	APE	Uncertain	80381
Adiposites	ENSG00000143674	soft tissue 2	adipocytes	High	APE	Uncertain	26015
Adiposites	ENSG00000143740	breast	adipocytes	High	APE	Supportive	102724088
Adiposites	ENSG00000143740	soft tissue 1	adipocytes	High	APE	Supportive	9455
Adiposites	ENSG00000143921	soft tissue 1	adipocytes	High	APE	Uncertain	30844
Adiposites	ENSG00000143921	soft tissue 2	adipocytes	High	APE	Uncertain	55056
Adiposites	ENSG00000143933	breast	adipocytes	High	APE	Supportive	2553
Adiposites	ENSG00000143933	soft tissue 1	adipocytes	High	APE	Supportive	23312
Adiposites	ENSG00000143933	soft tissue 2	adipocytes	High	APE	Supportive	50804
Adiposites	ENSG00000143947	breast	adipocytes	High	APE	Supportive	55290
Adiposites	ENSG00000143947	soft tissue 1	adipocytes	High	APE	Supportive	23087
Adiposites	ENSG00000143947	soft tissue 2	adipocytes	High	APE	Supportive	79752
Adiposites	ENSG00000144021	soft tissue 1	adipocytes	High	APE	Uncertain	7976
Adiposites	ENSG00000144021	soft tissue 2	adipocytes	High	APE	Uncertain	4683
Adiposites	ENSG00000144711	soft tissue 1	adipocytes	High	APE	Uncertain	1666
Adiposites	ENSG00000144792	soft tissue 1	adipocytes	High	APE	Uncertain	54928
Adiposites	ENSG00000144792	soft tissue 2	adipocytes	High	APE	Uncertain	55284
Adiposites	ENSG00000144820	soft tissue 1	adipocytes	High	APE	Uncertain	5862
Adiposites	ENSG00000144820	soft tissue 2	adipocytes	High	APE	Uncertain	8840
Adiposites	ENSG00000144891	soft tissue 1	adipocytes	High	APE	Uncertain	10397
Adiposites	ENSG00000144891	soft tissue 2	adipocytes	High	APE	Uncertain	51101
Adiposites	ENSG00000145022	soft tissue 2	adipocytes	High	APE	Uncertain	55156
Adiposites	ENSG00000145687	breast	adipocytes	High	APE	Uncertain	79792
Adiposites	ENSG00000145687	soft tissue 1	adipocytes	High	APE	Uncertain	55174
Adiposites	ENSG00000145687	soft tissue 2	adipocytes	High	APE	Uncertain	90459
Adiposites	ENSG00000145908	breast	adipocytes	High	APE	Uncertain	23516
Adiposites	ENSG00000145990	soft tissue 1	adipocytes	High	APE	Uncertain	54793
Adiposites	ENSG00000146067	breast	adipocytes	High	APE	Uncertain	7288
Adiposites	ENSG00000146067	soft tissue 1	adipocytes	High	APE	Uncertain	2997
Adiposites	ENSG00000146067	soft tissue 2	adipocytes	High	APE	Uncertain	1891
Adiposites	ENSG00000146414	soft tissue 1	adipocytes	High	APE	Uncertain	3191
Adiposites	ENSG00000146414	soft tissue 2	adipocytes	High	APE	Uncertain	4793
Adiposites	ENSG00000146535	breast	adipocytes	High	APE	Uncertain	6625
Adiposites	ENSG00000146535	soft tissue 1	adipocytes	High	APE	Uncertain	284352
Adiposites	ENSG00000146535	soft tissue 2	adipocytes	High	APE	Uncertain	2068
Adiposites	ENSG00000146834	soft tissue 2	adipocytes	High	APE	Supportive	8175
Adiposites	ENSG00000147130	breast	adipocytes	High	APE	Uncertain	22870
Adiposites	ENSG00000147140	breast	adipocytes	High	APE	Supportive	84167
Adiposites	ENSG00000147457	breast	adipocytes	High	APE	Uncertain	10270
Adiposites	ENSG00000147684	soft tissue 2	adipocytes	High	APE	Uncertain	79852
Adiposites	ENSG00000148158	soft tissue 2	adipocytes	High	APE	Uncertain	85360
Adiposites	ENSG00000148399	soft tissue 1	adipocytes	High	APE	Uncertain	898
Adiposites	ENSG00000148516	soft tissue 2	adipocytes	High	APE	Supportive	84079
Adiposites	ENSG00000148606	breast	adipocytes	High	APE	Uncertain	2821
Adiposites	ENSG00000148606	soft tissue 1	adipocytes	High	APE	Uncertain	208
Adiposites	ENSG00000148606	soft tissue 2	adipocytes	High	APE	Uncertain	55702
Adiposites	ENSG00000148835	breast	adipocytes	High	APE	Supportive	23217
Adiposites	ENSG00000148835	soft tissue 1	adipocytes	High	APE	Supportive	26093
Adiposites	ENSG00000149480	soft tissue 2	adipocytes	High	APE	Supportive	11100
Adiposites	ENSG00000149532	breast	adipocytes	High	APE	Supportive	55101
Adiposites	ENSG00000149532	soft tissue 2	adipocytes	High	APE	Supportive	27181
Adiposites	ENSG00000149582	soft tissue 1	adipocytes	High	APE	Uncertain	29997
Adiposites	ENSG00000149582	soft tissue 2	adipocytes	High	APE	Uncertain	692091
Adiposites	ENSG00000149823	soft tissue 1	adipocytes	High	APE	Uncertain	102723460
Adiposites	ENSG00000149948	breast	adipocytes	High	APE	Uncertain	102724492
Adiposites	ENSG00000149948	soft tissue 1	adipocytes	High	APE	Uncertain	102723386
Adiposites	ENSG00000149948	soft tissue 2	adipocytes	High	APE	Uncertain	2109
Adiposites	ENSG00000150054	soft tissue 1	adipocytes	High	APE	Supportive	7297
Adiposites	ENSG00000150201	breast	adipocytes	High	APE	Uncertain	11140
Adiposites	ENSG00000150201	soft tissue 1	adipocytes	High	APE	Uncertain	8775
Adiposites	ENSG00000150201	soft tissue 2	adipocytes	High	APE	Uncertain	10945
Adiposites	ENSG00000150893	soft tissue 1	adipocytes	High	APE	Uncertain	2906
Adiposites	ENSG00000151065	breast	adipocytes	High	APE	Uncertain	22900
Adiposites	ENSG00000151065	soft tissue 2	adipocytes	High	APE	Uncertain	8605
Adiposites	ENSG00000151322	soft tissue 1	adipocytes	High	APE	Uncertain	3036
Adiposites	ENSG00000151322	soft tissue 2	adipocytes	High	APE	Uncertain	374882
Adiposites	ENSG00000151500	breast	adipocytes	High	APE	Supportive	26121
Adiposites	ENSG00000151500	soft tissue 1	adipocytes	High	APE	Supportive	29844
Adiposites	ENSG00000151500	soft tissue 2	adipocytes	High	APE	Supportive	23373
Adiposites	ENSG00000151687	breast	adipocytes	High	APE	Uncertain	93436
Adiposites	ENSG00000151718	soft tissue 1	adipocytes	High	APE	Uncertain	3249
Adiposites	ENSG00000151726	soft tissue 1	adipocytes	High	APE	Supportive	7639
Adiposites	ENSG00000151726	soft tissue 2	adipocytes	High	APE	Supportive	199731
Adiposites	ENSG00000152104	soft tissue 2	adipocytes	High	APE	Uncertain	1021
Adiposites	ENSG00000152422	soft tissue 1	adipocytes	High	APE	Supportive	5445
Adiposites	ENSG00000152422	soft tissue 2	adipocytes	High	APE	Supportive	29062
Adiposites	ENSG00000152592	soft tissue 2	adipocytes	High	APE	Uncertain	79872
Adiposites	ENSG00000152760	soft tissue 1	adipocytes	High	APE	Uncertain	1749
Adiposites	ENSG00000152784	breast	adipocytes	High	APE	Uncertain	1687
Adiposites	ENSG00000152784	soft tissue 1	adipocytes	High	APE	Uncertain	4967
Adiposites	ENSG00000152784	soft tissue 2	adipocytes	High	APE	Uncertain	858
Adiposites	ENSG00000153094	breast	adipocytes	High	APE	Supportive	857
Adiposites	ENSG00000153179	soft tissue 1	adipocytes	High	APE	Uncertain	3200
Adiposites	ENSG00000153187	breast	adipocytes	High	APE	Supportive	3203
Adiposites	ENSG00000153187	soft tissue 1	adipocytes	High	APE	Supportive	221927
Adiposites	ENSG00000153187	soft tissue 2	adipocytes	High	APE	Supportive	7434
Adiposites	ENSG00000153291	breast	adipocytes	High	APE	Uncertain	11112
Adiposites	ENSG00000153291	soft tissue 1	adipocytes	High	APE	Uncertain	101928168
Adiposites	ENSG00000153291	soft tissue 2	adipocytes	High	APE	Uncertain	644086
Adiposites	ENSG00000153774	breast	adipocytes	High	APE	Uncertain	1124
Adiposites	ENSG00000153774	soft tissue 2	adipocytes	High	APE	Uncertain	55033
Adiposites	ENSG00000153904	breast	adipocytes	High	APE	Uncertain	835
Adiposites	ENSG00000154265	soft tissue 2	adipocytes	High	APE	Uncertain	8896
Adiposites	ENSG00000154611	breast	adipocytes	High	APE	Uncertain	7586
Adiposites	ENSG00000154611	soft tissue 1	adipocytes	High	APE	Uncertain	8662
Adiposites	ENSG00000154611	soft tissue 2	adipocytes	High	APE	Uncertain	8976
Adiposites	ENSG00000154642	soft tissue 2	adipocytes	High	APE	Uncertain	7965
Adiposites	ENSG00000154832	breast	adipocytes	High	APE	Supportive	64598
Adiposites	ENSG00000154845	breast	adipocytes	High	APE	Uncertain	5078
Adiposites	ENSG00000154845	soft tissue 1	adipocytes	High	APE	Uncertain	5118
Adiposites	ENSG00000154845	soft tissue 2	adipocytes	High	APE	Uncertain	84132
Adiposites	ENSG00000154920	soft tissue 1	adipocytes	High	APE	Supportive	3614
Adiposites	ENSG00000154920	soft tissue 2	adipocytes	High	APE	Supportive	6119
Adiposites	ENSG00000154957	soft tissue 1	adipocytes	High	APE	Uncertain	10467
Adiposites	ENSG00000154957	soft tissue 2	adipocytes	High	APE	Uncertain	9678
Adiposites	ENSG00000155256	breast	adipocytes	High	APE	Uncertain	11281
Adiposites	ENSG00000155256	soft tissue 2	adipocytes	High	APE	Uncertain	54927
Adiposites	ENSG00000155640	breast	adipocytes	High	APE	Uncertain	55665
Adiposites	ENSG00000155640	soft tissue 1	adipocytes	High	APE	Uncertain	51422
Adiposites	ENSG00000155640	soft tissue 2	adipocytes	High	APE	Uncertain	2645
Adiposites	ENSG00000156076	soft tissue 1	adipocytes	High	APE	Uncertain	6505
Adiposites	ENSG00000156650	soft tissue 1	adipocytes	High	APE	Supportive	10927
Adiposites	ENSG00000156650	soft tissue 2	adipocytes	High	APE	Supportive	158471
Adiposites	ENSG00000156976	soft tissue 2	adipocytes	High	APE	Uncertain	1955
Adiposites	ENSG00000156983	breast	adipocytes	High	APE	Supportive	1842
Adiposites	ENSG00000157014	breast	adipocytes	High	APE	Uncertain	203
Adiposites	ENSG00000157093	breast	adipocytes	High	APE	Uncertain	54662
Adiposites	ENSG00000157093	soft tissue 1	adipocytes	High	APE	Uncertain	23189
Adiposites	ENSG00000157093	soft tissue 2	adipocytes	High	APE	Uncertain	102723606
Adiposites	ENSG00000157181	breast	adipocytes	High	APE	Uncertain	8939
Adiposites	ENSG00000157181	soft tissue 1	adipocytes	High	APE	Uncertain	320
Adiposites	ENSG00000157181	soft tissue 2	adipocytes	High	APE	Uncertain	5730
Adiposites	ENSG00000157212	breast	adipocytes	High	APE	Supportive	7763
Adiposites	ENSG00000157303	soft tissue 2	adipocytes	High	APE	Uncertain	26033
Adiposites	ENSG00000157657	soft tissue 1	adipocytes	High	APE	Uncertain	83937
Adiposites	ENSG00000158186	soft tissue 1	adipocytes	High	APE	Uncertain	59338
Adiposites	ENSG00000158373	breast	adipocytes	High	APE	Supportive	54462
Adiposites	ENSG00000158373	soft tissue 1	adipocytes	High	APE	Supportive	81621
Adiposites	ENSG00000158373	soft tissue 2	adipocytes	High	APE	Supportive	10360
Adiposites	ENSG00000158545	breast	adipocytes	High	APE	Supportive	51684
Adiposites	ENSG00000158545	soft tissue 2	adipocytes	High	APE	Supportive	23560
Adiposites	ENSG00000158683	soft tissue 2	adipocytes	High	APE	Uncertain	55149
Adiposites	ENSG00000158711	breast	adipocytes	High	APE	Supportive	10531
Adiposites	ENSG00000158711	soft tissue 1	adipocytes	High	APE	Supportive	1326
Adiposites	ENSG00000158856	soft tissue 2	adipocytes	High	APE	Uncertain	8453
Adiposites	ENSG00000158966	soft tissue 2	adipocytes	High	APE	Uncertain	56521
Adiposites	ENSG00000159256	soft tissue 1	adipocytes	High	APE	Uncertain	23232
Adiposites	ENSG00000159335	soft tissue 2	adipocytes	High	APE	Supportive	7343
Adiposites	ENSG00000160007	breast	adipocytes	High	APE	Supportive	22794
Adiposites	ENSG00000160007	soft tissue 1	adipocytes	High	APE	Supportive	102466986
Adiposites	ENSG00000160111	soft tissue 1	adipocytes	High	APE	Uncertain	54894
Adiposites	ENSG00000160183	soft tissue 2	adipocytes	High	APE	Uncertain	8688
Adiposites	ENSG00000160219	soft tissue 1	adipocytes	High	APE	Uncertain	51174
Adiposites	ENSG00000160219	soft tissue 2	adipocytes	High	APE	Uncertain	3837
Adiposites	ENSG00000160307	soft tissue 2	adipocytes	High	APE	Supportive	10951
Adiposites	ENSG00000160551	soft tissue 1	adipocytes	High	APE	Uncertain	5216
Adiposites	ENSG00000160633	soft tissue 1	adipocytes	High	APE	Supportive	8402
Adiposites	ENSG00000160633	soft tissue 2	adipocytes	High	APE	Supportive	4927
Adiposites	ENSG00000160679	breast	adipocytes	High	APE	Uncertain	708
Adiposites	ENSG00000160679	soft tissue 1	adipocytes	High	APE	Uncertain	9527
Adiposites	ENSG00000160679	soft tissue 2	adipocytes	High	APE	Uncertain	1819
Adiposites	ENSG00000160789	breast	adipocytes	High	APE	Supportive	55813
Adiposites	ENSG00000160789	soft tissue 1	adipocytes	High	APE	Supportive	100616387
Adiposites	ENSG00000161021	breast	adipocytes	High	APE	Uncertain	100616408
Adiposites	ENSG00000161021	soft tissue 2	adipocytes	High	APE	Uncertain	1655
Adiposites	ENSG00000161202	soft tissue 1	adipocytes	High	APE	Uncertain	9267
Adiposites	ENSG00000161243	soft tissue 1	adipocytes	High	APE	Uncertain	5717
Adiposites	ENSG00000161265	soft tissue 2	adipocytes	High	APE	Supportive	2648
Adiposites	ENSG00000161326	soft tissue 1	adipocytes	High	APE	Uncertain	6945
Adiposites	ENSG00000161328	soft tissue 1	adipocytes	High	APE	Supportive	51264
Adiposites	ENSG00000161328	soft tissue 2	adipocytes	High	APE	Supportive	10493
Adiposites	ENSG00000161526	breast	adipocytes	High	APE	Supportive	10014
Adiposites	ENSG00000161791	soft tissue 1	adipocytes	High	APE	Uncertain	51747
Adiposites	ENSG00000161791	soft tissue 2	adipocytes	High	APE	Uncertain	9343
Adiposites	ENSG00000161980	soft tissue 1	adipocytes	High	APE	Uncertain	7531
Adiposites	ENSG00000161980	soft tissue 2	adipocytes	High	APE	Uncertain	90410
Adiposites	ENSG00000162222	breast	adipocytes	High	APE	Uncertain	8456
Adiposites	ENSG00000162222	soft tissue 2	adipocytes	High	APE	Uncertain	6830
Adiposites	ENSG00000162231	breast	adipocytes	High	APE	Supportive	83871
Adiposites	ENSG00000162231	soft tissue 1	adipocytes	High	APE	Supportive	100861437
Adiposites	ENSG00000162231	soft tissue 2	adipocytes	High	APE	Supportive	57649
Adiposites	ENSG00000162302	breast	adipocytes	High	APE	Uncertain	102724287
Adiposites	ENSG00000162302	soft tissue 1	adipocytes	High	APE	Uncertain	23142
Adiposites	ENSG00000162302	soft tissue 2	adipocytes	High	APE	Uncertain	64854
Adiposites	ENSG00000162599	breast	adipocytes	High	APE	Supportive	26511
Adiposites	ENSG00000162599	soft tissue 1	adipocytes	High	APE	Supportive	10874
Adiposites	ENSG00000162599	soft tissue 2	adipocytes	High	APE	Supportive	7323
Adiposites	ENSG00000162613	soft tissue 1	adipocytes	High	APE	Supportive	1998
Adiposites	ENSG00000162613	soft tissue 2	adipocytes	High	APE	Supportive	27309
Adiposites	ENSG00000163041	breast	adipocytes	High	APE	Supportive	7466
Adiposites	ENSG00000163041	soft tissue 1	adipocytes	High	APE	Supportive	80273
Adiposites	ENSG00000163041	soft tissue 2	adipocytes	High	APE	Supportive	54433
Adiposites	ENSG00000163064	breast	adipocytes	High	APE	Uncertain	1182
Adiposites	ENSG00000163064	soft tissue 1	adipocytes	High	APE	Uncertain	51166
Adiposites	ENSG00000163064	soft tissue 2	adipocytes	High	APE	Uncertain	8532
Adiposites	ENSG00000163218	soft tissue 1	adipocytes	High	APE	Uncertain	55294
Adiposites	ENSG00000163320	breast	adipocytes	High	APE	Supportive	57620
Adiposites	ENSG00000163492	soft tissue 1	adipocytes	High	APE	Uncertain	579
Adiposites	ENSG00000163507	soft tissue 1	adipocytes	High	APE	Uncertain	51088
Adiposites	ENSG00000163507	soft tissue 2	adipocytes	High	APE	Uncertain	64151
Adiposites	ENSG00000163510	breast	adipocytes	High	APE	Supportive	29118
Adiposites	ENSG00000163530	breast	adipocytes	High	APE	Uncertain	1410
Adiposites	ENSG00000163624	breast	adipocytes	High	APE	Uncertain	120237
Adiposites	ENSG00000163624	soft tissue 1	adipocytes	High	APE	Uncertain	10553
Adiposites	ENSG00000163624	soft tissue 2	adipocytes	High	APE	Uncertain	1075
Adiposites	ENSG00000163659	breast	adipocytes	High	APE	Uncertain	91057
Adiposites	ENSG00000163666	breast	adipocytes	High	APE	Uncertain	8882
Adiposites	ENSG00000163781	breast	adipocytes	High	APE	Supportive	23788
Adiposites	ENSG00000163781	soft tissue 1	adipocytes	High	APE	Supportive	79864
Adiposites	ENSG00000163781	soft tissue 2	adipocytes	High	APE	Supportive	4013
Adiposites	ENSG00000163794	soft tissue 1	adipocytes	High	APE	Uncertain	29907
Adiposites	ENSG00000163794	soft tissue 2	adipocytes	High	APE	Uncertain	10938
Adiposites	ENSG00000163882	soft tissue 1	adipocytes	High	APE	Supportive	5007
Adiposites	ENSG00000163882	soft tissue 2	adipocytes	High	APE	Supportive	28960
Adiposites	ENSG00000163993	breast	adipocytes	High	APE	Uncertain	55291
Adiposites	ENSG00000163993	soft tissue 1	adipocytes	High	APE	Uncertain	64231
Adiposites	ENSG00000163993	soft tissue 2	adipocytes	High	APE	Uncertain	27339
Adiposites	ENSG00000164168	soft tissue 2	adipocytes	High	APE	Uncertain	887
Adiposites	ENSG00000164185	breast	adipocytes	High	APE	Uncertain	9828
Adiposites	ENSG00000164307	soft tissue 1	adipocytes	High	APE	Supportive	50862
Adiposites	ENSG00000164307	soft tissue 2	adipocytes	High	APE	Supportive	57562
Adiposites	ENSG00000164610	soft tissue 1	adipocytes	High	APE	Uncertain	1982
Adiposites	ENSG00000164754	breast	adipocytes	High	APE	Supportive	374378
Adiposites	ENSG00000164754	soft tissue 1	adipocytes	High	APE	Supportive	8050
Adiposites	ENSG00000164754	soft tissue 2	adipocytes	High	APE	Supportive	84680
Adiposites	ENSG00000164828	breast	adipocytes	High	APE	Supportive	8567
Adiposites	ENSG00000164828	soft tissue 1	adipocytes	High	APE	Supportive	55553
Adiposites	ENSG00000164828	soft tissue 2	adipocytes	High	APE	Supportive	23086
Adiposites	ENSG00000164879	soft tissue 1	adipocytes	High	APE	Supportive	2965
Adiposites	ENSG00000164879	soft tissue 2	adipocytes	High	APE	Supportive	5715
Adiposites	ENSG00000164889	soft tissue 2	adipocytes	High	APE	Supportive	102724403
Adiposites	ENSG00000164953	breast	adipocytes	High	APE	Supportive	25766
Adiposites	ENSG00000164953	soft tissue 1	adipocytes	High	APE	Supportive	23603
Adiposites	ENSG00000164953	soft tissue 2	adipocytes	High	APE	Supportive	4598
Adiposites	ENSG00000165119	breast	adipocytes	High	APE	Supportive	51561
Adiposites	ENSG00000165119	soft tissue 1	adipocytes	High	APE	Supportive	65117
Adiposites	ENSG00000165119	soft tissue 2	adipocytes	High	APE	Supportive	4617
Adiposites	ENSG00000165120	soft tissue 2	adipocytes	High	APE	Uncertain	4048
Adiposites	ENSG00000165197	breast	adipocytes	High	APE	Uncertain	101928830
Adiposites	ENSG00000165197	soft tissue 1	adipocytes	High	APE	Uncertain	55110
Adiposites	ENSG00000165280	soft tissue 1	adipocytes	High	APE	Supportive	55846
Adiposites	ENSG00000165280	soft tissue 2	adipocytes	High	APE	Supportive	100507424
Adiposites	ENSG00000165383	soft tissue 1	adipocytes	High	APE	Uncertain	56341
Adiposites	ENSG00000165512	breast	adipocytes	High	APE	Uncertain	51699
Adiposites	ENSG00000165512	soft tissue 1	adipocytes	High	APE	Uncertain	80824
Adiposites	ENSG00000165512	soft tissue 2	adipocytes	High	APE	Uncertain	1389
Adiposites	ENSG00000165521	soft tissue 2	adipocytes	High	APE	Uncertain	79676
Adiposites	ENSG00000165526	soft tissue 1	adipocytes	High	APE	Uncertain	4939
Adiposites	ENSG00000165526	soft tissue 2	adipocytes	High	APE	Uncertain	8437
Adiposites	ENSG00000165650	soft tissue 2	adipocytes	High	APE	Uncertain	397
Adiposites	ENSG00000165724	soft tissue 1	adipocytes	High	APE	Supportive	57696
Adiposites	ENSG00000165724	soft tissue 2	adipocytes	High	APE	Supportive	5985
Adiposites	ENSG00000165805	soft tissue 1	adipocytes	High	APE	Uncertain	2054
Adiposites	ENSG00000165805	soft tissue 2	adipocytes	High	APE	Uncertain	57122
Adiposites	ENSG00000165886	breast	adipocytes	High	APE	Uncertain	11052
Adiposites	ENSG00000165886	soft tissue 1	adipocytes	High	APE	Uncertain	51258
Adiposites	ENSG00000165886	soft tissue 2	adipocytes	High	APE	Uncertain	2597
Adiposites	ENSG00000165916	soft tissue 2	adipocytes	High	APE	Supportive	1108
Adiposites	ENSG00000165934	soft tissue 1	adipocytes	High	APE	Supportive	50813
Adiposites	ENSG00000165966	soft tissue 2	adipocytes	High	APE	Uncertain	7167
Adiposites	ENSG00000165970	soft tissue 1	adipocytes	High	APE	Uncertain	113246
Adiposites	ENSG00000165970	soft tissue 2	adipocytes	High	APE	Uncertain	3945
Adiposites	ENSG00000166033	breast	adipocytes	High	APE	Supportive	55907
Adiposites	ENSG00000166033	soft tissue 2	adipocytes	High	APE	Supportive	6489
Adiposites	ENSG00000166046	soft tissue 1	adipocytes	High	APE	Uncertain	1911
Adiposites	ENSG00000166111	soft tissue 2	adipocytes	High	APE	Uncertain	55188
Adiposites	ENSG00000166130	soft tissue 1	adipocytes	High	APE	Supportive	3820
Adiposites	ENSG00000166145	breast	adipocytes	High	APE	Uncertain	10384
Adiposites	ENSG00000166145	soft tissue 1	adipocytes	High	APE	Uncertain	2444
Adiposites	ENSG00000166145	soft tissue 2	adipocytes	High	APE	Uncertain	51389
Adiposites	ENSG00000166192	soft tissue 1	adipocytes	High	APE	Supportive	55003
Adiposites	ENSG00000166211	breast	adipocytes	High	APE	Uncertain	4739
Adiposites	ENSG00000166211	soft tissue 1	adipocytes	High	APE	Uncertain	4121
Adiposites	ENSG00000166211	soft tissue 2	adipocytes	High	APE	Uncertain	57515
Adiposites	ENSG00000166265	soft tissue 1	adipocytes	High	APE	Uncertain	135114
Adiposites	ENSG00000166265	soft tissue 2	adipocytes	High	APE	Uncertain	2178
Adiposites	ENSG00000166275	breast	adipocytes	High	APE	Uncertain	222658
Adiposites	ENSG00000166275	soft tissue 1	adipocytes	High	APE	Uncertain	6428
Adiposites	ENSG00000166275	soft tissue 2	adipocytes	High	APE	Uncertain	6648
Adiposites	ENSG00000166402	soft tissue 1	adipocytes	High	APE	Uncertain	100129518
Adiposites	ENSG00000166426	soft tissue 1	adipocytes	High	APE	Uncertain	55776
Adiposites	ENSG00000166426	soft tissue 2	adipocytes	High	APE	Uncertain	60468
Adiposites	ENSG00000166450	breast	adipocytes	High	APE	Supportive	26036
Adiposites	ENSG00000166450	soft tissue 2	adipocytes	High	APE	Supportive	51715
Adiposites	ENSG00000166750	breast	adipocytes	High	APE	Uncertain	81491
Adiposites	ENSG00000166750	soft tissue 1	adipocytes	High	APE	Uncertain	26235
Adiposites	ENSG00000166750	soft tissue 2	adipocytes	High	APE	Uncertain	2822
Adiposites	ENSG00000166762	soft tissue 1	adipocytes	High	APE	Uncertain	10767
Adiposites	ENSG00000166819	breast	adipocytes	High	APE	Supportive	9896
Adiposites	ENSG00000166819	soft tissue 1	adipocytes	High	APE	Supportive	57221
Adiposites	ENSG00000166819	soft tissue 2	adipocytes	High	APE	Supportive	7922
Adiposites	ENSG00000166896	soft tissue 1	adipocytes	High	APE	Uncertain	54346
Adiposites	ENSG00000166946	breast	adipocytes	High	APE	Supportive	51596
Adiposites	ENSG00000166946	soft tissue 2	adipocytes	High	APE	Supportive	9444
Adiposites	ENSG00000167112	soft tissue 1	adipocytes	High	APE	Uncertain	705
Adiposites	ENSG00000167112	soft tissue 2	adipocytes	High	APE	Uncertain	6908
Adiposites	ENSG00000167173	breast	adipocytes	High	APE	Uncertain	2979
Adiposites	ENSG00000167173	soft tissue 1	adipocytes	High	APE	Uncertain	23506
Adiposites	ENSG00000167173	soft tissue 2	adipocytes	High	APE	Uncertain	51069
Adiposites	ENSG00000167216	breast	adipocytes	High	APE	Uncertain	23113
Adiposites	ENSG00000167216	soft tissue 1	adipocytes	High	APE	Uncertain	56940
Adiposites	ENSG00000167216	soft tissue 2	adipocytes	High	APE	Uncertain	100653247
Adiposites	ENSG00000167244	soft tissue 1	adipocytes	High	APE	Uncertain	2762
Adiposites	ENSG00000167244	soft tissue 2	adipocytes	High	APE	Uncertain	7422
Adiposites	ENSG00000167513	soft tissue 2	adipocytes	High	APE	Uncertain	8899
Adiposites	ENSG00000167522	soft tissue 1	adipocytes	High	APE	Supportive	11120
Adiposites	ENSG00000167566	breast	adipocytes	High	APE	Uncertain	3910
Adiposites	ENSG00000167566	soft tissue 1	adipocytes	High	APE	Uncertain	9450
Adiposites	ENSG00000167566	soft tissue 2	adipocytes	High	APE	Uncertain	9096
Adiposites	ENSG00000167588	soft tissue 1	adipocytes	High	APE	Supportive	83594
Adiposites	ENSG00000167634	soft tissue 2	adipocytes	High	APE	Uncertain	11044
Adiposites	ENSG00000167635	breast	adipocytes	High	APE	Supportive	10112
Adiposites	ENSG00000167635	soft tissue 2	adipocytes	High	APE	Supportive	10884
Adiposites	ENSG00000167657	breast	adipocytes	High	APE	Uncertain	102723751
Adiposites	ENSG00000167657	soft tissue 1	adipocytes	High	APE	Uncertain	3313
Adiposites	ENSG00000167674	breast	adipocytes	High	APE	Supportive	5201
Adiposites	ENSG00000167674	soft tissue 2	adipocytes	High	APE	Supportive	3550
Adiposites	ENSG00000167716	breast	adipocytes	High	APE	Uncertain	10087
Adiposites	ENSG00000167716	soft tissue 2	adipocytes	High	APE	Uncertain	55819
Adiposites	ENSG00000168038	soft tissue 2	adipocytes	High	APE	Uncertain	7265
Adiposites	ENSG00000168096	breast	adipocytes	High	APE	Uncertain	5924
Adiposites	ENSG00000168096	soft tissue 1	adipocytes	High	APE	Uncertain	900
Adiposites	ENSG00000168096	soft tissue 2	adipocytes	High	APE	Uncertain	10923
Adiposites	ENSG00000168148	breast	adipocytes	High	APE	Supportive	4883
Adiposites	ENSG00000168148	soft tissue 1	adipocytes	High	APE	Supportive	83989
Adiposites	ENSG00000168148	soft tissue 2	adipocytes	High	APE	Supportive	4012
Adiposites	ENSG00000168242	breast	adipocytes	High	APE	Supportive	5144
Adiposites	ENSG00000168242	soft tissue 1	adipocytes	High	APE	Supportive	5810
Adiposites	ENSG00000168260	breast	adipocytes	High	APE	Uncertain	10111
Adiposites	ENSG00000168260	soft tissue 2	adipocytes	High	APE	Uncertain	3567
Adiposites	ENSG00000168298	breast	adipocytes	High	APE	Uncertain	6500
Adiposites	ENSG00000168298	soft tissue 1	adipocytes	High	APE	Uncertain	2908
Adiposites	ENSG00000168298	soft tissue 2	adipocytes	High	APE	Uncertain	56951
Adiposites	ENSG00000168434	breast	adipocytes	High	APE	Uncertain	23398
Adiposites	ENSG00000168769	breast	adipocytes	High	APE	Uncertain	3977
Adiposites	ENSG00000168769	soft tissue 1	adipocytes	High	APE	Uncertain	373
Adiposites	ENSG00000168769	soft tissue 2	adipocytes	High	APE	Uncertain	23548
Adiposites	ENSG00000168811	soft tissue 1	adipocytes	High	APE	Uncertain	9555
Adiposites	ENSG00000168876	breast	adipocytes	High	APE	Uncertain	57222
Adiposites	ENSG00000168876	soft tissue 1	adipocytes	High	APE	Uncertain	8614
Adiposites	ENSG00000168876	soft tissue 2	adipocytes	High	APE	Uncertain	23567
Adiposites	ENSG00000169184	soft tissue 1	adipocytes	High	APE	Uncertain	1962
Adiposites	ENSG00000169184	soft tissue 2	adipocytes	High	APE	Uncertain	10051
Adiposites	ENSG00000169418	breast	adipocytes	High	APE	Uncertain	51300
Adiposites	ENSG00000169439	soft tissue 1	adipocytes	High	APE	Uncertain	51185
Adiposites	ENSG00000169439	soft tissue 2	adipocytes	High	APE	Uncertain	7337
Adiposites	ENSG00000169446	soft tissue 1	adipocytes	High	APE	Uncertain	80321
Adiposites	ENSG00000169564	breast	adipocytes	High	APE	Supportive	7029
Adiposites	ENSG00000169592	soft tissue 1	adipocytes	High	APE	Uncertain	11235
Adiposites	ENSG00000169592	soft tissue 2	adipocytes	High	APE	Uncertain	5576
Adiposites	ENSG00000169612	soft tissue 1	adipocytes	High	APE	Supportive	23527
Adiposites	ENSG00000169679	soft tissue 2	adipocytes	High	APE	Uncertain	11334
Adiposites	ENSG00000169718	soft tissue 1	adipocytes	High	APE	Uncertain	10641
Adiposites	ENSG00000169718	soft tissue 2	adipocytes	High	APE	Uncertain	57415
Adiposites	ENSG00000169744	breast	adipocytes	High	APE	Supportive	55081
Adiposites	ENSG00000169744	soft tissue 1	adipocytes	High	APE	Supportive	59345
Adiposites	ENSG00000169744	soft tissue 2	adipocytes	High	APE	Supportive	2632
Adiposites	ENSG00000169871	soft tissue 1	adipocytes	High	APE	Uncertain	7372
Adiposites	ENSG00000169891	soft tissue 1	adipocytes	High	APE	Uncertain	5361
Adiposites	ENSG00000169902	breast	adipocytes	High	APE	Uncertain	523
Adiposites	ENSG00000170323	soft tissue 1	adipocytes	High	APE	Supportive	50512
Adiposites	ENSG00000170323	soft tissue 2	adipocytes	High	APE	Supportive	22937
Adiposites	ENSG00000170396	breast	adipocytes	High	APE	Uncertain	11222
Adiposites	ENSG00000170485	soft tissue 2	adipocytes	High	APE	Uncertain	57088
Adiposites	ENSG00000170608	soft tissue 1	adipocytes	High	APE	Uncertain	51409
Adiposites	ENSG00000170608	soft tissue 2	adipocytes	High	APE	Uncertain	1154
Adiposites	ENSG00000170801	breast	adipocytes	High	APE	Uncertain	57599
Adiposites	ENSG00000170801	soft tissue 2	adipocytes	High	APE	Uncertain	84836
Adiposites	ENSG00000170852	breast	adipocytes	High	APE	Uncertain	23007
Adiposites	ENSG00000170852	soft tissue 1	adipocytes	High	APE	Uncertain	6747
Adiposites	ENSG00000170852	soft tissue 2	adipocytes	High	APE	Uncertain	27086
Adiposites	ENSG00000170876	soft tissue 2	adipocytes	High	APE	Uncertain	1981
Adiposites	ENSG00000171116	breast	adipocytes	High	APE	Uncertain	6787
Adiposites	ENSG00000171116	soft tissue 1	adipocytes	High	APE	Uncertain	30818
Adiposites	ENSG00000171116	soft tissue 2	adipocytes	High	APE	Uncertain	4691
Adiposites	ENSG00000171129	breast	adipocytes	High	APE	Uncertain	55240
Adiposites	ENSG00000171129	soft tissue 1	adipocytes	High	APE	Uncertain	10254
Adiposites	ENSG00000171129	soft tissue 2	adipocytes	High	APE	Uncertain	2820
Adiposites	ENSG00000171155	breast	adipocytes	High	APE	Uncertain	90
Adiposites	ENSG00000171155	soft tissue 2	adipocytes	High	APE	Uncertain	29959
Adiposites	ENSG00000171444	breast	adipocytes	High	APE	Uncertain	3694
Adiposites	ENSG00000171444	soft tissue 2	adipocytes	High	APE	Uncertain	100505984
Adiposites	ENSG00000171448	soft tissue 1	adipocytes	High	APE	Uncertain	10213
Adiposites	ENSG00000171488	soft tissue 2	adipocytes	High	APE	Uncertain	5496
Adiposites	ENSG00000171540	breast	adipocytes	High	APE	Uncertain	5136
Adiposites	ENSG00000171540	soft tissue 1	adipocytes	High	APE	Uncertain	54760
Adiposites	ENSG00000171540	soft tissue 2	adipocytes	High	APE	Uncertain	64427
Adiposites	ENSG00000171680	soft tissue 2	adipocytes	High	APE	Uncertain	6711
Adiposites	ENSG00000171817	breast	adipocytes	High	APE	Supportive	550
Adiposites	ENSG00000171817	soft tissue 1	adipocytes	High	APE	Supportive	2591
Adiposites	ENSG00000171817	soft tissue 2	adipocytes	High	APE	Supportive	10314
Adiposites	ENSG00000172037	breast	adipocytes	High	APE	Supportive	2335
Adiposites	ENSG00000172216	soft tissue 2	adipocytes	High	APE	Supportive	55825
Adiposites	ENSG00000172594	soft tissue 1	adipocytes	High	APE	Uncertain	25972
Adiposites	ENSG00000172733	breast	adipocytes	High	APE	Uncertain	9736
Adiposites	ENSG00000172733	soft tissue 2	adipocytes	High	APE	Uncertain	79031
Adiposites	ENSG00000172789	breast	adipocytes	High	APE	Uncertain	3336
Adiposites	ENSG00000172831	soft tissue 1	adipocytes	High	APE	Supportive	51652
Adiposites	ENSG00000172831	soft tissue 2	adipocytes	High	APE	Supportive	100526767
Adiposites	ENSG00000173120	soft tissue 2	adipocytes	High	APE	Supportive	9173
Adiposites	ENSG00000173207	breast	adipocytes	High	APE	Uncertain	80146
Adiposites	ENSG00000173207	soft tissue 1	adipocytes	High	APE	Uncertain	10058
Adiposites	ENSG00000173207	soft tissue 2	adipocytes	High	APE	Uncertain	5510
Adiposites	ENSG00000173273	breast	adipocytes	High	APE	Supportive	23178
Adiposites	ENSG00000173548	soft tissue 1	adipocytes	High	APE	Uncertain	26003
Adiposites	ENSG00000173572	breast	adipocytes	High	APE	Uncertain	23683
Adiposites	ENSG00000173572	soft tissue 1	adipocytes	High	APE	Uncertain	22930
Adiposites	ENSG00000173572	soft tissue 2	adipocytes	High	APE	Uncertain	1746
Adiposites	ENSG00000174243	breast	adipocytes	High	APE	Uncertain	5000
Adiposites	ENSG00000174255	soft tissue 1	adipocytes	High	APE	Uncertain	7341
Adiposites	ENSG00000174255	soft tissue 2	adipocytes	High	APE	Uncertain	4780
Adiposites	ENSG00000175356	soft tissue 1	adipocytes	High	APE	Uncertain	2956
Adiposites	ENSG00000175787	breast	adipocytes	High	APE	Uncertain	6697
Adiposites	ENSG00000175787	soft tissue 2	adipocytes	High	APE	Uncertain	607
Adiposites	ENSG00000176177	soft tissue 1	adipocytes	High	APE	Uncertain	5396
Adiposites	ENSG00000176371	breast	adipocytes	High	APE	Supportive	79906
Adiposites	ENSG00000176371	soft tissue 1	adipocytes	High	APE	Supportive	9068
Adiposites	ENSG00000176371	soft tissue 2	adipocytes	High	APE	Supportive	9731
Adiposites	ENSG00000176473	soft tissue 1	adipocytes	High	APE	Uncertain	9917
Adiposites	ENSG00000176732	soft tissue 1	adipocytes	High	APE	Uncertain	26038
Adiposites	ENSG00000177082	breast	adipocytes	High	APE	Uncertain	11315
Adiposites	ENSG00000177156	breast	adipocytes	High	APE	Uncertain	102724203
Adiposites	ENSG00000177156	soft tissue 1	adipocytes	High	APE	Uncertain	6429
Adiposites	ENSG00000177156	soft tissue 2	adipocytes	High	APE	Uncertain	51102
Adiposites	ENSG00000177225	soft tissue 1	adipocytes	High	APE	Uncertain	5906
Adiposites	ENSG00000177225	soft tissue 2	adipocytes	High	APE	Uncertain	3065
Adiposites	ENSG00000177469	soft tissue 1	adipocytes	High	APE	Supportive	829
Adiposites	ENSG00000177469	soft tissue 2	adipocytes	High	APE	Supportive	127544
Adiposites	ENSG00000177565	breast	adipocytes	High	APE	Supportive	28956
Adiposites	ENSG00000177565	soft tissue 1	adipocytes	High	APE	Supportive	4209
Adiposites	ENSG00000177807	breast	adipocytes	High	APE	Uncertain	6723
Adiposites	ENSG00000177807	soft tissue 1	adipocytes	High	APE	Uncertain	54823
Adiposites	ENSG00000177807	soft tissue 2	adipocytes	High	APE	Uncertain	10459
Adiposites	ENSG00000178403	breast	adipocytes	High	APE	Uncertain	6738
Adiposites	ENSG00000178403	soft tissue 1	adipocytes	High	APE	Uncertain	9295
Adiposites	ENSG00000178403	soft tissue 2	adipocytes	High	APE	Uncertain	23207
Adiposites	ENSG00000178585	soft tissue 1	adipocytes	High	APE	Uncertain	2494
Adiposites	ENSG00000178585	soft tissue 2	adipocytes	High	APE	Uncertain	252839
Adiposites	ENSG00000178605	soft tissue 1	adipocytes	High	APE	Uncertain	54936
Adiposites	ENSG00000178804	breast	adipocytes	High	APE	Uncertain	64960
Adiposites	ENSG00000179057	breast	adipocytes	High	APE	Uncertain	64121
Adiposites	ENSG00000179057	soft tissue 1	adipocytes	High	APE	Uncertain	8564
Adiposites	ENSG00000179057	soft tissue 2	adipocytes	High	APE	Uncertain	10000
Adiposites	ENSG00000179119	breast	adipocytes	High	APE	Uncertain	2117
Adiposites	ENSG00000179119	soft tissue 1	adipocytes	High	APE	Uncertain	6390
Adiposites	ENSG00000179119	soft tissue 2	adipocytes	High	APE	Uncertain	10765
Adiposites	ENSG00000179295	soft tissue 1	adipocytes	High	APE	Supportive	81569
Adiposites	ENSG00000179295	soft tissue 2	adipocytes	High	APE	Supportive	1486
Adiposites	ENSG00000179335	breast	adipocytes	High	APE	Supportive	54680
Adiposites	ENSG00000179604	soft tissue 1	adipocytes	High	APE	Uncertain	2635
Adiposites	ENSG00000179630	soft tissue 1	adipocytes	High	APE	Uncertain	5129
Adiposites	ENSG00000179833	soft tissue 2	adipocytes	High	APE	Supportive	51107
Adiposites	ENSG00000180035	soft tissue 2	adipocytes	High	APE	Uncertain	10969
Adiposites	ENSG00000180263	soft tissue 2	adipocytes	High	APE	Supportive	102465439
Adiposites	ENSG00000180354	soft tissue 1	adipocytes	High	APE	Uncertain	9670
Adiposites	ENSG00000180354	soft tissue 2	adipocytes	High	APE	Uncertain	79033
Adiposites	ENSG00000180596	breast	adipocytes	High	APE	Supportive	8643
Adiposites	ENSG00000180596	soft tissue 1	adipocytes	High	APE	Supportive	5052
Adiposites	ENSG00000180667	soft tissue 1	adipocytes	High	APE	Supportive	80133
Adiposites	ENSG00000180815	soft tissue 2	adipocytes	High	APE	Uncertain	5825
Adiposites	ENSG00000180992	breast	adipocytes	High	APE	Uncertain	9588
Adiposites	ENSG00000181135	soft tissue 1	adipocytes	High	APE	Supportive	55157
Adiposites	ENSG00000181163	breast	adipocytes	High	APE	Supportive	11123
Adiposites	ENSG00000181163	soft tissue 1	adipocytes	High	APE	Supportive	55758
Adiposites	ENSG00000181163	soft tissue 2	adipocytes	High	APE	Supportive	6118
Adiposites	ENSG00000181481	soft tissue 1	adipocytes	High	APE	Uncertain	5511
Adiposites	ENSG00000181481	soft tissue 2	adipocytes	High	APE	Uncertain	23673
Adiposites	ENSG00000181634	breast	adipocytes	High	APE	Uncertain	23184
Adiposites	ENSG00000181634	soft tissue 1	adipocytes	High	APE	Uncertain	102723954
Adiposites	ENSG00000181634	soft tissue 2	adipocytes	High	APE	Uncertain	1509
Adiposites	ENSG00000181722	soft tissue 1	adipocytes	High	APE	Uncertain	10274
Adiposites	ENSG00000181722	soft tissue 2	adipocytes	High	APE	Uncertain	6230
Adiposites	ENSG00000182093	soft tissue 1	adipocytes	High	APE	Uncertain	9928
Adiposites	ENSG00000182095	soft tissue 1	adipocytes	High	APE	Uncertain	83479
Adiposites	ENSG00000182095	soft tissue 2	adipocytes	High	APE	Uncertain	23271
Adiposites	ENSG00000182108	breast	adipocytes	High	APE	Uncertain	22926
Adiposites	ENSG00000182263	soft tissue 2	adipocytes	High	APE	Supportive	8828
Adiposites	ENSG00000182319	soft tissue 2	adipocytes	High	APE	Uncertain	1385
Adiposites	ENSG00000182551	breast	adipocytes	High	APE	Uncertain	79630
Adiposites	ENSG00000182551	soft tissue 1	adipocytes	High	APE	Uncertain	9789
Adiposites	ENSG00000182551	soft tissue 2	adipocytes	High	APE	Uncertain	1268
Adiposites	ENSG00000182572	breast	adipocytes	High	APE	Uncertain	7128
Adiposites	ENSG00000182572	soft tissue 1	adipocytes	High	APE	Uncertain	9465
Adiposites	ENSG00000182572	soft tissue 2	adipocytes	High	APE	Uncertain	10981
Adiposites	ENSG00000182718	soft tissue 2	adipocytes	High	APE	Supportive	4602
Adiposites	ENSG00000182732	soft tissue 1	adipocytes	High	APE	Uncertain	81847
Adiposites	ENSG00000182732	soft tissue 2	adipocytes	High	APE	Uncertain	1490
Adiposites	ENSG00000182810	soft tissue 2	adipocytes	High	APE	Uncertain	6943
Adiposites	ENSG00000182885	soft tissue 2	adipocytes	High	APE	Uncertain	8673
Adiposites	ENSG00000182944	breast	adipocytes	High	APE	Supportive	2309
Adiposites	ENSG00000182944	soft tissue 1	adipocytes	High	APE	Supportive	6185
Adiposites	ENSG00000182944	soft tissue 2	adipocytes	High	APE	Supportive	5918
Adiposites	ENSG00000183060	soft tissue 1	adipocytes	High	APE	Uncertain	7347
Adiposites	ENSG00000183128	breast	adipocytes	High	APE	Uncertain	27253
Adiposites	ENSG00000183128	soft tissue 1	adipocytes	High	APE	Uncertain	22936
Adiposites	ENSG00000183128	soft tissue 2	adipocytes	High	APE	Uncertain	687
Adiposites	ENSG00000183207	breast	adipocytes	High	APE	Supportive	51692
Adiposites	ENSG00000183207	soft tissue 1	adipocytes	High	APE	Supportive	5887
Adiposites	ENSG00000183207	soft tissue 2	adipocytes	High	APE	Supportive	23307
Adiposites	ENSG00000183495	soft tissue 2	adipocytes	High	APE	Supportive	6418
Adiposites	ENSG00000183598	breast	adipocytes	High	APE	Uncertain	646817
Adiposites	ENSG00000183598	soft tissue 1	adipocytes	High	APE	Uncertain	2733
Adiposites	ENSG00000183598	soft tissue 2	adipocytes	High	APE	Uncertain	51552
Adiposites	ENSG00000183684	breast	adipocytes	High	APE	Supportive	22954
Adiposites	ENSG00000183684	soft tissue 1	adipocytes	High	APE	Supportive	4702
Adiposites	ENSG00000183684	soft tissue 2	adipocytes	High	APE	Supportive	79109
Adiposites	ENSG00000168038	soft tissue 2	adipocytes	High	APE	Uncertain	8013
Adiposites	ENSG00000168096	breast	adipocytes	High	APE	Uncertain	84878
Adiposites	ENSG00000168096	soft tissue 1	adipocytes	High	APE	Uncertain	83982
Adiposites	ENSG00000168096	soft tissue 2	adipocytes	High	APE	Uncertain	83544
Adiposites	ENSG00000168148	breast	adipocytes	High	APE	Supportive	23093
Adiposites	ENSG00000168148	soft tissue 1	adipocytes	High	APE	Supportive	1743
Adiposites	ENSG00000168148	soft tissue 2	adipocytes	High	APE	Supportive	7043
Adiposites	ENSG00000168242	breast	adipocytes	High	APE	Supportive	58517
Adiposites	ENSG00000168242	soft tissue 1	adipocytes	High	APE	Supportive	8892
Adiposites	ENSG00000168260	breast	adipocytes	High	APE	Uncertain	9913
Adiposites	ENSG00000168260	soft tissue 2	adipocytes	High	APE	Uncertain	1788
Adiposites	ENSG00000168298	breast	adipocytes	High	APE	Uncertain	51646
Adiposites	ENSG00000168298	soft tissue 1	adipocytes	High	APE	Uncertain	25940
Adiposites	ENSG00000168298	soft tissue 2	adipocytes	High	APE	Uncertain	25927
Adiposites	ENSG00000168434	breast	adipocytes	High	APE	Uncertain	55719
Adiposites	ENSG00000168769	breast	adipocytes	High	APE	Uncertain	83401
Adiposites	ENSG00000168769	soft tissue 1	adipocytes	High	APE	Uncertain	57678
Adiposites	ENSG00000168769	soft tissue 2	adipocytes	High	APE	Uncertain	51076
Adiposites	ENSG00000168811	soft tissue 1	adipocytes	High	APE	Uncertain	26507
Adiposites	ENSG00000168876	breast	adipocytes	High	APE	Uncertain	55717
Adiposites	ENSG00000168876	soft tissue 1	adipocytes	High	APE	Uncertain	3213
Adiposites	ENSG00000168876	soft tissue 2	adipocytes	High	APE	Uncertain	79886
Adiposites	ENSG00000169184	soft tissue 1	adipocytes	High	APE	Uncertain	80129
Adiposites	ENSG00000169184	soft tissue 2	adipocytes	High	APE	Uncertain	57480
Adiposites	ENSG00000169418	breast	adipocytes	High	APE	Uncertain	56124
Adiposites	ENSG00000169439	soft tissue 1	adipocytes	High	APE	Uncertain	83884
Adiposites	ENSG00000169439	soft tissue 2	adipocytes	High	APE	Uncertain	8995
Adiposites	ENSG00000169446	soft tissue 1	adipocytes	High	APE	Uncertain	89866
Adiposites	ENSG00000169564	breast	adipocytes	High	APE	Supportive	2853
Adiposites	ENSG00000169592	soft tissue 1	adipocytes	High	APE	Uncertain	83887
Adiposites	ENSG00000169592	soft tissue 2	adipocytes	High	APE	Uncertain	79684
Adiposites	ENSG00000169612	soft tissue 1	adipocytes	High	APE	Supportive	63970
Adiposites	ENSG00000169679	soft tissue 2	adipocytes	High	APE	Uncertain	84318
Adiposites	ENSG00000169718	soft tissue 1	adipocytes	High	APE	Uncertain	11193
Adiposites	ENSG00000169718	soft tissue 2	adipocytes	High	APE	Uncertain	11340
Adiposites	ENSG00000169744	breast	adipocytes	High	APE	Supportive	51307
Adiposites	ENSG00000169744	soft tissue 1	adipocytes	High	APE	Supportive	100128966
Adiposites	ENSG00000169744	soft tissue 2	adipocytes	High	APE	Supportive	51247
Adiposites	ENSG00000169871	soft tissue 1	adipocytes	High	APE	Uncertain	51780
Adiposites	ENSG00000169891	soft tissue 1	adipocytes	High	APE	Uncertain	1958
Adiposites	ENSG00000169902	breast	adipocytes	High	APE	Uncertain	22835
Adiposites	ENSG00000170323	soft tissue 1	adipocytes	High	APE	Supportive	83468
Adiposites	ENSG00000170323	soft tissue 2	adipocytes	High	APE	Supportive	4801
Adiposites	ENSG00000170396	breast	adipocytes	High	APE	Uncertain	317
Adiposites	ENSG00000170485	soft tissue 2	adipocytes	High	APE	Uncertain	8795
Adiposites	ENSG00000170608	soft tissue 1	adipocytes	High	APE	Uncertain	5533
Adiposites	ENSG00000170608	soft tissue 2	adipocytes	High	APE	Uncertain	23435
Adiposites	ENSG00000170801	breast	adipocytes	High	APE	Uncertain	51123
Adiposites	ENSG00000170801	soft tissue 2	adipocytes	High	APE	Uncertain	10987
Adiposites	ENSG00000170852	breast	adipocytes	High	APE	Uncertain	8165
Adiposites	ENSG00000170852	soft tissue 1	adipocytes	High	APE	Uncertain	6909
Adiposites	ENSG00000170852	soft tissue 2	adipocytes	High	APE	Uncertain	56155
Adiposites	ENSG00000170876	soft tissue 2	adipocytes	High	APE	Uncertain	81558
Adiposites	ENSG00000171116	breast	adipocytes	High	APE	Uncertain	9227
Adiposites	ENSG00000171116	soft tissue 1	adipocytes	High	APE	Uncertain	84902
Adiposites	ENSG00000171116	soft tissue 2	adipocytes	High	APE	Uncertain	57616
Adiposites	ENSG00000171129	breast	adipocytes	High	APE	Uncertain	55269
Adiposites	ENSG00000171129	soft tissue 1	adipocytes	High	APE	Uncertain	256051
Adiposites	ENSG00000171129	soft tissue 2	adipocytes	High	APE	Uncertain	65982
Adiposites	ENSG00000171155	breast	adipocytes	High	APE	Uncertain	23024
Adiposites	ENSG00000171155	soft tissue 2	adipocytes	High	APE	Uncertain	81930
Adiposites	ENSG00000171444	breast	adipocytes	High	APE	Uncertain	1408
Adiposites	ENSG00000171444	soft tissue 2	adipocytes	High	APE	Uncertain	91614
Adiposites	ENSG00000171448	soft tissue 1	adipocytes	High	APE	Uncertain	10804
Adiposites	ENSG00000171488	soft tissue 2	adipocytes	High	APE	Uncertain	10657
Adiposites	ENSG00000171540	breast	adipocytes	High	APE	Uncertain	55116
Adiposites	ENSG00000171540	soft tissue 1	adipocytes	High	APE	Uncertain	22865
Adiposites	ENSG00000171540	soft tissue 2	adipocytes	High	APE	Uncertain	23244
Adiposites	ENSG00000171680	soft tissue 2	adipocytes	High	APE	Uncertain	80008
Adiposites	ENSG00000171817	breast	adipocytes	High	APE	Supportive	7579
Adiposites	ENSG00000171817	soft tissue 1	adipocytes	High	APE	Supportive	114784
Adiposites	ENSG00000171817	soft tissue 2	adipocytes	High	APE	Supportive	23155
Adiposites	ENSG00000172037	breast	adipocytes	High	APE	Supportive	29899
Adiposites	ENSG00000172216	soft tissue 2	adipocytes	High	APE	Supportive	84083
Adiposites	ENSG00000172594	soft tissue 1	adipocytes	High	APE	Uncertain	92
Adiposites	ENSG00000172733	breast	adipocytes	High	APE	Uncertain	2322
Adiposites	ENSG00000172733	soft tissue 2	adipocytes	High	APE	Uncertain	2971
Adiposites	ENSG00000172789	breast	adipocytes	High	APE	Uncertain	387496
Adiposites	ENSG00000172831	soft tissue 1	adipocytes	High	APE	Supportive	4952
Adiposites	ENSG00000172831	soft tissue 2	adipocytes	High	APE	Supportive	50945
Adiposites	ENSG00000173120	soft tissue 2	adipocytes	High	APE	Supportive	51744
Adiposites	ENSG00000173207	breast	adipocytes	High	APE	Uncertain	84947
Adiposites	ENSG00000173207	soft tissue 1	adipocytes	High	APE	Uncertain	311
Adiposites	ENSG00000173207	soft tissue 2	adipocytes	High	APE	Uncertain	84293
Adiposites	ENSG00000173273	breast	adipocytes	High	APE	Supportive	127495
Adiposites	ENSG00000173548	soft tissue 1	adipocytes	High	APE	Uncertain	27241
Adiposites	ENSG00000173572	breast	adipocytes	High	APE	Uncertain	83637
Adiposites	ENSG00000173572	soft tissue 1	adipocytes	High	APE	Uncertain	989
Adiposites	ENSG00000173572	soft tissue 2	adipocytes	High	APE	Uncertain	11335
Adiposites	ENSG00000174243	breast	adipocytes	High	APE	Uncertain	3181
Adiposites	ENSG00000174255	soft tissue 1	adipocytes	High	APE	Uncertain	3624
Adiposites	ENSG00000174255	soft tissue 2	adipocytes	High	APE	Uncertain	152007
Adiposites	ENSG00000175356	soft tissue 1	adipocytes	High	APE	Uncertain	48
Adiposites	ENSG00000175787	breast	adipocytes	High	APE	Uncertain	57670
Adiposites	ENSG00000175787	soft tissue 2	adipocytes	High	APE	Uncertain	50674
Adiposites	ENSG00000176177	soft tissue 1	adipocytes	High	APE	Uncertain	5033
Adiposites	ENSG00000176371	breast	adipocytes	High	APE	Supportive	8034
Adiposites	ENSG00000176371	soft tissue 1	adipocytes	High	APE	Supportive	102724825
Adiposites	ENSG00000176371	soft tissue 2	adipocytes	High	APE	Supportive	9559
Adiposites	ENSG00000176473	soft tissue 1	adipocytes	High	APE	Uncertain	11113
Adiposites	ENSG00000176732	soft tissue 1	adipocytes	High	APE	Uncertain	100302274
Adiposites	ENSG00000177082	breast	adipocytes	High	APE	Uncertain	35
Adiposites	ENSG00000177156	breast	adipocytes	High	APE	Uncertain	11228
Adiposites	ENSG00000177156	soft tissue 1	adipocytes	High	APE	Uncertain	3709
Adiposites	ENSG00000177156	soft tissue 2	adipocytes	High	APE	Uncertain	55297
Adiposites	ENSG00000177225	soft tissue 1	adipocytes	High	APE	Uncertain	10549
Adiposites	ENSG00000177225	soft tissue 2	adipocytes	High	APE	Uncertain	5585
Adiposites	ENSG00000177469	soft tissue 1	adipocytes	High	APE	Supportive	23091
Adiposites	ENSG00000177469	soft tissue 2	adipocytes	High	APE	Supportive	80760
Adiposites	ENSG00000177565	breast	adipocytes	High	APE	Supportive	466
Adiposites	ENSG00000177565	soft tissue 1	adipocytes	High	APE	Supportive	65244
Adiposites	ENSG00000177807	breast	adipocytes	High	APE	Uncertain	4035
Adiposites	ENSG00000177807	soft tissue 1	adipocytes	High	APE	Uncertain	10376
Adiposites	ENSG00000177807	soft tissue 2	adipocytes	High	APE	Uncertain	25895
Adiposites	ENSG00000178403	breast	adipocytes	High	APE	Uncertain	64756
Adiposites	ENSG00000178403	soft tissue 1	adipocytes	High	APE	Uncertain	1300
Adiposites	ENSG00000178403	soft tissue 2	adipocytes	High	APE	Uncertain	29078
Adiposites	ENSG00000178585	soft tissue 1	adipocytes	High	APE	Uncertain	9643
Adiposites	ENSG00000178585	soft tissue 2	adipocytes	High	APE	Uncertain	9367
Adiposites	ENSG00000178605	soft tissue 1	adipocytes	High	APE	Uncertain	5393
Adiposites	ENSG00000178804	breast	adipocytes	High	APE	Uncertain	1164
Adiposites	ENSG00000179057	breast	adipocytes	High	APE	Uncertain	2181
Adiposites	ENSG00000179057	soft tissue 1	adipocytes	High	APE	Uncertain	23549
Adiposites	ENSG00000179057	soft tissue 2	adipocytes	High	APE	Uncertain	116151
Adiposites	ENSG00000179119	breast	adipocytes	High	APE	Uncertain	343578
Adiposites	ENSG00000179119	soft tissue 1	adipocytes	High	APE	Uncertain	8202
Adiposites	ENSG00000179119	soft tissue 2	adipocytes	High	APE	Uncertain	9217
Adiposites	ENSG00000179295	soft tissue 1	adipocytes	High	APE	Supportive	6431
Adiposites	ENSG00000179295	soft tissue 2	adipocytes	High	APE	Supportive	6615
Adiposites	ENSG00000179335	breast	adipocytes	High	APE	Supportive	8675
Adiposites	ENSG00000179604	soft tissue 1	adipocytes	High	APE	Uncertain	55905
Adiposites	ENSG00000179630	soft tissue 1	adipocytes	High	APE	Uncertain	55653
Adiposites	ENSG00000179833	soft tissue 2	adipocytes	High	APE	Supportive	6845
Adiposites	ENSG00000180035	soft tissue 2	adipocytes	High	APE	Uncertain	23326
Adiposites	ENSG00000180263	soft tissue 2	adipocytes	High	APE	Supportive	102724045
Adiposites	ENSG00000180354	soft tissue 1	adipocytes	High	APE	Uncertain	64344
Adiposites	ENSG00000180354	soft tissue 2	adipocytes	High	APE	Uncertain	2914
Adiposites	ENSG00000180596	breast	adipocytes	High	APE	Supportive	10385
Adiposites	ENSG00000180596	soft tissue 1	adipocytes	High	APE	Supportive	56897
Adiposites	ENSG00000180667	soft tissue 1	adipocytes	High	APE	Supportive	88745
Adiposites	ENSG00000180815	soft tissue 2	adipocytes	High	APE	Uncertain	6631
Adiposites	ENSG00000180992	breast	adipocytes	High	APE	Uncertain	10786
Adiposites	ENSG00000181135	soft tissue 1	adipocytes	High	APE	Supportive	5269
Adiposites	ENSG00000181163	breast	adipocytes	High	APE	Supportive	3007
Adiposites	ENSG00000181163	soft tissue 1	adipocytes	High	APE	Supportive	57505
Adiposites	ENSG00000181163	soft tissue 2	adipocytes	High	APE	Supportive	3024
Adiposites	ENSG00000181481	soft tissue 1	adipocytes	High	APE	Uncertain	4337
Adiposites	ENSG00000181481	soft tissue 2	adipocytes	High	APE	Uncertain	8970
Adiposites	ENSG00000181634	breast	adipocytes	High	APE	Uncertain	1769
Adiposites	ENSG00000181634	soft tissue 1	adipocytes	High	APE	Uncertain	54210
Adiposites	ENSG00000181634	soft tissue 2	adipocytes	High	APE	Uncertain	401265
Adiposites	ENSG00000181722	soft tissue 1	adipocytes	High	APE	Uncertain	81578
Adiposites	ENSG00000181722	soft tissue 2	adipocytes	High	APE	Uncertain	6239
Adiposites	ENSG00000182093	soft tissue 1	adipocytes	High	APE	Uncertain	51000
Adiposites	ENSG00000182095	soft tissue 1	adipocytes	High	APE	Uncertain	10647
Adiposites	ENSG00000182095	soft tissue 2	adipocytes	High	APE	Uncertain	79026
Adiposites	ENSG00000182108	breast	adipocytes	High	APE	Uncertain	55831
Adiposites	ENSG00000182263	soft tissue 2	adipocytes	High	APE	Supportive	171425
Adiposites	ENSG00000182319	soft tissue 2	adipocytes	High	APE	Uncertain	84899
Adiposites	ENSG00000182551	breast	adipocytes	High	APE	Uncertain	5911
Adiposites	ENSG00000182551	soft tissue 1	adipocytes	High	APE	Uncertain	10257
Adiposites	ENSG00000182551	soft tissue 2	adipocytes	High	APE	Uncertain	78995
Adiposites	ENSG00000182572	breast	adipocytes	High	APE	Uncertain	3834
Adiposites	ENSG00000182572	soft tissue 1	adipocytes	High	APE	Uncertain	3659
Adiposites	ENSG00000182572	soft tissue 2	adipocytes	High	APE	Uncertain	7737
Adiposites	ENSG00000182718	soft tissue 2	adipocytes	High	APE	Supportive	27109
Adiposites	ENSG00000182732	soft tissue 1	adipocytes	High	APE	Uncertain	56751
Adiposites	ENSG00000182732	soft tissue 2	adipocytes	High	APE	Uncertain	6725
Adiposites	ENSG00000182810	soft tissue 2	adipocytes	High	APE	Uncertain	128408
Adiposites	ENSG00000182885	soft tissue 2	adipocytes	High	APE	Uncertain	8744
Adiposites	ENSG00000182944	breast	adipocytes	High	APE	Supportive	57187
Adiposites	ENSG00000182944	soft tissue 1	adipocytes	High	APE	Supportive	9349
Adiposites	ENSG00000182944	soft tissue 2	adipocytes	High	APE	Supportive	619505
Adiposites	ENSG00000183060	soft tissue 1	adipocytes	High	APE	Uncertain	84938
Adiposites	ENSG00000183128	breast	adipocytes	High	APE	Uncertain	2354
Adiposites	ENSG00000183128	soft tissue 1	adipocytes	High	APE	Uncertain	6633
Adiposites	ENSG00000183128	soft tissue 2	adipocytes	High	APE	Uncertain	8189
Adiposites	ENSG00000183207	breast	adipocytes	High	APE	Supportive	10616
Adiposites	ENSG00000183207	soft tissue 1	adipocytes	High	APE	Supportive	6628
Adiposites	ENSG00000183207	soft tissue 2	adipocytes	High	APE	Supportive	80023
Adiposites	ENSG00000183495	soft tissue 2	adipocytes	High	APE	Supportive	55317
Adiposites	ENSG00000183598	breast	adipocytes	High	APE	Uncertain	6238
Adiposites	ENSG00000183598	soft tissue 1	adipocytes	High	APE	Uncertain	7692
Adiposites	ENSG00000183598	soft tissue 2	adipocytes	High	APE	Uncertain	24141
Adiposites	ENSG00000183684	breast	adipocytes	High	APE	Supportive	3704
Adiposites	ENSG00000183684	soft tissue 1	adipocytes	High	APE	Supportive	140881
Adiposites	ENSG00000183684	soft tissue 2	adipocytes	High	APE	Supportive	10236
Adiposites	ENSG00000183784	breast	adipocytes	High	APE	Uncertain	4149
Adiposites	ENSG00000183785	breast	adipocytes	High	APE	Uncertain	64860
Adiposites	ENSG00000183785	soft tissue 1	adipocytes	High	APE	Uncertain	22913
Adiposites	ENSG00000183828	soft tissue 1	adipocytes	High	APE	Uncertain	8894
Adiposites	ENSG00000183943	breast	adipocytes	High	APE	Uncertain	5326
Adiposites	ENSG00000183943	soft tissue 1	adipocytes	High	APE	Uncertain	6487
Adiposites	ENSG00000183943	soft tissue 2	adipocytes	High	APE	Uncertain	826
Adiposites	ENSG00000184564	soft tissue 1	adipocytes	High	APE	Uncertain	79171
Adiposites	ENSG00000184608	soft tissue 1	adipocytes	High	APE	Uncertain	10054
Adiposites	ENSG00000184634	soft tissue 1	adipocytes	High	APE	Supportive	7067
Adiposites	ENSG00000184634	soft tissue 2	adipocytes	High	APE	Supportive	3276
Adiposites	ENSG00000184678	soft tissue 1	adipocytes	High	APE	Supportive	102724071
Adiposites	ENSG00000184752	breast	adipocytes	High	APE	Supportive	6237
Adiposites	ENSG00000184792	soft tissue 1	adipocytes	High	APE	Supportive	58506
Adiposites	ENSG00000184792	soft tissue 2	adipocytes	High	APE	Supportive	57479
Adiposites	ENSG00000184900	soft tissue 2	adipocytes	High	APE	Supportive	6776
Adiposites	ENSG00000185010	soft tissue 2	adipocytes	High	APE	Supportive	10131
Adiposites	ENSG00000185046	breast	adipocytes	High	APE	Uncertain	101929751
Adiposites	ENSG00000185055	soft tissue 1	adipocytes	High	APE	Uncertain	84081
Adiposites	ENSG00000185055	soft tissue 2	adipocytes	High	APE	Uncertain	22826
Adiposites	ENSG00000185130	breast	adipocytes	High	APE	Supportive	27245
Adiposites	ENSG00000185130	soft tissue 1	adipocytes	High	APE	Supportive	117154
Adiposites	ENSG00000185247	breast	adipocytes	High	APE	Uncertain	171017
Adiposites	ENSG00000185247	soft tissue 2	adipocytes	High	APE	Uncertain	64430
Adiposites	ENSG00000185420	soft tissue 1	adipocytes	High	APE	Uncertain	22863
Adiposites	ENSG00000185420	soft tissue 2	adipocytes	High	APE	Uncertain	102723662
Adiposites	ENSG00000185507	soft tissue 2	adipocytes	High	APE	Supportive	102723830
Adiposites	ENSG00000185933	soft tissue 2	adipocytes	High	APE	Uncertain	3895
Adiposites	ENSG00000185972	soft tissue 2	adipocytes	High	APE	Uncertain	57381
Adiposites	ENSG00000186088	soft tissue 2	adipocytes	High	APE	Uncertain	57570
Adiposites	ENSG00000186350	breast	adipocytes	High	APE	Supportive	5858
Adiposites	ENSG00000186352	soft tissue 1	adipocytes	High	APE	Uncertain	55288
Adiposites	ENSG00000186354	soft tissue 1	adipocytes	High	APE	Uncertain	83543
Adiposites	ENSG00000186376	breast	adipocytes	High	APE	Supportive	554
Adiposites	ENSG00000186376	soft tissue 1	adipocytes	High	APE	Supportive	100529097
Adiposites	ENSG00000186376	soft tissue 2	adipocytes	High	APE	Supportive	3188
Adiposites	ENSG00000186469	soft tissue 1	adipocytes	High	APE	Uncertain	55998
Adiposites	ENSG00000186666	soft tissue 1	adipocytes	High	APE	Uncertain	821
Adiposites	ENSG00000186814	breast	adipocytes	High	APE	Uncertain	54973
Adiposites	ENSG00000186814	soft tissue 1	adipocytes	High	APE	Uncertain	102465435
Adiposites	ENSG00000186814	soft tissue 2	adipocytes	High	APE	Uncertain	102723551
Adiposites	ENSG00000187257	breast	adipocytes	High	APE	Uncertain	83744
Adiposites	ENSG00000187601	breast	adipocytes	High	APE	Uncertain	59269
Adiposites	ENSG00000187601	soft tissue 1	adipocytes	High	APE	Uncertain	65999
Adiposites	ENSG00000187601	soft tissue 2	adipocytes	High	APE	Uncertain	84286
Adiposites	ENSG00000187736	soft tissue 1	adipocytes	High	APE	Supportive	50809
Adiposites	ENSG00000187736	soft tissue 2	adipocytes	High	APE	Supportive	58513
Adiposites	ENSG00000187778	breast	adipocytes	High	APE	Supportive	2671
Adiposites	ENSG00000187778	soft tissue 1	adipocytes	High	APE	Supportive	23499
Adiposites	ENSG00000187778	soft tissue 2	adipocytes	High	APE	Supportive	643314
Adiposites	ENSG00000187837	breast	adipocytes	High	APE	Supportive	6597
Adiposites	ENSG00000187837	soft tissue 1	adipocytes	High	APE	Supportive	7277
Adiposites	ENSG00000187837	soft tissue 2	adipocytes	High	APE	Supportive	14
Adiposites	ENSG00000187942	breast	adipocytes	High	APE	Uncertain	1892
Adiposites	ENSG00000187942	soft tissue 1	adipocytes	High	APE	Uncertain	3092
Adiposites	ENSG00000187990	breast	adipocytes	High	APE	Supportive	5782
Adiposites	ENSG00000187990	soft tissue 1	adipocytes	High	APE	Supportive	5447
Adiposites	ENSG00000188021	breast	adipocytes	High	APE	Supportive	10606
Adiposites	ENSG00000188375	breast	adipocytes	High	APE	Uncertain	102725410
Adiposites	ENSG00000188375	soft tissue 1	adipocytes	High	APE	Uncertain	3791
Adiposites	ENSG00000188375	soft tissue 2	adipocytes	High	APE	Uncertain	79924
Adiposites	ENSG00000188474	soft tissue 1	adipocytes	High	APE	Uncertain	54487
Adiposites	ENSG00000188554	soft tissue 1	adipocytes	High	APE	Uncertain	100302197
Adiposites	ENSG00000188554	soft tissue 2	adipocytes	High	APE	Uncertain	7533
Adiposites	ENSG00000188803	soft tissue 2	adipocytes	High	APE	Uncertain	2781
Adiposites	ENSG00000189046	soft tissue 1	adipocytes	High	APE	Supportive	468
Adiposites	ENSG00000189046	soft tissue 2	adipocytes	High	APE	Supportive	53947
Adiposites	ENSG00000189060	breast	adipocytes	High	APE	Supportive	8459
Adiposites	ENSG00000189060	soft tissue 1	adipocytes	High	APE	Supportive	4357
Adiposites	ENSG00000189060	soft tissue 2	adipocytes	High	APE	Supportive	7263
Adiposites	ENSG00000189091	breast	adipocytes	High	APE	Supportive	80831
Adiposites	ENSG00000189091	soft tissue 2	adipocytes	High	APE	Supportive	3976
Adiposites	ENSG00000189221	soft tissue 2	adipocytes	High	APE	Supportive	200315
Adiposites	ENSG00000189366	soft tissue 1	adipocytes	High	APE	Uncertain	100913187
Adiposites	ENSG00000189403	soft tissue 1	adipocytes	High	APE	Supportive	92521
Adiposites	ENSG00000189403	soft tissue 2	adipocytes	High	APE	Supportive	51200
Adiposites	ENSG00000196214	breast	adipocytes	High	APE	Uncertain	93986
Adiposites	ENSG00000196214	soft tissue 1	adipocytes	High	APE	Uncertain	64792
Adiposites	ENSG00000196214	soft tissue 2	adipocytes	High	APE	Uncertain	813
Adiposites	ENSG00000196290	soft tissue 1	adipocytes	High	APE	Supportive	6608
Adiposites	ENSG00000196331	breast	adipocytes	High	APE	Supportive	4698
Adiposites	ENSG00000196331	soft tissue 1	adipocytes	High	APE	Supportive	6183
Adiposites	ENSG00000196367	soft tissue 1	adipocytes	High	APE	Uncertain	57045
Adiposites	ENSG00000196367	soft tissue 2	adipocytes	High	APE	Uncertain	58504
Adiposites	ENSG00000196374	breast	adipocytes	High	APE	Supportive	8854
Adiposites	ENSG00000196374	soft tissue 1	adipocytes	High	APE	Supportive	101928635
Adiposites	ENSG00000196407	breast	adipocytes	High	APE	Uncertain	90417
Adiposites	ENSG00000196459	breast	adipocytes	High	APE	Uncertain	8930
Adiposites	ENSG00000196459	soft tissue 1	adipocytes	High	APE	Uncertain	5682
Adiposites	ENSG00000196459	soft tissue 2	adipocytes	High	APE	Uncertain	84268
Adiposites	ENSG00000196497	breast	adipocytes	High	APE	Uncertain	102724277
Adiposites	ENSG00000196497	soft tissue 1	adipocytes	High	APE	Uncertain	9513
Adiposites	ENSG00000196497	soft tissue 2	adipocytes	High	APE	Uncertain	3609
Adiposites	ENSG00000196532	breast	adipocytes	High	APE	Uncertain	1032
Adiposites	ENSG00000196532	soft tissue 1	adipocytes	High	APE	Uncertain	43847
Adiposites	ENSG00000196532	soft tissue 2	adipocytes	High	APE	Uncertain	599
Adiposites	ENSG00000196591	soft tissue 2	adipocytes	High	APE	Supportive	84962
Adiposites	ENSG00000196652	breast	adipocytes	High	APE	Uncertain	55837
Adiposites	ENSG00000196652	soft tissue 1	adipocytes	High	APE	Uncertain	55320
Adiposites	ENSG00000196782	breast	adipocytes	High	APE	Supportive	7011
Adiposites	ENSG00000196782	soft tissue 1	adipocytes	High	APE	Supportive	64097
Adiposites	ENSG00000196843	soft tissue 1	adipocytes	High	APE	Uncertain	7905
Adiposites	ENSG00000196843	soft tissue 2	adipocytes	High	APE	Uncertain	81533
Adiposites	ENSG00000196867	breast	adipocytes	High	APE	Uncertain	79651
Adiposites	ENSG00000196867	soft tissue 1	adipocytes	High	APE	Uncertain	2258
Adiposites	ENSG00000196867	soft tissue 2	adipocytes	High	APE	Uncertain	1028
Adiposites	ENSG00000196890	breast	adipocytes	High	APE	Supportive	151648
Adiposites	ENSG00000196890	soft tissue 1	adipocytes	High	APE	Supportive	6192
Adiposites	ENSG00000196966	breast	adipocytes	High	APE	Uncertain	81926
Adiposites	ENSG00000196966	soft tissue 1	adipocytes	High	APE	Uncertain	101930551
Adiposites	ENSG00000196966	soft tissue 2	adipocytes	High	APE	Uncertain	54552
Adiposites	ENSG00000197063	soft tissue 1	adipocytes	High	APE	Uncertain	84337
Adiposites	ENSG00000197093	breast	adipocytes	High	APE	Uncertain	348
Adiposites	ENSG00000197093	soft tissue 1	adipocytes	High	APE	Uncertain	84705
Adiposites	ENSG00000197093	soft tissue 2	adipocytes	High	APE	Uncertain	684
Adiposites	ENSG00000197153	breast	adipocytes	High	APE	Uncertain	376497
Adiposites	ENSG00000197153	soft tissue 1	adipocytes	High	APE	Uncertain	79709
Adiposites	ENSG00000197153	soft tissue 2	adipocytes	High	APE	Uncertain	79016
Adiposites	ENSG00000197261	breast	adipocytes	High	APE	Uncertain	51690
Adiposites	ENSG00000197409	breast	adipocytes	High	APE	Uncertain	51429
Adiposites	ENSG00000197409	soft tissue 1	adipocytes	High	APE	Uncertain	55278
Adiposites	ENSG00000197409	soft tissue 2	adipocytes	High	APE	Uncertain	51250
Adiposites	ENSG00000197410	soft tissue 2	adipocytes	High	APE	Uncertain	83861
Adiposites	ENSG00000197451	breast	adipocytes	High	APE	Supportive	4142
Adiposites	ENSG00000197451	soft tissue 1	adipocytes	High	APE	Supportive	65975
Adiposites	ENSG00000197451	soft tissue 2	adipocytes	High	APE	Supportive	54858
Adiposites	ENSG00000197459	breast	adipocytes	High	APE	Supportive	25804
Adiposites	ENSG00000197459	soft tissue 1	adipocytes	High	APE	Supportive	79230
Adiposites	ENSG00000197461	breast	adipocytes	High	APE	Supportive	92359
Adiposites	ENSG00000197461	soft tissue 1	adipocytes	High	APE	Supportive	10422
Adiposites	ENSG00000197461	soft tissue 2	adipocytes	High	APE	Supportive	140700
Adiposites	ENSG00000197579	breast	adipocytes	High	APE	Supportive	25814
Adiposites	ENSG00000197653	soft tissue 2	adipocytes	High	APE	Uncertain	10844
Adiposites	ENSG00000197696	soft tissue 1	adipocytes	High	APE	Uncertain	375775
Adiposites	ENSG00000197697	breast	adipocytes	High	APE	Supportive	10298
Adiposites	ENSG00000197697	soft tissue 1	adipocytes	High	APE	Supportive	6874
Adiposites	ENSG00000197724	breast	adipocytes	High	APE	Uncertain	11047
Adiposites	ENSG00000197724	soft tissue 1	adipocytes	High	APE	Uncertain	445
Adiposites	ENSG00000197724	soft tissue 2	adipocytes	High	APE	Uncertain	23404
Adiposites	ENSG00000197746	soft tissue 2	adipocytes	High	APE	Supportive	10155
Adiposites	ENSG00000197846	breast	adipocytes	High	APE	Supportive	78992
Adiposites	ENSG00000197846	soft tissue 1	adipocytes	High	APE	Supportive	1968
Adiposites	ENSG00000197857	breast	adipocytes	High	APE	Uncertain	4294
Adiposites	ENSG00000197872	soft tissue 1	adipocytes	High	APE	Uncertain	57470
Adiposites	ENSG00000197872	soft tissue 2	adipocytes	High	APE	Uncertain	83667
Adiposites	ENSG00000197903	breast	adipocytes	High	APE	Supportive	9473
Adiposites	ENSG00000197903	soft tissue 1	adipocytes	High	APE	Supportive	55337
Adiposites	ENSG00000198131	breast	adipocytes	High	APE	Uncertain	79088
Adiposites	ENSG00000198131	soft tissue 1	adipocytes	High	APE	Uncertain	6535
Adiposites	ENSG00000198131	soft tissue 2	adipocytes	High	APE	Uncertain	139728
Adiposites	ENSG00000198168	breast	adipocytes	High	APE	Uncertain	677835
Adiposites	ENSG00000198182	breast	adipocytes	High	APE	Uncertain	100847052
Adiposites	ENSG00000198218	soft tissue 2	adipocytes	High	APE	Supportive	1736
Adiposites	ENSG00000198363	breast	adipocytes	High	APE	Supportive	7317
Adiposites	ENSG00000198363	soft tissue 2	adipocytes	High	APE	Supportive	9590
Adiposites	ENSG00000198366	breast	adipocytes	High	APE	Supportive	23345
Adiposites	ENSG00000198366	soft tissue 1	adipocytes	High	APE	Supportive	9113
Adiposites	ENSG00000198366	soft tissue 2	adipocytes	High	APE	Supportive	9584
Adiposites	ENSG00000198563	breast	adipocytes	High	APE	Supportive	60401
Adiposites	ENSG00000198563	soft tissue 1	adipocytes	High	APE	Supportive	126299
Adiposites	ENSG00000198586	breast	adipocytes	High	APE	Supportive	5119
Adiposites	ENSG00000198586	soft tissue 1	adipocytes	High	APE	Supportive	80758
Adiposites	ENSG00000198586	soft tissue 2	adipocytes	High	APE	Supportive	81025
Adiposites	ENSG00000198732	soft tissue 1	adipocytes	High	APE	Uncertain	51132
Adiposites	ENSG00000198885	soft tissue 1	adipocytes	High	APE	Uncertain	22
Adiposites	ENSG00000203811	breast	adipocytes	High	APE	Uncertain	93323
Adiposites	ENSG00000203811	soft tissue 1	adipocytes	High	APE	Uncertain	102724278
Adiposites	ENSG00000203811	soft tissue 2	adipocytes	High	APE	Uncertain	10197
Adiposites	ENSG00000203813	breast	adipocytes	High	APE	Supportive	8639
Adiposites	ENSG00000203813	soft tissue 1	adipocytes	High	APE	Supportive	7322
Adiposites	ENSG00000203813	soft tissue 2	adipocytes	High	APE	Supportive	8500
Adiposites	ENSG00000203814	breast	adipocytes	High	APE	Supportive	84951
Adiposites	ENSG00000203814	soft tissue 1	adipocytes	High	APE	Supportive	10948
Adiposites	ENSG00000203814	soft tissue 2	adipocytes	High	APE	Supportive	9557
Adiposites	ENSG00000203818	breast	adipocytes	High	APE	Uncertain	5565
Adiposites	ENSG00000203818	soft tissue 1	adipocytes	High	APE	Uncertain	57343
Adiposites	ENSG00000203818	soft tissue 2	adipocytes	High	APE	Uncertain	57663
Adiposites	ENSG00000203852	breast	adipocytes	High	APE	Uncertain	6627
Adiposites	ENSG00000203852	soft tissue 1	adipocytes	High	APE	Uncertain	3996
Adiposites	ENSG00000203852	soft tissue 2	adipocytes	High	APE	Uncertain	83636
Adiposites	ENSG00000204007	breast	adipocytes	High	APE	Uncertain	91442
Adiposites	ENSG00000204227	breast	adipocytes	High	APE	Supportive	3958
Adiposites	ENSG00000204227	soft tissue 1	adipocytes	High	APE	Supportive	7568
Adiposites	ENSG00000204406	breast	adipocytes	High	APE	Uncertain	10346
Adiposites	ENSG00000204406	soft tissue 1	adipocytes	High	APE	Uncertain	23378
Adiposites	ENSG00000204406	soft tissue 2	adipocytes	High	APE	Uncertain	80895
Adiposites	ENSG00000204438	soft tissue 1	adipocytes	High	APE	Uncertain	102724454
Adiposites	ENSG00000204438	soft tissue 2	adipocytes	High	APE	Uncertain	5791
Adiposites	ENSG00000204482	breast	adipocytes	High	APE	Uncertain	23108
Adiposites	ENSG00000204482	soft tissue 1	adipocytes	High	APE	Uncertain	10514
Adiposites	ENSG00000204482	soft tissue 2	adipocytes	High	APE	Uncertain	6117
Adiposites	ENSG00000204669	breast	adipocytes	High	APE	Uncertain	7326
Adiposites	ENSG00000204669	soft tissue 2	adipocytes	High	APE	Uncertain	100616282
Adiposites	ENSG00000204764	soft tissue 1	adipocytes	High	APE	Uncertain	3021
Adiposites	ENSG00000204764	soft tissue 2	adipocytes	High	APE	Uncertain	51308
Adiposites	ENSG00000204851	soft tissue 1	adipocytes	High	APE	Uncertain	26284
Adiposites	ENSG00000204851	soft tissue 2	adipocytes	High	APE	Uncertain	54496
Adiposites	ENSG00000205189	breast	adipocytes	High	APE	Supportive	22889
Adiposites	ENSG00000205189	soft tissue 1	adipocytes	High	APE	Supportive	9826
Adiposites	ENSG00000205189	soft tissue 2	adipocytes	High	APE	Supportive	222
Adiposites	ENSG00000205581	breast	adipocytes	High	APE	Supportive	9633
Adiposites	ENSG00000205581	soft tissue 1	adipocytes	High	APE	Supportive	1802
Adiposites	ENSG00000206107	breast	adipocytes	High	APE	Uncertain	163782
Adiposites	ENSG00000206107	soft tissue 2	adipocytes	High	APE	Uncertain	8170
Adiposites	ENSG00000213047	breast	adipocytes	High	APE	Uncertain	101930602
Adiposites	ENSG00000213047	soft tissue 1	adipocytes	High	APE	Uncertain	93611
Adiposites	ENSG00000213047	soft tissue 2	adipocytes	High	APE	Uncertain	6341
Adiposites	ENSG00000213240	breast	adipocytes	High	APE	Uncertain	25778
Adiposites	ENSG00000213240	soft tissue 1	adipocytes	High	APE	Uncertain	10631
Adiposites	ENSG00000213240	soft tissue 2	adipocytes	High	APE	Uncertain	55425
Adiposites	ENSG00000213626	soft tissue 1	adipocytes	High	APE	Supportive	161003
Adiposites	ENSG00000213626	soft tissue 2	adipocytes	High	APE	Supportive	2048
Adiposites	ENSG00000213949	breast	adipocytes	High	APE	Uncertain	10250
Adiposites	ENSG00000213949	soft tissue 1	adipocytes	High	APE	Uncertain	23640
Adiposites	ENSG00000213949	soft tissue 2	adipocytes	High	APE	Uncertain	28992
Adiposites	ENSG00000214655	soft tissue 1	adipocytes	High	APE	Uncertain	85329
Adiposites	ENSG00000214756	breast	adipocytes	High	APE	Uncertain	123811
Adiposites	ENSG00000214756	soft tissue 1	adipocytes	High	APE	Uncertain	474344
Adiposites	ENSG00000214872	soft tissue 2	adipocytes	High	APE	Uncertain	23608
Adiposites	ENSG00000215462	breast	adipocytes	High	APE	Uncertain	84626
Adiposites	ENSG00000215462	soft tissue 1	adipocytes	High	APE	Uncertain	694
Adiposites	ENSG00000216588	breast	adipocytes	High	APE	Uncertain	84953
Adiposites	ENSG00000216588	soft tissue 2	adipocytes	High	APE	Uncertain	196441
Adiposites	ENSG00000221821	breast	adipocytes	High	APE	Uncertain	79845
Adiposites	ENSG00000221821	soft tissue 2	adipocytes	High	APE	Uncertain	4221
Adiposites	ENSG00000224870	breast	adipocytes	High	APE	Uncertain	80017
Adiposites	ENSG00000224870	soft tissue 1	adipocytes	High	APE	Uncertain	1965
Adiposites	ENSG00000224870	soft tissue 2	adipocytes	High	APE	Uncertain	55140
Adiposites	ENSG00000225190	breast	adipocytes	High	APE	Uncertain	8932
Adiposites	ENSG00000225190	soft tissue 2	adipocytes	High	APE	Uncertain	92259
Adiposites	ENSG00000228273	soft tissue 1	adipocytes	High	APE	Uncertain	1022
Adiposites	ENSG00000228532	soft tissue 2	adipocytes	High	APE	Supportive	89978
Adiposites	ENSG00000233822	breast	adipocytes	High	APE	Supportive	56851
Adiposites	ENSG00000233822	soft tissue 1	adipocytes	High	APE	Supportive	2780
Adiposites	ENSG00000235162	soft tissue 2	adipocytes	High	APE	Uncertain	10451
Adiposites	ENSG00000243725	breast	adipocytes	High	APE	Uncertain	26191
Adiposites	ENSG00000243725	soft tissue 2	adipocytes	High	APE	Uncertain	10542
Adiposites	ENSG00000248098	breast	adipocytes	High	APE	Uncertain	10717
Adiposites	ENSG00000249115	breast	adipocytes	High	APE	Uncertain	51535
Adiposites	ENSG00000249115	soft tissue 2	adipocytes	High	APE	Uncertain	10971
Adiposites	ENSG00000250091	breast	adipocytes	High	APE	Supportive	57498
Adiposites	ENSG00000250091	soft tissue 1	adipocytes	High	APE	Supportive	29841
Adiposites	ENSG00000250091	soft tissue 2	adipocytes	High	APE	Supportive	91543
Adiposites	ENSG00000250644	soft tissue 2	adipocytes	High	APE	Uncertain	23175
Adiposites	ENSG00000253548	soft tissue 2	adipocytes	High	APE	Uncertain	3939
Adiposites	ENSG00000253729	soft tissue 2	adipocytes	High	APE	Supportive	89796
Adiposites	ENSG00000255408	breast	adipocytes	High	APE	Uncertain	102725164
Adiposites	ENSG00000255408	soft tissue 1	adipocytes	High	APE	Uncertain	79577
Adiposites	ENSG00000255730	breast	adipocytes	High	APE	Uncertain	10595
Adiposites	ENSG00000256018	breast	adipocytes	High	APE	Uncertain	57614
Adiposites	ENSG00000256018	soft tissue 1	adipocytes	High	APE	Uncertain	84893
Adiposites	ENSG00000256018	soft tissue 2	adipocytes	High	APE	Uncertain	84991
Adiposites	ENSG00000256316	breast	adipocytes	High	APE	Supportive	79746
Adiposites	ENSG00000256316	soft tissue 1	adipocytes	High	APE	Supportive	3601
Adiposites	ENSG00000256316	soft tissue 2	adipocytes	High	APE	Supportive	59340
Adiposites	ENSG00000261609	soft tissue 2	adipocytes	High	APE	Uncertain	80763
Adiposites	ENSG00000261796	soft tissue 1	adipocytes	High	APE	Supportive	51634
Adiposites	ENSG00000266302	breast	adipocytes	High	APE	Uncertain	9698
Adiposites	ENSG00000266302	soft tissue 2	adipocytes	High	APE	Uncertain	51444
Adiposites	ENSG00000267552	breast	adipocytes	High	APE	Uncertain	25941
Adiposites	ENSG00000268083	breast	adipocytes	High	APE	Uncertain	55858
Adiposites	ENSG00000268083	soft tissue 1	adipocytes	High	APE	Uncertain	9575
Adiposites	ENSG00000268083	soft tissue 2	adipocytes	High	APE	Uncertain	1284
Adiposites	ENSG00000268942	breast	adipocytes	High	APE	Uncertain	55082
Adiposites	ENSG00000268942	soft tissue 1	adipocytes	High	APE	Uncertain	7174
Adiposites	ENSG00000268942	soft tissue 2	adipocytes	High	APE	Uncertain	152831
Adiposites	ENSG00000270316	breast	adipocytes	High	APE	Uncertain	26578
Adiposites	ENSG00000270316	soft tissue 1	adipocytes	High	APE	Uncertain	29979
Adiposites	ENSG00000270316	soft tissue 2	adipocytes	High	APE	Uncertain	60560
Adiposites	ENSG00000272410	breast	adipocytes	High	APE	Uncertain	301
Adiposites	ENSG00000000419	breast	adipocytes	Medium	APE	Uncertain	10993
Adiposites	ENSG00000000419	soft tissue 2	adipocytes	Medium	APE	Uncertain	4440
Adiposites	ENSG00000001497	breast	adipocytes	Medium	APE	Uncertain	8739
Adiposites	ENSG00000001497	soft tissue 2	adipocytes	Medium	APE	Uncertain	9988
Adiposites	ENSG00000001626	breast	adipocytes	Medium	APE	Supportive	57639
Adiposites	ENSG00000002746	breast	adipocytes	Medium	APE	Uncertain	948
Adiposites	ENSG00000002933	breast	adipocytes	Medium	APE	Uncertain	84691
Adiposites	ENSG00000002933	soft tissue 1	adipocytes	Medium	APE	Uncertain	60561
Adiposites	ENSG00000003402	soft tissue 1	adipocytes	Medium	APE	Supportive	26136
Adiposites	ENSG00000003989	soft tissue 1	adipocytes	Medium	APE	Uncertain	29969
Adiposites	ENSG00000003989	soft tissue 2	adipocytes	Medium	APE	Uncertain	25821
Adiposites	ENSG00000004487	breast	adipocytes	Medium	APE	Supportive	22881
Adiposites	ENSG00000004660	soft tissue 2	adipocytes	Medium	APE	Uncertain	22832
Adiposites	ENSG00000004700	breast	adipocytes	Medium	APE	Supportive	2045
Adiposites	ENSG00000004700	soft tissue 1	adipocytes	Medium	APE	Supportive	23595
Adiposites	ENSG00000004700	soft tissue 2	adipocytes	Medium	APE	Supportive	51317
Adiposites	ENSG00000004766	breast	adipocytes	Medium	APE	Uncertain	4076
Adiposites	ENSG00000004776	breast	adipocytes	Medium	APE	Supportive	85406
Adiposites	ENSG00000004776	soft tissue 1	adipocytes	Medium	APE	Supportive	3679
Adiposites	ENSG00000004777	breast	adipocytes	Medium	APE	Supportive	3178
Adiposites	ENSG00000004777	soft tissue 1	adipocytes	Medium	APE	Supportive	91
Adiposites	ENSG00000004838	breast	adipocytes	Medium	APE	Uncertain	10956
Adiposites	ENSG00000004838	soft tissue 1	adipocytes	Medium	APE	Uncertain	23493
Adiposites	ENSG00000004897	breast	adipocytes	Medium	APE	Supportive	5570
Adiposites	ENSG00000004897	soft tissue 1	adipocytes	Medium	APE	Supportive	6610
Adiposites	ENSG00000004897	soft tissue 2	adipocytes	Medium	APE	Supportive	8676
Adiposites	ENSG00000004975	breast	adipocytes	Medium	APE	Uncertain	2016
Adiposites	ENSG00000004975	soft tissue 1	adipocytes	Medium	APE	Uncertain	4193
Adiposites	ENSG00000005022	breast	adipocytes	Medium	APE	Uncertain	79786
Adiposites	ENSG00000005156	soft tissue 1	adipocytes	Medium	APE	Supportive	10200
Adiposites	ENSG00000005156	soft tissue 2	adipocytes	Medium	APE	Supportive	92922
Adiposites	ENSG00000005175	soft tissue 2	adipocytes	Medium	APE	Supportive	80003
Adiposites	ENSG00000005238	soft tissue 2	adipocytes	Medium	APE	Uncertain	54583
Adiposites	ENSG00000005339	breast	adipocytes	Medium	APE	Supportive	23456
Adiposites	ENSG00000005421	soft tissue 1	adipocytes	Medium	APE	Supportive	6041
Adiposites	ENSG00000005421	soft tissue 2	adipocytes	Medium	APE	Supportive	1660
Adiposites	ENSG00000005513	soft tissue 1	adipocytes	Medium	APE	Uncertain	3915
Adiposites	ENSG00000005513	soft tissue 2	adipocytes	Medium	APE	Uncertain	3300
Adiposites	ENSG00000005801	breast	adipocytes	Medium	APE	Uncertain	64114
Adiposites	ENSG00000005801	soft tissue 1	adipocytes	Medium	APE	Uncertain	102465256
Adiposites	ENSG00000005801	soft tissue 2	adipocytes	Medium	APE	Uncertain	9470
Adiposites	ENSG00000005893	breast	adipocytes	Medium	APE	Supportive	1329
Adiposites	ENSG00000005893	soft tissue 2	adipocytes	Medium	APE	Supportive	80705
Adiposites	ENSG00000006015	soft tissue 1	adipocytes	Medium	APE	Uncertain	26122
Adiposites	ENSG00000006015	soft tissue 2	adipocytes	Medium	APE	Uncertain	160428
Adiposites	ENSG00000006016	soft tissue 1	adipocytes	Medium	APE	Uncertain	55681
Adiposites	ENSG00000006042	breast	adipocytes	Medium	APE	Uncertain	55332
Adiposites	ENSG00000006042	soft tissue 2	adipocytes	Medium	APE	Uncertain	23325
Adiposites	ENSG00000006114	breast	adipocytes	Medium	APE	Uncertain	4752
Adiposites	ENSG00000006114	soft tissue 1	adipocytes	Medium	APE	Uncertain	26586
Adiposites	ENSG00000006114	soft tissue 2	adipocytes	Medium	APE	Uncertain	8803
Adiposites	ENSG00000006377	breast	adipocytes	Medium	APE	Uncertain	29079
Adiposites	ENSG00000006377	soft tissue 2	adipocytes	Medium	APE	Uncertain	1102
Adiposites	ENSG00000006555	soft tissue 1	adipocytes	Medium	APE	Supportive	83852
Adiposites	ENSG00000006555	soft tissue 2	adipocytes	Medium	APE	Supportive	79020
Adiposites	ENSG00000006607	breast	adipocytes	Medium	APE	Uncertain	55501
Adiposites	ENSG00000006607	soft tissue 1	adipocytes	Medium	APE	Uncertain	10643
Adiposites	ENSG00000006695	breast	adipocytes	Medium	APE	Supportive	9771
Adiposites	ENSG00000006695	soft tissue 1	adipocytes	Medium	APE	Supportive	3364
Adiposites	ENSG00000006712	breast	adipocytes	Medium	APE	Uncertain	80099
Adiposites	ENSG00000006757	breast	adipocytes	Medium	APE	Supportive	3658
Adiposites	ENSG00000006757	soft tissue 1	adipocytes	Medium	APE	Supportive	57538
Adiposites	ENSG00000006757	soft tissue 2	adipocytes	Medium	APE	Supportive	84073
Adiposites	ENSG00000007080	breast	adipocytes	Medium	APE	Supportive	6426
Adiposites	ENSG00000007080	soft tissue 1	adipocytes	Medium	APE	Supportive	51204
Adiposites	ENSG00000007168	soft tissue 2	adipocytes	Medium	APE	Supportive	55852
Adiposites	ENSG00000007376	soft tissue 1	adipocytes	Medium	APE	Supportive	10238
Adiposites	ENSG00000007392	breast	adipocytes	Medium	APE	Uncertain	83990
Adiposites	ENSG00000007392	soft tissue 1	adipocytes	Medium	APE	Uncertain	86
Adiposites	ENSG00000007520	soft tissue 2	adipocytes	Medium	APE	Uncertain	4711
Adiposites	ENSG00000007541	breast	adipocytes	Medium	APE	Uncertain	6434
Adiposites	ENSG00000007968	soft tissue 2	adipocytes	Medium	APE	Uncertain	10716
Adiposites	ENSG00000008018	breast	adipocytes	Medium	APE	Supportive	10010
Adiposites	ENSG00000008083	breast	adipocytes	Medium	APE	Supportive	2626
Adiposites	ENSG00000008256	soft tissue 1	adipocytes	Medium	APE	Uncertain	27179
Adiposites	ENSG00000008256	soft tissue 2	adipocytes	Medium	APE	Uncertain	55339
Adiposites	ENSG00000008294	soft tissue 2	adipocytes	Medium	APE	Uncertain	84826
Adiposites	ENSG00000008300	breast	adipocytes	Medium	APE	Uncertain	274
Adiposites	ENSG00000008394	soft tissue 1	adipocytes	Medium	APE	Uncertain	56886
Adiposites	ENSG00000008405	breast	adipocytes	Medium	APE	Supportive	64215
Adiposites	ENSG00000008405	soft tissue 2	adipocytes	Medium	APE	Supportive	56262
Adiposites	ENSG00000008513	soft tissue 1	adipocytes	Medium	APE	Uncertain	1025
Adiposites	ENSG00000008735	soft tissue 1	adipocytes	Medium	APE	Uncertain	23392
Adiposites	ENSG00000008735	soft tissue 2	adipocytes	Medium	APE	Uncertain	1861
Adiposites	ENSG00000008988	breast	adipocytes	Medium	APE	Supportive	64855
Adiposites	ENSG00000009335	breast	adipocytes	Medium	APE	Uncertain	1317
Adiposites	ENSG00000009335	soft tissue 1	adipocytes	Medium	APE	Uncertain	9128
Adiposites	ENSG00000009335	soft tissue 2	adipocytes	Medium	APE	Uncertain	10868
Adiposites	ENSG00000009724	soft tissue 1	adipocytes	Medium	APE	Uncertain	5695
Adiposites	ENSG00000009724	soft tissue 2	adipocytes	Medium	APE	Uncertain	7507
Adiposites	ENSG00000010017	breast	adipocytes	Medium	APE	Uncertain	4686
Adiposites	ENSG00000010292	breast	adipocytes	Medium	APE	Supportive	5082
Adiposites	ENSG00000010292	soft tissue 1	adipocytes	Medium	APE	Supportive	1515
Adiposites	ENSG00000010292	soft tissue 2	adipocytes	Medium	APE	Supportive	5168
Adiposites	ENSG00000010322	soft tissue 1	adipocytes	Medium	APE	Uncertain	9373
Adiposites	ENSG00000010322	soft tissue 2	adipocytes	Medium	APE	Uncertain	3590
Adiposites	ENSG00000011028	breast	adipocytes	Medium	APE	Supportive	54840
Adiposites	ENSG00000011028	soft tissue 2	adipocytes	Medium	APE	Supportive	25822
Adiposites	ENSG00000011105	soft tissue 1	adipocytes	Medium	APE	Supportive	26206
Adiposites	ENSG00000011132	breast	adipocytes	Medium	APE	Supportive	11258
Adiposites	ENSG00000011132	soft tissue 1	adipocytes	Medium	APE	Supportive	51754
Adiposites	ENSG00000011198	breast	adipocytes	Medium	APE	Uncertain	219
Adiposites	ENSG00000011198	soft tissue 1	adipocytes	Medium	APE	Uncertain	84904
Adiposites	ENSG00000011243	breast	adipocytes	Medium	APE	Supportive	6194
Adiposites	ENSG00000011243	soft tissue 1	adipocytes	Medium	APE	Supportive	7746
Adiposites	ENSG00000011275	soft tissue 1	adipocytes	Medium	APE	Supportive	23070
Adiposites	ENSG00000011275	soft tissue 2	adipocytes	Medium	APE	Supportive	63027
Adiposites	ENSG00000011304	breast	adipocytes	Medium	APE	Supportive	7280
Adiposites	ENSG00000011304	soft tissue 1	adipocytes	Medium	APE	Supportive	55227
Adiposites	ENSG00000011304	soft tissue 2	adipocytes	Medium	APE	Supportive	8737
Adiposites	ENSG00000011347	soft tissue 2	adipocytes	Medium	APE	Uncertain	9656
Adiposites	ENSG00000011405	breast	adipocytes	Medium	APE	Uncertain	23787
Adiposites	ENSG00000011405	soft tissue 1	adipocytes	Medium	APE	Uncertain	347744
Adiposites	ENSG00000011451	soft tissue 1	adipocytes	Medium	APE	Supportive	5612
Adiposites	ENSG00000011465	breast	adipocytes	Medium	APE	Supportive	4926
Adiposites	ENSG00000011465	soft tissue 1	adipocytes	Medium	APE	Supportive	54843
Adiposites	ENSG00000011465	soft tissue 2	adipocytes	Medium	APE	Supportive	79731
Adiposites	ENSG00000012061	soft tissue 2	adipocytes	Medium	APE	Supportive	96764
Adiposites	ENSG00000012504	soft tissue 1	adipocytes	Medium	APE	Uncertain	6653
Adiposites	ENSG00000012822	breast	adipocytes	Medium	APE	Uncertain	56649
Adiposites	ENSG00000012822	soft tissue 1	adipocytes	Medium	APE	Uncertain	84811
Adiposites	ENSG00000013016	soft tissue 2	adipocytes	Medium	APE	Uncertain	10413
Adiposites	ENSG00000013275	breast	adipocytes	Medium	APE	Uncertain	23650
Adiposites	ENSG00000013275	soft tissue 2	adipocytes	Medium	APE	Uncertain	57569
Adiposites	ENSG00000013503	breast	adipocytes	Medium	APE	Uncertain	838
Adiposites	ENSG00000013503	soft tissue 1	adipocytes	Medium	APE	Uncertain	91801
Adiposites	ENSG00000013503	soft tissue 2	adipocytes	Medium	APE	Uncertain	58472
Adiposites	ENSG00000013561	soft tissue 2	adipocytes	Medium	APE	Uncertain	79811
Adiposites	ENSG00000013573	breast	adipocytes	Medium	APE	Uncertain	51103
Adiposites	ENSG00000013588	soft tissue 1	adipocytes	Medium	APE	Uncertain	9493
Adiposites	ENSG00000014138	breast	adipocytes	Medium	APE	Supportive	23168
Adiposites	ENSG00000014138	soft tissue 1	adipocytes	Medium	APE	Supportive	54839
Adiposites	ENSG00000014138	soft tissue 2	adipocytes	Medium	APE	Supportive	55177
Adiposites	ENSG00000015133	breast	adipocytes	Medium	APE	Uncertain	5330
Adiposites	ENSG00000015133	soft tissue 1	adipocytes	Medium	APE	Uncertain	54816
Adiposites	ENSG00000015133	soft tissue 2	adipocytes	Medium	APE	Uncertain	145783
Adiposites	ENSG00000015285	soft tissue 1	adipocytes	Medium	APE	Supportive	56267
Adiposites	ENSG00000015676	breast	adipocytes	Medium	APE	Supportive	26160
Adiposites	ENSG00000015676	soft tissue 2	adipocytes	Medium	APE	Supportive	3032
Adiposites	ENSG00000017260	soft tissue 1	adipocytes	Medium	APE	Supportive	3973
Adiposites	ENSG00000017260	soft tissue 2	adipocytes	Medium	APE	Supportive	80745
Adiposites	ENSG00000017621	breast	adipocytes	Medium	APE	Uncertain	1545
Adiposites	ENSG00000017621	soft tissue 1	adipocytes	Medium	APE	Uncertain	11117
Adiposites	ENSG00000018189	soft tissue 1	adipocytes	Medium	APE	Supportive	10128
Adiposites	ENSG00000018408	breast	adipocytes	Medium	APE	Supportive	10121
Adiposites	ENSG00000018408	soft tissue 1	adipocytes	Medium	APE	Supportive	10660
Adiposites	ENSG00000018408	soft tissue 2	adipocytes	Medium	APE	Supportive	51063
Adiposites	ENSG00000019144	breast	adipocytes	Medium	APE	Uncertain	403
Adiposites	ENSG00000019505	soft tissue 1	adipocytes	Medium	APE	Supportive	54536
Adiposites	ENSG00000019549	breast	adipocytes	Medium	APE	Supportive	51163
Adiposites	ENSG00000019549	soft tissue 1	adipocytes	Medium	APE	Supportive	23317
Adiposites	ENSG00000020577	breast	adipocytes	Medium	APE	Uncertain	2660
Adiposites	ENSG00000021574	breast	adipocytes	Medium	APE	Supportive	79800
Adiposites	ENSG00000021574	soft tissue 1	adipocytes	Medium	APE	Supportive	54529
Adiposites	ENSG00000021574	soft tissue 2	adipocytes	Medium	APE	Supportive	6741
Adiposites	ENSG00000022267	breast	adipocytes	Medium	APE	Supportive	4664
Adiposites	ENSG00000022267	soft tissue 2	adipocytes	Medium	APE	Supportive	65061
Adiposites	ENSG00000022556	soft tissue 2	adipocytes	Medium	APE	Uncertain	9360
Adiposites	ENSG00000022567	soft tissue 2	adipocytes	Medium	APE	Uncertain	57520
Adiposites	ENSG00000023041	breast	adipocytes	Medium	APE	Uncertain	1134
Adiposites	ENSG00000023041	soft tissue 1	adipocytes	Medium	APE	Uncertain	55759
Adiposites	ENSG00000023041	soft tissue 2	adipocytes	Medium	APE	Uncertain	57337
Adiposites	ENSG00000023191	breast	adipocytes	Medium	APE	Supportive	9728
Adiposites	ENSG00000023287	soft tissue 2	adipocytes	Medium	APE	Uncertain	10144
Adiposites	ENSG00000023330	soft tissue 1	adipocytes	Medium	APE	Supportive	8916
Adiposites	ENSG00000023572	breast	adipocytes	Medium	APE	Supportive	101929134
Adiposites	ENSG00000023572	soft tissue 1	adipocytes	Medium	APE	Supportive	51138
Adiposites	ENSG00000023572	soft tissue 2	adipocytes	Medium	APE	Supportive	5593
Adiposites	ENSG00000023734	soft tissue 1	adipocytes	Medium	APE	Uncertain	22872
Adiposites	ENSG00000024048	breast	adipocytes	Medium	APE	Supportive	102724932
Adiposites	ENSG00000024048	soft tissue 1	adipocytes	Medium	APE	Supportive	2247
Adiposites	ENSG00000024048	soft tissue 2	adipocytes	Medium	APE	Supportive	8654
Adiposites	ENSG00000024422	soft tissue 1	adipocytes	Medium	APE	Uncertain	27163
Adiposites	ENSG00000024422	soft tissue 2	adipocytes	Medium	APE	Uncertain	80144
Adiposites	ENSG00000025800	soft tissue 1	adipocytes	Medium	APE	Supportive	950
Adiposites	ENSG00000025800	soft tissue 2	adipocytes	Medium	APE	Supportive	8999
Adiposites	ENSG00000028203	soft tissue 2	adipocytes	Medium	APE	Supportive	306
Adiposites	ENSG00000028310	soft tissue 1	adipocytes	Medium	APE	Uncertain	1062
Adiposites	ENSG00000028310	soft tissue 2	adipocytes	Medium	APE	Uncertain	57117
Adiposites	ENSG00000029363	breast	adipocytes	Medium	APE	Supportive	3033
Adiposites	ENSG00000029363	soft tissue 2	adipocytes	Medium	APE	Supportive	1950
Adiposites	ENSG00000029364	breast	adipocytes	Medium	APE	Uncertain	4547
Adiposites	ENSG00000029364	soft tissue 1	adipocytes	Medium	APE	Uncertain	85352
Adiposites	ENSG00000029364	soft tissue 2	adipocytes	Medium	APE	Uncertain	283358
Adiposites	ENSG00000029639	breast	adipocytes	Medium	APE	Uncertain	144402
Adiposites	ENSG00000029639	soft tissue 1	adipocytes	Medium	APE	Uncertain	121512
Adiposites	ENSG00000029725	soft tissue 2	adipocytes	Medium	APE	Supportive	55080
Adiposites	ENSG00000030419	breast	adipocytes	Medium	APE	Uncertain	83758
Adiposites	ENSG00000030419	soft tissue 1	adipocytes	Medium	APE	Uncertain	5830
Adiposites	ENSG00000031823	breast	adipocytes	Medium	APE	Supportive	8499
Adiposites	ENSG00000032444	breast	adipocytes	Medium	APE	Uncertain	121278
Adiposites	ENSG00000032444	soft tissue 1	adipocytes	Medium	APE	Uncertain	160418
Adiposites	ENSG00000032444	soft tissue 2	adipocytes	Medium	APE	Uncertain	6996
Adiposites	ENSG00000032742	soft tissue 2	adipocytes	Medium	APE	Uncertain	84934
Adiposites	ENSG00000033030	breast	adipocytes	Medium	APE	Supportive	113675
Adiposites	ENSG00000033030	soft tissue 1	adipocytes	Medium	APE	Supportive	283537
Adiposites	ENSG00000033030	soft tissue 2	adipocytes	Medium	APE	Supportive	6541
Adiposites	ENSG00000033100	soft tissue 1	adipocytes	Medium	APE	Uncertain	6601
Adiposites	ENSG00000033327	soft tissue 1	adipocytes	Medium	APE	Uncertain	54934
Adiposites	ENSG00000033327	soft tissue 2	adipocytes	Medium	APE	Uncertain	3695
Adiposites	ENSG00000033800	soft tissue 1	adipocytes	Medium	APE	Supportive	23344
Adiposites	ENSG00000034053	soft tissue 1	adipocytes	Medium	APE	Uncertain	283337
Adiposites	ENSG00000034053	soft tissue 2	adipocytes	Medium	APE	Uncertain	55206
Adiposites	ENSG00000034239	soft tissue 1	adipocytes	Medium	APE	Uncertain	283385
Adiposites	ENSG00000034677	soft tissue 1	adipocytes	Medium	APE	Supportive	8562
Adiposites	ENSG00000034677	soft tissue 2	adipocytes	Medium	APE	Supportive	81624
Adiposites	ENSG00000035141	soft tissue 1	adipocytes	Medium	APE	Supportive	64062
Adiposites	ENSG00000035141	soft tissue 2	adipocytes	Medium	APE	Supportive	196541
Adiposites	ENSG00000035403	soft tissue 1	adipocytes	Medium	APE	Supportive	84945
Adiposites	ENSG00000035403	soft tissue 2	adipocytes	Medium	APE	Supportive	376267
Adiposites	ENSG00000035681	soft tissue 1	adipocytes	Medium	APE	Uncertain	2100
Adiposites	ENSG00000035681	soft tissue 2	adipocytes	Medium	APE	Uncertain	6938
Adiposites	ENSG00000035862	breast	adipocytes	Medium	APE	Uncertain	146050
Adiposites	ENSG00000035862	soft tissue 2	adipocytes	Medium	APE	Uncertain	3067
Adiposites	ENSG00000035928	breast	adipocytes	Medium	APE	Uncertain	663
Adiposites	ENSG00000037042	breast	adipocytes	Medium	APE	Supportive	8125
Adiposites	ENSG00000037042	soft tissue 1	adipocytes	Medium	APE	Supportive	10363
Adiposites	ENSG00000037042	soft tissue 2	adipocytes	Medium	APE	Supportive	80349
Adiposites	ENSG00000037965	breast	adipocytes	Medium	APE	Uncertain	80119
Adiposites	ENSG00000037965	soft tissue 1	adipocytes	Medium	APE	Uncertain	5371
Adiposites	ENSG00000037965	soft tissue 2	adipocytes	Medium	APE	Uncertain	55180
Adiposites	ENSG00000038210	soft tissue 2	adipocytes	Medium	APE	Uncertain	145864
Adiposites	ENSG00000038358	breast	adipocytes	Medium	APE	Supportive	5428
Adiposites	ENSG00000038358	soft tissue 2	adipocytes	Medium	APE	Supportive	55784
Adiposites	ENSG00000039123	breast	adipocytes	Medium	APE	Supportive	64784
Adiposites	ENSG00000039123	soft tissue 1	adipocytes	Medium	APE	Supportive	84656
Adiposites	ENSG00000039123	soft tissue 2	adipocytes	Medium	APE	Supportive	5073
Adiposites	ENSG00000039650	breast	adipocytes	Medium	APE	Supportive	79068
Adiposites	ENSG00000039650	soft tissue 2	adipocytes	Medium	APE	Supportive	7385
Adiposites	ENSG00000040199	soft tissue 1	adipocytes	Medium	APE	Uncertain	101060399
Adiposites	ENSG00000040633	breast	adipocytes	Medium	APE	Uncertain	1039
Adiposites	ENSG00000040633	soft tissue 2	adipocytes	Medium	APE	Uncertain	91807
Adiposites	ENSG00000041802	breast	adipocytes	Medium	APE	Supportive	9785
Adiposites	ENSG00000041802	soft tissue 1	adipocytes	Medium	APE	Supportive	91862
Adiposites	ENSG00000043143	soft tissue 2	adipocytes	Medium	APE	Uncertain	170692
Adiposites	ENSG00000044524	soft tissue 2	adipocytes	Medium	APE	Uncertain	146225
Adiposites	ENSG00000044574	soft tissue 2	adipocytes	Medium	APE	Supportive	57707
Adiposites	ENSG00000046647	soft tissue 1	adipocytes	Medium	APE	Supportive	8533
Adiposites	ENSG00000046647	soft tissue 2	adipocytes	Medium	APE	Supportive	79018
Adiposites	ENSG00000046651	soft tissue 1	adipocytes	Medium	APE	Uncertain	57336
Adiposites	ENSG00000047056	soft tissue 1	adipocytes	Medium	APE	Supportive	93649
Adiposites	ENSG00000047230	soft tissue 2	adipocytes	Medium	APE	Uncertain	5636
Adiposites	ENSG00000047249	breast	adipocytes	Medium	APE	Supportive	58488
Adiposites	ENSG00000047249	soft tissue 1	adipocytes	Medium	APE	Supportive	10040
Adiposites	ENSG00000047249	soft tissue 2	adipocytes	Medium	APE	Supportive	84643
Adiposites	ENSG00000047410	breast	adipocytes	Medium	APE	Supportive	55028
Adiposites	ENSG00000047410	soft tissue 2	adipocytes	Medium	APE	Supportive	10140
Adiposites	ENSG00000047617	breast	adipocytes	Medium	APE	Uncertain	9905
Adiposites	ENSG00000047644	soft tissue 2	adipocytes	Medium	APE	Uncertain	90507
Adiposites	ENSG00000047932	soft tissue 2	adipocytes	Medium	APE	Uncertain	10351
Adiposites	ENSG00000048052	soft tissue 1	adipocytes	Medium	APE	Supportive	55197
Adiposites	ENSG00000048052	soft tissue 2	adipocytes	Medium	APE	Supportive	2589
Adiposites	ENSG00000048544	soft tissue 1	adipocytes	Medium	APE	Supportive	114799
Adiposites	ENSG00000048649	soft tissue 2	adipocytes	Medium	APE	Supportive	29919
Adiposites	ENSG00000049239	breast	adipocytes	Medium	APE	Supportive	55036
Adiposites	ENSG00000049239	soft tissue 1	adipocytes	Medium	APE	Supportive	396
Adiposites	ENSG00000049249	soft tissue 1	adipocytes	Medium	APE	Uncertain	9123
Adiposites	ENSG00000049249	soft tissue 2	adipocytes	Medium	APE	Uncertain	102465472
Adiposites	ENSG00000049541	soft tissue 1	adipocytes	Medium	APE	Uncertain	1453
Adiposites	ENSG00000049618	soft tissue 1	adipocytes	Medium	APE	Uncertain	51529
Adiposites	ENSG00000050030	breast	adipocytes	Medium	APE	Uncertain	57521
Adiposites	ENSG00000050030	soft tissue 1	adipocytes	Medium	APE	Uncertain	114804
Adiposites	ENSG00000050030	soft tissue 2	adipocytes	Medium	APE	Uncertain	4152
Adiposites	ENSG00000050327	soft tissue 1	adipocytes	Medium	APE	Uncertain	115024
Adiposites	ENSG00000050327	soft tissue 2	adipocytes	Medium	APE	Uncertain	162427
Adiposites	ENSG00000051108	breast	adipocytes	Medium	APE	Supportive	23476
Adiposites	ENSG00000051108	soft tissue 1	adipocytes	Medium	APE	Supportive	63977
Adiposites	ENSG00000051341	breast	adipocytes	Medium	APE	Supportive	7409
Adiposites	ENSG00000051341	soft tissue 1	adipocytes	Medium	APE	Supportive	117286
Adiposites	ENSG00000051341	soft tissue 2	adipocytes	Medium	APE	Supportive	56931
Adiposites	ENSG00000051620	breast	adipocytes	Medium	APE	Supportive	57677
Adiposites	ENSG00000051620	soft tissue 2	adipocytes	Medium	APE	Supportive	23410
Adiposites	ENSG00000054118	breast	adipocytes	Medium	APE	Supportive	80162
Adiposites	ENSG00000054118	soft tissue 1	adipocytes	Medium	APE	Supportive	30811
Adiposites	ENSG00000054118	soft tissue 2	adipocytes	Medium	APE	Supportive	1291
Adiposites	ENSG00000054148	soft tissue 2	adipocytes	Medium	APE	Uncertain	3454
Adiposites	ENSG00000054523	soft tissue 1	adipocytes	Medium	APE	Uncertain	6647
Adiposites	ENSG00000054523	soft tissue 2	adipocytes	Medium	APE	Uncertain	1292
Adiposites	ENSG00000054983	soft tissue 2	adipocytes	Medium	APE	Uncertain	150094
Adiposites	ENSG00000055044	soft tissue 1	adipocytes	Medium	APE	Supportive	9875
Adiposites	ENSG00000055044	soft tissue 2	adipocytes	Medium	APE	Supportive	207
Adiposites	ENSG00000055070	soft tissue 2	adipocytes	Medium	APE	Uncertain	81794
Adiposites	ENSG00000055118	soft tissue 2	adipocytes	Medium	APE	Uncertain	6531
Adiposites	ENSG00000055130	soft tissue 1	adipocytes	Medium	APE	Supportive	90580
Adiposites	ENSG00000055130	soft tissue 2	adipocytes	Medium	APE	Supportive	10498
Adiposites	ENSG00000055813	breast	adipocytes	Medium	APE	Uncertain	5694
Adiposites	ENSG00000055957	breast	adipocytes	Medium	APE	Supportive	25888
Adiposites	ENSG00000055957	soft tissue 1	adipocytes	Medium	APE	Supportive	112703
Adiposites	ENSG00000055957	soft tissue 2	adipocytes	Medium	APE	Supportive	51070
Adiposites	ENSG00000056277	breast	adipocytes	Medium	APE	Uncertain	5226
Adiposites	ENSG00000056998	soft tissue 2	adipocytes	Medium	APE	Uncertain	83442
Adiposites	ENSG00000057019	breast	adipocytes	Medium	APE	Uncertain	51042
Adiposites	ENSG00000057019	soft tissue 1	adipocytes	Medium	APE	Uncertain	9064
Adiposites	ENSG00000057663	breast	adipocytes	Medium	APE	Supportive	23421
Adiposites	ENSG00000058063	breast	adipocytes	Medium	APE	Uncertain	26135
Adiposites	ENSG00000058063	soft tissue 1	adipocytes	Medium	APE	Uncertain	3491
Adiposites	ENSG00000058063	soft tissue 2	adipocytes	Medium	APE	Uncertain	5567
Adiposites	ENSG00000058335	soft tissue 2	adipocytes	Medium	APE	Uncertain	11004
Adiposites	ENSG00000058600	soft tissue 1	adipocytes	Medium	APE	Supportive	284612
Adiposites	ENSG00000058600	soft tissue 2	adipocytes	Medium	APE	Supportive	343472
Adiposites	ENSG00000058866	breast	adipocytes	Medium	APE	Uncertain	3744
Adiposites	ENSG00000059122	breast	adipocytes	Medium	APE	Supportive	223
Adiposites	ENSG00000059122	soft tissue 2	adipocytes	Medium	APE	Supportive	6258
Adiposites	ENSG00000059728	soft tissue 2	adipocytes	Medium	APE	Supportive	9095
Adiposites	ENSG00000059769	breast	adipocytes	Medium	APE	Uncertain	5498
Adiposites	ENSG00000060558	breast	adipocytes	Medium	APE	Uncertain	5546
Adiposites	ENSG00000060558	soft tissue 1	adipocytes	Medium	APE	Uncertain	81875
Adiposites	ENSG00000060558	soft tissue 2	adipocytes	Medium	APE	Uncertain	3068
Adiposites	ENSG00000060688	breast	adipocytes	Medium	APE	Supportive	127018
Adiposites	ENSG00000060688	soft tissue 1	adipocytes	Medium	APE	Supportive	7286
Adiposites	ENSG00000060688	soft tissue 2	adipocytes	Medium	APE	Supportive	57592
Adiposites	ENSG00000060709	soft tissue 1	adipocytes	Medium	APE	Uncertain	80222
Adiposites	ENSG00000061337	soft tissue 1	adipocytes	Medium	APE	Supportive	102465529
Adiposites	ENSG00000061337	soft tissue 2	adipocytes	Medium	APE	Supportive	5993
Adiposites	ENSG00000061936	breast	adipocytes	Medium	APE	Supportive	405
Adiposites	ENSG00000061936	soft tissue 2	adipocytes	Medium	APE	Supportive	23126
Adiposites	ENSG00000062194	breast	adipocytes	Medium	APE	Supportive	51686
Adiposites	ENSG00000062194	soft tissue 1	adipocytes	Medium	APE	Supportive	55204
Adiposites	ENSG00000062194	soft tissue 2	adipocytes	Medium	APE	Supportive	1939
Adiposites	ENSG00000062485	breast	adipocytes	Medium	APE	Supportive	23557
Adiposites	ENSG00000062485	soft tissue 1	adipocytes	Medium	APE	Supportive	11000
Adiposites	ENSG00000062485	soft tissue 2	adipocytes	Medium	APE	Supportive	27173
Adiposites	ENSG00000062598	breast	adipocytes	Medium	APE	Uncertain	148327
Adiposites	ENSG00000062598	soft tissue 1	adipocytes	Medium	APE	Uncertain	1944
Adiposites	ENSG00000062650	soft tissue 2	adipocytes	Medium	APE	Supportive	25912
Adiposites	ENSG00000062716	soft tissue 1	adipocytes	Medium	APE	Uncertain	57459
Adiposites	ENSG00000063169	breast	adipocytes	Medium	APE	Uncertain	3608
Adiposites	ENSG00000063244	soft tissue 1	adipocytes	Medium	APE	Supportive	84451
Adiposites	ENSG00000063587	breast	adipocytes	Medium	APE	Supportive	9859
Adiposites	ENSG00000063587	soft tissue 1	adipocytes	Medium	APE	Supportive	102725459
Adiposites	ENSG00000063601	breast	adipocytes	Medium	APE	Uncertain	116841
Adiposites	ENSG00000063601	soft tissue 1	adipocytes	Medium	APE	Uncertain	100130093
Adiposites	ENSG00000063601	soft tissue 2	adipocytes	Medium	APE	Uncertain	163859
Adiposites	ENSG00000064012	soft tissue 2	adipocytes	Medium	APE	Uncertain	79169
Adiposites	ENSG00000064201	breast	adipocytes	Medium	APE	Uncertain	142
Adiposites	ENSG00000064201	soft tissue 2	adipocytes	Medium	APE	Uncertain	64241
Adiposites	ENSG00000064393	breast	adipocytes	Medium	APE	Supportive	805
Adiposites	ENSG00000064393	soft tissue 1	adipocytes	Medium	APE	Supportive	6233
Adiposites	ENSG00000064419	soft tissue 1	adipocytes	Medium	APE	Uncertain	84696
Adiposites	ENSG00000064655	breast	adipocytes	Medium	APE	Uncertain	9391
Adiposites	ENSG00000064655	soft tissue 1	adipocytes	Medium	APE	Uncertain	165545
Adiposites	ENSG00000064655	soft tissue 2	adipocytes	Medium	APE	Uncertain	129804
Adiposites	ENSG00000064687	breast	adipocytes	Medium	APE	Supportive	51601
Adiposites	ENSG00000064687	soft tissue 1	adipocytes	Medium	APE	Supportive	339745
Adiposites	ENSG00000064687	soft tissue 2	adipocytes	Medium	APE	Supportive	5433
Adiposites	ENSG00000064692	breast	adipocytes	Medium	APE	Uncertain	6323
Adiposites	ENSG00000064692	soft tissue 1	adipocytes	Medium	APE	Uncertain	79634
Adiposites	ENSG00000064886	breast	adipocytes	Medium	APE	Uncertain	80856
Adiposites	ENSG00000064886	soft tissue 1	adipocytes	Medium	APE	Uncertain	130507
Adiposites	ENSG00000064886	soft tissue 2	adipocytes	Medium	APE	Uncertain	79582
Adiposites	ENSG00000064989	breast	adipocytes	Medium	APE	Uncertain	285362
Adiposites	ENSG00000064989	soft tissue 1	adipocytes	Medium	APE	Uncertain	57624
Adiposites	ENSG00000064989	soft tissue 2	adipocytes	Medium	APE	Uncertain	64708
Adiposites	ENSG00000065057	breast	adipocytes	Medium	APE	Supportive	5868
Adiposites	ENSG00000065057	soft tissue 2	adipocytes	Medium	APE	Supportive	27303
Adiposites	ENSG00000065150	soft tissue 2	adipocytes	Medium	APE	Uncertain	339896
Adiposites	ENSG00000065361	breast	adipocytes	Medium	APE	Uncertain	114884
Adiposites	ENSG00000065361	soft tissue 2	adipocytes	Medium	APE	Uncertain	729085
[truncated: 392,452+ more rows]
