# Supplementary material for: Personalized whole‐body models integrate metabolism, physiology, and the gut microbiome
Source: Mol Syst Biol. 2020 May 28;16(5):e8982. doi: 10.15252/msb.20198982 (PMC7285886; doi:10.15252/msb.20198982)
Supplement: Supplementary file 5 — Table EV4 [file MSB-16-e8982-s005.xlsx]

## Sheet: Table EV4
Table EV4: List of evidence for organelles in the different organs.
Organs	Organelle presence	Reference
Fully matured red blood cells	No nucleus or any other organelle	(Berg et al, 2001)
B- and T-lymphocytes	All the organelles	(Delva et al, 2006; Jia & He, 2011; Jia et al, 2011)
Natural killer cells	All organelles	(Dell'Angelica et al, 2000; Kaneda et al, 1991; Roda-Navarro & Reyburn, 2009)
Platelets	Cytoplasm contain mainly intracellular granules (lysosome like), lysosomes, endoplasmic reticulum, Golgi, peroxisome, and mitochondria	(Handin et al, 2003; Marcus, 1978; Marcus et al, 1966; Meyers & Barnes, 1992; Polasek, 2009; Zharikov & Shiva, 2013)
Monocyte	All organelles	(Takahashi et al, 1986; van der Meulen et al, 1981)
Brain	All organelles	(Sekine et al, 2009)
Spinal cord	contains neuronal stem cells, which has all organelles	(Weiss et al, 1996)
Retina	All organelles	(Imanishi et al, 2004)
Heart	All organelles	(Kaasik et al, 2001; Piquereau et al, 2013)
Liver	All organelles	(Malatesta et al, 2002), http://www.nottingham.ac.uk/nmp/sonet/rlos/bioproc/liveranatomy/5.html
Ovary	All organelles	(Nottola et al, 2008)
Testis	All organelles	(Hoffmann et al, 2005)
Lung	peroxisome present	(Karnati & Baumgart-Vogt, 2009)
Kidney	All organelles	(Hoffmann et al, 2005)
Adrenal glands	All organelles	(Boshier & Holloway, 1991)
Gall bladder	All organelles	(Yoshida et al, 1996)
Esophagus (not in reconstruction)	All organelles	(Li et al, 2004)
Colon	Mitochondria, endoplasmic reticulum, nucleus seen	(Pittman & Pittman, 1966)
Adipocytes	All organelles	(Napolitano, 1963)
Small intestine	All organelles	(Novikoff & Novikoff, 1972)
Boshier DP, Holloway H (1991) Morphometric analyses of adrenal gland growth in fetal and neonatal sheep. III. Volumes of the major organelles within zona fasciculata steroidogenic cells. J Anat 178: 175-187
Dell'Angelica EC, Mullins C, Caplan S, Bonifacino JS (2000) Lysosome-related organelles. FASEB J 14: 1265-1278
Delva P, Degan M, Trettene M, Lechi A (2006) Insulin and glucose mediate opposite intracellular ionized magnesium variations in human lymphocytes. J Endocrinol 190: 711-718
Handin RI, Lux SE, Stossel TP (2003) Blood: Principles and Practice of Hematology, 2nd edn. USA: Lippincot Williams & Wilkins.
Hoffmann K, Blaudszun J, Brunken C, Hopker WW, Tauber R, Steinhart H (2005) New application of a subcellular fractionation method to kidney and testis for the determination of conjugated linoleic acid in selected cell organelles of healthy and cancerous human tissues. Anal Bioanal Chem 381: 1138-1144
Imanishi Y, Gerke V, Palczewski K (2004) Retinosomes: new insights into intracellular managing of hydrophobic substances in lipid bodies. J Cell Biol 166: 447-453
Jia W, He YW (2011) Temporal regulation of intracellular organelle homeostasis in T lymphocytes by autophagy. J Immunol 186: 5313-5322
Jia W, Pua HH, Li QJ, He YW (2011) Autophagy regulates endoplasmic reticulum homeostasis and calcium mobilization in T lymphocytes. J Immunol 186: 1564-1574
Kaasik A, Veksler V, Boehm E, Novotova M, Minajeva A, Ventura-Clapier R (2001) Energetic crosstalk between organelles: architectural integration of energy production and utilization. Circ Res 89: 153-159
Kaneda K, Kataoka M, Kishiye T, Yamamoto H, Wake K (1991) The intracellular distribution of cell organelles in natural killer cells during the cytolysis of bound tumor cells, with special reference to the rod-cored vesicles. Arch Histol Cytol 54: 69-79
Karnati S, Baumgart-Vogt E (2009) Peroxisomes in airway epithelia and future prospects of these organelles for pulmonary cell biology. Histochem Cell Biol 131: 447-454
Li TJ, Zhang YX, Wen J, Cowan DF, Hart J, Xiao SY (2004) Basaloid squamous cell carcinoma of the esophagus with or without adenoid cystic features. Arch Pathol Lab Med 128: 1124-1130
Malatesta M, Caporaloni C, Gavaudan S, Rocchi MB, Serafini S, Tiberi C, Gazzanelli G (2002) Ultrastructural morphometrical and immunocytochemical analyses of hepatocyte nuclei from mice fed on genetically modified soybean. Cell Struct Funct 27: 173-180
Marcus AJ (1978) The role of lipids in platelet function: with particular reference to the arachidonic acid pathway. J Lipid Res 19: 793-826
Marcus AJ, Zucker-Franklin D, Safier LB, Ullman HL (1966) Studies on human platelet granules and membranes. J Clin Invest 45: 14-28
Meyers KM, Barnes CD (1992) The platelet amine storage granule, Florida, USA: CRC Press, Inc.
Napolitano L (1963) The Differentiation of White Adipose Cells. An Electron Microscope Study. J Cell Biol 18: 663-679
Nottola SA, Camboni A, Van Langendonckt A, Demylle D, Macchiarelli G, Dolmans MM, Martinez-Madrid B, Correr S, Donnez J (2008) Cryopreservation and xenotransplantation of human ovarian tissue: an ultrastructural study. Fertil Steril 90: 23-32
Novikoff PM, Novikoff AB (1972) Peroxisomes in absorptive cells of mammalian small intestine. J Cell Biol 53: 532-560
Piquereau J, Caffin F, Novotova M, Lemaire C, Veksler V, Garnier A, Ventura-Clapier R, Joubert F (2013) Mitochondrial dynamics in the adult cardiomyocytes: which roles for a highly specialized cell? Frontiers in physiology 4: 102
Pittman FE, Pittman JC (1966) An electron microscopic study of epithelium of normal human sigmoid colonic mucosa. Gut 7: 644-661
Polasek J (2009) Platelet lysosomal acid phosphatase enzyme activity as a marker of platelet procoagulant activity. Blood Transfus 7: 155-156
Roda-Navarro P, Reyburn HT (2009) The traffic of the NKG2D/Dap10 receptor complex during natural killer (NK) cell activation. J Biol Chem 284: 16463-16472
Sekine S, Miura M, Chihara T (2009) Organelles in developing neurons: essential regulators of neuronal morphogenesis and function. Int J Dev Biol 53: 19-27
Takahashi T, Hirsh A, Erbe EF, Bross JB, Steere RL, Williams RJ (1986) Vitrification of human monocytes. Cryobiology 23: 103-115
van der Meulen FW, Reiss M, Stricker EA, van Elven E, von dem Borne AE (1981) Cryopreservation of human monocytes. Cryobiology 18: 337-343
Weiss S, Dunne C, Hewson J, Wohl C, Wheatley M, Peterson AC, Reynolds BA (1996) Multipotent CNS stem cells are present in the adult mammalian spinal cord and ventricular neuroaxis. J Neurosci 16: 7599-7609
Wesselborg S (2001) Human mature red blood cells express caspase-3 and caspase-8, but are devoid of mitochondrial regulators of apoptosis. Cell death and differentiation 8: 1197-1206
Yoshida K, Katayanagi K, Kawamura Y, Saito K, Nakanuma Y (1996) Reestablishment of rabbit gallbladder epithelial cells in collagen gel culture and their alterations by cytochalasin B and transforming growth factor beta-1. A morphologic study. Pathol Res Pract 192: 634-645
Zharikov S, Shiva S (2013) Platelet mitochondrial function: from regulation of thrombosis to biomarker of disease. Biochem Soc Trans 41: 118-123
