# Supplementary material for: Personalized whole‐body models integrate metabolism, physiology, and the gut microbiome
Source: Mol Syst Biol. 2020 May 28;16(5):e8982. doi: 10.15252/msb.20198982 (PMC7285886; doi:10.15252/msb.20198982)
Supplement: Supplementary file 6 — Table EV5 [file MSB-16-e8982-s006.xlsx]

## Sheet: Table EV5
Table EV5: Transport proteins expressed across specific organs (yes = conclusive evidence of presence in organ, no = no evidence was found).
transporter genes	brain	spinal cord	retina	heart	liver	ovary	testis	lung	pancreas	kidney	placenta	spleen	rectum	RBC	skeletal muscle	adipocyte	adrenal gland	colon	esophagus	breast	stoamch	skin	monocyte	prostrate	platelet	urinary bladder	literature reference
19	no	no	no	no	yes	no	no	yes	yes	yes	yes	no	no	no	no	no	yes	no	no	no	no	no	no	no	no	no	Linton, K. J., Holland, I. B. (2011). The ABC transporters of human physiology and disease: Genetics and biochemistry of ATP binding cassette transporters, World scientific publishing co. pte. ltd., Reboul, E. and P. Borel (2011). "Proteins involved in uptake, intracellular transport and basolateral secretion of fat-soluble vitamins and carotenoids by mammalian enterocytes." Prog Lipid Res 50(4):…
20	yes	no	no	no	yes	yes	yes	yes	yes	yes	no	yes	no	no	yes	no	no	no	no	no	no	no	no	no	no	no	PMID: 21810484, PMID: 17266523, PMID: 11309290, OMIM:600047
21	no	no	no	no	no	no	no	yes	no	no	no	no	no	no	no	no	no	no	no	no	no	no	no	no	no	no	PMID: 15967026
24	no	no	yes	no	no	no	no	no	no	no	no	no	no	no	no	no	no	no	no	no	no	no	no	no	no	no	OMIM:601691, PMID: 21510770, Patrinos, G. P., Wilhelm, A. (2012). Molecular diagnostics, Elsevier.
225	yes	no	no	no	yes	no	no	no	no	no	no	no	no	no	no	yes	yes	no	no	no	no	no	no	no	no	no	PMID: 21145416, PMCID: PMC2789776, PMID: 18585430, OMIM:601081
343	no	no	no	yes	yes	no	yes	no	yes	no	no	no	no	no	no	no	no	no	no	no	no	no	no	no	no	no	PMID: 16079275.
358	no	no	no	no	no	no	no	no	no	yes	no	no	no	no	no	no	no	no	no	no	no	no	no	no	no	no	PMID: 16079275.
359	no	no	no	no	no	no	no	no	no	yes	no	no	no	no	no	no	no	no	no	no	no	no	no	no	no	no	PMID: 16079275, PMID: 22248325
360	no	no	no	no	no	no	no	no	no	yes	no	no	no	no	no	no	no	no	no	no	no	no	no	no	no	yes	PMID: 16079275.
361	yes	yes	yes	no	no	no	no	yes	no	yes	no	no	no	no	yes	no	no	no	no	no	yes	no	no	no	no	no	PMID: 16079275.
363	no	no	no	no	no	no	no	no	no	yes	no	no	no	no	no	no	no	no	no	no	no	no	no	no	no	no	PMID: 16079275, PMID: 10318966, PMID: 14630322
364	no	no	no	no	no	no	yes	no	no	yes	no	no	no	no	no	no	no	no	no	no	no	no	no	no	no	no	PMID: 16079275.
366	yes	no	no	no	yes	no	yes	no	no	no	no	no	no	no	no	no	no	no	no	no	no	no	no	no	no	no	PMID: 16079275.
368	no	no	yes	no	yes	no	no	no	no	yes	no	no	no	no	no	no	no	no	no	no	no	yes	no	no	no	no	OMIM:603234
477	yes	no	no	no	no	yes	no	no	no	yes	no	no	no	no	no	no	no	no	no	no	no	no	no	no	no	no	PMID: 21527736
948	no	no	yes	yes	yes	no	no	no	no	yes	no	no	no	no	yes	yes	no	no	no	no	no	no	yes	no	yes	no	PMID: 19185504, PMID: 16477381, PMID: 17466567
949	no	no	no	yes	yes	no	yes	no	no	no	no	no	no	no	no	no	yes	no	no	yes	no	no	no	no	no	no	PMID: 14592533
1080	no	no	no	no	no	no	no	yes	no	no	no	no	no	no	no	no	no	no	no	no	no	no	no	no	no	no	OMIM:602421
1244	no	no	no	no	no	no	no	no	no	yes	no	no	no	no	no	no	no	no	no	no	no	no	no	no	no	no	Linton, K. J., Holland, I. B. (2011). The ABC transporters of human physiology and disease: Genetics and biochemistry of ATP binding cassette transporters, World scientific publishing co. pte. ltd.
2030	yes	no	no	yes	no	no	no	no	no	yes	no	no	no	no	no	no	no	no	no	no	no	no	no	no	no	no	PMID: 16448802, PMID: 16873718, OMIM:602193
2167	no	no	no	no	no	no	no	no	no	no	no	no	no	no	no	yes	no	no	no	no	no	no	no	no	no	no	PMID: 7693843, PMID: 21552513, OMIM:600434
2168	no	no	no	no	yes	no	no	no	no	no	no	no	no	no	no	no	no	no	no	no	no	no	no	no	no	no	PMID: 10744786, OMIM:134650
2171	no	no	no	yes	no	no	no	no	no	no	no	no	no	no	no	yes	no	no	no	no	no	no	no	no	no	no	OMIM:605168
2348	yes	no	no	no	no	no	no	no	no	yes	no	no	no	no	no	no	no	no	no	no	no	no	no	no	no	no	OMIM:136430, Janos Zempleni, Robert B. Rucker, Donald B. McCormick, John W. Suttie (2007) Handbook of vitamins, CRC press, chapter 12, page 390-391
2352	yes	no	no	no	no	no	no	no	no	yes	no	no	no	no	no	no	no	no	no	no	no	no	no	no	no	no	OMIM:136430, Janos Zempleni, Robert B. Rucker, Donald B. McCormick, John W. Suttie (2007) Handbook of vitamins, CRC press, chapter 12, page 390-391
2694	no	no	no	no	no	no	no	no	no	yes	no	no	no	no	no	no	no	no	no	no	no	no	no	no	no	no	OMIM:602997, 605799, Janos Zempleni, Robert B. Rucker, Donald B. McCormick, John W. Suttie (2007) Handbook of vitamins, CRC press, chapter 13, page 418-422, table 13.1
2806	no	no	no	yes	yes	no	no	no	no	no	yes	no	no	no	yes	no	no	no	no	no	no	no	no	no	no	no	PMID: 20086080, PMID: 11078015, PMID: 9537447
3177	yes	no	no	no	no	no	no	no	no	yes	no	no	no	no	yes	no	no	no	no	no	no	no	no	no	no	no	PMID: 16448802, PMID: 15371301, OMIM:602193, OMIM:602110
4036	no	no	no	no	no	no	no	no	no	yes	no	no	no	no	no	no	no	no	no	no	no	no	no	no	no	no	Dusso AS, Brown AJ, Slatopolsky E (2005) Vitamin D. Am J Physiol Renal Physiol 289: F8-28.
4363	no	no	no	no	no	no	no	yes	no	yes	no	no	no	no	no	no	no	no	no	no	no	no	no	no	no	no	OMIM:158343
5243	yes	no	no	no	yes	no	no	yes	no	yes	no	no	yes	no	no	no	yes	yes	no	no	no	no	no	no	no	no	OMIM:171050
5244	no	no	no	no	yes	no	no	no	no	no	no	no	no	no	no	no	no	no	no	no	no	no	no	no	no	no	OMIM:171060
5947	no	no	no	no	yes	no	no	no	no	no	no	no	no	no	no	no	no	no	no	no	no	no	no	no	no	no	PMID:16011460
6342	no	no	no	no	no	no	no	no	no	no	yes	no	no	no	no	no	no	no	no	no	no	no	no	no	no	no	OMIM:184755
6505	yes	no	no	yes	yes	no	no	no	no	yes	no	no	no	no	no	no	no	no	no	no	no	no	no	no	no	no	PMID: 14530974, PMID: 21568940, George J. Siegel RWA, Scott T. Brady, Donald L. Price (2006) Basic neurochemistry: molecular, cellular and medical aspects. 7th edition.Elsevier publication.: Page-84-91, PMID: 21349151, PMID:18195088.
6506	yes	no	no	no	no	no	no	no	no	yes	no	no	no	no	no	no	no	no	no	no	no	no	no	no	no	no	PMID: 21568940, PMID: 18195088, PMID: 15048885, George J. Siegel RWA, Scott T. Brady, Donald L. Price (2006) Basic neurochemistry: molecular, cellular and medical aspects. 7th edition.Elsevier publication.: Page-84-91, PMID: 21349151, PMID:18195088.
6507	yes	no	no	yes	no	no	no	no	no	no	yes	no	no	no	yes	no	no	no	no	no	no	no	no	no	no	no	PMID: 14530974, PMID: 21568940, George J. Siegel RWA, Scott T. Brady, Donald L. Price (2006) Basic neurochemistry: molecular, cellular and medical aspects. 7th edition.Elsevier publication.: Page-84-91, PMID: 21349151, PMID: 20304764.
6509	yes	no	no	no	yes	no	no	no	yes	yes	no	no	no	no	yes	no	no	no	no	no	no	no	no	no	no	no	PMID: 14530975, PMID: 21568940, PMID: 8340364, George J. Siegel RWA, Scott T. Brady, Donald L. Price (2006) Basic neurochemistry: molecular, cellular and medical aspects. 7th edition.Elsevier publication.: Page-84-91, PMID: 21349151, PMID: 8662767, PMID: 17127344, PMID: 1333197, PMID:18195088
6510	yes	no	no	no	no	no	no	no	no	yes	no	no	no	no	no	no	no	no	no	no	no	no	no	no	no	no	PMID: 21568940, PMID: 18195088, PMID: 21349151
6511	yes	no	no	no	no	no	no	no	no	no	no	no	no	no	no	no	no	no	no	no	no	no	no	no	no	no	George J. Siegel RWA, Scott T. Brady, Donald L. Price (2006) Basic neurochemistry: molecular, cellular and medical aspects. 7th edition.Elsevier publication.: Page-84-91, PMID: 21349151, OMIM:600637
6513	yes	no	no	no	no	no	no	no	no	no	yes	no	no	yes	no	no	no	no	no	no	no	no	no	no	no	no	PMID: 7615345
6514	no	no	no	no	yes	no	no	no	yes	yes	no	no	no	no	no	no	no	no	no	no	no	no	no	no	no	no	PMID: 21358696, PMID: 8928783
6515	yes	no	no	no	no	no	no	no	no	no	no	no	no	no	no	no	no	no	no	no	no	no	no	no	no	no	PMID: 18577699
6517	yes	no	no	yes	no	no	no	no	no	no	no	no	no	no	yes	yes	no	no	no	no	no	no	no	no	no	no	PMID: 9616209, PMID: 10606624, PMID: 19386915, PMID: 21305007, PMID: 11396616
6518	no	no	no	no	no	no	yes	no	no	yes	no	no	no	no	no	no	no	no	no	no	no	no	no	no	no	no	PMID: 1634504, PMID: 1550217, PMID: 1695905
6519	no	no	no	yes	no	no	no	no	no	no	no	no	no	no	no	no	no	no	no	no	no	no	no	no	no	no	PMID: 21568940, PMID: 14770310, PMID: 11094036, PMID: 12506130
6520	yes	no	no	yes	yes	no	yes	no	no	no	no	no	no	no	no	no	no	no	no	no	no	no	no	no	no	no	PMID: 21568940
6523	yes	no	no	yes	no	no	yes	no	no	yes	no	no	no	no	no	no	no	no	no	no	no	no	no	no	no	no	PMID: 9202297, PMID: 20522896, PMID: 12568659, Gropper, S. S., Smith, J. L. , Groff. J. L. (2009). Advanced nutrition and human metabolism, Wadaworth cengage learning, PMID: 7730974, PMID: 14505350, PMID: 20980548
6524	yes	no	no	yes	yes	no	no	no	no	yes	no	no	no	no	yes	no	no	no	no	no	no	no	no	no	no	no	Physiology (2004), vol.19, no.6, 370-376, doi: 10.​1152/​physiol.​00026.​2004, PMID: 20980548, PMID: 15546855
6526	yes	no	no	yes	no	no	no	no	no	yes	no	no	no	yes	no	no	no	no	no	no	no	no	no	no	no	no	PMCID: PMC3138482
6527	yes	no	no	no	no	no	yes	yes	no	no	no	no	no	no	no	no	no	no	no	no	no	no	no	no	no	no	PMID: 13130073
6529	yes	no	no	no	no	no	no	no	no	no	no	no	no	no	no	no	no	no	no	no	no	no	no	no	no	no	PMID: 21349151, OMIM:137165
6530	yes	no	no	no	no	no	no	no	no	no	no	no	no	no	no	no	no	no	no	no	no	no	no	no	no	no	PMID: 21349151, OMIM:163970
6531	yes	no	no	no	no	no	no	no	no	no	no	no	no	no	no	no	no	no	no	no	no	no	no	no	no	no	OMIM:126455, Sullivan, P. F., C. Fan, et al. (2006). "Evaluating the comparability of gene expression in blood and brain." American Journal of Medical Genetics Part B: Neuropsychiatric Genetics 141B(3): 261-268, PMID: 21349151.
6532	yes	no	no	no	no	no	no	yes	no	no	yes	no	no	no	no	no	no	no	no	no	no	no	no	no	no	no	PMID: 21349151, OMIM:182138
6533	yes	no	no	yes	yes	no	no	yes	yes	yes	yes	no	no	no	yes	no	no	no	no	no	no	no	no	no	no	no	PMID: 18195088, PMID: 8010975, PMID: 1518851
6534	yes	no	no	no	no	no	no	no	no	no	no	no	no	no	no	no	no	no	no	no	no	no	no	no	no	no	OMIM:606205, PMID: 7651355
6535	yes	no	no	yes	no	no	yes	no	yes	yes	no	yes	no	no	yes	no	no	yes	no	no	no	no	no	no	no	no	PMID: 9746337, OMIM:300036
6538	yes	no	no	no	no	no	no	no	no	no	no	no	no	no	no	no	no	no	no	no	no	no	no	no	no	no	OMIM:607952
6540	yes	no	no	no	no	no	no	no	no	no	no	no	no	no	no	no	no	no	no	no	no	no	no	no	no	no	PMID: 21349151
6541	yes	no	no	yes	no	no	yes	no	no	yes	no	no	no	no	yes	no	no	no	no	no	no	no	no	no	no	no	PMID: 18195088, PMID: 14770310, PMID: 21349151, PMID: 21527663, PMID: 11094036
6542	no	no	no	yes	yes	yes	no	no	yes	yes	yes	no	no	no	yes	no	no	no	no	no	no	no	no	no	no	no	PMID: 20304764, PMID: 9174363, PMID: 8954799
6545	yes	no	no	no	no	no	yes	no	no	no	no	no	no	no	no	no	no	no	no	no	no	no	no	no	no	no	PMID: 12049641, Ignarro, L. J. (2000). Nitric oxide: biology and pathobiology, Academic press.
6564	no	no	no	no	yes	no	no	no	no	yes	no	no	no	no	no	no	no	no	no	no	no	no	no	no	no	no	PMID: 14965252, PMID: 20558765, PMID: 16289537
6565	yes	no	no	no	no	no	no	yes	no	yes	no	no	no	no	no	no	no	no	no	no	no	no	no	no	no	no	PMID: 12905028, PMID: 21366347, PMID: 12905028
6566	yes	no	no	no	no	no	no	no	no	no	no	no	no	no	no	no	no	no	no	no	no	no	no	no	no	no	PMID: 21349151
6573	no	no	no	no	yes	no	no	no	no	no	yes	no	no	no	no	no	no	no	no	no	no	no	no	no	no	no	Zempleni, J., Rucker, R. B., McCormick, D. B., Suttie, J, W. (2007). Handbook of vitamins, CRC press, Taylor & Francis Group., OMIM:600424
6579	yes	no	no	no	yes	no	yes	yes	no	no	no	no	no	no	no	no	no	no	no	no	no	no	no	no	no	no	OMIM:602883, PMID: 21568705
6584	yes	no	no	yes	no	no	no	no	no	yes	no	no	no	no	yes	no	no	no	no	no	no	no	no	no	no	no	PMID: 11160873, PMID: 15238359
8029	no	no	no	no	no	no	no	no	no	yes	no	no	no	no	no	no	no	no	no	no	no	no	no	no	no	no	OMIM:602997, 605799, Janos Zempleni, Robert B. Rucker, Donald B. McCormick, John W. Suttie (2007) Handbook of vitamins, CRC press, chapter 13, page 418-422, table 13.1, Dusso AS, Brown AJ, Slatopolsky E (2005) Vitamin D. Am J Physiol Renal Physiol 289: F8-28.
8140	yes	no	yes	no	no	no	no	no	no	no	no	no	no	no	yes	no	no	no	no	no	no	no	no	no	no	no	Vogel, H. G. (2006). Drug discovery & evalutaion: safety & pharmacokinetic assays, Springer, PMID: 19035290, PMID: 21568940, PMID: 7829099, PMID: 18195088, PMID: 21349151, PMID: 21527663
8501	no	no	no	yes	yes	yes	yes	yes	yes	yes	yes	yes	no	no	yes	no	no	yes	no	no	no	no	no	yes	no	no	PMID: 18195088, PMID: 21568940, PMID: 12930836, PMID: 17322374, PMID: 20304764.
8647	no	no	no	no	no	no	no	yes	no	no	no	no	no	no	no	no	no	no	no	no	no	no	no	no	no	no	OMIM:603201
8714	no	no	no	no	no	no	no	no	yes	yes	no	no	no	no	no	no	no	yes	no	no	no	no	no	yes	no	no	Linton, K. J., Holland, I. B. (2011). The ABC transporters of human physiology and disease: Genetics and biochemistry of ATP binding cassette transporters, World scientific publishing co. pte. ltd.
8884	yes	no	no	yes	yes	no	no	yes	no	no	no	no	no	no	yes	no	no	no	no	no	no	no	no	no	no	no	PMID: 9516450, OMIM:604024
9056	no	no	no	no	no	no	no	no	no	yes	no	no	no	no	yes	no	no	no	no	no	no	no	no	no	no	no	PMID: 21568940, PMID: 14770310, PMID:18195088, PMID: 20304764
9057	yes	no	no	yes	yes	no	yes	yes	no	yes	no	no	no	no	no	no	no	no	no	no	no	no	no	no	no	no	PMID: 21568940, PMID: 18195088, PMID: 10903140, PMID: 21349151, PMID: 14770310
9152	yes	yes	yes	no	no	no	no	no	no	no	no	no	no	no	yes	no	no	no	no	no	no	no	no	no	no	no	PMID: 21568940, OMIM:604159
9153	yes	no	no	yes	yes	no	no	no	yes	yes	yes	no	yes	no	yes	no	no	yes	no	no	no	no	no	no	no	no	PMID: 8982282, PMID: 12856181
9154	no	no	no	no	yes	no	no	no	no	yes	no	yes	no	no	no	no	no	no	no	no	no	no	no	no	no	no	PMID: 15371301, PMID: 8982282, PMID: 12856181
9356	no	no	no	no	no	no	no	no	no	yes	no	no	no	no	no	no	no	no	no	no	no	no	no	no	no	no	OMIM:607582
9376	yes	no	no	no	no	no	no	no	no	yes	no	no	no	no	no	no	no	no	no	no	no	no	no	no	no	no	OMIM:607581
9429	no	no	no	no	yes	no	no	no	no	yes	yes	no	no	no	no	no	no	no	no	no	no	no	no	no	no	no	PMID: 22285911
9619	yes	no	no	no	no	no	no	yes	no	no	no	yes	no	no	no	no	no	no	no	no	no	no	no	no	no	no	OMIM:603076
9962	yes	no	no	yes	yes	no	no	no	yes	yes	yes	no	no	no	no	no	no	no	no	no	no	no	no	no	no	no	PMID: 11396616, OMIM:603791, Ball, G. F. M. (2006). Vitamins their role in the human body, Blackwell publishing.
9963	no	no	no	no	yes	no	no	no	no	yes	no	no	no	no	no	no	no	no	no	no	no	no	no	no	no	no	PMID: 11396616, OMIM:603790, Ball, G. F. M. (2006). Vitamins their role in the human body, Blackwell publishing.
10057	yes	no	no	yes	no	no	yes	no	no	yes	no	no	no	no	yes	no	no	no	no	no	no	no	no	no	no	no	Linton, K. J., Holland, I. B. (2011). The ABC transporters of human physiology and disease: Genetics and biochemistry of ATP binding cassette transporters, World scientific publishing co. pte. ltd., PMID: 22285911
10061	no	no	no	no	yes	no	no	yes	no	no	no	no	no	no	yes	no	no	no	no	no	no	no	no	no	no	no	OMIM:612510
10257	no	no	no	no	no	no	no	no	no	yes	no	no	no	no	no	no	no	no	no	no	no	no	no	no	no	no	Linton, K. J., Holland, I. B. (2011). The ABC transporters of human physiology and disease: Genetics and biochemistry of ATP binding cassette transporters, World scientific publishing co. pte. ltd., PMID: 22285911
10347	no	no	no	no	no	no	no	no	no	no	no	yes	no	no	no	no	no	no	no	no	no	no	no	no	no	no	PMID: 21173549, PMID: 22403555, OMIM:605414
10350	yes	no	no	yes	yes	no	no	no	no	no	no	no	no	no	no	no	no	no	no	no	no	no	yes	no	no	no	PMID: 12150964, OMIM:612507
10351	no	no	no	yes	yes	no	no	no	no	no	no	no	no	no	yes	no	no	no	no	no	no	no	no	no	no	no	OMIM:612505
10560	no	no	no	yes	yes	no	no	no	no	yes	no	no	no	no	yes	no	no	no	no	no	no	no	no	no	no	no	Gropper, S. S., Smith, J. L. , Groff. J. L. (2009). Advanced nutrition and human metabolism, Wadaworth cengage learning, OMIM:603941
10599	no	no	no	no	yes	no	no	no	no	no	no	no	no	no	no	no	no	no	no	no	no	no	no	no	no	no	OMIM:136425, 605495, PMID: 21568705
10864	no	no	no	no	yes	no	no	no	no	yes	no	no	no	no	no	no	no	no	no	no	no	no	no	no	no	no	OMIM:604995
10991	no	no	no	no	yes	no	no	no	no	yes	no	no	no	no	no	no	no	no	no	no	no	no	no	no	no	no	PMID: 18195088, PMID: 15899884
10998	no	no	no	no	yes	no	no	no	no	no	no	no	no	no	no	no	no	no	no	no	no	no	no	no	no	no	PMID: 12856180, PMID: 22089923, PMID: 20086080
10999	yes	no	no	yes	yes	no	no	yes	no	yes	no	no	no	no	yes	no	no	no	no	no	no	yes	no	no	no	no	PMID: 18843142, PMID: 12856180, PMID: 17164224, PMID: 20086080
11000	no	no	no	no	yes	no	yes	yes	yes	no	no	no	no	no	no	no	no	no	no	no	no	yes	no	no	no	no	PMID: 12856180, PMID: 11445444, PMID: 20086080
11001	no	no	no	no	yes	no	no	no	no	yes	no	no	no	no	no	no	no	no	no	no	no	no	no	no	no	no	PMID: 11980911, PMID: 12856180, PMID: 20086080
11136	no	no	no	yes	no	no	no	no	no	yes	no	no	no	no	no	no	no	no	no	no	no	no	no	no	no	no	PMID: 21568940, PMID: 14770310, PMID: 11094036, PMID: 12506130
11182	yes	no	no	no	no	no	no	no	no	no	no	yes	no	no	no	no	no	no	no	no	no	no	no	no	no	no	PMID: 10970791
11254	no	no	no	no	no	no	yes	yes	no	no	no	no	no	no	no	no	no	yes	no	no	no	no	no	yes	no	no	PMID: 21568940, PMID: 18195088
23428	no	no	no	yes	no	no	no	no	no	yes	no	no	no	no	no	no	no	no	no	no	no	no	no	no	no	no	PMID: 21568940, PMID: 18195088, PMID: 14770310, PMID: 10391915
23456	no	no	no	no	no	no	no	yes	no	yes	no	yes	no	no	no	no	no	yes	no	no	no	no	no	no	no	no	PMID: 22655043, OMIM:605454
23460	yes	no	no	yes	yes	no	no	yes	no	no	no	no	no	no	no	no	no	no	no	no	no	no	no	no	no	no	PMID: 11478798, OMIM:612504
23657	yes	no	no	no	no	no	no	no	no	yes	no	no	no	no	no	no	no	no	no	no	no	no	no	no	no	no	PMID: 18195088, PMID: 10206947
26154	no	no	no	no	no	no	yes	no	no	no	no	no	no	no	no	no	no	yes	no	no	yes	yes	no	no	no	no	PMID: 20869849, OMIM:607800
28234	no	no	no	no	yes	no	no	no	no	no	no	no	no	no	no	no	no	no	no	no	no	no	no	no	no	no	OMIM:136425, 605495, PMID: 21568705
28965	no	no	no	yes	no	no	yes	no	no	yes	yes	no	no	no	yes	no	yes	no	no	no	no	yes	no	no	no	yes	PMID: 12856180, OMIM:604196, PMID: 20086080
28982	yes	no	no	yes	no	no	no	yes	yes	yes	no	yes	no	no	no	no	no	no	no	no	no	no	no	no	no	no	PMID:10400745, PMID: 21349151
29881	no	no	no	no	yes	no	no	no	no	no	no	no	no	no	no	no	no	no	no	no	no	no	no	no	no	no	PMID: 20307540
29988	yes	no	no	no	no	no	yes	yes	no	no	no	no	no	no	no	no	no	no	no	no	no	no	no	no	no	no	PMID: 10821868, PMID: 10860996, PMID: 19176349
51296	yes	no	no	yes	yes	no	yes	yes	no	yes	no	yes	no	no	no	no	yes	no	no	no	no	no	no	no	no	no	PMID: 21366347, PMID: 11336635
54407	yes	no	no	no	no	no	no	no	no	yes	no	no	no	no	yes	no	no	no	no	no	no	no	no	no	no	no	PMID: 18195088, PMID: 21349151, PMID: 21527663
54716	yes	no	no	no	no	no	no	no	no	yes	no	no	no	no	no	no	no	no	no	no	no	no	no	no	no	no	PMID: 16540203, PMID:18195088
55065	no	no	no	no	no	no	yes	no	no	no	no	no	no	no	no	no	no	no	no	no	no	no	no	no	no	no	G.F.M. Ball (2006) Vitamins their role in the human body, Blackwell publishing, chapter 12, page 291-292, PMID: 21854757, PMID: 20463145, Said HM, Hollander D, Mohammadkhani R. (1993). Biochimica et Biophysica Acta (BBA) - Biomembranes 1148: 263-8., OMIM:607883
55089	no	no	no	yes	yes	no	no	no	no	yes	yes	no	no	no	yes	no	no	no	no	no	no	no	no	no	no	no	PMID: 18195088, PMID: 19015196, PMID: 16148032, PMID: 16621896, PMID: 20304764, PMID: 16148032, PMID: 12845534
55117	yes	no	no	no	no	no	no	no	no	yes	no	no	no	no	no	no	no	no	no	no	no	no	no	no	no	no	PMID: 21568940, PMID: 16540203, PMID: 21521612, PMID:18195088
55315	yes	no	no	yes	no	no	no	no	no	no	no	no	no	no	no	no	no	no	no	no	no	no	no	no	no	no	PMID: 20140240, PMID: 16873718, OMIM: 602782
55867	no	no	no	no	no	no	no	no	no	yes	yes	no	no	no	no	no	no	no	no	no	no	no	no	no	no	no	OMIM:607097
56301	yes	no	no	yes	yes	no	no	yes	yes	yes	yes	no	no	no	yes	no	no	no	no	no	no	no	no	no	no	no	PMID: 18195088, PMID: 14770310
56606	no	no	no	no	yes	no	no	yes	no	yes	no	no	no	no	no	no	no	no	no	no	no	no	no	no	no	no	PMID: 10860667
57030	yes	no	no	no	no	no	no	no	no	no	no	no	no	no	no	no	no	no	no	no	no	no	no	no	no	no	PMID: 21568940, PMID: 18305372, PMID: 21349151.
64078	yes	no	no	yes	yes	no	yes	yes	yes	no	no	no	no	no	no	no	no	no	no	no	no	no	no	yes	no	no	PMID: 18600539, PMID: 15371301, PMID: 15501974, PMID: 11032837, PMID: 12856181
64220	no	no	yes	no	no	no	no	no	no	no	no	no	no	no	no	no	no	no	no	no	no	no	no	no	no	no	PMID: 21368206
64240	no	no	no	no	yes	no	no	no	no	no	no	no	no	no	no	no	no	yes	no	no	no	no	no	no	no	no	OMIM:605459
64241	no	no	no	no	yes	no	no	no	no	no	no	no	no	no	no	no	no	yes	no	no	no	no	no	no	no	no	PMID: 17990087, OMIM:605460
66035	no	no	no	yes	no	no	no	no	no	no	no	no	no	no	yes	no	no	no	no	no	no	no	no	no	no	no	PMID: 14704796
79581	yes	no	no	no	no	no	no	no	no	no	no	no	no	no	no	no	no	no	no	no	no	no	no	no	no	no	PMID: 21749321, OMIM:607882
80704	yes	no	no	no	yes	no	no	no	no	yes	no	no	no	no	no	no	no	no	no	no	no	no	no	no	no	no	OMIM:606152, PMID: 17645457, OMIM:606152
81031	no	no	no	no	yes	no	no	yes	yes	no	no	no	no	no	yes	no	no	no	no	no	no	no	no	no	no	no	PMID: 11592815
81539	yes	yes	no	yes	yes	no	no	no	no	no	no	no	no	no	no	no	no	no	no	no	no	no	no	no	no	no	PMID: 12845534, PMID: 21568940, PMID: 17549407, PMID: 17549407, PMID: 2387853, PMCID: PMC1242624, PMID: 1333197, PMID: 16148032
81693	no	no	no	no	no	no	no	no	no	yes	no	no	no	no	no	no	no	no	no	no	no	no	no	no	no	no	OMIM:602997, 605799, Janos Zempleni, Robert B. Rucker, Donald B. McCormick, John W. Suttie (2007) Handbook of vitamins, CRC press, chapter 13, page 418-422, table 13.1
84889	yes	no	no	no	no	no	no	no	no	no	no	no	no	no	no	no	no	no	no	no	no	no	no	no	no	no	PMID: 21349151.
85320	no	no	no	no	no	no	no	no	no	no	yes	no	no	no	no	no	no	no	no	no	no	no	no	yes	no	no	PMCID: PMC3319924
89845	no	no	no	no	yes	no	no	yes	no	no	no	no	no	no	yes	no	no	no	no	no	no	no	no	no	no	no	PMID: 22082652, OMIM:612509
89872	no	no	no	no	no	no	no	yes	no	no	no	no	no	no	no	no	no	no	no	no	no	no	no	no	no	no	PMID: 16079275.
92745	yes	no	no	no	yes	no	no	yes	no	yes	no	yes	no	no	no	no	no	yes	no	no	no	no	no	no	no	no	PMID: 21568940, PMID: 11243884, PMID: 21349151, PMID: 15218073, PMID:18195088
94160	yes	no	no	no	no	yes	yes	no	yes	no	no	no	no	no	yes	no	no	no	no	no	no	no	no	yes	no	no	PMID: 16868766, OMIM:607041
113235	yes	no	yes	yes	yes	no	yes	yes	no	yes	yes	yes	no	no	yes	no	no	yes	no	no	no	no	no	yes	no	no	G.F.M. Ball (2006) Vitamins their role in the human body, Blackwell publishing, chapter 17, page 353, PMID: 19762432., OMIM:611672, PMID: 21568705
113278	no	no	no	no	no	no	yes	yes	no	yes	no	no	no	no	no	no	no	yes	no	no	no	no	no	no	no	no	PMID: 9023479, OMIM:613350
114134	yes	no	no	no	no	no	no	no	no	no	no	no	no	no	no	no	no	no	no	no	no	no	no	no	no	no	PMID: 11500374
115584	yes	no	no	no	no	no	no	no	no	yes	no	no	no	no	yes	no	no	no	no	no	no	no	no	no	no	no	PMCID: PMC3138482
117247	no	no	no	yes	yes	no	no	no	no	yes	yes	yes	no	no	yes	no	no	no	no	no	no	no	no	no	no	no	PMID: 21568940, OMIM:607550, PMID: 16245314, PMID:18195088, PMID: 12739169
120103	yes	no	no	yes	yes	no	yes	no	no	yes	no	no	no	no	yes	no	no	no	no	no	no	no	no	no	no	no	PMID: 21097500, PMID: 21501141, PMID: 16415531
121260	no	no	no	no	no	no	no	no	no	no	no	no	no	no	no	no	no	yes	no	no	yes	no	no	no	no	no	PMID: 16289537, PMID: 21366347
124935	no	no	no	yes	no	no	no	no	no	yes	yes	no	no	no	no	no	no	no	no	no	no	no	no	no	no	no	PMID: 21568940, OMIM:610791, PMID: 18195088
125206	no	no	no	no	no	no	no	no	no	yes	no	no	no	no	no	no	no	no	no	no	no	no	no	no	no	no	PMID: 21527736
140679	yes	no	no	no	no	no	no	no	no	no	no	no	no	no	no	no	no	no	no	no	no	no	no	no	no	no	PMID: 21568940, PMID: 18305372, PMID: 21349151.
144195	no	no	no	no	no	no	yes	no	no	no	no	no	no	no	no	no	no	no	no	no	no	no	no	no	no	no	PMID: 12504846
145389	yes	no	no	no	no	no	no	yes	no	no	no	yes	no	no	yes	no	no	no	no	no	no	no	no	no	no	no	PMID: 12845534
150000	yes	no	no	no	yes	yes	no	yes	yes	no	no	no	no	no	no	no	no	yes	no	no	no	no	no	no	no	no	PMID: 16816140, OMIM:608835
153201	no	no	no	yes	no	no	no	no	no	yes	no	no	no	no	yes	no	no	no	no	no	no	no	no	no	no	no	PMID: 21501141, PMID: 15058382, PMID:18195088.
154091	no	no	no	yes	no	no	no	no	no	no	no	no	no	no	yes	no	no	no	no	no	no	no	no	no	no	no	PMID: 11832379, PMID: 16803853
155184	no	no	no	no	no	no	yes	no	no	no	no	no	no	no	no	no	no	yes	no	no	no	no	no	yes	no	no	PMID: 15033637
160728	no	no	no	no	no	no	no	yes	no	yes	no	no	no	no	no	no	no	yes	yes	no	no	no	no	no	no	no	PMID: 21749321, OMIM:608044
200010	yes	no	no	no	yes	no	no	yes	no	yes	no	no	no	no	no	no	no	no	no	no	no	no	no	no	no	no	PMID: 15607332, PMID: 21527736
206358	no	no	no	no	no	no	no	no	no	yes	no	no	no	no	yes	no	no	no	no	no	no	no	no	no	no	no	PMID: 17123464, PMID: 18195088, PMID: 21568940, PMID: 21527663
222962	yes	no	no	yes	yes	no	no	no	no	yes	no	no	no	no	yes	no	no	no	no	no	no	no	no	no	no	no	PMID: 18600539, PMID: 16873718, OMIM:609149
282679	no	no	no	no	yes	no	no	no	no	yes	no	no	no	no	no	no	no	no	no	no	no	no	no	no	no	no	PMID: 16079275.
285641	no	no	no	no	no	no	yes	no	no	no	no	no	no	no	no	no	no	no	no	no	no	no	no	no	no	no	PMID: 16415531, PMID: 21501141
340024	no	no	no	no	no	no	no	no	yes	yes	no	no	no	no	yes	no	no	no	no	no	no	no	no	no	no	no	PMID: 15286787, PMID: 21568940, PMID:18195088.
340273	no	no	yes	no	no	no	no	no	no	no	no	no	no	no	no	no	no	no	no	no	no	no	no	no	no	no	PMID: 15899824, OMIM.611785
348932	no	no	no	no	no	no	no	no	no	yes	no	no	no	no	no	no	no	no	no	no	no	no	no	no	no	no	PMID: 21568940, PMID: 18195088, PMID: 19478081
376497	yes	no	no	yes	no	no	no	yes	no	yes	no	no	no	no	yes	yes	no	no	no	no	no	yes	no	no	no	no
