# Supplementary material for: Personalized whole‐body models integrate metabolism, physiology, and the gut microbiome
Source: Mol Syst Biol. 2020 May 28;16(5):e8982. doi: 10.15252/msb.20198982 (PMC7285886; doi:10.15252/msb.20198982)
Supplement: Supplementary file 7 — Table EV6 [file MSB-16-e8982-s007.xlsx]

## Sheet: Table EV6
Table EV6: Nutrient storage capacity of organs.
Storage nutrient name	VMH ID for the respective storage form	Organ	Quantity	Unit	Notes	Reference
Nicotinamide	nad	liver	60	microgram/g	Water soluble vitamins are stored in liver. Those that are used by the tissues to be built into coenzyme systems and are precursors of prosthetic groups of enzymes. Their level in the liver does not appear to exceed a certain saturation point, which most likely is the saturation of apoenzymes by their respective prosthetic groupingsIn deficiency, the level of the vitamin decreases to about half i…	Kodicek, E. (1954) Storage of Vitamins in Liver, Proceedings of the Nutrition Society. 13, 125-135.
	nadp	liver	60	microgram/g	Water soluble vitamins are stored in liver. Those that are used by the tissues to be built into coenzyme systems and are precursors of prosthetic groups of enzymes. Their level in the liver does not appear to exceed a certain saturation point, which most likely is the saturation of apoenzymes by their respective prosthetic groupingsIn deficiency, the level of the vitamin decreases to about half i…	Kodicek, E. (1954) Storage of Vitamins in Liver, Proceedings of the Nutrition Society. 13, 125-135.
Riboflavin	fad	liver	11 to 16	microgram/g	Water soluble vitamins are stored in liver. Those that are used by the tissues to be built into coenzyme systems and are precursors of prosthetic groups of enzymes. Their level in the liver does not appear to exceed a certain saturation point, which most likely is the saturation of apoenzymes by their respective prosthetic groupingsIn deficiency, the level of the vitamin decreases to about half i…	Kodicek, E. (1954) Storage of Vitamins in Liver, Proceedings of the Nutrition Society. 13, 125-135.
Thiamine	thmtp	liver	2	microgram/g	Water soluble vitamins are stored in liver. Those that are used by the tissues to be built into coenzyme systems and are precursors of prosthetic groups of enzymes. Their level in the liver does not appear to exceed a certain saturation point, which most likely is the saturation of apoenzymes by their respective prosthetic groupingsIn deficiency, the level of the vitamin decreases to about half i…	Kodicek, E. (1954) Storage of Vitamins in Liver, Proceedings of the Nutrition Society. 13, 125-135.
	thmpp	muscle			about half of the total amount of thiamine is in the muscle, and the total amount of thiamine in a well-nourished adult human is about 30 mg of which about four-fifths occurs as rhw enzyme cofactor, thiamine diphosphate	Zempleni, J., Rucker, R.B., Suttie, J.W., McCormick, D.B. (2007) Handbook of Vitamins, CRC Press.
Pyridoxin	pydam	liver	3	microgram/g	Water soluble vitamins are stored in liver. Those that are used by the tissues to be built into coenzyme systems and are precursors of prosthetic groups of enzymes. Their level in the liver does not appear to exceed a certain saturation point, which most likely is the saturation of apoenzymes by their respective prosthetic groupingsIn deficiency, the level of the vitamin decreases to about half i…	Kodicek, E. (1954) Storage of Vitamins in Liver, Proceedings of the Nutrition Society. 13, 125-135.
	pydx	liver	3	microgram/g	Water soluble vitamins are stored in liver. Those that are used by the tissues to be built into coenzyme systems and are precursors of prosthetic groups of enzymes. Their level in the liver does not appear to exceed a certain saturation point, which most likely is the saturation of apoenzymes by their respective prosthetic groupingsIn deficiency, the level of the vitamin decreases to about half i…	Kodicek, E. (1954) Storage of Vitamins in Liver, Proceedings of the Nutrition Society. 13, 125-135.
	pydxn	liver	3	microgram/g	Water soluble vitamins are stored in liver. Those that are used by the tissues to be built into coenzyme systems and are precursors of prosthetic groups of enzymes. Their level in the liver does not appear to exceed a certain saturation point, which most likely is the saturation of apoenzymes by their respective prosthetic groupingsIn deficiency, the level of the vitamin decreases to about half i…	Kodicek, E. (1954) Storage of Vitamins in Liver, Proceedings of the Nutrition Society. 13, 125-135.
Pantothenic acid	coa	liver	40	microgram/g	Water soluble vitamins are stored in liver. Those that are used by the tissues to be built into coenzyme systems and are precursors of prosthetic groups of enzymes. Their level in the liver does not appear to exceed a certain saturation point, which most likely is the saturation of apoenzymes by their respective prosthetic groupingsIn deficiency, the level of the vitamin decreases to about half i…	Kodicek, E. (1954) Storage of Vitamins in Liver, Proceedings of the Nutrition Society. 13, 125-135.
Folic acid	thf	liver	7	microgram/g	Water soluble vitamins are stored in liver. Those that are used by the tissues to be built into coenzyme systems and are precursors of prosthetic groups of enzymes. Their level in the liver does not appear to exceed a certain saturation point, which most likely is the saturation of apoenzymes by their respective prosthetic groupingsIn deficiency, the level of the vitamin decreases to about half i…	Kodicek, E. (1954) Storage of Vitamins in Liver, Proceedings of the Nutrition Society. 13, 125-135.
Biotin	btn	liver	0.7	microgram/g	Water soluble vitamins are stored in liver. Those that are used by the tissues to be built into coenzyme systems and are precursors of prosthetic groups of enzymes. Their level in the liver does not appear to exceed a certain saturation point, which most likely is the saturation of apoenzymes by their respective prosthetic groupingsIn deficiency, the level of the vitamin decreases to about half i…	Kodicek, E. (1954) Storage of Vitamins in Liver, Proceedings of the Nutrition Society. 13, 125-135.
vitamin A	retinol	liver	5.6 to 9.4 (rat and rabbit)	micromole/g of protein	Carotene is converted in the intestinal wall of many animals into vitamin A, possibly via the vitamin A aldehyde and eventually stored in the liver as vitamin A. The most usual form found in liver of mammals is vitamin A1, though vitamin A2, can be found when ingested by the animal.	Kodicek, E. (1954) Storage of Vitamins in Liver, Proceedings of the Nutrition Society. 13, 125-135.
	retfa	liver	5.6 to 9.4 (rat and rabbit)	micromole/g of protein	When esters of vitamin A are fed, they appear to be de-esterified and re-esterified in the intestinal wall. When, however, a large amount of unnatural esters is administered, the same. The liver appears to store the dose partly in all-trans form. The stellate cells of the liver are the main storage site of retinyl esters in the body.	Kodicek, E. (1954) Storage of Vitamins in Liver, Proceedings of the Nutrition Society. 13, 125-135, PMCID: PMC1138236, Zempleni, J., Rucker, R.B., Suttie, J.W., McCormick, D.B. (2007) Handbook of Vitamins, CRC Press.
	11_cis_retfa	liver	5.6 to 9.4 (rat and rabbit)	micromole/g of protein	When esters of vitamin A are fed, they appear to be de-esterified and re-esterified in the intestinal wall. When, however, a large amount of unnatural esters is administered, the same. The liver appears to store the dose partly in all-trans form. The stellate cells of the liver are the main storage site of retinyl esters in the body.	Kodicek, E. (1954) Storage of Vitamins in Liver, Proceedings of the Nutrition Society. 13, 125-135, PMCID: PMC1138236, Zempleni, J., Rucker, R.B., Suttie, J.W., McCormick, D.B. (2007) Handbook of Vitamins, CRC Press.
	9_cis_retfa	liver	5.6 to 9.4 (rat and rabbit)	micromole/g of protein	When esters of vitamin A are fed, they appear to be de-esterified and re-esterified in the intestinal wall. When, however, a large amount of unnatural esters is administered, the same. The liver appears to store the dose partly in all-trans form. The stellate cells of the liver are the main storage site of retinyl esters in the body.	Kodicek, E. (1954) Storage of Vitamins in Liver, Proceedings of the Nutrition Society. 13, 125-135, PMCID: PMC1138236, Zempleni, J., Rucker, R.B., Suttie, J.W., McCormick, D.B. (2007) Handbook of Vitamins, CRC Press.
vitamin D	25hvitd2	adipocytes, muscle, liver	11 (pig liver)	microgram/g	human adipocytes and muscle are major sites of storage of vit D and 25-OH-D3. Adipose tissue was found to contain by far the greatest quantity of radioactivity throughout the 3 month experimental period in rats.	Zempleni, J., Rucker, R.B., Suttie, J.W., McCormick, D.B. (2007) Handbook of Vitamins, CRC Press, PMID: 4322721.
	vitd3	adipocytes, muscle, liver, blood	11 (pig liver)	microgram/g	human adipocytes and muscle are major sites of storage of vit D and 25-OH-D3. Adipose tissue was found to contain by far the greatest quantity of radioactivity throughout the 3 month experimental period in rats.	Zempleni, J., Rucker, R.B., Suttie, J.W., McCormick, D.B. (2007) Handbook of Vitamins, CRC Press, PMID: 4322721.
vitamin E	avite1	liver, adipocytes	9 (adult liver)	microgram/g	Vitamin E occurs in man mainly in the body fat which contains 65-75% of the total (Quaife & Dju, 1949) and only a small portion is found in the liver. With increasing age, the amount of vitamin E increases, chiefly in the body fat. In advanced age there is a sudden decrease in the vitamin E content in liver, body fat and elsewhere. More than 90% od alpha-tocopherol located in adipocytes.	Kodicek, E. (1954) Storage of Vitamins in Liver, Proceedings of the Nutrition Society. 13, 125-135, Zempleni, J., Rucker, R.B., Suttie, J.W., McCormick, D.B. (2007) Handbook of Vitamins, CRC Press.
	avite1	liver, adipocytes	99 (adult adipocytes)	microgram/g	Vitamin E occurs in man mainly in the body fat which contains 65-75% of the total (Quaife & Dju, 1949) and only a small portion is found in the liver. With increasing age, the amount of vitamin E increases, chiefly in the body fat. In advanced age there is a sudden decrease in the vitamin E content in liver, body fat and elsewhere. More than 90% od alpha-tocopherol located in adipocytes.	Kodicek, E. (1954) Storage of Vitamins in Liver, Proceedings of the Nutrition Society. 13, 125-135, Zempleni, J., Rucker, R.B., Suttie, J.W., McCormick, D.B. (2007) Handbook of Vitamins, CRC Press.
choline	chol	liver, brain	25	micromole/g	the uptake and storage of choline by the liver is integral in this control. Choline is also significantly taken across the blood-brain barrier through a carrier mediate mechanism, the rate of which is positively dependent on plasma choline concentrations	Zempleni, J., Rucker, R.B., Suttie, J.W., McCormick, D.B. (2007) Handbook of Vitamins, CRC Press, PMID: 16642650.
	chol	muscle, heart, kidney	6.25	micromole/g		Zempleni, J., Rucker, R.B., Suttie, J.W., McCormick, D.B. (2007) Handbook of Vitamins, CRC Press.
ferritin	fe3	liver			Fe iron is oxidized to Fe(3+) to remain stored inside ferritin molecules. Liver and reticulo endothelial systems mainly clears iron stores.	PMID: 17699375
phylloquinone	phyQ	liver, adipocyte			K1 appears to accumulate in human adipose tissue at much higher concentrations compared with the reported concentrations in other human organs, including the liver.	PMID: 20237066
glycogen	glygn2	liver, muscle			The liver can produce glucose for release into the blood by breaking down its store of glycogen and by carrying out gluconeogenesis. Muscle differs from the brain in having a large store of glycogen (1200 kcal, or 5000 kJ). In fact, about three-fourths of all the glycogen in the body is stored in muscle.	Berg JM, Tymoczko JL, Stryer L. Biochemistry. 5th edition. New York: W H Freeman; 2002. Section 30.2, Each Organ Has a Unique Metabolic Profile. Available from: http://www.ncbi.nlm.nih.gov/books/NBK22436/
palmitic acid	hdca	adipocyte			we report an unappreciated mechanism for adipocyte fatty acid uptake and storage that is independent of LPL and not thought to exist in the postabsorptive stat	PMID: 17287467, PMID: 24639405
timnodonic acid	tmndnc	adipocyte			It seems, therefore, that storage of n-3 PUFAs is relatively slow and that to some extent they cycle through other lipid pools before storage.	PMID: 10837287
oleic acid	lnlc	adipocyte			It seems, therefore, that storage of n-3 PUFAs is relatively slow and that to some extent they cycle through other lipid pools before storage. There were significant differences (P < 0.001) between the molar percentages of fatty acids in chylomicron triacylglycerol and those in the meal, with palmitic acid (16:0) and oleic acid (18:1n-9) being especially overrepresented compared with 20:5-3.	PMID: 10837287
triacylglycerol	tag_hs	adipocyte			The triacylglycerols stored in adipose tissue are an enormous reservoir of metabolic fuel.	Berg JM, Tymoczko JL, Stryer L. Biochemistry. 5th edition. New York: W H Freeman; 2002. Section 30.2, Each Organ Has a Unique Metabolic Profile. Available from: http://www.ncbi.nlm.nih.gov/books/NBK22436/
docosa-hexaenoic acid	crvnc	brain, retina			Brain and retina are the tissues containing the highest contents of docosahexaenoic acid. DHA is used continuously for the biogenesis and maintenance of neuronal and photoreceptor membranes (see also Ch. 49).	George J. Siegel, R. W. A., Scott T. Brady, Donald L. Price (2006) Basic neurochemistry: molecular, cellular and medical aspects. 7th edition.Elsevier publication.
