# Supplementary material for: Personalized whole‐body models integrate metabolism, physiology, and the gut microbiome
Source: Mol Syst Biol. 2020 May 28;16(5):e8982. doi: 10.15252/msb.20198982 (PMC7285886; doi:10.15252/msb.20198982)
Supplement: Supplementary file 8 — Table EV7 [file MSB-16-e8982-s008.xlsx]

## Sheet: Table EV7
Table EV7: Bile composition and gallbladder storage.
Recon3 reaction abbreviation (VMH ID)	Reaction name	present/absent in bile	reference		exchange metabolite stored in gall bladder	metabolite name	reference
EX_C02528[e]	'chenodeoxycholate exchange'	present	PMID: 19489700, PMID: 17261615, PMID: 16414039.		C02528	chenodeoxycholate	Murray, R.K., Bender, D. A., Botham, K. M., Kennelly, P. J., Rodwell, V. W., Weil, P. A., A lange medical book: Harper's illustrated Biochemistry. 28th edition ed, ed. P.L.G. daryl K. granner, Frederick W. Keeley, Peter A. Mayes, Margaret L. Rand. 2009, New York, NY: Mc Graw Hill Medical.
EX_dgchol[e]	'Chenodeoxyglycocholate exchange'	present	PMID: 19489700, PMID: 17261615, PMID: 16414039.		HC02191	lithocholate	Murray, R.K., Bender, D. A., Botham, K. M., Kennelly, P. J., Rodwell, V. W., Weil, P. A., A lange medical book: Harper's illustrated Biochemistry. 28th edition ed, ed. P.L.G. daryl K. granner, Frederick W. Keeley, Peter A. Mayes, Margaret L. Rand. 2009, New York, NY: Mc Graw Hill Medical.
EX_gchola[e]	'Glycocholate exchange'	present	PMID: 19489700, PMID: 17261615, PMID: 16414039.		HC02192	taurolithocholate	Murray, R.K., Bender, D. A., Botham, K. M., Kennelly, P. J., Rodwell, V. W., Weil, P. A., A lange medical book: Harper's illustrated Biochemistry. 28th edition ed, ed. P.L.G. daryl K. granner, Frederick W. Keeley, Peter A. Mayes, Margaret L. Rand. 2009, New York, NY: Mc Graw Hill Medical.
EX_glgchlo[e]	'exchange reaction for beta glucan-glycocholate complex'	present	PMID: 19489700, PMID: 17261615, PMID: 16414039.		HC02193	glycolithocholate	Murray, R.K., Bender, D. A., Botham, K. M., Kennelly, P. J., Rodwell, V. W., Weil, P. A., A lange medical book: Harper's illustrated Biochemistry. 28th edition ed, ed. P.L.G. daryl K. granner, Frederick W. Keeley, Peter A. Mayes, Margaret L. Rand. 2009, New York, NY: Mc Graw Hill Medical.
EX_tchola[e]	'Taurocholic acid exchange'	present	PMID: 19489700, PMID: 17261615, PMID: 16414039.		HC02194	ursodeoxycholate	Murray, R.K., Bender, D. A., Botham, K. M., Kennelly, P. J., Rodwell, V. W., Weil, P. A., A lange medical book: Harper's illustrated Biochemistry. 28th edition ed, ed. P.L.G. daryl K. granner, Frederick W. Keeley, Peter A. Mayes, Margaret L. Rand. 2009, New York, NY: Mc Graw Hill Medical.
EX_tdchola[e]	'taurochenodeoxycholate exchange'	present	PMID: 19489700, PMID: 17261615, PMID: 16414039.		HC02195	tauroursodeoxycholate	Murray, R.K., Bender, D. A., Botham, K. M., Kennelly, P. J., Rodwell, V. W., Weil, P. A., A lange medical book: Harper's illustrated Biochemistry. 28th edition ed, ed. P.L.G. daryl K. granner, Frederick W. Keeley, Peter A. Mayes, Margaret L. Rand. 2009, New York, NY: Mc Graw Hill Medical.
EX_tdechola[e]	'exchange reaction for Taurodeoxycholic acid'	present	PMID: 19489700, PMID: 17261615, PMID: 16414039.		HC02196	glycoursodeoxycholate	Murray, R.K., Bender, D. A., Botham, K. M., Kennelly, P. J., Rodwell, V. W., Weil, P. A., A lange medical book: Harper's illustrated Biochemistry. 28th edition ed, ed. P.L.G. daryl K. granner, Frederick W. Keeley, Peter A. Mayes, Margaret L. Rand. 2009, New York, NY: Mc Graw Hill Medical.
EX_cholate[e]	'exchange reaction for cholate'	present	PMID: 19489700, PMID: 17261615, PMID: 16414039.		HC02197	sulfoglycolithocholate(2-)	Murray, R.K., Bender, D. A., Botham, K. M., Kennelly, P. J., Rodwell, V. W., Weil, P. A., A lange medical book: Harper's illustrated Biochemistry. 28th edition ed, ed. P.L.G. daryl K. granner, Frederick W. Keeley, Peter A. Mayes, Margaret L. Rand. 2009, New York, NY: Mc Graw Hill Medical.
EX_HC02192[e]	'taurolithocholate exchange'	present	PMID: 19489700, PMID: 17261615, PMID: 16414039.		HC02198	2-[(4R)-4-[(1S,2S,5R,7R,10R,11S,14R,15R)-2,15-dimethyl-5-(sulfonatooxy)tetracyclo[8.7.0.0^{2,7}.0^{11,15}]heptadecan-14-yl]pentanamido]ethane-1-sulfonate	Murray, R.K., Bender, D. A., Botham, K. M., Kennelly, P. J., Rodwell, V. W., Weil, P. A., A lange medical book: Harper's illustrated Biochemistry. 28th edition ed, ed. P.L.G. daryl K. granner, Frederick W. Keeley, Peter A. Mayes, Margaret L. Rand. 2009, New York, NY: Mc Graw Hill Medical.
EX_HC02193[e]	'glycolithocholate exchange'	present	PMID: 19489700, PMID: 17261615, PMID: 16414039.		HC02220	sulfochenodeoxycholate	Murray, R.K., Bender, D. A., Botham, K. M., Kennelly, P. J., Rodwell, V. W., Weil, P. A., A lange medical book: Harper's illustrated Biochemistry. 28th edition ed, ed. P.L.G. daryl K. granner, Frederick W. Keeley, Peter A. Mayes, Margaret L. Rand. 2009, New York, NY: Mc Graw Hill Medical.
EX_HC02195[e]	'tauroursodeoxycholate exchange'	present	PMID: 19489700, PMID: 17261615, PMID: 16414039.		dgchol	glycochenodeoxycholate	Murray, R.K., Bender, D. A., Botham, K. M., Kennelly, P. J., Rodwell, V. W., Weil, P. A., A lange medical book: Harper's illustrated Biochemistry. 28th edition ed, ed. P.L.G. daryl K. granner, Frederick W. Keeley, Peter A. Mayes, Margaret L. Rand. 2009, New York, NY: Mc Graw Hill Medical.
EX_HC02196[e]	'glycoursodeoxycholate exchange'	present	PMID: 19489700, PMID: 17261615, PMID: 16414039.		gchola	glycocholate	Murray, R.K., Bender, D. A., Botham, K. M., Kennelly, P. J., Rodwell, V. W., Weil, P. A., A lange medical book: Harper's illustrated Biochemistry. 28th edition ed, ed. P.L.G. daryl K. granner, Frederick W. Keeley, Peter A. Mayes, Margaret L. Rand. 2009, New York, NY: Mc Graw Hill Medical.
EX_HC02220[e]	'sulfochenodeoxycholate exchange'	present	PMID: 19489700, PMID: 17261615, PMID: 16414039.		glgchlo	beta glucan-glycocholate complex	Murray, R.K., Bender, D. A., Botham, K. M., Kennelly, P. J., Rodwell, V. W., Weil, P. A., A lange medical book: Harper's illustrated Biochemistry. 28th edition ed, ed. P.L.G. daryl K. granner, Frederick W. Keeley, Peter A. Mayes, Margaret L. Rand. 2009, New York, NY: Mc Graw Hill Medical.
EX_HC02191[e]	'lithocholate exchange'	present	PMID: 19489700, PMID: 17261615, PMID: 16414039.		tchola	taurocholate	Murray, R.K., Bender, D. A., Botham, K. M., Kennelly, P. J., Rodwell, V. W., Weil, P. A., A lange medical book: Harper's illustrated Biochemistry. 28th edition ed, ed. P.L.G. daryl K. granner, Frederick W. Keeley, Peter A. Mayes, Margaret L. Rand. 2009, New York, NY: Mc Graw Hill Medical.
EX_HC02194[e]	'ursodeoxycholate exchange'	present	PMID: 19489700, PMID: 17261615, PMID: 16414039.		tdchola	taurochenodeoxycholate	Murray, R.K., Bender, D. A., Botham, K. M., Kennelly, P. J., Rodwell, V. W., Weil, P. A., A lange medical book: Harper's illustrated Biochemistry. 28th edition ed, ed. P.L.G. daryl K. granner, Frederick W. Keeley, Peter A. Mayes, Margaret L. Rand. 2009, New York, NY: Mc Graw Hill Medical.
EX_HC02197[e]	'sulfoglycolithocholate(2-) exchange'	present	PMID: 19489700, PMID: 17261615, PMID: 16414039.		tdechola	taurodeoxycholate	Murray, R.K., Bender, D. A., Botham, K. M., Kennelly, P. J., Rodwell, V. W., Weil, P. A., A lange medical book: Harper's illustrated Biochemistry. 28th edition ed, ed. P.L.G. daryl K. granner, Frederick W. Keeley, Peter A. Mayes, Margaret L. Rand. 2009, New York, NY: Mc Graw Hill Medical.
EX_HC02198[e]	'2-[(4R)-4-[(1S,2S,5R,7R,10R,11S,14R,15R)-2,15-dimethyl-5-(sulfonatooxy)tetracyclo[8.7.0.0^{2,7}.0^{11,15}]heptadecan-14-yl]pentanamido]ethane-1-sulfonate exchange'	present	PMID: 19489700, PMID: 17261615, PMID: 16414039.		cholate	Cholate	Murray, R.K., Bender, D. A., Botham, K. M., Kennelly, P. J., Rodwell, V. W., Weil, P. A., A lange medical book: Harper's illustrated Biochemistry. 28th edition ed, ed. P.L.G. daryl K. granner, Frederick W. Keeley, Peter A. Mayes, Margaret L. Rand. 2009, New York, NY: Mc Graw Hill Medical.
EX_estriol[e]	exchange for estriol	present	http://www.medscape.com/viewarticle/708713_2		dchac	deoxycholate	Murray, R.K., Bender, D. A., Botham, K. M., Kennelly, P. J., Rodwell, V. W., Weil, P. A., A lange medical book: Harper's illustrated Biochemistry. 28th edition ed, ed. P.L.G. daryl K. granner, Frederick W. Keeley, Peter A. Mayes, Margaret L. Rand. 2009, New York, NY: Mc Graw Hill Medical.
EX_3bcrn	'exchange reaction for 3-hydroxy butyryl carnitine'	present	http://www.ncbi.nlm.nih.gov/pubmed/16414039		CE1273	5beta-cholestane-3alpha,7alpha,12alpha,24S,25-pentol	Murray, R.K., Bender, D. A., Botham, K. M., Kennelly, P. J., Rodwell, V. W., Weil, P. A., A lange medical book: Harper's illustrated Biochemistry. 28th edition ed, ed. P.L.G. daryl K. granner, Frederick W. Keeley, Peter A. Mayes, Margaret L. Rand. 2009, New York, NY: Mc Graw Hill Medical.
EX_3ddcrn	'exchange reaction for 3-hydroxydodecanoyl carnitine'	present	PMID: 19489700, PMID: 17261615, PMID: 16414039.		dchac	deoxycholate	Murray, R.K., Bender, D. A., Botham, K. M., Kennelly, P. J., Rodwell, V. W., Weil, P. A., A lange medical book: Harper's illustrated Biochemistry. 28th edition ed, ed. P.L.G. daryl K. granner, Frederick W. Keeley, Peter A. Mayes, Margaret L. Rand. 2009, New York, NY: Mc Graw Hill Medical.
EX_3deccrn	'exchange reaction for 3-hydroxydecanoyl carnitine'	present	PMID: 19489700, PMID: 17261615, PMID: 16414039.		7klitchol	7-Ketolithocholate	Murray, R.K., Bender, D. A., Botham, K. M., Kennelly, P. J., Rodwell, V. W., Weil, P. A., A lange medical book: Harper's illustrated Biochemistry. 28th edition ed, ed. P.L.G. daryl K. granner, Frederick W. Keeley, Peter A. Mayes, Margaret L. Rand. 2009, New York, NY: Mc Graw Hill Medical.
EX_3hdececrn	'exchange reaction for 3-hydroxyhexadecenoyl carnitine'	present	PMID: 19489700, PMID: 17261615, PMID: 16414039.		xoldiolone	7alpha,12alpha-Dihydroxycholest-4-en-3-one	Murray, R.K., Bender, D. A., Botham, K. M., Kennelly, P. J., Rodwell, V. W., Weil, P. A., A lange medical book: Harper's illustrated Biochemistry. 28th edition ed, ed. P.L.G. daryl K. granner, Frederick W. Keeley, Peter A. Mayes, Margaret L. Rand. 2009, New York, NY: Mc Graw Hill Medical.
EX_3hexdcrn	'exchange reaction for 3-hydroxyhexadecanoyl carnitine'	present	PMID: 19489700, PMID: 17261615, PMID: 16414039.		xol7aone	7alpha-hydroxycholest-4-en-3-one	Murray, R.K., Bender, D. A., Botham, K. M., Kennelly, P. J., Rodwell, V. W., Weil, P. A., A lange medical book: Harper's illustrated Biochemistry. 28th edition ed, ed. P.L.G. daryl K. granner, Frederick W. Keeley, Peter A. Mayes, Margaret L. Rand. 2009, New York, NY: Mc Graw Hill Medical.
EX_3ivcrn	'exchange reaction for 3-hydroxy-isovaleryl carnitine'	present	PMID: 19489700, PMID: 17261615, PMID: 16414039.		xol7ah3	5beta-cholestane-3alpha,7alpha,26-triol	Murray, R.K., Bender, D. A., Botham, K. M., Kennelly, P. J., Rodwell, V. W., Weil, P. A., A lange medical book: Harper's illustrated Biochemistry. 28th edition ed, ed. P.L.G. daryl K. granner, Frederick W. Keeley, Peter A. Mayes, Margaret L. Rand. 2009, New York, NY: Mc Graw Hill Medical.
EX_3octdec2crn	'exchange reaction for 3-hydroxyoctadecadienoyl carnitine'	present	PMID: 19489700, PMID: 17261615, PMID: 16414039.		thcholstoic	3alpha,7alpha,12alpha-Trihydroxy-5beta-cholestanoate	Murray, R.K., Bender, D. A., Botham, K. M., Kennelly, P. J., Rodwell, V. W., Weil, P. A., A lange medical book: Harper's illustrated Biochemistry. 28th edition ed, ed. P.L.G. daryl K. granner, Frederick W. Keeley, Peter A. Mayes, Margaret L. Rand. 2009, New York, NY: Mc Graw Hill Medical.
EX_3octdeccrn	'exchange reaction for 3-hydroxyoctadecanoyl carnitine'	present	PMID: 19489700, PMID: 17261615, PMID: 16414039.		dhcholestanate	3alpha,7alpha-Dihydroxy-5beta-cholestanate	Murray, R.K., Bender, D. A., Botham, K. M., Kennelly, P. J., Rodwell, V. W., Weil, P. A., A lange medical book: Harper's illustrated Biochemistry. 28th edition ed, ed. P.L.G. daryl K. granner, Frederick W. Keeley, Peter A. Mayes, Margaret L. Rand. 2009, New York, NY: Mc Graw Hill Medical.
EX_3octdece1crn	'exchange reaction for 3-hydroxy-octadecenoyl carnitine'	present	PMID: 19489700, PMID: 17261615, PMID: 16414039.
EX_3tdcrn	'exchange reaction for 3-hydroxy-tetradecanoyl carnitine'	present	PMID: 19489700, PMID: 17261615, PMID: 16414039.
EX_3tetd7ecoacrn	'exchange reaction for 3-hydroxy tetradecenoyl-7-carnitine'	present	PMID: 19489700, PMID: 17261615, PMID: 16414039.
EX_3thexddcoacrn	'exchange reaction for 3-hydroxy trans7,10-hexadecadienoyl carnitine'	present	PMID: 19489700, PMID: 17261615, PMID: 16414039.
EX_3ttetddcoacrn	'exchange reaction for 3-hydroxy trans5,8tetradecadienoyl carnitine'	present	PMID: 19489700, PMID: 17261615, PMID: 16414039.
EX_acrn[e]	'Ex_acrn[e]'	present	PMID: 19489700, PMID: 17261615, PMID: 16414039.
EX_bildglcur[e]	'Bilirubin beta-diglucuronide exchange'	present	http://www.medscape.com/viewarticle/708713_2
EX_bilglcur[e]	'exchange reaction for blirubin mono-glucuronide'	present	PMID: 19489700, PMID: 17261615, PMID: 16414039.
EX_bilirub[e]	'Bilirubin exchange'	present	http://www.medscape.com/viewarticle/708713_2
EX_c101crn	'exchange reaction for decenoyl carnitine'	present	PMID: 19489700, PMID: 17261615, PMID: 16414039.
EX_c10crn	'exchange reaction for decanoyl carnitine'	present	PMID: 19489700, PMID: 17261615, PMID: 16414039.
EX_c10dc	'exchange reaction for sebacoyl carnitine'	present	PMID: 19489700, PMID: 17261615, PMID: 16414039.
EX_c12dc	'exchange reaction for dodecanedioyl carnitine'	present	PMID: 19489700, PMID: 17261615, PMID: 16414039.
EX_c16dc	'exchange reaction for Hexadecanedioic acid mono-L-carnitine ester'	present	PMID: 19489700, PMID: 17261615, PMID: 16414039.
EX_c3dc	'exchange reaction for malonyl carnitine'	present	PMID: 19489700, PMID: 17261615, PMID: 16414039.
EX_c4crn	'exchange reaction for butyryl carnitine'	present	PMID: 19489700, PMID: 17261615, PMID: 16414039.
EX_c4dc	'exchange reaction for succinyl carnitine'	present	PMID: 19489700, PMID: 17261615, PMID: 16414039.
EX_c51crn	'exchange reaction for tiglyl carnitine'	present	PMID: 19489700, PMID: 17261615, PMID: 16414039.
EX_c5dc	'exchange reaction for glutaryl carnitine'	present	PMID: 19489700, PMID: 17261615, PMID: 16414039.
EX_c6crn	'exchange reaction for hexanoyl carnitine'	present	PMID: 19489700, PMID: 17261615, PMID: 16414039.
EX_c6dc	'exchange reaction for adipoyl carnitine'	present	PMID: 19489700, PMID: 17261615, PMID: 16414039.
EX_c81crn	'exchange reaction for octenoyl carnitine'	present	PMID: 19489700, PMID: 17261615, PMID: 16414039.
EX_c8crn	'exchange reaction for octanoyl carnitine'	present	PMID: 19489700, PMID: 17261615, PMID: 16414039.
EX_c8dc	'exchange reaction for suberyl carnitine'	present	PMID: 19489700, PMID: 17261615, PMID: 16414039.
EX_chsterol[e]	'exchange reaction for cholesterol'	present	http://www.medscape.com/viewarticle/708713_2
EX_dchac[e]	'exchange reaction for deoxycholic acid'	present	PMID: 19489700, PMID: 17261615, PMID: 16414039.
EX_ddece1crn	'exchange reaction for dodecenoyl carnitine'	present	PMID: 19489700, PMID: 17261615, PMID: 16414039.
EX_ddecrn	'exchange reaction for lauroyl carnitine'	present	PMID: 19489700, PMID: 17261615, PMID: 16414039.
EX_decdicrn	'exchange reaction for decadienoyl carnitine'	present	PMID: 19489700, PMID: 17261615, PMID: 16414039.
EX_dmhptcrn[e]	'2,6 dimethylheptanoyl carnitine exchange'	present	PMID: 19489700, PMID: 17261615, PMID: 16414039.
EX_ivcrn	'exchange reaction for isovaleryl carnitine'	present	PMID: 19489700, PMID: 17261615, PMID: 16414039.
EX_lneldccrn[e]	'Ex_lneldccrn[e]'	present	PMID: 19489700, PMID: 17261615, PMID: 16414039.
EX_odecrn[e]	'Ex_odecrn[e]'	present	PMID: 19489700, PMID: 17261615, PMID: 16414039.
EX_pcrn[e]	'Ex_pcrn[e]'	present	PMID: 19489700, PMID: 17261615, PMID: 16414039.
EX_pmtcrn[e]	'Ex_pmtcrn[e]'	present	PMID: 19489700, PMID: 17261615, PMID: 16414039.
EX_tdcrn	'exchange reaction for myristoyl carnitine'	present	PMID: 19489700, PMID: 17261615, PMID: 16414039.
EX_tetdec2crn	'exchange reaction for tetradecadienoyl carnitine'	present	PMID: 19489700, PMID: 17261615, PMID: 16414039.
EX_tetdece1crn	'exchange reaction for tetradecenoyl carnitine'	present	PMID: 19489700, PMID: 17261615, PMID: 16414039.
EX_xolest2_hs[e]	'cholesterol ester (from FULLR2) exchange'	present	PMID: 19489700, PMID: 17261615, PMID: 16414039.
EX_xoltri24[e]	'7-alpha,24(S)-Dihydroxycholesterol exchange'	present	PMID: 19489700, PMID: 17261615, PMID: 16414039.
EX_xoltri25[e]	'7-alpha,25-Dihydroxycholesterol exchange'	present	PMID: 19489700, PMID: 17261615, PMID: 16414039.
EX_xoltri27[e]	'7-alpha,27-Dihydroxycholesterol exchange'	present	PMID: 19489700, PMID: 17261615, PMID: 16414039.
EX_estradiolglc[e]	'estradiol glucuronide exchange'	present	http://www.medscape.com/viewarticle/708713_2
EX_estroneglc[e]	'estrone glucuronide exchange'	present	http://www.medscape.com/viewarticle/708713_2
EX_estrones[e]	'Estrone 3-sulfate exchange'	present	http://www.medscape.com/viewarticle/708713_2
EX_arachd[e]	'nC20:4 exchange'	present	PMID: 17261615
EX_ddca[e]	'laurate exchange'	present	PMID: 19489700, PMID: 17261615, PMID: 16414039.
EX_estradiol[e]	'estradiol exchange'	present	http://www.medscape.com/viewarticle/708713_2
EX_hco3[e]	'Bicarbonate exchange'	present	http://www.medscape.com/viewarticle/708713_2
EX_hdca[e]	'Hexadecanoate (n-C16:0) exchange'	present	PMID: 17261615
EX_lnlc[e]	'linoleic acid (all cis C18:2) exchange'	present	PMID: 17261615
EX_ocdca[e]	'echange reaction for octadecanoate (n-C18:0)'	present	PMID: 17261615
EX_ocdcea[e]	'octadecenoate (n-C18:1) exchange'	present	PMID: 17261615
EX_pchol_hs[e]	'Phosphatidylcholine (homo sapiens) exchange'	present	http://www.medscape.com/viewarticle/708713_2
EX_ttdca[e]	'exchange reaction for tetradecanoate (n-C14:0)'	present	PMID: 17261615
EX_HC02176[e]	'laurate exchange'	present	PMID: 19489700, PMID: 17261615, PMID: 16414039.
EX_ak2lgchol_hs[e]	'1-alkyl 2-lysoglycerol 3-phosphocholine exchange'	present	PMID: 19489700, PMID: 17261615, PMID: 16414039.
EX_10fthf[e]	'10-Formyltetrahydrofolate exchange'	absent	Kristiansen TZ, Maitra A, and P. A., Proteomics of human bile. In: Proteomics of Human Body Fluids. 2007, USA: Humana Press, NJ, USA.
EX_10fthf5glu[e]	'10-formyltetrahydrofolate-[Glu](5) exchange'	absent	Kristiansen TZ, Maitra A, and P. A., Proteomics of human bile. In: Proteomics of Human Body Fluids. 2007, USA: Humana Press, NJ, USA.
EX_10fthf6glu[e]	'10-formyltetrahydrofolate-[Glu](6) exchange'	absent	Kristiansen TZ, Maitra A, and P. A., Proteomics of human bile. In: Proteomics of Human Body Fluids. 2007, USA: Humana Press, NJ, USA.
EX_10fthf7glu[e]	'10-formyltetrahydrofolate-[Glu](7) exchange'	absent	Kristiansen TZ, Maitra A, and P. A., Proteomics of human bile. In: Proteomics of Human Body Fluids. 2007, USA: Humana Press, NJ, USA.
EX_11_cis_retfa[e]	'fatty acid 11-cis-retinol exchange'	absent	Kristiansen TZ, Maitra A, and P. A., Proteomics of human bile. In: Proteomics of Human Body Fluids. 2007, USA: Humana Press, NJ, USA.
EX_13_cis_retnglc[e]	'13-cis-retinoyl glucuronide exchange'	absent	Kristiansen TZ, Maitra A, and P. A., Proteomics of human bile. In: Proteomics of Human Body Fluids. 2007, USA: Humana Press, NJ, USA.
EX_1glyc_hs[e]	'1 acyl phosphoglycerol exchange'	absent	Kristiansen TZ, Maitra A, and P. A., Proteomics of human bile. In: Proteomics of Human Body Fluids. 2007, USA: Humana Press, NJ, USA.
EX_1mncam[e]	'1-Methylnicotinamide exchange'	absent	Kristiansen TZ, Maitra A, and P. A., Proteomics of human bile. In: Proteomics of Human Body Fluids. 2007, USA: Humana Press, NJ, USA.
EX_23cump[e]	'2'',3''-cyclic UMP(1-) exchange'	absent	Kristiansen TZ, Maitra A, and P. A., Proteomics of human bile. In: Proteomics of Human Body Fluids. 2007, USA: Humana Press, NJ, USA.
EX_2425dhvitd2[e]	'24R,25-Dihyoxyvitamin D2 exchange'	absent	Kristiansen TZ, Maitra A, and P. A., Proteomics of human bile. In: Proteomics of Human Body Fluids. 2007, USA: Humana Press, NJ, USA.
EX_2425dhvitd3[e]	'24R,25-Dihydroxyvitamin D3 exchange'	absent	Kristiansen TZ, Maitra A, and P. A., Proteomics of human bile. In: Proteomics of Human Body Fluids. 2007, USA: Humana Press, NJ, USA.
EX_24nph[e]	'2,4 dihydroxy nitrophenol exchange'	absent	Kristiansen TZ, Maitra A, and P. A., Proteomics of human bile. In: Proteomics of Human Body Fluids. 2007, USA: Humana Press, NJ, USA.
EX_25hvitd2[e]	'25-Hydroxyvitamin D2 exchange'	absent	Kristiansen TZ, Maitra A, and P. A., Proteomics of human bile. In: Proteomics of Human Body Fluids. 2007, USA: Humana Press, NJ, USA.
EX_25hvitd3[e]	'25-Hydroxyvitamin D3 exchange'	absent	Kristiansen TZ, Maitra A, and P. A., Proteomics of human bile. In: Proteomics of Human Body Fluids. 2007, USA: Humana Press, NJ, USA.
EX_2hb[e]	'2-Hydroxybutyrate exchange'	absent	Kristiansen TZ, Maitra A, and P. A., Proteomics of human bile. In: Proteomics of Human Body Fluids. 2007, USA: Humana Press, NJ, USA.
EX_2mcit[e]	'2-Methylcitrate exchange'	absent	Kristiansen TZ, Maitra A, and P. A., Proteomics of human bile. In: Proteomics of Human Body Fluids. 2007, USA: Humana Press, NJ, USA.
EX_2pg[e]	'Ex_2pg[e]'	absent	Kristiansen TZ, Maitra A, and P. A., Proteomics of human bile. In: Proteomics of Human Body Fluids. 2007, USA: Humana Press, NJ, USA.
EX_34dhoxpeg[e]	'3,4-Dihydroxyphenylethyleneglycol exchange'	absent	Kristiansen TZ, Maitra A, and P. A., Proteomics of human bile. In: Proteomics of Human Body Fluids. 2007, USA: Humana Press, NJ, USA.
EX_34dhphe[e]	'3,4-Dihydroxy-L-phenylalanine exchange'	absent	Kristiansen TZ, Maitra A, and P. A., Proteomics of human bile. In: Proteomics of Human Body Fluids. 2007, USA: Humana Press, NJ, USA.
EX_34hpp	'Exchange of 3-(4-hydroxyphenyl)pyruvate'	absent	Kristiansen TZ, Maitra A, and P. A., Proteomics of human bile. In: Proteomics of Human Body Fluids. 2007, USA: Humana Press, NJ, USA.
EX_35cgmp[e]	'3'',5''-Cyclic GMP exchange'	absent	Kristiansen TZ, Maitra A, and P. A., Proteomics of human bile. In: Proteomics of Human Body Fluids. 2007, USA: Humana Press, NJ, USA.
EX_3aib[e]	'L-3-Amino-isobutanoate exchange'	absent	Kristiansen TZ, Maitra A, and P. A., Proteomics of human bile. In: Proteomics of Human Body Fluids. 2007, USA: Humana Press, NJ, USA.
EX_3aib_D[e]	'D-3-Amino-isobutanoate exchange'	absent	Kristiansen TZ, Maitra A, and P. A., Proteomics of human bile. In: Proteomics of Human Body Fluids. 2007, USA: Humana Press, NJ, USA.
EX_3hanthrn[e]	'Ex_3hanthrn[e]'	absent	Kristiansen TZ, Maitra A, and P. A., Proteomics of human bile. In: Proteomics of Human Body Fluids. 2007, USA: Humana Press, NJ, USA.
EX_3mlda[e]	'3-Methylimidazoleacetic acid exchange'	absent	Kristiansen TZ, Maitra A, and P. A., Proteomics of human bile. In: Proteomics of Human Body Fluids. 2007, USA: Humana Press, NJ, USA.
EX_3mob[e]	'Exchange of 3-methyl-2-oxobutanoate'	absent	Kristiansen TZ, Maitra A, and P. A., Proteomics of human bile. In: Proteomics of Human Body Fluids. 2007, USA: Humana Press, NJ, USA.
EX_3mop[e]	'Exchange of 3-methyl-2-oxopentanoate'	absent	Kristiansen TZ, Maitra A, and P. A., Proteomics of human bile. In: Proteomics of Human Body Fluids. 2007, USA: Humana Press, NJ, USA.
EX_3moxtyr[e]	'3-Methoxytyramine exchange'	absent	Kristiansen TZ, Maitra A, and P. A., Proteomics of human bile. In: Proteomics of Human Body Fluids. 2007, USA: Humana Press, NJ, USA.
EX_3pg[e]	'Ex_3pg[e]'	absent	Kristiansen TZ, Maitra A, and P. A., Proteomics of human bile. In: Proteomics of Human Body Fluids. 2007, USA: Humana Press, NJ, USA.
EX_3ump[e]	'3''-UMP(2-) exchange'	absent	Kristiansen TZ, Maitra A, and P. A., Proteomics of human bile. In: Proteomics of Human Body Fluids. 2007, USA: Humana Press, NJ, USA.
EX_4abut[e]	'4-Aminobutanoate exchange'	absent	Kristiansen TZ, Maitra A, and P. A., Proteomics of human bile. In: Proteomics of Human Body Fluids. 2007, USA: Humana Press, NJ, USA.
EX_4abutn[e]	'Exchange of 4-ammoniobutanal'	absent	Kristiansen TZ, Maitra A, and P. A., Proteomics of human bile. In: Proteomics of Human Body Fluids. 2007, USA: Humana Press, NJ, USA.
EX_4hdebrisoquine[e]	'4 hydroxy debrisoquine exchange'	absent	Kristiansen TZ, Maitra A, and P. A., Proteomics of human bile. In: Proteomics of Human Body Fluids. 2007, USA: Humana Press, NJ, USA.
EX_4hphac[e]	'4-Hydroxyphenylacetate exchange'	absent	Kristiansen TZ, Maitra A, and P. A., Proteomics of human bile. In: Proteomics of Human Body Fluids. 2007, USA: Humana Press, NJ, USA.
EX_4hpro[e]	'exchange reaction for hydroxy proline'	absent	Kristiansen TZ, Maitra A, and P. A., Proteomics of human bile. In: Proteomics of Human Body Fluids. 2007, USA: Humana Press, NJ, USA.
EX_4mop[e]	'Exchange of 4-methyl-2-oxopentanoate'	absent	Kristiansen TZ, Maitra A, and P. A., Proteomics of human bile. In: Proteomics of Human Body Fluids. 2007, USA: Humana Press, NJ, USA.
EX_4mptnl[e]	'4-methylpentanal Exchange'	absent	Kristiansen TZ, Maitra A, and P. A., Proteomics of human bile. In: Proteomics of Human Body Fluids. 2007, USA: Humana Press, NJ, USA.
EX_4mtolbutamide[e]	'4 hydroxy tolbutamide exchange'	absent	Kristiansen TZ, Maitra A, and P. A., Proteomics of human bile. In: Proteomics of Human Body Fluids. 2007, USA: Humana Press, NJ, USA.
EX_4nph[e]	'4-Nitrophenol exchange'	absent	Kristiansen TZ, Maitra A, and P. A., Proteomics of human bile. In: Proteomics of Human Body Fluids. 2007, USA: Humana Press, NJ, USA.
EX_4nphsf[e]	'4-Nitrophenyl sulfate exchange'	absent	Kristiansen TZ, Maitra A, and P. A., Proteomics of human bile. In: Proteomics of Human Body Fluids. 2007, USA: Humana Press, NJ, USA.
EX_4pyrdx[e]	'4-Pyridoxate exchange'	absent	Kristiansen TZ, Maitra A, and P. A., Proteomics of human bile. In: Proteomics of Human Body Fluids. 2007, USA: Humana Press, NJ, USA.
EX_5adtststerone[e]	'5alpha-Dihydrotestosterone exchange'	absent	Kristiansen TZ, Maitra A, and P. A., Proteomics of human bile. In: Proteomics of Human Body Fluids. 2007, USA: Humana Press, NJ, USA.
EX_5adtststeroneglc[e]	'5alpha-Dihydrotestosterone glucuronide exchange'	absent	Kristiansen TZ, Maitra A, and P. A., Proteomics of human bile. In: Proteomics of Human Body Fluids. 2007, USA: Humana Press, NJ, USA.
EX_5adtststerones[e]	'5alpha-Dihydrotestosterone sulfate exchange'	absent	Kristiansen TZ, Maitra A, and P. A., Proteomics of human bile. In: Proteomics of Human Body Fluids. 2007, USA: Humana Press, NJ, USA.
EX_5aop[e]	'5-Amino-4-oxopentanoate exchange'	absent	Kristiansen TZ, Maitra A, and P. A., Proteomics of human bile. In: Proteomics of Human Body Fluids. 2007, USA: Humana Press, NJ, USA.
EX_5dhf[e]	'pentaglutamyl folate (DHF) exchange'	absent	Kristiansen TZ, Maitra A, and P. A., Proteomics of human bile. In: Proteomics of Human Body Fluids. 2007, USA: Humana Press, NJ, USA.
EX_5fthf[e]	'5-Formyltetrahydrofolate exchange'	absent	Kristiansen TZ, Maitra A, and P. A., Proteomics of human bile. In: Proteomics of Human Body Fluids. 2007, USA: Humana Press, NJ, USA.
EX_5homeprazole[e]	'5 hydroxy omeprazole exchange'	absent	Kristiansen TZ, Maitra A, and P. A., Proteomics of human bile. In: Proteomics of Human Body Fluids. 2007, USA: Humana Press, NJ, USA.
EX_5hoxindoa[e]	'Ex_5hoxindoa[e]'	absent	Kristiansen TZ, Maitra A, and P. A., Proteomics of human bile. In: Proteomics of Human Body Fluids. 2007, USA: Humana Press, NJ, USA.
EX_5htrp[e]	'5-Hydroxy-L-tryptophan exchange'	absent	Kristiansen TZ, Maitra A, and P. A., Proteomics of human bile. In: Proteomics of Human Body Fluids. 2007, USA: Humana Press, NJ, USA.
EX_5mta[e]	'Exchange of 5-S-methyl-5-thioadenosine'	absent	Kristiansen TZ, Maitra A, and P. A., Proteomics of human bile. In: Proteomics of Human Body Fluids. 2007, USA: Humana Press, NJ, USA.
EX_5mthf[e]	'exchange reaction for 5-Methyltetrahydrofolate'	absent	Kristiansen TZ, Maitra A, and P. A., Proteomics of human bile. In: Proteomics of Human Body Fluids. 2007, USA: Humana Press, NJ, USA.
EX_5oxpro[e]	'Exchange of 5-oxoprolinate'	absent	Kristiansen TZ, Maitra A, and P. A., Proteomics of human bile. In: Proteomics of Human Body Fluids. 2007, USA: Humana Press, NJ, USA.
EX_5thf[e]	'pentaglutamyl folate (THF) exchange'	absent	Kristiansen TZ, Maitra A, and P. A., Proteomics of human bile. In: Proteomics of Human Body Fluids. 2007, USA: Humana Press, NJ, USA.
EX_6dhf[e]	'haxglutamyl folate (DHF) exchange'	absent	Kristiansen TZ, Maitra A, and P. A., Proteomics of human bile. In: Proteomics of Human Body Fluids. 2007, USA: Humana Press, NJ, USA.
EX_6htststerone[e]	'6 beta hydroxy testosterone exchange'	absent	Kristiansen TZ, Maitra A, and P. A., Proteomics of human bile. In: Proteomics of Human Body Fluids. 2007, USA: Humana Press, NJ, USA.
EX_6thf[e]	'hexaglutamyl folate (THF) exchange'	absent	Kristiansen TZ, Maitra A, and P. A., Proteomics of human bile. In: Proteomics of Human Body Fluids. 2007, USA: Humana Press, NJ, USA.
EX_7dhf[e]	'heptaglutamyl folate (DHF) exchange'	absent	Kristiansen TZ, Maitra A, and P. A., Proteomics of human bile. In: Proteomics of Human Body Fluids. 2007, USA: Humana Press, NJ, USA.
EX_7thf[e]	'heptaglutamyl folate (THF) exchange'	absent	Kristiansen TZ, Maitra A, and P. A., Proteomics of human bile. In: Proteomics of Human Body Fluids. 2007, USA: Humana Press, NJ, USA.
EX_9_cis_retfa[e]	'fatty acid 9-cis-retinol exchange'	absent	Kristiansen TZ, Maitra A, and P. A., Proteomics of human bile. In: Proteomics of Human Body Fluids. 2007, USA: Humana Press, NJ, USA.
EX_abt[e]	'L-Arabinitol exchange'	absent	Kristiansen TZ, Maitra A, and P. A., Proteomics of human bile. In: Proteomics of Human Body Fluids. 2007, USA: Humana Press, NJ, USA.
EX_ac[e]	'Acetate exchange'	absent	Kristiansen TZ, Maitra A, and P. A., Proteomics of human bile. In: Proteomics of Human Body Fluids. 2007, USA: Humana Press, NJ, USA.
EX_acac[e]	'Acetoacetate exchange'	absent	Kristiansen TZ, Maitra A, and P. A., Proteomics of human bile. In: Proteomics of Human Body Fluids. 2007, USA: Humana Press, NJ, USA.
EX_acald[e]	'Acetaldehyde exchange'	absent	Kristiansen TZ, Maitra A, and P. A., Proteomics of human bile. In: Proteomics of Human Body Fluids. 2007, USA: Humana Press, NJ, USA.
EX_acetone[e]	'Acetone exchange'	absent	Kristiansen TZ, Maitra A, and P. A., Proteomics of human bile. In: Proteomics of Human Body Fluids. 2007, USA: Humana Press, NJ, USA.
EX_acgalfucgalacgalfuc12gal14acglcgalgluside_hs[e]	'Type IIIA glycolipid exchange'	absent	Kristiansen TZ, Maitra A, and P. A., Proteomics of human bile. In: Proteomics of Human Body Fluids. 2007, USA: Humana Press, NJ, USA.
EX_acgalfucgalacgalfucgalacglcgal14acglcgalgluside_hs[e]	'Type IIIAb exchange'	absent	Kristiansen TZ, Maitra A, and P. A., Proteomics of human bile. In: Proteomics of Human Body Fluids. 2007, USA: Humana Press, NJ, USA.
EX_acgam[e]	'N-Acetyl-D-glucosamine exchange'	absent	Kristiansen TZ, Maitra A, and P. A., Proteomics of human bile. In: Proteomics of Human Body Fluids. 2007, USA: Humana Press, NJ, USA.
EX_ach[e]	'Acetylcholine exchange'	absent	Kristiansen TZ, Maitra A, and P. A., Proteomics of human bile. In: Proteomics of Human Body Fluids. 2007, USA: Humana Press, NJ, USA.
EX_acmana[e]	'Exchange of N-acetyl-D-mannosamine'	absent	Kristiansen TZ, Maitra A, and P. A., Proteomics of human bile. In: Proteomics of Human Body Fluids. 2007, USA: Humana Press, NJ, USA.
EX_acn13acngalgbside_hs[e]	'sialyl (1,3) sialyl (2,6) galactosylgloboside (homo sapiens) exchange'	absent	Kristiansen TZ, Maitra A, and P. A., Proteomics of human bile. In: Proteomics of Human Body Fluids. 2007, USA: Humana Press, NJ, USA.
EX_acn23acngalgbside_hs[e]	'sialyl (2,3) sialyl (2,6) galactosylgloboside (homo sapiens) exchange'	absent	Kristiansen TZ, Maitra A, and P. A., Proteomics of human bile. In: Proteomics of Human Body Fluids. 2007, USA: Humana Press, NJ, USA.
EX_acnacngal14acglcgalgluside_hs[e]	'3'',8''-LD1 exchange'	absent	Kristiansen TZ, Maitra A, and P. A., Proteomics of human bile. In: Proteomics of Human Body Fluids. 2007, USA: Humana Press, NJ, USA.
EX_acnacngalgbside_hs[e]	'disialyl galactosylgloboside (homo sapiens) exchange'	absent	Kristiansen TZ, Maitra A, and P. A., Proteomics of human bile. In: Proteomics of Human Body Fluids. 2007, USA: Humana Press, NJ, USA.
EX_acnam[e]	'N-Acetylneuraminate exchange'	absent	Kristiansen TZ, Maitra A, and P. A., Proteomics of human bile. In: Proteomics of Human Body Fluids. 2007, USA: Humana Press, NJ, USA.
EX_acngalacglcgal14acglcgalgluside_hs[e]	'VI3NeuAc-nLc6Cer exchange'	absent	Kristiansen TZ, Maitra A, and P. A., Proteomics of human bile. In: Proteomics of Human Body Fluids. 2007, USA: Humana Press, NJ, USA.
EX_ade[e]	'Adenine exchange'	absent	Kristiansen TZ, Maitra A, and P. A., Proteomics of human bile. In: Proteomics of Human Body Fluids. 2007, USA: Humana Press, NJ, USA.
EX_adn[e]	'exchange reaction for Adenosine'	absent	Kristiansen TZ, Maitra A, and P. A., Proteomics of human bile. In: Proteomics of Human Body Fluids. 2007, USA: Humana Press, NJ, USA.
EX_adp	'adp exchange'	absent	Kristiansen TZ, Maitra A, and P. A., Proteomics of human bile. In: Proteomics of Human Body Fluids. 2007, USA: Humana Press, NJ, USA.
EX_adprbp[e]	'ADPribose 2''-phosphate exchange'	absent	Kristiansen TZ, Maitra A, and P. A., Proteomics of human bile. In: Proteomics of Human Body Fluids. 2007, USA: Humana Press, NJ, USA.
EX_adprib[e]	'ADPribose exchange'	absent	Kristiansen TZ, Maitra A, and P. A., Proteomics of human bile. In: Proteomics of Human Body Fluids. 2007, USA: Humana Press, NJ, USA.
EX_adrn[e]	'adrenic acid exchange'	absent	Kristiansen TZ, Maitra A, and P. A., Proteomics of human bile. In: Proteomics of Human Body Fluids. 2007, USA: Humana Press, NJ, USA.
EX_adrnl[e]	'Adrenaline exchange'	absent	Kristiansen TZ, Maitra A, and P. A., Proteomics of human bile. In: Proteomics of Human Body Fluids. 2007, USA: Humana Press, NJ, USA.
EX_aflatoxin[e]	'aflatoxin B1 exchange'	absent	Kristiansen TZ, Maitra A, and P. A., Proteomics of human bile. In: Proteomics of Human Body Fluids. 2007, USA: Humana Press, NJ, USA.
EX_ahcys[e]	'Exchange of S-adenosyl-L-homocysteine'	absent	Kristiansen TZ, Maitra A, and P. A., Proteomics of human bile. In: Proteomics of Human Body Fluids. 2007, USA: Humana Press, NJ, USA.
EX_ahdt[e]	'Exchange of 7,8-dihydroneopterin 3-triphosphate(4-)'	absent	Kristiansen TZ, Maitra A, and P. A., Proteomics of human bile. In: Proteomics of Human Body Fluids. 2007, USA: Humana Press, NJ, USA.
EX_aicar[e]	'Exchange of 5-amino-1-(5-phospho-D-ribosyl)imidazole-4-carboxamide(2-)'	absent	Kristiansen TZ, Maitra A, and P. A., Proteomics of human bile. In: Proteomics of Human Body Fluids. 2007, USA: Humana Press, NJ, USA.
EX_akg[e]	'2-Oxoglutarate exchange'	absent	Kristiansen TZ, Maitra A, and P. A., Proteomics of human bile. In: Proteomics of Human Body Fluids. 2007, USA: Humana Press, NJ, USA.
EX_ala_B[e]	'beta-Alanine exchange'	absent	Kristiansen TZ, Maitra A, and P. A., Proteomics of human bile. In: Proteomics of Human Body Fluids. 2007, USA: Humana Press, NJ, USA.
EX_ala_D[e]	'D-Alanine exchange'	absent	Kristiansen TZ, Maitra A, and P. A., Proteomics of human bile. In: Proteomics of Human Body Fluids. 2007, USA: Humana Press, NJ, USA.
EX_ala_L[e]	'exchange reaction for L-alanine'	absent	Kristiansen TZ, Maitra A, and P. A., Proteomics of human bile. In: Proteomics of Human Body Fluids. 2007, USA: Humana Press, NJ, USA.
EX_alaala[e]	'exchange reaction for alanylalanine'	absent	Kristiansen TZ, Maitra A, and P. A., Proteomics of human bile. In: Proteomics of Human Body Fluids. 2007, USA: Humana Press, NJ, USA.
EX_aldstrn[e]	'Aldosterone exchange'	absent	Kristiansen TZ, Maitra A, and P. A., Proteomics of human bile. In: Proteomics of Human Body Fluids. 2007, USA: Humana Press, NJ, USA.
EX_amp[e]	'AMP exchange'	absent	Kristiansen TZ, Maitra A, and P. A., Proteomics of human bile. In: Proteomics of Human Body Fluids. 2007, USA: Humana Press, NJ, USA.
EX_andrstrn[e]	'Androsterone exchange'	absent	Kristiansen TZ, Maitra A, and P. A., Proteomics of human bile. In: Proteomics of Human Body Fluids. 2007, USA: Humana Press, NJ, USA.
EX_andrstrnglc[e]	'androsterone glucuronide exchange'	absent	Kristiansen TZ, Maitra A, and P. A., Proteomics of human bile. In: Proteomics of Human Body Fluids. 2007, USA: Humana Press, NJ, USA.
EX_anth[e]	'Exchange of anthranilate'	absent	Kristiansen TZ, Maitra A, and P. A., Proteomics of human bile. In: Proteomics of Human Body Fluids. 2007, USA: Humana Press, NJ, USA.
EX_antipyrene[e]	'antipyrene exchange'	absent	Kristiansen TZ, Maitra A, and P. A., Proteomics of human bile. In: Proteomics of Human Body Fluids. 2007, USA: Humana Press, NJ, USA.
EX_apnnox[e]	'alpha-Pinene-oxide exchange'	absent	Kristiansen TZ, Maitra A, and P. A., Proteomics of human bile. In: Proteomics of Human Body Fluids. 2007, USA: Humana Press, NJ, USA.
EX_appnn[e]	'(+)-alpha-Pinene exchange'	absent	Kristiansen TZ, Maitra A, and P. A., Proteomics of human bile. In: Proteomics of Human Body Fluids. 2007, USA: Humana Press, NJ, USA.
EX_aprgstrn[e]	'20alpha-Hydroxyprogesterone exchange'	absent	Kristiansen TZ, Maitra A, and P. A., Proteomics of human bile. In: Proteomics of Human Body Fluids. 2007, USA: Humana Press, NJ, USA.
EX_arab_L[e]	'L-Arabinose exchange'	absent	Kristiansen TZ, Maitra A, and P. A., Proteomics of human bile. In: Proteomics of Human Body Fluids. 2007, USA: Humana Press, NJ, USA.
EX_arg_L[e]	'L-Arginine exchange'	absent	Kristiansen TZ, Maitra A, and P. A., Proteomics of human bile. In: Proteomics of Human Body Fluids. 2007, USA: Humana Press, NJ, USA.
EX_argsuc[e]	'Ex_argsuc[e]'	absent	Kristiansen TZ, Maitra A, and P. A., Proteomics of human bile. In: Proteomics of Human Body Fluids. 2007, USA: Humana Press, NJ, USA.
EX_ascb_L[e]	'L-Ascorbate exchange'	absent	Kristiansen TZ, Maitra A, and P. A., Proteomics of human bile. In: Proteomics of Human Body Fluids. 2007, USA: Humana Press, NJ, USA.
EX_asn_L[e]	'exchange reaction for L-asparagine'	absent	Kristiansen TZ, Maitra A, and P. A., Proteomics of human bile. In: Proteomics of Human Body Fluids. 2007, USA: Humana Press, NJ, USA.
EX_asp_D[e]	'D-Aspartate exchange'	absent	Kristiansen TZ, Maitra A, and P. A., Proteomics of human bile. In: Proteomics of Human Body Fluids. 2007, USA: Humana Press, NJ, USA.
EX_asp_L[e]	'L-Aspartate exchange'	absent	Kristiansen TZ, Maitra A, and P. A., Proteomics of human bile. In: Proteomics of Human Body Fluids. 2007, USA: Humana Press, NJ, USA.
EX_atp[e]	'ATP exchange'	absent	Kristiansen TZ, Maitra A, and P. A., Proteomics of human bile. In: Proteomics of Human Body Fluids. 2007, USA: Humana Press, NJ, USA.
EX_avite1[e]	'alpha-Tocopherol exchange'	absent	Kristiansen TZ, Maitra A, and P. A., Proteomics of human bile. In: Proteomics of Human Body Fluids. 2007, USA: Humana Press, NJ, USA.
EX_avite2[e]	'alpha-Tocotrienol exchange'	absent	Kristiansen TZ, Maitra A, and P. A., Proteomics of human bile. In: Proteomics of Human Body Fluids. 2007, USA: Humana Press, NJ, USA.
EX_bglc[e]	'Exchange reaction for beta glucans'	absent	Kristiansen TZ, Maitra A, and P. A., Proteomics of human bile. In: Proteomics of Human Body Fluids. 2007, USA: Humana Press, NJ, USA.
EX_bhb[e]	'(R)-3-Hydroxybutanoate transport via H+ symport'	absent	Kristiansen TZ, Maitra A, and P. A., Proteomics of human bile. In: Proteomics of Human Body Fluids. 2007, USA: Humana Press, NJ, USA.
EX_biocyt[e]	'Biocytin exchange'	absent	Kristiansen TZ, Maitra A, and P. A., Proteomics of human bile. In: Proteomics of Human Body Fluids. 2007, USA: Humana Press, NJ, USA.
EX_btn[e]	'Biotin exchange'	absent	Kristiansen TZ, Maitra A, and P. A., Proteomics of human bile. In: Proteomics of Human Body Fluids. 2007, USA: Humana Press, NJ, USA.
EX_bvite[e]	'beta-tocopherol exchange'	absent	Kristiansen TZ, Maitra A, and P. A., Proteomics of human bile. In: Proteomics of Human Body Fluids. 2007, USA: Humana Press, NJ, USA.
EX_C02470[e]	'Xanthurenic acid exchange'	absent	Kristiansen TZ, Maitra A, and P. A., Proteomics of human bile. In: Proteomics of Human Body Fluids. 2007, USA: Humana Press, NJ, USA.
EX_cala[e]	'Ex_cala[e]'	absent	Kristiansen TZ, Maitra A, and P. A., Proteomics of human bile. In: Proteomics of Human Body Fluids. 2007, USA: Humana Press, NJ, USA.
EX_camp[e]	'cAMP exchange'	absent	Kristiansen TZ, Maitra A, and P. A., Proteomics of human bile. In: Proteomics of Human Body Fluids. 2007, USA: Humana Press, NJ, USA.
EX_carn[e]	'exchange reaction for carnosine'	absent	Kristiansen TZ, Maitra A, and P. A., Proteomics of human bile. In: Proteomics of Human Body Fluids. 2007, USA: Humana Press, NJ, USA.
EX_carn[e]	'Ex_carn[e]'	absent	Kristiansen TZ, Maitra A, and P. A., Proteomics of human bile. In: Proteomics of Human Body Fluids. 2007, USA: Humana Press, NJ, USA.
EX_caro[e]	'beta-Carotene exchange'	absent	Kristiansen TZ, Maitra A, and P. A., Proteomics of human bile. In: Proteomics of Human Body Fluids. 2007, USA: Humana Press, NJ, USA.
EX_carveol[e]	'(E)-carveol exchange'	absent	Kristiansen TZ, Maitra A, and P. A., Proteomics of human bile. In: Proteomics of Human Body Fluids. 2007, USA: Humana Press, NJ, USA.
EX_cbasp[e]	'Exchange of N-carbamoyl-L-aspartate'	absent	Kristiansen TZ, Maitra A, and P. A., Proteomics of human bile. In: Proteomics of Human Body Fluids. 2007, USA: Humana Press, NJ, USA.
EX_cdp[e]	'CDP(3-) exchange'	absent	Kristiansen TZ, Maitra A, and P. A., Proteomics of human bile. In: Proteomics of Human Body Fluids. 2007, USA: Humana Press, NJ, USA.
EX_CE0074[e]	'alloxan exchange'	absent	Kristiansen TZ, Maitra A, and P. A., Proteomics of human bile. In: Proteomics of Human Body Fluids. 2007, USA: Humana Press, NJ, USA.
EX_CE1925[e]	'3''-carboxy-alpha-chromanol exchange'	absent	Kristiansen TZ, Maitra A, and P. A., Proteomics of human bile. In: Proteomics of Human Body Fluids. 2007, USA: Humana Press, NJ, USA.
EX_CE1926[e]	'gama-carboxyethyl-hydroxychroman exchange'	absent	Kristiansen TZ, Maitra A, and P. A., Proteomics of human bile. In: Proteomics of Human Body Fluids. 2007, USA: Humana Press, NJ, USA.
EX_CE1935[e]	'spermine monoaldehyde exchange'	absent	Kristiansen TZ, Maitra A, and P. A., Proteomics of human bile. In: Proteomics of Human Body Fluids. 2007, USA: Humana Press, NJ, USA.
EX_CE1936[e]	'spermine dialdehyde exchange'	absent	Kristiansen TZ, Maitra A, and P. A., Proteomics of human bile. In: Proteomics of Human Body Fluids. 2007, USA: Humana Press, NJ, USA.
EX_CE1939[e]	'spermidine monoaldehyde 1 exchange'	absent	Kristiansen TZ, Maitra A, and P. A., Proteomics of human bile. In: Proteomics of Human Body Fluids. 2007, USA: Humana Press, NJ, USA.
EX_CE1940[e]	'spermidine monoaldehyde 2 exchange'	absent	Kristiansen TZ, Maitra A, and P. A., Proteomics of human bile. In: Proteomics of Human Body Fluids. 2007, USA: Humana Press, NJ, USA.
EX_CE1943[e]	'spermidine dialdehyde exchange'	absent	Kristiansen TZ, Maitra A, and P. A., Proteomics of human bile. In: Proteomics of Human Body Fluids. 2007, USA: Humana Press, NJ, USA.
EX_CE2011[e]	'hypothiocyanite exchange'	absent	Kristiansen TZ, Maitra A, and P. A., Proteomics of human bile. In: Proteomics of Human Body Fluids. 2007, USA: Humana Press, NJ, USA.
EX_CE2250[e]	'3-oxodocosanoyl-CoA exchange'	absent	Kristiansen TZ, Maitra A, and P. A., Proteomics of human bile. In: Proteomics of Human Body Fluids. 2007, USA: Humana Press, NJ, USA.
EX_CE2838[e]	'maltononaose exchange'	absent	Kristiansen TZ, Maitra A, and P. A., Proteomics of human bile. In: Proteomics of Human Body Fluids. 2007, USA: Humana Press, NJ, USA.
EX_CE2839[e]	'maltodecaose exchange'	absent	Kristiansen TZ, Maitra A, and P. A., Proteomics of human bile. In: Proteomics of Human Body Fluids. 2007, USA: Humana Press, NJ, USA.
EX_CE2915[e]	'beta-casomorphin exchange'	absent	Kristiansen TZ, Maitra A, and P. A., Proteomics of human bile. In: Proteomics of Human Body Fluids. 2007, USA: Humana Press, NJ, USA.
EX_CE2916[e]	'neocasomorphin exchange'	absent	Kristiansen TZ, Maitra A, and P. A., Proteomics of human bile. In: Proteomics of Human Body Fluids. 2007, USA: Humana Press, NJ, USA.
EX_CE2917[e]	'apelin-13 exchange'	absent	Kristiansen TZ, Maitra A, and P. A., Proteomics of human bile. In: Proteomics of Human Body Fluids. 2007, USA: Humana Press, NJ, USA.
EX_CE4633[e]	'hypochlorous acid exchange'	absent	Kristiansen TZ, Maitra A, and P. A., Proteomics of human bile. In: Proteomics of Human Body Fluids. 2007, USA: Humana Press, NJ, USA.
EX_CE4722[e]	'beta-casomorphin (1-6) exchange'	absent	Kristiansen TZ, Maitra A, and P. A., Proteomics of human bile. In: Proteomics of Human Body Fluids. 2007, USA: Humana Press, NJ, USA.
EX_CE4723[e]	'neocasomorphin (1-5) exchange'	absent	Kristiansen TZ, Maitra A, and P. A., Proteomics of human bile. In: Proteomics of Human Body Fluids. 2007, USA: Humana Press, NJ, USA.
EX_CE4724[e]	'apelin (1-12) exchange'	absent	Kristiansen TZ, Maitra A, and P. A., Proteomics of human bile. In: Proteomics of Human Body Fluids. 2007, USA: Humana Press, NJ, USA.
EX_CE4881[e]	'nitryl chloride exchange'	absent	Kristiansen TZ, Maitra A, and P. A., Proteomics of human bile. In: Proteomics of Human Body Fluids. 2007, USA: Humana Press, NJ, USA.
EX_CE5867[e]	'N-acetyl-seryl-aspartyl-lysyl-proline exchange'	absent	Kristiansen TZ, Maitra A, and P. A., Proteomics of human bile. In: Proteomics of Human Body Fluids. 2007, USA: Humana Press, NJ, USA.
EX_CE5868[e]	'N-acetyl-seryl-aspartate exchange'	absent	Kristiansen TZ, Maitra A, and P. A., Proteomics of human bile. In: Proteomics of Human Body Fluids. 2007, USA: Humana Press, NJ, USA.
EX_CE5869[e]	'lysyl-proline exchange'	absent	Kristiansen TZ, Maitra A, and P. A., Proteomics of human bile. In: Proteomics of Human Body Fluids. 2007, USA: Humana Press, NJ, USA.
EX_cgly[e]	'Cys-Gly exchange'	absent	Kristiansen TZ, Maitra A, and P. A., Proteomics of human bile. In: Proteomics of Human Body Fluids. 2007, USA: Humana Press, NJ, USA.
EX_chol[e]	'exchange reaction for Choline'	absent	Kristiansen TZ, Maitra A, and P. A., Proteomics of human bile. In: Proteomics of Human Body Fluids. 2007, USA: Humana Press, NJ, USA.
EX_cholp[e]	'Ex_cholp[e]'	absent	Kristiansen TZ, Maitra A, and P. A., Proteomics of human bile. In: Proteomics of Human Body Fluids. 2007, USA: Humana Press, NJ, USA.
EX_chtn[e]	'chitin exchange'	absent	Kristiansen TZ, Maitra A, and P. A., Proteomics of human bile. In: Proteomics of Human Body Fluids. 2007, USA: Humana Press, NJ, USA.
EX_cit[e]	'Citrate exchange'	absent	Kristiansen TZ, Maitra A, and P. A., Proteomics of human bile. In: Proteomics of Human Body Fluids. 2007, USA: Humana Press, NJ, USA.
EX_citr_L[e]	'L-citrulline exchange'	absent	Kristiansen TZ, Maitra A, and P. A., Proteomics of human bile. In: Proteomics of Human Body Fluids. 2007, USA: Humana Press, NJ, USA.
EX_cmp[e]	'CMP exchange'	absent	Kristiansen TZ, Maitra A, and P. A., Proteomics of human bile. In: Proteomics of Human Body Fluids. 2007, USA: Humana Press, NJ, USA.
EX_core4[e]	'Core4 (mucin O-glycan) exchange'	absent	Kristiansen TZ, Maitra A, and P. A., Proteomics of human bile. In: Proteomics of Human Body Fluids. 2007, USA: Humana Press, NJ, USA.
EX_core5[e]	'Core 5 exchange'	absent	Kristiansen TZ, Maitra A, and P. A., Proteomics of human bile. In: Proteomics of Human Body Fluids. 2007, USA: Humana Press, NJ, USA.
EX_core7[e]	'Core 7 exchange'	absent	Kristiansen TZ, Maitra A, and P. A., Proteomics of human bile. In: Proteomics of Human Body Fluids. 2007, USA: Humana Press, NJ, USA.
EX_core8[e]	'Core 8 exchange'	absent	Kristiansen TZ, Maitra A, and P. A., Proteomics of human bile. In: Proteomics of Human Body Fluids. 2007, USA: Humana Press, NJ, USA.
EX_coumarin[e]	'coumarin exchange'	absent	Kristiansen TZ, Maitra A, and P. A., Proteomics of human bile. In: Proteomics of Human Body Fluids. 2007, USA: Humana Press, NJ, USA.
EX_creat[e]	'Creatine exchange'	absent	Kristiansen TZ, Maitra A, and P. A., Proteomics of human bile. In: Proteomics of Human Body Fluids. 2007, USA: Humana Press, NJ, USA.
EX_crm_hs[e]	'N-acylsphingosine exchange'	absent	Kristiansen TZ, Maitra A, and P. A., Proteomics of human bile. In: Proteomics of Human Body Fluids. 2007, USA: Humana Press, NJ, USA.
EX_crmp_hs[e]	'Ceramide 1-phosphate exchange'	absent	Kristiansen TZ, Maitra A, and P. A., Proteomics of human bile. In: Proteomics of Human Body Fluids. 2007, USA: Humana Press, NJ, USA.
EX_crtsl[e]	'cortisol Exchange'	absent	Kristiansen TZ, Maitra A, and P. A., Proteomics of human bile. In: Proteomics of Human Body Fluids. 2007, USA: Humana Press, NJ, USA.
EX_crtstrn[e]	'corticosterone Exchange'	absent	Kristiansen TZ, Maitra A, and P. A., Proteomics of human bile. In: Proteomics of Human Body Fluids. 2007, USA: Humana Press, NJ, USA.
EX_csn[e]	'Cytosine exchange'	absent	Kristiansen TZ, Maitra A, and P. A., Proteomics of human bile. In: Proteomics of Human Body Fluids. 2007, USA: Humana Press, NJ, USA.
EX_cspg_a[e]	'chondroitin sulfate A (GalNAc4S-GlcA) proteoglycan exchange'	absent	Kristiansen TZ, Maitra A, and P. A., Proteomics of human bile. In: Proteomics of Human Body Fluids. 2007, USA: Humana Press, NJ, USA.
EX_cspg_b[e]	'chondroitin sulfate B / dermatan sulfate (IdoA2S-GalNAc4S) proteoglycan exchange'	absent	Kristiansen TZ, Maitra A, and P. A., Proteomics of human bile. In: Proteomics of Human Body Fluids. 2007, USA: Humana Press, NJ, USA.
EX_cspg_c[e]	'chondroitin sulfate C (GalNAc6S-GlcA) proteoglycan exchange'	absent	Kristiansen TZ, Maitra A, and P. A., Proteomics of human bile. In: Proteomics of Human Body Fluids. 2007, USA: Humana Press, NJ, USA.
EX_cspg_d[e]	'chondroitin sulfate D (GlcNAc6S-GlcA2S) proteoglycan exchange'	absent	Kristiansen TZ, Maitra A, and P. A., Proteomics of human bile. In: Proteomics of Human Body Fluids. 2007, USA: Humana Press, NJ, USA.
EX_cspg_e[e]	'chondroitin sulfate E (GalNAc4,6diS-GlcA) proteoglycan exchange'	absent	Kristiansen TZ, Maitra A, and P. A., Proteomics of human bile. In: Proteomics of Human Body Fluids. 2007, USA: Humana Press, NJ, USA.
EX_ctp[e]	'Exchange of CTP(4-)'	absent	Kristiansen TZ, Maitra A, and P. A., Proteomics of human bile. In: Proteomics of Human Body Fluids. 2007, USA: Humana Press, NJ, USA.
EX_cyan[e]	'Hydrogen cyanide exchange'	absent	Kristiansen TZ, Maitra A, and P. A., Proteomics of human bile. In: Proteomics of Human Body Fluids. 2007, USA: Humana Press, NJ, USA.
EX_cys_L[e]	'exchange reaction for L-cysteine'	absent	Kristiansen TZ, Maitra A, and P. A., Proteomics of human bile. In: Proteomics of Human Body Fluids. 2007, USA: Humana Press, NJ, USA.
EX_cysam[e]	'exchange reaction for cysam'	absent	Kristiansen TZ, Maitra A, and P. A., Proteomics of human bile. In: Proteomics of Human Body Fluids. 2007, USA: Humana Press, NJ, USA.
EX_cyst_L[e]	'Ex_cyst_L[e]'	absent	Kristiansen TZ, Maitra A, and P. A., Proteomics of human bile. In: Proteomics of Human Body Fluids. 2007, USA: Humana Press, NJ, USA.
EX_cytd[e]	'exchange reaction for Cytidine'	absent	Kristiansen TZ, Maitra A, and P. A., Proteomics of human bile. In: Proteomics of Human Body Fluids. 2007, USA: Humana Press, NJ, USA.
EX_dad_2[e]	'exchange reaction for 2-deoxyadenosine'	absent	Kristiansen TZ, Maitra A, and P. A., Proteomics of human bile. In: Proteomics of Human Body Fluids. 2007, USA: Humana Press, NJ, USA.
EX_dag_hs[e]	'exchange reaction for diglyceride'	absent	Kristiansen TZ, Maitra A, and P. A., Proteomics of human bile. In: Proteomics of Human Body Fluids. 2007, USA: Humana Press, NJ, USA.
EX_dcyt[e]	'exchange reaction for Deoxycytidine'	absent	Kristiansen TZ, Maitra A, and P. A., Proteomics of human bile. In: Proteomics of Human Body Fluids. 2007, USA: Humana Press, NJ, USA.
EX_dgmp[e]	'Exchange of dGMP(2-)'	absent	Kristiansen TZ, Maitra A, and P. A., Proteomics of human bile. In: Proteomics of Human Body Fluids. 2007, USA: Humana Press, NJ, USA.
EX_dgsn[e]	'exchange reaction for Deoxyguanosine'	absent	Kristiansen TZ, Maitra A, and P. A., Proteomics of human bile. In: Proteomics of Human Body Fluids. 2007, USA: Humana Press, NJ, USA.
EX_dgtp[e]	'Exchange of dGTP'	absent	Kristiansen TZ, Maitra A, and P. A., Proteomics of human bile. In: Proteomics of Human Body Fluids. 2007, USA: Humana Press, NJ, USA.
EX_dha[e]	'Exchange of glycerone'	absent	Kristiansen TZ, Maitra A, and P. A., Proteomics of human bile. In: Proteomics of Human Body Fluids. 2007, USA: Humana Press, NJ, USA.
EX_dhap[e]	'Exchange of glycerone phosphate(2-)'	absent	Kristiansen TZ, Maitra A, and P. A., Proteomics of human bile. In: Proteomics of Human Body Fluids. 2007, USA: Humana Press, NJ, USA.
EX_dhap[e]	'Ex_dhap[e]'	absent	Kristiansen TZ, Maitra A, and P. A., Proteomics of human bile. In: Proteomics of Human Body Fluids. 2007, USA: Humana Press, NJ, USA.
EX_dhdascb[e]	'exchange reaction for dehydroascorbide(1-)'	absent	Kristiansen TZ, Maitra A, and P. A., Proteomics of human bile. In: Proteomics of Human Body Fluids. 2007, USA: Humana Press, NJ, USA.
EX_dheas[e]	'Dehydroepiandrosterone sulfate exchange'	absent	Kristiansen TZ, Maitra A, and P. A., Proteomics of human bile. In: Proteomics of Human Body Fluids. 2007, USA: Humana Press, NJ, USA.
EX_dhf[e]	'7,8-Dihydrofolate exchange'	absent	Kristiansen TZ, Maitra A, and P. A., Proteomics of human bile. In: Proteomics of Human Body Fluids. 2007, USA: Humana Press, NJ, USA.
EX_digalsgalside_hs[e]	'Digalactosylceramidesulfate exchange'	absent	Kristiansen TZ, Maitra A, and P. A., Proteomics of human bile. In: Proteomics of Human Body Fluids. 2007, USA: Humana Press, NJ, USA.
EX_din[e]	'exchange reaction for Deoxyinosine'	absent	Kristiansen TZ, Maitra A, and P. A., Proteomics of human bile. In: Proteomics of Human Body Fluids. 2007, USA: Humana Press, NJ, USA.
EX_dopa[e]	'Dopamine exchange'	absent	Kristiansen TZ, Maitra A, and P. A., Proteomics of human bile. In: Proteomics of Human Body Fluids. 2007, USA: Humana Press, NJ, USA.
EX_dopasf[e]	'Dopamine 3-O-sulfate exchange'	absent	Kristiansen TZ, Maitra A, and P. A., Proteomics of human bile. In: Proteomics of Human Body Fluids. 2007, USA: Humana Press, NJ, USA.
EX_dpcoa[e]	'exchange reaction for dpcoa'	absent	Kristiansen TZ, Maitra A, and P. A., Proteomics of human bile. In: Proteomics of Human Body Fluids. 2007, USA: Humana Press, NJ, USA.
EX_drib[e]	'Deoxyribose exchange'	absent	Kristiansen TZ, Maitra A, and P. A., Proteomics of human bile. In: Proteomics of Human Body Fluids. 2007, USA: Humana Press, NJ, USA.
EX_dsT_antigen[e]	'disialyl-T antigen exchange'	absent	Kristiansen TZ, Maitra A, and P. A., Proteomics of human bile. In: Proteomics of Human Body Fluids. 2007, USA: Humana Press, NJ, USA.
EX_dtdp[e]	'({[(2R,3S,5R)-3-hydroxy-5-(5-methyl-2,4-dioxo-1,2,3,4-tetrahydropyrimidin-1-yl)oxolan-2-yl]methyl phosphonato}oxy)phosphonate exchange'	absent	Kristiansen TZ, Maitra A, and P. A., Proteomics of human bile. In: Proteomics of Human Body Fluids. 2007, USA: Humana Press, NJ, USA.
EX_dtmp[e]	'Exchange of dTMP(2-)'	absent	Kristiansen TZ, Maitra A, and P. A., Proteomics of human bile. In: Proteomics of Human Body Fluids. 2007, USA: Humana Press, NJ, USA.
EX_dttp[e]	'Exchange of dTTP(4-)'	absent	Kristiansen TZ, Maitra A, and P. A., Proteomics of human bile. In: Proteomics of Human Body Fluids. 2007, USA: Humana Press, NJ, USA.
EX_duri[e]	'exchange reaction for Deoxyuridine'	absent	Kristiansen TZ, Maitra A, and P. A., Proteomics of human bile. In: Proteomics of Human Body Fluids. 2007, USA: Humana Press, NJ, USA.
EX_eaflatoxin[e]	'8,9 epxoy aflatoxin B1 exchange'	absent	Kristiansen TZ, Maitra A, and P. A., Proteomics of human bile. In: Proteomics of Human Body Fluids. 2007, USA: Humana Press, NJ, USA.
EX_ebastine[e]	'ebastine exchange'	absent	Kristiansen TZ, Maitra A, and P. A., Proteomics of human bile. In: Proteomics of Human Body Fluids. 2007, USA: Humana Press, NJ, USA.
EX_etha[e]	'Ethanolamine exchange'	absent	Kristiansen TZ, Maitra A, and P. A., Proteomics of human bile. In: Proteomics of Human Body Fluids. 2007, USA: Humana Press, NJ, USA.
EX_ethamp[e]	'Ex_ethamp[e]'	absent	Kristiansen TZ, Maitra A, and P. A., Proteomics of human bile. In: Proteomics of Human Body Fluids. 2007, USA: Humana Press, NJ, USA.
EX_fad[e]	'Exchange of Flavin adenine dinucleotide oxidized'	absent	Kristiansen TZ, Maitra A, and P. A., Proteomics of human bile. In: Proteomics of Human Body Fluids. 2007, USA: Humana Press, NJ, USA.
EX_fald[e]	'Exchange of formaldehyde'	absent	Kristiansen TZ, Maitra A, and P. A., Proteomics of human bile. In: Proteomics of Human Body Fluids. 2007, USA: Humana Press, NJ, USA.
EX_fol[e]	'exchange reaction for Folate'	absent	Kristiansen TZ, Maitra A, and P. A., Proteomics of human bile. In: Proteomics of Human Body Fluids. 2007, USA: Humana Press, NJ, USA.
EX_fru[e]	'exchange reaction for D-Fructose'	absent	Kristiansen TZ, Maitra A, and P. A., Proteomics of human bile. In: Proteomics of Human Body Fluids. 2007, USA: Humana Press, NJ, USA.
EX_fuc_L[e]	'L-Fucose exchange'	absent	Kristiansen TZ, Maitra A, and P. A., Proteomics of human bile. In: Proteomics of Human Body Fluids. 2007, USA: Humana Press, NJ, USA.
EX_fuc13galacglcgal14acglcgalgluside_hs[e]	'III3Fuc-nLc6Cer exchange'	absent	Kristiansen TZ, Maitra A, and P. A., Proteomics of human bile. In: Proteomics of Human Body Fluids. 2007, USA: Humana Press, NJ, USA.
EX_fuc14galacglcgalgluside_hs[e]	'Lea glycolipid exchange'	absent	Kristiansen TZ, Maitra A, and P. A., Proteomics of human bile. In: Proteomics of Human Body Fluids. 2007, USA: Humana Press, NJ, USA.
EX_fucacgalfucgalacglcgalgluside_hs[e]	'(Gal)2 (GalNAc)1 (Glc)1 (GlcNAc)1 (LFuc)2 (Cer)1 exchange'	absent	Kristiansen TZ, Maitra A, and P. A., Proteomics of human bile. In: Proteomics of Human Body Fluids. 2007, USA: Humana Press, NJ, USA.
EX_fucacngal14acglcgalgluside_hs[e]	'IV3-a-NeuAc,III3-a-Fuc-nLc4Cer exchange'	absent	Kristiansen TZ, Maitra A, and P. A., Proteomics of human bile. In: Proteomics of Human Body Fluids. 2007, USA: Humana Press, NJ, USA.
EX_fucacngalacglcgalgluside_hs[e]	'IV3-a-Neu5Ac,III4-a-Fuc-Lc4Cer exchange'	absent	Kristiansen TZ, Maitra A, and P. A., Proteomics of human bile. In: Proteomics of Human Body Fluids. 2007, USA: Humana Press, NJ, USA.
EX_fucfuc12gal14acglcgalgluside_hs[e]	'Ley glycolipid exchange'	absent	Kristiansen TZ, Maitra A, and P. A., Proteomics of human bile. In: Proteomics of Human Body Fluids. 2007, USA: Humana Press, NJ, USA.
EX_fucfuc132galacglcgal14acglcgalgluside_hs[e]	'V3Fuc,III3Fuc-nLc6Cer exchange'	absent	Kristiansen TZ, Maitra A, and P. A., Proteomics of human bile. In: Proteomics of Human Body Fluids. 2007, USA: Humana Press, NJ, USA.
EX_fucfucfucgalacglc13galacglcgal14acglcgalgluside_hs[e]	'(Gal)4 (Glc)1 (GlcNAc)3 (LFuc)3 (Cer)1 exchange'	absent	Kristiansen TZ, Maitra A, and P. A., Proteomics of human bile. In: Proteomics of Human Body Fluids. 2007, USA: Humana Press, NJ, USA.
EX_fucfucfucgalacglcgal14acglcgalgluside_hs[e]	'(Gal)3 (Glc)1 (GlcNAc)2 (LFuc)3 (Cer)1 exchange'	absent	Kristiansen TZ, Maitra A, and P. A., Proteomics of human bile. In: Proteomics of Human Body Fluids. 2007, USA: Humana Press, NJ, USA.
EX_fucfucgalacglcgalgluside_hs[e]	'Leb glycolipid exchange'	absent	Kristiansen TZ, Maitra A, and P. A., Proteomics of human bile. In: Proteomics of Human Body Fluids. 2007, USA: Humana Press, NJ, USA.
EX_fucgal14acglcgalgluside_hs[e]	'Lacto-N-fucopentaosyl III ceramide exchange'	absent	Kristiansen TZ, Maitra A, and P. A., Proteomics of human bile. In: Proteomics of Human Body Fluids. 2007, USA: Humana Press, NJ, USA.
EX_fucgalfucgalacglcgalgluside_hs[e]	'(Gal)3 (Glc)1 (GlcNAc)1 (LFuc)2 (Cer)1 exchange'	absent	Kristiansen TZ, Maitra A, and P. A., Proteomics of human bile. In: Proteomics of Human Body Fluids. 2007, USA: Humana Press, NJ, USA.
EX_fucgalgbside_hs[e]	'fucosyl galactosylgloboside (homo sapiens) exchange'	absent	Kristiansen TZ, Maitra A, and P. A., Proteomics of human bile. In: Proteomics of Human Body Fluids. 2007, USA: Humana Press, NJ, USA.
EX_fum[e]	'Fumarate exchange'	absent	Kristiansen TZ, Maitra A, and P. A., Proteomics of human bile. In: Proteomics of Human Body Fluids. 2007, USA: Humana Press, NJ, USA.
EX_fum[e]	'Ex_fum[e]'	absent	Kristiansen TZ, Maitra A, and P. A., Proteomics of human bile. In: Proteomics of Human Body Fluids. 2007, USA: Humana Press, NJ, USA.
EX_g1p[e]	'Exchange of alpha-D-glucose 1-phosphate(2-)'	absent	Kristiansen TZ, Maitra A, and P. A., Proteomics of human bile. In: Proteomics of Human Body Fluids. 2007, USA: Humana Press, NJ, USA.
EX_g3pc[e]	'Ex_g3pc[e]'	absent	Kristiansen TZ, Maitra A, and P. A., Proteomics of human bile. In: Proteomics of Human Body Fluids. 2007, USA: Humana Press, NJ, USA.
EX_gal[e]	'exchange reaction for D-Galactose'	absent	Kristiansen TZ, Maitra A, and P. A., Proteomics of human bile. In: Proteomics of Human Body Fluids. 2007, USA: Humana Press, NJ, USA.
EX_galacglcgalgbside_hs[e]	'Gal-GlcNAc-Gal globoside (homo sapiens) exchange'	absent	Kristiansen TZ, Maitra A, and P. A., Proteomics of human bile. In: Proteomics of Human Body Fluids. 2007, USA: Humana Press, NJ, USA.
EX_galfuc12gal14acglcgalgluside_hs[e]	'(Gal)3 (Glc)1 (GlcNAc)1 (LFuc)1 (Cer)1 exchange'	absent	Kristiansen TZ, Maitra A, and P. A., Proteomics of human bile. In: Proteomics of Human Body Fluids. 2007, USA: Humana Press, NJ, USA.
EX_galfucgalacglcgal14acglcgalgluside_hs[e]	'(Gal)4 (Glc)1 (GlcNAc)2 (LFuc)1 (Cer)1 exchange'	absent	Kristiansen TZ, Maitra A, and P. A., Proteomics of human bile. In: Proteomics of Human Body Fluids. 2007, USA: Humana Press, NJ, USA.
EX_galgalfucfucgalacglcgalacglcgal14acglcgalgluside_hs[e]	'(Gal)6 (Glc)1 (GlcNAc)3 (LFuc)2 (Cer)1 exchange'	absent	Kristiansen TZ, Maitra A, and P. A., Proteomics of human bile. In: Proteomics of Human Body Fluids. 2007, USA: Humana Press, NJ, USA.
EX_galgalgalthcrm_hs[e]	'Gal-Gal-Gal-Gal-Gal-Glc-Cer (homo sapiens) exchange'	absent	Kristiansen TZ, Maitra A, and P. A., Proteomics of human bile. In: Proteomics of Human Body Fluids. 2007, USA: Humana Press, NJ, USA.
EX_galside_hs[e]	'D-galactosyl-N-acylsphingosine exchange'	absent	Kristiansen TZ, Maitra A, and P. A., Proteomics of human bile. In: Proteomics of Human Body Fluids. 2007, USA: Humana Press, NJ, USA.
EX_gam[e]	'exchange reaction for D-Glucosamine'	absent	Kristiansen TZ, Maitra A, and P. A., Proteomics of human bile. In: Proteomics of Human Body Fluids. 2007, USA: Humana Press, NJ, USA.
EX_gbside_hs[e]	'globoside (homo sapiens) exchange'	absent	Kristiansen TZ, Maitra A, and P. A., Proteomics of human bile. In: Proteomics of Human Body Fluids. 2007, USA: Humana Press, NJ, USA.
EX_gd1b2_hs[e]	'GD1beta (homo sapiens) exchange'	absent	Kristiansen TZ, Maitra A, and P. A., Proteomics of human bile. In: Proteomics of Human Body Fluids. 2007, USA: Humana Press, NJ, USA.
EX_gd1c_hs[e]	'GD1c (homo sapiens) exchange'	absent	Kristiansen TZ, Maitra A, and P. A., Proteomics of human bile. In: Proteomics of Human Body Fluids. 2007, USA: Humana Press, NJ, USA.
EX_gdp[e]	'GDP exchange'	absent	Kristiansen TZ, Maitra A, and P. A., Proteomics of human bile. In: Proteomics of Human Body Fluids. 2007, USA: Humana Press, NJ, USA.
EX_glc[e]	'D-Glucose exchange'	absent	Kristiansen TZ, Maitra A, and P. A., Proteomics of human bile. In: Proteomics of Human Body Fluids. 2007, USA: Humana Press, NJ, USA.
EX_glcur[e]	'D-glucuronate exchange'	absent	Kristiansen TZ, Maitra A, and P. A., Proteomics of human bile. In: Proteomics of Human Body Fluids. 2007, USA: Humana Press, NJ, USA.
EX_glcur[e]	'Ex_glcur[e]'	absent	Kristiansen TZ, Maitra A, and P. A., Proteomics of human bile. In: Proteomics of Human Body Fluids. 2007, USA: Humana Press, NJ, USA.
EX_gln_L[e]	'exchange reaction for L-glutamine'	absent	Kristiansen TZ, Maitra A, and P. A., Proteomics of human bile. In: Proteomics of Human Body Fluids. 2007, USA: Humana Press, NJ, USA.
EX_gltcho[e]	'exchange reaction for beta glucan-taurocholic acid complex'	absent	Kristiansen TZ, Maitra A, and P. A., Proteomics of human bile. In: Proteomics of Human Body Fluids. 2007, USA: Humana Press, NJ, USA.
EX_gltdechol[e]	'exchange reaction for beta glucan-taurodeoxycholic acid complex'	absent	Kristiansen TZ, Maitra A, and P. A., Proteomics of human bile. In: Proteomics of Human Body Fluids. 2007, USA: Humana Press, NJ, USA.
EX_glu_L[e]	'L-Glutamate exchange'	absent	Kristiansen TZ, Maitra A, and P. A., Proteomics of human bile. In: Proteomics of Human Body Fluids. 2007, USA: Humana Press, NJ, USA.
EX_gluala[e]	'5-L-Glutamyl-L-alanine exchange'	absent	Kristiansen TZ, Maitra A, and P. A., Proteomics of human bile. In: Proteomics of Human Body Fluids. 2007, USA: Humana Press, NJ, USA.
EX_gly[e]	'exchange reaction for Glycine'	absent	Kristiansen TZ, Maitra A, and P. A., Proteomics of human bile. In: Proteomics of Human Body Fluids. 2007, USA: Humana Press, NJ, USA.
EX_glyb[e]	'Glycine betaine exchange'	absent	Kristiansen TZ, Maitra A, and P. A., Proteomics of human bile. In: Proteomics of Human Body Fluids. 2007, USA: Humana Press, NJ, USA.
EX_glyc[e]	'Glycerol exchange'	absent	Kristiansen TZ, Maitra A, and P. A., Proteomics of human bile. In: Proteomics of Human Body Fluids. 2007, USA: Humana Press, NJ, USA.
EX_glyc_S[e]	'(S)-Glycerate exchange'	absent	Kristiansen TZ, Maitra A, and P. A., Proteomics of human bile. In: Proteomics of Human Body Fluids. 2007, USA: Humana Press, NJ, USA.
EX_glyc3p[e]	'Ex_glyc3p[e]'	absent	Kristiansen TZ, Maitra A, and P. A., Proteomics of human bile. In: Proteomics of Human Body Fluids. 2007, USA: Humana Press, NJ, USA.
EX_glygly[e]	'Exchange reaction for glycylglycine'	absent	Kristiansen TZ, Maitra A, and P. A., Proteomics of human bile. In: Proteomics of Human Body Fluids. 2007, USA: Humana Press, NJ, USA.
EX_glygn2[e]	'glycogen, structure 2 (glycogenin-1,6-{7[1,4-Glc], 4[1,4-Glc]}) exchange'	absent	Kristiansen TZ, Maitra A, and P. A., Proteomics of human bile. In: Proteomics of Human Body Fluids. 2007, USA: Humana Press, NJ, USA.
EX_glygn4[e]	'exchange reaction for glycogen, structure 4 (glycogenin-1,6-{2[1,4-Glc], [1,4-Glc]})'	absent	Kristiansen TZ, Maitra A, and P. A., Proteomics of human bile. In: Proteomics of Human Body Fluids. 2007, USA: Humana Press, NJ, USA.
EX_glygn5[e]	'exchange reaction for glycogen, structure 5 (glycogenin-2[1,4-Glc])'	absent	Kristiansen TZ, Maitra A, and P. A., Proteomics of human bile. In: Proteomics of Human Body Fluids. 2007, USA: Humana Press, NJ, USA.
EX_glyleu[e]	'Glycylleucine exchange'	absent	Kristiansen TZ, Maitra A, and P. A., Proteomics of human bile. In: Proteomics of Human Body Fluids. 2007, USA: Humana Press, NJ, USA.
EX_glyphe[e]	'exchange reaction for glycylphenylalaine'	absent	Kristiansen TZ, Maitra A, and P. A., Proteomics of human bile. In: Proteomics of Human Body Fluids. 2007, USA: Humana Press, NJ, USA.
EX_glypro[e]	'Glycylproline exchange'	absent	Kristiansen TZ, Maitra A, and P. A., Proteomics of human bile. In: Proteomics of Human Body Fluids. 2007, USA: Humana Press, NJ, USA.
EX_glysar[e]	'exchange reaction for glycylsarcosine'	absent	Kristiansen TZ, Maitra A, and P. A., Proteomics of human bile. In: Proteomics of Human Body Fluids. 2007, USA: Humana Press, NJ, USA.
EX_gmp[e]	'GMP exchange'	absent	Kristiansen TZ, Maitra A, and P. A., Proteomics of human bile. In: Proteomics of Human Body Fluids. 2007, USA: Humana Press, NJ, USA.
EX_gp1c_hs[e]	'GP1c (homo sapiens) exchange'	absent	Kristiansen TZ, Maitra A, and P. A., Proteomics of human bile. In: Proteomics of Human Body Fluids. 2007, USA: Humana Press, NJ, USA.
EX_gp1calpha_hs[e]	'GP1c alpha (homo sapiens) exchange'	absent	Kristiansen TZ, Maitra A, and P. A., Proteomics of human bile. In: Proteomics of Human Body Fluids. 2007, USA: Humana Press, NJ, USA.
EX_gq1b_hs[e]	'GQ1b (homo sapiens) exchange'	absent	Kristiansen TZ, Maitra A, and P. A., Proteomics of human bile. In: Proteomics of Human Body Fluids. 2007, USA: Humana Press, NJ, USA.
EX_gq1balpha_hs[e]	'GQ1balpha (homo sapiens) exchange'	absent	Kristiansen TZ, Maitra A, and P. A., Proteomics of human bile. In: Proteomics of Human Body Fluids. 2007, USA: Humana Press, NJ, USA.
EX_gsn[e]	'exchange reaction for Guanosine'	absent	Kristiansen TZ, Maitra A, and P. A., Proteomics of human bile. In: Proteomics of Human Body Fluids. 2007, USA: Humana Press, NJ, USA.
EX_gt1a_hs[e]	'GT1a (homo sapiens) exchange'	absent	Kristiansen TZ, Maitra A, and P. A., Proteomics of human bile. In: Proteomics of Human Body Fluids. 2007, USA: Humana Press, NJ, USA.
EX_gthox[e]	'Oxidized glutathione exchange'	absent	Kristiansen TZ, Maitra A, and P. A., Proteomics of human bile. In: Proteomics of Human Body Fluids. 2007, USA: Humana Press, NJ, USA.
EX_gthrd[e]	'Reduced glutathione exchange'	absent	Kristiansen TZ, Maitra A, and P. A., Proteomics of human bile. In: Proteomics of Human Body Fluids. 2007, USA: Humana Press, NJ, USA.
EX_gtp[e]	'GTP exchange'	absent	Kristiansen TZ, Maitra A, and P. A., Proteomics of human bile. In: Proteomics of Human Body Fluids. 2007, USA: Humana Press, NJ, USA.
EX_gua[e]	'Guanine exchange'	absent	Kristiansen TZ, Maitra A, and P. A., Proteomics of human bile. In: Proteomics of Human Body Fluids. 2007, USA: Humana Press, NJ, USA.
EX_gudac[e]	'Ex_gudac[e]'	absent	Kristiansen TZ, Maitra A, and P. A., Proteomics of human bile. In: Proteomics of Human Body Fluids. 2007, USA: Humana Press, NJ, USA.
EX_gum[e]	'Exchange reaction for guar gums'	absent	Kristiansen TZ, Maitra A, and P. A., Proteomics of human bile. In: Proteomics of Human Body Fluids. 2007, USA: Humana Press, NJ, USA.
EX_gumdchac[e]	'Exchange reaction for guar gum-deoxyxholic acid complex'	absent	Kristiansen TZ, Maitra A, and P. A., Proteomics of human bile. In: Proteomics of Human Body Fluids. 2007, USA: Humana Press, NJ, USA.
EX_gumgchol[e]	'exchange reaction for guar gum-glycocholate complex'	absent	Kristiansen TZ, Maitra A, and P. A., Proteomics of human bile. In: Proteomics of Human Body Fluids. 2007, USA: Humana Press, NJ, USA.
EX_gumtchol[e]	'exchange reaction for guar gum-taurocholic acid complex'	absent	Kristiansen TZ, Maitra A, and P. A., Proteomics of human bile. In: Proteomics of Human Body Fluids. 2007, USA: Humana Press, NJ, USA.
EX_ha[e]	'hyaluronan exchange'	absent	Kristiansen TZ, Maitra A, and P. A., Proteomics of human bile. In: Proteomics of Human Body Fluids. 2007, USA: Humana Press, NJ, USA.
EX_ha_pre1[e]	'hyaluronan biosynthesis, precursor 1 exchange'	absent	Kristiansen TZ, Maitra A, and P. A., Proteomics of human bile. In: Proteomics of Human Body Fluids. 2007, USA: Humana Press, NJ, USA.
EX_HC00229[e]	'Exchange of Isomaltose'	absent	Kristiansen TZ, Maitra A, and P. A., Proteomics of human bile. In: Proteomics of Human Body Fluids. 2007, USA: Humana Press, NJ, USA.
EX_HC00250[e]	'Exchange of hydrosulfide'	absent	Kristiansen TZ, Maitra A, and P. A., Proteomics of human bile. In: Proteomics of Human Body Fluids. 2007, USA: Humana Press, NJ, USA.
EX_HC00822[e]	'Chitobiose exchange'	absent	Kristiansen TZ, Maitra A, and P. A., Proteomics of human bile. In: Proteomics of Human Body Fluids. 2007, USA: Humana Press, NJ, USA.
EX_HC01104[e]	'Exchange of 4-nitrophenyl phosphate(2-)'	absent	Kristiansen TZ, Maitra A, and P. A., Proteomics of human bile. In: Proteomics of Human Body Fluids. 2007, USA: Humana Press, NJ, USA.
EX_HC01361[e]	'Exchange of Dihydroneopterin'	absent	Kristiansen TZ, Maitra A, and P. A., Proteomics of human bile. In: Proteomics of Human Body Fluids. 2007, USA: Humana Press, NJ, USA.
EX_HC01444[e]	'Exchange of Galactosylglycerol'	absent	Kristiansen TZ, Maitra A, and P. A., Proteomics of human bile. In: Proteomics of Human Body Fluids. 2007, USA: Humana Press, NJ, USA.
EX_HC01609[e]	'Exchange of UroporphyrinogenI'	absent	Kristiansen TZ, Maitra A, and P. A., Proteomics of human bile. In: Proteomics of Human Body Fluids. 2007, USA: Humana Press, NJ, USA.
EX_HC01610[e]	'Exchange of CoproporphyrinogenI'	absent	Kristiansen TZ, Maitra A, and P. A., Proteomics of human bile. In: Proteomics of Human Body Fluids. 2007, USA: Humana Press, NJ, USA.
EX_HC02202[e]	'prostaglandin A1(1-) exchange'	absent	Kristiansen TZ, Maitra A, and P. A., Proteomics of human bile. In: Proteomics of Human Body Fluids. 2007, USA: Humana Press, NJ, USA.
EX_HC02203[e]	'prostaglandin-a2 exchange'	absent	Kristiansen TZ, Maitra A, and P. A., Proteomics of human bile. In: Proteomics of Human Body Fluids. 2007, USA: Humana Press, NJ, USA.
EX_HC02204[e]	'prostaglandin-b1 exchange'	absent	Kristiansen TZ, Maitra A, and P. A., Proteomics of human bile. In: Proteomics of Human Body Fluids. 2007, USA: Humana Press, NJ, USA.
EX_HC02205[e]	'prostaglandin-b2 exchange'	absent	Kristiansen TZ, Maitra A, and P. A., Proteomics of human bile. In: Proteomics of Human Body Fluids. 2007, USA: Humana Press, NJ, USA.
EX_HC02206[e]	'prostaglandin C1(1-) exchange'	absent	Kristiansen TZ, Maitra A, and P. A., Proteomics of human bile. In: Proteomics of Human Body Fluids. 2007, USA: Humana Press, NJ, USA.
EX_HC02207[e]	'prostaglandin-c2 exchange'	absent	Kristiansen TZ, Maitra A, and P. A., Proteomics of human bile. In: Proteomics of Human Body Fluids. 2007, USA: Humana Press, NJ, USA.
EX_hcoumarin[e]	'hydroxy coumarin exchange'	absent	Kristiansen TZ, Maitra A, and P. A., Proteomics of human bile. In: Proteomics of Human Body Fluids. 2007, USA: Humana Press, NJ, USA.
EX_hcys_L[e]	'L-homocysteine exchange'	absent	Kristiansen TZ, Maitra A, and P. A., Proteomics of human bile. In: Proteomics of Human Body Fluids. 2007, USA: Humana Press, NJ, USA.
EX_hcys_L[e]	'Ex_hcys_L[e]'	absent	Kristiansen TZ, Maitra A, and P. A., Proteomics of human bile. In: Proteomics of Human Body Fluids. 2007, USA: Humana Press, NJ, USA.
EX_hestratriol[e]	'4,17 dihydroxy estradiol exchange'	absent	Kristiansen TZ, Maitra A, and P. A., Proteomics of human bile. In: Proteomics of Human Body Fluids. 2007, USA: Humana Press, NJ, USA.
EX_his_L[e]	'exchange reaction for L-histidine'	absent	Kristiansen TZ, Maitra A, and P. A., Proteomics of human bile. In: Proteomics of Human Body Fluids. 2007, USA: Humana Press, NJ, USA.
EX_hista[e]	'Histamine exchange'	absent	Kristiansen TZ, Maitra A, and P. A., Proteomics of human bile. In: Proteomics of Human Body Fluids. 2007, USA: Humana Press, NJ, USA.
EX_hLkynr[e]	'Ex_hLkynr[e]'	absent	Kristiansen TZ, Maitra A, and P. A., Proteomics of human bile. In: Proteomics of Human Body Fluids. 2007, USA: Humana Press, NJ, USA.
EX_hspg[e]	'heparan sulfate proteoglycan exchange'	absent	Kristiansen TZ, Maitra A, and P. A., Proteomics of human bile. In: Proteomics of Human Body Fluids. 2007, USA: Humana Press, NJ, USA.
EX_htaxol[e]	'hydroxylated taxol exchange'	absent	Kristiansen TZ, Maitra A, and P. A., Proteomics of human bile. In: Proteomics of Human Body Fluids. 2007, USA: Humana Press, NJ, USA.
EX_hxan[e]	'Hypoxanthine exchange'	absent	Kristiansen TZ, Maitra A, and P. A., Proteomics of human bile. In: Proteomics of Human Body Fluids. 2007, USA: Humana Press, NJ, USA.
EX_hyptaur[e]	'Exchange of hypotaurine'	absent	Kristiansen TZ, Maitra A, and P. A., Proteomics of human bile. In: Proteomics of Human Body Fluids. 2007, USA: Humana Press, NJ, USA.
EX_icit[e]	'Ex_icit[e]'	absent	Kristiansen TZ, Maitra A, and P. A., Proteomics of human bile. In: Proteomics of Human Body Fluids. 2007, USA: Humana Press, NJ, USA.
EX_idour[e]	'Exchange of L-iduronate'	absent	Kristiansen TZ, Maitra A, and P. A., Proteomics of human bile. In: Proteomics of Human Body Fluids. 2007, USA: Humana Press, NJ, USA.
EX_idp[e]	'IDP exchange'	absent	Kristiansen TZ, Maitra A, and P. A., Proteomics of human bile. In: Proteomics of Human Body Fluids. 2007, USA: Humana Press, NJ, USA.
EX_ile_L[e]	'L-Isoleucine exchange'	absent	Kristiansen TZ, Maitra A, and P. A., Proteomics of human bile. In: Proteomics of Human Body Fluids. 2007, USA: Humana Press, NJ, USA.
EX_imp[e]	'IMP exchange'	absent	Kristiansen TZ, Maitra A, and P. A., Proteomics of human bile. In: Proteomics of Human Body Fluids. 2007, USA: Humana Press, NJ, USA.
EX_inost[e]	'myo-Inositol exchange'	absent	Kristiansen TZ, Maitra A, and P. A., Proteomics of human bile. In: Proteomics of Human Body Fluids. 2007, USA: Humana Press, NJ, USA.
EX_ins[e]	'Inosine exchange'	absent	Kristiansen TZ, Maitra A, and P. A., Proteomics of human bile. In: Proteomics of Human Body Fluids. 2007, USA: Humana Press, NJ, USA.
EX_itp[e]	'Exchange of ITP(3-)'	absent	Kristiansen TZ, Maitra A, and P. A., Proteomics of human bile. In: Proteomics of Human Body Fluids. 2007, USA: Humana Press, NJ, USA.
EX_ksi[e]	'keratan sulfate I exchange'	absent	Kristiansen TZ, Maitra A, and P. A., Proteomics of human bile. In: Proteomics of Human Body Fluids. 2007, USA: Humana Press, NJ, USA.
EX_ksi_deg1[e]	'keratan sulfate I, degradation product 1 exchange'	absent	Kristiansen TZ, Maitra A, and P. A., Proteomics of human bile. In: Proteomics of Human Body Fluids. 2007, USA: Humana Press, NJ, USA.
EX_ksii_core2[e]	'keratan sulfate II (core 2-linked) exchange'	absent	Kristiansen TZ, Maitra A, and P. A., Proteomics of human bile. In: Proteomics of Human Body Fluids. 2007, USA: Humana Press, NJ, USA.
EX_ksii_core4[e]	'keratan sulfate II (core 4-linked) exchange'	absent	Kristiansen TZ, Maitra A, and P. A., Proteomics of human bile. In: Proteomics of Human Body Fluids. 2007, USA: Humana Press, NJ, USA.
EX_kynate[e]	'Ex_kynate[e]'	absent	Kristiansen TZ, Maitra A, and P. A., Proteomics of human bile. In: Proteomics of Human Body Fluids. 2007, USA: Humana Press, NJ, USA.
EX_L2aadp[e]	'Ex_L2aadp[e]'	absent	Kristiansen TZ, Maitra A, and P. A., Proteomics of human bile. In: Proteomics of Human Body Fluids. 2007, USA: Humana Press, NJ, USA.
EX_lac_D[e]	'D-lactate exchange'	absent	Kristiansen TZ, Maitra A, and P. A., Proteomics of human bile. In: Proteomics of Human Body Fluids. 2007, USA: Humana Press, NJ, USA.
EX_lac_L[e]	'L-Lactate exchange'	absent	Kristiansen TZ, Maitra A, and P. A., Proteomics of human bile. In: Proteomics of Human Body Fluids. 2007, USA: Humana Press, NJ, USA.
EX_lcts[e]	'Lactose exchange'	absent	Kristiansen TZ, Maitra A, and P. A., Proteomics of human bile. In: Proteomics of Human Body Fluids. 2007, USA: Humana Press, NJ, USA.
EX_Lcystin[e]	'L-Cystine exchange'	absent	Kristiansen TZ, Maitra A, and P. A., Proteomics of human bile. In: Proteomics of Human Body Fluids. 2007, USA: Humana Press, NJ, USA.
EX_leu_L[e]	'L-Leucine exchange'	absent	Kristiansen TZ, Maitra A, and P. A., Proteomics of human bile. In: Proteomics of Human Body Fluids. 2007, USA: Humana Press, NJ, USA.
EX_leugly[e]	'exchange reaction for leucylglycine'	absent	Kristiansen TZ, Maitra A, and P. A., Proteomics of human bile. In: Proteomics of Human Body Fluids. 2007, USA: Humana Press, NJ, USA.
EX_leuleu[e]	'exchange reaction for leucylleucine'	absent	Kristiansen TZ, Maitra A, and P. A., Proteomics of human bile. In: Proteomics of Human Body Fluids. 2007, USA: Humana Press, NJ, USA.
EX_limnen[e]	'Limonene exchange'	absent	Kristiansen TZ, Maitra A, and P. A., Proteomics of human bile. In: Proteomics of Human Body Fluids. 2007, USA: Humana Press, NJ, USA.
EX_Lkynr[e]	'Ex_Lkynr[e]'	absent	Kristiansen TZ, Maitra A, and P. A., Proteomics of human bile. In: Proteomics of Human Body Fluids. 2007, USA: Humana Press, NJ, USA.
EX_lys_L[e]	'L-Lysine exchange'	absent	Kristiansen TZ, Maitra A, and P. A., Proteomics of human bile. In: Proteomics of Human Body Fluids. 2007, USA: Humana Press, NJ, USA.
EX_mag_hs[e]	'Monoacylglycerol 2 (homo sapiens) exchange'	absent	Kristiansen TZ, Maitra A, and P. A., Proteomics of human bile. In: Proteomics of Human Body Fluids. 2007, USA: Humana Press, NJ, USA.
EX_mal_L[e]	'Exchange of L-malate'	absent	Kristiansen TZ, Maitra A, and P. A., Proteomics of human bile. In: Proteomics of Human Body Fluids. 2007, USA: Humana Press, NJ, USA.
EX_malcoa[e]	'malonyl-CoA(4-) exchange'	absent	Kristiansen TZ, Maitra A, and P. A., Proteomics of human bile. In: Proteomics of Human Body Fluids. 2007, USA: Humana Press, NJ, USA.
EX_malt[e]	'Maltose exchange'	absent	Kristiansen TZ, Maitra A, and P. A., Proteomics of human bile. In: Proteomics of Human Body Fluids. 2007, USA: Humana Press, NJ, USA.
EX_malthp[e]	'maltoheptaose exchange'	absent	Kristiansen TZ, Maitra A, and P. A., Proteomics of human bile. In: Proteomics of Human Body Fluids. 2007, USA: Humana Press, NJ, USA.
EX_malthx[e]	'Maltohexaose exchange'	absent	Kristiansen TZ, Maitra A, and P. A., Proteomics of human bile. In: Proteomics of Human Body Fluids. 2007, USA: Humana Press, NJ, USA.
EX_maltpt[e]	'maltopentaose exchange'	absent	Kristiansen TZ, Maitra A, and P. A., Proteomics of human bile. In: Proteomics of Human Body Fluids. 2007, USA: Humana Press, NJ, USA.
EX_malttr[e]	'Maltotriose exchange'	absent	Kristiansen TZ, Maitra A, and P. A., Proteomics of human bile. In: Proteomics of Human Body Fluids. 2007, USA: Humana Press, NJ, USA.
EX_maltttr[e]	'Maltotetraose exchange'	absent	Kristiansen TZ, Maitra A, and P. A., Proteomics of human bile. In: Proteomics of Human Body Fluids. 2007, USA: Humana Press, NJ, USA.
EX_man[e]	'exchange reaction for D-Mannose'	absent	Kristiansen TZ, Maitra A, and P. A., Proteomics of human bile. In: Proteomics of Human Body Fluids. 2007, USA: Humana Press, NJ, USA.
EX_meoh[e]	'methanol exchange'	absent	Kristiansen TZ, Maitra A, and P. A., Proteomics of human bile. In: Proteomics of Human Body Fluids. 2007, USA: Humana Press, NJ, USA.
EX_mepi[e]	'Metanephrine exchange'	absent	Kristiansen TZ, Maitra A, and P. A., Proteomics of human bile. In: Proteomics of Human Body Fluids. 2007, USA: Humana Press, NJ, USA.
EX_mercplaccys[e]	'3-mercaptolactate-cysteine disulfide exchange'	absent	Kristiansen TZ, Maitra A, and P. A., Proteomics of human bile. In: Proteomics of Human Body Fluids. 2007, USA: Humana Press, NJ, USA.
EX_mthgxl[e]	'Methylglyoxal exchange'	absent	Kristiansen TZ, Maitra A, and P. A., Proteomics of human bile. In: Proteomics of Human Body Fluids. 2007, USA: Humana Press, NJ, USA.
EX_n2m2nmasn[e]	'N-Acetyl-beta-D-glucosaminyl-1,2-alpha-D-mannosyl-1,3-(N-acetyl-beta-D-glucosaminyl-1,2-alpha-D-mannosyl-1,6)-(N-acetyl-beta-D-glucosaminyl-1,4)-beta-D-mannosyl-1,4-N-acetyl-beta-D-glucosaminyl-R exchange'	absent	Kristiansen TZ, Maitra A, and P. A., Proteomics of human bile. In: Proteomics of Human Body Fluids. 2007, USA: Humana Press, NJ, USA.
EX_nac[e]	'Nicotinate exchange'	absent	Kristiansen TZ, Maitra A, and P. A., Proteomics of human bile. In: Proteomics of Human Body Fluids. 2007, USA: Humana Press, NJ, USA.
EX_nad[e]	'Nicotinamide adenine dinucleotide exchange'	absent	Kristiansen TZ, Maitra A, and P. A., Proteomics of human bile. In: Proteomics of Human Body Fluids. 2007, USA: Humana Press, NJ, USA.
EX_nadp[e]	'Nicotinamide adenine dinucleotide phosphate exchange'	absent	Kristiansen TZ, Maitra A, and P. A., Proteomics of human bile. In: Proteomics of Human Body Fluids. 2007, USA: Humana Press, NJ, USA.
EX_ncam[e]	'Nicotinamide exchange'	absent	Kristiansen TZ, Maitra A, and P. A., Proteomics of human bile. In: Proteomics of Human Body Fluids. 2007, USA: Humana Press, NJ, USA.
EX_nicrnt[e]	'Ex_nicrnt[e]'	absent	Kristiansen TZ, Maitra A, and P. A., Proteomics of human bile. In: Proteomics of Human Body Fluids. 2007, USA: Humana Press, NJ, USA.
EX_npthl[e]	'Naphthalene exchange'	absent	Kristiansen TZ, Maitra A, and P. A., Proteomics of human bile. In: Proteomics of Human Body Fluids. 2007, USA: Humana Press, NJ, USA.
EX_nrpphr[e]	'Norepinephrine exchange'	absent	Kristiansen TZ, Maitra A, and P. A., Proteomics of human bile. In: Proteomics of Human Body Fluids. 2007, USA: Humana Press, NJ, USA.
EX_nrpphrsf[e]	'Sulfate derivative of norepinephrine exchange'	absent	Kristiansen TZ, Maitra A, and P. A., Proteomics of human bile. In: Proteomics of Human Body Fluids. 2007, USA: Humana Press, NJ, USA.
EX_o2[e]	'exchange reaction for oxugen'	absent	Kristiansen TZ, Maitra A, and P. A., Proteomics of human bile. In: Proteomics of Human Body Fluids. 2007, USA: Humana Press, NJ, USA.
EX_oagd3_hs[e]	'9-O-Acetylated GD3 (homo sapiens) exchange'	absent	Kristiansen TZ, Maitra A, and P. A., Proteomics of human bile. In: Proteomics of Human Body Fluids. 2007, USA: Humana Press, NJ, USA.
EX_oagt3_hs[e]	'9-O-Acetylated GT3 (homo sapiens) exchange'	absent	Kristiansen TZ, Maitra A, and P. A., Proteomics of human bile. In: Proteomics of Human Body Fluids. 2007, USA: Humana Press, NJ, USA.
EX_omeprazole[e]	'omeprazole exchange'	absent	Kristiansen TZ, Maitra A, and P. A., Proteomics of human bile. In: Proteomics of Human Body Fluids. 2007, USA: Humana Press, NJ, USA.
EX_onpthl[e]	'naphthalene epoxide exchange'	absent	Kristiansen TZ, Maitra A, and P. A., Proteomics of human bile. In: Proteomics of Human Body Fluids. 2007, USA: Humana Press, NJ, USA.
EX_orn[e]	'Ornithine exchange'	absent	Kristiansen TZ, Maitra A, and P. A., Proteomics of human bile. In: Proteomics of Human Body Fluids. 2007, USA: Humana Press, NJ, USA.
EX_orot[e]	'Exchange of orotate'	absent	Kristiansen TZ, Maitra A, and P. A., Proteomics of human bile. In: Proteomics of Human Body Fluids. 2007, USA: Humana Press, NJ, USA.
EX_orot5p[e]	'Ex_orot5p[e]'	absent	Kristiansen TZ, Maitra A, and P. A., Proteomics of human bile. In: Proteomics of Human Body Fluids. 2007, USA: Humana Press, NJ, USA.
EX_oxa[e]	'Oxalate exchange'	absent	Kristiansen TZ, Maitra A, and P. A., Proteomics of human bile. In: Proteomics of Human Body Fluids. 2007, USA: Humana Press, NJ, USA.
EX_paf_hs[e]	'1-alkyl 2-acteylglycerol 3-phosphocholine (homo sapiens) exchange'	absent	Kristiansen TZ, Maitra A, and P. A., Proteomics of human bile. In: Proteomics of Human Body Fluids. 2007, USA: Humana Press, NJ, USA.
EX_pan4p[e]	'exchange reaction for pan4p'	absent	Kristiansen TZ, Maitra A, and P. A., Proteomics of human bile. In: Proteomics of Human Body Fluids. 2007, USA: Humana Press, NJ, USA.
EX_pect[e]	'exchange reaction for pectins'	absent	Kristiansen TZ, Maitra A, and P. A., Proteomics of human bile. In: Proteomics of Human Body Fluids. 2007, USA: Humana Press, NJ, USA.
EX_pectindchac[e]	'exchange reaction for pectin-deoxycholic acid complex'	absent	Kristiansen TZ, Maitra A, and P. A., Proteomics of human bile. In: Proteomics of Human Body Fluids. 2007, USA: Humana Press, NJ, USA.
EX_pectingchol[e]	'exchange reaction for pectin-glycocholate complex'	absent	Kristiansen TZ, Maitra A, and P. A., Proteomics of human bile. In: Proteomics of Human Body Fluids. 2007, USA: Humana Press, NJ, USA.
EX_pectintchol[e]	'exchange reaction for pectin-taurocholic acid complex'	absent	Kristiansen TZ, Maitra A, and P. A., Proteomics of human bile. In: Proteomics of Human Body Fluids. 2007, USA: Humana Press, NJ, USA.
EX_pep[e]	'Ex_pep[e]'	absent	Kristiansen TZ, Maitra A, and P. A., Proteomics of human bile. In: Proteomics of Human Body Fluids. 2007, USA: Humana Press, NJ, USA.
EX_perillyl[e]	'Perillyl alcohol exchange'	absent	Kristiansen TZ, Maitra A, and P. A., Proteomics of human bile. In: Proteomics of Human Body Fluids. 2007, USA: Humana Press, NJ, USA.
EX_phe_L[e]	'exchange reaction for L-phenylalanine'	absent	Kristiansen TZ, Maitra A, and P. A., Proteomics of human bile. In: Proteomics of Human Body Fluids. 2007, USA: Humana Press, NJ, USA.
EX_pheacgln[e]	'alpha-N-Phenylacetyl-L-glutamine exchange'	absent	Kristiansen TZ, Maitra A, and P. A., Proteomics of human bile. In: Proteomics of Human Body Fluids. 2007, USA: Humana Press, NJ, USA.
EX_pheme[e]	'exchange reaction for heme'	absent	Kristiansen TZ, Maitra A, and P. A., Proteomics of human bile. In: Proteomics of Human Body Fluids. 2007, USA: Humana Press, NJ, USA.
EX_pnto_R[e]	'(R)-Pantothenate exchange'	absent	Kristiansen TZ, Maitra A, and P. A., Proteomics of human bile. In: Proteomics of Human Body Fluids. 2007, USA: Humana Press, NJ, USA.
EX_prgstrn[e]	'Progesterone exchange'	absent	Kristiansen TZ, Maitra A, and P. A., Proteomics of human bile. In: Proteomics of Human Body Fluids. 2007, USA: Humana Press, NJ, USA.
EX_pro_L[e]	'L-Proline exchange'	absent	Kristiansen TZ, Maitra A, and P. A., Proteomics of human bile. In: Proteomics of Human Body Fluids. 2007, USA: Humana Press, NJ, USA.
EX_progly[e]	'exchange reaction for prolyl-glycine'	absent	Kristiansen TZ, Maitra A, and P. A., Proteomics of human bile. In: Proteomics of Human Body Fluids. 2007, USA: Humana Press, NJ, USA.
EX_prpp[e]	'Exchange of 5-O-phosphonato-alpha-D-ribofuranosyl diphosphate(5-)'	absent	Kristiansen TZ, Maitra A, and P. A., Proteomics of human bile. In: Proteomics of Human Body Fluids. 2007, USA: Humana Press, NJ, USA.
EX_psyl[e]	'exchange reaction for psyllium'	absent	Kristiansen TZ, Maitra A, and P. A., Proteomics of human bile. In: Proteomics of Human Body Fluids. 2007, USA: Humana Press, NJ, USA.
EX_psylchol[e]	'exchange reaction for psyllium-glycocholic acid complex'	absent	Kristiansen TZ, Maitra A, and P. A., Proteomics of human bile. In: Proteomics of Human Body Fluids. 2007, USA: Humana Press, NJ, USA.
EX_psyltchol[e]	'exchange reaction for psyllium-taurocholic acid complex'	absent	Kristiansen TZ, Maitra A, and P. A., Proteomics of human bile. In: Proteomics of Human Body Fluids. 2007, USA: Humana Press, NJ, USA.
EX_psyltdechol[e]	'exchange reaction for psyllium-taurodeoxycholic acid complex'	absent	Kristiansen TZ, Maitra A, and P. A., Proteomics of human bile. In: Proteomics of Human Body Fluids. 2007, USA: Humana Press, NJ, USA.
EX_ptth[e]	'exchange reaction for ptth'	absent	Kristiansen TZ, Maitra A, and P. A., Proteomics of human bile. In: Proteomics of Human Body Fluids. 2007, USA: Humana Press, NJ, USA.
EX_pydam[e]	'exchange reaction for Pyridoxamine'	absent	Kristiansen TZ, Maitra A, and P. A., Proteomics of human bile. In: Proteomics of Human Body Fluids. 2007, USA: Humana Press, NJ, USA.
EX_pydx[e]	'exchange reaction for Pyridoxal'	absent	Kristiansen TZ, Maitra A, and P. A., Proteomics of human bile. In: Proteomics of Human Body Fluids. 2007, USA: Humana Press, NJ, USA.
EX_pydx5p[e]	'Exchange of pyridoxal 5-phosphate(2-)'	absent	Kristiansen TZ, Maitra A, and P. A., Proteomics of human bile. In: Proteomics of Human Body Fluids. 2007, USA: Humana Press, NJ, USA.
EX_pydxn[e]	'exchange reaction for Pyridoxine'	absent	Kristiansen TZ, Maitra A, and P. A., Proteomics of human bile. In: Proteomics of Human Body Fluids. 2007, USA: Humana Press, NJ, USA.
EX_pyr[e]	'Pyruvate exchange'	absent	Kristiansen TZ, Maitra A, and P. A., Proteomics of human bile. In: Proteomics of Human Body Fluids. 2007, USA: Humana Press, NJ, USA.
EX_q10[e]	'exchange reaction for ubiquinone'	absent	Kristiansen TZ, Maitra A, and P. A., Proteomics of human bile. In: Proteomics of Human Body Fluids. 2007, USA: Humana Press, NJ, USA.
EX_q10h2[e]	'exchange reaction for ubiquinol'	absent	Kristiansen TZ, Maitra A, and P. A., Proteomics of human bile. In: Proteomics of Human Body Fluids. 2007, USA: Humana Press, NJ, USA.
EX_quln[e]	'Ex_quln[e]'	absent	Kristiansen TZ, Maitra A, and P. A., Proteomics of human bile. In: Proteomics of Human Body Fluids. 2007, USA: Humana Press, NJ, USA.
EX_rbt[e]	'Ribitol exchange'	absent	Kristiansen TZ, Maitra A, and P. A., Proteomics of human bile. In: Proteomics of Human Body Fluids. 2007, USA: Humana Press, NJ, USA.
EX_retinal[e]	'exchange reaction for retinal'	absent	Kristiansen TZ, Maitra A, and P. A., Proteomics of human bile. In: Proteomics of Human Body Fluids. 2007, USA: Humana Press, NJ, USA.
EX_retinol[e]	'Retinol exchange'	absent	Kristiansen TZ, Maitra A, and P. A., Proteomics of human bile. In: Proteomics of Human Body Fluids. 2007, USA: Humana Press, NJ, USA.
EX_retinol_9_cis[e]	'9-cis-retinol exchange'	absent	Kristiansen TZ, Maitra A, and P. A., Proteomics of human bile. In: Proteomics of Human Body Fluids. 2007, USA: Humana Press, NJ, USA.
EX_retinol_cis_11[e]	'cis-11-retinol exchange'	absent	Kristiansen TZ, Maitra A, and P. A., Proteomics of human bile. In: Proteomics of Human Body Fluids. 2007, USA: Humana Press, NJ, USA.
EX_retn[e]	'Retinoate exchange'	absent	Kristiansen TZ, Maitra A, and P. A., Proteomics of human bile. In: Proteomics of Human Body Fluids. 2007, USA: Humana Press, NJ, USA.
EX_retnglc[e]	'retinoyl glucuronide exchange'	absent	Kristiansen TZ, Maitra A, and P. A., Proteomics of human bile. In: Proteomics of Human Body Fluids. 2007, USA: Humana Press, NJ, USA.
EX_rib_D[e]	'exchange reaction for ribose'	absent	Kristiansen TZ, Maitra A, and P. A., Proteomics of human bile. In: Proteomics of Human Body Fluids. 2007, USA: Humana Press, NJ, USA.
EX_ribflv[e]	'exchange reaction for Riboflavin'	absent	Kristiansen TZ, Maitra A, and P. A., Proteomics of human bile. In: Proteomics of Human Body Fluids. 2007, USA: Humana Press, NJ, USA.
EX_s2l2fn2m2masn[e]	'PA6 exchange'	absent	Kristiansen TZ, Maitra A, and P. A., Proteomics of human bile. In: Proteomics of Human Body Fluids. 2007, USA: Humana Press, NJ, USA.
EX_s2l2n2m2m[e]	'de-Fuc form of PA6 (w/o peptide linkage) exchange'	absent	Kristiansen TZ, Maitra A, and P. A., Proteomics of human bile. In: Proteomics of Human Body Fluids. 2007, USA: Humana Press, NJ, USA.
EX_s2l2n2m2masn[e]	'de-Fuc form of PA6 exchange'	absent	Kristiansen TZ, Maitra A, and P. A., Proteomics of human bile. In: Proteomics of Human Body Fluids. 2007, USA: Humana Press, NJ, USA.
EX_sarcs[e]	'Sarcosine exchange'	absent	Kristiansen TZ, Maitra A, and P. A., Proteomics of human bile. In: Proteomics of Human Body Fluids. 2007, USA: Humana Press, NJ, USA.
EX_sbt_D[e]	'Ex_sbt_D[e]'	absent	Kristiansen TZ, Maitra A, and P. A., Proteomics of human bile. In: Proteomics of Human Body Fluids. 2007, USA: Humana Press, NJ, USA.
EX_sbt-d[e]	'exchange reaction for D-Sorbitol'	absent	Kristiansen TZ, Maitra A, and P. A., Proteomics of human bile. In: Proteomics of Human Body Fluids. 2007, USA: Humana Press, NJ, USA.
EX_ser_L[e]	'exchange reaction for L-serine'	absent	Kristiansen TZ, Maitra A, and P. A., Proteomics of human bile. In: Proteomics of Human Body Fluids. 2007, USA: Humana Press, NJ, USA.
EX_sfcys[e]	'exchange reaction for sulfocysteine'	absent	Kristiansen TZ, Maitra A, and P. A., Proteomics of human bile. In: Proteomics of Human Body Fluids. 2007, USA: Humana Press, NJ, USA.
EX_sl_L[e]	'L-sulfolactate exchange'	absent	Kristiansen TZ, Maitra A, and P. A., Proteomics of human bile. In: Proteomics of Human Body Fluids. 2007, USA: Humana Press, NJ, USA.
EX_so4[e]	'Sulfate exchange'	absent	Kristiansen TZ, Maitra A, and P. A., Proteomics of human bile. In: Proteomics of Human Body Fluids. 2007, USA: Humana Press, NJ, USA.
EX_spmd[e]	'Exchange of spermidine(3+)'	absent	Kristiansen TZ, Maitra A, and P. A., Proteomics of human bile. In: Proteomics of Human Body Fluids. 2007, USA: Humana Press, NJ, USA.
EX_spmd[e]	'Ex_spmd[e]'	absent	Kristiansen TZ, Maitra A, and P. A., Proteomics of human bile. In: Proteomics of Human Body Fluids. 2007, USA: Humana Press, NJ, USA.
EX_sprm[e]	'EX_sprm(e)'	absent	Kristiansen TZ, Maitra A, and P. A., Proteomics of human bile. In: Proteomics of Human Body Fluids. 2007, USA: Humana Press, NJ, USA.
EX_sprm[e]	'Ex_sprm[e]'	absent	Kristiansen TZ, Maitra A, and P. A., Proteomics of human bile. In: Proteomics of Human Body Fluids. 2007, USA: Humana Press, NJ, USA.
EX_srtn[e]	'Serotonin exchange'	absent	Kristiansen TZ, Maitra A, and P. A., Proteomics of human bile. In: Proteomics of Human Body Fluids. 2007, USA: Humana Press, NJ, USA.
EX_stcrn[e]	'Ex_stcrn[e]'	absent	Kristiansen TZ, Maitra A, and P. A., Proteomics of human bile. In: Proteomics of Human Body Fluids. 2007, USA: Humana Press, NJ, USA.
EX_sTn_antigen[e]	'sialyl-Tn antigen exchange'	absent	Kristiansen TZ, Maitra A, and P. A., Proteomics of human bile. In: Proteomics of Human Body Fluids. 2007, USA: Humana Press, NJ, USA.
EX_strch1[e]	'starch, structure 1 (1,6-{7[1,4-Glc], 4[1,4-Glc]}) exchange'	absent	Kristiansen TZ, Maitra A, and P. A., Proteomics of human bile. In: Proteomics of Human Body Fluids. 2007, USA: Humana Press, NJ, USA.
EX_strch2[e]	'exchange reaction for starch, structure 2 (1,6-{2[1,4-Glc], [1,4-Glc]})'	absent	Kristiansen TZ, Maitra A, and P. A., Proteomics of human bile. In: Proteomics of Human Body Fluids. 2007, USA: Humana Press, NJ, USA.
EX_succ[e]	'Succinate exchange'	absent	Kristiansen TZ, Maitra A, and P. A., Proteomics of human bile. In: Proteomics of Human Body Fluids. 2007, USA: Humana Press, NJ, USA.
EX_sucr[e]	'Sucrose exchange'	absent	Kristiansen TZ, Maitra A, and P. A., Proteomics of human bile. In: Proteomics of Human Body Fluids. 2007, USA: Humana Press, NJ, USA.
EX_tagat_D[e]	'D-Tagatose exchange'	absent	Kristiansen TZ, Maitra A, and P. A., Proteomics of human bile. In: Proteomics of Human Body Fluids. 2007, USA: Humana Press, NJ, USA.
EX_taur[e]	'Taurine exchange'	absent	Kristiansen TZ, Maitra A, and P. A., Proteomics of human bile. In: Proteomics of Human Body Fluids. 2007, USA: Humana Press, NJ, USA.
EX_taxol[e]	'paclitaxel exchange'	absent	Kristiansen TZ, Maitra A, and P. A., Proteomics of human bile. In: Proteomics of Human Body Fluids. 2007, USA: Humana Press, NJ, USA.
EX_tcynt[e]	'Thiocyanate exchange'	absent	Kristiansen TZ, Maitra A, and P. A., Proteomics of human bile. In: Proteomics of Human Body Fluids. 2007, USA: Humana Press, NJ, USA.
EX_thf[e]	'5,6,7,8-Tetrahydrofolate exchange'	absent	Kristiansen TZ, Maitra A, and P. A., Proteomics of human bile. In: Proteomics of Human Body Fluids. 2007, USA: Humana Press, NJ, USA.
EX_thm[e]	'exchange reaction for Thiamin'	absent	Kristiansen TZ, Maitra A, and P. A., Proteomics of human bile. In: Proteomics of Human Body Fluids. 2007, USA: Humana Press, NJ, USA.
EX_thmmp[e]	'Thiamin monophosphate exchange'	absent	Kristiansen TZ, Maitra A, and P. A., Proteomics of human bile. In: Proteomics of Human Body Fluids. 2007, USA: Humana Press, NJ, USA.
EX_thmtp[e]	'Thiamin triphosphate exchange'	absent	Kristiansen TZ, Maitra A, and P. A., Proteomics of human bile. In: Proteomics of Human Body Fluids. 2007, USA: Humana Press, NJ, USA.
EX_thr_L[e]	'L-Threonine exchange'	absent	Kristiansen TZ, Maitra A, and P. A., Proteomics of human bile. In: Proteomics of Human Body Fluids. 2007, USA: Humana Press, NJ, USA.
EX_thym[e]	'Thymine exchange'	absent	Kristiansen TZ, Maitra A, and P. A., Proteomics of human bile. In: Proteomics of Human Body Fluids. 2007, USA: Humana Press, NJ, USA.
EX_thymd[e]	'Thymidine exchange'	absent	Kristiansen TZ, Maitra A, and P. A., Proteomics of human bile. In: Proteomics of Human Body Fluids. 2007, USA: Humana Press, NJ, USA.
EX_thyox_L[e]	'L-Thyroxine exchange'	absent	Kristiansen TZ, Maitra A, and P. A., Proteomics of human bile. In: Proteomics of Human Body Fluids. 2007, USA: Humana Press, NJ, USA.
EX_tre[e]	'Trehalose exchange'	absent	Kristiansen TZ, Maitra A, and P. A., Proteomics of human bile. In: Proteomics of Human Body Fluids. 2007, USA: Humana Press, NJ, USA.
EX_triodthy[e]	'Triiodothyronine exchange'	absent	Kristiansen TZ, Maitra A, and P. A., Proteomics of human bile. In: Proteomics of Human Body Fluids. 2007, USA: Humana Press, NJ, USA.
EX_triodthysuf[e]	'Triiodothyronine sulfate exchange'	absent	Kristiansen TZ, Maitra A, and P. A., Proteomics of human bile. In: Proteomics of Human Body Fluids. 2007, USA: Humana Press, NJ, USA.
EX_trp_L[e]	'L-Tryptophan exchange'	absent	Kristiansen TZ, Maitra A, and P. A., Proteomics of human bile. In: Proteomics of Human Body Fluids. 2007, USA: Humana Press, NJ, USA.
EX_tststerone[e]	'Testosterone exchange'	absent	Kristiansen TZ, Maitra A, and P. A., Proteomics of human bile. In: Proteomics of Human Body Fluids. 2007, USA: Humana Press, NJ, USA.
EX_tststeroneglc[e]	'testosterone glucuronide exchange'	absent	Kristiansen TZ, Maitra A, and P. A., Proteomics of human bile. In: Proteomics of Human Body Fluids. 2007, USA: Humana Press, NJ, USA.
EX_tststerones[e]	'testosterone sulfate exchange'	absent	Kristiansen TZ, Maitra A, and P. A., Proteomics of human bile. In: Proteomics of Human Body Fluids. 2007, USA: Humana Press, NJ, USA.
EX_tsul[e]	'Thiosulfate exchange'	absent	Kristiansen TZ, Maitra A, and P. A., Proteomics of human bile. In: Proteomics of Human Body Fluids. 2007, USA: Humana Press, NJ, USA.
EX_txa2[e]	'Thromboxane A2 exchange'	absent	Kristiansen TZ, Maitra A, and P. A., Proteomics of human bile. In: Proteomics of Human Body Fluids. 2007, USA: Humana Press, NJ, USA.
EX_tymsf[e]	'Tyramine O-sulfate exchange'	absent	Kristiansen TZ, Maitra A, and P. A., Proteomics of human bile. In: Proteomics of Human Body Fluids. 2007, USA: Humana Press, NJ, USA.
EX_Tyr_ggn[e]	'Tyr-194 of apo-glycogenin protein (primer for glycogen synthesis) exchange'	absent	Kristiansen TZ, Maitra A, and P. A., Proteomics of human bile. In: Proteomics of Human Body Fluids. 2007, USA: Humana Press, NJ, USA.
EX_tyr_L[e]	'L-Tyrosine exchange'	absent	Kristiansen TZ, Maitra A, and P. A., Proteomics of human bile. In: Proteomics of Human Body Fluids. 2007, USA: Humana Press, NJ, USA.
EX_udp[e]	'UDP exchange'	absent	Kristiansen TZ, Maitra A, and P. A., Proteomics of human bile. In: Proteomics of Human Body Fluids. 2007, USA: Humana Press, NJ, USA.
EX_udpg[e]	'Exchange of [(2R,3S,4R,5R)-5-(2,4-dioxo-1,2,3,4-tetrahydropyrimidin-1-yl)-3,4-dihydroxyoxolan-2-yl]methyl {[(3R,4S,5S,6R)-3,4,5-trihydroxy-6-(hydroxymethyl)oxan-2-yl phosphonato]oxy}phosphonate'	absent	Kristiansen TZ, Maitra A, and P. A., Proteomics of human bile. In: Proteomics of Human Body Fluids. 2007, USA: Humana Press, NJ, USA.
EX_udpgal[e]	'UDP-D-galactose(2-) exchange'	absent	Kristiansen TZ, Maitra A, and P. A., Proteomics of human bile. In: Proteomics of Human Body Fluids. 2007, USA: Humana Press, NJ, USA.
EX_udpglcur[e]	'Ex_udpglcur[e]'	absent	Kristiansen TZ, Maitra A, and P. A., Proteomics of human bile. In: Proteomics of Human Body Fluids. 2007, USA: Humana Press, NJ, USA.
EX_ump[e]	'UMP exchange'	absent	Kristiansen TZ, Maitra A, and P. A., Proteomics of human bile. In: Proteomics of Human Body Fluids. 2007, USA: Humana Press, NJ, USA.
EX_ura[e]	'Uracil exchange'	absent	Kristiansen TZ, Maitra A, and P. A., Proteomics of human bile. In: Proteomics of Human Body Fluids. 2007, USA: Humana Press, NJ, USA.
EX_urate[e]	'Urate exchange'	absent	Kristiansen TZ, Maitra A, and P. A., Proteomics of human bile. In: Proteomics of Human Body Fluids. 2007, USA: Humana Press, NJ, USA.
EX_urea[e]	'Urea exchange'	absent	Kristiansen TZ, Maitra A, and P. A., Proteomics of human bile. In: Proteomics of Human Body Fluids. 2007, USA: Humana Press, NJ, USA.
EX_uri[e]	'exchange reaction for Uridine'	absent	Kristiansen TZ, Maitra A, and P. A., Proteomics of human bile. In: Proteomics of Human Body Fluids. 2007, USA: Humana Press, NJ, USA.
EX_utp[e]	'UTP exchange'	absent	Kristiansen TZ, Maitra A, and P. A., Proteomics of human bile. In: Proteomics of Human Body Fluids. 2007, USA: Humana Press, NJ, USA.
EX_val_L[e]	'L-Valine exchange'	absent	Kristiansen TZ, Maitra A, and P. A., Proteomics of human bile. In: Proteomics of Human Body Fluids. 2007, USA: Humana Press, NJ, USA.
EX_vitd3[e]	'exchange reaction for calctriol'	absent	Kristiansen TZ, Maitra A, and P. A., Proteomics of human bile. In: Proteomics of Human Body Fluids. 2007, USA: Humana Press, NJ, USA.
EX_xan[e]	'Ex_xan[e]'	absent	Kristiansen TZ, Maitra A, and P. A., Proteomics of human bile. In: Proteomics of Human Body Fluids. 2007, USA: Humana Press, NJ, USA.
EX_xmp[e]	'Ex_xmp[e]'	absent	Kristiansen TZ, Maitra A, and P. A., Proteomics of human bile. In: Proteomics of Human Body Fluids. 2007, USA: Humana Press, NJ, USA.
EX_xtsn[e]	'Ex_xtsn[e]'	absent	Kristiansen TZ, Maitra A, and P. A., Proteomics of human bile. In: Proteomics of Human Body Fluids. 2007, USA: Humana Press, NJ, USA.
EX_xyl_D[e]	'D-Xylose exchange'	absent	Kristiansen TZ, Maitra A, and P. A., Proteomics of human bile. In: Proteomics of Human Body Fluids. 2007, USA: Humana Press, NJ, USA.
EX_xylt[e]	'exchange reaction for xylitol'	absent	Kristiansen TZ, Maitra A, and P. A., Proteomics of human bile. In: Proteomics of Human Body Fluids. 2007, USA: Humana Press, NJ, USA.
EX_yvite[e]	'gamma-Tocopherol exchange'	absent	Kristiansen TZ, Maitra A, and P. A., Proteomics of human bile. In: Proteomics of Human Body Fluids. 2007, USA: Humana Press, NJ, USA.
EX_estriol[e]	exchange for estriol'	present	PMID: 19489700, PMID: 17261615, PMID: 16414039.
