# Supplementary material for: Personalized whole‐body models integrate metabolism, physiology, and the gut microbiome
Source: Mol Syst Biol. 2020 May 28;16(5):e8982. doi: 10.15252/msb.20198982 (PMC7285886; doi:10.15252/msb.20198982)
Supplement: Supplementary file 9 — Table EV8 [file MSB-16-e8982-s009.xlsx]

## Sheet: Table EV8
Table EV8: Biofluid information.
Metabolite abbreviation	Biofluid compartment	Reference
11docrtsl	Blood	Wishart, D.S., et al., HMDB: the Human Metabolome Database. Nucleic Acids Res, 2007. 35(Database issue): p. D521-6.
11docrtsl	Urine	Wishart, D.S., et al., HMDB: the Human Metabolome Database. Nucleic Acids Res, 2007. 35(Database issue): p. D521-6.
11docrtstrn	Blood	Wishart, D.S., et al., HMDB: the Human Metabolome Database. Nucleic Acids Res, 2007. 35(Database issue): p. D521-6.
12harachd	Blood	Wishart, D.S., et al., HMDB: the Human Metabolome Database. Nucleic Acids Res, 2007. 35(Database issue): p. D521-6.
12harachd	Cerebrospinal Fluid (CSF)	Wishart, D.S., et al., HMDB: the Human Metabolome Database. Nucleic Acids Res, 2007. 35(Database issue): p. D521-6.
12harachd	Urine	Wishart, D.S., et al., HMDB: the Human Metabolome Database. Nucleic Acids Res, 2007. 35(Database issue): p. D521-6.
12HPET	Blood	Wishart, D.S., et al., HMDB: the Human Metabolome Database. Nucleic Acids Res, 2007. 35(Database issue): p. D521-6.
12HPET	Blood	Wishart, D.S., et al., HMDB: the Human Metabolome Database. Nucleic Acids Res, 2007. 35(Database issue): p. D521-6.
12HPET	Blood	PMID: 24816252.
12ppd_R	Blood	Wishart, D.S., et al., HMDB: the Human Metabolome Database. Nucleic Acids Res, 2007. 35(Database issue): p. D521-6.
12ppd_R	Cerebrospinal Fluid (CSF)	Wishart, D.S., et al., HMDB: the Human Metabolome Database. Nucleic Acids Res, 2007. 35(Database issue): p. D521-6.
12ppd_R	Urine	Wishart, D.S., et al., HMDB: the Human Metabolome Database. Nucleic Acids Res, 2007. 35(Database issue): p. D521-6.
13_cis_retn	Blood	Wishart, D.S., et al., HMDB: the Human Metabolome Database. Nucleic Acids Res, 2007. 35(Database issue): p. D521-6.PMID: 22424236
13_cis_retn	Blood	PMID: 22424236
13_cis_retnglc	Blood	Wishart, D.S., et al., HMDB: the Human Metabolome Database. Nucleic Acids Res, 2007. 35(Database issue): p. D521-6.
13_cis_retnglc	Urine	Wishart, D.S., et al., HMDB: the Human Metabolome Database. Nucleic Acids Res, 2007. 35(Database issue): p. D521-6.
13dampp	Blood	Wishart, D.S., et al., HMDB: the Human Metabolome Database. Nucleic Acids Res, 2007. 35(Database issue): p. D521-6.
13dampp	Urine	Wishart, D.S., et al., HMDB: the Human Metabolome Database. Nucleic Acids Res, 2007. 35(Database issue): p. D521-6.
15HPET	Blood	Wishart, D.S., et al., HMDB: the Human Metabolome Database. Nucleic Acids Res, 2007. 35(Database issue): p. D521-6.http://www.metabolomicscentre.nl/
15HPET	Blood	Wishart, D.S., et al., HMDB: the Human Metabolome Database. Nucleic Acids Res, 2007. 35(Database issue): p. D521-6.http://www.metabolomicscentre.nl/
15kprostgf2	Blood	Wishart, D.S., et al., HMDB: the Human Metabolome Database. Nucleic Acids Res, 2007. 35(Database issue): p. D521-6.PMID: 21962087
17ahprgnlone	Blood	Wishart, D.S., et al., HMDB: the Human Metabolome Database. Nucleic Acids Res, 2007. 35(Database issue): p. D521-6.
17ahprgstrn	Blood	Wishart, D.S., et al., HMDB: the Human Metabolome Database. Nucleic Acids Res, 2007. 35(Database issue): p. D521-6.
17ahprgstrn	Urine	Wishart, D.S., et al., HMDB: the Human Metabolome Database. Nucleic Acids Res, 2007. 35(Database issue): p. D521-6.
18harachd	Blood	Wishart, D.S., et al., HMDB: the Human Metabolome Database. Nucleic Acids Res, 2007. 35(Database issue): p. D521-6.
1a2425thvitd2	Blood	PMID: 22424236
1a25dhvitd3	Blood	Wishart, D.S., et al., HMDB: the Human Metabolome Database. Nucleic Acids Res, 2007. 35(Database issue): p. D521-6.
1mncam	Blood	Wishart, D.S., et al., HMDB: the Human Metabolome Database. Nucleic Acids Res, 2007. 35(Database issue): p. D521-6.
1mncam	Urine	Wishart, D.S., et al., HMDB: the Human Metabolome Database. Nucleic Acids Res, 2007. 35(Database issue): p. D521-6.
1mncam	Blood	Wishart, D.S., et al., HMDB: the Human Metabolome Database. Nucleic Acids Res, 2007. 35(Database issue): p. D521-6.
1mncam	Urine	Wishart, D.S., et al., HMDB: the Human Metabolome Database. Nucleic Acids Res, 2007. 35(Database issue): p. D521-6.
21hprgnlone	Blood	Wishart, D.S., et al., HMDB: the Human Metabolome Database. Nucleic Acids Res, 2007. 35(Database issue): p. D521-6.PMID: 21962087
23dpg	Blood	Wishart, D.S., et al., HMDB: the Human Metabolome Database. Nucleic Acids Res, 2007. 35(Database issue): p. D521-6.
25aics	Cerebrospinal Fluid (CSF)	Wishart, D.S., et al., HMDB: the Human Metabolome Database. Nucleic Acids Res, 2007. 35(Database issue): p. D521-6.
25aics	Urine	Wishart, D.S., et al., HMDB: the Human Metabolome Database. Nucleic Acids Res, 2007. 35(Database issue): p. D521-6.
25hvitd2	Blood	Wishart, D.S., et al., HMDB: the Human Metabolome Database. Nucleic Acids Res, 2007. 35(Database issue): p. D521-6.
25hvitd2	Urine	Wishart, D.S., et al., HMDB: the Human Metabolome Database. Nucleic Acids Res, 2007. 35(Database issue): p. D521-6.
25hvitd3	Blood	Wishart, D.S., et al., HMDB: the Human Metabolome Database. Nucleic Acids Res, 2007. 35(Database issue): p. D521-6.
25hvitd3	Urine	Wishart, D.S., et al., HMDB: the Human Metabolome Database. Nucleic Acids Res, 2007. 35(Database issue): p. D521-6.
2hb	Blood	Wishart, D.S., et al., HMDB: the Human Metabolome Database. Nucleic Acids Res, 2007. 35(Database issue): p. D521-6.PMID: 24816252
2hb	Urine	Wishart, D.S., et al., HMDB: the Human Metabolome Database. Nucleic Acids Res, 2007. 35(Database issue): p. D521-6.PMID: 24816252
2hb	Cerebrospinal Fluid (CSF)	Wishart, D.S., et al., HMDB: the Human Metabolome Database. Nucleic Acids Res, 2007. 35(Database issue): p. D521-6.PMID: 24816252
2hb	Blood	Wishart, D.S., et al., HMDB: the Human Metabolome Database. Nucleic Acids Res, 2007. 35(Database issue): p. D521-6.PMID: 24816252
2hb	Blood	Wishart, D.S., et al., HMDB: the Human Metabolome Database. Nucleic Acids Res, 2007. 35(Database issue): p. D521-6.PMID: 24816252
2hb	Cerebrospinal Fluid (CSF)	Wishart, D.S., et al., HMDB: the Human Metabolome Database. Nucleic Acids Res, 2007. 35(Database issue): p. D521-6.PMID: 24816252
2hb	Urine	Wishart, D.S., et al., HMDB: the Human Metabolome Database. Nucleic Acids Res, 2007. 35(Database issue): p. D521-6.PMID: 24816252
2hb	Blood	PMID: 24816252
2hydog	Urine	Burgard, P., et al., Report on the practices of newborn screening for rare disorders implemented in Member States of the European Union, Candidate, Potential Candidate and EFTA Countries, in EU Tender “Evaluation of population newborn screening practices for rare disorders in Member States of the European Union. 2011.Burgard, P., et al., Report on the practices of newborn screening for rare disor…
2hyoxplac	Blood	Wishart, D.S., et al., HMDB: the Human Metabolome Database. Nucleic Acids Res, 2007. 35(Database issue): p. D521-6.
2hyoxplac	Urine	Wishart, D.S., et al., HMDB: the Human Metabolome Database. Nucleic Acids Res, 2007. 35(Database issue): p. D521-6.
2hyoxplac	Feces	Wishart, D.S., et al., HMDB: the Human Metabolome Database. Nucleic Acids Res, 2007. 35(Database issue): p. D521-6.
2kmb	Urine	Wishart, D.S., et al., HMDB: the Human Metabolome Database. Nucleic Acids Res, 2007. 35(Database issue): p. D521-6.
2mbcoa	Blood	PMID: 22424236
2mcit	Blood	Wishart, D.S., et al., HMDB: the Human Metabolome Database. Nucleic Acids Res, 2007. 35(Database issue): p. D521-6.Burgard, P., et al., Report on the practices of newborn screening for rare disorders implemented in Member States of the European Union, Candidate, Potential Candidate and EFTA Countries, in EU Tender “Evaluation of population newborn screening practices for rare disorders in Member …
2mcit	Urine	Wishart, D.S., et al., HMDB: the Human Metabolome Database. Nucleic Acids Res, 2007. 35(Database issue): p. D521-6.Burgard, P., et al., Report on the practices of newborn screening for rare disorders implemented in Member States of the European Union, Candidate, Potential Candidate and EFTA Countries, in EU Tender “Evaluation of population newborn screening practices for rare disorders in Member …
2mcit	Cerebrospinal Fluid (CSF)	Wishart, D.S., et al., HMDB: the Human Metabolome Database. Nucleic Acids Res, 2007. 35(Database issue): p. D521-6.Burgard, P., et al., Report on the practices of newborn screening for rare disorders implemented in Member States of the European Union, Candidate, Potential Candidate and EFTA Countries, in EU Tender “Evaluation of population newborn screening practices for rare disorders in Member …
2mcit	Blood	Wishart, D.S., et al., HMDB: the Human Metabolome Database. Nucleic Acids Res, 2007. 35(Database issue): p. D521-6.Burgard, P., et al., Report on the practices of newborn screening for rare disorders implemented in Member States of the European Union, Candidate, Potential Candidate and EFTA Countries, in EU Tender “Evaluation of population newborn screening practices for rare disorders in Member …
2mcit	Cerebrospinal Fluid (CSF)	Wishart, D.S., et al., HMDB: the Human Metabolome Database. Nucleic Acids Res, 2007. 35(Database issue): p. D521-6.Burgard, P., et al., Report on the practices of newborn screening for rare disorders implemented in Member States of the European Union, Candidate, Potential Candidate and EFTA Countries, in EU Tender “Evaluation of population newborn screening practices for rare disorders in Member …
2mcit	Urine	Wishart, D.S., et al., HMDB: the Human Metabolome Database. Nucleic Acids Res, 2007. 35(Database issue): p. D521-6.Burgard, P., et al., Report on the practices of newborn screening for rare disorders implemented in Member States of the European Union, Candidate, Potential Candidate and EFTA Countries, in EU Tender “Evaluation of population newborn screening practices for rare disorders in Member …
2obut	Blood	Wishart, D.S., et al., HMDB: the Human Metabolome Database. Nucleic Acids Res, 2007. 35(Database issue): p. D521-6.
2obut	Cerebrospinal Fluid (CSF)	Wishart, D.S., et al., HMDB: the Human Metabolome Database. Nucleic Acids Res, 2007. 35(Database issue): p. D521-6.
2obut	Urine	Wishart, D.S., et al., HMDB: the Human Metabolome Database. Nucleic Acids Res, 2007. 35(Database issue): p. D521-6.
2oxoadp	Urine	Wishart, D.S., et al., HMDB: the Human Metabolome Database. Nucleic Acids Res, 2007. 35(Database issue): p. D521-6.Engelke, U., et al., Handbook of H-NMR spectroscopy in Inborn Errors of Metabolism Body fluid NMR apectroscopy and Brain MR spectroscopy. 3rd ed. 2014, Netherlands: Bruker.
2oxoadp	Blood	Wishart, D.S., et al., HMDB: the Human Metabolome Database. Nucleic Acids Res, 2007. 35(Database issue): p. D521-6.Engelke, U., et al., Handbook of H-NMR spectroscopy in Inborn Errors of Metabolism Body fluid NMR apectroscopy and Brain MR spectroscopy. 3rd ed. 2014, Netherlands: Bruker.
2oxoadp	Urine	Wishart, D.S., et al., HMDB: the Human Metabolome Database. Nucleic Acids Res, 2007. 35(Database issue): p. D521-6.Engelke, U., et al., Handbook of H-NMR spectroscopy in Inborn Errors of Metabolism Body fluid NMR apectroscopy and Brain MR spectroscopy. 3rd ed. 2014, Netherlands: Bruker.
34dhoxmand	Blood	Wishart, D.S., et al., HMDB: the Human Metabolome Database. Nucleic Acids Res, 2007. 35(Database issue): p. D521-6.
34dhoxmand	Urine	Wishart, D.S., et al., HMDB: the Human Metabolome Database. Nucleic Acids Res, 2007. 35(Database issue): p. D521-6.
34dhoxpeg	Blood	Wishart, D.S., et al., HMDB: the Human Metabolome Database. Nucleic Acids Res, 2007. 35(Database issue): p. D521-6.
34dhoxpeg	Cerebrospinal Fluid (CSF)	Wishart, D.S., et al., HMDB: the Human Metabolome Database. Nucleic Acids Res, 2007. 35(Database issue): p. D521-6.
34dhoxpeg	Urine	Wishart, D.S., et al., HMDB: the Human Metabolome Database. Nucleic Acids Res, 2007. 35(Database issue): p. D521-6.
34dhpha	Blood	Wishart, D.S., et al., HMDB: the Human Metabolome Database. Nucleic Acids Res, 2007. 35(Database issue): p. D521-6.
34dhpha	Cerebrospinal Fluid (CSF)	Wishart, D.S., et al., HMDB: the Human Metabolome Database. Nucleic Acids Res, 2007. 35(Database issue): p. D521-6.
34dhpha	Urine	Wishart, D.S., et al., HMDB: the Human Metabolome Database. Nucleic Acids Res, 2007. 35(Database issue): p. D521-6.
34dhpha	Feces	Wishart, D.S., et al., HMDB: the Human Metabolome Database. Nucleic Acids Res, 2007. 35(Database issue): p. D521-6.
34dhphe	Blood	Wishart, D.S., et al., HMDB: the Human Metabolome Database. Nucleic Acids Res, 2007. 35(Database issue): p. D521-6.
34dhphe	Urine	Wishart, D.S., et al., HMDB: the Human Metabolome Database. Nucleic Acids Res, 2007. 35(Database issue): p. D521-6.
34dhphe	Cerebrospinal Fluid (CSF)	Wishart, D.S., et al., HMDB: the Human Metabolome Database. Nucleic Acids Res, 2007. 35(Database issue): p. D521-6.
34dhphe	Blood	Wishart, D.S., et al., HMDB: the Human Metabolome Database. Nucleic Acids Res, 2007. 35(Database issue): p. D521-6.
34dhphe	Cerebrospinal Fluid (CSF)	Wishart, D.S., et al., HMDB: the Human Metabolome Database. Nucleic Acids Res, 2007. 35(Database issue): p. D521-6.
34dhphe	Urine	Wishart, D.S., et al., HMDB: the Human Metabolome Database. Nucleic Acids Res, 2007. 35(Database issue): p. D521-6.
34hpl	Blood	Wishart, D.S., et al., HMDB: the Human Metabolome Database. Nucleic Acids Res, 2007. 35(Database issue): p. D521-6.PMID: 24816252
34hpl	Urine	Wishart, D.S., et al., HMDB: the Human Metabolome Database. Nucleic Acids Res, 2007. 35(Database issue): p. D521-6.PMID: 24816252
34hpl	Blood	Wishart, D.S., et al., HMDB: the Human Metabolome Database. Nucleic Acids Res, 2007. 35(Database issue): p. D521-6.PMID: 24816252
34hpl	Cerebrospinal Fluid (CSF)	Wishart, D.S., et al., HMDB: the Human Metabolome Database. Nucleic Acids Res, 2007. 35(Database issue): p. D521-6.PMID: 24816252
34hpl	Urine	Wishart, D.S., et al., HMDB: the Human Metabolome Database. Nucleic Acids Res, 2007. 35(Database issue): p. D521-6.PMID: 24816252
34hpp	Blood	Wishart, D.S., et al., HMDB: the Human Metabolome Database. Nucleic Acids Res, 2007. 35(Database issue): p. D521-6.Burgard, P., et al., Report on the practices of newborn screening for rare disorders implemented in Member States of the European Union, Candidate, Potential Candidate and EFTA Countries, in EU Tender “Evaluation of population newborn screening practices for rare disorders in Member …
34hpp	Urine	Wishart, D.S., et al., HMDB: the Human Metabolome Database. Nucleic Acids Res, 2007. 35(Database issue): p. D521-6.Burgard, P., et al., Report on the practices of newborn screening for rare disorders implemented in Member States of the European Union, Candidate, Potential Candidate and EFTA Countries, in EU Tender “Evaluation of population newborn screening practices for rare disorders in Member …
35cgmp	Blood	Wishart, D.S., et al., HMDB: the Human Metabolome Database. Nucleic Acids Res, 2007. 35(Database issue): p. D521-6.
35cgmp	Cerebrospinal Fluid (CSF)	Wishart, D.S., et al., HMDB: the Human Metabolome Database. Nucleic Acids Res, 2007. 35(Database issue): p. D521-6.
35cgmp	Blood	Wishart, D.S., et al., HMDB: the Human Metabolome Database. Nucleic Acids Res, 2007. 35(Database issue): p. D521-6.
35cgmp	Cerebrospinal Fluid (CSF)	Wishart, D.S., et al., HMDB: the Human Metabolome Database. Nucleic Acids Res, 2007. 35(Database issue): p. D521-6.
35diotyr	Blood	Wishart, D.S., et al., HMDB: the Human Metabolome Database. Nucleic Acids Res, 2007. 35(Database issue): p. D521-6.
35diotyr	Urine	Wishart, D.S., et al., HMDB: the Human Metabolome Database. Nucleic Acids Res, 2007. 35(Database issue): p. D521-6.
3aib	Urine	Wishart, D.S., et al., HMDB: the Human Metabolome Database. Nucleic Acids Res, 2007. 35(Database issue): p. D521-6.Engelke, U., et al., Handbook of H-NMR spectroscopy in Inborn Errors of Metabolism Body fluid NMR apectroscopy and Brain MR spectroscopy. 3rd ed. 2014, Netherlands: Bruker.
3aib	Blood	Wishart, D.S., et al., HMDB: the Human Metabolome Database. Nucleic Acids Res, 2007. 35(Database issue): p. D521-6.Engelke, U., et al., Handbook of H-NMR spectroscopy in Inborn Errors of Metabolism Body fluid NMR apectroscopy and Brain MR spectroscopy. 3rd ed. 2014, Netherlands: Bruker.
3aib	Urine	Wishart, D.S., et al., HMDB: the Human Metabolome Database. Nucleic Acids Res, 2007. 35(Database issue): p. D521-6.Engelke, U., et al., Handbook of H-NMR spectroscopy in Inborn Errors of Metabolism Body fluid NMR apectroscopy and Brain MR spectroscopy. 3rd ed. 2014, Netherlands: Bruker.
3aib	Feces	Wishart, D.S., et al., HMDB: the Human Metabolome Database. Nucleic Acids Res, 2007. 35(Database issue): p. D521-6.Engelke, U., et al., Handbook of H-NMR spectroscopy in Inborn Errors of Metabolism Body fluid NMR apectroscopy and Brain MR spectroscopy. 3rd ed. 2014, Netherlands: Bruker.
3aib_D	Blood	Wishart, D.S., et al., HMDB: the Human Metabolome Database. Nucleic Acids Res, 2007. 35(Database issue): p. D521-6.
3aib_D	Feces	Wishart, D.S., et al., HMDB: the Human Metabolome Database. Nucleic Acids Res, 2007. 35(Database issue): p. D521-6.
3bcrn	Blood	Saudubray, J.M., v.d.B. Georges, and J.H. Walter, Inborn Metabolic Diseases: Diagnosis and Treatment. 5th ed. 2012, Heidelberg: Springer-Verlag Berlin Heidelberg. PMID: 21325949.http://www.metabolomicscentre.nl/
3bcrn	Blood	Wishart, D.S., et al., HMDB: the Human Metabolome Database. Nucleic Acids Res, 2007. 35(Database issue): p. D521-6.http://www.metabolomicscentre.nl/
3bcrn	Blood	PMID: 20037589, PMID: 16032513, PMID: 21852955.http://www.metabolomicscentre.nl/
3dsphgn	Blood	PMID: 22424236
3hanthrn	Blood	Wishart, D.S., et al., HMDB: the Human Metabolome Database. Nucleic Acids Res, 2007. 35(Database issue): p. D521-6.
3hanthrn	Urine	Wishart, D.S., et al., HMDB: the Human Metabolome Database. Nucleic Acids Res, 2007. 35(Database issue): p. D521-6.
3hdececrn	Blood	Saudubray, J.M., v.d.B. Georges, and J.H. Walter, Inborn Metabolic Diseases: Diagnosis and Treatment. 5th ed. 2012, Heidelberg: Springer-Verlag Berlin Heidelberg. PMID: 21325949.PMID: 20037589, PMID: 16032513, PMID: 21852955
3hdececrn	Blood	Wishart, D.S., et al., HMDB: the Human Metabolome Database. Nucleic Acids Res, 2007. 35(Database issue): p. D521-6.PMID: 20037589, PMID: 16032513, PMID: 21852955
3hdececrn	Blood	PMID: 20037589, PMID: 16032513, PMID: 21852955.PMID: 20037589, PMID: 16032513, PMID: 21852955
3hexdcrn	Blood	Saudubray, J.M., v.d.B. Georges, and J.H. Walter, Inborn Metabolic Diseases: Diagnosis and Treatment. 5th ed. 2012, Heidelberg: Springer-Verlag Berlin Heidelberg. PMID: 21325949.http://www.metabolomicscentre.nl/
3hexdcrn	Blood	Wishart, D.S., et al., HMDB: the Human Metabolome Database. Nucleic Acids Res, 2007. 35(Database issue): p. D521-6.http://www.metabolomicscentre.nl/
3hexdcrn	Urine	Wishart, D.S., et al., HMDB: the Human Metabolome Database. Nucleic Acids Res, 2007. 35(Database issue): p. D521-6.http://www.metabolomicscentre.nl/
3hexdcrn	Blood	PMID: 20037589, PMID: 16032513, PMID: 21852955.http://www.metabolomicscentre.nl/
3hmp	Blood	Wishart, D.S., et al., HMDB: the Human Metabolome Database. Nucleic Acids Res, 2007. 35(Database issue): p. D521-6.http://www.metabolomicscentre.nl/
3hmp	Blood	Wishart, D.S., et al., HMDB: the Human Metabolome Database. Nucleic Acids Res, 2007. 35(Database issue): p. D521-6.http://www.metabolomicscentre.nl/
3hmp	Cerebrospinal Fluid (CSF)	Wishart, D.S., et al., HMDB: the Human Metabolome Database. Nucleic Acids Res, 2007. 35(Database issue): p. D521-6.http://www.metabolomicscentre.nl/
3hmp	Urine	Wishart, D.S., et al., HMDB: the Human Metabolome Database. Nucleic Acids Res, 2007. 35(Database issue): p. D521-6.http://www.metabolomicscentre.nl/
3hpp	Urine	Wishart, D.S., et al., HMDB: the Human Metabolome Database. Nucleic Acids Res, 2007. 35(Database issue): p. D521-6.Engelke, U., et al., Handbook of H-NMR spectroscopy in Inborn Errors of Metabolism Body fluid NMR apectroscopy and Brain MR spectroscopy. 3rd ed. 2014, Netherlands: Bruker.
3hpp	Blood	Wishart, D.S., et al., HMDB: the Human Metabolome Database. Nucleic Acids Res, 2007. 35(Database issue): p. D521-6.Engelke, U., et al., Handbook of H-NMR spectroscopy in Inborn Errors of Metabolism Body fluid NMR apectroscopy and Brain MR spectroscopy. 3rd ed. 2014, Netherlands: Bruker.
3hpp	Cerebrospinal Fluid (CSF)	Wishart, D.S., et al., HMDB: the Human Metabolome Database. Nucleic Acids Res, 2007. 35(Database issue): p. D521-6.Engelke, U., et al., Handbook of H-NMR spectroscopy in Inborn Errors of Metabolism Body fluid NMR apectroscopy and Brain MR spectroscopy. 3rd ed. 2014, Netherlands: Bruker.
3hpp	Urine	Wishart, D.S., et al., HMDB: the Human Metabolome Database. Nucleic Acids Res, 2007. 35(Database issue): p. D521-6.Engelke, U., et al., Handbook of H-NMR spectroscopy in Inborn Errors of Metabolism Body fluid NMR apectroscopy and Brain MR spectroscopy. 3rd ed. 2014, Netherlands: Bruker.
3hpp	Blood	Engelke, U., et al., Handbook of H-NMR spectroscopy in Inborn Errors of Metabolism Body fluid NMR apectroscopy and Brain MR spectroscopy. 3rd ed. 2014, Netherlands: Bruker.
3hpppn	Blood	Wishart, D.S., et al., HMDB: the Human Metabolome Database. Nucleic Acids Res, 2007. 35(Database issue): p. D521-6.
3ityr_L	Blood	Wishart, D.S., et al., HMDB: the Human Metabolome Database. Nucleic Acids Res, 2007. 35(Database issue): p. D521-6.
3ivcrn	Blood	PMID: 24816252.PMID: 24816252
3ivcrn	Blood	Saudubray, J.M., v.d.B. Georges, and J.H. Walter, Inborn Metabolic Diseases: Diagnosis and Treatment. 5th ed. 2012, Heidelberg: Springer-Verlag Berlin Heidelberg. PMID: 21325949.PMID: 24816252
3ivcrn	Blood	Wishart, D.S., et al., HMDB: the Human Metabolome Database. Nucleic Acids Res, 2007. 35(Database issue): p. D521-6.PMID: 24816252
3mhis	Blood	Wishart, D.S., et al., HMDB: the Human Metabolome Database. Nucleic Acids Res, 2007. 35(Database issue): p. D521-6.PMID: 24816252
3mlda	Blood	Wishart, D.S., et al., HMDB: the Human Metabolome Database. Nucleic Acids Res, 2007. 35(Database issue): p. D521-6.
3mlda	Urine	Wishart, D.S., et al., HMDB: the Human Metabolome Database. Nucleic Acids Res, 2007. 35(Database issue): p. D521-6.
3mlda	Cerebrospinal Fluid (CSF)	Wishart, D.S., et al., HMDB: the Human Metabolome Database. Nucleic Acids Res, 2007. 35(Database issue): p. D521-6.
3mlda	Blood	Wishart, D.S., et al., HMDB: the Human Metabolome Database. Nucleic Acids Res, 2007. 35(Database issue): p. D521-6.
3mlda	Cerebrospinal Fluid (CSF)	Wishart, D.S., et al., HMDB: the Human Metabolome Database. Nucleic Acids Res, 2007. 35(Database issue): p. D521-6.
3mlda	Urine	Wishart, D.S., et al., HMDB: the Human Metabolome Database. Nucleic Acids Res, 2007. 35(Database issue): p. D521-6.
3mob	Blood	Wishart, D.S., et al., HMDB: the Human Metabolome Database. Nucleic Acids Res, 2007. 35(Database issue): p. D521-6.Engelke, U., et al., Handbook of H-NMR spectroscopy in Inborn Errors of Metabolism Body fluid NMR apectroscopy and Brain MR spectroscopy. 3rd ed. 2014, Netherlands: Bruker.
3mob	Urine	Wishart, D.S., et al., HMDB: the Human Metabolome Database. Nucleic Acids Res, 2007. 35(Database issue): p. D521-6.Engelke, U., et al., Handbook of H-NMR spectroscopy in Inborn Errors of Metabolism Body fluid NMR apectroscopy and Brain MR spectroscopy. 3rd ed. 2014, Netherlands: Bruker.
3mob	Cerebrospinal Fluid (CSF)	Wishart, D.S., et al., HMDB: the Human Metabolome Database. Nucleic Acids Res, 2007. 35(Database issue): p. D521-6.Engelke, U., et al., Handbook of H-NMR spectroscopy in Inborn Errors of Metabolism Body fluid NMR apectroscopy and Brain MR spectroscopy. 3rd ed. 2014, Netherlands: Bruker.
3mob	Blood	Wishart, D.S., et al., HMDB: the Human Metabolome Database. Nucleic Acids Res, 2007. 35(Database issue): p. D521-6.Engelke, U., et al., Handbook of H-NMR spectroscopy in Inborn Errors of Metabolism Body fluid NMR apectroscopy and Brain MR spectroscopy. 3rd ed. 2014, Netherlands: Bruker.
3mob	Urine	Wishart, D.S., et al., HMDB: the Human Metabolome Database. Nucleic Acids Res, 2007. 35(Database issue): p. D521-6.Engelke, U., et al., Handbook of H-NMR spectroscopy in Inborn Errors of Metabolism Body fluid NMR apectroscopy and Brain MR spectroscopy. 3rd ed. 2014, Netherlands: Bruker.
3mob	Blood	Wishart, D.S., et al., HMDB: the Human Metabolome Database. Nucleic Acids Res, 2007. 35(Database issue): p. D521-6.Engelke, U., et al., Handbook of H-NMR spectroscopy in Inborn Errors of Metabolism Body fluid NMR apectroscopy and Brain MR spectroscopy. 3rd ed. 2014, Netherlands: Bruker.
3mob	Cerebrospinal Fluid (CSF)	Wishart, D.S., et al., HMDB: the Human Metabolome Database. Nucleic Acids Res, 2007. 35(Database issue): p. D521-6.Engelke, U., et al., Handbook of H-NMR spectroscopy in Inborn Errors of Metabolism Body fluid NMR apectroscopy and Brain MR spectroscopy. 3rd ed. 2014, Netherlands: Bruker.
3mob	Urine	Wishart, D.S., et al., HMDB: the Human Metabolome Database. Nucleic Acids Res, 2007. 35(Database issue): p. D521-6.Engelke, U., et al., Handbook of H-NMR spectroscopy in Inborn Errors of Metabolism Body fluid NMR apectroscopy and Brain MR spectroscopy. 3rd ed. 2014, Netherlands: Bruker.
3mob	Feces	Wishart, D.S., et al., HMDB: the Human Metabolome Database. Nucleic Acids Res, 2007. 35(Database issue): p. D521-6.Engelke, U., et al., Handbook of H-NMR spectroscopy in Inborn Errors of Metabolism Body fluid NMR apectroscopy and Brain MR spectroscopy. 3rd ed. 2014, Netherlands: Bruker.
3mop	Blood	Wishart, D.S., et al., HMDB: the Human Metabolome Database. Nucleic Acids Res, 2007. 35(Database issue): p. D521-6.Engelke, U., et al., Handbook of H-NMR spectroscopy in Inborn Errors of Metabolism Body fluid NMR apectroscopy and Brain MR spectroscopy. 3rd ed. 2014, Netherlands: Bruker.
3mop	Urine	Wishart, D.S., et al., HMDB: the Human Metabolome Database. Nucleic Acids Res, 2007. 35(Database issue): p. D521-6.Engelke, U., et al., Handbook of H-NMR spectroscopy in Inborn Errors of Metabolism Body fluid NMR apectroscopy and Brain MR spectroscopy. 3rd ed. 2014, Netherlands: Bruker.
3mop	Cerebrospinal Fluid (CSF)	Wishart, D.S., et al., HMDB: the Human Metabolome Database. Nucleic Acids Res, 2007. 35(Database issue): p. D521-6.Engelke, U., et al., Handbook of H-NMR spectroscopy in Inborn Errors of Metabolism Body fluid NMR apectroscopy and Brain MR spectroscopy. 3rd ed. 2014, Netherlands: Bruker.
3mop	Blood	Wishart, D.S., et al., HMDB: the Human Metabolome Database. Nucleic Acids Res, 2007. 35(Database issue): p. D521-6.Engelke, U., et al., Handbook of H-NMR spectroscopy in Inborn Errors of Metabolism Body fluid NMR apectroscopy and Brain MR spectroscopy. 3rd ed. 2014, Netherlands: Bruker.
3mop	Urine	Wishart, D.S., et al., HMDB: the Human Metabolome Database. Nucleic Acids Res, 2007. 35(Database issue): p. D521-6.Engelke, U., et al., Handbook of H-NMR spectroscopy in Inborn Errors of Metabolism Body fluid NMR apectroscopy and Brain MR spectroscopy. 3rd ed. 2014, Netherlands: Bruker.
3mop	Blood	Wishart, D.S., et al., HMDB: the Human Metabolome Database. Nucleic Acids Res, 2007. 35(Database issue): p. D521-6.Engelke, U., et al., Handbook of H-NMR spectroscopy in Inborn Errors of Metabolism Body fluid NMR apectroscopy and Brain MR spectroscopy. 3rd ed. 2014, Netherlands: Bruker.
3mop	Cerebrospinal Fluid (CSF)	Wishart, D.S., et al., HMDB: the Human Metabolome Database. Nucleic Acids Res, 2007. 35(Database issue): p. D521-6.Engelke, U., et al., Handbook of H-NMR spectroscopy in Inborn Errors of Metabolism Body fluid NMR apectroscopy and Brain MR spectroscopy. 3rd ed. 2014, Netherlands: Bruker.
3mop	Urine	Wishart, D.S., et al., HMDB: the Human Metabolome Database. Nucleic Acids Res, 2007. 35(Database issue): p. D521-6.Engelke, U., et al., Handbook of H-NMR spectroscopy in Inborn Errors of Metabolism Body fluid NMR apectroscopy and Brain MR spectroscopy. 3rd ed. 2014, Netherlands: Bruker.
3mop	Feces	Wishart, D.S., et al., HMDB: the Human Metabolome Database. Nucleic Acids Res, 2007. 35(Database issue): p. D521-6.Engelke, U., et al., Handbook of H-NMR spectroscopy in Inborn Errors of Metabolism Body fluid NMR apectroscopy and Brain MR spectroscopy. 3rd ed. 2014, Netherlands: Bruker.
3mox4hoxm	Blood	Wishart, D.S., et al., HMDB: the Human Metabolome Database. Nucleic Acids Res, 2007. 35(Database issue): p. D521-6.Burgard, P., et al., Report on the practices of newborn screening for rare disorders implemented in Member States of the European Union, Candidate, Potential Candidate and EFTA Countries, in EU Tender “Evaluation of population newborn screening practices for rare disorders in Member …
3mox4hoxm	Urine	Wishart, D.S., et al., HMDB: the Human Metabolome Database. Nucleic Acids Res, 2007. 35(Database issue): p. D521-6.Burgard, P., et al., Report on the practices of newborn screening for rare disorders implemented in Member States of the European Union, Candidate, Potential Candidate and EFTA Countries, in EU Tender “Evaluation of population newborn screening practices for rare disorders in Member …
3moxtyr	Blood	Wishart, D.S., et al., HMDB: the Human Metabolome Database. Nucleic Acids Res, 2007. 35(Database issue): p. D521-6.http://www.metabolomicscentre.nl/
3moxtyr	Urine	Wishart, D.S., et al., HMDB: the Human Metabolome Database. Nucleic Acids Res, 2007. 35(Database issue): p. D521-6.http://www.metabolomicscentre.nl/
3moxtyr	Cerebrospinal Fluid (CSF)	Wishart, D.S., et al., HMDB: the Human Metabolome Database. Nucleic Acids Res, 2007. 35(Database issue): p. D521-6.http://www.metabolomicscentre.nl/
3moxtyr	Blood	Wishart, D.S., et al., HMDB: the Human Metabolome Database. Nucleic Acids Res, 2007. 35(Database issue): p. D521-6.http://www.metabolomicscentre.nl/
3moxtyr	Blood	Wishart, D.S., et al., HMDB: the Human Metabolome Database. Nucleic Acids Res, 2007. 35(Database issue): p. D521-6.http://www.metabolomicscentre.nl/
3moxtyr	Cerebrospinal Fluid (CSF)	Wishart, D.S., et al., HMDB: the Human Metabolome Database. Nucleic Acids Res, 2007. 35(Database issue): p. D521-6.http://www.metabolomicscentre.nl/
3moxtyr	Urine	Wishart, D.S., et al., HMDB: the Human Metabolome Database. Nucleic Acids Res, 2007. 35(Database issue): p. D521-6.http://www.metabolomicscentre.nl/
3octdec2crn	Blood	Saudubray, J.M., v.d.B. Georges, and J.H. Walter, Inborn Metabolic Diseases: Diagnosis and Treatment. 5th ed. 2012, Heidelberg: Springer-Verlag Berlin Heidelberg. PMID: 21325949.http://www.metabolomicscentre.nl/
3octdec2crn	Blood	Wishart, D.S., et al., HMDB: the Human Metabolome Database. Nucleic Acids Res, 2007. 35(Database issue): p. D521-6.http://www.metabolomicscentre.nl/
3octdeccrn	Blood	Saudubray, J.M., v.d.B. Georges, and J.H. Walter, Inborn Metabolic Diseases: Diagnosis and Treatment. 5th ed. 2012, Heidelberg: Springer-Verlag Berlin Heidelberg. PMID: 21325949.http://www.metabolomicscentre.nl/
3octdeccrn	Blood	Wishart, D.S., et al., HMDB: the Human Metabolome Database. Nucleic Acids Res, 2007. 35(Database issue): p. D521-6.http://www.metabolomicscentre.nl/
3octdece1crn	Blood	Saudubray, J.M., v.d.B. Georges, and J.H. Walter, Inborn Metabolic Diseases: Diagnosis and Treatment. 5th ed. 2012, Heidelberg: Springer-Verlag Berlin Heidelberg. PMID: 21325949.http://www.metabolomicscentre.nl/
3octdece1crn	Blood	Wishart, D.S., et al., HMDB: the Human Metabolome Database. Nucleic Acids Res, 2007. 35(Database issue): p. D521-6.http://www.metabolomicscentre.nl/
3octdece1crn	Blood	PMID: 20037589, PMID: 16032513, PMID: 21852955.http://www.metabolomicscentre.nl/
3pg	Blood	Wishart, D.S., et al., HMDB: the Human Metabolome Database. Nucleic Acids Res, 2007. 35(Database issue): p. D521-6.http://www.metabolomicscentre.nl/
3pg	Blood	Wishart, D.S., et al., HMDB: the Human Metabolome Database. Nucleic Acids Res, 2007. 35(Database issue): p. D521-6.http://www.metabolomicscentre.nl/
3tdcrn	Blood	Saudubray, J.M., v.d.B. Georges, and J.H. Walter, Inborn Metabolic Diseases: Diagnosis and Treatment. 5th ed. 2012, Heidelberg: Springer-Verlag Berlin Heidelberg. PMID: 21325949.PMID: 20037589, PMID: 16032513, PMID: 21852955
3tdcrn	Blood	Wishart, D.S., et al., HMDB: the Human Metabolome Database. Nucleic Acids Res, 2007. 35(Database issue): p. D521-6.PMID: 20037589, PMID: 16032513, PMID: 21852955
3tdcrn	Blood	PMID: 20037589, PMID: 16032513, PMID: 21852955
3tetd7ecoacrn	Blood	PMID: 20037589, PMID: 16032513, PMID: 21852955.PMID: 20037589, PMID: 16032513, PMID: 21852955
3thexddcoacrn	Blood	Wishart, D.S., et al., HMDB: the Human Metabolome Database. Nucleic Acids Res, 2007. 35(Database issue): p. D521-6.PMID: 20037589, PMID: 16032513, PMID: 21852955
3thexddcoacrn	Blood	PMID: 20037589, PMID: 16032513, PMID: 21852955.PMID: 20037589, PMID: 16032513, PMID: 21852955
3ttetddcoacrn	Blood	Wishart, D.S., et al., HMDB: the Human Metabolome Database. Nucleic Acids Res, 2007. 35(Database issue): p. D521-6.PMID: 20037589, PMID: 16032513, PMID: 21852955
3ttetddcoacrn	Blood	PMID: 20037589, PMID: 16032513, PMID: 21852955.PMID: 20037589, PMID: 16032513, PMID: 21852955
3uib	Blood	Wishart, D.S., et al., HMDB: the Human Metabolome Database. Nucleic Acids Res, 2007. 35(Database issue): p. D521-6.Engelke, U., et al., Handbook of H-NMR spectroscopy in Inborn Errors of Metabolism Body fluid NMR apectroscopy and Brain MR spectroscopy. 3rd ed. 2014, Netherlands: Bruker.
3uib	Cerebrospinal Fluid (CSF)	Wishart, D.S., et al., HMDB: the Human Metabolome Database. Nucleic Acids Res, 2007. 35(Database issue): p. D521-6.Engelke, U., et al., Handbook of H-NMR spectroscopy in Inborn Errors of Metabolism Body fluid NMR apectroscopy and Brain MR spectroscopy. 3rd ed. 2014, Netherlands: Bruker.
3uib	Urine	Wishart, D.S., et al., HMDB: the Human Metabolome Database. Nucleic Acids Res, 2007. 35(Database issue): p. D521-6.Engelke, U., et al., Handbook of H-NMR spectroscopy in Inborn Errors of Metabolism Body fluid NMR apectroscopy and Brain MR spectroscopy. 3rd ed. 2014, Netherlands: Bruker.
4aabutn	Blood	Wishart, D.S., et al., HMDB: the Human Metabolome Database. Nucleic Acids Res, 2007. 35(Database issue): p. D521-6.PMID: 24816252
4aabutn	Blood	Wishart, D.S., et al., HMDB: the Human Metabolome Database. Nucleic Acids Res, 2007. 35(Database issue): p. D521-6.PMID: 24816252
4aabutn	Urine	Wishart, D.S., et al., HMDB: the Human Metabolome Database. Nucleic Acids Res, 2007. 35(Database issue): p. D521-6.PMID: 24816252
4abut	Blood	Wishart, D.S., et al., HMDB: the Human Metabolome Database. Nucleic Acids Res, 2007. 35(Database issue): p. D521-6.http://www.metabolomicscentre.nl/
4abut	Urine	Wishart, D.S., et al., HMDB: the Human Metabolome Database. Nucleic Acids Res, 2007. 35(Database issue): p. D521-6.http://www.metabolomicscentre.nl/
4abut	Cerebrospinal Fluid (CSF)	Wishart, D.S., et al., HMDB: the Human Metabolome Database. Nucleic Acids Res, 2007. 35(Database issue): p. D521-6.http://www.metabolomicscentre.nl/
4abut	Blood	Wishart, D.S., et al., HMDB: the Human Metabolome Database. Nucleic Acids Res, 2007. 35(Database issue): p. D521-6.http://www.metabolomicscentre.nl/
4abut	Blood	Wishart, D.S., et al., HMDB: the Human Metabolome Database. Nucleic Acids Res, 2007. 35(Database issue): p. D521-6.http://www.metabolomicscentre.nl/
4abut	Cerebrospinal Fluid (CSF)	Wishart, D.S., et al., HMDB: the Human Metabolome Database. Nucleic Acids Res, 2007. 35(Database issue): p. D521-6.http://www.metabolomicscentre.nl/
4abut	Urine	Wishart, D.S., et al., HMDB: the Human Metabolome Database. Nucleic Acids Res, 2007. 35(Database issue): p. D521-6.http://www.metabolomicscentre.nl/
4abut	Feces	Wishart, D.S., et al., HMDB: the Human Metabolome Database. Nucleic Acids Res, 2007. 35(Database issue): p. D521-6.http://www.metabolomicscentre.nl/
4hbz	Blood	Wishart, D.S., et al., HMDB: the Human Metabolome Database. Nucleic Acids Res, 2007. 35(Database issue): p. D521-6.
4hbz	Cerebrospinal Fluid (CSF)	Wishart, D.S., et al., HMDB: the Human Metabolome Database. Nucleic Acids Res, 2007. 35(Database issue): p. D521-6.
4hbz	Urine	Wishart, D.S., et al., HMDB: the Human Metabolome Database. Nucleic Acids Res, 2007. 35(Database issue): p. D521-6.
4hbz	Feces	Wishart, D.S., et al., HMDB: the Human Metabolome Database. Nucleic Acids Res, 2007. 35(Database issue): p. D521-6.
4hdebrisoquine	Blood	Wishart, D.S., et al., HMDB: the Human Metabolome Database. Nucleic Acids Res, 2007. 35(Database issue): p. D521-6.
4hphac	Blood	Wishart, D.S., et al., HMDB: the Human Metabolome Database. Nucleic Acids Res, 2007. 35(Database issue): p. D521-6.PMID: 24816252
4hphac	Urine	Wishart, D.S., et al., HMDB: the Human Metabolome Database. Nucleic Acids Res, 2007. 35(Database issue): p. D521-6.PMID: 24816252
4hphac	Cerebrospinal Fluid (CSF)	Wishart, D.S., et al., HMDB: the Human Metabolome Database. Nucleic Acids Res, 2007. 35(Database issue): p. D521-6.PMID: 24816252
4hphac	Blood	Wishart, D.S., et al., HMDB: the Human Metabolome Database. Nucleic Acids Res, 2007. 35(Database issue): p. D521-6.PMID: 24816252
4hphac	Urine	Wishart, D.S., et al., HMDB: the Human Metabolome Database. Nucleic Acids Res, 2007. 35(Database issue): p. D521-6.PMID: 24816252
4hphac	Blood	Wishart, D.S., et al., HMDB: the Human Metabolome Database. Nucleic Acids Res, 2007. 35(Database issue): p. D521-6.PMID: 24816252
4hphac	Cerebrospinal Fluid (CSF)	Wishart, D.S., et al., HMDB: the Human Metabolome Database. Nucleic Acids Res, 2007. 35(Database issue): p. D521-6.PMID: 24816252
4hphac	Urine	Wishart, D.S., et al., HMDB: the Human Metabolome Database. Nucleic Acids Res, 2007. 35(Database issue): p. D521-6.PMID: 24816252
4hphac	Feces	Wishart, D.S., et al., HMDB: the Human Metabolome Database. Nucleic Acids Res, 2007. 35(Database issue): p. D521-6.PMID: 24816252
4hphac	Blood	Wishart, D.S., et al., HMDB: the Human Metabolome Database. Nucleic Acids Res, 2007. 35(Database issue): p. D521-6.PMID: 24816252
4hpro_LT	Blood	PMID: 24816252.PMID: 24816252
4hpro_LT	Blood	Saudubray, J.M., v.d.B. Georges, and J.H. Walter, Inborn Metabolic Diseases: Diagnosis and Treatment. 5th ed. 2012, Heidelberg: Springer-Verlag Berlin Heidelberg. PMID: 21325949.PMID: 24816252
4hpro_LT	Blood	Wishart, D.S., et al., HMDB: the Human Metabolome Database. Nucleic Acids Res, 2007. 35(Database issue): p. D521-6.PMID: 24816252
4hpro_LT	Urine	Wishart, D.S., et al., HMDB: the Human Metabolome Database. Nucleic Acids Res, 2007. 35(Database issue): p. D521-6.PMID: 24816252
4hpro_LT	Blood	Wishart, D.S., et al., HMDB: the Human Metabolome Database. Nucleic Acids Res, 2007. 35(Database issue): p. D521-6.PMID: 24816252
4hpro_LT	Urine	Wishart, D.S., et al., HMDB: the Human Metabolome Database. Nucleic Acids Res, 2007. 35(Database issue): p. D521-6.PMID: 24816252
4hpro_LT	Blood	PMID: 24816252
4mop	Blood	Wishart, D.S., et al., HMDB: the Human Metabolome Database. Nucleic Acids Res, 2007. 35(Database issue): p. D521-6.PMID: 24816252
4mop	Urine	Wishart, D.S., et al., HMDB: the Human Metabolome Database. Nucleic Acids Res, 2007. 35(Database issue): p. D521-6.PMID: 24816252
4mop	Cerebrospinal Fluid (CSF)	Wishart, D.S., et al., HMDB: the Human Metabolome Database. Nucleic Acids Res, 2007. 35(Database issue): p. D521-6.PMID: 24816252
4mop	Blood	Wishart, D.S., et al., HMDB: the Human Metabolome Database. Nucleic Acids Res, 2007. 35(Database issue): p. D521-6.PMID: 24816252
4mop	Urine	Wishart, D.S., et al., HMDB: the Human Metabolome Database. Nucleic Acids Res, 2007. 35(Database issue): p. D521-6.PMID: 24816252
4mop	Blood	Wishart, D.S., et al., HMDB: the Human Metabolome Database. Nucleic Acids Res, 2007. 35(Database issue): p. D521-6.PMID: 24816252
4mop	Cerebrospinal Fluid (CSF)	Wishart, D.S., et al., HMDB: the Human Metabolome Database. Nucleic Acids Res, 2007. 35(Database issue): p. D521-6.PMID: 24816252
4mop	Urine	Wishart, D.S., et al., HMDB: the Human Metabolome Database. Nucleic Acids Res, 2007. 35(Database issue): p. D521-6.PMID: 24816252
4mop	Feces	Wishart, D.S., et al., HMDB: the Human Metabolome Database. Nucleic Acids Res, 2007. 35(Database issue): p. D521-6.PMID: 24816252
4mtolbutamide	Blood	Wishart, D.S., et al., HMDB: the Human Metabolome Database. Nucleic Acids Res, 2007. 35(Database issue): p. D521-6.
4mtolbutamide	Urine	Wishart, D.S., et al., HMDB: the Human Metabolome Database. Nucleic Acids Res, 2007. 35(Database issue): p. D521-6.
4nph	Blood	Wishart, D.S., et al., HMDB: the Human Metabolome Database. Nucleic Acids Res, 2007. 35(Database issue): p. D521-6.
4nph	Urine	Wishart, D.S., et al., HMDB: the Human Metabolome Database. Nucleic Acids Res, 2007. 35(Database issue): p. D521-6.
4pyrdx	Blood	Wishart, D.S., et al., HMDB: the Human Metabolome Database. Nucleic Acids Res, 2007. 35(Database issue): p. D521-6.PMID: 24816252
4pyrdx	Blood	Wishart, D.S., et al., HMDB: the Human Metabolome Database. Nucleic Acids Res, 2007. 35(Database issue): p. D521-6.PMID: 24816252
4pyrdx	Urine	Wishart, D.S., et al., HMDB: the Human Metabolome Database. Nucleic Acids Res, 2007. 35(Database issue): p. D521-6.PMID: 24816252
4tmeabutn	Blood	Wishart, D.S., et al., HMDB: the Human Metabolome Database. Nucleic Acids Res, 2007. 35(Database issue): p. D521-6.http://www.metabolomicscentre.nl/
4tmeabutn	Blood	Wishart, D.S., et al., HMDB: the Human Metabolome Database. Nucleic Acids Res, 2007. 35(Database issue): p. D521-6.http://www.metabolomicscentre.nl/
4tmeabutn	Urine	Wishart, D.S., et al., HMDB: the Human Metabolome Database. Nucleic Acids Res, 2007. 35(Database issue): p. D521-6.http://www.metabolomicscentre.nl/
56dthm	Urine	Wishart, D.S., et al., HMDB: the Human Metabolome Database. Nucleic Acids Res, 2007. 35(Database issue): p. D521-6.Engelke, U., et al., Handbook of H-NMR spectroscopy in Inborn Errors of Metabolism Body fluid NMR apectroscopy and Brain MR spectroscopy. 3rd ed. 2014, Netherlands: Bruker.
56dthm	Blood	Wishart, D.S., et al., HMDB: the Human Metabolome Database. Nucleic Acids Res, 2007. 35(Database issue): p. D521-6.Engelke, U., et al., Handbook of H-NMR spectroscopy in Inborn Errors of Metabolism Body fluid NMR apectroscopy and Brain MR spectroscopy. 3rd ed. 2014, Netherlands: Bruker.
56dthm	Cerebrospinal Fluid (CSF)	Wishart, D.S., et al., HMDB: the Human Metabolome Database. Nucleic Acids Res, 2007. 35(Database issue): p. D521-6.Engelke, U., et al., Handbook of H-NMR spectroscopy in Inborn Errors of Metabolism Body fluid NMR apectroscopy and Brain MR spectroscopy. 3rd ed. 2014, Netherlands: Bruker.
56dthm	Urine	Wishart, D.S., et al., HMDB: the Human Metabolome Database. Nucleic Acids Res, 2007. 35(Database issue): p. D521-6.Engelke, U., et al., Handbook of H-NMR spectroscopy in Inborn Errors of Metabolism Body fluid NMR apectroscopy and Brain MR spectroscopy. 3rd ed. 2014, Netherlands: Bruker.
56dura	Blood	Wishart, D.S., et al., HMDB: the Human Metabolome Database. Nucleic Acids Res, 2007. 35(Database issue): p. D521-6.
56dura	Cerebrospinal Fluid (CSF)	Wishart, D.S., et al., HMDB: the Human Metabolome Database. Nucleic Acids Res, 2007. 35(Database issue): p. D521-6.
56dura	Urine	Wishart, D.S., et al., HMDB: the Human Metabolome Database. Nucleic Acids Res, 2007. 35(Database issue): p. D521-6.
56dura	Urine	Wishart, D.S., et al., HMDB: the Human Metabolome Database. Nucleic Acids Res, 2007. 35(Database issue): p. D521-6.Engelke, U., et al., Handbook of H-NMR spectroscopy in Inborn Errors of Metabolism Body fluid NMR apectroscopy and Brain MR spectroscopy. 3rd ed. 2014, Netherlands: Bruker.
5adtststerone	Blood	Wishart, D.S., et al., HMDB: the Human Metabolome Database. Nucleic Acids Res, 2007. 35(Database issue): p. D521-6.
5adtststerone	Cerebrospinal Fluid (CSF)	Wishart, D.S., et al., HMDB: the Human Metabolome Database. Nucleic Acids Res, 2007. 35(Database issue): p. D521-6.
5adtststerone	Urine	Wishart, D.S., et al., HMDB: the Human Metabolome Database. Nucleic Acids Res, 2007. 35(Database issue): p. D521-6.
5adtststeroneglc	Blood	Wishart, D.S., et al., HMDB: the Human Metabolome Database. Nucleic Acids Res, 2007. 35(Database issue): p. D521-6.PMID: 22424236
5adtststeroneglc	Urine	Wishart, D.S., et al., HMDB: the Human Metabolome Database. Nucleic Acids Res, 2007. 35(Database issue): p. D521-6.PMID: 22424236
5adtststeroneglc	Blood	PMID: 22424236
5adtststerones	Blood	Wishart, D.S., et al., HMDB: the Human Metabolome Database. Nucleic Acids Res, 2007. 35(Database issue): p. D521-6.
5adtststerones	Urine	Wishart, D.S., et al., HMDB: the Human Metabolome Database. Nucleic Acids Res, 2007. 35(Database issue): p. D521-6.
5aop	Blood	Wishart, D.S., et al., HMDB: the Human Metabolome Database. Nucleic Acids Res, 2007. 35(Database issue): p. D521-6.http://www.metabolomicscentre.nl/
5aop	Blood	Wishart, D.S., et al., HMDB: the Human Metabolome Database. Nucleic Acids Res, 2007. 35(Database issue): p. D521-6.http://www.metabolomicscentre.nl/
5aop	Urine	Wishart, D.S., et al., HMDB: the Human Metabolome Database. Nucleic Acids Res, 2007. 35(Database issue): p. D521-6.http://www.metabolomicscentre.nl/
5fthf	Blood	Wishart, D.S., et al., HMDB: the Human Metabolome Database. Nucleic Acids Res, 2007. 35(Database issue): p. D521-6.
5g2oxpt	Blood	Wishart, D.S., et al., HMDB: the Human Metabolome Database. Nucleic Acids Res, 2007. 35(Database issue): p. D521-6.
5g2oxpt	Cerebrospinal Fluid (CSF)	Wishart, D.S., et al., HMDB: the Human Metabolome Database. Nucleic Acids Res, 2007. 35(Database issue): p. D521-6.
5hoxindact	Blood	Wishart, D.S., et al., HMDB: the Human Metabolome Database. Nucleic Acids Res, 2007. 35(Database issue): p. D521-6.
5hoxindact	Urine	Wishart, D.S., et al., HMDB: the Human Metabolome Database. Nucleic Acids Res, 2007. 35(Database issue): p. D521-6.
5hoxindoa	Blood	Wishart, D.S., et al., HMDB: the Human Metabolome Database. Nucleic Acids Res, 2007. 35(Database issue): p. D521-6.http://www.metabolomicscentre.nl/
5hoxindoa	Urine	Wishart, D.S., et al., HMDB: the Human Metabolome Database. Nucleic Acids Res, 2007. 35(Database issue): p. D521-6.http://www.metabolomicscentre.nl/
5hoxindoa	Cerebrospinal Fluid (CSF)	Wishart, D.S., et al., HMDB: the Human Metabolome Database. Nucleic Acids Res, 2007. 35(Database issue): p. D521-6.http://www.metabolomicscentre.nl/
5hoxindoa	Blood	Wishart, D.S., et al., HMDB: the Human Metabolome Database. Nucleic Acids Res, 2007. 35(Database issue): p. D521-6.http://www.metabolomicscentre.nl/
5hoxindoa	Blood	Wishart, D.S., et al., HMDB: the Human Metabolome Database. Nucleic Acids Res, 2007. 35(Database issue): p. D521-6.http://www.metabolomicscentre.nl/
5hoxindoa	Cerebrospinal Fluid (CSF)	Wishart, D.S., et al., HMDB: the Human Metabolome Database. Nucleic Acids Res, 2007. 35(Database issue): p. D521-6.http://www.metabolomicscentre.nl/
5hoxindoa	Urine	Wishart, D.S., et al., HMDB: the Human Metabolome Database. Nucleic Acids Res, 2007. 35(Database issue): p. D521-6.http://www.metabolomicscentre.nl/
5HPET	Blood	Wishart, D.S., et al., HMDB: the Human Metabolome Database. Nucleic Acids Res, 2007. 35(Database issue): p. D521-6.http://www.metabolomicscentre.nl/
5htrp	Blood	Wishart, D.S., et al., HMDB: the Human Metabolome Database. Nucleic Acids Res, 2007. 35(Database issue): p. D521-6.http://www.metabolomicscentre.nl/
5htrp	Urine	Wishart, D.S., et al., HMDB: the Human Metabolome Database. Nucleic Acids Res, 2007. 35(Database issue): p. D521-6.http://www.metabolomicscentre.nl/
5htrp	Cerebrospinal Fluid (CSF)	Wishart, D.S., et al., HMDB: the Human Metabolome Database. Nucleic Acids Res, 2007. 35(Database issue): p. D521-6.http://www.metabolomicscentre.nl/
5htrp	Blood	Wishart, D.S., et al., HMDB: the Human Metabolome Database. Nucleic Acids Res, 2007. 35(Database issue): p. D521-6.http://www.metabolomicscentre.nl/
5htrp	Blood	Wishart, D.S., et al., HMDB: the Human Metabolome Database. Nucleic Acids Res, 2007. 35(Database issue): p. D521-6.http://www.metabolomicscentre.nl/
5htrp	Cerebrospinal Fluid (CSF)	Wishart, D.S., et al., HMDB: the Human Metabolome Database. Nucleic Acids Res, 2007. 35(Database issue): p. D521-6.http://www.metabolomicscentre.nl/
5htrp	Urine	Wishart, D.S., et al., HMDB: the Human Metabolome Database. Nucleic Acids Res, 2007. 35(Database issue): p. D521-6.http://www.metabolomicscentre.nl/
5mta	Blood	Wishart, D.S., et al., HMDB: the Human Metabolome Database. Nucleic Acids Res, 2007. 35(Database issue): p. D521-6.PMID: 22424236
5mta	Urine	Wishart, D.S., et al., HMDB: the Human Metabolome Database. Nucleic Acids Res, 2007. 35(Database issue): p. D521-6.PMID: 22424236
5mta	Blood	PMID: 22424236
5mthf	Blood	Wishart, D.S., et al., HMDB: the Human Metabolome Database. Nucleic Acids Res, 2007. 35(Database issue): p. D521-6.
5mthf	Cerebrospinal Fluid (CSF)	Wishart, D.S., et al., HMDB: the Human Metabolome Database. Nucleic Acids Res, 2007. 35(Database issue): p. D521-6.
5mthf	Blood	Wishart, D.S., et al., HMDB: the Human Metabolome Database. Nucleic Acids Res, 2007. 35(Database issue): p. D521-6.
5mthf	Cerebrospinal Fluid (CSF)	Wishart, D.S., et al., HMDB: the Human Metabolome Database. Nucleic Acids Res, 2007. 35(Database issue): p. D521-6.
5mthf	Urine	Wishart, D.S., et al., HMDB: the Human Metabolome Database. Nucleic Acids Res, 2007. 35(Database issue): p. D521-6.
5oxpro	Blood	PMID: 24816252.PMID: 24816252
5oxpro	Blood	Wishart, D.S., et al., HMDB: the Human Metabolome Database. Nucleic Acids Res, 2007. 35(Database issue): p. D521-6.PMID: 24816252
5oxpro	Urine	Wishart, D.S., et al., HMDB: the Human Metabolome Database. Nucleic Acids Res, 2007. 35(Database issue): p. D521-6.PMID: 24816252
5oxpro	Cerebrospinal Fluid (CSF)	Wishart, D.S., et al., HMDB: the Human Metabolome Database. Nucleic Acids Res, 2007. 35(Database issue): p. D521-6.PMID: 24816252
5oxpro	Blood	Wishart, D.S., et al., HMDB: the Human Metabolome Database. Nucleic Acids Res, 2007. 35(Database issue): p. D521-6.PMID: 24816252
5oxpro	Urine	Wishart, D.S., et al., HMDB: the Human Metabolome Database. Nucleic Acids Res, 2007. 35(Database issue): p. D521-6.PMID: 24816252
5oxpro	Blood	Wishart, D.S., et al., HMDB: the Human Metabolome Database. Nucleic Acids Res, 2007. 35(Database issue): p. D521-6.PMID: 24816252
5oxpro	Cerebrospinal Fluid (CSF)	Wishart, D.S., et al., HMDB: the Human Metabolome Database. Nucleic Acids Res, 2007. 35(Database issue): p. D521-6.PMID: 24816252
5oxpro	Urine	Wishart, D.S., et al., HMDB: the Human Metabolome Database. Nucleic Acids Res, 2007. 35(Database issue): p. D521-6.PMID: 24816252
5oxpro	Feces	Wishart, D.S., et al., HMDB: the Human Metabolome Database. Nucleic Acids Res, 2007. 35(Database issue): p. D521-6.PMID: 24816252
5oxpro	Blood	PMID: 24816252
5oxpro	Blood	Murray, R.K., Bender, D. A., Botham, K. M., Kennelly, P. J., Rodwell, V. W., Weil, P. A., A lange medical book: Harper's illustrated Biochemistry. 28th edition ed, ed. P.L.G. daryl K. granner, Frederick W. Keeley, Peter A. Mayes, Margaret L. Rand. 2009, New York, NY: Mc Graw Hill Medical.
6hoxmelatn	Blood	Wishart, D.S., et al., HMDB: the Human Metabolome Database. Nucleic Acids Res, 2007. 35(Database issue): p. D521-6.
6hoxmelatn	Urine	Wishart, D.S., et al., HMDB: the Human Metabolome Database. Nucleic Acids Res, 2007. 35(Database issue): p. D521-6.
6htststerone	Blood	Wishart, D.S., et al., HMDB: the Human Metabolome Database. Nucleic Acids Res, 2007. 35(Database issue): p. D521-6.
6htststerone	Urine	Wishart, D.S., et al., HMDB: the Human Metabolome Database. Nucleic Acids Res, 2007. 35(Database issue): p. D521-6.
7dhchsterol	Blood	Wishart, D.S., et al., HMDB: the Human Metabolome Database. Nucleic Acids Res, 2007. 35(Database issue): p. D521-6.Engelke, U., et al., Handbook of H-NMR spectroscopy in Inborn Errors of Metabolism Body fluid NMR apectroscopy and Brain MR spectroscopy. 3rd ed. 2014, Netherlands: Bruker.
7dhchsterol	Blood	Wishart, D.S., et al., HMDB: the Human Metabolome Database. Nucleic Acids Res, 2007. 35(Database issue): p. D521-6.Engelke, U., et al., Handbook of H-NMR spectroscopy in Inborn Errors of Metabolism Body fluid NMR apectroscopy and Brain MR spectroscopy. 3rd ed. 2014, Netherlands: Bruker.
7dhchsterol	Cerebrospinal Fluid (CSF)	Wishart, D.S., et al., HMDB: the Human Metabolome Database. Nucleic Acids Res, 2007. 35(Database issue): p. D521-6.Engelke, U., et al., Handbook of H-NMR spectroscopy in Inborn Errors of Metabolism Body fluid NMR apectroscopy and Brain MR spectroscopy. 3rd ed. 2014, Netherlands: Bruker.
7dhchsterol	Urine	Wishart, D.S., et al., HMDB: the Human Metabolome Database. Nucleic Acids Res, 2007. 35(Database issue): p. D521-6.Engelke, U., et al., Handbook of H-NMR spectroscopy in Inborn Errors of Metabolism Body fluid NMR apectroscopy and Brain MR spectroscopy. 3rd ed. 2014, Netherlands: Bruker.
aact	Blood	Wishart, D.S., et al., HMDB: the Human Metabolome Database. Nucleic Acids Res, 2007. 35(Database issue): p. D521-6.
aact	Urine	Wishart, D.S., et al., HMDB: the Human Metabolome Database. Nucleic Acids Res, 2007. 35(Database issue): p. D521-6.
abt	Blood	Wishart, D.S., et al., HMDB: the Human Metabolome Database. Nucleic Acids Res, 2007. 35(Database issue): p. D521-6.Engelke, U., et al., Handbook of H-NMR spectroscopy in Inborn Errors of Metabolism Body fluid NMR apectroscopy and Brain MR spectroscopy. 3rd ed. 2014, Netherlands: Bruker.
abt	Urine	Wishart, D.S., et al., HMDB: the Human Metabolome Database. Nucleic Acids Res, 2007. 35(Database issue): p. D521-6.Engelke, U., et al., Handbook of H-NMR spectroscopy in Inborn Errors of Metabolism Body fluid NMR apectroscopy and Brain MR spectroscopy. 3rd ed. 2014, Netherlands: Bruker.
abt	Cerebrospinal Fluid (CSF)	Wishart, D.S., et al., HMDB: the Human Metabolome Database. Nucleic Acids Res, 2007. 35(Database issue): p. D521-6.Engelke, U., et al., Handbook of H-NMR spectroscopy in Inborn Errors of Metabolism Body fluid NMR apectroscopy and Brain MR spectroscopy. 3rd ed. 2014, Netherlands: Bruker.
abt	Urine	Wishart, D.S., et al., HMDB: the Human Metabolome Database. Nucleic Acids Res, 2007. 35(Database issue): p. D521-6.Engelke, U., et al., Handbook of H-NMR spectroscopy in Inborn Errors of Metabolism Body fluid NMR apectroscopy and Brain MR spectroscopy. 3rd ed. 2014, Netherlands: Bruker.
abt	Cerebrospinal Fluid (CSF)	Wishart, D.S., et al., HMDB: the Human Metabolome Database. Nucleic Acids Res, 2007. 35(Database issue): p. D521-6.Engelke, U., et al., Handbook of H-NMR spectroscopy in Inborn Errors of Metabolism Body fluid NMR apectroscopy and Brain MR spectroscopy. 3rd ed. 2014, Netherlands: Bruker.
abt	Blood	Wishart, D.S., et al., HMDB: the Human Metabolome Database. Nucleic Acids Res, 2007. 35(Database issue): p. D521-6.Engelke, U., et al., Handbook of H-NMR spectroscopy in Inborn Errors of Metabolism Body fluid NMR apectroscopy and Brain MR spectroscopy. 3rd ed. 2014, Netherlands: Bruker.
abt	Cerebrospinal Fluid (CSF)	Wishart, D.S., et al., HMDB: the Human Metabolome Database. Nucleic Acids Res, 2007. 35(Database issue): p. D521-6.Engelke, U., et al., Handbook of H-NMR spectroscopy in Inborn Errors of Metabolism Body fluid NMR apectroscopy and Brain MR spectroscopy. 3rd ed. 2014, Netherlands: Bruker.
abt	Urine	Wishart, D.S., et al., HMDB: the Human Metabolome Database. Nucleic Acids Res, 2007. 35(Database issue): p. D521-6.Engelke, U., et al., Handbook of H-NMR spectroscopy in Inborn Errors of Metabolism Body fluid NMR apectroscopy and Brain MR spectroscopy. 3rd ed. 2014, Netherlands: Bruker.
abt_D	Blood	PMID: 24816252
abt-D	Blood	Wishart, D.S., et al., HMDB: the Human Metabolome Database. Nucleic Acids Res, 2007. 35(Database issue): p. D521-6.
ac	Blood	Wishart, D.S., et al., HMDB: the Human Metabolome Database. Nucleic Acids Res, 2007. 35(Database issue): p. D521-6.
ac	Urine	Wishart, D.S., et al., HMDB: the Human Metabolome Database. Nucleic Acids Res, 2007. 35(Database issue): p. D521-6.
ac	Cerebrospinal Fluid (CSF)	Wishart, D.S., et al., HMDB: the Human Metabolome Database. Nucleic Acids Res, 2007. 35(Database issue): p. D521-6.
ac	Blood	Wishart, D.S., et al., HMDB: the Human Metabolome Database. Nucleic Acids Res, 2007. 35(Database issue): p. D521-6.
ac	Cerebrospinal Fluid (CSF)	Wishart, D.S., et al., HMDB: the Human Metabolome Database. Nucleic Acids Res, 2007. 35(Database issue): p. D521-6.
ac	Urine	Wishart, D.S., et al., HMDB: the Human Metabolome Database. Nucleic Acids Res, 2007. 35(Database issue): p. D521-6.
ac	Feces	Wishart, D.S., et al., HMDB: the Human Metabolome Database. Nucleic Acids Res, 2007. 35(Database issue): p. D521-6.
acac	Blood	Wishart, D.S., et al., HMDB: the Human Metabolome Database. Nucleic Acids Res, 2007. 35(Database issue): p. D521-6.Engelke, U., et al., Handbook of H-NMR spectroscopy in Inborn Errors of Metabolism Body fluid NMR apectroscopy and Brain MR spectroscopy. 3rd ed. 2014, Netherlands: Bruker.
acac	Urine	Wishart, D.S., et al., HMDB: the Human Metabolome Database. Nucleic Acids Res, 2007. 35(Database issue): p. D521-6.Engelke, U., et al., Handbook of H-NMR spectroscopy in Inborn Errors of Metabolism Body fluid NMR apectroscopy and Brain MR spectroscopy. 3rd ed. 2014, Netherlands: Bruker.
acac	Cerebrospinal Fluid (CSF)	Wishart, D.S., et al., HMDB: the Human Metabolome Database. Nucleic Acids Res, 2007. 35(Database issue): p. D521-6.Engelke, U., et al., Handbook of H-NMR spectroscopy in Inborn Errors of Metabolism Body fluid NMR apectroscopy and Brain MR spectroscopy. 3rd ed. 2014, Netherlands: Bruker.
acac	Blood	Wishart, D.S., et al., HMDB: the Human Metabolome Database. Nucleic Acids Res, 2007. 35(Database issue): p. D521-6.Engelke, U., et al., Handbook of H-NMR spectroscopy in Inborn Errors of Metabolism Body fluid NMR apectroscopy and Brain MR spectroscopy. 3rd ed. 2014, Netherlands: Bruker.
acac	Urine	Wishart, D.S., et al., HMDB: the Human Metabolome Database. Nucleic Acids Res, 2007. 35(Database issue): p. D521-6.Engelke, U., et al., Handbook of H-NMR spectroscopy in Inborn Errors of Metabolism Body fluid NMR apectroscopy and Brain MR spectroscopy. 3rd ed. 2014, Netherlands: Bruker.
acac	Blood	Wishart, D.S., et al., HMDB: the Human Metabolome Database. Nucleic Acids Res, 2007. 35(Database issue): p. D521-6.Engelke, U., et al., Handbook of H-NMR spectroscopy in Inborn Errors of Metabolism Body fluid NMR apectroscopy and Brain MR spectroscopy. 3rd ed. 2014, Netherlands: Bruker.
acac	Cerebrospinal Fluid (CSF)	Wishart, D.S., et al., HMDB: the Human Metabolome Database. Nucleic Acids Res, 2007. 35(Database issue): p. D521-6.Engelke, U., et al., Handbook of H-NMR spectroscopy in Inborn Errors of Metabolism Body fluid NMR apectroscopy and Brain MR spectroscopy. 3rd ed. 2014, Netherlands: Bruker.
acac	Urine	Wishart, D.S., et al., HMDB: the Human Metabolome Database. Nucleic Acids Res, 2007. 35(Database issue): p. D521-6.Engelke, U., et al., Handbook of H-NMR spectroscopy in Inborn Errors of Metabolism Body fluid NMR apectroscopy and Brain MR spectroscopy. 3rd ed. 2014, Netherlands: Bruker.
acald	Blood	Wishart, D.S., et al., HMDB: the Human Metabolome Database. Nucleic Acids Res, 2007. 35(Database issue): p. D521-6.
acald	Urine	Wishart, D.S., et al., HMDB: the Human Metabolome Database. Nucleic Acids Res, 2007. 35(Database issue): p. D521-6.
acald	Cerebrospinal Fluid (CSF)	Wishart, D.S., et al., HMDB: the Human Metabolome Database. Nucleic Acids Res, 2007. 35(Database issue): p. D521-6.
acald	Blood	Wishart, D.S., et al., HMDB: the Human Metabolome Database. Nucleic Acids Res, 2007. 35(Database issue): p. D521-6.
acald	Cerebrospinal Fluid (CSF)	Wishart, D.S., et al., HMDB: the Human Metabolome Database. Nucleic Acids Res, 2007. 35(Database issue): p. D521-6.
acald	Urine	Wishart, D.S., et al., HMDB: the Human Metabolome Database. Nucleic Acids Res, 2007. 35(Database issue): p. D521-6.
acald	Feces	Wishart, D.S., et al., HMDB: the Human Metabolome Database. Nucleic Acids Res, 2007. 35(Database issue): p. D521-6.
acetol	Urine	Wishart, D.S., et al., HMDB: the Human Metabolome Database. Nucleic Acids Res, 2007. 35(Database issue): p. D521-6.
acetol	Feces	Wishart, D.S., et al., HMDB: the Human Metabolome Database. Nucleic Acids Res, 2007. 35(Database issue): p. D521-6.
acetone	Blood	Wishart, D.S., et al., HMDB: the Human Metabolome Database. Nucleic Acids Res, 2007. 35(Database issue): p. D521-6.Engelke, U., et al., Handbook of H-NMR spectroscopy in Inborn Errors of Metabolism Body fluid NMR apectroscopy and Brain MR spectroscopy. 3rd ed. 2014, Netherlands: Bruker.
acetone	Urine	Wishart, D.S., et al., HMDB: the Human Metabolome Database. Nucleic Acids Res, 2007. 35(Database issue): p. D521-6.Engelke, U., et al., Handbook of H-NMR spectroscopy in Inborn Errors of Metabolism Body fluid NMR apectroscopy and Brain MR spectroscopy. 3rd ed. 2014, Netherlands: Bruker.
acetone	Cerebrospinal Fluid (CSF)	Wishart, D.S., et al., HMDB: the Human Metabolome Database. Nucleic Acids Res, 2007. 35(Database issue): p. D521-6.Engelke, U., et al., Handbook of H-NMR spectroscopy in Inborn Errors of Metabolism Body fluid NMR apectroscopy and Brain MR spectroscopy. 3rd ed. 2014, Netherlands: Bruker.
acetone	Urine	Wishart, D.S., et al., HMDB: the Human Metabolome Database. Nucleic Acids Res, 2007. 35(Database issue): p. D521-6.Engelke, U., et al., Handbook of H-NMR spectroscopy in Inborn Errors of Metabolism Body fluid NMR apectroscopy and Brain MR spectroscopy. 3rd ed. 2014, Netherlands: Bruker.
acetone	Blood	Wishart, D.S., et al., HMDB: the Human Metabolome Database. Nucleic Acids Res, 2007. 35(Database issue): p. D521-6.Engelke, U., et al., Handbook of H-NMR spectroscopy in Inborn Errors of Metabolism Body fluid NMR apectroscopy and Brain MR spectroscopy. 3rd ed. 2014, Netherlands: Bruker.
acetone	Cerebrospinal Fluid (CSF)	Wishart, D.S., et al., HMDB: the Human Metabolome Database. Nucleic Acids Res, 2007. 35(Database issue): p. D521-6.Engelke, U., et al., Handbook of H-NMR spectroscopy in Inborn Errors of Metabolism Body fluid NMR apectroscopy and Brain MR spectroscopy. 3rd ed. 2014, Netherlands: Bruker.
acetone	Urine	Wishart, D.S., et al., HMDB: the Human Metabolome Database. Nucleic Acids Res, 2007. 35(Database issue): p. D521-6.Engelke, U., et al., Handbook of H-NMR spectroscopy in Inborn Errors of Metabolism Body fluid NMR apectroscopy and Brain MR spectroscopy. 3rd ed. 2014, Netherlands: Bruker.
acetone	Feces	Wishart, D.S., et al., HMDB: the Human Metabolome Database. Nucleic Acids Res, 2007. 35(Database issue): p. D521-6.Engelke, U., et al., Handbook of H-NMR spectroscopy in Inborn Errors of Metabolism Body fluid NMR apectroscopy and Brain MR spectroscopy. 3rd ed. 2014, Netherlands: Bruker.
acgam	Blood	Wishart, D.S., et al., HMDB: the Human Metabolome Database. Nucleic Acids Res, 2007. 35(Database issue): p. D521-6.
acgam	Urine	Wishart, D.S., et al., HMDB: the Human Metabolome Database. Nucleic Acids Res, 2007. 35(Database issue): p. D521-6.
acgam	Feces	Wishart, D.S., et al., HMDB: the Human Metabolome Database. Nucleic Acids Res, 2007. 35(Database issue): p. D521-6.
acglu	Urine	Wishart, D.S., et al., HMDB: the Human Metabolome Database. Nucleic Acids Res, 2007. 35(Database issue): p. D521-6.Engelke, U., et al., Handbook of H-NMR spectroscopy in Inborn Errors of Metabolism Body fluid NMR apectroscopy and Brain MR spectroscopy. 3rd ed. 2014, Netherlands: Bruker.
acglu	Urine	Wishart, D.S., et al., HMDB: the Human Metabolome Database. Nucleic Acids Res, 2007. 35(Database issue): p. D521-6.Engelke, U., et al., Handbook of H-NMR spectroscopy in Inborn Errors of Metabolism Body fluid NMR apectroscopy and Brain MR spectroscopy. 3rd ed. 2014, Netherlands: Bruker.
acglu	Feces	Wishart, D.S., et al., HMDB: the Human Metabolome Database. Nucleic Acids Res, 2007. 35(Database issue): p. D521-6.Engelke, U., et al., Handbook of H-NMR spectroscopy in Inborn Errors of Metabolism Body fluid NMR apectroscopy and Brain MR spectroscopy. 3rd ed. 2014, Netherlands: Bruker.
acgly	Blood	Wishart, D.S., et al., HMDB: the Human Metabolome Database. Nucleic Acids Res, 2007. 35(Database issue): p. D521-6.PMID: 24816252
acgly	Urine	Wishart, D.S., et al., HMDB: the Human Metabolome Database. Nucleic Acids Res, 2007. 35(Database issue): p. D521-6.PMID: 24816252
ach	Cerebrospinal Fluid (CSF)	Wishart, D.S., et al., HMDB: the Human Metabolome Database. Nucleic Acids Res, 2007. 35(Database issue): p. D521-6.
ach	Urine	Wishart, D.S., et al., HMDB: the Human Metabolome Database. Nucleic Acids Res, 2007. 35(Database issue): p. D521-6.
ach	Urine	Wishart, D.S., et al., HMDB: the Human Metabolome Database. Nucleic Acids Res, 2007. 35(Database issue): p. D521-6.
ach	Cerebrospinal Fluid (CSF)	Wishart, D.S., et al., HMDB: the Human Metabolome Database. Nucleic Acids Res, 2007. 35(Database issue): p. D521-6.
achom_L	Blood	Wishart, D.S., et al., HMDB: the Human Metabolome Database. Nucleic Acids Res, 2007. 35(Database issue): p. D521-6.PMID: 22628656
acleu_L	Blood	Wishart, D.S., et al., HMDB: the Human Metabolome Database. Nucleic Acids Res, 2007. 35(Database issue): p. D521-6.Engelke, U., et al., Handbook of H-NMR spectroscopy in Inborn Errors of Metabolism Body fluid NMR apectroscopy and Brain MR spectroscopy. 3rd ed. 2014, Netherlands: Bruker.
acleu_L	Urine	Wishart, D.S., et al., HMDB: the Human Metabolome Database. Nucleic Acids Res, 2007. 35(Database issue): p. D521-6.Engelke, U., et al., Handbook of H-NMR spectroscopy in Inborn Errors of Metabolism Body fluid NMR apectroscopy and Brain MR spectroscopy. 3rd ed. 2014, Netherlands: Bruker.
acmana	Feces	Wishart, D.S., et al., HMDB: the Human Metabolome Database. Nucleic Acids Res, 2007. 35(Database issue): p. D521-6.
acnam	Blood	Wishart, D.S., et al., HMDB: the Human Metabolome Database. Nucleic Acids Res, 2007. 35(Database issue): p. D521-6.Engelke, U., et al., Handbook of H-NMR spectroscopy in Inborn Errors of Metabolism Body fluid NMR apectroscopy and Brain MR spectroscopy. 3rd ed. 2014, Netherlands: Bruker.
acnam	Urine	Wishart, D.S., et al., HMDB: the Human Metabolome Database. Nucleic Acids Res, 2007. 35(Database issue): p. D521-6.Engelke, U., et al., Handbook of H-NMR spectroscopy in Inborn Errors of Metabolism Body fluid NMR apectroscopy and Brain MR spectroscopy. 3rd ed. 2014, Netherlands: Bruker.
acnam	Cerebrospinal Fluid (CSF)	Wishart, D.S., et al., HMDB: the Human Metabolome Database. Nucleic Acids Res, 2007. 35(Database issue): p. D521-6.Engelke, U., et al., Handbook of H-NMR spectroscopy in Inborn Errors of Metabolism Body fluid NMR apectroscopy and Brain MR spectroscopy. 3rd ed. 2014, Netherlands: Bruker.
acnam	Cerebrospinal Fluid (CSF)	Wishart, D.S., et al., HMDB: the Human Metabolome Database. Nucleic Acids Res, 2007. 35(Database issue): p. D521-6.Engelke, U., et al., Handbook of H-NMR spectroscopy in Inborn Errors of Metabolism Body fluid NMR apectroscopy and Brain MR spectroscopy. 3rd ed. 2014, Netherlands: Bruker.
acnam	Blood	Wishart, D.S., et al., HMDB: the Human Metabolome Database. Nucleic Acids Res, 2007. 35(Database issue): p. D521-6.Engelke, U., et al., Handbook of H-NMR spectroscopy in Inborn Errors of Metabolism Body fluid NMR apectroscopy and Brain MR spectroscopy. 3rd ed. 2014, Netherlands: Bruker.
acnam	Cerebrospinal Fluid (CSF)	Wishart, D.S., et al., HMDB: the Human Metabolome Database. Nucleic Acids Res, 2007. 35(Database issue): p. D521-6.Engelke, U., et al., Handbook of H-NMR spectroscopy in Inborn Errors of Metabolism Body fluid NMR apectroscopy and Brain MR spectroscopy. 3rd ed. 2014, Netherlands: Bruker.
acnam	Urine	Wishart, D.S., et al., HMDB: the Human Metabolome Database. Nucleic Acids Res, 2007. 35(Database issue): p. D521-6.Engelke, U., et al., Handbook of H-NMR spectroscopy in Inborn Errors of Metabolism Body fluid NMR apectroscopy and Brain MR spectroscopy. 3rd ed. 2014, Netherlands: Bruker.
acnam	Feces	Wishart, D.S., et al., HMDB: the Human Metabolome Database. Nucleic Acids Res, 2007. 35(Database issue): p. D521-6.Engelke, U., et al., Handbook of H-NMR spectroscopy in Inborn Errors of Metabolism Body fluid NMR apectroscopy and Brain MR spectroscopy. 3rd ed. 2014, Netherlands: Bruker.
acorn	Blood	Wishart, D.S., et al., HMDB: the Human Metabolome Database. Nucleic Acids Res, 2007. 35(Database issue): p. D521-6.PMID: 24816252
acorn	Blood	Wishart, D.S., et al., HMDB: the Human Metabolome Database. Nucleic Acids Res, 2007. 35(Database issue): p. D521-6.PMID: 24816252
acorn	Urine	Wishart, D.S., et al., HMDB: the Human Metabolome Database. Nucleic Acids Res, 2007. 35(Database issue): p. D521-6.PMID: 24816252
acrn	Blood	PMID: 24816252.PMID: 24816252
acrn	Blood	Saudubray, J.M., v.d.B. Georges, and J.H. Walter, Inborn Metabolic Diseases: Diagnosis and Treatment. 5th ed. 2012, Heidelberg: Springer-Verlag Berlin Heidelberg. PMID: 21325949.PMID: 24816252
acrn	Blood	Wishart, D.S., et al., HMDB: the Human Metabolome Database. Nucleic Acids Res, 2007. 35(Database issue): p. D521-6.PMID: 24816252
acrn	Urine	Wishart, D.S., et al., HMDB: the Human Metabolome Database. Nucleic Acids Res, 2007. 35(Database issue): p. D521-6.PMID: 24816252
acrn	Cerebrospinal Fluid (CSF)	Wishart, D.S., et al., HMDB: the Human Metabolome Database. Nucleic Acids Res, 2007. 35(Database issue): p. D521-6.PMID: 24816252
acrn	Blood	Wishart, D.S., et al., HMDB: the Human Metabolome Database. Nucleic Acids Res, 2007. 35(Database issue): p. D521-6.PMID: 24816252
acrn	Blood	Wishart, D.S., et al., HMDB: the Human Metabolome Database. Nucleic Acids Res, 2007. 35(Database issue): p. D521-6.PMID: 24816252
acrn	Cerebrospinal Fluid (CSF)	Wishart, D.S., et al., HMDB: the Human Metabolome Database. Nucleic Acids Res, 2007. 35(Database issue): p. D521-6.PMID: 24816252
acrn	Urine	Wishart, D.S., et al., HMDB: the Human Metabolome Database. Nucleic Acids Res, 2007. 35(Database issue): p. D521-6.PMID: 24816252
acrn	Blood	PMID: 24816252
acrn	Blood	PMID: 20037589, PMID: 16032513, PMID: 21852955.PMID: 24816252
acthr_L	Blood	Wishart, D.S., et al., HMDB: the Human Metabolome Database. Nucleic Acids Res, 2007. 35(Database issue): p. D521-6.PMID: 24816252
actp	Blood	Wishart, D.S., et al., HMDB: the Human Metabolome Database. Nucleic Acids Res, 2007. 35(Database issue): p. D521-6.
ade	Blood	Wishart, D.S., et al., HMDB: the Human Metabolome Database. Nucleic Acids Res, 2007. 35(Database issue): p. D521-6.
ade	Urine	Wishart, D.S., et al., HMDB: the Human Metabolome Database. Nucleic Acids Res, 2007. 35(Database issue): p. D521-6.
ade	Cerebrospinal Fluid (CSF)	Wishart, D.S., et al., HMDB: the Human Metabolome Database. Nucleic Acids Res, 2007. 35(Database issue): p. D521-6.
ade	Blood	Wishart, D.S., et al., HMDB: the Human Metabolome Database. Nucleic Acids Res, 2007. 35(Database issue): p. D521-6.
ade	Cerebrospinal Fluid (CSF)	Wishart, D.S., et al., HMDB: the Human Metabolome Database. Nucleic Acids Res, 2007. 35(Database issue): p. D521-6.
ade	Urine	Wishart, D.S., et al., HMDB: the Human Metabolome Database. Nucleic Acids Res, 2007. 35(Database issue): p. D521-6.
adn	Blood	PMID: 24816252.PMID: 24816252
adn	Blood	Wishart, D.S., et al., HMDB: the Human Metabolome Database. Nucleic Acids Res, 2007. 35(Database issue): p. D521-6.PMID: 24816252
adn	Urine	Wishart, D.S., et al., HMDB: the Human Metabolome Database. Nucleic Acids Res, 2007. 35(Database issue): p. D521-6.PMID: 24816252
adn	Cerebrospinal Fluid (CSF)	Wishart, D.S., et al., HMDB: the Human Metabolome Database. Nucleic Acids Res, 2007. 35(Database issue): p. D521-6.PMID: 24816252
adn	Blood	Wishart, D.S., et al., HMDB: the Human Metabolome Database. Nucleic Acids Res, 2007. 35(Database issue): p. D521-6.PMID: 24816252
adn	Blood	Wishart, D.S., et al., HMDB: the Human Metabolome Database. Nucleic Acids Res, 2007. 35(Database issue): p. D521-6.PMID: 24816252
adn	Blood	Wishart, D.S., et al., HMDB: the Human Metabolome Database. Nucleic Acids Res, 2007. 35(Database issue): p. D521-6.PMID: 24816252
adn	Cerebrospinal Fluid (CSF)	Wishart, D.S., et al., HMDB: the Human Metabolome Database. Nucleic Acids Res, 2007. 35(Database issue): p. D521-6.PMID: 24816252
adn	Urine	Wishart, D.S., et al., HMDB: the Human Metabolome Database. Nucleic Acids Res, 2007. 35(Database issue): p. D521-6.PMID: 24816252
adn	Feces	Wishart, D.S., et al., HMDB: the Human Metabolome Database. Nucleic Acids Res, 2007. 35(Database issue): p. D521-6.PMID: 24816252
adp	Blood	Wishart, D.S., et al., HMDB: the Human Metabolome Database. Nucleic Acids Res, 2007. 35(Database issue): p. D521-6.
adp	Cerebrospinal Fluid (CSF)	Wishart, D.S., et al., HMDB: the Human Metabolome Database. Nucleic Acids Res, 2007. 35(Database issue): p. D521-6.
adp	Urine	Wishart, D.S., et al., HMDB: the Human Metabolome Database. Nucleic Acids Res, 2007. 35(Database issue): p. D521-6.
adpac	Blood	Wishart, D.S., et al., HMDB: the Human Metabolome Database. Nucleic Acids Res, 2007. 35(Database issue): p. D521-6.http://www.metabolomicscentre.nl/
adpac	Blood	Wishart, D.S., et al., HMDB: the Human Metabolome Database. Nucleic Acids Res, 2007. 35(Database issue): p. D521-6.http://www.metabolomicscentre.nl/
adpac	Cerebrospinal Fluid (CSF)	Wishart, D.S., et al., HMDB: the Human Metabolome Database. Nucleic Acids Res, 2007. 35(Database issue): p. D521-6.http://www.metabolomicscentre.nl/
adpac	Urine	Wishart, D.S., et al., HMDB: the Human Metabolome Database. Nucleic Acids Res, 2007. 35(Database issue): p. D521-6.http://www.metabolomicscentre.nl/
adpac	Feces	Wishart, D.S., et al., HMDB: the Human Metabolome Database. Nucleic Acids Res, 2007. 35(Database issue): p. D521-6.http://www.metabolomicscentre.nl/
adpac	Blood	http://www.metabolomicscentre.nl/
adpoh	Blood	PMID: 22424236
adpoh	Urine	PMID: 22424236
adrn	Blood	PMID: 24816252.PMID: 24816252
adrn	Blood	Wishart, D.S., et al., HMDB: the Human Metabolome Database. Nucleic Acids Res, 2007. 35(Database issue): p. D521-6.PMID: 24816252
adrn	Blood	Wishart, D.S., et al., HMDB: the Human Metabolome Database. Nucleic Acids Res, 2007. 35(Database issue): p. D521-6.PMID: 24816252
adrnl	Blood	Wishart, D.S., et al., HMDB: the Human Metabolome Database. Nucleic Acids Res, 2007. 35(Database issue): p. D521-6.http://www.metabolomicscentre.nl/
adrnl	Urine	Wishart, D.S., et al., HMDB: the Human Metabolome Database. Nucleic Acids Res, 2007. 35(Database issue): p. D521-6.http://www.metabolomicscentre.nl/
adrnl	Cerebrospinal Fluid (CSF)	Wishart, D.S., et al., HMDB: the Human Metabolome Database. Nucleic Acids Res, 2007. 35(Database issue): p. D521-6.http://www.metabolomicscentre.nl/
adrnl	Blood	Wishart, D.S., et al., HMDB: the Human Metabolome Database. Nucleic Acids Res, 2007. 35(Database issue): p. D521-6.http://www.metabolomicscentre.nl/
adrnl	Blood	Wishart, D.S., et al., HMDB: the Human Metabolome Database. Nucleic Acids Res, 2007. 35(Database issue): p. D521-6.http://www.metabolomicscentre.nl/
adrnl	Cerebrospinal Fluid (CSF)	Wishart, D.S., et al., HMDB: the Human Metabolome Database. Nucleic Acids Res, 2007. 35(Database issue): p. D521-6.http://www.metabolomicscentre.nl/
adrnl	Urine	Wishart, D.S., et al., HMDB: the Human Metabolome Database. Nucleic Acids Res, 2007. 35(Database issue): p. D521-6.http://www.metabolomicscentre.nl/
aflatoxin	Blood	Wishart, D.S., et al., HMDB: the Human Metabolome Database. Nucleic Acids Res, 2007. 35(Database issue): p. D521-6.
agm	Cerebrospinal Fluid (CSF)	Wishart, D.S., et al., HMDB: the Human Metabolome Database. Nucleic Acids Res, 2007. 35(Database issue): p. D521-6.
agm	Urine	Wishart, D.S., et al., HMDB: the Human Metabolome Database. Nucleic Acids Res, 2007. 35(Database issue): p. D521-6.
ahandrostan	Blood	Wishart, D.S., et al., HMDB: the Human Metabolome Database. Nucleic Acids Res, 2007. 35(Database issue): p. D521-6.
ahandrostan	Urine	Wishart, D.S., et al., HMDB: the Human Metabolome Database. Nucleic Acids Res, 2007. 35(Database issue): p. D521-6.
ahandrostanglc	Blood	Wishart, D.S., et al., HMDB: the Human Metabolome Database. Nucleic Acids Res, 2007. 35(Database issue): p. D521-6.
ahandrostanglc	Urine	Wishart, D.S., et al., HMDB: the Human Metabolome Database. Nucleic Acids Res, 2007. 35(Database issue): p. D521-6.
ahcys	Blood	Wishart, D.S., et al., HMDB: the Human Metabolome Database. Nucleic Acids Res, 2007. 35(Database issue): p. D521-6.Engelke, U., et al., Handbook of H-NMR spectroscopy in Inborn Errors of Metabolism Body fluid NMR apectroscopy and Brain MR spectroscopy. 3rd ed. 2014, Netherlands: Bruker.
ahcys	Cerebrospinal Fluid (CSF)	Wishart, D.S., et al., HMDB: the Human Metabolome Database. Nucleic Acids Res, 2007. 35(Database issue): p. D521-6.Engelke, U., et al., Handbook of H-NMR spectroscopy in Inborn Errors of Metabolism Body fluid NMR apectroscopy and Brain MR spectroscopy. 3rd ed. 2014, Netherlands: Bruker.
ahcys	Urine	Wishart, D.S., et al., HMDB: the Human Metabolome Database. Nucleic Acids Res, 2007. 35(Database issue): p. D521-6.Engelke, U., et al., Handbook of H-NMR spectroscopy in Inborn Errors of Metabolism Body fluid NMR apectroscopy and Brain MR spectroscopy. 3rd ed. 2014, Netherlands: Bruker.
ahcys	Blood	Wishart, D.S., et al., HMDB: the Human Metabolome Database. Nucleic Acids Res, 2007. 35(Database issue): p. D521-6.Engelke, U., et al., Handbook of H-NMR spectroscopy in Inborn Errors of Metabolism Body fluid NMR apectroscopy and Brain MR spectroscopy. 3rd ed. 2014, Netherlands: Bruker.
ahcys	Cerebrospinal Fluid (CSF)	Wishart, D.S., et al., HMDB: the Human Metabolome Database. Nucleic Acids Res, 2007. 35(Database issue): p. D521-6.Engelke, U., et al., Handbook of H-NMR spectroscopy in Inborn Errors of Metabolism Body fluid NMR apectroscopy and Brain MR spectroscopy. 3rd ed. 2014, Netherlands: Bruker.
ahcys	Urine	Wishart, D.S., et al., HMDB: the Human Metabolome Database. Nucleic Acids Res, 2007. 35(Database issue): p. D521-6.Engelke, U., et al., Handbook of H-NMR spectroscopy in Inborn Errors of Metabolism Body fluid NMR apectroscopy and Brain MR spectroscopy. 3rd ed. 2014, Netherlands: Bruker.
ahcys	Blood	Murray, R.K., Bender, D. A., Botham, K. M., Kennelly, P. J., Rodwell, V. W., Weil, P. A., A lange medical book: Harper's illustrated Biochemistry. 28th edition ed, ed. P.L.G. daryl K. granner, Frederick W. Keeley, Peter A. Mayes, Margaret L. Rand. 2009, New York, NY: Mc Graw Hill Medical.
aicar	Urine	Wishart, D.S., et al., HMDB: the Human Metabolome Database. Nucleic Acids Res, 2007. 35(Database issue): p. D521-6.Engelke, U., et al., Handbook of H-NMR spectroscopy in Inborn Errors of Metabolism Body fluid NMR apectroscopy and Brain MR spectroscopy. 3rd ed. 2014, Netherlands: Bruker.
aicar	Blood	Engelke, U., et al., Handbook of H-NMR spectroscopy in Inborn Errors of Metabolism Body fluid NMR apectroscopy and Brain MR spectroscopy. 3rd ed. 2014, Netherlands: Bruker.
air	Blood	PMID: 22424236
akg	Blood	PMID: 24816252.PMID: 24816252
akg	Blood	Wishart, D.S., et al., HMDB: the Human Metabolome Database. Nucleic Acids Res, 2007. 35(Database issue): p. D521-6.PMID: 24816252
akg	Urine	Wishart, D.S., et al., HMDB: the Human Metabolome Database. Nucleic Acids Res, 2007. 35(Database issue): p. D521-6.PMID: 24816252
akg	Cerebrospinal Fluid (CSF)	Wishart, D.S., et al., HMDB: the Human Metabolome Database. Nucleic Acids Res, 2007. 35(Database issue): p. D521-6.PMID: 24816252
akg	Blood	Wishart, D.S., et al., HMDB: the Human Metabolome Database. Nucleic Acids Res, 2007. 35(Database issue): p. D521-6.PMID: 24816252
akg	Blood	Wishart, D.S., et al., HMDB: the Human Metabolome Database. Nucleic Acids Res, 2007. 35(Database issue): p. D521-6.PMID: 24816252
akg	Cerebrospinal Fluid (CSF)	Wishart, D.S., et al., HMDB: the Human Metabolome Database. Nucleic Acids Res, 2007. 35(Database issue): p. D521-6.PMID: 24816252
akg	Urine	Wishart, D.S., et al., HMDB: the Human Metabolome Database. Nucleic Acids Res, 2007. 35(Database issue): p. D521-6.PMID: 24816252
akg	Feces	Wishart, D.S., et al., HMDB: the Human Metabolome Database. Nucleic Acids Res, 2007. 35(Database issue): p. D521-6.PMID: 24816252
akg	Blood	PMID: 24816252
ala_B	Blood	Wishart, D.S., et al., HMDB: the Human Metabolome Database. Nucleic Acids Res, 2007. 35(Database issue): p. D521-6.Engelke, U., et al., Handbook of H-NMR spectroscopy in Inborn Errors of Metabolism Body fluid NMR apectroscopy and Brain MR spectroscopy. 3rd ed. 2014, Netherlands: Bruker.
ala_B	Urine	Wishart, D.S., et al., HMDB: the Human Metabolome Database. Nucleic Acids Res, 2007. 35(Database issue): p. D521-6.Engelke, U., et al., Handbook of H-NMR spectroscopy in Inborn Errors of Metabolism Body fluid NMR apectroscopy and Brain MR spectroscopy. 3rd ed. 2014, Netherlands: Bruker.
ala_B	Cerebrospinal Fluid (CSF)	Wishart, D.S., et al., HMDB: the Human Metabolome Database. Nucleic Acids Res, 2007. 35(Database issue): p. D521-6.Engelke, U., et al., Handbook of H-NMR spectroscopy in Inborn Errors of Metabolism Body fluid NMR apectroscopy and Brain MR spectroscopy. 3rd ed. 2014, Netherlands: Bruker.
ala_B	Blood	Wishart, D.S., et al., HMDB: the Human Metabolome Database. Nucleic Acids Res, 2007. 35(Database issue): p. D521-6.Engelke, U., et al., Handbook of H-NMR spectroscopy in Inborn Errors of Metabolism Body fluid NMR apectroscopy and Brain MR spectroscopy. 3rd ed. 2014, Netherlands: Bruker.
ala_B	Urine	Wishart, D.S., et al., HMDB: the Human Metabolome Database. Nucleic Acids Res, 2007. 35(Database issue): p. D521-6.Engelke, U., et al., Handbook of H-NMR spectroscopy in Inborn Errors of Metabolism Body fluid NMR apectroscopy and Brain MR spectroscopy. 3rd ed. 2014, Netherlands: Bruker.
ala_B	Blood	Wishart, D.S., et al., HMDB: the Human Metabolome Database. Nucleic Acids Res, 2007. 35(Database issue): p. D521-6.Engelke, U., et al., Handbook of H-NMR spectroscopy in Inborn Errors of Metabolism Body fluid NMR apectroscopy and Brain MR spectroscopy. 3rd ed. 2014, Netherlands: Bruker.
ala_B	Cerebrospinal Fluid (CSF)	Wishart, D.S., et al., HMDB: the Human Metabolome Database. Nucleic Acids Res, 2007. 35(Database issue): p. D521-6.Engelke, U., et al., Handbook of H-NMR spectroscopy in Inborn Errors of Metabolism Body fluid NMR apectroscopy and Brain MR spectroscopy. 3rd ed. 2014, Netherlands: Bruker.
ala_B	Urine	Wishart, D.S., et al., HMDB: the Human Metabolome Database. Nucleic Acids Res, 2007. 35(Database issue): p. D521-6.Engelke, U., et al., Handbook of H-NMR spectroscopy in Inborn Errors of Metabolism Body fluid NMR apectroscopy and Brain MR spectroscopy. 3rd ed. 2014, Netherlands: Bruker.
ala_B	Feces	Wishart, D.S., et al., HMDB: the Human Metabolome Database. Nucleic Acids Res, 2007. 35(Database issue): p. D521-6.Engelke, U., et al., Handbook of H-NMR spectroscopy in Inborn Errors of Metabolism Body fluid NMR apectroscopy and Brain MR spectroscopy. 3rd ed. 2014, Netherlands: Bruker.
ala_D	Cerebrospinal Fluid (CSF)	Wishart, D.S., et al., HMDB: the Human Metabolome Database. Nucleic Acids Res, 2007. 35(Database issue): p. D521-6.
ala_D	Feces	Wishart, D.S., et al., HMDB: the Human Metabolome Database. Nucleic Acids Res, 2007. 35(Database issue): p. D521-6.
ala_L	Blood	PMID: 24816252.http://www.metabolomicscentre.nl/
ala_L	Blood	Saudubray, J.M., v.d.B. Georges, and J.H. Walter, Inborn Metabolic Diseases: Diagnosis and Treatment. 5th ed. 2012, Heidelberg: Springer-Verlag Berlin Heidelberg. PMID: 21325949.http://www.metabolomicscentre.nl/
ala_L	Blood	Wishart, D.S., et al., HMDB: the Human Metabolome Database. Nucleic Acids Res, 2007. 35(Database issue): p. D521-6.http://www.metabolomicscentre.nl/
ala_L	Urine	Wishart, D.S., et al., HMDB: the Human Metabolome Database. Nucleic Acids Res, 2007. 35(Database issue): p. D521-6.http://www.metabolomicscentre.nl/
ala_L	Cerebrospinal Fluid (CSF)	Wishart, D.S., et al., HMDB: the Human Metabolome Database. Nucleic Acids Res, 2007. 35(Database issue): p. D521-6.http://www.metabolomicscentre.nl/
ala_L	Blood	Wishart, D.S., et al., HMDB: the Human Metabolome Database. Nucleic Acids Res, 2007. 35(Database issue): p. D521-6.http://www.metabolomicscentre.nl/
ala_L	Blood	Wishart, D.S., et al., HMDB: the Human Metabolome Database. Nucleic Acids Res, 2007. 35(Database issue): p. D521-6.http://www.metabolomicscentre.nl/
ala_L	Cerebrospinal Fluid (CSF)	Wishart, D.S., et al., HMDB: the Human Metabolome Database. Nucleic Acids Res, 2007. 35(Database issue): p. D521-6.http://www.metabolomicscentre.nl/
ala_L	Urine	Wishart, D.S., et al., HMDB: the Human Metabolome Database. Nucleic Acids Res, 2007. 35(Database issue): p. D521-6.http://www.metabolomicscentre.nl/
ala_L	Feces	Wishart, D.S., et al., HMDB: the Human Metabolome Database. Nucleic Acids Res, 2007. 35(Database issue): p. D521-6.http://www.metabolomicscentre.nl/
ala_L	Blood	http://www.metabolomicscentre.nl/
alaala	Blood	Murray, R.K., Bender, D. A., Botham, K. M., Kennelly, P. J., Rodwell, V. W., Weil, P. A., A lange medical book: Harper's illustrated Biochemistry. 28th edition ed, ed. P.L.G. daryl K. granner, Frederick W. Keeley, Peter A. Mayes, Margaret L. Rand. 2009, New York, NY: Mc Graw Hill Medical.
alaargcys	Blood	PMID: 22424236
alaarggly	Blood	PMID: 22424236
alaasnleu	Blood	PMID: 22424236
alaglylys	Blood	PMID: 22424236
alahisala	Blood	PMID: 22424236
ala-L	Blood	Wishart, D.S., et al., HMDB: the Human Metabolome Database. Nucleic Acids Res, 2007. 35(Database issue): p. D521-6.PMID: 24816252
alalysthr	Blood	PMID: 22424236
aldstrn	Blood	Wishart, D.S., et al., HMDB: the Human Metabolome Database. Nucleic Acids Res, 2007. 35(Database issue): p. D521-6.PMID: 22424236
aldstrn	Urine	Wishart, D.S., et al., HMDB: the Human Metabolome Database. Nucleic Acids Res, 2007. 35(Database issue): p. D521-6.PMID: 22424236
aldstrn	Blood	PMID: 22424236
alltn	Blood	Wishart, D.S., et al., HMDB: the Human Metabolome Database. Nucleic Acids Res, 2007. 35(Database issue): p. D521-6.PMID: 24816252
alltn	Blood	Wishart, D.S., et al., HMDB: the Human Metabolome Database. Nucleic Acids Res, 2007. 35(Database issue): p. D521-6.PMID: 24816252
alltn	Cerebrospinal Fluid (CSF)	Wishart, D.S., et al., HMDB: the Human Metabolome Database. Nucleic Acids Res, 2007. 35(Database issue): p. D521-6.PMID: 24816252
alltn	Urine	Wishart, D.S., et al., HMDB: the Human Metabolome Database. Nucleic Acids Res, 2007. 35(Database issue): p. D521-6.PMID: 24816252
amet	Urine	Wishart, D.S., et al., HMDB: the Human Metabolome Database. Nucleic Acids Res, 2007. 35(Database issue): p. D521-6.Engelke, U., et al., Handbook of H-NMR spectroscopy in Inborn Errors of Metabolism Body fluid NMR apectroscopy and Brain MR spectroscopy. 3rd ed. 2014, Netherlands: Bruker.
amet	Blood	Wishart, D.S., et al., HMDB: the Human Metabolome Database. Nucleic Acids Res, 2007. 35(Database issue): p. D521-6.Engelke, U., et al., Handbook of H-NMR spectroscopy in Inborn Errors of Metabolism Body fluid NMR apectroscopy and Brain MR spectroscopy. 3rd ed. 2014, Netherlands: Bruker.
amet	Cerebrospinal Fluid (CSF)	Wishart, D.S., et al., HMDB: the Human Metabolome Database. Nucleic Acids Res, 2007. 35(Database issue): p. D521-6.Engelke, U., et al., Handbook of H-NMR spectroscopy in Inborn Errors of Metabolism Body fluid NMR apectroscopy and Brain MR spectroscopy. 3rd ed. 2014, Netherlands: Bruker.
amet	Urine	Wishart, D.S., et al., HMDB: the Human Metabolome Database. Nucleic Acids Res, 2007. 35(Database issue): p. D521-6.Engelke, U., et al., Handbook of H-NMR spectroscopy in Inborn Errors of Metabolism Body fluid NMR apectroscopy and Brain MR spectroscopy. 3rd ed. 2014, Netherlands: Bruker.
ametam	Blood	Wishart, D.S., et al., HMDB: the Human Metabolome Database. Nucleic Acids Res, 2007. 35(Database issue): p. D521-6.
ametam	Cerebrospinal Fluid (CSF)	Wishart, D.S., et al., HMDB: the Human Metabolome Database. Nucleic Acids Res, 2007. 35(Database issue): p. D521-6.
amp	Blood	Wishart, D.S., et al., HMDB: the Human Metabolome Database. Nucleic Acids Res, 2007. 35(Database issue): p. D521-6.
amp	Cerebrospinal Fluid (CSF)	Wishart, D.S., et al., HMDB: the Human Metabolome Database. Nucleic Acids Res, 2007. 35(Database issue): p. D521-6.
amp	Blood	Wishart, D.S., et al., HMDB: the Human Metabolome Database. Nucleic Acids Res, 2007. 35(Database issue): p. D521-6.
amp	Cerebrospinal Fluid (CSF)	Wishart, D.S., et al., HMDB: the Human Metabolome Database. Nucleic Acids Res, 2007. 35(Database issue): p. D521-6.
amp	Urine	Wishart, D.S., et al., HMDB: the Human Metabolome Database. Nucleic Acids Res, 2007. 35(Database issue): p. D521-6.
and19one	Blood	Wishart, D.S., et al., HMDB: the Human Metabolome Database. Nucleic Acids Res, 2007. 35(Database issue): p. D521-6.PMID: 21962087
andrstandn	Blood	Wishart, D.S., et al., HMDB: the Human Metabolome Database. Nucleic Acids Res, 2007. 35(Database issue): p. D521-6.
andrstndn	Blood	Wishart, D.S., et al., HMDB: the Human Metabolome Database. Nucleic Acids Res, 2007. 35(Database issue): p. D521-6.PMID: 22424236
andrstndn	Cerebrospinal Fluid (CSF)	Wishart, D.S., et al., HMDB: the Human Metabolome Database. Nucleic Acids Res, 2007. 35(Database issue): p. D521-6.PMID: 22424236
andrstndn	Urine	Wishart, D.S., et al., HMDB: the Human Metabolome Database. Nucleic Acids Res, 2007. 35(Database issue): p. D521-6.PMID: 22424236
andrstndn	Blood	PMID: 22424236
andrstrn	Blood	Wishart, D.S., et al., HMDB: the Human Metabolome Database. Nucleic Acids Res, 2007. 35(Database issue): p. D521-6.PMID: 22424236
andrstrn	Cerebrospinal Fluid (CSF)	Wishart, D.S., et al., HMDB: the Human Metabolome Database. Nucleic Acids Res, 2007. 35(Database issue): p. D521-6.PMID: 22424236
andrstrn	Urine	Wishart, D.S., et al., HMDB: the Human Metabolome Database. Nucleic Acids Res, 2007. 35(Database issue): p. D521-6.PMID: 22424236
andrstrn	Blood	PMID: 22424236
andrstrnglc	Blood	PMID: 22424236
andrstrnglc	Urine	PMID: 22424236
andrstrnglc	Blood	Wishart, D.S., et al., HMDB: the Human Metabolome Database. Nucleic Acids Res, 2007. 35(Database issue): p. D521-6.PMID: 22424236
andrstrnglc	Urine	Wishart, D.S., et al., HMDB: the Human Metabolome Database. Nucleic Acids Res, 2007. 35(Database issue): p. D521-6.PMID: 22424236
andrstrnglc	Blood	PMID: 22424236
anth	Blood	Wishart, D.S., et al., HMDB: the Human Metabolome Database. Nucleic Acids Res, 2007. 35(Database issue): p. D521-6.
anth	Urine	Wishart, D.S., et al., HMDB: the Human Metabolome Database. Nucleic Acids Res, 2007. 35(Database issue): p. D521-6.
anth	Cerebrospinal Fluid (CSF)	Wishart, D.S., et al., HMDB: the Human Metabolome Database. Nucleic Acids Res, 2007. 35(Database issue): p. D521-6.
anth	Blood	Wishart, D.S., et al., HMDB: the Human Metabolome Database. Nucleic Acids Res, 2007. 35(Database issue): p. D521-6.
anth	Cerebrospinal Fluid (CSF)	Wishart, D.S., et al., HMDB: the Human Metabolome Database. Nucleic Acids Res, 2007. 35(Database issue): p. D521-6.
anth	Urine	Wishart, D.S., et al., HMDB: the Human Metabolome Database. Nucleic Acids Res, 2007. 35(Database issue): p. D521-6.
ap4a	Blood	Wishart, D.S., et al., HMDB: the Human Metabolome Database. Nucleic Acids Res, 2007. 35(Database issue): p. D521-6.
appnn	Feces	Wishart, D.S., et al., HMDB: the Human Metabolome Database. Nucleic Acids Res, 2007. 35(Database issue): p. D521-6.
aprgstrn	Blood	Wishart, D.S., et al., HMDB: the Human Metabolome Database. Nucleic Acids Res, 2007. 35(Database issue): p. D521-6.
aprut	Blood	Wishart, D.S., et al., HMDB: the Human Metabolome Database. Nucleic Acids Res, 2007. 35(Database issue): p. D521-6.
aprut	Urine	Wishart, D.S., et al., HMDB: the Human Metabolome Database. Nucleic Acids Res, 2007. 35(Database issue): p. D521-6.
aqcobal	Blood	Wishart, D.S., et al., HMDB: the Human Metabolome Database. Nucleic Acids Res, 2007. 35(Database issue): p. D521-6.
arab_L	Blood	PMID: 24816252.Engelke, U., et al., Handbook of H-NMR spectroscopy in Inborn Errors of Metabolism Body fluid NMR apectroscopy and Brain MR spectroscopy. 3rd ed. 2014, Netherlands: Bruker.
arab_L	Blood	Wishart, D.S., et al., HMDB: the Human Metabolome Database. Nucleic Acids Res, 2007. 35(Database issue): p. D521-6.Engelke, U., et al., Handbook of H-NMR spectroscopy in Inborn Errors of Metabolism Body fluid NMR apectroscopy and Brain MR spectroscopy. 3rd ed. 2014, Netherlands: Bruker.
arab_L	Urine	Wishart, D.S., et al., HMDB: the Human Metabolome Database. Nucleic Acids Res, 2007. 35(Database issue): p. D521-6.Engelke, U., et al., Handbook of H-NMR spectroscopy in Inborn Errors of Metabolism Body fluid NMR apectroscopy and Brain MR spectroscopy. 3rd ed. 2014, Netherlands: Bruker.
arab_L	Cerebrospinal Fluid (CSF)	Wishart, D.S., et al., HMDB: the Human Metabolome Database. Nucleic Acids Res, 2007. 35(Database issue): p. D521-6.Engelke, U., et al., Handbook of H-NMR spectroscopy in Inborn Errors of Metabolism Body fluid NMR apectroscopy and Brain MR spectroscopy. 3rd ed. 2014, Netherlands: Bruker.
arab_L	Blood	Wishart, D.S., et al., HMDB: the Human Metabolome Database. Nucleic Acids Res, 2007. 35(Database issue): p. D521-6.Engelke, U., et al., Handbook of H-NMR spectroscopy in Inborn Errors of Metabolism Body fluid NMR apectroscopy and Brain MR spectroscopy. 3rd ed. 2014, Netherlands: Bruker.
arab_L	Urine	Wishart, D.S., et al., HMDB: the Human Metabolome Database. Nucleic Acids Res, 2007. 35(Database issue): p. D521-6.Engelke, U., et al., Handbook of H-NMR spectroscopy in Inborn Errors of Metabolism Body fluid NMR apectroscopy and Brain MR spectroscopy. 3rd ed. 2014, Netherlands: Bruker.
arab_L	Blood	Wishart, D.S., et al., HMDB: the Human Metabolome Database. Nucleic Acids Res, 2007. 35(Database issue): p. D521-6.Engelke, U., et al., Handbook of H-NMR spectroscopy in Inborn Errors of Metabolism Body fluid NMR apectroscopy and Brain MR spectroscopy. 3rd ed. 2014, Netherlands: Bruker.
arab_L	Cerebrospinal Fluid (CSF)	Wishart, D.S., et al., HMDB: the Human Metabolome Database. Nucleic Acids Res, 2007. 35(Database issue): p. D521-6.Engelke, U., et al., Handbook of H-NMR spectroscopy in Inborn Errors of Metabolism Body fluid NMR apectroscopy and Brain MR spectroscopy. 3rd ed. 2014, Netherlands: Bruker.
arab_L	Urine	Wishart, D.S., et al., HMDB: the Human Metabolome Database. Nucleic Acids Res, 2007. 35(Database issue): p. D521-6.Engelke, U., et al., Handbook of H-NMR spectroscopy in Inborn Errors of Metabolism Body fluid NMR apectroscopy and Brain MR spectroscopy. 3rd ed. 2014, Netherlands: Bruker.
arab-L	Blood	Wishart, D.S., et al., HMDB: the Human Metabolome Database. Nucleic Acids Res, 2007. 35(Database issue): p. D521-6.PMID: 24816252
arach	Blood	Wishart, D.S., et al., HMDB: the Human Metabolome Database. Nucleic Acids Res, 2007. 35(Database issue): p. D521-6.http://www.metabolomicscentre.nl/
arach	Blood	Wishart, D.S., et al., HMDB: the Human Metabolome Database. Nucleic Acids Res, 2007. 35(Database issue): p. D521-6.http://www.metabolomicscentre.nl/
arachd	Blood	PMID: 24816252.PMID: 24816252
arachd	Blood	Wishart, D.S., et al., HMDB: the Human Metabolome Database. Nucleic Acids Res, 2007. 35(Database issue): p. D521-6.PMID: 24816252
arachd	Urine	Wishart, D.S., et al., HMDB: the Human Metabolome Database. Nucleic Acids Res, 2007. 35(Database issue): p. D521-6.PMID: 24816252
arachd	Cerebrospinal Fluid (CSF)	Wishart, D.S., et al., HMDB: the Human Metabolome Database. Nucleic Acids Res, 2007. 35(Database issue): p. D521-6.PMID: 24816252
arachd	Blood	Wishart, D.S., et al., HMDB: the Human Metabolome Database. Nucleic Acids Res, 2007. 35(Database issue): p. D521-6.PMID: 24816252
arachd	Blood	Wishart, D.S., et al., HMDB: the Human Metabolome Database. Nucleic Acids Res, 2007. 35(Database issue): p. D521-6.PMID: 24816252
arachd	Cerebrospinal Fluid (CSF)	Wishart, D.S., et al., HMDB: the Human Metabolome Database. Nucleic Acids Res, 2007. 35(Database issue): p. D521-6.PMID: 24816252
arachd	Urine	Wishart, D.S., et al., HMDB: the Human Metabolome Database. Nucleic Acids Res, 2007. 35(Database issue): p. D521-6.PMID: 24816252
aracheth	Blood	Wishart, D.S., et al., HMDB: the Human Metabolome Database. Nucleic Acids Res, 2007. 35(Database issue): p. D521-6.http://www.metabolomicscentre.nl/
arg_D	Blood	PMID: 20037589, PMID: 16032513, PMID: 21852955.
arg_L	Blood	PMID: 24816252.PMID: 20037589, PMID: 16032513, PMID: 21852955
arg_L	Blood	Saudubray, J.M., v.d.B. Georges, and J.H. Walter, Inborn Metabolic Diseases: Diagnosis and Treatment. 5th ed. 2012, Heidelberg: Springer-Verlag Berlin Heidelberg. PMID: 21325949.PMID: 20037589, PMID: 16032513, PMID: 21852955
arg_L	Blood	Wishart, D.S., et al., HMDB: the Human Metabolome Database. Nucleic Acids Res, 2007. 35(Database issue): p. D521-6.PMID: 20037589, PMID: 16032513, PMID: 21852955
arg_L	Urine	Wishart, D.S., et al., HMDB: the Human Metabolome Database. Nucleic Acids Res, 2007. 35(Database issue): p. D521-6.PMID: 20037589, PMID: 16032513, PMID: 21852955
arg_L	Cerebrospinal Fluid (CSF)	Wishart, D.S., et al., HMDB: the Human Metabolome Database. Nucleic Acids Res, 2007. 35(Database issue): p. D521-6.PMID: 20037589, PMID: 16032513, PMID: 21852955
arg_L	Blood	Wishart, D.S., et al., HMDB: the Human Metabolome Database. Nucleic Acids Res, 2007. 35(Database issue): p. D521-6.PMID: 20037589, PMID: 16032513, PMID: 21852955
arg_L	Blood	Wishart, D.S., et al., HMDB: the Human Metabolome Database. Nucleic Acids Res, 2007. 35(Database issue): p. D521-6.PMID: 20037589, PMID: 16032513, PMID: 21852955
arg_L	Cerebrospinal Fluid (CSF)	Wishart, D.S., et al., HMDB: the Human Metabolome Database. Nucleic Acids Res, 2007. 35(Database issue): p. D521-6.PMID: 20037589, PMID: 16032513, PMID: 21852955
arg_L	Urine	Wishart, D.S., et al., HMDB: the Human Metabolome Database. Nucleic Acids Res, 2007. 35(Database issue): p. D521-6.PMID: 20037589, PMID: 16032513, PMID: 21852955
arg_L	Feces	Wishart, D.S., et al., HMDB: the Human Metabolome Database. Nucleic Acids Res, 2007. 35(Database issue): p. D521-6.PMID: 20037589, PMID: 16032513, PMID: 21852955
arg_L	Blood	PMID: 20037589, PMID: 16032513, PMID: 21852955
arg_L	Blood	PMID: 20037589, PMID: 16032513, PMID: 21852955.PMID: 20037589, PMID: 16032513, PMID: 21852955
argalaala	Blood	PMID: 22424236
argalaphe	Blood	PMID: 22424236
argalathr	Blood	PMID: 22424236
argarg	Blood	PMID: 22424236
argarglys	Blood	PMID: 22424236
argargmet	Blood	PMID: 22424236
argcysgly	Blood	PMID: 22424236
argcysser	Blood	PMID: 22424236
arggluglu	Blood	PMID: 22424236
argglupro	Blood	PMID: 22424236
argglygly	Blood	PMID: 22424236
arghisthr	Blood	PMID: 22424236
arg-L	Blood	Wishart, D.S., et al., HMDB: the Human Metabolome Database. Nucleic Acids Res, 2007. 35(Database issue): p. D521-6.PMID: 24816252
argleuphe	Blood	PMID: 22424236
arglysasp	Blood	PMID: 22424236
argphearg	Blood	PMID: 22424236
argpromet	Blood	PMID: 22424236
argprothr	Blood	PMID: 22424236
argserser	Blood	PMID: 22424236
argsuc	Blood	Saudubray, J.M., v.d.B. Georges, and J.H. Walter, Inborn Metabolic Diseases: Diagnosis and Treatment. 5th ed. 2012, Heidelberg: Springer-Verlag Berlin Heidelberg. PMID: 21325949.Engelke, U., et al., Handbook of H-NMR spectroscopy in Inborn Errors of Metabolism Body fluid NMR apectroscopy and Brain MR spectroscopy. 3rd ed. 2014, Netherlands: Bruker.
argsuc	Urine	Wishart, D.S., et al., HMDB: the Human Metabolome Database. Nucleic Acids Res, 2007. 35(Database issue): p. D521-6.Engelke, U., et al., Handbook of H-NMR spectroscopy in Inborn Errors of Metabolism Body fluid NMR apectroscopy and Brain MR spectroscopy. 3rd ed. 2014, Netherlands: Bruker.
argsuc	Blood	Wishart, D.S., et al., HMDB: the Human Metabolome Database. Nucleic Acids Res, 2007. 35(Database issue): p. D521-6.Engelke, U., et al., Handbook of H-NMR spectroscopy in Inborn Errors of Metabolism Body fluid NMR apectroscopy and Brain MR spectroscopy. 3rd ed. 2014, Netherlands: Bruker.
argsuc	Urine	Wishart, D.S., et al., HMDB: the Human Metabolome Database. Nucleic Acids Res, 2007. 35(Database issue): p. D521-6.Engelke, U., et al., Handbook of H-NMR spectroscopy in Inborn Errors of Metabolism Body fluid NMR apectroscopy and Brain MR spectroscopy. 3rd ed. 2014, Netherlands: Bruker.
argtyrval	Blood	PMID: 22424236
argvalcys	Blood	PMID: 22424236
argvaltrp	Blood	PMID: 22424236
ascb_L	Blood	PMID: 24816252.PMID: 24816252
ascb_L	Blood	Wishart, D.S., et al., HMDB: the Human Metabolome Database. Nucleic Acids Res, 2007. 35(Database issue): p. D521-6.PMID: 24816252
ascb_L	Urine	Wishart, D.S., et al., HMDB: the Human Metabolome Database. Nucleic Acids Res, 2007. 35(Database issue): p. D521-6.PMID: 24816252
ascb_L	Cerebrospinal Fluid (CSF)	Wishart, D.S., et al., HMDB: the Human Metabolome Database. Nucleic Acids Res, 2007. 35(Database issue): p. D521-6.PMID: 24816252
ascb_L	Blood	Wishart, D.S., et al., HMDB: the Human Metabolome Database. Nucleic Acids Res, 2007. 35(Database issue): p. D521-6.PMID: 24816252
ascb_L	Blood	Wishart, D.S., et al., HMDB: the Human Metabolome Database. Nucleic Acids Res, 2007. 35(Database issue): p. D521-6.PMID: 24816252
ascb_L	Cerebrospinal Fluid (CSF)	Wishart, D.S., et al., HMDB: the Human Metabolome Database. Nucleic Acids Res, 2007. 35(Database issue): p. D521-6.PMID: 24816252
ascb_L	Urine	Wishart, D.S., et al., HMDB: the Human Metabolome Database. Nucleic Acids Res, 2007. 35(Database issue): p. D521-6.PMID: 24816252
asn_L	Blood	PMID: 24816252.http://www.metabolomicscentre.nl/
asn_L	Blood	Saudubray, J.M., v.d.B. Georges, and J.H. Walter, Inborn Metabolic Diseases: Diagnosis and Treatment. 5th ed. 2012, Heidelberg: Springer-Verlag Berlin Heidelberg. PMID: 21325949.http://www.metabolomicscentre.nl/
asn_L	Blood	Wishart, D.S., et al., HMDB: the Human Metabolome Database. Nucleic Acids Res, 2007. 35(Database issue): p. D521-6.http://www.metabolomicscentre.nl/
asn_L	Urine	Wishart, D.S., et al., HMDB: the Human Metabolome Database. Nucleic Acids Res, 2007. 35(Database issue): p. D521-6.http://www.metabolomicscentre.nl/
asn_L	Cerebrospinal Fluid (CSF)	Wishart, D.S., et al., HMDB: the Human Metabolome Database. Nucleic Acids Res, 2007. 35(Database issue): p. D521-6.http://www.metabolomicscentre.nl/
asn_L	Blood	Wishart, D.S., et al., HMDB: the Human Metabolome Database. Nucleic Acids Res, 2007. 35(Database issue): p. D521-6.http://www.metabolomicscentre.nl/
asn_L	Blood	Wishart, D.S., et al., HMDB: the Human Metabolome Database. Nucleic Acids Res, 2007. 35(Database issue): p. D521-6.http://www.metabolomicscentre.nl/
asn_L	Cerebrospinal Fluid (CSF)	Wishart, D.S., et al., HMDB: the Human Metabolome Database. Nucleic Acids Res, 2007. 35(Database issue): p. D521-6.http://www.metabolomicscentre.nl/
asn_L	Urine	Wishart, D.S., et al., HMDB: the Human Metabolome Database. Nucleic Acids Res, 2007. 35(Database issue): p. D521-6.http://www.metabolomicscentre.nl/
asn_L	Feces	Wishart, D.S., et al., HMDB: the Human Metabolome Database. Nucleic Acids Res, 2007. 35(Database issue): p. D521-6.http://www.metabolomicscentre.nl/
asnasnarg	Blood	PMID: 22424236
asncyscys	Blood	PMID: 22424236
asn-L	Blood	Wishart, D.S., et al., HMDB: the Human Metabolome Database. Nucleic Acids Res, 2007. 35(Database issue): p. D521-6.PMID: 24816252
asnmetpro	Blood	PMID: 22424236
asnpheasp	Blood	PMID: 22424236
asnphecys	Blood	PMID: 22424236
asntyrgly	Blood	PMID: 22424236
asntyrphe	Blood	PMID: 22424236
asntyrthr	Blood	PMID: 22424236
asp_D	Blood	Wishart, D.S., et al., HMDB: the Human Metabolome Database. Nucleic Acids Res, 2007. 35(Database issue): p. D521-6.http://www.metabolomicscentre.nl/
asp_D	Blood	Wishart, D.S., et al., HMDB: the Human Metabolome Database. Nucleic Acids Res, 2007. 35(Database issue): p. D521-6.http://www.metabolomicscentre.nl/
asp_D	Urine	Wishart, D.S., et al., HMDB: the Human Metabolome Database. Nucleic Acids Res, 2007. 35(Database issue): p. D521-6.http://www.metabolomicscentre.nl/
asp_D	Feces	Wishart, D.S., et al., HMDB: the Human Metabolome Database. Nucleic Acids Res, 2007. 35(Database issue): p. D521-6.http://www.metabolomicscentre.nl/
asp_L	Blood	PMID: 24816252.Engelke, U., et al., Handbook of H-NMR spectroscopy in Inborn Errors of Metabolism Body fluid NMR apectroscopy and Brain MR spectroscopy. 3rd ed. 2014, Netherlands: Bruker.
asp_L	Blood	Saudubray, J.M., v.d.B. Georges, and J.H. Walter, Inborn Metabolic Diseases: Diagnosis and Treatment. 5th ed. 2012, Heidelberg: Springer-Verlag Berlin Heidelberg. PMID: 21325949.Engelke, U., et al., Handbook of H-NMR spectroscopy in Inborn Errors of Metabolism Body fluid NMR apectroscopy and Brain MR spectroscopy. 3rd ed. 2014, Netherlands: Bruker.
asp_L	Blood	Wishart, D.S., et al., HMDB: the Human Metabolome Database. Nucleic Acids Res, 2007. 35(Database issue): p. D521-6.Engelke, U., et al., Handbook of H-NMR spectroscopy in Inborn Errors of Metabolism Body fluid NMR apectroscopy and Brain MR spectroscopy. 3rd ed. 2014, Netherlands: Bruker.
asp_L	Urine	Wishart, D.S., et al., HMDB: the Human Metabolome Database. Nucleic Acids Res, 2007. 35(Database issue): p. D521-6.Engelke, U., et al., Handbook of H-NMR spectroscopy in Inborn Errors of Metabolism Body fluid NMR apectroscopy and Brain MR spectroscopy. 3rd ed. 2014, Netherlands: Bruker.
asp_L	Cerebrospinal Fluid (CSF)	Wishart, D.S., et al., HMDB: the Human Metabolome Database. Nucleic Acids Res, 2007. 35(Database issue): p. D521-6.Engelke, U., et al., Handbook of H-NMR spectroscopy in Inborn Errors of Metabolism Body fluid NMR apectroscopy and Brain MR spectroscopy. 3rd ed. 2014, Netherlands: Bruker.
asp_L	Blood	Wishart, D.S., et al., HMDB: the Human Metabolome Database. Nucleic Acids Res, 2007. 35(Database issue): p. D521-6.Engelke, U., et al., Handbook of H-NMR spectroscopy in Inborn Errors of Metabolism Body fluid NMR apectroscopy and Brain MR spectroscopy. 3rd ed. 2014, Netherlands: Bruker.
asp_L	Urine	Wishart, D.S., et al., HMDB: the Human Metabolome Database. Nucleic Acids Res, 2007. 35(Database issue): p. D521-6.Engelke, U., et al., Handbook of H-NMR spectroscopy in Inborn Errors of Metabolism Body fluid NMR apectroscopy and Brain MR spectroscopy. 3rd ed. 2014, Netherlands: Bruker.
asp_L	Blood	Wishart, D.S., et al., HMDB: the Human Metabolome Database. Nucleic Acids Res, 2007. 35(Database issue): p. D521-6.Engelke, U., et al., Handbook of H-NMR spectroscopy in Inborn Errors of Metabolism Body fluid NMR apectroscopy and Brain MR spectroscopy. 3rd ed. 2014, Netherlands: Bruker.
asp_L	Blood	Wishart, D.S., et al., HMDB: the Human Metabolome Database. Nucleic Acids Res, 2007. 35(Database issue): p. D521-6.Engelke, U., et al., Handbook of H-NMR spectroscopy in Inborn Errors of Metabolism Body fluid NMR apectroscopy and Brain MR spectroscopy. 3rd ed. 2014, Netherlands: Bruker.
asp_L	Cerebrospinal Fluid (CSF)	Wishart, D.S., et al., HMDB: the Human Metabolome Database. Nucleic Acids Res, 2007. 35(Database issue): p. D521-6.Engelke, U., et al., Handbook of H-NMR spectroscopy in Inborn Errors of Metabolism Body fluid NMR apectroscopy and Brain MR spectroscopy. 3rd ed. 2014, Netherlands: Bruker.
asp_L	Urine	Wishart, D.S., et al., HMDB: the Human Metabolome Database. Nucleic Acids Res, 2007. 35(Database issue): p. D521-6.Engelke, U., et al., Handbook of H-NMR spectroscopy in Inborn Errors of Metabolism Body fluid NMR apectroscopy and Brain MR spectroscopy. 3rd ed. 2014, Netherlands: Bruker.
asp_L	Feces	Wishart, D.S., et al., HMDB: the Human Metabolome Database. Nucleic Acids Res, 2007. 35(Database issue): p. D521-6.Engelke, U., et al., Handbook of H-NMR spectroscopy in Inborn Errors of Metabolism Body fluid NMR apectroscopy and Brain MR spectroscopy. 3rd ed. 2014, Netherlands: Bruker.
aspalaarg	Blood	PMID: 22424236
aspasnglu	Blood	PMID: 22424236
aspglu	Blood	PMID: 22424236
aspglupro	Blood	PMID: 22424236
aspglutrp	Blood	PMID: 22424236
asphiscys	Blood	PMID: 22424236
asphispro	Blood	PMID: 22424236
asp-L	Blood	Wishart, D.S., et al., HMDB: the Human Metabolome Database. Nucleic Acids Res, 2007. 35(Database issue): p. D521-6.PMID: 24816252
asplysglu	Blood	PMID: 22424236
asplyshis	Blood	PMID: 22424236
aspmetasp	Blood	PMID: 22424236
aspprolys	Blood	PMID: 22424236
aspvalasn	Blood	PMID: 22424236
atp	Blood	Wishart, D.S., et al., HMDB: the Human Metabolome Database. Nucleic Acids Res, 2007. 35(Database issue): p. D521-6.
atp	Cerebrospinal Fluid (CSF)	Wishart, D.S., et al., HMDB: the Human Metabolome Database. Nucleic Acids Res, 2007. 35(Database issue): p. D521-6.
atp	Blood	Wishart, D.S., et al., HMDB: the Human Metabolome Database. Nucleic Acids Res, 2007. 35(Database issue): p. D521-6.
atp	Cerebrospinal Fluid (CSF)	Wishart, D.S., et al., HMDB: the Human Metabolome Database. Nucleic Acids Res, 2007. 35(Database issue): p. D521-6.
avite1	Blood	PMID: 24816252.PMID: 24816252
avite1	Blood	Wishart, D.S., et al., HMDB: the Human Metabolome Database. Nucleic Acids Res, 2007. 35(Database issue): p. D521-6.PMID: 24816252
avite1	Urine	Wishart, D.S., et al., HMDB: the Human Metabolome Database. Nucleic Acids Res, 2007. 35(Database issue): p. D521-6.PMID: 24816252
avite1	Cerebrospinal Fluid (CSF)	Wishart, D.S., et al., HMDB: the Human Metabolome Database. Nucleic Acids Res, 2007. 35(Database issue): p. D521-6.PMID: 24816252
avite1	Blood	Wishart, D.S., et al., HMDB: the Human Metabolome Database. Nucleic Acids Res, 2007. 35(Database issue): p. D521-6.PMID: 24816252
avite1	Blood	Wishart, D.S., et al., HMDB: the Human Metabolome Database. Nucleic Acids Res, 2007. 35(Database issue): p. D521-6.PMID: 24816252
avite1	Cerebrospinal Fluid (CSF)	Wishart, D.S., et al., HMDB: the Human Metabolome Database. Nucleic Acids Res, 2007. 35(Database issue): p. D521-6.PMID: 24816252
avite1	Feces	Wishart, D.S., et al., HMDB: the Human Metabolome Database. Nucleic Acids Res, 2007. 35(Database issue): p. D521-6.PMID: 24816252
avite2	Blood	Wishart, D.S., et al., HMDB: the Human Metabolome Database. Nucleic Acids Res, 2007. 35(Database issue): p. D521-6.
bgly	Blood	Wishart, D.S., et al., HMDB: the Human Metabolome Database. Nucleic Acids Res, 2007. 35(Database issue): p. D521-6.http://www.metabolomicscentre.nl/
bgly	Blood	Wishart, D.S., et al., HMDB: the Human Metabolome Database. Nucleic Acids Res, 2007. 35(Database issue): p. D521-6.http://www.metabolomicscentre.nl/
bgly	Cerebrospinal Fluid (CSF)	Wishart, D.S., et al., HMDB: the Human Metabolome Database. Nucleic Acids Res, 2007. 35(Database issue): p. D521-6.http://www.metabolomicscentre.nl/
bgly	Urine	Wishart, D.S., et al., HMDB: the Human Metabolome Database. Nucleic Acids Res, 2007. 35(Database issue): p. D521-6.http://www.metabolomicscentre.nl/
bhb	Blood	PMID: 24816252.PMID: 24816252
bhb	Blood	Wishart, D.S., et al., HMDB: the Human Metabolome Database. Nucleic Acids Res, 2007. 35(Database issue): p. D521-6.PMID: 24816252
bhb	Urine	Wishart, D.S., et al., HMDB: the Human Metabolome Database. Nucleic Acids Res, 2007. 35(Database issue): p. D521-6.PMID: 24816252
bhb	Cerebrospinal Fluid (CSF)	Wishart, D.S., et al., HMDB: the Human Metabolome Database. Nucleic Acids Res, 2007. 35(Database issue): p. D521-6.PMID: 24816252
bhb	Blood	Wishart, D.S., et al., HMDB: the Human Metabolome Database. Nucleic Acids Res, 2007. 35(Database issue): p. D521-6.PMID: 24816252
bhb	Urine	Wishart, D.S., et al., HMDB: the Human Metabolome Database. Nucleic Acids Res, 2007. 35(Database issue): p. D521-6.PMID: 24816252
bhb	Blood	Wishart, D.S., et al., HMDB: the Human Metabolome Database. Nucleic Acids Res, 2007. 35(Database issue): p. D521-6.PMID: 24816252
bhb	Cerebrospinal Fluid (CSF)	Wishart, D.S., et al., HMDB: the Human Metabolome Database. Nucleic Acids Res, 2007. 35(Database issue): p. D521-6.PMID: 24816252
bhb	Urine	Wishart, D.S., et al., HMDB: the Human Metabolome Database. Nucleic Acids Res, 2007. 35(Database issue): p. D521-6.PMID: 24816252
bildglcur	Blood	Wishart, D.S., et al., HMDB: the Human Metabolome Database. Nucleic Acids Res, 2007. 35(Database issue): p. D521-6.
bildglcur	Urine	Wishart, D.S., et al., HMDB: the Human Metabolome Database. Nucleic Acids Res, 2007. 35(Database issue): p. D521-6.
bilirub	Blood	PMID: 24816252.PMID: 24816252
bilirub	Blood	Wishart, D.S., et al., HMDB: the Human Metabolome Database. Nucleic Acids Res, 2007. 35(Database issue): p. D521-6.PMID: 24816252
bilirub	Urine	Wishart, D.S., et al., HMDB: the Human Metabolome Database. Nucleic Acids Res, 2007. 35(Database issue): p. D521-6.PMID: 24816252
bilirub	Cerebrospinal Fluid (CSF)	Wishart, D.S., et al., HMDB: the Human Metabolome Database. Nucleic Acids Res, 2007. 35(Database issue): p. D521-6.PMID: 24816252
bilirub	Blood	Wishart, D.S., et al., HMDB: the Human Metabolome Database. Nucleic Acids Res, 2007. 35(Database issue): p. D521-6.PMID: 24816252
bilirub	Blood	Wishart, D.S., et al., HMDB: the Human Metabolome Database. Nucleic Acids Res, 2007. 35(Database issue): p. D521-6.PMID: 24816252
bilirub	Cerebrospinal Fluid (CSF)	Wishart, D.S., et al., HMDB: the Human Metabolome Database. Nucleic Acids Res, 2007. 35(Database issue): p. D521-6.PMID: 24816252
bilirub	Urine	Wishart, D.S., et al., HMDB: the Human Metabolome Database. Nucleic Acids Res, 2007. 35(Database issue): p. D521-6.PMID: 24816252
biliverd	Blood	Wishart, D.S., et al., HMDB: the Human Metabolome Database. Nucleic Acids Res, 2007. 35(Database issue): p. D521-6.PMID: 24816252
biliverd	Blood	PMID: 24816252
biocyt	Blood	PMID: 22424236
btn	Blood	Wishart, D.S., et al., HMDB: the Human Metabolome Database. Nucleic Acids Res, 2007. 35(Database issue): p. D521-6.
btn	Urine	Wishart, D.S., et al., HMDB: the Human Metabolome Database. Nucleic Acids Res, 2007. 35(Database issue): p. D521-6.
btn	Cerebrospinal Fluid (CSF)	Wishart, D.S., et al., HMDB: the Human Metabolome Database. Nucleic Acids Res, 2007. 35(Database issue): p. D521-6.
btn	Blood	Wishart, D.S., et al., HMDB: the Human Metabolome Database. Nucleic Acids Res, 2007. 35(Database issue): p. D521-6.
btn	Cerebrospinal Fluid (CSF)	Wishart, D.S., et al., HMDB: the Human Metabolome Database. Nucleic Acids Res, 2007. 35(Database issue): p. D521-6.
btn	Urine	Wishart, D.S., et al., HMDB: the Human Metabolome Database. Nucleic Acids Res, 2007. 35(Database issue): p. D521-6.
but	Blood	Wishart, D.S., et al., HMDB: the Human Metabolome Database. Nucleic Acids Res, 2007. 35(Database issue): p. D521-6.
but	Urine	Wishart, D.S., et al., HMDB: the Human Metabolome Database. Nucleic Acids Res, 2007. 35(Database issue): p. D521-6.
but	Cerebrospinal Fluid (CSF)	Wishart, D.S., et al., HMDB: the Human Metabolome Database. Nucleic Acids Res, 2007. 35(Database issue): p. D521-6.
but	Blood	Wishart, D.S., et al., HMDB: the Human Metabolome Database. Nucleic Acids Res, 2007. 35(Database issue): p. D521-6.
but	Cerebrospinal Fluid (CSF)	Wishart, D.S., et al., HMDB: the Human Metabolome Database. Nucleic Acids Res, 2007. 35(Database issue): p. D521-6.
but	Urine	Wishart, D.S., et al., HMDB: the Human Metabolome Database. Nucleic Acids Res, 2007. 35(Database issue): p. D521-6.
but	Feces	Wishart, D.S., et al., HMDB: the Human Metabolome Database. Nucleic Acids Res, 2007. 35(Database issue): p. D521-6.
bvite	Blood	Wishart, D.S., et al., HMDB: the Human Metabolome Database. Nucleic Acids Res, 2007. 35(Database issue): p. D521-6.PMID: 22424236
bvite	Blood	PMID: 22424236
bz	Blood	Wishart, D.S., et al., HMDB: the Human Metabolome Database. Nucleic Acids Res, 2007. 35(Database issue): p. D521-6.PMID: 24816252
bz	Blood	Wishart, D.S., et al., HMDB: the Human Metabolome Database. Nucleic Acids Res, 2007. 35(Database issue): p. D521-6.PMID: 24816252
bz	Urine	Wishart, D.S., et al., HMDB: the Human Metabolome Database. Nucleic Acids Res, 2007. 35(Database issue): p. D521-6.PMID: 24816252
bz	Feces	Wishart, D.S., et al., HMDB: the Human Metabolome Database. Nucleic Acids Res, 2007. 35(Database issue): p. D521-6.PMID: 24816252
bz	Blood	PMID: 24816252
C01507	Blood	Wishart, D.S., et al., HMDB: the Human Metabolome Database. Nucleic Acids Res, 2007. 35(Database issue): p. D521-6.
C01507	Feces	Wishart, D.S., et al., HMDB: the Human Metabolome Database. Nucleic Acids Res, 2007. 35(Database issue): p. D521-6.
C01601	Feces	Wishart, D.S., et al., HMDB: the Human Metabolome Database. Nucleic Acids Res, 2007. 35(Database issue): p. D521-6.
C02356	Blood	Wishart, D.S., et al., HMDB: the Human Metabolome Database. Nucleic Acids Res, 2007. 35(Database issue): p. D521-6.http://www.metabolomicscentre.nl/
C02356	Blood	Wishart, D.S., et al., HMDB: the Human Metabolome Database. Nucleic Acids Res, 2007. 35(Database issue): p. D521-6.http://www.metabolomicscentre.nl/
C02356	Cerebrospinal Fluid (CSF)	Wishart, D.S., et al., HMDB: the Human Metabolome Database. Nucleic Acids Res, 2007. 35(Database issue): p. D521-6.http://www.metabolomicscentre.nl/
C02356	Urine	Wishart, D.S., et al., HMDB: the Human Metabolome Database. Nucleic Acids Res, 2007. 35(Database issue): p. D521-6.http://www.metabolomicscentre.nl/
C02356	Feces	Wishart, D.S., et al., HMDB: the Human Metabolome Database. Nucleic Acids Res, 2007. 35(Database issue): p. D521-6.http://www.metabolomicscentre.nl/
C02469	Urine	Wishart, D.S., et al., HMDB: the Human Metabolome Database. Nucleic Acids Res, 2007. 35(Database issue): p. D521-6.
C02470	Urine	Wishart, D.S., et al., HMDB: the Human Metabolome Database. Nucleic Acids Res, 2007. 35(Database issue): p. D521-6.Engelke, U., et al., Handbook of H-NMR spectroscopy in Inborn Errors of Metabolism Body fluid NMR apectroscopy and Brain MR spectroscopy. 3rd ed. 2014, Netherlands: Bruker.
C02470	Blood	Wishart, D.S., et al., HMDB: the Human Metabolome Database. Nucleic Acids Res, 2007. 35(Database issue): p. D521-6.Engelke, U., et al., Handbook of H-NMR spectroscopy in Inborn Errors of Metabolism Body fluid NMR apectroscopy and Brain MR spectroscopy. 3rd ed. 2014, Netherlands: Bruker.
C02470	Urine	Wishart, D.S., et al., HMDB: the Human Metabolome Database. Nucleic Acids Res, 2007. 35(Database issue): p. D521-6.Engelke, U., et al., Handbook of H-NMR spectroscopy in Inborn Errors of Metabolism Body fluid NMR apectroscopy and Brain MR spectroscopy. 3rd ed. 2014, Netherlands: Bruker.
C02528	Blood	Wishart, D.S., et al., HMDB: the Human Metabolome Database. Nucleic Acids Res, 2007. 35(Database issue): p. D521-6.
C02528	Blood	Wishart, D.S., et al., HMDB: the Human Metabolome Database. Nucleic Acids Res, 2007. 35(Database issue): p. D521-6.
C02528	Urine	Wishart, D.S., et al., HMDB: the Human Metabolome Database. Nucleic Acids Res, 2007. 35(Database issue): p. D521-6.
C02528	Feces	Wishart, D.S., et al., HMDB: the Human Metabolome Database. Nucleic Acids Res, 2007. 35(Database issue): p. D521-6.
C02712	Blood	Wishart, D.S., et al., HMDB: the Human Metabolome Database. Nucleic Acids Res, 2007. 35(Database issue): p. D521-6.Engelke, U., et al., Handbook of H-NMR spectroscopy in Inborn Errors of Metabolism Body fluid NMR apectroscopy and Brain MR spectroscopy. 3rd ed. 2014, Netherlands: Bruker.
C02712	Urine	Wishart, D.S., et al., HMDB: the Human Metabolome Database. Nucleic Acids Res, 2007. 35(Database issue): p. D521-6.Engelke, U., et al., Handbook of H-NMR spectroscopy in Inborn Errors of Metabolism Body fluid NMR apectroscopy and Brain MR spectroscopy. 3rd ed. 2014, Netherlands: Bruker.
C03413	Blood	Wishart, D.S., et al., HMDB: the Human Metabolome Database. Nucleic Acids Res, 2007. 35(Database issue): p. D521-6.
C03413	Urine	Wishart, D.S., et al., HMDB: the Human Metabolome Database. Nucleic Acids Res, 2007. 35(Database issue): p. D521-6.
C03681	Blood	Wishart, D.S., et al., HMDB: the Human Metabolome Database. Nucleic Acids Res, 2007. 35(Database issue): p. D521-6.
C03990	Blood	Wishart, D.S., et al., HMDB: the Human Metabolome Database. Nucleic Acids Res, 2007. 35(Database issue): p. D521-6.
C04483	Blood	Wishart, D.S., et al., HMDB: the Human Metabolome Database. Nucleic Acids Res, 2007. 35(Database issue): p. D521-6.PMID: 24816252
C04483	Blood	Wishart, D.S., et al., HMDB: the Human Metabolome Database. Nucleic Acids Res, 2007. 35(Database issue): p. D521-6.PMID: 24816252
C04483	Urine	Wishart, D.S., et al., HMDB: the Human Metabolome Database. Nucleic Acids Res, 2007. 35(Database issue): p. D521-6.PMID: 24816252
C04483	Feces	Wishart, D.S., et al., HMDB: the Human Metabolome Database. Nucleic Acids Res, 2007. 35(Database issue): p. D521-6.PMID: 24816252
C04685	Blood	Wishart, D.S., et al., HMDB: the Human Metabolome Database. Nucleic Acids Res, 2007. 35(Database issue): p. D521-6.
C04717	Blood	Wishart, D.S., et al., HMDB: the Human Metabolome Database. Nucleic Acids Res, 2007. 35(Database issue): p. D521-6.http://www.metabolomicscentre.nl/
C04717	Blood	Wishart, D.S., et al., HMDB: the Human Metabolome Database. Nucleic Acids Res, 2007. 35(Database issue): p. D521-6.http://www.metabolomicscentre.nl/
C04805	Blood	Wishart, D.S., et al., HMDB: the Human Metabolome Database. Nucleic Acids Res, 2007. 35(Database issue): p. D521-6.http://www.metabolomicscentre.nl/
C04805	Blood	Wishart, D.S., et al., HMDB: the Human Metabolome Database. Nucleic Acids Res, 2007. 35(Database issue): p. D521-6.http://www.metabolomicscentre.nl/
C04805	Cerebrospinal Fluid (CSF)	Wishart, D.S., et al., HMDB: the Human Metabolome Database. Nucleic Acids Res, 2007. 35(Database issue): p. D521-6.http://www.metabolomicscentre.nl/
C04853	Blood	Wishart, D.S., et al., HMDB: the Human Metabolome Database. Nucleic Acids Res, 2007. 35(Database issue): p. D521-6.
C05298	Blood	Wishart, D.S., et al., HMDB: the Human Metabolome Database. Nucleic Acids Res, 2007. 35(Database issue): p. D521-6.
C05298	Urine	Wishart, D.S., et al., HMDB: the Human Metabolome Database. Nucleic Acids Res, 2007. 35(Database issue): p. D521-6.
C05299	Blood	Wishart, D.S., et al., HMDB: the Human Metabolome Database. Nucleic Acids Res, 2007. 35(Database issue): p. D521-6.PMID: 22424236
C05299	Urine	Wishart, D.S., et al., HMDB: the Human Metabolome Database. Nucleic Acids Res, 2007. 35(Database issue): p. D521-6.PMID: 22424236
C05299	Blood	PMID: 22424236
C05300	Blood	Wishart, D.S., et al., HMDB: the Human Metabolome Database. Nucleic Acids Res, 2007. 35(Database issue): p. D521-6.
C05300	Blood	Wishart, D.S., et al., HMDB: the Human Metabolome Database. Nucleic Acids Res, 2007. 35(Database issue): p. D521-6.
C05301	Urine	Wishart, D.S., et al., HMDB: the Human Metabolome Database. Nucleic Acids Res, 2007. 35(Database issue): p. D521-6.
C05302	Blood	Wishart, D.S., et al., HMDB: the Human Metabolome Database. Nucleic Acids Res, 2007. 35(Database issue): p. D521-6.PMID: 22424236
C05302	Urine	Wishart, D.S., et al., HMDB: the Human Metabolome Database. Nucleic Acids Res, 2007. 35(Database issue): p. D521-6.PMID: 22424236
C05302	Blood	PMID: 22424236
C05463	Blood	Wishart, D.S., et al., HMDB: the Human Metabolome Database. Nucleic Acids Res, 2007. 35(Database issue): p. D521-6.PMID: 24816252
C05463	Blood	Wishart, D.S., et al., HMDB: the Human Metabolome Database. Nucleic Acids Res, 2007. 35(Database issue): p. D521-6.PMID: 24816252
C05463	Feces	Wishart, D.S., et al., HMDB: the Human Metabolome Database. Nucleic Acids Res, 2007. 35(Database issue): p. D521-6.PMID: 24816252
C05767	Blood	Wishart, D.S., et al., HMDB: the Human Metabolome Database. Nucleic Acids Res, 2007. 35(Database issue): p. D521-6.
C05767	Urine	Wishart, D.S., et al., HMDB: the Human Metabolome Database. Nucleic Acids Res, 2007. 35(Database issue): p. D521-6.
C05769	Blood	Wishart, D.S., et al., HMDB: the Human Metabolome Database. Nucleic Acids Res, 2007. 35(Database issue): p. D521-6.
C05769	Urine	Wishart, D.S., et al., HMDB: the Human Metabolome Database. Nucleic Acids Res, 2007. 35(Database issue): p. D521-6.
C05770	Blood	Wishart, D.S., et al., HMDB: the Human Metabolome Database. Nucleic Acids Res, 2007. 35(Database issue): p. D521-6.
C05770	Urine	Wishart, D.S., et al., HMDB: the Human Metabolome Database. Nucleic Acids Res, 2007. 35(Database issue): p. D521-6.
C05953	Blood	Wishart, D.S., et al., HMDB: the Human Metabolome Database. Nucleic Acids Res, 2007. 35(Database issue): p. D521-6.http://www.metabolomicscentre.nl/
C05953	Blood	Wishart, D.S., et al., HMDB: the Human Metabolome Database. Nucleic Acids Res, 2007. 35(Database issue): p. D521-6.http://www.metabolomicscentre.nl/
C05957	Blood	Wishart, D.S., et al., HMDB: the Human Metabolome Database. Nucleic Acids Res, 2007. 35(Database issue): p. D521-6.http://www.metabolomicscentre.nl/
C05957	Blood	Wishart, D.S., et al., HMDB: the Human Metabolome Database. Nucleic Acids Res, 2007. 35(Database issue): p. D521-6.http://www.metabolomicscentre.nl/
C05965	Blood	Wishart, D.S., et al., HMDB: the Human Metabolome Database. Nucleic Acids Res, 2007. 35(Database issue): p. D521-6.
C06314	Blood	Wishart, D.S., et al., HMDB: the Human Metabolome Database. Nucleic Acids Res, 2007. 35(Database issue): p. D521-6.http://www.metabolomicscentre.nl/
C06314	Blood	Wishart, D.S., et al., HMDB: the Human Metabolome Database. Nucleic Acids Res, 2007. 35(Database issue): p. D521-6.http://www.metabolomicscentre.nl/
C06315	Blood	Wishart, D.S., et al., HMDB: the Human Metabolome Database. Nucleic Acids Res, 2007. 35(Database issue): p. D521-6.http://www.metabolomicscentre.nl/
C06439	Blood	Wishart, D.S., et al., HMDB: the Human Metabolome Database. Nucleic Acids Res, 2007. 35(Database issue): p. D521-6.http://www.metabolomicscentre.nl/
C06439	Blood	Wishart, D.S., et al., HMDB: the Human Metabolome Database. Nucleic Acids Res, 2007. 35(Database issue): p. D521-6.http://www.metabolomicscentre.nl/
C08261	Blood	Wishart, D.S., et al., HMDB: the Human Metabolome Database. Nucleic Acids Res, 2007. 35(Database issue): p. D521-6.
C08261	Cerebrospinal Fluid (CSF)	Wishart, D.S., et al., HMDB: the Human Metabolome Database. Nucleic Acids Res, 2007. 35(Database issue): p. D521-6.
C08261	Urine	Wishart, D.S., et al., HMDB: the Human Metabolome Database. Nucleic Acids Res, 2007. 35(Database issue): p. D521-6.
C08261	Feces	Wishart, D.S., et al., HMDB: the Human Metabolome Database. Nucleic Acids Res, 2007. 35(Database issue): p. D521-6.
C08276	Urine	Wishart, D.S., et al., HMDB: the Human Metabolome Database. Nucleic Acids Res, 2007. 35(Database issue): p. D521-6.
C08276	Feces	Wishart, D.S., et al., HMDB: the Human Metabolome Database. Nucleic Acids Res, 2007. 35(Database issue): p. D521-6.
C08281	Blood	Wishart, D.S., et al., HMDB: the Human Metabolome Database. Nucleic Acids Res, 2007. 35(Database issue): p. D521-6.
C08281	Blood	Wishart, D.S., et al., HMDB: the Human Metabolome Database. Nucleic Acids Res, 2007. 35(Database issue): p. D521-6.
C08281	Feces	Wishart, D.S., et al., HMDB: the Human Metabolome Database. Nucleic Acids Res, 2007. 35(Database issue): p. D521-6.
C09642	Blood	Wishart, D.S., et al., HMDB: the Human Metabolome Database. Nucleic Acids Res, 2007. 35(Database issue): p. D521-6.
C09642	Cerebrospinal Fluid (CSF)	Wishart, D.S., et al., HMDB: the Human Metabolome Database. Nucleic Acids Res, 2007. 35(Database issue): p. D521-6.
C10164	Blood	Wishart, D.S., et al., HMDB: the Human Metabolome Database. Nucleic Acids Res, 2007. 35(Database issue): p. D521-6.
C10164	Cerebrospinal Fluid (CSF)	Wishart, D.S., et al., HMDB: the Human Metabolome Database. Nucleic Acids Res, 2007. 35(Database issue): p. D521-6.
C10164	Urine	Wishart, D.S., et al., HMDB: the Human Metabolome Database. Nucleic Acids Res, 2007. 35(Database issue): p. D521-6.
c101crn	Blood	PMID: 24816252.PMID: 24816252
c101crn	Blood	Saudubray, J.M., v.d.B. Georges, and J.H. Walter, Inborn Metabolic Diseases: Diagnosis and Treatment. 5th ed. 2012, Heidelberg: Springer-Verlag Berlin Heidelberg. PMID: 21325949.PMID: 24816252
c101crn	Blood	Wishart, D.S., et al., HMDB: the Human Metabolome Database. Nucleic Acids Res, 2007. 35(Database issue): p. D521-6.PMID: 24816252
c101crn	Blood	Wishart, D.S., et al., HMDB: the Human Metabolome Database. Nucleic Acids Res, 2007. 35(Database issue): p. D521-6.PMID: 24816252
c101crn	Urine	Wishart, D.S., et al., HMDB: the Human Metabolome Database. Nucleic Acids Res, 2007. 35(Database issue): p. D521-6.PMID: 24816252
c101crn	Blood	PMID: 24816252
c101crn	Blood	PMID: 20037589, PMID: 16032513, PMID: 21852955.PMID: 24816252
c10crn	Blood	PMID: 24816252.PMID: 24816252
c10crn	Blood	Saudubray, J.M., v.d.B. Georges, and J.H. Walter, Inborn Metabolic Diseases: Diagnosis and Treatment. 5th ed. 2012, Heidelberg: Springer-Verlag Berlin Heidelberg. PMID: 21325949.PMID: 24816252
c10crn	Blood	Wishart, D.S., et al., HMDB: the Human Metabolome Database. Nucleic Acids Res, 2007. 35(Database issue): p. D521-6.PMID: 24816252
c10crn	Blood	Wishart, D.S., et al., HMDB: the Human Metabolome Database. Nucleic Acids Res, 2007. 35(Database issue): p. D521-6.PMID: 24816252
c10crn	Urine	Wishart, D.S., et al., HMDB: the Human Metabolome Database. Nucleic Acids Res, 2007. 35(Database issue): p. D521-6.PMID: 24816252
c10crn	Blood	PMID: 24816252
c10crn	Blood	PMID: 24816252
c10crn	Blood	PMID: 20037589, PMID: 16032513, PMID: 21852955.PMID: 24816252
c10dc	Blood	Saudubray, J.M., v.d.B. Georges, and J.H. Walter, Inborn Metabolic Diseases: Diagnosis and Treatment. 5th ed. 2012, Heidelberg: Springer-Verlag Berlin Heidelberg. PMID: 21325949.
C11695	Blood	Wishart, D.S., et al., HMDB: the Human Metabolome Database. Nucleic Acids Res, 2007. 35(Database issue): p. D521-6.http://www.metabolomicscentre.nl/
C11695	Blood	Wishart, D.S., et al., HMDB: the Human Metabolome Database. Nucleic Acids Res, 2007. 35(Database issue): p. D521-6.http://www.metabolomicscentre.nl/
C11695	Cerebrospinal Fluid (CSF)	Wishart, D.S., et al., HMDB: the Human Metabolome Database. Nucleic Acids Res, 2007. 35(Database issue): p. D521-6.http://www.metabolomicscentre.nl/
c12dc	Blood	Wishart, D.S., et al., HMDB: the Human Metabolome Database. Nucleic Acids Res, 2007. 35(Database issue): p. D521-6.PMID: 20037589, PMID: 16032513, PMID: 21852955
c12dc	Blood	PMID: 20037589, PMID: 16032513, PMID: 21852955.PMID: 20037589, PMID: 16032513, PMID: 21852955
C13856	Blood	Wishart, D.S., et al., HMDB: the Human Metabolome Database. Nucleic Acids Res, 2007. 35(Database issue): p. D521-6.http://www.metabolomicscentre.nl/
C13856	Blood	Wishart, D.S., et al., HMDB: the Human Metabolome Database. Nucleic Acids Res, 2007. 35(Database issue): p. D521-6.http://www.metabolomicscentre.nl/
C13856	Cerebrospinal Fluid (CSF)	Wishart, D.S., et al., HMDB: the Human Metabolome Database. Nucleic Acids Res, 2007. 35(Database issue): p. D521-6.http://www.metabolomicscentre.nl/
C14768	Blood	Wishart, D.S., et al., HMDB: the Human Metabolome Database. Nucleic Acids Res, 2007. 35(Database issue): p. D521-6.http://www.metabolomicscentre.nl/
C14768	Blood	Wishart, D.S., et al., HMDB: the Human Metabolome Database. Nucleic Acids Res, 2007. 35(Database issue): p. D521-6.http://www.metabolomicscentre.nl/
C14769	Blood	Wishart, D.S., et al., HMDB: the Human Metabolome Database. Nucleic Acids Res, 2007. 35(Database issue): p. D521-6.http://www.metabolomicscentre.nl/
C14769	Blood	Wishart, D.S., et al., HMDB: the Human Metabolome Database. Nucleic Acids Res, 2007. 35(Database issue): p. D521-6.http://www.metabolomicscentre.nl/
C14770	Blood	Wishart, D.S., et al., HMDB: the Human Metabolome Database. Nucleic Acids Res, 2007. 35(Database issue): p. D521-6.http://www.metabolomicscentre.nl/
C14770	Blood	http://www.metabolomicscentre.nl/
C14771	Blood	Wishart, D.S., et al., HMDB: the Human Metabolome Database. Nucleic Acids Res, 2007. 35(Database issue): p. D521-6.http://www.metabolomicscentre.nl/
C14771	Blood	Wishart, D.S., et al., HMDB: the Human Metabolome Database. Nucleic Acids Res, 2007. 35(Database issue): p. D521-6.http://www.metabolomicscentre.nl/
C14771	Cerebrospinal Fluid (CSF)	Wishart, D.S., et al., HMDB: the Human Metabolome Database. Nucleic Acids Res, 2007. 35(Database issue): p. D521-6.http://www.metabolomicscentre.nl/
C14825	Blood	Wishart, D.S., et al., HMDB: the Human Metabolome Database. Nucleic Acids Res, 2007. 35(Database issue): p. D521-6.http://www.metabolomicscentre.nl/
C14825	Blood	Wishart, D.S., et al., HMDB: the Human Metabolome Database. Nucleic Acids Res, 2007. 35(Database issue): p. D521-6.http://www.metabolomicscentre.nl/
C14825	Cerebrospinal Fluid (CSF)	Wishart, D.S., et al., HMDB: the Human Metabolome Database. Nucleic Acids Res, 2007. 35(Database issue): p. D521-6.http://www.metabolomicscentre.nl/
C14826	Blood	Wishart, D.S., et al., HMDB: the Human Metabolome Database. Nucleic Acids Res, 2007. 35(Database issue): p. D521-6.http://www.metabolomicscentre.nl/
C14826	Blood	Wishart, D.S., et al., HMDB: the Human Metabolome Database. Nucleic Acids Res, 2007. 35(Database issue): p. D521-6.http://www.metabolomicscentre.nl/
C14826	Cerebrospinal Fluid (CSF)	Wishart, D.S., et al., HMDB: the Human Metabolome Database. Nucleic Acids Res, 2007. 35(Database issue): p. D521-6.http://www.metabolomicscentre.nl/
c16dc	Blood	PMID: 22424236
c3dc	Blood	Saudubray, J.M., v.d.B. Georges, and J.H. Walter, Inborn Metabolic Diseases: Diagnosis and Treatment. 5th ed. 2012, Heidelberg: Springer-Verlag Berlin Heidelberg. PMID: 21325949.http://www.metabolomicscentre.nl/
c3dc	Blood	Wishart, D.S., et al., HMDB: the Human Metabolome Database. Nucleic Acids Res, 2007. 35(Database issue): p. D521-6.http://www.metabolomicscentre.nl/
c3dc	Blood	Wishart, D.S., et al., HMDB: the Human Metabolome Database. Nucleic Acids Res, 2007. 35(Database issue): p. D521-6.http://www.metabolomicscentre.nl/
c3dc	Urine	Wishart, D.S., et al., HMDB: the Human Metabolome Database. Nucleic Acids Res, 2007. 35(Database issue): p. D521-6.http://www.metabolomicscentre.nl/
c4crn	Blood	PMID: 24816252.PMID: 24816252
c4crn	Blood	Saudubray, J.M., v.d.B. Georges, and J.H. Walter, Inborn Metabolic Diseases: Diagnosis and Treatment. 5th ed. 2012, Heidelberg: Springer-Verlag Berlin Heidelberg. PMID: 21325949.PMID: 24816252
c4crn	Blood	Wishart, D.S., et al., HMDB: the Human Metabolome Database. Nucleic Acids Res, 2007. 35(Database issue): p. D521-6.PMID: 24816252
c4crn	Blood	Wishart, D.S., et al., HMDB: the Human Metabolome Database. Nucleic Acids Res, 2007. 35(Database issue): p. D521-6.PMID: 24816252
c4crn	Cerebrospinal Fluid (CSF)	Wishart, D.S., et al., HMDB: the Human Metabolome Database. Nucleic Acids Res, 2007. 35(Database issue): p. D521-6.PMID: 24816252
c4crn	Urine	Wishart, D.S., et al., HMDB: the Human Metabolome Database. Nucleic Acids Res, 2007. 35(Database issue): p. D521-6.PMID: 24816252
c4crn	Blood	PMID: 24816252
c4crn	Blood	PMID: 20037589, PMID: 16032513, PMID: 21852955.PMID: 24816252
c4dc	Blood	PMID: 24816252.PMID: 24816252
c4dc	Blood	Saudubray, J.M., v.d.B. Georges, and J.H. Walter, Inborn Metabolic Diseases: Diagnosis and Treatment. 5th ed. 2012, Heidelberg: Springer-Verlag Berlin Heidelberg. PMID: 21325949.PMID: 24816252
c4dc	Blood	Wishart, D.S., et al., HMDB: the Human Metabolome Database. Nucleic Acids Res, 2007. 35(Database issue): p. D521-6.PMID: 24816252
c51crn	Blood	PMID: 24816252.PMID: 24816252
c51crn	Blood	Saudubray, J.M., v.d.B. Georges, and J.H. Walter, Inborn Metabolic Diseases: Diagnosis and Treatment. 5th ed. 2012, Heidelberg: Springer-Verlag Berlin Heidelberg. PMID: 21325949.PMID: 24816252
c51crn	Blood	Wishart, D.S., et al., HMDB: the Human Metabolome Database. Nucleic Acids Res, 2007. 35(Database issue): p. D521-6.PMID: 24816252
c51crn	Blood	Wishart, D.S., et al., HMDB: the Human Metabolome Database. Nucleic Acids Res, 2007. 35(Database issue): p. D521-6.PMID: 24816252
c51crn	Urine	Wishart, D.S., et al., HMDB: the Human Metabolome Database. Nucleic Acids Res, 2007. 35(Database issue): p. D521-6.PMID: 24816252
c51crn	Blood	PMID: 20037589, PMID: 16032513, PMID: 21852955.PMID: 24816252
c5dc	Blood	PMID: 24816252.PMID: 24816252
c5dc	Blood	Saudubray, J.M., v.d.B. Georges, and J.H. Walter, Inborn Metabolic Diseases: Diagnosis and Treatment. 5th ed. 2012, Heidelberg: Springer-Verlag Berlin Heidelberg. PMID: 21325949.PMID: 24816252
c5dc	Blood	Wishart, D.S., et al., HMDB: the Human Metabolome Database. Nucleic Acids Res, 2007. 35(Database issue): p. D521-6.PMID: 24816252
c5dc	Blood	Wishart, D.S., et al., HMDB: the Human Metabolome Database. Nucleic Acids Res, 2007. 35(Database issue): p. D521-6.PMID: 24816252
c5dc	Urine	Wishart, D.S., et al., HMDB: the Human Metabolome Database. Nucleic Acids Res, 2007. 35(Database issue): p. D521-6.PMID: 24816252
c5dc	Blood	PMID: 20037589, PMID: 16032513, PMID: 21852955.PMID: 24816252
c6crn	Blood	PMID: 24816252.PMID: 24816252
c6crn	Blood	Saudubray, J.M., v.d.B. Georges, and J.H. Walter, Inborn Metabolic Diseases: Diagnosis and Treatment. 5th ed. 2012, Heidelberg: Springer-Verlag Berlin Heidelberg. PMID: 21325949.PMID: 24816252
c6crn	Blood	Wishart, D.S., et al., HMDB: the Human Metabolome Database. Nucleic Acids Res, 2007. 35(Database issue): p. D521-6.PMID: 24816252
c6crn	Blood	Wishart, D.S., et al., HMDB: the Human Metabolome Database. Nucleic Acids Res, 2007. 35(Database issue): p. D521-6.PMID: 24816252
c6crn	Blood	PMID: 24816252
c6crn	Blood	PMID: 20037589, PMID: 16032513, PMID: 21852955.PMID: 24816252
c6dc	Blood	Saudubray, J.M., v.d.B. Georges, and J.H. Walter, Inborn Metabolic Diseases: Diagnosis and Treatment. 5th ed. 2012, Heidelberg: Springer-Verlag Berlin Heidelberg. PMID: 21325949.
c81crn	Blood	Saudubray, J.M., v.d.B. Georges, and J.H. Walter, Inborn Metabolic Diseases: Diagnosis and Treatment. 5th ed. 2012, Heidelberg: Springer-Verlag Berlin Heidelberg. PMID: 21325949.PMID: 20037589, PMID: 16032513, PMID: 21852955
c81crn	Blood	Wishart, D.S., et al., HMDB: the Human Metabolome Database. Nucleic Acids Res, 2007. 35(Database issue): p. D521-6.PMID: 20037589, PMID: 16032513, PMID: 21852955
c81crn	Blood	Wishart, D.S., et al., HMDB: the Human Metabolome Database. Nucleic Acids Res, 2007. 35(Database issue): p. D521-6.PMID: 20037589, PMID: 16032513, PMID: 21852955
c81crn	Urine	Wishart, D.S., et al., HMDB: the Human Metabolome Database. Nucleic Acids Res, 2007. 35(Database issue): p. D521-6.PMID: 20037589, PMID: 16032513, PMID: 21852955
c81crn	Blood	PMID: 20037589, PMID: 16032513, PMID: 21852955
c81crn	Blood	PMID: 20037589, PMID: 16032513, PMID: 21852955.PMID: 20037589, PMID: 16032513, PMID: 21852955
c8crn	Blood	Saudubray, J.M., v.d.B. Georges, and J.H. Walter, Inborn Metabolic Diseases: Diagnosis and Treatment. 5th ed. 2012, Heidelberg: Springer-Verlag Berlin Heidelberg. PMID: 21325949.PMID: 24816252
c8crn	Blood	Wishart, D.S., et al., HMDB: the Human Metabolome Database. Nucleic Acids Res, 2007. 35(Database issue): p. D521-6.PMID: 24816252
c8crn	Blood	PMID: 20037589, PMID: 16032513, PMID: 21852955
c8crn	Blood	PMID: 20037589, PMID: 16032513, PMID: 21852955.PMID: 24816252
c8crn	Blood	Wishart, D.S., et al., HMDB: the Human Metabolome Database. Nucleic Acids Res, 2007. 35(Database issue): p. D521-6.PMID: 24816252
c8crn	Urine	Wishart, D.S., et al., HMDB: the Human Metabolome Database. Nucleic Acids Res, 2007. 35(Database issue): p. D521-6.PMID: 24816252
c8crn	Feces	Wishart, D.S., et al., HMDB: the Human Metabolome Database. Nucleic Acids Res, 2007. 35(Database issue): p. D521-6.PMID: 24816252
c8crn	Blood	PMID: 24816252, PMID: 22424236
c8dc	Blood	Saudubray, J.M., v.d.B. Georges, and J.H. Walter, Inborn Metabolic Diseases: Diagnosis and Treatment. 5th ed. 2012, Heidelberg: Springer-Verlag Berlin Heidelberg. PMID: 21325949.PMID: 24816252
c8dc	Blood	Wishart, D.S., et al., HMDB: the Human Metabolome Database. Nucleic Acids Res, 2007. 35(Database issue): p. D521-6.PMID: 24816252
ca2	Blood	Wishart, D.S., et al., HMDB: the Human Metabolome Database. Nucleic Acids Res, 2007. 35(Database issue): p. D521-6.
ca2	Cerebrospinal Fluid (CSF)	Wishart, D.S., et al., HMDB: the Human Metabolome Database. Nucleic Acids Res, 2007. 35(Database issue): p. D521-6.
ca2	Urine	Wishart, D.S., et al., HMDB: the Human Metabolome Database. Nucleic Acids Res, 2007. 35(Database issue): p. D521-6.
cala	Cerebrospinal Fluid (CSF)	Wishart, D.S., et al., HMDB: the Human Metabolome Database. Nucleic Acids Res, 2007. 35(Database issue): p. D521-6.Engelke, U., et al., Handbook of H-NMR spectroscopy in Inborn Errors of Metabolism Body fluid NMR apectroscopy and Brain MR spectroscopy. 3rd ed. 2014, Netherlands: Bruker.
cala	Urine	Wishart, D.S., et al., HMDB: the Human Metabolome Database. Nucleic Acids Res, 2007. 35(Database issue): p. D521-6.Engelke, U., et al., Handbook of H-NMR spectroscopy in Inborn Errors of Metabolism Body fluid NMR apectroscopy and Brain MR spectroscopy. 3rd ed. 2014, Netherlands: Bruker.
cala	Urine	Wishart, D.S., et al., HMDB: the Human Metabolome Database. Nucleic Acids Res, 2007. 35(Database issue): p. D521-6.Engelke, U., et al., Handbook of H-NMR spectroscopy in Inborn Errors of Metabolism Body fluid NMR apectroscopy and Brain MR spectroscopy. 3rd ed. 2014, Netherlands: Bruker.
cala	Blood	Wishart, D.S., et al., HMDB: the Human Metabolome Database. Nucleic Acids Res, 2007. 35(Database issue): p. D521-6.Engelke, U., et al., Handbook of H-NMR spectroscopy in Inborn Errors of Metabolism Body fluid NMR apectroscopy and Brain MR spectroscopy. 3rd ed. 2014, Netherlands: Bruker.
cala	Cerebrospinal Fluid (CSF)	Wishart, D.S., et al., HMDB: the Human Metabolome Database. Nucleic Acids Res, 2007. 35(Database issue): p. D521-6.Engelke, U., et al., Handbook of H-NMR spectroscopy in Inborn Errors of Metabolism Body fluid NMR apectroscopy and Brain MR spectroscopy. 3rd ed. 2014, Netherlands: Bruker.
cala	Urine	Wishart, D.S., et al., HMDB: the Human Metabolome Database. Nucleic Acids Res, 2007. 35(Database issue): p. D521-6.Engelke, U., et al., Handbook of H-NMR spectroscopy in Inborn Errors of Metabolism Body fluid NMR apectroscopy and Brain MR spectroscopy. 3rd ed. 2014, Netherlands: Bruker.
camp	Blood	Wishart, D.S., et al., HMDB: the Human Metabolome Database. Nucleic Acids Res, 2007. 35(Database issue): p. D521-6.
camp	Urine	Wishart, D.S., et al., HMDB: the Human Metabolome Database. Nucleic Acids Res, 2007. 35(Database issue): p. D521-6.
camp	Cerebrospinal Fluid (CSF)	Wishart, D.S., et al., HMDB: the Human Metabolome Database. Nucleic Acids Res, 2007. 35(Database issue): p. D521-6.
camp	Blood	Wishart, D.S., et al., HMDB: the Human Metabolome Database. Nucleic Acids Res, 2007. 35(Database issue): p. D521-6.
camp	Cerebrospinal Fluid (CSF)	Wishart, D.S., et al., HMDB: the Human Metabolome Database. Nucleic Acids Res, 2007. 35(Database issue): p. D521-6.
camp	Urine	Wishart, D.S., et al., HMDB: the Human Metabolome Database. Nucleic Acids Res, 2007. 35(Database issue): p. D521-6.
carn	Blood	Wishart, D.S., et al., HMDB: the Human Metabolome Database. Nucleic Acids Res, 2007. 35(Database issue): p. D521-6.http://www.metabolomicscentre.nl/
carn	Blood	Wishart, D.S., et al., HMDB: the Human Metabolome Database. Nucleic Acids Res, 2007. 35(Database issue): p. D521-6.http://www.metabolomicscentre.nl/
carn	Urine	Wishart, D.S., et al., HMDB: the Human Metabolome Database. Nucleic Acids Res, 2007. 35(Database issue): p. D521-6.http://www.metabolomicscentre.nl/
caro	Blood	Wishart, D.S., et al., HMDB: the Human Metabolome Database. Nucleic Acids Res, 2007. 35(Database issue): p. D521-6.
cdp	Blood	Wishart, D.S., et al., HMDB: the Human Metabolome Database. Nucleic Acids Res, 2007. 35(Database issue): p. D521-6.
CE0328	Blood	Wishart, D.S., et al., HMDB: the Human Metabolome Database. Nucleic Acids Res, 2007. 35(Database issue): p. D521-6.PMID: 24816252
CE0737	Blood	Wishart, D.S., et al., HMDB: the Human Metabolome Database. Nucleic Acids Res, 2007. 35(Database issue): p. D521-6.
CE0737	Cerebrospinal Fluid (CSF)	Wishart, D.S., et al., HMDB: the Human Metabolome Database. Nucleic Acids Res, 2007. 35(Database issue): p. D521-6.
CE0737	Urine	Wishart, D.S., et al., HMDB: the Human Metabolome Database. Nucleic Acids Res, 2007. 35(Database issue): p. D521-6.
CE0955	Blood	Wishart, D.S., et al., HMDB: the Human Metabolome Database. Nucleic Acids Res, 2007. 35(Database issue): p. D521-6.http://www.metabolomicscentre.nl/
CE0955	Blood	Wishart, D.S., et al., HMDB: the Human Metabolome Database. Nucleic Acids Res, 2007. 35(Database issue): p. D521-6.http://www.metabolomicscentre.nl/
CE0955	Cerebrospinal Fluid (CSF)	Wishart, D.S., et al., HMDB: the Human Metabolome Database. Nucleic Acids Res, 2007. 35(Database issue): p. D521-6.http://www.metabolomicscentre.nl/
CE0955	Urine	Wishart, D.S., et al., HMDB: the Human Metabolome Database. Nucleic Acids Res, 2007. 35(Database issue): p. D521-6.http://www.metabolomicscentre.nl/
CE1243	Blood	Wishart, D.S., et al., HMDB: the Human Metabolome Database. Nucleic Acids Res, 2007. 35(Database issue): p. D521-6.http://www.metabolomicscentre.nl/
CE1243	Blood	Wishart, D.S., et al., HMDB: the Human Metabolome Database. Nucleic Acids Res, 2007. 35(Database issue): p. D521-6.http://www.metabolomicscentre.nl/
CE1273	Urine	Wishart, D.S., et al., HMDB: the Human Metabolome Database. Nucleic Acids Res, 2007. 35(Database issue): p. D521-6.Engelke, U., et al., Handbook of H-NMR spectroscopy in Inborn Errors of Metabolism Body fluid NMR apectroscopy and Brain MR spectroscopy. 3rd ed. 2014, Netherlands: Bruker.
CE1278	Blood	PMID: 22424236
CE1297	Blood	Wishart, D.S., et al., HMDB: the Human Metabolome Database. Nucleic Acids Res, 2007. 35(Database issue): p. D521-6.Engelke, U., et al., Handbook of H-NMR spectroscopy in Inborn Errors of Metabolism Body fluid NMR apectroscopy and Brain MR spectroscopy. 3rd ed. 2014, Netherlands: Bruker.
CE1297	Blood	Wishart, D.S., et al., HMDB: the Human Metabolome Database. Nucleic Acids Res, 2007. 35(Database issue): p. D521-6.Engelke, U., et al., Handbook of H-NMR spectroscopy in Inborn Errors of Metabolism Body fluid NMR apectroscopy and Brain MR spectroscopy. 3rd ed. 2014, Netherlands: Bruker.
CE1297	Cerebrospinal Fluid (CSF)	Wishart, D.S., et al., HMDB: the Human Metabolome Database. Nucleic Acids Res, 2007. 35(Database issue): p. D521-6.Engelke, U., et al., Handbook of H-NMR spectroscopy in Inborn Errors of Metabolism Body fluid NMR apectroscopy and Brain MR spectroscopy. 3rd ed. 2014, Netherlands: Bruker.
CE1310	Blood	Wishart, D.S., et al., HMDB: the Human Metabolome Database. Nucleic Acids Res, 2007. 35(Database issue): p. D521-6.
CE1310	Urine	Wishart, D.S., et al., HMDB: the Human Metabolome Database. Nucleic Acids Res, 2007. 35(Database issue): p. D521-6.
CE1352	Blood	Wishart, D.S., et al., HMDB: the Human Metabolome Database. Nucleic Acids Res, 2007. 35(Database issue): p. D521-6.
CE1352	Urine	Wishart, D.S., et al., HMDB: the Human Metabolome Database. Nucleic Acids Res, 2007. 35(Database issue): p. D521-6.
CE1401	Blood	Wishart, D.S., et al., HMDB: the Human Metabolome Database. Nucleic Acids Res, 2007. 35(Database issue): p. D521-6.
CE1447	Blood	Wishart, D.S., et al., HMDB: the Human Metabolome Database. Nucleic Acids Res, 2007. 35(Database issue): p. D521-6.
CE1447	Urine	Wishart, D.S., et al., HMDB: the Human Metabolome Database. Nucleic Acids Res, 2007. 35(Database issue): p. D521-6.
CE1554	Blood	Wishart, D.S., et al., HMDB: the Human Metabolome Database. Nucleic Acids Res, 2007. 35(Database issue): p. D521-6.PMID: 24816252
CE1554	Urine	Wishart, D.S., et al., HMDB: the Human Metabolome Database. Nucleic Acids Res, 2007. 35(Database issue): p. D521-6.PMID: 24816252
CE1554	Urine	Wishart, D.S., et al., HMDB: the Human Metabolome Database. Nucleic Acids Res, 2007. 35(Database issue): p. D521-6.PMID: 24816252
CE1556	Urine	Wishart, D.S., et al., HMDB: the Human Metabolome Database. Nucleic Acids Res, 2007. 35(Database issue): p. D521-6.Engelke, U., et al., Handbook of H-NMR spectroscopy in Inborn Errors of Metabolism Body fluid NMR apectroscopy and Brain MR spectroscopy. 3rd ed. 2014, Netherlands: Bruker.
CE1617	Blood	Wishart, D.S., et al., HMDB: the Human Metabolome Database. Nucleic Acids Res, 2007. 35(Database issue): p. D521-6.
CE1918	Blood	Wishart, D.S., et al., HMDB: the Human Metabolome Database. Nucleic Acids Res, 2007. 35(Database issue): p. D521-6.
CE1918	Cerebrospinal Fluid (CSF)	Wishart, D.S., et al., HMDB: the Human Metabolome Database. Nucleic Acids Res, 2007. 35(Database issue): p. D521-6.
CE1918	Urine	Wishart, D.S., et al., HMDB: the Human Metabolome Database. Nucleic Acids Res, 2007. 35(Database issue): p. D521-6.
CE1925	Blood	Wishart, D.S., et al., HMDB: the Human Metabolome Database. Nucleic Acids Res, 2007. 35(Database issue): p. D521-6.
CE2006	Blood	Wishart, D.S., et al., HMDB: the Human Metabolome Database. Nucleic Acids Res, 2007. 35(Database issue): p. D521-6.
CE2006	Cerebrospinal Fluid (CSF)	Wishart, D.S., et al., HMDB: the Human Metabolome Database. Nucleic Acids Res, 2007. 35(Database issue): p. D521-6.
CE2006	Urine	Wishart, D.S., et al., HMDB: the Human Metabolome Database. Nucleic Acids Res, 2007. 35(Database issue): p. D521-6.
CE2026	Blood	Wishart, D.S., et al., HMDB: the Human Metabolome Database. Nucleic Acids Res, 2007. 35(Database issue): p. D521-6.Burgard, P., et al., Report on the practices of newborn screening for rare disorders implemented in Member States of the European Union, Candidate, Potential Candidate and EFTA Countries, in EU Tender “Evaluation of population newborn screening practices for rare disorders in Member …
CE2026	Urine	Wishart, D.S., et al., HMDB: the Human Metabolome Database. Nucleic Acids Res, 2007. 35(Database issue): p. D521-6.Burgard, P., et al., Report on the practices of newborn screening for rare disorders implemented in Member States of the European Union, Candidate, Potential Candidate and EFTA Countries, in EU Tender “Evaluation of population newborn screening practices for rare disorders in Member …
CE2028	Blood	Wishart, D.S., et al., HMDB: the Human Metabolome Database. Nucleic Acids Res, 2007. 35(Database issue): p. D521-6.Engelke, U., et al., Handbook of H-NMR spectroscopy in Inborn Errors of Metabolism Body fluid NMR apectroscopy and Brain MR spectroscopy. 3rd ed. 2014, Netherlands: Bruker.
CE2028	Urine	Wishart, D.S., et al., HMDB: the Human Metabolome Database. Nucleic Acids Res, 2007. 35(Database issue): p. D521-6.Engelke, U., et al., Handbook of H-NMR spectroscopy in Inborn Errors of Metabolism Body fluid NMR apectroscopy and Brain MR spectroscopy. 3rd ed. 2014, Netherlands: Bruker.
CE2028	Blood	Wishart, D.S., et al., HMDB: the Human Metabolome Database. Nucleic Acids Res, 2007. 35(Database issue): p. D521-6.Engelke, U., et al., Handbook of H-NMR spectroscopy in Inborn Errors of Metabolism Body fluid NMR apectroscopy and Brain MR spectroscopy. 3rd ed. 2014, Netherlands: Bruker.
CE2028	Cerebrospinal Fluid (CSF)	Wishart, D.S., et al., HMDB: the Human Metabolome Database. Nucleic Acids Res, 2007. 35(Database issue): p. D521-6.Engelke, U., et al., Handbook of H-NMR spectroscopy in Inborn Errors of Metabolism Body fluid NMR apectroscopy and Brain MR spectroscopy. 3rd ed. 2014, Netherlands: Bruker.
CE2028	Urine	Wishart, D.S., et al., HMDB: the Human Metabolome Database. Nucleic Acids Res, 2007. 35(Database issue): p. D521-6.Engelke, U., et al., Handbook of H-NMR spectroscopy in Inborn Errors of Metabolism Body fluid NMR apectroscopy and Brain MR spectroscopy. 3rd ed. 2014, Netherlands: Bruker.
CE2028	Feces	Wishart, D.S., et al., HMDB: the Human Metabolome Database. Nucleic Acids Res, 2007. 35(Database issue): p. D521-6.Engelke, U., et al., Handbook of H-NMR spectroscopy in Inborn Errors of Metabolism Body fluid NMR apectroscopy and Brain MR spectroscopy. 3rd ed. 2014, Netherlands: Bruker.
CE2047	Blood	Wishart, D.S., et al., HMDB: the Human Metabolome Database. Nucleic Acids Res, 2007. 35(Database issue): p. D521-6.
CE2047	Cerebrospinal Fluid (CSF)	Wishart, D.S., et al., HMDB: the Human Metabolome Database. Nucleic Acids Res, 2007. 35(Database issue): p. D521-6.
CE2049	Blood	Wishart, D.S., et al., HMDB: the Human Metabolome Database. Nucleic Acids Res, 2007. 35(Database issue): p. D521-6.
CE2049	Cerebrospinal Fluid (CSF)	Wishart, D.S., et al., HMDB: the Human Metabolome Database. Nucleic Acids Res, 2007. 35(Database issue): p. D521-6.
CE2072	Blood	Wishart, D.S., et al., HMDB: the Human Metabolome Database. Nucleic Acids Res, 2007. 35(Database issue): p. D521-6.
CE2072	Urine	Wishart, D.S., et al., HMDB: the Human Metabolome Database. Nucleic Acids Res, 2007. 35(Database issue): p. D521-6.
CE2176	Blood	Wishart, D.S., et al., HMDB: the Human Metabolome Database. Nucleic Acids Res, 2007. 35(Database issue): p. D521-6.http://www.metabolomicscentre.nl/
CE2176	Blood	Wishart, D.S., et al., HMDB: the Human Metabolome Database. Nucleic Acids Res, 2007. 35(Database issue): p. D521-6.http://www.metabolomicscentre.nl/
CE2176	Cerebrospinal Fluid (CSF)	Wishart, D.S., et al., HMDB: the Human Metabolome Database. Nucleic Acids Res, 2007. 35(Database issue): p. D521-6.http://www.metabolomicscentre.nl/
CE2176	Urine	Wishart, D.S., et al., HMDB: the Human Metabolome Database. Nucleic Acids Res, 2007. 35(Database issue): p. D521-6.http://www.metabolomicscentre.nl/
CE2176	Blood	Wishart, D.S., et al., HMDB: the Human Metabolome Database. Nucleic Acids Res, 2007. 35(Database issue): p. D521-6.PMID: 24816252
CE2180	Blood	Wishart, D.S., et al., HMDB: the Human Metabolome Database. Nucleic Acids Res, 2007. 35(Database issue): p. D521-6.
CE2180	Urine	Wishart, D.S., et al., HMDB: the Human Metabolome Database. Nucleic Acids Res, 2007. 35(Database issue): p. D521-6.
CE2206	Blood	PMID: 22424236
CE2209	Blood	Wishart, D.S., et al., HMDB: the Human Metabolome Database. Nucleic Acids Res, 2007. 35(Database issue): p. D521-6.
CE2211	Blood	Wishart, D.S., et al., HMDB: the Human Metabolome Database. Nucleic Acids Res, 2007. 35(Database issue): p. D521-6.
CE2211	Cerebrospinal Fluid (CSF)	Wishart, D.S., et al., HMDB: the Human Metabolome Database. Nucleic Acids Res, 2007. 35(Database issue): p. D521-6.
CE2445	Blood	Wishart, D.S., et al., HMDB: the Human Metabolome Database. Nucleic Acids Res, 2007. 35(Database issue): p. D521-6.http://www.metabolomicscentre.nl/
CE2445	Blood	Wishart, D.S., et al., HMDB: the Human Metabolome Database. Nucleic Acids Res, 2007. 35(Database issue): p. D521-6.http://www.metabolomicscentre.nl/
CE2510	Blood	PMID: 24816252.PMID: 24816252
CE2510	Blood	Wishart, D.S., et al., HMDB: the Human Metabolome Database. Nucleic Acids Res, 2007. 35(Database issue): p. D521-6.PMID: 24816252
CE2510	Blood	Wishart, D.S., et al., HMDB: the Human Metabolome Database. Nucleic Acids Res, 2007. 35(Database issue): p. D521-6.PMID: 24816252
CE2512	Blood	Wishart, D.S., et al., HMDB: the Human Metabolome Database. Nucleic Acids Res, 2007. 35(Database issue): p. D521-6.
CE2513	Blood	Wishart, D.S., et al., HMDB: the Human Metabolome Database. Nucleic Acids Res, 2007. 35(Database issue): p. D521-6.
CE2516	Blood	Wishart, D.S., et al., HMDB: the Human Metabolome Database. Nucleic Acids Res, 2007. 35(Database issue): p. D521-6.http://www.metabolomicscentre.nl/
CE2537	Blood	Wishart, D.S., et al., HMDB: the Human Metabolome Database. Nucleic Acids Res, 2007. 35(Database issue): p. D521-6.http://www.metabolomicscentre.nl/
CE2537	Blood	Wishart, D.S., et al., HMDB: the Human Metabolome Database. Nucleic Acids Res, 2007. 35(Database issue): p. D521-6.http://www.metabolomicscentre.nl/
CE2705	Blood	Wishart, D.S., et al., HMDB: the Human Metabolome Database. Nucleic Acids Res, 2007. 35(Database issue): p. D521-6.
CE2705	Cerebrospinal Fluid (CSF)	Wishart, D.S., et al., HMDB: the Human Metabolome Database. Nucleic Acids Res, 2007. 35(Database issue): p. D521-6.
CE2934	Blood	Wishart, D.S., et al., HMDB: the Human Metabolome Database. Nucleic Acids Res, 2007. 35(Database issue): p. D521-6.
CE2934	Urine	Wishart, D.S., et al., HMDB: the Human Metabolome Database. Nucleic Acids Res, 2007. 35(Database issue): p. D521-6.
CE4877	Blood	Wishart, D.S., et al., HMDB: the Human Metabolome Database. Nucleic Acids Res, 2007. 35(Database issue): p. D521-6.
CE4877	Urine	Wishart, D.S., et al., HMDB: the Human Metabolome Database. Nucleic Acids Res, 2007. 35(Database issue): p. D521-6.
CE4890	Cerebrospinal Fluid (CSF)	Wishart, D.S., et al., HMDB: the Human Metabolome Database. Nucleic Acids Res, 2007. 35(Database issue): p. D521-6.
CE4936	Urine	Wishart, D.S., et al., HMDB: the Human Metabolome Database. Nucleic Acids Res, 2007. 35(Database issue): p. D521-6.
CE4968	Blood	Wishart, D.S., et al., HMDB: the Human Metabolome Database. Nucleic Acids Res, 2007. 35(Database issue): p. D521-6.Burgard, P., et al., Report on the practices of newborn screening for rare disorders implemented in Member States of the European Union, Candidate, Potential Candidate and EFTA Countries, in EU Tender “Evaluation of population newborn screening practices for rare disorders in Member …
CE4968	Urine	Wishart, D.S., et al., HMDB: the Human Metabolome Database. Nucleic Acids Res, 2007. 35(Database issue): p. D521-6.Burgard, P., et al., Report on the practices of newborn screening for rare disorders implemented in Member States of the European Union, Candidate, Potential Candidate and EFTA Countries, in EU Tender “Evaluation of population newborn screening practices for rare disorders in Member …
CE4969	Urine	Wishart, D.S., et al., HMDB: the Human Metabolome Database. Nucleic Acids Res, 2007. 35(Database issue): p. D521-6.
CE4970	Urine	Wishart, D.S., et al., HMDB: the Human Metabolome Database. Nucleic Acids Res, 2007. 35(Database issue): p. D521-6.Burgard, P., et al., Report on the practices of newborn screening for rare disorders implemented in Member States of the European Union, Candidate, Potential Candidate and EFTA Countries, in EU Tender “Evaluation of population newborn screening practices for rare disorders in Member …
CE5068	Blood	PMID: 22424236
CE5072	Blood	Wishart, D.S., et al., HMDB: the Human Metabolome Database. Nucleic Acids Res, 2007. 35(Database issue): p. D521-6.PMID: 22424236
CE5072	Urine	Wishart, D.S., et al., HMDB: the Human Metabolome Database. Nucleic Acids Res, 2007. 35(Database issue): p. D521-6.PMID: 22424236
CE5072	Blood	PMID: 22424236
CE5276	Blood	Wishart, D.S., et al., HMDB: the Human Metabolome Database. Nucleic Acids Res, 2007. 35(Database issue): p. D521-6.
CE5276	Urine	Wishart, D.S., et al., HMDB: the Human Metabolome Database. Nucleic Acids Res, 2007. 35(Database issue): p. D521-6.
CE5304	Blood	Wishart, D.S., et al., HMDB: the Human Metabolome Database. Nucleic Acids Res, 2007. 35(Database issue): p. D521-6.http://www.metabolomicscentre.nl/
CE5643	Cerebrospinal Fluid (CSF)	Wishart, D.S., et al., HMDB: the Human Metabolome Database. Nucleic Acids Res, 2007. 35(Database issue): p. D521-6.
CE6031	Blood	Wishart, D.S., et al., HMDB: the Human Metabolome Database. Nucleic Acids Res, 2007. 35(Database issue): p. D521-6.PMID: 24816252
CE6031	Blood	Wishart, D.S., et al., HMDB: the Human Metabolome Database. Nucleic Acids Res, 2007. 35(Database issue): p. D521-6.PMID: 24816252
CE6031	Urine	Wishart, D.S., et al., HMDB: the Human Metabolome Database. Nucleic Acids Res, 2007. 35(Database issue): p. D521-6.PMID: 24816252
CE6205	Blood	Wishart, D.S., et al., HMDB: the Human Metabolome Database. Nucleic Acids Res, 2007. 35(Database issue): p. D521-6.
CE6205	Cerebrospinal Fluid (CSF)	Wishart, D.S., et al., HMDB: the Human Metabolome Database. Nucleic Acids Res, 2007. 35(Database issue): p. D521-6.
CE6247	Blood	Wishart, D.S., et al., HMDB: the Human Metabolome Database. Nucleic Acids Res, 2007. 35(Database issue): p. D521-6.
CE7081	Blood	Wishart, D.S., et al., HMDB: the Human Metabolome Database. Nucleic Acids Res, 2007. 35(Database issue): p. D521-6.
CE7082	Blood	Wishart, D.S., et al., HMDB: the Human Metabolome Database. Nucleic Acids Res, 2007. 35(Database issue): p. D521-6.http://www.metabolomicscentre.nl/
CE7083	Blood	Wishart, D.S., et al., HMDB: the Human Metabolome Database. Nucleic Acids Res, 2007. 35(Database issue): p. D521-6.http://www.metabolomicscentre.nl/
CE7083	Blood	Wishart, D.S., et al., HMDB: the Human Metabolome Database. Nucleic Acids Res, 2007. 35(Database issue): p. D521-6.http://www.metabolomicscentre.nl/
CE7085	Blood	Wishart, D.S., et al., HMDB: the Human Metabolome Database. Nucleic Acids Res, 2007. 35(Database issue): p. D521-6.
CE7090	Blood	Wishart, D.S., et al., HMDB: the Human Metabolome Database. Nucleic Acids Res, 2007. 35(Database issue): p. D521-6.
CE7096	Blood	Wishart, D.S., et al., HMDB: the Human Metabolome Database. Nucleic Acids Res, 2007. 35(Database issue): p. D521-6.
CE7172	Blood	Wishart, D.S., et al., HMDB: the Human Metabolome Database. Nucleic Acids Res, 2007. 35(Database issue): p. D521-6.http://www.metabolomicscentre.nl/
CE7172	Blood	Wishart, D.S., et al., HMDB: the Human Metabolome Database. Nucleic Acids Res, 2007. 35(Database issue): p. D521-6.http://www.metabolomicscentre.nl/
cgly	Blood	Wishart, D.S., et al., HMDB: the Human Metabolome Database. Nucleic Acids Res, 2007. 35(Database issue): p. D521-6.
cgly	Urine	Wishart, D.S., et al., HMDB: the Human Metabolome Database. Nucleic Acids Res, 2007. 35(Database issue): p. D521-6.
cgly	Cerebrospinal Fluid (CSF)	Wishart, D.S., et al., HMDB: the Human Metabolome Database. Nucleic Acids Res, 2007. 35(Database issue): p. D521-6.
cgly	Blood	Wishart, D.S., et al., HMDB: the Human Metabolome Database. Nucleic Acids Res, 2007. 35(Database issue): p. D521-6.
cgly	Cerebrospinal Fluid (CSF)	Wishart, D.S., et al., HMDB: the Human Metabolome Database. Nucleic Acids Res, 2007. 35(Database issue): p. D521-6.
cgly	Urine	Wishart, D.S., et al., HMDB: the Human Metabolome Database. Nucleic Acids Res, 2007. 35(Database issue): p. D521-6.
ch4s	Blood	Wishart, D.S., et al., HMDB: the Human Metabolome Database. Nucleic Acids Res, 2007. 35(Database issue): p. D521-6.
ch4s	Urine	Wishart, D.S., et al., HMDB: the Human Metabolome Database. Nucleic Acids Res, 2007. 35(Database issue): p. D521-6.
ch4s	Feces	Wishart, D.S., et al., HMDB: the Human Metabolome Database. Nucleic Acids Res, 2007. 35(Database issue): p. D521-6.
chol	Blood	PMID: 24816252.PMID: 24816252
chol	Blood	Wishart, D.S., et al., HMDB: the Human Metabolome Database. Nucleic Acids Res, 2007. 35(Database issue): p. D521-6.PMID: 24816252
chol	Urine	Wishart, D.S., et al., HMDB: the Human Metabolome Database. Nucleic Acids Res, 2007. 35(Database issue): p. D521-6.PMID: 24816252
chol	Cerebrospinal Fluid (CSF)	Wishart, D.S., et al., HMDB: the Human Metabolome Database. Nucleic Acids Res, 2007. 35(Database issue): p. D521-6.PMID: 24816252
chol	Blood	Wishart, D.S., et al., HMDB: the Human Metabolome Database. Nucleic Acids Res, 2007. 35(Database issue): p. D521-6.PMID: 24816252
chol	Blood	Wishart, D.S., et al., HMDB: the Human Metabolome Database. Nucleic Acids Res, 2007. 35(Database issue): p. D521-6.PMID: 24816252
chol	Cerebrospinal Fluid (CSF)	Wishart, D.S., et al., HMDB: the Human Metabolome Database. Nucleic Acids Res, 2007. 35(Database issue): p. D521-6.PMID: 24816252
chol	Urine	Wishart, D.S., et al., HMDB: the Human Metabolome Database. Nucleic Acids Res, 2007. 35(Database issue): p. D521-6.PMID: 24816252
chol	Feces	Wishart, D.S., et al., HMDB: the Human Metabolome Database. Nucleic Acids Res, 2007. 35(Database issue): p. D521-6.PMID: 24816252
cholate	Blood	PMID: 24816252.PMID: 24816252
cholate	Blood	Wishart, D.S., et al., HMDB: the Human Metabolome Database. Nucleic Acids Res, 2007. 35(Database issue): p. D521-6.PMID: 24816252
cholate	Blood	Wishart, D.S., et al., HMDB: the Human Metabolome Database. Nucleic Acids Res, 2007. 35(Database issue): p. D521-6.PMID: 24816252
cholate	Urine	Wishart, D.S., et al., HMDB: the Human Metabolome Database. Nucleic Acids Res, 2007. 35(Database issue): p. D521-6.PMID: 24816252
cholate	Feces	Wishart, D.S., et al., HMDB: the Human Metabolome Database. Nucleic Acids Res, 2007. 35(Database issue): p. D521-6.PMID: 24816252
cholp	Blood	Wishart, D.S., et al., HMDB: the Human Metabolome Database. Nucleic Acids Res, 2007. 35(Database issue): p. D521-6.
cholp	Cerebrospinal Fluid (CSF)	Wishart, D.S., et al., HMDB: the Human Metabolome Database. Nucleic Acids Res, 2007. 35(Database issue): p. D521-6.
cholp	Urine	Wishart, D.S., et al., HMDB: the Human Metabolome Database. Nucleic Acids Res, 2007. 35(Database issue): p. D521-6.
chsterol	Blood	PMID: 24816252.PMID: 24816252
chsterol	Blood	Wishart, D.S., et al., HMDB: the Human Metabolome Database. Nucleic Acids Res, 2007. 35(Database issue): p. D521-6.PMID: 24816252
chsterol	Urine	Wishart, D.S., et al., HMDB: the Human Metabolome Database. Nucleic Acids Res, 2007. 35(Database issue): p. D521-6.PMID: 24816252
chsterol	Cerebrospinal Fluid (CSF)	Wishart, D.S., et al., HMDB: the Human Metabolome Database. Nucleic Acids Res, 2007. 35(Database issue): p. D521-6.PMID: 24816252
chsterol	Blood	Wishart, D.S., et al., HMDB: the Human Metabolome Database. Nucleic Acids Res, 2007. 35(Database issue): p. D521-6.PMID: 24816252
chsterol	Blood	Wishart, D.S., et al., HMDB: the Human Metabolome Database. Nucleic Acids Res, 2007. 35(Database issue): p. D521-6.PMID: 24816252
chsterol	Cerebrospinal Fluid (CSF)	Wishart, D.S., et al., HMDB: the Human Metabolome Database. Nucleic Acids Res, 2007. 35(Database issue): p. D521-6.PMID: 24816252
chsterol	Feces	Wishart, D.S., et al., HMDB: the Human Metabolome Database. Nucleic Acids Res, 2007. 35(Database issue): p. D521-6.PMID: 24816252
chsterol	Blood	PMID: 24816252
chsterols	Blood	Wishart, D.S., et al., HMDB: the Human Metabolome Database. Nucleic Acids Res, 2007. 35(Database issue): p. D521-6.PMID: 22424236
chsterols	Blood	PMID: 22424236
cit	Blood	PMID: 24816252.PMID: 24816252
cit	Blood	Wishart, D.S., et al., HMDB: the Human Metabolome Database. Nucleic Acids Res, 2007. 35(Database issue): p. D521-6.PMID: 24816252
cit	Urine	Wishart, D.S., et al., HMDB: the Human Metabolome Database. Nucleic Acids Res, 2007. 35(Database issue): p. D521-6.PMID: 24816252
cit	Cerebrospinal Fluid (CSF)	Wishart, D.S., et al., HMDB: the Human Metabolome Database. Nucleic Acids Res, 2007. 35(Database issue): p. D521-6.PMID: 24816252
cit	Blood	Wishart, D.S., et al., HMDB: the Human Metabolome Database. Nucleic Acids Res, 2007. 35(Database issue): p. D521-6.PMID: 24816252
cit	Blood	Wishart, D.S., et al., HMDB: the Human Metabolome Database. Nucleic Acids Res, 2007. 35(Database issue): p. D521-6.PMID: 24816252
cit	Cerebrospinal Fluid (CSF)	Wishart, D.S., et al., HMDB: the Human Metabolome Database. Nucleic Acids Res, 2007. 35(Database issue): p. D521-6.PMID: 24816252
cit	Urine	Wishart, D.S., et al., HMDB: the Human Metabolome Database. Nucleic Acids Res, 2007. 35(Database issue): p. D521-6.PMID: 24816252
citr_L	portal blood	PMID: 24816252.Engelke, U., et al., Handbook of H-NMR spectroscopy in Inborn Errors of Metabolism Body fluid NMR apectroscopy and Brain MR spectroscopy. 3rd ed. 2014, Netherlands: Bruker.
citr_L	portal blood	Saudubray, J.M., v.d.B. Georges, and J.H. Walter, Inborn Metabolic Diseases: Diagnosis and Treatment. 5th ed. 2012, Heidelberg: Springer-Verlag Berlin Heidelberg. PMID: 21325949.Engelke, U., et al., Handbook of H-NMR spectroscopy in Inborn Errors of Metabolism Body fluid NMR apectroscopy and Brain MR spectroscopy. 3rd ed. 2014, Netherlands: Bruker.
citr_L	portal blood	Wishart, D.S., et al., HMDB: the Human Metabolome Database. Nucleic Acids Res, 2007. 35(Database issue): p. D521-6.Engelke, U., et al., Handbook of H-NMR spectroscopy in Inborn Errors of Metabolism Body fluid NMR apectroscopy and Brain MR spectroscopy. 3rd ed. 2014, Netherlands: Bruker.
citr_L	portal blood	Wishart, D.S., et al., HMDB: the Human Metabolome Database. Nucleic Acids Res, 2007. 35(Database issue): p. D521-6.Engelke, U., et al., Handbook of H-NMR spectroscopy in Inborn Errors of Metabolism Body fluid NMR apectroscopy and Brain MR spectroscopy. 3rd ed. 2014, Netherlands: Bruker.
citr_L	portal blood	Wishart, D.S., et al., HMDB: the Human Metabolome Database. Nucleic Acids Res, 2007. 35(Database issue): p. D521-6.Engelke, U., et al., Handbook of H-NMR spectroscopy in Inborn Errors of Metabolism Body fluid NMR apectroscopy and Brain MR spectroscopy. 3rd ed. 2014, Netherlands: Bruker.
citr_L	Blood	Wishart, D.S., et al., HMDB: the Human Metabolome Database. Nucleic Acids Res, 2007. 35(Database issue): p. D521-6.Engelke, U., et al., Handbook of H-NMR spectroscopy in Inborn Errors of Metabolism Body fluid NMR apectroscopy and Brain MR spectroscopy. 3rd ed. 2014, Netherlands: Bruker.
citr_L	Urine	Wishart, D.S., et al., HMDB: the Human Metabolome Database. Nucleic Acids Res, 2007. 35(Database issue): p. D521-6.Engelke, U., et al., Handbook of H-NMR spectroscopy in Inborn Errors of Metabolism Body fluid NMR apectroscopy and Brain MR spectroscopy. 3rd ed. 2014, Netherlands: Bruker.
citr_L	Blood	Wishart, D.S., et al., HMDB: the Human Metabolome Database. Nucleic Acids Res, 2007. 35(Database issue): p. D521-6.Engelke, U., et al., Handbook of H-NMR spectroscopy in Inborn Errors of Metabolism Body fluid NMR apectroscopy and Brain MR spectroscopy. 3rd ed. 2014, Netherlands: Bruker.
citr_L	Cerebrospinal Fluid (CSF)	Wishart, D.S., et al., HMDB: the Human Metabolome Database. Nucleic Acids Res, 2007. 35(Database issue): p. D521-6.Engelke, U., et al., Handbook of H-NMR spectroscopy in Inborn Errors of Metabolism Body fluid NMR apectroscopy and Brain MR spectroscopy. 3rd ed. 2014, Netherlands: Bruker.
citr_L	Urine	Wishart, D.S., et al., HMDB: the Human Metabolome Database. Nucleic Acids Res, 2007. 35(Database issue): p. D521-6.Engelke, U., et al., Handbook of H-NMR spectroscopy in Inborn Errors of Metabolism Body fluid NMR apectroscopy and Brain MR spectroscopy. 3rd ed. 2014, Netherlands: Bruker.
citr_L	Blood	Engelke, U., et al., Handbook of H-NMR spectroscopy in Inborn Errors of Metabolism Body fluid NMR apectroscopy and Brain MR spectroscopy. 3rd ed. 2014, Netherlands: Bruker.
citr-L	Blood	Wishart, D.S., et al., HMDB: the Human Metabolome Database. Nucleic Acids Res, 2007. 35(Database issue): p. D521-6.PMID: 24816252
cl	Blood	Wishart, D.S., et al., HMDB: the Human Metabolome Database. Nucleic Acids Res, 2007. 35(Database issue): p. D521-6.
cl	Urine	Wishart, D.S., et al., HMDB: the Human Metabolome Database. Nucleic Acids Res, 2007. 35(Database issue): p. D521-6.
cl	Cerebrospinal Fluid (CSF)	Wishart, D.S., et al., HMDB: the Human Metabolome Database. Nucleic Acids Res, 2007. 35(Database issue): p. D521-6.
cl	Blood	Wishart, D.S., et al., HMDB: the Human Metabolome Database. Nucleic Acids Res, 2007. 35(Database issue): p. D521-6.
cl	Cerebrospinal Fluid (CSF)	Wishart, D.S., et al., HMDB: the Human Metabolome Database. Nucleic Acids Res, 2007. 35(Database issue): p. D521-6.
cl	Urine	Wishart, D.S., et al., HMDB: the Human Metabolome Database. Nucleic Acids Res, 2007. 35(Database issue): p. D521-6.
clpnd	Blood	Wishart, D.S., et al., HMDB: the Human Metabolome Database. Nucleic Acids Res, 2007. 35(Database issue): p. D521-6.http://www.metabolomicscentre.nl/
clpnd	Blood	Wishart, D.S., et al., HMDB: the Human Metabolome Database. Nucleic Acids Res, 2007. 35(Database issue): p. D521-6.http://www.metabolomicscentre.nl/
co	Blood	Wishart, D.S., et al., HMDB: the Human Metabolome Database. Nucleic Acids Res, 2007. 35(Database issue): p. D521-6.
co2	Blood	Wishart, D.S., et al., HMDB: the Human Metabolome Database. Nucleic Acids Res, 2007. 35(Database issue): p. D521-6.
co2	Urine	Wishart, D.S., et al., HMDB: the Human Metabolome Database. Nucleic Acids Res, 2007. 35(Database issue): p. D521-6.
cortsn	Blood	Wishart, D.S., et al., HMDB: the Human Metabolome Database. Nucleic Acids Res, 2007. 35(Database issue): p. D521-6.PMID: 24816252
cortsn	Blood	Wishart, D.S., et al., HMDB: the Human Metabolome Database. Nucleic Acids Res, 2007. 35(Database issue): p. D521-6.PMID: 24816252
cortsn	Urine	Wishart, D.S., et al., HMDB: the Human Metabolome Database. Nucleic Acids Res, 2007. 35(Database issue): p. D521-6.PMID: 24816252
cpppg1	Blood	Wishart, D.S., et al., HMDB: the Human Metabolome Database. Nucleic Acids Res, 2007. 35(Database issue): p. D521-6.
cpppg3	Blood	Wishart, D.S., et al., HMDB: the Human Metabolome Database. Nucleic Acids Res, 2007. 35(Database issue): p. D521-6.
creat	Blood	PMID: 24816252.PMID: 24816252
creat	Blood	Wishart, D.S., et al., HMDB: the Human Metabolome Database. Nucleic Acids Res, 2007. 35(Database issue): p. D521-6.PMID: 24816252
creat	Urine	Wishart, D.S., et al., HMDB: the Human Metabolome Database. Nucleic Acids Res, 2007. 35(Database issue): p. D521-6.PMID: 24816252
creat	Cerebrospinal Fluid (CSF)	Wishart, D.S., et al., HMDB: the Human Metabolome Database. Nucleic Acids Res, 2007. 35(Database issue): p. D521-6.PMID: 24816252
creat	Blood	Wishart, D.S., et al., HMDB: the Human Metabolome Database. Nucleic Acids Res, 2007. 35(Database issue): p. D521-6.PMID: 24816252
creat	Urine	Wishart, D.S., et al., HMDB: the Human Metabolome Database. Nucleic Acids Res, 2007. 35(Database issue): p. D521-6.PMID: 24816252
creat	Blood	Wishart, D.S., et al., HMDB: the Human Metabolome Database. Nucleic Acids Res, 2007. 35(Database issue): p. D521-6.PMID: 24816252
creat	Cerebrospinal Fluid (CSF)	Wishart, D.S., et al., HMDB: the Human Metabolome Database. Nucleic Acids Res, 2007. 35(Database issue): p. D521-6.PMID: 24816252
creat	Urine	Wishart, D.S., et al., HMDB: the Human Metabolome Database. Nucleic Acids Res, 2007. 35(Database issue): p. D521-6.PMID: 24816252
creat	Blood	PMID: 24816252
crn	Blood	PMID: 24816252.PMID: 24816252
crn	Blood	Saudubray, J.M., v.d.B. Georges, and J.H. Walter, Inborn Metabolic Diseases: Diagnosis and Treatment. 5th ed. 2012, Heidelberg: Springer-Verlag Berlin Heidelberg. PMID: 21325949.PMID: 24816252
crn	Blood	Wishart, D.S., et al., HMDB: the Human Metabolome Database. Nucleic Acids Res, 2007. 35(Database issue): p. D521-6.PMID: 24816252
crn	Urine	Wishart, D.S., et al., HMDB: the Human Metabolome Database. Nucleic Acids Res, 2007. 35(Database issue): p. D521-6.PMID: 24816252
crn	Cerebrospinal Fluid (CSF)	Wishart, D.S., et al., HMDB: the Human Metabolome Database. Nucleic Acids Res, 2007. 35(Database issue): p. D521-6.PMID: 24816252
crn	Blood	Wishart, D.S., et al., HMDB: the Human Metabolome Database. Nucleic Acids Res, 2007. 35(Database issue): p. D521-6.PMID: 24816252
crn	Blood	Wishart, D.S., et al., HMDB: the Human Metabolome Database. Nucleic Acids Res, 2007. 35(Database issue): p. D521-6.PMID: 24816252
crn	Cerebrospinal Fluid (CSF)	Wishart, D.S., et al., HMDB: the Human Metabolome Database. Nucleic Acids Res, 2007. 35(Database issue): p. D521-6.PMID: 24816252
crn	Urine	Wishart, D.S., et al., HMDB: the Human Metabolome Database. Nucleic Acids Res, 2007. 35(Database issue): p. D521-6.PMID: 24816252
crn	Blood	PMID: 24816252
crn	Blood	PMID: 20037589, PMID: 16032513, PMID: 21852955.PMID: 24816252
crtn	Blood	PMID: 24816252.PMID: 24816252
crtn	Blood	Wishart, D.S., et al., HMDB: the Human Metabolome Database. Nucleic Acids Res, 2007. 35(Database issue): p. D521-6.PMID: 24816252
crtn	Urine	Wishart, D.S., et al., HMDB: the Human Metabolome Database. Nucleic Acids Res, 2007. 35(Database issue): p. D521-6.PMID: 24816252
crtn	Cerebrospinal Fluid (CSF)	Wishart, D.S., et al., HMDB: the Human Metabolome Database. Nucleic Acids Res, 2007. 35(Database issue): p. D521-6.PMID: 24816252
crtn	Blood	Wishart, D.S., et al., HMDB: the Human Metabolome Database. Nucleic Acids Res, 2007. 35(Database issue): p. D521-6.PMID: 24816252
crtn	Urine	Wishart, D.S., et al., HMDB: the Human Metabolome Database. Nucleic Acids Res, 2007. 35(Database issue): p. D521-6.PMID: 24816252
crtn	Blood	Wishart, D.S., et al., HMDB: the Human Metabolome Database. Nucleic Acids Res, 2007. 35(Database issue): p. D521-6.PMID: 24816252
crtn	Cerebrospinal Fluid (CSF)	Wishart, D.S., et al., HMDB: the Human Metabolome Database. Nucleic Acids Res, 2007. 35(Database issue): p. D521-6.PMID: 24816252
crtn	Urine	Wishart, D.S., et al., HMDB: the Human Metabolome Database. Nucleic Acids Res, 2007. 35(Database issue): p. D521-6.PMID: 24816252
crtn	Blood	PMID: 24816252
crtsl	Blood	PMID: 24816252.PMID: 24816252
crtsl	Blood	Wishart, D.S., et al., HMDB: the Human Metabolome Database. Nucleic Acids Res, 2007. 35(Database issue): p. D521-6.PMID: 24816252
crtsl	Urine	Wishart, D.S., et al., HMDB: the Human Metabolome Database. Nucleic Acids Res, 2007. 35(Database issue): p. D521-6.PMID: 24816252
crtsl	Cerebrospinal Fluid (CSF)	Wishart, D.S., et al., HMDB: the Human Metabolome Database. Nucleic Acids Res, 2007. 35(Database issue): p. D521-6.PMID: 24816252
crtsl	Blood	Wishart, D.S., et al., HMDB: the Human Metabolome Database. Nucleic Acids Res, 2007. 35(Database issue): p. D521-6.PMID: 24816252
crtsl	Blood	Wishart, D.S., et al., HMDB: the Human Metabolome Database. Nucleic Acids Res, 2007. 35(Database issue): p. D521-6.PMID: 24816252
crtsl	Cerebrospinal Fluid (CSF)	Wishart, D.S., et al., HMDB: the Human Metabolome Database. Nucleic Acids Res, 2007. 35(Database issue): p. D521-6.PMID: 24816252
crtsl	Urine	Wishart, D.S., et al., HMDB: the Human Metabolome Database. Nucleic Acids Res, 2007. 35(Database issue): p. D521-6.PMID: 24816252
crtstrn	Blood	Wishart, D.S., et al., HMDB: the Human Metabolome Database. Nucleic Acids Res, 2007. 35(Database issue): p. D521-6.PMID: 22424236
crtstrn	Blood	PMID: 22424236
crvnc	Blood	Wishart, D.S., et al., HMDB: the Human Metabolome Database. Nucleic Acids Res, 2007. 35(Database issue): p. D521-6.http://www.metabolomicscentre.nl/
crvnc	Urine	Wishart, D.S., et al., HMDB: the Human Metabolome Database. Nucleic Acids Res, 2007. 35(Database issue): p. D521-6.http://www.metabolomicscentre.nl/
crvnc	Cerebrospinal Fluid (CSF)	Wishart, D.S., et al., HMDB: the Human Metabolome Database. Nucleic Acids Res, 2007. 35(Database issue): p. D521-6.http://www.metabolomicscentre.nl/
crvnc	Blood	Wishart, D.S., et al., HMDB: the Human Metabolome Database. Nucleic Acids Res, 2007. 35(Database issue): p. D521-6.http://www.metabolomicscentre.nl/
crvnc	Blood	Wishart, D.S., et al., HMDB: the Human Metabolome Database. Nucleic Acids Res, 2007. 35(Database issue): p. D521-6.http://www.metabolomicscentre.nl/
crvnc	Cerebrospinal Fluid (CSF)	Wishart, D.S., et al., HMDB: the Human Metabolome Database. Nucleic Acids Res, 2007. 35(Database issue): p. D521-6.http://www.metabolomicscentre.nl/
crvnc	Urine	Wishart, D.S., et al., HMDB: the Human Metabolome Database. Nucleic Acids Res, 2007. 35(Database issue): p. D521-6.http://www.metabolomicscentre.nl/
csn	Blood	Wishart, D.S., et al., HMDB: the Human Metabolome Database. Nucleic Acids Res, 2007. 35(Database issue): p. D521-6.
csn	Urine	Wishart, D.S., et al., HMDB: the Human Metabolome Database. Nucleic Acids Res, 2007. 35(Database issue): p. D521-6.
csn	Feces	Wishart, D.S., et al., HMDB: the Human Metabolome Database. Nucleic Acids Res, 2007. 35(Database issue): p. D521-6.
cynt	Blood	Wishart, D.S., et al., HMDB: the Human Metabolome Database. Nucleic Acids Res, 2007. 35(Database issue): p. D521-6.
cys_L	Blood	PMID: 24816252.Engelke, U., et al., Handbook of H-NMR spectroscopy in Inborn Errors of Metabolism Body fluid NMR apectroscopy and Brain MR spectroscopy. 3rd ed. 2014, Netherlands: Bruker.
cys_L	Blood	Saudubray, J.M., v.d.B. Georges, and J.H. Walter, Inborn Metabolic Diseases: Diagnosis and Treatment. 5th ed. 2012, Heidelberg: Springer-Verlag Berlin Heidelberg. PMID: 21325949.Engelke, U., et al., Handbook of H-NMR spectroscopy in Inborn Errors of Metabolism Body fluid NMR apectroscopy and Brain MR spectroscopy. 3rd ed. 2014, Netherlands: Bruker.
cys_L	Blood	Wishart, D.S., et al., HMDB: the Human Metabolome Database. Nucleic Acids Res, 2007. 35(Database issue): p. D521-6.Engelke, U., et al., Handbook of H-NMR spectroscopy in Inborn Errors of Metabolism Body fluid NMR apectroscopy and Brain MR spectroscopy. 3rd ed. 2014, Netherlands: Bruker.
cys_L	Urine	Wishart, D.S., et al., HMDB: the Human Metabolome Database. Nucleic Acids Res, 2007. 35(Database issue): p. D521-6.Engelke, U., et al., Handbook of H-NMR spectroscopy in Inborn Errors of Metabolism Body fluid NMR apectroscopy and Brain MR spectroscopy. 3rd ed. 2014, Netherlands: Bruker.
cys_L	Cerebrospinal Fluid (CSF)	Wishart, D.S., et al., HMDB: the Human Metabolome Database. Nucleic Acids Res, 2007. 35(Database issue): p. D521-6.Engelke, U., et al., Handbook of H-NMR spectroscopy in Inborn Errors of Metabolism Body fluid NMR apectroscopy and Brain MR spectroscopy. 3rd ed. 2014, Netherlands: Bruker.
cys_L	Blood	Wishart, D.S., et al., HMDB: the Human Metabolome Database. Nucleic Acids Res, 2007. 35(Database issue): p. D521-6.Engelke, U., et al., Handbook of H-NMR spectroscopy in Inborn Errors of Metabolism Body fluid NMR apectroscopy and Brain MR spectroscopy. 3rd ed. 2014, Netherlands: Bruker.
cys_L	Urine	Wishart, D.S., et al., HMDB: the Human Metabolome Database. Nucleic Acids Res, 2007. 35(Database issue): p. D521-6.Engelke, U., et al., Handbook of H-NMR spectroscopy in Inborn Errors of Metabolism Body fluid NMR apectroscopy and Brain MR spectroscopy. 3rd ed. 2014, Netherlands: Bruker.
cys_L	Blood	Wishart, D.S., et al., HMDB: the Human Metabolome Database. Nucleic Acids Res, 2007. 35(Database issue): p. D521-6.Engelke, U., et al., Handbook of H-NMR spectroscopy in Inborn Errors of Metabolism Body fluid NMR apectroscopy and Brain MR spectroscopy. 3rd ed. 2014, Netherlands: Bruker.
cys_L	Cerebrospinal Fluid (CSF)	Wishart, D.S., et al., HMDB: the Human Metabolome Database. Nucleic Acids Res, 2007. 35(Database issue): p. D521-6.Engelke, U., et al., Handbook of H-NMR spectroscopy in Inborn Errors of Metabolism Body fluid NMR apectroscopy and Brain MR spectroscopy. 3rd ed. 2014, Netherlands: Bruker.
cys_L	Urine	Wishart, D.S., et al., HMDB: the Human Metabolome Database. Nucleic Acids Res, 2007. 35(Database issue): p. D521-6.Engelke, U., et al., Handbook of H-NMR spectroscopy in Inborn Errors of Metabolism Body fluid NMR apectroscopy and Brain MR spectroscopy. 3rd ed. 2014, Netherlands: Bruker.
cys_L	Feces	Wishart, D.S., et al., HMDB: the Human Metabolome Database. Nucleic Acids Res, 2007. 35(Database issue): p. D521-6.Engelke, U., et al., Handbook of H-NMR spectroscopy in Inborn Errors of Metabolism Body fluid NMR apectroscopy and Brain MR spectroscopy. 3rd ed. 2014, Netherlands: Bruker.
cys_L	Blood	Engelke, U., et al., Handbook of H-NMR spectroscopy in Inborn Errors of Metabolism Body fluid NMR apectroscopy and Brain MR spectroscopy. 3rd ed. 2014, Netherlands: Bruker.
cysam	Urine	Wishart, D.S., et al., HMDB: the Human Metabolome Database. Nucleic Acids Res, 2007. 35(Database issue): p. D521-6.
cysasnmet	Blood	PMID: 22424236
cysaspphe	Blood	PMID: 22424236
cyscys	Blood	PMID: 22424236
cysglnmet	Blood	PMID: 22424236
cysgluhis	Blood	PMID: 22424236
cysglutrp	Blood	PMID: 22424236
cys-L	Blood	Wishart, D.S., et al., HMDB: the Human Metabolome Database. Nucleic Acids Res, 2007. 35(Database issue): p. D521-6.PMID: 24816252
cysleuthr	Blood	PMID: 22424236
cyssermet	Blood	PMID: 22424236
cyst_L	Blood	Wishart, D.S., et al., HMDB: the Human Metabolome Database. Nucleic Acids Res, 2007. 35(Database issue): p. D521-6.http://www.metabolomicscentre.nl/
cyst_L	Urine	Wishart, D.S., et al., HMDB: the Human Metabolome Database. Nucleic Acids Res, 2007. 35(Database issue): p. D521-6.http://www.metabolomicscentre.nl/
cyst_L	Cerebrospinal Fluid (CSF)	Wishart, D.S., et al., HMDB: the Human Metabolome Database. Nucleic Acids Res, 2007. 35(Database issue): p. D521-6.http://www.metabolomicscentre.nl/
cyst_L	Blood	Wishart, D.S., et al., HMDB: the Human Metabolome Database. Nucleic Acids Res, 2007. 35(Database issue): p. D521-6.http://www.metabolomicscentre.nl/
cyst_L	Blood	Wishart, D.S., et al., HMDB: the Human Metabolome Database. Nucleic Acids Res, 2007. 35(Database issue): p. D521-6.http://www.metabolomicscentre.nl/
cyst_L	Cerebrospinal Fluid (CSF)	Wishart, D.S., et al., HMDB: the Human Metabolome Database. Nucleic Acids Res, 2007. 35(Database issue): p. D521-6.http://www.metabolomicscentre.nl/
cyst_L	Urine	Wishart, D.S., et al., HMDB: the Human Metabolome Database. Nucleic Acids Res, 2007. 35(Database issue): p. D521-6.http://www.metabolomicscentre.nl/
cystyrasn	Blood	PMID: 22424236
cytd	Blood	Wishart, D.S., et al., HMDB: the Human Metabolome Database. Nucleic Acids Res, 2007. 35(Database issue): p. D521-6.Engelke, U., et al., Handbook of H-NMR spectroscopy in Inborn Errors of Metabolism Body fluid NMR apectroscopy and Brain MR spectroscopy. 3rd ed. 2014, Netherlands: Bruker.
cytd	Urine	Wishart, D.S., et al., HMDB: the Human Metabolome Database. Nucleic Acids Res, 2007. 35(Database issue): p. D521-6.Engelke, U., et al., Handbook of H-NMR spectroscopy in Inborn Errors of Metabolism Body fluid NMR apectroscopy and Brain MR spectroscopy. 3rd ed. 2014, Netherlands: Bruker.
cytd	Cerebrospinal Fluid (CSF)	Wishart, D.S., et al., HMDB: the Human Metabolome Database. Nucleic Acids Res, 2007. 35(Database issue): p. D521-6.Engelke, U., et al., Handbook of H-NMR spectroscopy in Inborn Errors of Metabolism Body fluid NMR apectroscopy and Brain MR spectroscopy. 3rd ed. 2014, Netherlands: Bruker.
cytd	Urine	Wishart, D.S., et al., HMDB: the Human Metabolome Database. Nucleic Acids Res, 2007. 35(Database issue): p. D521-6.Engelke, U., et al., Handbook of H-NMR spectroscopy in Inborn Errors of Metabolism Body fluid NMR apectroscopy and Brain MR spectroscopy. 3rd ed. 2014, Netherlands: Bruker.
cytd	Blood	Wishart, D.S., et al., HMDB: the Human Metabolome Database. Nucleic Acids Res, 2007. 35(Database issue): p. D521-6.Engelke, U., et al., Handbook of H-NMR spectroscopy in Inborn Errors of Metabolism Body fluid NMR apectroscopy and Brain MR spectroscopy. 3rd ed. 2014, Netherlands: Bruker.
cytd	Cerebrospinal Fluid (CSF)	Wishart, D.S., et al., HMDB: the Human Metabolome Database. Nucleic Acids Res, 2007. 35(Database issue): p. D521-6.Engelke, U., et al., Handbook of H-NMR spectroscopy in Inborn Errors of Metabolism Body fluid NMR apectroscopy and Brain MR spectroscopy. 3rd ed. 2014, Netherlands: Bruker.
cytd	Urine	Wishart, D.S., et al., HMDB: the Human Metabolome Database. Nucleic Acids Res, 2007. 35(Database issue): p. D521-6.Engelke, U., et al., Handbook of H-NMR spectroscopy in Inborn Errors of Metabolism Body fluid NMR apectroscopy and Brain MR spectroscopy. 3rd ed. 2014, Netherlands: Bruker.
dad_2	Urine	Wishart, D.S., et al., HMDB: the Human Metabolome Database. Nucleic Acids Res, 2007. 35(Database issue): p. D521-6.Engelke, U., et al., Handbook of H-NMR spectroscopy in Inborn Errors of Metabolism Body fluid NMR apectroscopy and Brain MR spectroscopy. 3rd ed. 2014, Netherlands: Bruker.
dad_2	Blood	Wishart, D.S., et al., HMDB: the Human Metabolome Database. Nucleic Acids Res, 2007. 35(Database issue): p. D521-6.Engelke, U., et al., Handbook of H-NMR spectroscopy in Inborn Errors of Metabolism Body fluid NMR apectroscopy and Brain MR spectroscopy. 3rd ed. 2014, Netherlands: Bruker.
dad_2	Urine	Wishart, D.S., et al., HMDB: the Human Metabolome Database. Nucleic Acids Res, 2007. 35(Database issue): p. D521-6.Engelke, U., et al., Handbook of H-NMR spectroscopy in Inborn Errors of Metabolism Body fluid NMR apectroscopy and Brain MR spectroscopy. 3rd ed. 2014, Netherlands: Bruker.
dag_hs	Blood	Wishart, D.S., et al., HMDB: the Human Metabolome Database. Nucleic Acids Res, 2007. 35(Database issue): p. D521-6.
dca	Blood	Wishart, D.S., et al., HMDB: the Human Metabolome Database. Nucleic Acids Res, 2007. 35(Database issue): p. D521-6.
dca	Urine	Wishart, D.S., et al., HMDB: the Human Metabolome Database. Nucleic Acids Res, 2007. 35(Database issue): p. D521-6.
dca	Blood	PMID: 24816252.
dchac	Blood	Wishart, D.S., et al., HMDB: the Human Metabolome Database. Nucleic Acids Res, 2007. 35(Database issue): p. D521-6.
dchac	Urine	Wishart, D.S., et al., HMDB: the Human Metabolome Database. Nucleic Acids Res, 2007. 35(Database issue): p. D521-6.
dchac	Feces	Wishart, D.S., et al., HMDB: the Human Metabolome Database. Nucleic Acids Res, 2007. 35(Database issue): p. D521-6.
dchac	Blood	PMID: 24816252.
dcsptn1	Blood	PMID: 24816252.PMID: 24816252
dcsptn1	Blood	Wishart, D.S., et al., HMDB: the Human Metabolome Database. Nucleic Acids Res, 2007. 35(Database issue): p. D521-6.PMID: 24816252
dctp	Blood	Wishart, D.S., et al., HMDB: the Human Metabolome Database. Nucleic Acids Res, 2007. 35(Database issue): p. D521-6.
dcyt	Blood	Wishart, D.S., et al., HMDB: the Human Metabolome Database. Nucleic Acids Res, 2007. 35(Database issue): p. D521-6.
dcyt	Urine	Wishart, D.S., et al., HMDB: the Human Metabolome Database. Nucleic Acids Res, 2007. 35(Database issue): p. D521-6.
ddca	Blood	Wishart, D.S., et al., HMDB: the Human Metabolome Database. Nucleic Acids Res, 2007. 35(Database issue): p. D521-6.PMID: 24816252
ddca	Urine	Wishart, D.S., et al., HMDB: the Human Metabolome Database. Nucleic Acids Res, 2007. 35(Database issue): p. D521-6.PMID: 24816252
ddca	Cerebrospinal Fluid (CSF)	Wishart, D.S., et al., HMDB: the Human Metabolome Database. Nucleic Acids Res, 2007. 35(Database issue): p. D521-6.PMID: 24816252
ddca	Blood	Wishart, D.S., et al., HMDB: the Human Metabolome Database. Nucleic Acids Res, 2007. 35(Database issue): p. D521-6.PMID: 24816252
ddca	Blood	Wishart, D.S., et al., HMDB: the Human Metabolome Database. Nucleic Acids Res, 2007. 35(Database issue): p. D521-6.PMID: 24816252
ddca	Cerebrospinal Fluid (CSF)	Wishart, D.S., et al., HMDB: the Human Metabolome Database. Nucleic Acids Res, 2007. 35(Database issue): p. D521-6.PMID: 24816252
ddca	Urine	Wishart, D.S., et al., HMDB: the Human Metabolome Database. Nucleic Acids Res, 2007. 35(Database issue): p. D521-6.PMID: 24816252
ddca	Feces	Wishart, D.S., et al., HMDB: the Human Metabolome Database. Nucleic Acids Res, 2007. 35(Database issue): p. D521-6.PMID: 24816252
ddca	Blood	PMID: 24816252
ddca	Blood	PMID: 24816252
ddca	Blood	PMID: 24816252.PMID: 24816252
ddeccrn	Blood	PMID: 24816252.PMID: 24816252
ddeccrn	Blood	Saudubray, J.M., v.d.B. Georges, and J.H. Walter, Inborn Metabolic Diseases: Diagnosis and Treatment. 5th ed. 2012, Heidelberg: Springer-Verlag Berlin Heidelberg. PMID: 21325949.PMID: 24816252
ddeccrn	Blood	Wishart, D.S., et al., HMDB: the Human Metabolome Database. Nucleic Acids Res, 2007. 35(Database issue): p. D521-6.PMID: 24816252
ddeccrn	Blood	Wishart, D.S., et al., HMDB: the Human Metabolome Database. Nucleic Acids Res, 2007. 35(Database issue): p. D521-6.PMID: 24816252
ddeccrn	Urine	Wishart, D.S., et al., HMDB: the Human Metabolome Database. Nucleic Acids Res, 2007. 35(Database issue): p. D521-6.PMID: 24816252
ddeccrn	Blood	PMID: 24816252
ddeccrn	Blood	PMID: 24816252
ddeccrn	Blood	PMID: 20037589, PMID: 16032513, PMID: 21852955.PMID: 24816252
ddeccrn	Blood	Wishart, D.S., et al., HMDB: the Human Metabolome Database. Nucleic Acids Res, 2007. 35(Database issue): p. D521-6.PMID: 24816252
ddece1crn	Blood	Saudubray, J.M., v.d.B. Georges, and J.H. Walter, Inborn Metabolic Diseases: Diagnosis and Treatment. 5th ed. 2012, Heidelberg: Springer-Verlag Berlin Heidelberg. PMID: 21325949.http://www.metabolomicscentre.nl/
ddece1crn	Blood	Wishart, D.S., et al., HMDB: the Human Metabolome Database. Nucleic Acids Res, 2007. 35(Database issue): p. D521-6.http://www.metabolomicscentre.nl/
ddece1crn	Blood	http://www.metabolomicscentre.nl/
ddece1crn	Blood	PMID: 20037589, PMID: 16032513, PMID: 21852955.http://www.metabolomicscentre.nl/
ddece1crn	Blood	Wishart, D.S., et al., HMDB: the Human Metabolome Database. Nucleic Acids Res, 2007. 35(Database issue): p. D521-6.PMID: 20037589, PMID: 16032513, PMID: 21852955
debrisoquine	Blood	Wishart, D.S., et al., HMDB: the Human Metabolome Database. Nucleic Acids Res, 2007. 35(Database issue): p. D521-6.
decdicoa	Blood	PMID: 22424236
decdicrn	Blood	Saudubray, J.M., v.d.B. Georges, and J.H. Walter, Inborn Metabolic Diseases: Diagnosis and Treatment. 5th ed. 2012, Heidelberg: Springer-Verlag Berlin Heidelberg. PMID: 21325949.PMID: 20037589, PMID: 16032513, PMID: 21852955
decdicrn	Blood	PMID: 20037589, PMID: 16032513, PMID: 21852955
decdicrn	Blood	PMID: 20037589, PMID: 16032513, PMID: 21852955.PMID: 20037589, PMID: 16032513, PMID: 21852955
decdicrn	Blood	Wishart, D.S., et al., HMDB: the Human Metabolome Database. Nucleic Acids Res, 2007. 35(Database issue): p. D521-6.PMID: 20037589, PMID: 16032513, PMID: 21852955
dgchol	Blood	PMID: 24816252.PMID: 24816252
dgchol	Blood	Wishart, D.S., et al., HMDB: the Human Metabolome Database. Nucleic Acids Res, 2007. 35(Database issue): p. D521-6.PMID: 24816252
dgchol	Blood	Wishart, D.S., et al., HMDB: the Human Metabolome Database. Nucleic Acids Res, 2007. 35(Database issue): p. D521-6.PMID: 24816252
dgchol	Urine	Wishart, D.S., et al., HMDB: the Human Metabolome Database. Nucleic Acids Res, 2007. 35(Database issue): p. D521-6.PMID: 24816252
dgchol	Feces	Wishart, D.S., et al., HMDB: the Human Metabolome Database. Nucleic Acids Res, 2007. 35(Database issue): p. D521-6.PMID: 24816252
dgsn	Urine	Wishart, D.S., et al., HMDB: the Human Metabolome Database. Nucleic Acids Res, 2007. 35(Database issue): p. D521-6.Engelke, U., et al., Handbook of H-NMR spectroscopy in Inborn Errors of Metabolism Body fluid NMR apectroscopy and Brain MR spectroscopy. 3rd ed. 2014, Netherlands: Bruker.
dgsn	Blood	Wishart, D.S., et al., HMDB: the Human Metabolome Database. Nucleic Acids Res, 2007. 35(Database issue): p. D521-6.Engelke, U., et al., Handbook of H-NMR spectroscopy in Inborn Errors of Metabolism Body fluid NMR apectroscopy and Brain MR spectroscopy. 3rd ed. 2014, Netherlands: Bruker.
dgsn	Urine	Wishart, D.S., et al., HMDB: the Human Metabolome Database. Nucleic Acids Res, 2007. 35(Database issue): p. D521-6.Engelke, U., et al., Handbook of H-NMR spectroscopy in Inborn Errors of Metabolism Body fluid NMR apectroscopy and Brain MR spectroscopy. 3rd ed. 2014, Netherlands: Bruker.
dgsn	Blood	Murray, R.K., Bender, D. A., Botham, K. M., Kennelly, P. J., Rodwell, V. W., Weil, P. A., A lange medical book: Harper's illustrated Biochemistry. 28th edition ed, ed. P.L.G. daryl K. granner, Frederick W. Keeley, Peter A. Mayes, Margaret L. Rand. 2009, New York, NY: Mc Graw Hill Medical.
dha	Urine	Wishart, D.S., et al., HMDB: the Human Metabolome Database. Nucleic Acids Res, 2007. 35(Database issue): p. D521-6.PMID: 22424236
dha	Blood	PMID: 22424236
dhap	Blood	Wishart, D.S., et al., HMDB: the Human Metabolome Database. Nucleic Acids Res, 2007. 35(Database issue): p. D521-6.
dhbpt	Blood	Wishart, D.S., et al., HMDB: the Human Metabolome Database. Nucleic Acids Res, 2007. 35(Database issue): p. D521-6.
dhbpt	Cerebrospinal Fluid (CSF)	Wishart, D.S., et al., HMDB: the Human Metabolome Database. Nucleic Acids Res, 2007. 35(Database issue): p. D521-6.
dhcholestanate	Blood	PMID: 22424236
dhcholestancoa	Blood	PMID: 22424236
dhea	Blood	Wishart, D.S., et al., HMDB: the Human Metabolome Database. Nucleic Acids Res, 2007. 35(Database issue): p. D521-6.
dhea	Cerebrospinal Fluid (CSF)	Wishart, D.S., et al., HMDB: the Human Metabolome Database. Nucleic Acids Res, 2007. 35(Database issue): p. D521-6.
dhea	Urine	Wishart, D.S., et al., HMDB: the Human Metabolome Database. Nucleic Acids Res, 2007. 35(Database issue): p. D521-6.
dheas	Blood	PMID: 24816252.PMID: 24816252
dheas	Blood	Wishart, D.S., et al., HMDB: the Human Metabolome Database. Nucleic Acids Res, 2007. 35(Database issue): p. D521-6.PMID: 24816252
dheas	Blood	Wishart, D.S., et al., HMDB: the Human Metabolome Database. Nucleic Acids Res, 2007. 35(Database issue): p. D521-6.PMID: 24816252
dheas	Urine	Wishart, D.S., et al., HMDB: the Human Metabolome Database. Nucleic Acids Res, 2007. 35(Database issue): p. D521-6.PMID: 24816252
dheas	Blood	PMID: 24816252
dhf	Blood	Wishart, D.S., et al., HMDB: the Human Metabolome Database. Nucleic Acids Res, 2007. 35(Database issue): p. D521-6.
didecaeth	Blood	Wishart, D.S., et al., HMDB: the Human Metabolome Database. Nucleic Acids Res, 2007. 35(Database issue): p. D521-6.http://www.metabolomicscentre.nl/
digalside_hs	Blood	PMID: 22424236
diholineth	Blood	Wishart, D.S., et al., HMDB: the Human Metabolome Database. Nucleic Acids Res, 2007. 35(Database issue): p. D521-6.http://www.metabolomicscentre.nl/
din	Urine	Wishart, D.S., et al., HMDB: the Human Metabolome Database. Nucleic Acids Res, 2007. 35(Database issue): p. D521-6.Engelke, U., et al., Handbook of H-NMR spectroscopy in Inborn Errors of Metabolism Body fluid NMR apectroscopy and Brain MR spectroscopy. 3rd ed. 2014, Netherlands: Bruker.
din	Blood	Wishart, D.S., et al., HMDB: the Human Metabolome Database. Nucleic Acids Res, 2007. 35(Database issue): p. D521-6.Engelke, U., et al., Handbook of H-NMR spectroscopy in Inborn Errors of Metabolism Body fluid NMR apectroscopy and Brain MR spectroscopy. 3rd ed. 2014, Netherlands: Bruker.
din	Urine	Wishart, D.S., et al., HMDB: the Human Metabolome Database. Nucleic Acids Res, 2007. 35(Database issue): p. D521-6.Engelke, U., et al., Handbook of H-NMR spectroscopy in Inborn Errors of Metabolism Body fluid NMR apectroscopy and Brain MR spectroscopy. 3rd ed. 2014, Netherlands: Bruker.
din	Blood	Murray, R.K., Bender, D. A., Botham, K. M., Kennelly, P. J., Rodwell, V. W., Weil, P. A., A lange medical book: Harper's illustrated Biochemistry. 28th edition ed, ed. P.L.G. daryl K. granner, Frederick W. Keeley, Peter A. Mayes, Margaret L. Rand. 2009, New York, NY: Mc Graw Hill Medical.
dlnlcg	Blood	PMID: 24816252.PMID: 24816252
dlnlcg	Blood	Wishart, D.S., et al., HMDB: the Human Metabolome Database. Nucleic Acids Res, 2007. 35(Database issue): p. D521-6.PMID: 24816252
dlnlcg	Blood	Wishart, D.S., et al., HMDB: the Human Metabolome Database. Nucleic Acids Res, 2007. 35(Database issue): p. D521-6.PMID: 24816252
dmgly	Urine	Wishart, D.S., et al., HMDB: the Human Metabolome Database. Nucleic Acids Res, 2007. 35(Database issue): p. D521-6.Engelke, U., et al., Handbook of H-NMR spectroscopy in Inborn Errors of Metabolism Body fluid NMR apectroscopy and Brain MR spectroscopy. 3rd ed. 2014, Netherlands: Bruker.
dmgly	Blood	Wishart, D.S., et al., HMDB: the Human Metabolome Database. Nucleic Acids Res, 2007. 35(Database issue): p. D521-6.Engelke, U., et al., Handbook of H-NMR spectroscopy in Inborn Errors of Metabolism Body fluid NMR apectroscopy and Brain MR spectroscopy. 3rd ed. 2014, Netherlands: Bruker.
dmgly	Urine	Wishart, D.S., et al., HMDB: the Human Metabolome Database. Nucleic Acids Res, 2007. 35(Database issue): p. D521-6.Engelke, U., et al., Handbook of H-NMR spectroscopy in Inborn Errors of Metabolism Body fluid NMR apectroscopy and Brain MR spectroscopy. 3rd ed. 2014, Netherlands: Bruker.
doco13ac	Blood	Wishart, D.S., et al., HMDB: the Human Metabolome Database. Nucleic Acids Res, 2007. 35(Database issue): p. D521-6.http://www.metabolomicscentre.nl/
doco13ac	Blood	Wishart, D.S., et al., HMDB: the Human Metabolome Database. Nucleic Acids Res, 2007. 35(Database issue): p. D521-6.http://www.metabolomicscentre.nl/
docohxeth	Blood	Wishart, D.S., et al., HMDB: the Human Metabolome Database. Nucleic Acids Res, 2007. 35(Database issue): p. D521-6.http://www.metabolomicscentre.nl/
docosac	Blood	Wishart, D.S., et al., HMDB: the Human Metabolome Database. Nucleic Acids Res, 2007. 35(Database issue): p. D521-6.
docosac	Blood	Wishart, D.S., et al., HMDB: the Human Metabolome Database. Nucleic Acids Res, 2007. 35(Database issue): p. D521-6.
docosac	Feces	Wishart, D.S., et al., HMDB: the Human Metabolome Database. Nucleic Acids Res, 2007. 35(Database issue): p. D521-6.
docosac	Blood	PMID: 24816252.
docteteth	Blood	Wishart, D.S., et al., HMDB: the Human Metabolome Database. Nucleic Acids Res, 2007. 35(Database issue): p. D521-6.http://www.metabolomicscentre.nl/
dodecanac	Blood	Wishart, D.S., et al., HMDB: the Human Metabolome Database. Nucleic Acids Res, 2007. 35(Database issue): p. D521-6.PMID: 24816252
dodecanac	Blood	Wishart, D.S., et al., HMDB: the Human Metabolome Database. Nucleic Acids Res, 2007. 35(Database issue): p. D521-6.PMID: 24816252
dodecanac	Feces	Wishart, D.S., et al., HMDB: the Human Metabolome Database. Nucleic Acids Res, 2007. 35(Database issue): p. D521-6.PMID: 24816252
dodecanac	Blood	PMID: 24816252
dopa	Blood	Wishart, D.S., et al., HMDB: the Human Metabolome Database. Nucleic Acids Res, 2007. 35(Database issue): p. D521-6.http://www.metabolomicscentre.nl/
dopa	Urine	Wishart, D.S., et al., HMDB: the Human Metabolome Database. Nucleic Acids Res, 2007. 35(Database issue): p. D521-6.http://www.metabolomicscentre.nl/
dopa	Cerebrospinal Fluid (CSF)	Wishart, D.S., et al., HMDB: the Human Metabolome Database. Nucleic Acids Res, 2007. 35(Database issue): p. D521-6.http://www.metabolomicscentre.nl/
dopa	Blood	Wishart, D.S., et al., HMDB: the Human Metabolome Database. Nucleic Acids Res, 2007. 35(Database issue): p. D521-6.http://www.metabolomicscentre.nl/
dopa	Blood	Wishart, D.S., et al., HMDB: the Human Metabolome Database. Nucleic Acids Res, 2007. 35(Database issue): p. D521-6.http://www.metabolomicscentre.nl/
dopa	Cerebrospinal Fluid (CSF)	Wishart, D.S., et al., HMDB: the Human Metabolome Database. Nucleic Acids Res, 2007. 35(Database issue): p. D521-6.http://www.metabolomicscentre.nl/
dopa	Urine	Wishart, D.S., et al., HMDB: the Human Metabolome Database. Nucleic Acids Res, 2007. 35(Database issue): p. D521-6.http://www.metabolomicscentre.nl/
dopa	Feces	Wishart, D.S., et al., HMDB: the Human Metabolome Database. Nucleic Acids Res, 2007. 35(Database issue): p. D521-6.http://www.metabolomicscentre.nl/
dopa	Blood	Murray, R.K., Bender, D. A., Botham, K. M., Kennelly, P. J., Rodwell, V. W., Weil, P. A., A lange medical book: Harper's illustrated Biochemistry. 28th edition ed, ed. P.L.G. daryl K. granner, Frederick W. Keeley, Peter A. Mayes, Margaret L. Rand. 2009, New York, NY: Mc Graw Hill Medical.
dopasf	Blood	Wishart, D.S., et al., HMDB: the Human Metabolome Database. Nucleic Acids Res, 2007. 35(Database issue): p. D521-6.
dopasf	Urine	Wishart, D.S., et al., HMDB: the Human Metabolome Database. Nucleic Acids Res, 2007. 35(Database issue): p. D521-6.
dsmsterol	Blood	Wishart, D.S., et al., HMDB: the Human Metabolome Database. Nucleic Acids Res, 2007. 35(Database issue): p. D521-6.
dtmp	Blood	PMID: 22424236
dudp	Blood	Wishart, D.S., et al., HMDB: the Human Metabolome Database. Nucleic Acids Res, 2007. 35(Database issue): p. D521-6.
duri	Blood	Wishart, D.S., et al., HMDB: the Human Metabolome Database. Nucleic Acids Res, 2007. 35(Database issue): p. D521-6.Engelke, U., et al., Handbook of H-NMR spectroscopy in Inborn Errors of Metabolism Body fluid NMR apectroscopy and Brain MR spectroscopy. 3rd ed. 2014, Netherlands: Bruker.
duri	Urine	Wishart, D.S., et al., HMDB: the Human Metabolome Database. Nucleic Acids Res, 2007. 35(Database issue): p. D521-6.Engelke, U., et al., Handbook of H-NMR spectroscopy in Inborn Errors of Metabolism Body fluid NMR apectroscopy and Brain MR spectroscopy. 3rd ed. 2014, Netherlands: Bruker.
duri	Cerebrospinal Fluid (CSF)	Wishart, D.S., et al., HMDB: the Human Metabolome Database. Nucleic Acids Res, 2007. 35(Database issue): p. D521-6.Engelke, U., et al., Handbook of H-NMR spectroscopy in Inborn Errors of Metabolism Body fluid NMR apectroscopy and Brain MR spectroscopy. 3rd ed. 2014, Netherlands: Bruker.
duri	Urine	Wishart, D.S., et al., HMDB: the Human Metabolome Database. Nucleic Acids Res, 2007. 35(Database issue): p. D521-6.Engelke, U., et al., Handbook of H-NMR spectroscopy in Inborn Errors of Metabolism Body fluid NMR apectroscopy and Brain MR spectroscopy. 3rd ed. 2014, Netherlands: Bruker.
duri	Blood	Wishart, D.S., et al., HMDB: the Human Metabolome Database. Nucleic Acids Res, 2007. 35(Database issue): p. D521-6.Engelke, U., et al., Handbook of H-NMR spectroscopy in Inborn Errors of Metabolism Body fluid NMR apectroscopy and Brain MR spectroscopy. 3rd ed. 2014, Netherlands: Bruker.
duri	Cerebrospinal Fluid (CSF)	Wishart, D.S., et al., HMDB: the Human Metabolome Database. Nucleic Acids Res, 2007. 35(Database issue): p. D521-6.Engelke, U., et al., Handbook of H-NMR spectroscopy in Inborn Errors of Metabolism Body fluid NMR apectroscopy and Brain MR spectroscopy. 3rd ed. 2014, Netherlands: Bruker.
duri	Urine	Wishart, D.S., et al., HMDB: the Human Metabolome Database. Nucleic Acids Res, 2007. 35(Database issue): p. D521-6.Engelke, U., et al., Handbook of H-NMR spectroscopy in Inborn Errors of Metabolism Body fluid NMR apectroscopy and Brain MR spectroscopy. 3rd ed. 2014, Netherlands: Bruker.
eandrstrn	Blood	Wishart, D.S., et al., HMDB: the Human Metabolome Database. Nucleic Acids Res, 2007. 35(Database issue): p. D521-6.
eandrstrn	Urine	Wishart, D.S., et al., HMDB: the Human Metabolome Database. Nucleic Acids Res, 2007. 35(Database issue): p. D521-6.
egme	Blood	Wishart, D.S., et al., HMDB: the Human Metabolome Database. Nucleic Acids Res, 2007. 35(Database issue): p. D521-6.
eicostet	Blood	Wishart, D.S., et al., HMDB: the Human Metabolome Database. Nucleic Acids Res, 2007. 35(Database issue): p. D521-6.
eidi1114ac	Blood	Wishart, D.S., et al., HMDB: the Human Metabolome Database. Nucleic Acids Res, 2007. 35(Database issue): p. D521-6.http://www.metabolomicscentre.nl/
elaid	Blood	Wishart, D.S., et al., HMDB: the Human Metabolome Database. Nucleic Acids Res, 2007. 35(Database issue): p. D521-6.
elaid	Blood	Wishart, D.S., et al., HMDB: the Human Metabolome Database. Nucleic Acids Res, 2007. 35(Database issue): p. D521-6.
elaid	Feces	Wishart, D.S., et al., HMDB: the Human Metabolome Database. Nucleic Acids Res, 2007. 35(Database issue): p. D521-6.
elaidcrn	Blood	Wishart, D.S., et al., HMDB: the Human Metabolome Database. Nucleic Acids Res, 2007. 35(Database issue): p. D521-6.PMID: 20037589, PMID: 16032513, PMID: 21852955
elaidcrn	Blood	PMID: 20037589, PMID: 16032513, PMID: 21852955
estradiol	Blood	Wishart, D.S., et al., HMDB: the Human Metabolome Database. Nucleic Acids Res, 2007. 35(Database issue): p. D521-6.
estradiol	Urine	Wishart, D.S., et al., HMDB: the Human Metabolome Database. Nucleic Acids Res, 2007. 35(Database issue): p. D521-6.
estradiol	Cerebrospinal Fluid (CSF)	Wishart, D.S., et al., HMDB: the Human Metabolome Database. Nucleic Acids Res, 2007. 35(Database issue): p. D521-6.
estradiol	Blood	Wishart, D.S., et al., HMDB: the Human Metabolome Database. Nucleic Acids Res, 2007. 35(Database issue): p. D521-6.
estradiol	Cerebrospinal Fluid (CSF)	Wishart, D.S., et al., HMDB: the Human Metabolome Database. Nucleic Acids Res, 2007. 35(Database issue): p. D521-6.
estradiol	Urine	Wishart, D.S., et al., HMDB: the Human Metabolome Database. Nucleic Acids Res, 2007. 35(Database issue): p. D521-6.
estradiolglc	Blood	Wishart, D.S., et al., HMDB: the Human Metabolome Database. Nucleic Acids Res, 2007. 35(Database issue): p. D521-6.
estradiolglc	Urine	Wishart, D.S., et al., HMDB: the Human Metabolome Database. Nucleic Acids Res, 2007. 35(Database issue): p. D521-6.
estriol	Blood	Wishart, D.S., et al., HMDB: the Human Metabolome Database. Nucleic Acids Res, 2007. 35(Database issue): p. D521-6.
estriol	Urine	Wishart, D.S., et al., HMDB: the Human Metabolome Database. Nucleic Acids Res, 2007. 35(Database issue): p. D521-6.
estriolglc	Blood	Wishart, D.S., et al., HMDB: the Human Metabolome Database. Nucleic Acids Res, 2007. 35(Database issue): p. D521-6.
estriolglc	Urine	Wishart, D.S., et al., HMDB: the Human Metabolome Database. Nucleic Acids Res, 2007. 35(Database issue): p. D521-6.
estrone	Blood	Wishart, D.S., et al., HMDB: the Human Metabolome Database. Nucleic Acids Res, 2007. 35(Database issue): p. D521-6.
estrone	Urine	Wishart, D.S., et al., HMDB: the Human Metabolome Database. Nucleic Acids Res, 2007. 35(Database issue): p. D521-6.
estroneglc	Blood	Wishart, D.S., et al., HMDB: the Human Metabolome Database. Nucleic Acids Res, 2007. 35(Database issue): p. D521-6.PMID: 22424236
estroneglc	Urine	Wishart, D.S., et al., HMDB: the Human Metabolome Database. Nucleic Acids Res, 2007. 35(Database issue): p. D521-6.PMID: 22424236
estroneglc	Blood	PMID: 22424236
estroneglc	Blood	PMID: 22424236
estrones	Blood	PMID: 24816252.PMID: 24816252
estrones	Blood	Wishart, D.S., et al., HMDB: the Human Metabolome Database. Nucleic Acids Res, 2007. 35(Database issue): p. D521-6.PMID: 24816252
estrones	Blood	Wishart, D.S., et al., HMDB: the Human Metabolome Database. Nucleic Acids Res, 2007. 35(Database issue): p. D521-6.PMID: 24816252
estrones	Urine	Wishart, D.S., et al., HMDB: the Human Metabolome Database. Nucleic Acids Res, 2007. 35(Database issue): p. D521-6.PMID: 24816252
estrones	Blood	PMID: 24816252
etha	Blood	Wishart, D.S., et al., HMDB: the Human Metabolome Database. Nucleic Acids Res, 2007. 35(Database issue): p. D521-6.http://www.metabolomicscentre.nl/
etha	Urine	Wishart, D.S., et al., HMDB: the Human Metabolome Database. Nucleic Acids Res, 2007. 35(Database issue): p. D521-6.http://www.metabolomicscentre.nl/
etha	Cerebrospinal Fluid (CSF)	Wishart, D.S., et al., HMDB: the Human Metabolome Database. Nucleic Acids Res, 2007. 35(Database issue): p. D521-6.http://www.metabolomicscentre.nl/
etha	Blood	Wishart, D.S., et al., HMDB: the Human Metabolome Database. Nucleic Acids Res, 2007. 35(Database issue): p. D521-6.http://www.metabolomicscentre.nl/
etha	Blood	Wishart, D.S., et al., HMDB: the Human Metabolome Database. Nucleic Acids Res, 2007. 35(Database issue): p. D521-6.http://www.metabolomicscentre.nl/
etha	Cerebrospinal Fluid (CSF)	Wishart, D.S., et al., HMDB: the Human Metabolome Database. Nucleic Acids Res, 2007. 35(Database issue): p. D521-6.http://www.metabolomicscentre.nl/
etha	Urine	Wishart, D.S., et al., HMDB: the Human Metabolome Database. Nucleic Acids Res, 2007. 35(Database issue): p. D521-6.http://www.metabolomicscentre.nl/
etha	Feces	Wishart, D.S., et al., HMDB: the Human Metabolome Database. Nucleic Acids Res, 2007. 35(Database issue): p. D521-6.http://www.metabolomicscentre.nl/
ethamp	Blood	Wishart, D.S., et al., HMDB: the Human Metabolome Database. Nucleic Acids Res, 2007. 35(Database issue): p. D521-6.http://www.metabolomicscentre.nl/
ethamp	Urine	Wishart, D.S., et al., HMDB: the Human Metabolome Database. Nucleic Acids Res, 2007. 35(Database issue): p. D521-6.http://www.metabolomicscentre.nl/
ethamp	Cerebrospinal Fluid (CSF)	Wishart, D.S., et al., HMDB: the Human Metabolome Database. Nucleic Acids Res, 2007. 35(Database issue): p. D521-6.http://www.metabolomicscentre.nl/
ethamp	Blood	Wishart, D.S., et al., HMDB: the Human Metabolome Database. Nucleic Acids Res, 2007. 35(Database issue): p. D521-6.http://www.metabolomicscentre.nl/
ethamp	Blood	Wishart, D.S., et al., HMDB: the Human Metabolome Database. Nucleic Acids Res, 2007. 35(Database issue): p. D521-6.http://www.metabolomicscentre.nl/
ethamp	Cerebrospinal Fluid (CSF)	Wishart, D.S., et al., HMDB: the Human Metabolome Database. Nucleic Acids Res, 2007. 35(Database issue): p. D521-6.http://www.metabolomicscentre.nl/
ethamp	Urine	Wishart, D.S., et al., HMDB: the Human Metabolome Database. Nucleic Acids Res, 2007. 35(Database issue): p. D521-6.http://www.metabolomicscentre.nl/
etoh	Blood	Wishart, D.S., et al., HMDB: the Human Metabolome Database. Nucleic Acids Res, 2007. 35(Database issue): p. D521-6.
etoh	Urine	Wishart, D.S., et al., HMDB: the Human Metabolome Database. Nucleic Acids Res, 2007. 35(Database issue): p. D521-6.
etoh	Cerebrospinal Fluid (CSF)	Wishart, D.S., et al., HMDB: the Human Metabolome Database. Nucleic Acids Res, 2007. 35(Database issue): p. D521-6.
etoh	Blood	Wishart, D.S., et al., HMDB: the Human Metabolome Database. Nucleic Acids Res, 2007. 35(Database issue): p. D521-6.
etoh	Cerebrospinal Fluid (CSF)	Wishart, D.S., et al., HMDB: the Human Metabolome Database. Nucleic Acids Res, 2007. 35(Database issue): p. D521-6.
etoh	Urine	Wishart, D.S., et al., HMDB: the Human Metabolome Database. Nucleic Acids Res, 2007. 35(Database issue): p. D521-6.
etoh	Feces	Wishart, D.S., et al., HMDB: the Human Metabolome Database. Nucleic Acids Res, 2007. 35(Database issue): p. D521-6.
fad	Blood	Wishart, D.S., et al., HMDB: the Human Metabolome Database. Nucleic Acids Res, 2007. 35(Database issue): p. D521-6.
fald	Blood	Wishart, D.S., et al., HMDB: the Human Metabolome Database. Nucleic Acids Res, 2007. 35(Database issue): p. D521-6.
fald	Urine	Wishart, D.S., et al., HMDB: the Human Metabolome Database. Nucleic Acids Res, 2007. 35(Database issue): p. D521-6.
fdp	Blood	Wishart, D.S., et al., HMDB: the Human Metabolome Database. Nucleic Acids Res, 2007. 35(Database issue): p. D521-6.
fe2	Blood	Wishart, D.S., et al., HMDB: the Human Metabolome Database. Nucleic Acids Res, 2007. 35(Database issue): p. D521-6.
fe2	Urine	Wishart, D.S., et al., HMDB: the Human Metabolome Database. Nucleic Acids Res, 2007. 35(Database issue): p. D521-6.
fe2	Cerebrospinal Fluid (CSF)	Wishart, D.S., et al., HMDB: the Human Metabolome Database. Nucleic Acids Res, 2007. 35(Database issue): p. D521-6.
fe2	Blood	Wishart, D.S., et al., HMDB: the Human Metabolome Database. Nucleic Acids Res, 2007. 35(Database issue): p. D521-6.
fe2	Cerebrospinal Fluid (CSF)	Wishart, D.S., et al., HMDB: the Human Metabolome Database. Nucleic Acids Res, 2007. 35(Database issue): p. D521-6.
fe2	Urine	Wishart, D.S., et al., HMDB: the Human Metabolome Database. Nucleic Acids Res, 2007. 35(Database issue): p. D521-6.
fe3	Blood	Wishart, D.S., et al., HMDB: the Human Metabolome Database. Nucleic Acids Res, 2007. 35(Database issue): p. D521-6.
fmn	Blood	Wishart, D.S., et al., HMDB: the Human Metabolome Database. Nucleic Acids Res, 2007. 35(Database issue): p. D521-6.
fna5moxam	Blood	Wishart, D.S., et al., HMDB: the Human Metabolome Database. Nucleic Acids Res, 2007. 35(Database issue): p. D521-6.
fna5moxam	Cerebrospinal Fluid (CSF)	Wishart, D.S., et al., HMDB: the Human Metabolome Database. Nucleic Acids Res, 2007. 35(Database issue): p. D521-6.
fol	Blood	Wishart, D.S., et al., HMDB: the Human Metabolome Database. Nucleic Acids Res, 2007. 35(Database issue): p. D521-6.
fol	Urine	Wishart, D.S., et al., HMDB: the Human Metabolome Database. Nucleic Acids Res, 2007. 35(Database issue): p. D521-6.
fol	Cerebrospinal Fluid (CSF)	Wishart, D.S., et al., HMDB: the Human Metabolome Database. Nucleic Acids Res, 2007. 35(Database issue): p. D521-6.
fol	Blood	Wishart, D.S., et al., HMDB: the Human Metabolome Database. Nucleic Acids Res, 2007. 35(Database issue): p. D521-6.
fol	Cerebrospinal Fluid (CSF)	Wishart, D.S., et al., HMDB: the Human Metabolome Database. Nucleic Acids Res, 2007. 35(Database issue): p. D521-6.
fol	Urine	Wishart, D.S., et al., HMDB: the Human Metabolome Database. Nucleic Acids Res, 2007. 35(Database issue): p. D521-6.
for	Blood	Wishart, D.S., et al., HMDB: the Human Metabolome Database. Nucleic Acids Res, 2007. 35(Database issue): p. D521-6.
for	Urine	Wishart, D.S., et al., HMDB: the Human Metabolome Database. Nucleic Acids Res, 2007. 35(Database issue): p. D521-6.
for	Cerebrospinal Fluid (CSF)	Wishart, D.S., et al., HMDB: the Human Metabolome Database. Nucleic Acids Res, 2007. 35(Database issue): p. D521-6.
for	Blood	Wishart, D.S., et al., HMDB: the Human Metabolome Database. Nucleic Acids Res, 2007. 35(Database issue): p. D521-6.
for	Cerebrospinal Fluid (CSF)	Wishart, D.S., et al., HMDB: the Human Metabolome Database. Nucleic Acids Res, 2007. 35(Database issue): p. D521-6.
for	Urine	Wishart, D.S., et al., HMDB: the Human Metabolome Database. Nucleic Acids Res, 2007. 35(Database issue): p. D521-6.
for	Feces	Wishart, D.S., et al., HMDB: the Human Metabolome Database. Nucleic Acids Res, 2007. 35(Database issue): p. D521-6.
forglu	Urine	Wishart, D.S., et al., HMDB: the Human Metabolome Database. Nucleic Acids Res, 2007. 35(Database issue): p. D521-6.Engelke, U., et al., Handbook of H-NMR spectroscopy in Inborn Errors of Metabolism Body fluid NMR apectroscopy and Brain MR spectroscopy. 3rd ed. 2014, Netherlands: Bruker.
forglu	Urine	Wishart, D.S., et al., HMDB: the Human Metabolome Database. Nucleic Acids Res, 2007. 35(Database issue): p. D521-6.Engelke, U., et al., Handbook of H-NMR spectroscopy in Inborn Errors of Metabolism Body fluid NMR apectroscopy and Brain MR spectroscopy. 3rd ed. 2014, Netherlands: Bruker.
frdp	Blood	Wishart, D.S., et al., HMDB: the Human Metabolome Database. Nucleic Acids Res, 2007. 35(Database issue): p. D521-6.
fru	Blood	PMID: 24816252.PMID: 24816252
fru	Blood	Wishart, D.S., et al., HMDB: the Human Metabolome Database. Nucleic Acids Res, 2007. 35(Database issue): p. D521-6.PMID: 24816252
fru	Urine	Wishart, D.S., et al., HMDB: the Human Metabolome Database. Nucleic Acids Res, 2007. 35(Database issue): p. D521-6.PMID: 24816252
fru	Cerebrospinal Fluid (CSF)	Wishart, D.S., et al., HMDB: the Human Metabolome Database. Nucleic Acids Res, 2007. 35(Database issue): p. D521-6.PMID: 24816252
fru	Blood	Wishart, D.S., et al., HMDB: the Human Metabolome Database. Nucleic Acids Res, 2007. 35(Database issue): p. D521-6.PMID: 24816252
fru	Blood	Wishart, D.S., et al., HMDB: the Human Metabolome Database. Nucleic Acids Res, 2007. 35(Database issue): p. D521-6.PMID: 24816252
fru	Cerebrospinal Fluid (CSF)	Wishart, D.S., et al., HMDB: the Human Metabolome Database. Nucleic Acids Res, 2007. 35(Database issue): p. D521-6.PMID: 24816252
fru	Urine	Wishart, D.S., et al., HMDB: the Human Metabolome Database. Nucleic Acids Res, 2007. 35(Database issue): p. D521-6.PMID: 24816252
fru	Feces	Wishart, D.S., et al., HMDB: the Human Metabolome Database. Nucleic Acids Res, 2007. 35(Database issue): p. D521-6.PMID: 24816252
fuc_L	Blood	Wishart, D.S., et al., HMDB: the Human Metabolome Database. Nucleic Acids Res, 2007. 35(Database issue): p. D521-6.
fuc_L	Urine	Wishart, D.S., et al., HMDB: the Human Metabolome Database. Nucleic Acids Res, 2007. 35(Database issue): p. D521-6.
fuc_L	Feces	Wishart, D.S., et al., HMDB: the Human Metabolome Database. Nucleic Acids Res, 2007. 35(Database issue): p. D521-6.
fum	Blood	Wishart, D.S., et al., HMDB: the Human Metabolome Database. Nucleic Acids Res, 2007. 35(Database issue): p. D521-6.Engelke, U., et al., Handbook of H-NMR spectroscopy in Inborn Errors of Metabolism Body fluid NMR apectroscopy and Brain MR spectroscopy. 3rd ed. 2014, Netherlands: Bruker.
fum	Urine	Wishart, D.S., et al., HMDB: the Human Metabolome Database. Nucleic Acids Res, 2007. 35(Database issue): p. D521-6.Engelke, U., et al., Handbook of H-NMR spectroscopy in Inborn Errors of Metabolism Body fluid NMR apectroscopy and Brain MR spectroscopy. 3rd ed. 2014, Netherlands: Bruker.
fum	Cerebrospinal Fluid (CSF)	Wishart, D.S., et al., HMDB: the Human Metabolome Database. Nucleic Acids Res, 2007. 35(Database issue): p. D521-6.Engelke, U., et al., Handbook of H-NMR spectroscopy in Inborn Errors of Metabolism Body fluid NMR apectroscopy and Brain MR spectroscopy. 3rd ed. 2014, Netherlands: Bruker.
fum	Blood	Wishart, D.S., et al., HMDB: the Human Metabolome Database. Nucleic Acids Res, 2007. 35(Database issue): p. D521-6.Engelke, U., et al., Handbook of H-NMR spectroscopy in Inborn Errors of Metabolism Body fluid NMR apectroscopy and Brain MR spectroscopy. 3rd ed. 2014, Netherlands: Bruker.
fum	Urine	Wishart, D.S., et al., HMDB: the Human Metabolome Database. Nucleic Acids Res, 2007. 35(Database issue): p. D521-6.Engelke, U., et al., Handbook of H-NMR spectroscopy in Inborn Errors of Metabolism Body fluid NMR apectroscopy and Brain MR spectroscopy. 3rd ed. 2014, Netherlands: Bruker.
fum	Blood	Wishart, D.S., et al., HMDB: the Human Metabolome Database. Nucleic Acids Res, 2007. 35(Database issue): p. D521-6.Engelke, U., et al., Handbook of H-NMR spectroscopy in Inborn Errors of Metabolism Body fluid NMR apectroscopy and Brain MR spectroscopy. 3rd ed. 2014, Netherlands: Bruker.
fum	Cerebrospinal Fluid (CSF)	Wishart, D.S., et al., HMDB: the Human Metabolome Database. Nucleic Acids Res, 2007. 35(Database issue): p. D521-6.Engelke, U., et al., Handbook of H-NMR spectroscopy in Inborn Errors of Metabolism Body fluid NMR apectroscopy and Brain MR spectroscopy. 3rd ed. 2014, Netherlands: Bruker.
fum	Urine	Wishart, D.S., et al., HMDB: the Human Metabolome Database. Nucleic Acids Res, 2007. 35(Database issue): p. D521-6.Engelke, U., et al., Handbook of H-NMR spectroscopy in Inborn Errors of Metabolism Body fluid NMR apectroscopy and Brain MR spectroscopy. 3rd ed. 2014, Netherlands: Bruker.
fum	Feces	Wishart, D.S., et al., HMDB: the Human Metabolome Database. Nucleic Acids Res, 2007. 35(Database issue): p. D521-6.Engelke, U., et al., Handbook of H-NMR spectroscopy in Inborn Errors of Metabolism Body fluid NMR apectroscopy and Brain MR spectroscopy. 3rd ed. 2014, Netherlands: Bruker.
g3p	Blood	Wishart, D.S., et al., HMDB: the Human Metabolome Database. Nucleic Acids Res, 2007. 35(Database issue): p. D521-6.
g3pc	Blood	PMID: 24816252.PMID: 24816252
g3pc	Blood	Wishart, D.S., et al., HMDB: the Human Metabolome Database. Nucleic Acids Res, 2007. 35(Database issue): p. D521-6.PMID: 24816252
g3pc	Cerebrospinal Fluid (CSF)	Wishart, D.S., et al., HMDB: the Human Metabolome Database. Nucleic Acids Res, 2007. 35(Database issue): p. D521-6.PMID: 24816252
g3pc	Blood	Wishart, D.S., et al., HMDB: the Human Metabolome Database. Nucleic Acids Res, 2007. 35(Database issue): p. D521-6.PMID: 24816252
g3pc	Blood	Wishart, D.S., et al., HMDB: the Human Metabolome Database. Nucleic Acids Res, 2007. 35(Database issue): p. D521-6.PMID: 24816252
g3pc	Cerebrospinal Fluid (CSF)	Wishart, D.S., et al., HMDB: the Human Metabolome Database. Nucleic Acids Res, 2007. 35(Database issue): p. D521-6.PMID: 24816252
g6p	Blood	Wishart, D.S., et al., HMDB: the Human Metabolome Database. Nucleic Acids Res, 2007. 35(Database issue): p. D521-6.
gal	Blood	Wishart, D.S., et al., HMDB: the Human Metabolome Database. Nucleic Acids Res, 2007. 35(Database issue): p. D521-6.Engelke, U., et al., Handbook of H-NMR spectroscopy in Inborn Errors of Metabolism Body fluid NMR apectroscopy and Brain MR spectroscopy. 3rd ed. 2014, Netherlands: Bruker.
gal	Urine	Wishart, D.S., et al., HMDB: the Human Metabolome Database. Nucleic Acids Res, 2007. 35(Database issue): p. D521-6.Engelke, U., et al., Handbook of H-NMR spectroscopy in Inborn Errors of Metabolism Body fluid NMR apectroscopy and Brain MR spectroscopy. 3rd ed. 2014, Netherlands: Bruker.
gal	Cerebrospinal Fluid (CSF)	Wishart, D.S., et al., HMDB: the Human Metabolome Database. Nucleic Acids Res, 2007. 35(Database issue): p. D521-6.Engelke, U., et al., Handbook of H-NMR spectroscopy in Inborn Errors of Metabolism Body fluid NMR apectroscopy and Brain MR spectroscopy. 3rd ed. 2014, Netherlands: Bruker.
gal	Blood	Wishart, D.S., et al., HMDB: the Human Metabolome Database. Nucleic Acids Res, 2007. 35(Database issue): p. D521-6.Engelke, U., et al., Handbook of H-NMR spectroscopy in Inborn Errors of Metabolism Body fluid NMR apectroscopy and Brain MR spectroscopy. 3rd ed. 2014, Netherlands: Bruker.
gal	Urine	Wishart, D.S., et al., HMDB: the Human Metabolome Database. Nucleic Acids Res, 2007. 35(Database issue): p. D521-6.Engelke, U., et al., Handbook of H-NMR spectroscopy in Inborn Errors of Metabolism Body fluid NMR apectroscopy and Brain MR spectroscopy. 3rd ed. 2014, Netherlands: Bruker.
gal	Blood	Wishart, D.S., et al., HMDB: the Human Metabolome Database. Nucleic Acids Res, 2007. 35(Database issue): p. D521-6.Engelke, U., et al., Handbook of H-NMR spectroscopy in Inborn Errors of Metabolism Body fluid NMR apectroscopy and Brain MR spectroscopy. 3rd ed. 2014, Netherlands: Bruker.
gal	Cerebrospinal Fluid (CSF)	Wishart, D.S., et al., HMDB: the Human Metabolome Database. Nucleic Acids Res, 2007. 35(Database issue): p. D521-6.Engelke, U., et al., Handbook of H-NMR spectroscopy in Inborn Errors of Metabolism Body fluid NMR apectroscopy and Brain MR spectroscopy. 3rd ed. 2014, Netherlands: Bruker.
gal	Urine	Wishart, D.S., et al., HMDB: the Human Metabolome Database. Nucleic Acids Res, 2007. 35(Database issue): p. D521-6.Engelke, U., et al., Handbook of H-NMR spectroscopy in Inborn Errors of Metabolism Body fluid NMR apectroscopy and Brain MR spectroscopy. 3rd ed. 2014, Netherlands: Bruker.
gal	Feces	Wishart, D.S., et al., HMDB: the Human Metabolome Database. Nucleic Acids Res, 2007. 35(Database issue): p. D521-6.Engelke, U., et al., Handbook of H-NMR spectroscopy in Inborn Errors of Metabolism Body fluid NMR apectroscopy and Brain MR spectroscopy. 3rd ed. 2014, Netherlands: Bruker.
gal1p	Blood	Wishart, D.S., et al., HMDB: the Human Metabolome Database. Nucleic Acids Res, 2007. 35(Database issue): p. D521-6.
galt	Urine	Wishart, D.S., et al., HMDB: the Human Metabolome Database. Nucleic Acids Res, 2007. 35(Database issue): p. D521-6.Engelke, U., et al., Handbook of H-NMR spectroscopy in Inborn Errors of Metabolism Body fluid NMR apectroscopy and Brain MR spectroscopy. 3rd ed. 2014, Netherlands: Bruker.
galt	Blood	Wishart, D.S., et al., HMDB: the Human Metabolome Database. Nucleic Acids Res, 2007. 35(Database issue): p. D521-6.Engelke, U., et al., Handbook of H-NMR spectroscopy in Inborn Errors of Metabolism Body fluid NMR apectroscopy and Brain MR spectroscopy. 3rd ed. 2014, Netherlands: Bruker.
galt	Cerebrospinal Fluid (CSF)	Wishart, D.S., et al., HMDB: the Human Metabolome Database. Nucleic Acids Res, 2007. 35(Database issue): p. D521-6.Engelke, U., et al., Handbook of H-NMR spectroscopy in Inborn Errors of Metabolism Body fluid NMR apectroscopy and Brain MR spectroscopy. 3rd ed. 2014, Netherlands: Bruker.
galt	Urine	Wishart, D.S., et al., HMDB: the Human Metabolome Database. Nucleic Acids Res, 2007. 35(Database issue): p. D521-6.Engelke, U., et al., Handbook of H-NMR spectroscopy in Inborn Errors of Metabolism Body fluid NMR apectroscopy and Brain MR spectroscopy. 3rd ed. 2014, Netherlands: Bruker.
galt	Feces	Wishart, D.S., et al., HMDB: the Human Metabolome Database. Nucleic Acids Res, 2007. 35(Database issue): p. D521-6.Engelke, U., et al., Handbook of H-NMR spectroscopy in Inborn Errors of Metabolism Body fluid NMR apectroscopy and Brain MR spectroscopy. 3rd ed. 2014, Netherlands: Bruker.
gam	Blood	Wishart, D.S., et al., HMDB: the Human Metabolome Database. Nucleic Acids Res, 2007. 35(Database issue): p. D521-6.
gam	Urine	Wishart, D.S., et al., HMDB: the Human Metabolome Database. Nucleic Acids Res, 2007. 35(Database issue): p. D521-6.
gcald	Blood	PMID: 22424236
gchola	Blood	PMID: 24816252.PMID: 24816252
gchola	Blood	Wishart, D.S., et al., HMDB: the Human Metabolome Database. Nucleic Acids Res, 2007. 35(Database issue): p. D521-6.PMID: 24816252
gchola	Blood	Wishart, D.S., et al., HMDB: the Human Metabolome Database. Nucleic Acids Res, 2007. 35(Database issue): p. D521-6.PMID: 24816252
gchola	Urine	Wishart, D.S., et al., HMDB: the Human Metabolome Database. Nucleic Acids Res, 2007. 35(Database issue): p. D521-6.PMID: 24816252
gchola	Feces	Wishart, D.S., et al., HMDB: the Human Metabolome Database. Nucleic Acids Res, 2007. 35(Database issue): p. D521-6.PMID: 24816252
gchola	Blood	PMID: 24816252
gdp	Blood	Wishart, D.S., et al., HMDB: the Human Metabolome Database. Nucleic Acids Res, 2007. 35(Database issue): p. D521-6.
gdp	Cerebrospinal Fluid (CSF)	Wishart, D.S., et al., HMDB: the Human Metabolome Database. Nucleic Acids Res, 2007. 35(Database issue): p. D521-6.
gdp	Blood	Wishart, D.S., et al., HMDB: the Human Metabolome Database. Nucleic Acids Res, 2007. 35(Database issue): p. D521-6.
gdp	Cerebrospinal Fluid (CSF)	Wishart, D.S., et al., HMDB: the Human Metabolome Database. Nucleic Acids Res, 2007. 35(Database issue): p. D521-6.
glc_D	Blood	PMID: 24816252.PMID: 24816252
glc_D	Blood	Wishart, D.S., et al., HMDB: the Human Metabolome Database. Nucleic Acids Res, 2007. 35(Database issue): p. D521-6.PMID: 24816252
glc_D	Urine	Wishart, D.S., et al., HMDB: the Human Metabolome Database. Nucleic Acids Res, 2007. 35(Database issue): p. D521-6.PMID: 24816252
glc_D	Cerebrospinal Fluid (CSF)	Wishart, D.S., et al., HMDB: the Human Metabolome Database. Nucleic Acids Res, 2007. 35(Database issue): p. D521-6.PMID: 24816252
glc_D	Blood	Wishart, D.S., et al., HMDB: the Human Metabolome Database. Nucleic Acids Res, 2007. 35(Database issue): p. D521-6.PMID: 24816252
glc_D	Urine	Wishart, D.S., et al., HMDB: the Human Metabolome Database. Nucleic Acids Res, 2007. 35(Database issue): p. D521-6.PMID: 24816252
glc_D	Blood	Wishart, D.S., et al., HMDB: the Human Metabolome Database. Nucleic Acids Res, 2007. 35(Database issue): p. D521-6.PMID: 24816252
glc_D	Cerebrospinal Fluid (CSF)	Wishart, D.S., et al., HMDB: the Human Metabolome Database. Nucleic Acids Res, 2007. 35(Database issue): p. D521-6.PMID: 24816252
glc_D	Urine	Wishart, D.S., et al., HMDB: the Human Metabolome Database. Nucleic Acids Res, 2007. 35(Database issue): p. D521-6.PMID: 24816252
glc_D	Feces	Wishart, D.S., et al., HMDB: the Human Metabolome Database. Nucleic Acids Res, 2007. 35(Database issue): p. D521-6.PMID: 24816252
glcn	Blood	Wishart, D.S., et al., HMDB: the Human Metabolome Database. Nucleic Acids Res, 2007. 35(Database issue): p. D521-6.
glcn	Urine	Wishart, D.S., et al., HMDB: the Human Metabolome Database. Nucleic Acids Res, 2007. 35(Database issue): p. D521-6.
glcn	Feces	Wishart, D.S., et al., HMDB: the Human Metabolome Database. Nucleic Acids Res, 2007. 35(Database issue): p. D521-6.
glcr	Urine	Wishart, D.S., et al., HMDB: the Human Metabolome Database. Nucleic Acids Res, 2007. 35(Database issue): p. D521-6.
glcr	Feces	Wishart, D.S., et al., HMDB: the Human Metabolome Database. Nucleic Acids Res, 2007. 35(Database issue): p. D521-6.
glcur	Blood	Wishart, D.S., et al., HMDB: the Human Metabolome Database. Nucleic Acids Res, 2007. 35(Database issue): p. D521-6.
glcur	Urine	Wishart, D.S., et al., HMDB: the Human Metabolome Database. Nucleic Acids Res, 2007. 35(Database issue): p. D521-6.
glcur	Blood	Wishart, D.S., et al., HMDB: the Human Metabolome Database. Nucleic Acids Res, 2007. 35(Database issue): p. D521-6.
glcur	Urine	Wishart, D.S., et al., HMDB: the Human Metabolome Database. Nucleic Acids Res, 2007. 35(Database issue): p. D521-6.
glcur	Feces	Wishart, D.S., et al., HMDB: the Human Metabolome Database. Nucleic Acids Res, 2007. 35(Database issue): p. D521-6.
glcur	Blood	Murray, R.K., Bender, D. A., Botham, K. M., Kennelly, P. J., Rodwell, V. W., Weil, P. A., A lange medical book: Harper's illustrated Biochemistry. 28th edition ed, ed. P.L.G. daryl K. granner, Frederick W. Keeley, Peter A. Mayes, Margaret L. Rand. 2009, New York, NY: Mc Graw Hill Medical.
gln_L	Blood	PMID: 24816252.PMID: 20037589, PMID: 16032513, PMID: 21852955
gln_L	Blood	Saudubray, J.M., v.d.B. Georges, and J.H. Walter, Inborn Metabolic Diseases: Diagnosis and Treatment. 5th ed. 2012, Heidelberg: Springer-Verlag Berlin Heidelberg. PMID: 21325949.PMID: 20037589, PMID: 16032513, PMID: 21852955
gln_L	Blood	Wishart, D.S., et al., HMDB: the Human Metabolome Database. Nucleic Acids Res, 2007. 35(Database issue): p. D521-6.PMID: 20037589, PMID: 16032513, PMID: 21852955
gln_L	Urine	Wishart, D.S., et al., HMDB: the Human Metabolome Database. Nucleic Acids Res, 2007. 35(Database issue): p. D521-6.PMID: 20037589, PMID: 16032513, PMID: 21852955
gln_L	Cerebrospinal Fluid (CSF)	Wishart, D.S., et al., HMDB: the Human Metabolome Database. Nucleic Acids Res, 2007. 35(Database issue): p. D521-6.PMID: 20037589, PMID: 16032513, PMID: 21852955
gln_L	Blood	Wishart, D.S., et al., HMDB: the Human Metabolome Database. Nucleic Acids Res, 2007. 35(Database issue): p. D521-6.PMID: 20037589, PMID: 16032513, PMID: 21852955
gln_L	Blood	Wishart, D.S., et al., HMDB: the Human Metabolome Database. Nucleic Acids Res, 2007. 35(Database issue): p. D521-6.PMID: 20037589, PMID: 16032513, PMID: 21852955
gln_L	Blood	Wishart, D.S., et al., HMDB: the Human Metabolome Database. Nucleic Acids Res, 2007. 35(Database issue): p. D521-6.PMID: 20037589, PMID: 16032513, PMID: 21852955
gln_L	Cerebrospinal Fluid (CSF)	Wishart, D.S., et al., HMDB: the Human Metabolome Database. Nucleic Acids Res, 2007. 35(Database issue): p. D521-6.PMID: 20037589, PMID: 16032513, PMID: 21852955
gln_L	Urine	Wishart, D.S., et al., HMDB: the Human Metabolome Database. Nucleic Acids Res, 2007. 35(Database issue): p. D521-6.PMID: 20037589, PMID: 16032513, PMID: 21852955
gln_L	Feces	Wishart, D.S., et al., HMDB: the Human Metabolome Database. Nucleic Acids Res, 2007. 35(Database issue): p. D521-6.PMID: 20037589, PMID: 16032513, PMID: 21852955
gln_L	Blood	PMID: 20037589, PMID: 16032513, PMID: 21852955.PMID: 20037589, PMID: 16032513, PMID: 21852955
glnasngln	Blood	PMID: 22424236
glnhishis	Blood	PMID: 22424236
glnhislys	Blood	PMID: 22424236
gln-L	Blood	Wishart, D.S., et al., HMDB: the Human Metabolome Database. Nucleic Acids Res, 2007. 35(Database issue): p. D521-6.PMID: 24816252
glnlyslys	Blood	PMID: 22424236
glnlystrp	Blood	PMID: 22424236
glnproglu	Blood	PMID: 22424236
glntrpglu	Blood	PMID: 22424236
glntyrleu	Blood	PMID: 22424236
glu_L	Blood	PMID: 24816252.Engelke, U., et al., Handbook of H-NMR spectroscopy in Inborn Errors of Metabolism Body fluid NMR apectroscopy and Brain MR spectroscopy. 3rd ed. 2014, Netherlands: Bruker.
glu_L	Blood	Saudubray, J.M., v.d.B. Georges, and J.H. Walter, Inborn Metabolic Diseases: Diagnosis and Treatment. 5th ed. 2012, Heidelberg: Springer-Verlag Berlin Heidelberg. PMID: 21325949.Engelke, U., et al., Handbook of H-NMR spectroscopy in Inborn Errors of Metabolism Body fluid NMR apectroscopy and Brain MR spectroscopy. 3rd ed. 2014, Netherlands: Bruker.
glu_L	Blood	Wishart, D.S., et al., HMDB: the Human Metabolome Database. Nucleic Acids Res, 2007. 35(Database issue): p. D521-6.Engelke, U., et al., Handbook of H-NMR spectroscopy in Inborn Errors of Metabolism Body fluid NMR apectroscopy and Brain MR spectroscopy. 3rd ed. 2014, Netherlands: Bruker.
glu_L	Urine	Wishart, D.S., et al., HMDB: the Human Metabolome Database. Nucleic Acids Res, 2007. 35(Database issue): p. D521-6.Engelke, U., et al., Handbook of H-NMR spectroscopy in Inborn Errors of Metabolism Body fluid NMR apectroscopy and Brain MR spectroscopy. 3rd ed. 2014, Netherlands: Bruker.
glu_L	Cerebrospinal Fluid (CSF)	Wishart, D.S., et al., HMDB: the Human Metabolome Database. Nucleic Acids Res, 2007. 35(Database issue): p. D521-6.Engelke, U., et al., Handbook of H-NMR spectroscopy in Inborn Errors of Metabolism Body fluid NMR apectroscopy and Brain MR spectroscopy. 3rd ed. 2014, Netherlands: Bruker.
glu_L	Blood	Wishart, D.S., et al., HMDB: the Human Metabolome Database. Nucleic Acids Res, 2007. 35(Database issue): p. D521-6.Engelke, U., et al., Handbook of H-NMR spectroscopy in Inborn Errors of Metabolism Body fluid NMR apectroscopy and Brain MR spectroscopy. 3rd ed. 2014, Netherlands: Bruker.
glu_L	Urine	Wishart, D.S., et al., HMDB: the Human Metabolome Database. Nucleic Acids Res, 2007. 35(Database issue): p. D521-6.Engelke, U., et al., Handbook of H-NMR spectroscopy in Inborn Errors of Metabolism Body fluid NMR apectroscopy and Brain MR spectroscopy. 3rd ed. 2014, Netherlands: Bruker.
glu_L	Cerebrospinal Fluid (CSF)	Wishart, D.S., et al., HMDB: the Human Metabolome Database. Nucleic Acids Res, 2007. 35(Database issue): p. D521-6.Engelke, U., et al., Handbook of H-NMR spectroscopy in Inborn Errors of Metabolism Body fluid NMR apectroscopy and Brain MR spectroscopy. 3rd ed. 2014, Netherlands: Bruker.
glu_L	Blood	Engelke, U., et al., Handbook of H-NMR spectroscopy in Inborn Errors of Metabolism Body fluid NMR apectroscopy and Brain MR spectroscopy. 3rd ed. 2014, Netherlands: Bruker.
glu_L	Blood	Wishart, D.S., et al., HMDB: the Human Metabolome Database. Nucleic Acids Res, 2007. 35(Database issue): p. D521-6.Engelke, U., et al., Handbook of H-NMR spectroscopy in Inborn Errors of Metabolism Body fluid NMR apectroscopy and Brain MR spectroscopy. 3rd ed. 2014, Netherlands: Bruker.
glu_L	Cerebrospinal Fluid (CSF)	Wishart, D.S., et al., HMDB: the Human Metabolome Database. Nucleic Acids Res, 2007. 35(Database issue): p. D521-6.Engelke, U., et al., Handbook of H-NMR spectroscopy in Inborn Errors of Metabolism Body fluid NMR apectroscopy and Brain MR spectroscopy. 3rd ed. 2014, Netherlands: Bruker.
glu_L	Urine	Wishart, D.S., et al., HMDB: the Human Metabolome Database. Nucleic Acids Res, 2007. 35(Database issue): p. D521-6.Engelke, U., et al., Handbook of H-NMR spectroscopy in Inborn Errors of Metabolism Body fluid NMR apectroscopy and Brain MR spectroscopy. 3rd ed. 2014, Netherlands: Bruker.
glu_L	Feces	Wishart, D.S., et al., HMDB: the Human Metabolome Database. Nucleic Acids Res, 2007. 35(Database issue): p. D521-6.Engelke, U., et al., Handbook of H-NMR spectroscopy in Inborn Errors of Metabolism Body fluid NMR apectroscopy and Brain MR spectroscopy. 3rd ed. 2014, Netherlands: Bruker.
glu_L	Blood	Murray, R.K., Bender, D. A., Botham, K. M., Kennelly, P. J., Rodwell, V. W., Weil, P. A., A lange medical book: Harper's illustrated Biochemistry. 28th edition ed, ed. P.L.G. daryl K. granner, Frederick W. Keeley, Peter A. Mayes, Margaret L. Rand. 2009, New York, NY: Mc Graw Hill Medical.
gluala	Blood	Wishart, D.S., et al., HMDB: the Human Metabolome Database. Nucleic Acids Res, 2007. 35(Database issue): p. D521-6.http://www.metabolomicscentre.nl/
gluargleu	Blood	PMID: 22424236
gluasnleu	Blood	PMID: 22424236
glucys	Blood	Wishart, D.S., et al., HMDB: the Human Metabolome Database. Nucleic Acids Res, 2007. 35(Database issue): p. D521-6.
glucys	Urine	Wishart, D.S., et al., HMDB: the Human Metabolome Database. Nucleic Acids Res, 2007. 35(Database issue): p. D521-6.
gluglu	Blood	PMID: 22424236
gluilelys	Blood	PMID: 22424236
glu-L	Blood	Wishart, D.S., et al., HMDB: the Human Metabolome Database. Nucleic Acids Res, 2007. 35(Database issue): p. D521-6.PMID: 24816252
gluleu	Blood	PMID: 22424236
glumet	Blood	PMID: 22424236
glumethis	Blood	PMID: 22424236
glutar	Urine	Burgard, P., et al., Report on the practices of newborn screening for rare disorders implemented in Member States of the European Union, Candidate, Potential Candidate and EFTA Countries, in EU Tender “Evaluation of population newborn screening practices for rare disorders in Member States of the European Union. 2011.Burgard, P., et al., Report on the practices of newborn screening for rare disor…
gluthr	Blood	PMID: 22424236
gluthrlys	Blood	PMID: 22424236
glutrpala	Blood	PMID: 22424236
glx	Blood	Wishart, D.S., et al., HMDB: the Human Metabolome Database. Nucleic Acids Res, 2007. 35(Database issue): p. D521-6.Burgard, P., et al., Report on the practices of newborn screening for rare disorders implemented in Member States of the European Union, Candidate, Potential Candidate and EFTA Countries, in EU Tender “Evaluation of population newborn screening practices for rare disorders in Member …
glx	Cerebrospinal Fluid (CSF)	Wishart, D.S., et al., HMDB: the Human Metabolome Database. Nucleic Acids Res, 2007. 35(Database issue): p. D521-6.Burgard, P., et al., Report on the practices of newborn screening for rare disorders implemented in Member States of the European Union, Candidate, Potential Candidate and EFTA Countries, in EU Tender “Evaluation of population newborn screening practices for rare disorders in Member …
glx	Urine	Wishart, D.S., et al., HMDB: the Human Metabolome Database. Nucleic Acids Res, 2007. 35(Database issue): p. D521-6.Burgard, P., et al., Report on the practices of newborn screening for rare disorders implemented in Member States of the European Union, Candidate, Potential Candidate and EFTA Countries, in EU Tender “Evaluation of population newborn screening practices for rare disorders in Member …
gly	Blood	PMID: 24816252.PMID: 24816252
gly	Blood	Saudubray, J.M., v.d.B. Georges, and J.H. Walter, Inborn Metabolic Diseases: Diagnosis and Treatment. 5th ed. 2012, Heidelberg: Springer-Verlag Berlin Heidelberg. PMID: 21325949.PMID: 24816252
gly	Blood	Wishart, D.S., et al., HMDB: the Human Metabolome Database. Nucleic Acids Res, 2007. 35(Database issue): p. D521-6.PMID: 24816252
gly	Urine	Wishart, D.S., et al., HMDB: the Human Metabolome Database. Nucleic Acids Res, 2007. 35(Database issue): p. D521-6.PMID: 24816252
gly	Cerebrospinal Fluid (CSF)	Wishart, D.S., et al., HMDB: the Human Metabolome Database. Nucleic Acids Res, 2007. 35(Database issue): p. D521-6.PMID: 24816252
gly	Blood	Wishart, D.S., et al., HMDB: the Human Metabolome Database. Nucleic Acids Res, 2007. 35(Database issue): p. D521-6.PMID: 24816252
gly	Blood	Wishart, D.S., et al., HMDB: the Human Metabolome Database. Nucleic Acids Res, 2007. 35(Database issue): p. D521-6.PMID: 24816252
gly	Cerebrospinal Fluid (CSF)	Wishart, D.S., et al., HMDB: the Human Metabolome Database. Nucleic Acids Res, 2007. 35(Database issue): p. D521-6.PMID: 24816252
gly	Urine	Wishart, D.S., et al., HMDB: the Human Metabolome Database. Nucleic Acids Res, 2007. 35(Database issue): p. D521-6.PMID: 24816252
gly	Feces	Wishart, D.S., et al., HMDB: the Human Metabolome Database. Nucleic Acids Res, 2007. 35(Database issue): p. D521-6.PMID: 24816252
gly	Blood	PMID: 20037589, PMID: 16032513, PMID: 21852955.PMID: 24816252
glyald	Blood	Wishart, D.S., et al., HMDB: the Human Metabolome Database. Nucleic Acids Res, 2007. 35(Database issue): p. D521-6.
glyald	Urine	Wishart, D.S., et al., HMDB: the Human Metabolome Database. Nucleic Acids Res, 2007. 35(Database issue): p. D521-6.
glyald	Feces	Wishart, D.S., et al., HMDB: the Human Metabolome Database. Nucleic Acids Res, 2007. 35(Database issue): p. D521-6.
glyald	Blood	Murray, R.K., Bender, D. A., Botham, K. M., Kennelly, P. J., Rodwell, V. W., Weil, P. A., A lange medical book: Harper's illustrated Biochemistry. 28th edition ed, ed. P.L.G. daryl K. granner, Frederick W. Keeley, Peter A. Mayes, Margaret L. Rand. 2009, New York, NY: Mc Graw Hill Medical.
glyb	Blood	PMID: 24816252.PMID: 24816252
glyb	Blood	Wishart, D.S., et al., HMDB: the Human Metabolome Database. Nucleic Acids Res, 2007. 35(Database issue): p. D521-6.PMID: 24816252
glyb	Urine	Wishart, D.S., et al., HMDB: the Human Metabolome Database. Nucleic Acids Res, 2007. 35(Database issue): p. D521-6.PMID: 24816252
glyb	Blood	Wishart, D.S., et al., HMDB: the Human Metabolome Database. Nucleic Acids Res, 2007. 35(Database issue): p. D521-6.PMID: 24816252
glyb	Urine	Wishart, D.S., et al., HMDB: the Human Metabolome Database. Nucleic Acids Res, 2007. 35(Database issue): p. D521-6.PMID: 24816252
glyc	Blood	PMID: 24816252.PMID: 24816252
glyc	Blood	Wishart, D.S., et al., HMDB: the Human Metabolome Database. Nucleic Acids Res, 2007. 35(Database issue): p. D521-6.PMID: 24816252
glyc	Urine	Wishart, D.S., et al., HMDB: the Human Metabolome Database. Nucleic Acids Res, 2007. 35(Database issue): p. D521-6.PMID: 24816252
glyc	Cerebrospinal Fluid (CSF)	Wishart, D.S., et al., HMDB: the Human Metabolome Database. Nucleic Acids Res, 2007. 35(Database issue): p. D521-6.PMID: 24816252
glyc	Blood	Wishart, D.S., et al., HMDB: the Human Metabolome Database. Nucleic Acids Res, 2007. 35(Database issue): p. D521-6.PMID: 24816252
glyc	Urine	Wishart, D.S., et al., HMDB: the Human Metabolome Database. Nucleic Acids Res, 2007. 35(Database issue): p. D521-6.PMID: 24816252
glyc	Blood	Wishart, D.S., et al., HMDB: the Human Metabolome Database. Nucleic Acids Res, 2007. 35(Database issue): p. D521-6.PMID: 24816252
glyc	Cerebrospinal Fluid (CSF)	Wishart, D.S., et al., HMDB: the Human Metabolome Database. Nucleic Acids Res, 2007. 35(Database issue): p. D521-6.PMID: 24816252
glyc	Urine	Wishart, D.S., et al., HMDB: the Human Metabolome Database. Nucleic Acids Res, 2007. 35(Database issue): p. D521-6.PMID: 24816252
glyc	Feces	Wishart, D.S., et al., HMDB: the Human Metabolome Database. Nucleic Acids Res, 2007. 35(Database issue): p. D521-6.PMID: 24816252
glyc	Blood	Murray, R.K., Bender, D. A., Botham, K. M., Kennelly, P. J., Rodwell, V. W., Weil, P. A., A lange medical book: Harper's illustrated Biochemistry. 28th edition ed, ed. P.L.G. daryl K. granner, Frederick W. Keeley, Peter A. Mayes, Margaret L. Rand. 2009, New York, NY: Mc Graw Hill Medical.
glyc_R	Blood	Wishart, D.S., et al., HMDB: the Human Metabolome Database. Nucleic Acids Res, 2007. 35(Database issue): p. D521-6.http://www.metabolomicscentre.nl/
glyc_R	Blood	Wishart, D.S., et al., HMDB: the Human Metabolome Database. Nucleic Acids Res, 2007. 35(Database issue): p. D521-6.http://www.metabolomicscentre.nl/
glyc_R	Cerebrospinal Fluid (CSF)	Wishart, D.S., et al., HMDB: the Human Metabolome Database. Nucleic Acids Res, 2007. 35(Database issue): p. D521-6.http://www.metabolomicscentre.nl/
glyc_R	Urine	Wishart, D.S., et al., HMDB: the Human Metabolome Database. Nucleic Acids Res, 2007. 35(Database issue): p. D521-6.http://www.metabolomicscentre.nl/
glyc_R	Feces	Wishart, D.S., et al., HMDB: the Human Metabolome Database. Nucleic Acids Res, 2007. 35(Database issue): p. D521-6.http://www.metabolomicscentre.nl/
glyc_R	Blood	Murray, R.K., Bender, D. A., Botham, K. M., Kennelly, P. J., Rodwell, V. W., Weil, P. A., A lange medical book: Harper's illustrated Biochemistry. 28th edition ed, ed. P.L.G. daryl K. granner, Frederick W. Keeley, Peter A. Mayes, Margaret L. Rand. 2009, New York, NY: Mc Graw Hill Medical.
glyc_S	Blood	Wishart, D.S., et al., HMDB: the Human Metabolome Database. Nucleic Acids Res, 2007. 35(Database issue): p. D521-6.Engelke, U., et al., Handbook of H-NMR spectroscopy in Inborn Errors of Metabolism Body fluid NMR apectroscopy and Brain MR spectroscopy. 3rd ed. 2014, Netherlands: Bruker.
glyc_S	Urine	Wishart, D.S., et al., HMDB: the Human Metabolome Database. Nucleic Acids Res, 2007. 35(Database issue): p. D521-6.Engelke, U., et al., Handbook of H-NMR spectroscopy in Inborn Errors of Metabolism Body fluid NMR apectroscopy and Brain MR spectroscopy. 3rd ed. 2014, Netherlands: Bruker.
glyc_S	Blood	Wishart, D.S., et al., HMDB: the Human Metabolome Database. Nucleic Acids Res, 2007. 35(Database issue): p. D521-6.Engelke, U., et al., Handbook of H-NMR spectroscopy in Inborn Errors of Metabolism Body fluid NMR apectroscopy and Brain MR spectroscopy. 3rd ed. 2014, Netherlands: Bruker.
glyc_S	Urine	Wishart, D.S., et al., HMDB: the Human Metabolome Database. Nucleic Acids Res, 2007. 35(Database issue): p. D521-6.Engelke, U., et al., Handbook of H-NMR spectroscopy in Inborn Errors of Metabolism Body fluid NMR apectroscopy and Brain MR spectroscopy. 3rd ed. 2014, Netherlands: Bruker.
glyc2p	Blood	Wishart, D.S., et al., HMDB: the Human Metabolome Database. Nucleic Acids Res, 2007. 35(Database issue): p. D521-6.PMID: 24816252
glyc3p	Blood	PMID: 24816252.PMID: 24816252
glyc3p	Blood	Wishart, D.S., et al., HMDB: the Human Metabolome Database. Nucleic Acids Res, 2007. 35(Database issue): p. D521-6.PMID: 24816252
glyc3p	Blood	Wishart, D.S., et al., HMDB: the Human Metabolome Database. Nucleic Acids Res, 2007. 35(Database issue): p. D521-6.PMID: 24816252
glyc3p	Urine	Wishart, D.S., et al., HMDB: the Human Metabolome Database. Nucleic Acids Res, 2007. 35(Database issue): p. D521-6.PMID: 24816252
glyclt	Blood	Wishart, D.S., et al., HMDB: the Human Metabolome Database. Nucleic Acids Res, 2007. 35(Database issue): p. D521-6.http://www.metabolomicscentre.nl/
glyclt	Blood	Wishart, D.S., et al., HMDB: the Human Metabolome Database. Nucleic Acids Res, 2007. 35(Database issue): p. D521-6.http://www.metabolomicscentre.nl/
glyclt	Cerebrospinal Fluid (CSF)	Wishart, D.S., et al., HMDB: the Human Metabolome Database. Nucleic Acids Res, 2007. 35(Database issue): p. D521-6.http://www.metabolomicscentre.nl/
glyclt	Urine	Wishart, D.S., et al., HMDB: the Human Metabolome Database. Nucleic Acids Res, 2007. 35(Database issue): p. D521-6.http://www.metabolomicscentre.nl/
glyclt	Feces	Wishart, D.S., et al., HMDB: the Human Metabolome Database. Nucleic Acids Res, 2007. 35(Database issue): p. D521-6.http://www.metabolomicscentre.nl/
glygly	Blood	Wishart, D.S., et al., HMDB: the Human Metabolome Database. Nucleic Acids Res, 2007. 35(Database issue): p. D521-6.http://www.metabolomicscentre.nl/
glygly	Blood	Wishart, D.S., et al., HMDB: the Human Metabolome Database. Nucleic Acids Res, 2007. 35(Database issue): p. D521-6.http://www.metabolomicscentre.nl/
glygly	Urine	Wishart, D.S., et al., HMDB: the Human Metabolome Database. Nucleic Acids Res, 2007. 35(Database issue): p. D521-6.http://www.metabolomicscentre.nl/
glygly	Blood	Murray, R.K., Bender, D. A., Botham, K. M., Kennelly, P. J., Rodwell, V. W., Weil, P. A., A lange medical book: Harper's illustrated Biochemistry. 28th edition ed, ed. P.L.G. daryl K. granner, Frederick W. Keeley, Peter A. Mayes, Margaret L. Rand. 2009, New York, NY: Mc Graw Hill Medical.
glyhisasn	Blood	PMID: 22424236
glyhislys	Blood	PMID: 22424236
glyleu	Urine	Wishart, D.S., et al., HMDB: the Human Metabolome Database. Nucleic Acids Res, 2007. 35(Database issue): p. D521-6.
glyleu	Blood	Murray, R.K., Bender, D. A., Botham, K. M., Kennelly, P. J., Rodwell, V. W., Weil, P. A., A lange medical book: Harper's illustrated Biochemistry. 28th edition ed, ed. P.L.G. daryl K. granner, Frederick W. Keeley, Peter A. Mayes, Margaret L. Rand. 2009, New York, NY: Mc Graw Hill Medical.
glylyscys	Blood	PMID: 22424236
glylysphe	Blood	PMID: 22424236
glyphe	Blood	Murray, R.K., Bender, D. A., Botham, K. M., Kennelly, P. J., Rodwell, V. W., Weil, P. A., A lange medical book: Harper's illustrated Biochemistry. 28th edition ed, ed. P.L.G. daryl K. granner, Frederick W. Keeley, Peter A. Mayes, Margaret L. Rand. 2009, New York, NY: Mc Graw Hill Medical.
glypro	Blood	Wishart, D.S., et al., HMDB: the Human Metabolome Database. Nucleic Acids Res, 2007. 35(Database issue): p. D521-6.Engelke, U., et al., Handbook of H-NMR spectroscopy in Inborn Errors of Metabolism Body fluid NMR apectroscopy and Brain MR spectroscopy. 3rd ed. 2014, Netherlands: Bruker.
glypro	Urine	Wishart, D.S., et al., HMDB: the Human Metabolome Database. Nucleic Acids Res, 2007. 35(Database issue): p. D521-6.Engelke, U., et al., Handbook of H-NMR spectroscopy in Inborn Errors of Metabolism Body fluid NMR apectroscopy and Brain MR spectroscopy. 3rd ed. 2014, Netherlands: Bruker.
glypro	Blood	Wishart, D.S., et al., HMDB: the Human Metabolome Database. Nucleic Acids Res, 2007. 35(Database issue): p. D521-6.Engelke, U., et al., Handbook of H-NMR spectroscopy in Inborn Errors of Metabolism Body fluid NMR apectroscopy and Brain MR spectroscopy. 3rd ed. 2014, Netherlands: Bruker.
glypro	Cerebrospinal Fluid (CSF)	Wishart, D.S., et al., HMDB: the Human Metabolome Database. Nucleic Acids Res, 2007. 35(Database issue): p. D521-6.Engelke, U., et al., Handbook of H-NMR spectroscopy in Inborn Errors of Metabolism Body fluid NMR apectroscopy and Brain MR spectroscopy. 3rd ed. 2014, Netherlands: Bruker.
glypro	Urine	Wishart, D.S., et al., HMDB: the Human Metabolome Database. Nucleic Acids Res, 2007. 35(Database issue): p. D521-6.Engelke, U., et al., Handbook of H-NMR spectroscopy in Inborn Errors of Metabolism Body fluid NMR apectroscopy and Brain MR spectroscopy. 3rd ed. 2014, Netherlands: Bruker.
glysar	Blood	Murray, R.K., Bender, D. A., Botham, K. M., Kennelly, P. J., Rodwell, V. W., Weil, P. A., A lange medical book: Harper's illustrated Biochemistry. 28th edition ed, ed. P.L.G. daryl K. granner, Frederick W. Keeley, Peter A. Mayes, Margaret L. Rand. 2009, New York, NY: Mc Graw Hill Medical.
glytyrlys	Blood	PMID: 22424236
glyvalhis	Blood	PMID: 22424236
gmp	Blood	Wishart, D.S., et al., HMDB: the Human Metabolome Database. Nucleic Acids Res, 2007. 35(Database issue): p. D521-6.
gsn	Blood	PMID: 24816252.PMID: 24816252
gsn	Blood	Wishart, D.S., et al., HMDB: the Human Metabolome Database. Nucleic Acids Res, 2007. 35(Database issue): p. D521-6.PMID: 24816252
gsn	Urine	Wishart, D.S., et al., HMDB: the Human Metabolome Database. Nucleic Acids Res, 2007. 35(Database issue): p. D521-6.PMID: 24816252
gsn	Blood	Wishart, D.S., et al., HMDB: the Human Metabolome Database. Nucleic Acids Res, 2007. 35(Database issue): p. D521-6.PMID: 24816252
gsn	Urine	Wishart, D.S., et al., HMDB: the Human Metabolome Database. Nucleic Acids Res, 2007. 35(Database issue): p. D521-6.PMID: 24816252
gthox	Blood	Wishart, D.S., et al., HMDB: the Human Metabolome Database. Nucleic Acids Res, 2007. 35(Database issue): p. D521-6.
gthox	Cerebrospinal Fluid (CSF)	Wishart, D.S., et al., HMDB: the Human Metabolome Database. Nucleic Acids Res, 2007. 35(Database issue): p. D521-6.
gthox	Blood	Wishart, D.S., et al., HMDB: the Human Metabolome Database. Nucleic Acids Res, 2007. 35(Database issue): p. D521-6.
gthox	Cerebrospinal Fluid (CSF)	Wishart, D.S., et al., HMDB: the Human Metabolome Database. Nucleic Acids Res, 2007. 35(Database issue): p. D521-6.
gthrd	Blood	Wishart, D.S., et al., HMDB: the Human Metabolome Database. Nucleic Acids Res, 2007. 35(Database issue): p. D521-6.http://www.metabolomicscentre.nl/
gthrd	Urine	Wishart, D.S., et al., HMDB: the Human Metabolome Database. Nucleic Acids Res, 2007. 35(Database issue): p. D521-6.http://www.metabolomicscentre.nl/
gthrd	Cerebrospinal Fluid (CSF)	Wishart, D.S., et al., HMDB: the Human Metabolome Database. Nucleic Acids Res, 2007. 35(Database issue): p. D521-6.http://www.metabolomicscentre.nl/
gthrd	Blood	Wishart, D.S., et al., HMDB: the Human Metabolome Database. Nucleic Acids Res, 2007. 35(Database issue): p. D521-6.http://www.metabolomicscentre.nl/
gthrd	Blood	Wishart, D.S., et al., HMDB: the Human Metabolome Database. Nucleic Acids Res, 2007. 35(Database issue): p. D521-6.http://www.metabolomicscentre.nl/
gthrd	Cerebrospinal Fluid (CSF)	Wishart, D.S., et al., HMDB: the Human Metabolome Database. Nucleic Acids Res, 2007. 35(Database issue): p. D521-6.http://www.metabolomicscentre.nl/
gthrd	Urine	Wishart, D.S., et al., HMDB: the Human Metabolome Database. Nucleic Acids Res, 2007. 35(Database issue): p. D521-6.http://www.metabolomicscentre.nl/
gtp	Blood	Wishart, D.S., et al., HMDB: the Human Metabolome Database. Nucleic Acids Res, 2007. 35(Database issue): p. D521-6.
gtp	Cerebrospinal Fluid (CSF)	Wishart, D.S., et al., HMDB: the Human Metabolome Database. Nucleic Acids Res, 2007. 35(Database issue): p. D521-6.
gua	Urine	Wishart, D.S., et al., HMDB: the Human Metabolome Database. Nucleic Acids Res, 2007. 35(Database issue): p. D521-6.
gudac	Blood	Wishart, D.S., et al., HMDB: the Human Metabolome Database. Nucleic Acids Res, 2007. 35(Database issue): p. D521-6.Engelke, U., et al., Handbook of H-NMR spectroscopy in Inborn Errors of Metabolism Body fluid NMR apectroscopy and Brain MR spectroscopy. 3rd ed. 2014, Netherlands: Bruker.
gudac	Urine	Wishart, D.S., et al., HMDB: the Human Metabolome Database. Nucleic Acids Res, 2007. 35(Database issue): p. D521-6.Engelke, U., et al., Handbook of H-NMR spectroscopy in Inborn Errors of Metabolism Body fluid NMR apectroscopy and Brain MR spectroscopy. 3rd ed. 2014, Netherlands: Bruker.
gudac	Cerebrospinal Fluid (CSF)	Wishart, D.S., et al., HMDB: the Human Metabolome Database. Nucleic Acids Res, 2007. 35(Database issue): p. D521-6.Engelke, U., et al., Handbook of H-NMR spectroscopy in Inborn Errors of Metabolism Body fluid NMR apectroscopy and Brain MR spectroscopy. 3rd ed. 2014, Netherlands: Bruker.
gudac	Urine	Wishart, D.S., et al., HMDB: the Human Metabolome Database. Nucleic Acids Res, 2007. 35(Database issue): p. D521-6.Engelke, U., et al., Handbook of H-NMR spectroscopy in Inborn Errors of Metabolism Body fluid NMR apectroscopy and Brain MR spectroscopy. 3rd ed. 2014, Netherlands: Bruker.
gudac	Blood	Wishart, D.S., et al., HMDB: the Human Metabolome Database. Nucleic Acids Res, 2007. 35(Database issue): p. D521-6.Engelke, U., et al., Handbook of H-NMR spectroscopy in Inborn Errors of Metabolism Body fluid NMR apectroscopy and Brain MR spectroscopy. 3rd ed. 2014, Netherlands: Bruker.
gudac	Cerebrospinal Fluid (CSF)	Wishart, D.S., et al., HMDB: the Human Metabolome Database. Nucleic Acids Res, 2007. 35(Database issue): p. D521-6.Engelke, U., et al., Handbook of H-NMR spectroscopy in Inborn Errors of Metabolism Body fluid NMR apectroscopy and Brain MR spectroscopy. 3rd ed. 2014, Netherlands: Bruker.
gudac	Urine	Wishart, D.S., et al., HMDB: the Human Metabolome Database. Nucleic Acids Res, 2007. 35(Database issue): p. D521-6.Engelke, U., et al., Handbook of H-NMR spectroscopy in Inborn Errors of Metabolism Body fluid NMR apectroscopy and Brain MR spectroscopy. 3rd ed. 2014, Netherlands: Bruker.
gullac	Blood	Wishart, D.S., et al., HMDB: the Human Metabolome Database. Nucleic Acids Res, 2007. 35(Database issue): p. D521-6.
gullac	Feces	Wishart, D.S., et al., HMDB: the Human Metabolome Database. Nucleic Acids Res, 2007. 35(Database issue): p. D521-6.
guln	Feces	Wishart, D.S., et al., HMDB: the Human Metabolome Database. Nucleic Acids Res, 2007. 35(Database issue): p. D521-6.
h2o	Blood	Wishart, D.S., et al., HMDB: the Human Metabolome Database. Nucleic Acids Res, 2007. 35(Database issue): p. D521-6.
h2o	Urine	Wishart, D.S., et al., HMDB: the Human Metabolome Database. Nucleic Acids Res, 2007. 35(Database issue): p. D521-6.
h2o	Cerebrospinal Fluid (CSF)	Wishart, D.S., et al., HMDB: the Human Metabolome Database. Nucleic Acids Res, 2007. 35(Database issue): p. D521-6.
h2o	Blood	Wishart, D.S., et al., HMDB: the Human Metabolome Database. Nucleic Acids Res, 2007. 35(Database issue): p. D521-6.
h2o	Cerebrospinal Fluid (CSF)	Wishart, D.S., et al., HMDB: the Human Metabolome Database. Nucleic Acids Res, 2007. 35(Database issue): p. D521-6.
h2o2	Blood	Wishart, D.S., et al., HMDB: the Human Metabolome Database. Nucleic Acids Res, 2007. 35(Database issue): p. D521-6.
HC00229	Blood	Wishart, D.S., et al., HMDB: the Human Metabolome Database. Nucleic Acids Res, 2007. 35(Database issue): p. D521-6.
HC00250	Blood	Wishart, D.S., et al., HMDB: the Human Metabolome Database. Nucleic Acids Res, 2007. 35(Database issue): p. D521-6.
HC00250	Feces	Wishart, D.S., et al., HMDB: the Human Metabolome Database. Nucleic Acids Res, 2007. 35(Database issue): p. D521-6.
HC00319	Blood	Wishart, D.S., et al., HMDB: the Human Metabolome Database. Nucleic Acids Res, 2007. 35(Database issue): p. D521-6.Engelke, U., et al., Handbook of H-NMR spectroscopy in Inborn Errors of Metabolism Body fluid NMR apectroscopy and Brain MR spectroscopy. 3rd ed. 2014, Netherlands: Bruker.
HC00319	Urine	Wishart, D.S., et al., HMDB: the Human Metabolome Database. Nucleic Acids Res, 2007. 35(Database issue): p. D521-6.Engelke, U., et al., Handbook of H-NMR spectroscopy in Inborn Errors of Metabolism Body fluid NMR apectroscopy and Brain MR spectroscopy. 3rd ed. 2014, Netherlands: Bruker.
HC00319	Blood	Wishart, D.S., et al., HMDB: the Human Metabolome Database. Nucleic Acids Res, 2007. 35(Database issue): p. D521-6.Engelke, U., et al., Handbook of H-NMR spectroscopy in Inborn Errors of Metabolism Body fluid NMR apectroscopy and Brain MR spectroscopy. 3rd ed. 2014, Netherlands: Bruker.
HC00319	Urine	Wishart, D.S., et al., HMDB: the Human Metabolome Database. Nucleic Acids Res, 2007. 35(Database issue): p. D521-6.Engelke, U., et al., Handbook of H-NMR spectroscopy in Inborn Errors of Metabolism Body fluid NMR apectroscopy and Brain MR spectroscopy. 3rd ed. 2014, Netherlands: Bruker.
HC00319	Feces	Wishart, D.S., et al., HMDB: the Human Metabolome Database. Nucleic Acids Res, 2007. 35(Database issue): p. D521-6.Engelke, U., et al., Handbook of H-NMR spectroscopy in Inborn Errors of Metabolism Body fluid NMR apectroscopy and Brain MR spectroscopy. 3rd ed. 2014, Netherlands: Bruker.
HC00319	Blood	PMID: 24816252Engelke, U., et al., Handbook of H-NMR spectroscopy in Inborn Errors of Metabolism Body fluid NMR apectroscopy and Brain MR spectroscopy. 3rd ed. 2014, Netherlands: Bruker.
HC00460	Blood	Wishart, D.S., et al., HMDB: the Human Metabolome Database. Nucleic Acids Res, 2007. 35(Database issue): p. D521-6.
HC00460	Urine	Wishart, D.S., et al., HMDB: the Human Metabolome Database. Nucleic Acids Res, 2007. 35(Database issue): p. D521-6.
HC00460	Feces	Wishart, D.S., et al., HMDB: the Human Metabolome Database. Nucleic Acids Res, 2007. 35(Database issue): p. D521-6.
HC00695	Blood	PMID: 22424236
HC00822	Blood	PMID: 22424236
HC00900	Blood	Wishart, D.S., et al., HMDB: the Human Metabolome Database. Nucleic Acids Res, 2007. 35(Database issue): p. D521-6.Engelke, U., et al., Handbook of H-NMR spectroscopy in Inborn Errors of Metabolism Body fluid NMR apectroscopy and Brain MR spectroscopy. 3rd ed. 2014, Netherlands: Bruker.
HC00900	Urine	Wishart, D.S., et al., HMDB: the Human Metabolome Database. Nucleic Acids Res, 2007. 35(Database issue): p. D521-6.Engelke, U., et al., Handbook of H-NMR spectroscopy in Inborn Errors of Metabolism Body fluid NMR apectroscopy and Brain MR spectroscopy. 3rd ed. 2014, Netherlands: Bruker.
HC00900	Blood	Wishart, D.S., et al., HMDB: the Human Metabolome Database. Nucleic Acids Res, 2007. 35(Database issue): p. D521-6.Engelke, U., et al., Handbook of H-NMR spectroscopy in Inborn Errors of Metabolism Body fluid NMR apectroscopy and Brain MR spectroscopy. 3rd ed. 2014, Netherlands: Bruker.
HC00900	Cerebrospinal Fluid (CSF)	Wishart, D.S., et al., HMDB: the Human Metabolome Database. Nucleic Acids Res, 2007. 35(Database issue): p. D521-6.Engelke, U., et al., Handbook of H-NMR spectroscopy in Inborn Errors of Metabolism Body fluid NMR apectroscopy and Brain MR spectroscopy. 3rd ed. 2014, Netherlands: Bruker.
HC00900	Urine	Wishart, D.S., et al., HMDB: the Human Metabolome Database. Nucleic Acids Res, 2007. 35(Database issue): p. D521-6.Engelke, U., et al., Handbook of H-NMR spectroscopy in Inborn Errors of Metabolism Body fluid NMR apectroscopy and Brain MR spectroscopy. 3rd ed. 2014, Netherlands: Bruker.
HC01007	Blood	Wishart, D.S., et al., HMDB: the Human Metabolome Database. Nucleic Acids Res, 2007. 35(Database issue): p. D521-6.PMID: 22424236
HC01007	Urine	Wishart, D.S., et al., HMDB: the Human Metabolome Database. Nucleic Acids Res, 2007. 35(Database issue): p. D521-6.PMID: 22424236
HC01007	Feces	Wishart, D.S., et al., HMDB: the Human Metabolome Database. Nucleic Acids Res, 2007. 35(Database issue): p. D521-6.PMID: 22424236
HC01007	Blood	PMID: 22424236
HC01409	Blood	PMID: 22424236
HC01410	Blood	PMID: 22424236
HC01610	Blood	Wishart, D.S., et al., HMDB: the Human Metabolome Database. Nucleic Acids Res, 2007. 35(Database issue): p. D521-6.
HC02020	Blood	Wishart, D.S., et al., HMDB: the Human Metabolome Database. Nucleic Acids Res, 2007. 35(Database issue): p. D521-6.
HC02149	Blood	Wishart, D.S., et al., HMDB: the Human Metabolome Database. Nucleic Acids Res, 2007. 35(Database issue): p. D521-6.
HC02149	Blood	PMID: 24816252
HC02172	Blood	Wishart, D.S., et al., HMDB: the Human Metabolome Database. Nucleic Acids Res, 2007. 35(Database issue): p. D521-6.
HC02172	Cerebrospinal Fluid (CSF)	Wishart, D.S., et al., HMDB: the Human Metabolome Database. Nucleic Acids Res, 2007. 35(Database issue): p. D521-6.
HC02172	Urine	Wishart, D.S., et al., HMDB: the Human Metabolome Database. Nucleic Acids Res, 2007. 35(Database issue): p. D521-6.
HC02175	Blood	Wishart, D.S., et al., HMDB: the Human Metabolome Database. Nucleic Acids Res, 2007. 35(Database issue): p. D521-6.PMID: 24816252
HC02175	Blood	Wishart, D.S., et al., HMDB: the Human Metabolome Database. Nucleic Acids Res, 2007. 35(Database issue): p. D521-6.PMID: 24816252
HC02175	Urine	Wishart, D.S., et al., HMDB: the Human Metabolome Database. Nucleic Acids Res, 2007. 35(Database issue): p. D521-6.PMID: 24816252
HC02176	Blood	PMID: 24816252.PMID: 24816252
HC02176	Blood	Wishart, D.S., et al., HMDB: the Human Metabolome Database. Nucleic Acids Res, 2007. 35(Database issue): p. D521-6.PMID: 24816252
HC02191	Blood	Wishart, D.S., et al., HMDB: the Human Metabolome Database. Nucleic Acids Res, 2007. 35(Database issue): p. D521-6.
HC02191	Blood	Wishart, D.S., et al., HMDB: the Human Metabolome Database. Nucleic Acids Res, 2007. 35(Database issue): p. D521-6.
HC02191	Urine	Wishart, D.S., et al., HMDB: the Human Metabolome Database. Nucleic Acids Res, 2007. 35(Database issue): p. D521-6.
HC02191	Feces	Wishart, D.S., et al., HMDB: the Human Metabolome Database. Nucleic Acids Res, 2007. 35(Database issue): p. D521-6.
HC02191	Blood	PMID: 24816252.
HC02192	Blood	Wishart, D.S., et al., HMDB: the Human Metabolome Database. Nucleic Acids Res, 2007. 35(Database issue): p. D521-6.PMID: 22424236
HC02192	Feces	Wishart, D.S., et al., HMDB: the Human Metabolome Database. Nucleic Acids Res, 2007. 35(Database issue): p. D521-6.PMID: 22424236
HC02192	Blood	PMID: 22424236
HC02193	Blood	Wishart, D.S., et al., HMDB: the Human Metabolome Database. Nucleic Acids Res, 2007. 35(Database issue): p. D521-6.http://www.metabolomicscentre.nl/
HC02193	Blood	Wishart, D.S., et al., HMDB: the Human Metabolome Database. Nucleic Acids Res, 2007. 35(Database issue): p. D521-6.http://www.metabolomicscentre.nl/
HC02193	Feces	Wishart, D.S., et al., HMDB: the Human Metabolome Database. Nucleic Acids Res, 2007. 35(Database issue): p. D521-6.http://www.metabolomicscentre.nl/
HC02193	Blood	http://www.metabolomicscentre.nl/
HC02193	Blood	http://www.metabolomicscentre.nl/
HC02194	Blood	Wishart, D.S., et al., HMDB: the Human Metabolome Database. Nucleic Acids Res, 2007. 35(Database issue): p. D521-6.PMID: 24816252
HC02196	Blood	Wishart, D.S., et al., HMDB: the Human Metabolome Database. Nucleic Acids Res, 2007. 35(Database issue): p. D521-6.PMID: 24816252
HC02198	Feces	Wishart, D.S., et al., HMDB: the Human Metabolome Database. Nucleic Acids Res, 2007. 35(Database issue): p. D521-6.
HC02202	Blood	Wishart, D.S., et al., HMDB: the Human Metabolome Database. Nucleic Acids Res, 2007. 35(Database issue): p. D521-6.
HC02203	Blood	Wishart, D.S., et al., HMDB: the Human Metabolome Database. Nucleic Acids Res, 2007. 35(Database issue): p. D521-6.
HC02203	Blood	PMID: 24816252.
HC02208	Blood	Wishart, D.S., et al., HMDB: the Human Metabolome Database. Nucleic Acids Res, 2007. 35(Database issue): p. D521-6.http://www.metabolomicscentre.nl/
HC02210	Blood	Wishart, D.S., et al., HMDB: the Human Metabolome Database. Nucleic Acids Res, 2007. 35(Database issue): p. D521-6.http://www.metabolomicscentre.nl/
HC02213	Blood	Wishart, D.S., et al., HMDB: the Human Metabolome Database. Nucleic Acids Res, 2007. 35(Database issue): p. D521-6.
HC02213	Blood	PMID: 24816252.
HC02214	Blood	Wishart, D.S., et al., HMDB: the Human Metabolome Database. Nucleic Acids Res, 2007. 35(Database issue): p. D521-6.http://www.metabolomicscentre.nl/
hco3	portal blood	Wishart, D.S., et al., HMDB: the Human Metabolome Database. Nucleic Acids Res, 2007. 35(Database issue): p. D521-6.
hco3	portal blood	Wishart, D.S., et al., HMDB: the Human Metabolome Database. Nucleic Acids Res, 2007. 35(Database issue): p. D521-6.
hco3	Blood	Wishart, D.S., et al., HMDB: the Human Metabolome Database. Nucleic Acids Res, 2007. 35(Database issue): p. D521-6.
hco3	Cerebrospinal Fluid (CSF)	Wishart, D.S., et al., HMDB: the Human Metabolome Database. Nucleic Acids Res, 2007. 35(Database issue): p. D521-6.
hcys_L	Blood	Wishart, D.S., et al., HMDB: the Human Metabolome Database. Nucleic Acids Res, 2007. 35(Database issue): p. D521-6.http://www.metabolomicscentre.nl/
hcys_L	Urine	Wishart, D.S., et al., HMDB: the Human Metabolome Database. Nucleic Acids Res, 2007. 35(Database issue): p. D521-6.http://www.metabolomicscentre.nl/
hcys_L	Cerebrospinal Fluid (CSF)	Wishart, D.S., et al., HMDB: the Human Metabolome Database. Nucleic Acids Res, 2007. 35(Database issue): p. D521-6.http://www.metabolomicscentre.nl/
hcys_L	Blood	Wishart, D.S., et al., HMDB: the Human Metabolome Database. Nucleic Acids Res, 2007. 35(Database issue): p. D521-6.http://www.metabolomicscentre.nl/
hcys_L	Blood	Wishart, D.S., et al., HMDB: the Human Metabolome Database. Nucleic Acids Res, 2007. 35(Database issue): p. D521-6.http://www.metabolomicscentre.nl/
hcys_L	Cerebrospinal Fluid (CSF)	Wishart, D.S., et al., HMDB: the Human Metabolome Database. Nucleic Acids Res, 2007. 35(Database issue): p. D521-6.http://www.metabolomicscentre.nl/
hcys_L	Urine	Wishart, D.S., et al., HMDB: the Human Metabolome Database. Nucleic Acids Res, 2007. 35(Database issue): p. D521-6.http://www.metabolomicscentre.nl/
hdca	Blood	PMID: 24816252.PMID: 24816252
hdca	Blood	Wishart, D.S., et al., HMDB: the Human Metabolome Database. Nucleic Acids Res, 2007. 35(Database issue): p. D521-6.PMID: 24816252
hdca	Urine	Wishart, D.S., et al., HMDB: the Human Metabolome Database. Nucleic Acids Res, 2007. 35(Database issue): p. D521-6.PMID: 24816252
hdca	Cerebrospinal Fluid (CSF)	Wishart, D.S., et al., HMDB: the Human Metabolome Database. Nucleic Acids Res, 2007. 35(Database issue): p. D521-6.PMID: 24816252
hdca	Blood	Wishart, D.S., et al., HMDB: the Human Metabolome Database. Nucleic Acids Res, 2007. 35(Database issue): p. D521-6.PMID: 24816252
hdca	Blood	Wishart, D.S., et al., HMDB: the Human Metabolome Database. Nucleic Acids Res, 2007. 35(Database issue): p. D521-6.PMID: 24816252
hdca	Cerebrospinal Fluid (CSF)	Wishart, D.S., et al., HMDB: the Human Metabolome Database. Nucleic Acids Res, 2007. 35(Database issue): p. D521-6.PMID: 24816252
hdca	Urine	Wishart, D.S., et al., HMDB: the Human Metabolome Database. Nucleic Acids Res, 2007. 35(Database issue): p. D521-6.PMID: 24816252
hdca	Feces	Wishart, D.S., et al., HMDB: the Human Metabolome Database. Nucleic Acids Res, 2007. 35(Database issue): p. D521-6.PMID: 24816252
hdcea	Blood	Wishart, D.S., et al., HMDB: the Human Metabolome Database. Nucleic Acids Res, 2007. 35(Database issue): p. D521-6.PMID: 24816252
hdcea	Urine	Wishart, D.S., et al., HMDB: the Human Metabolome Database. Nucleic Acids Res, 2007. 35(Database issue): p. D521-6.PMID: 24816252
hdcea	Cerebrospinal Fluid (CSF)	Wishart, D.S., et al., HMDB: the Human Metabolome Database. Nucleic Acids Res, 2007. 35(Database issue): p. D521-6.PMID: 24816252
hdcea	Blood	Wishart, D.S., et al., HMDB: the Human Metabolome Database. Nucleic Acids Res, 2007. 35(Database issue): p. D521-6.PMID: 24816252
hdcea	Blood	Wishart, D.S., et al., HMDB: the Human Metabolome Database. Nucleic Acids Res, 2007. 35(Database issue): p. D521-6.PMID: 24816252
hdcea	Cerebrospinal Fluid (CSF)	Wishart, D.S., et al., HMDB: the Human Metabolome Database. Nucleic Acids Res, 2007. 35(Database issue): p. D521-6.PMID: 24816252
hdcea	Urine	Wishart, D.S., et al., HMDB: the Human Metabolome Database. Nucleic Acids Res, 2007. 35(Database issue): p. D521-6.PMID: 24816252
hdcea	Feces	Wishart, D.S., et al., HMDB: the Human Metabolome Database. Nucleic Acids Res, 2007. 35(Database issue): p. D521-6.PMID: 24816252
hdcea	Blood	Murray, R.K., Bender, D. A., Botham, K. M., Kennelly, P. J., Rodwell, V. W., Weil, P. A., A lange medical book: Harper's illustrated Biochemistry. 28th edition ed, ed. P.L.G. daryl K. granner, Frederick W. Keeley, Peter A. Mayes, Margaret L. Rand. 2009, New York, NY: Mc Graw Hill Medical.
hdcecrn	Blood	Saudubray, J.M., v.d.B. Georges, and J.H. Walter, Inborn Metabolic Diseases: Diagnosis and Treatment. 5th ed. 2012, Heidelberg: Springer-Verlag Berlin Heidelberg. PMID: 21325949.PMID: 20037589, PMID: 16032513, PMID: 21852955
hdcecrn	Blood	Wishart, D.S., et al., HMDB: the Human Metabolome Database. Nucleic Acids Res, 2007. 35(Database issue): p. D521-6.PMID: 20037589, PMID: 16032513, PMID: 21852955
hdcecrn	Blood	PMID: 20037589, PMID: 16032513, PMID: 21852955
hdcecrn	Blood	PMID: 20037589, PMID: 16032513, PMID: 21852955
hdcecrn	Blood	PMID: 20037589, PMID: 16032513, PMID: 21852955.PMID: 20037589, PMID: 16032513, PMID: 21852955
hdcecrn	Blood	PMID: 20037589, PMID: 16032513, PMID: 21852955.PMID: 20037589, PMID: 16032513, PMID: 21852955
hdd2crn	Blood	Wishart, D.S., et al., HMDB: the Human Metabolome Database. Nucleic Acids Res, 2007. 35(Database issue): p. D521-6.
hdl_hs	Blood	Murray, R.K., Bender, D. A., Botham, K. M., Kennelly, P. J., Rodwell, V. W., Weil, P. A., A lange medical book: Harper's illustrated Biochemistry. 28th edition ed, ed. P.L.G. daryl K. granner, Frederick W. Keeley, Peter A. Mayes, Margaret L. Rand. 2009, New York, NY: Mc Graw Hill Medical.
hepdeceth	Blood	Wishart, D.S., et al., HMDB: the Human Metabolome Database. Nucleic Acids Res, 2007. 35(Database issue): p. D521-6.http://www.metabolomicscentre.nl/
hexc	Blood	Wishart, D.S., et al., HMDB: the Human Metabolome Database. Nucleic Acids Res, 2007. 35(Database issue): p. D521-6.PMID: 22424236
hexc	Blood	PMID: 22424236
hexdeceeth	Blood	Wishart, D.S., et al., HMDB: the Human Metabolome Database. Nucleic Acids Res, 2007. 35(Database issue): p. D521-6.http://www.metabolomicscentre.nl/
hexdiac	Blood	Wishart, D.S., et al., HMDB: the Human Metabolome Database. Nucleic Acids Res, 2007. 35(Database issue): p. D521-6.PMID: 24816252
hexdiac	Blood	PMID: 24816252
hgentis	Urine	Wishart, D.S., et al., HMDB: the Human Metabolome Database. Nucleic Acids Res, 2007. 35(Database issue): p. D521-6.Engelke, U., et al., Handbook of H-NMR spectroscopy in Inborn Errors of Metabolism Body fluid NMR apectroscopy and Brain MR spectroscopy. 3rd ed. 2014, Netherlands: Bruker.
hgentis	Blood	Wishart, D.S., et al., HMDB: the Human Metabolome Database. Nucleic Acids Res, 2007. 35(Database issue): p. D521-6.Engelke, U., et al., Handbook of H-NMR spectroscopy in Inborn Errors of Metabolism Body fluid NMR apectroscopy and Brain MR spectroscopy. 3rd ed. 2014, Netherlands: Bruker.
hgentis	Urine	Wishart, D.S., et al., HMDB: the Human Metabolome Database. Nucleic Acids Res, 2007. 35(Database issue): p. D521-6.Engelke, U., et al., Handbook of H-NMR spectroscopy in Inborn Errors of Metabolism Body fluid NMR apectroscopy and Brain MR spectroscopy. 3rd ed. 2014, Netherlands: Bruker.
hgentis	Feces	Wishart, D.S., et al., HMDB: the Human Metabolome Database. Nucleic Acids Res, 2007. 35(Database issue): p. D521-6.Engelke, U., et al., Handbook of H-NMR spectroscopy in Inborn Errors of Metabolism Body fluid NMR apectroscopy and Brain MR spectroscopy. 3rd ed. 2014, Netherlands: Bruker.
his_L	Blood	PMID: 24816252.PMID: 20037589, PMID: 16032513, PMID: 21852955
his_L	Blood	Saudubray, J.M., v.d.B. Georges, and J.H. Walter, Inborn Metabolic Diseases: Diagnosis and Treatment. 5th ed. 2012, Heidelberg: Springer-Verlag Berlin Heidelberg. PMID: 21325949.PMID: 20037589, PMID: 16032513, PMID: 21852955
his_L	Blood	Wishart, D.S., et al., HMDB: the Human Metabolome Database. Nucleic Acids Res, 2007. 35(Database issue): p. D521-6.PMID: 20037589, PMID: 16032513, PMID: 21852955
his_L	Urine	Wishart, D.S., et al., HMDB: the Human Metabolome Database. Nucleic Acids Res, 2007. 35(Database issue): p. D521-6.PMID: 20037589, PMID: 16032513, PMID: 21852955
his_L	Cerebrospinal Fluid (CSF)	Wishart, D.S., et al., HMDB: the Human Metabolome Database. Nucleic Acids Res, 2007. 35(Database issue): p. D521-6.PMID: 20037589, PMID: 16032513, PMID: 21852955
his_L	Blood	Wishart, D.S., et al., HMDB: the Human Metabolome Database. Nucleic Acids Res, 2007. 35(Database issue): p. D521-6.PMID: 20037589, PMID: 16032513, PMID: 21852955
his_L	Urine	Wishart, D.S., et al., HMDB: the Human Metabolome Database. Nucleic Acids Res, 2007. 35(Database issue): p. D521-6.PMID: 20037589, PMID: 16032513, PMID: 21852955
his_L	Blood	Wishart, D.S., et al., HMDB: the Human Metabolome Database. Nucleic Acids Res, 2007. 35(Database issue): p. D521-6.PMID: 20037589, PMID: 16032513, PMID: 21852955
his_L	Cerebrospinal Fluid (CSF)	Wishart, D.S., et al., HMDB: the Human Metabolome Database. Nucleic Acids Res, 2007. 35(Database issue): p. D521-6.PMID: 20037589, PMID: 16032513, PMID: 21852955
his_L	Urine	Wishart, D.S., et al., HMDB: the Human Metabolome Database. Nucleic Acids Res, 2007. 35(Database issue): p. D521-6.PMID: 20037589, PMID: 16032513, PMID: 21852955
his_L	Feces	Wishart, D.S., et al., HMDB: the Human Metabolome Database. Nucleic Acids Res, 2007. 35(Database issue): p. D521-6.PMID: 20037589, PMID: 16032513, PMID: 21852955
his_L	Blood	PMID: 20037589, PMID: 16032513, PMID: 21852955
his_L	Blood	PMID: 20037589, PMID: 16032513, PMID: 21852955.PMID: 20037589, PMID: 16032513, PMID: 21852955
his_L	Blood	Murray, R.K., Bender, D. A., Botham, K. M., Kennelly, P. J., Rodwell, V. W., Weil, P. A., A lange medical book: Harper's illustrated Biochemistry. 28th edition ed, ed. P.L.G. daryl K. granner, Frederick W. Keeley, Peter A. Mayes, Margaret L. Rand. 2009, New York, NY: Mc Graw Hill Medical.
hisargcys	Blood	PMID: 22424236
hisargser	Blood	PMID: 22424236
hisasp	Blood	PMID: 22424236
hiscyscys	Blood	PMID: 22424236
hisglnala	Blood	PMID: 22424236
hisglu	Blood	PMID: 22424236
hisglugln	Blood	PMID: 22424236
hisglylys	Blood	PMID: 22424236
hishislys	Blood	PMID: 22424236
his-L	Blood	Wishart, D.S., et al., HMDB: the Human Metabolome Database. Nucleic Acids Res, 2007. 35(Database issue): p. D521-6.PMID: 24816252
hislysala	Blood	PMID: 22424236
hislysglu	Blood	PMID: 22424236
hislysile	Blood	PMID: 22424236
hislysthr	Blood	PMID: 22424236
hislysval	Blood	PMID: 22424236
hismet	Blood	PMID: 22424236
hismetgln	Blood	PMID: 22424236
hisphearg	Blood	PMID: 22424236
hisprolys	Blood	PMID: 22424236
hista	Blood	Wishart, D.S., et al., HMDB: the Human Metabolome Database. Nucleic Acids Res, 2007. 35(Database issue): p. D521-6.http://www.metabolomicscentre.nl/
hista	Urine	Wishart, D.S., et al., HMDB: the Human Metabolome Database. Nucleic Acids Res, 2007. 35(Database issue): p. D521-6.http://www.metabolomicscentre.nl/
hista	Cerebrospinal Fluid (CSF)	Wishart, D.S., et al., HMDB: the Human Metabolome Database. Nucleic Acids Res, 2007. 35(Database issue): p. D521-6.http://www.metabolomicscentre.nl/
hista	Blood	Wishart, D.S., et al., HMDB: the Human Metabolome Database. Nucleic Acids Res, 2007. 35(Database issue): p. D521-6.http://www.metabolomicscentre.nl/
hista	Blood	Wishart, D.S., et al., HMDB: the Human Metabolome Database. Nucleic Acids Res, 2007. 35(Database issue): p. D521-6.http://www.metabolomicscentre.nl/
hista	Cerebrospinal Fluid (CSF)	Wishart, D.S., et al., HMDB: the Human Metabolome Database. Nucleic Acids Res, 2007. 35(Database issue): p. D521-6.http://www.metabolomicscentre.nl/
hista	Urine	Wishart, D.S., et al., HMDB: the Human Metabolome Database. Nucleic Acids Res, 2007. 35(Database issue): p. D521-6.http://www.metabolomicscentre.nl/
histrphis	Blood	PMID: 22424236
hLkynr	Urine	Wishart, D.S., et al., HMDB: the Human Metabolome Database. Nucleic Acids Res, 2007. 35(Database issue): p. D521-6.Engelke, U., et al., Handbook of H-NMR spectroscopy in Inborn Errors of Metabolism Body fluid NMR apectroscopy and Brain MR spectroscopy. 3rd ed. 2014, Netherlands: Bruker.
hLkynr	Blood	Wishart, D.S., et al., HMDB: the Human Metabolome Database. Nucleic Acids Res, 2007. 35(Database issue): p. D521-6.Engelke, U., et al., Handbook of H-NMR spectroscopy in Inborn Errors of Metabolism Body fluid NMR apectroscopy and Brain MR spectroscopy. 3rd ed. 2014, Netherlands: Bruker.
hLkynr	Urine	Wishart, D.S., et al., HMDB: the Human Metabolome Database. Nucleic Acids Res, 2007. 35(Database issue): p. D521-6.Engelke, U., et al., Handbook of H-NMR spectroscopy in Inborn Errors of Metabolism Body fluid NMR apectroscopy and Brain MR spectroscopy. 3rd ed. 2014, Netherlands: Bruker.
hmcarn	Blood	Wishart, D.S., et al., HMDB: the Human Metabolome Database. Nucleic Acids Res, 2007. 35(Database issue): p. D521-6.PMID: 21962087
hmcr	Blood	Wishart, D.S., et al., HMDB: the Human Metabolome Database. Nucleic Acids Res, 2007. 35(Database issue): p. D521-6.PMID: 24816252
hom_L	Blood	Wishart, D.S., et al., HMDB: the Human Metabolome Database. Nucleic Acids Res, 2007. 35(Database issue): p. D521-6.http://www.metabolomicscentre.nl/
hom_L	Blood	Wishart, D.S., et al., HMDB: the Human Metabolome Database. Nucleic Acids Res, 2007. 35(Database issue): p. D521-6.http://www.metabolomicscentre.nl/
hom_L	Urine	Wishart, D.S., et al., HMDB: the Human Metabolome Database. Nucleic Acids Res, 2007. 35(Database issue): p. D521-6.http://www.metabolomicscentre.nl/
hom_L	Feces	Wishart, D.S., et al., HMDB: the Human Metabolome Database. Nucleic Acids Res, 2007. 35(Database issue): p. D521-6.http://www.metabolomicscentre.nl/
hom_L	Blood	http://www.metabolomicscentre.nl/
homoval	Blood	Wishart, D.S., et al., HMDB: the Human Metabolome Database. Nucleic Acids Res, 2007. 35(Database issue): p. D521-6.Burgard, P., et al., Report on the practices of newborn screening for rare disorders implemented in Member States of the European Union, Candidate, Potential Candidate and EFTA Countries, in EU Tender “Evaluation of population newborn screening practices for rare disorders in Member …
homoval	Cerebrospinal Fluid (CSF)	Wishart, D.S., et al., HMDB: the Human Metabolome Database. Nucleic Acids Res, 2007. 35(Database issue): p. D521-6.Burgard, P., et al., Report on the practices of newborn screening for rare disorders implemented in Member States of the European Union, Candidate, Potential Candidate and EFTA Countries, in EU Tender “Evaluation of population newborn screening practices for rare disorders in Member …
homoval	Urine	Wishart, D.S., et al., HMDB: the Human Metabolome Database. Nucleic Acids Res, 2007. 35(Database issue): p. D521-6.Burgard, P., et al., Report on the practices of newborn screening for rare disorders implemented in Member States of the European Union, Candidate, Potential Candidate and EFTA Countries, in EU Tender “Evaluation of population newborn screening practices for rare disorders in Member …
homoval	Feces	Wishart, D.S., et al., HMDB: the Human Metabolome Database. Nucleic Acids Res, 2007. 35(Database issue): p. D521-6.Burgard, P., et al., Report on the practices of newborn screening for rare disorders implemented in Member States of the European Union, Candidate, Potential Candidate and EFTA Countries, in EU Tender “Evaluation of population newborn screening practices for rare disorders in Member …
homoval	Blood	Burgard, P., et al., Report on the practices of newborn screening for rare disorders implemented in Member States of the European Union, Candidate, Potential Candidate and EFTA Countries, in EU Tender “Evaluation of population newborn screening practices for rare disorders in Member States of the European Union. 2011.
homoval	Cerebrospinal Fluid (CSF)	Burgard, P., et al., Report on the practices of newborn screening for rare disorders implemented in Member States of the European Union, Candidate, Potential Candidate and EFTA Countries, in EU Tender “Evaluation of population newborn screening practices for rare disorders in Member States of the European Union. 2011.
homoval	Urine	Burgard, P., et al., Report on the practices of newborn screening for rare disorders implemented in Member States of the European Union, Candidate, Potential Candidate and EFTA Countries, in EU Tender “Evaluation of population newborn screening practices for rare disorders in Member States of the European Union. 2011.
homoval	Feces	Burgard, P., et al., Report on the practices of newborn screening for rare disorders implemented in Member States of the European Union, Candidate, Potential Candidate and EFTA Countries, in EU Tender “Evaluation of population newborn screening practices for rare disorders in Member States of the European Union. 2011.
hpdca	Blood	PMID: 24816252.PMID: 24816252
hpdca	Blood	Wishart, D.S., et al., HMDB: the Human Metabolome Database. Nucleic Acids Res, 2007. 35(Database issue): p. D521-6.PMID: 24816252
hpdca	Blood	Wishart, D.S., et al., HMDB: the Human Metabolome Database. Nucleic Acids Res, 2007. 35(Database issue): p. D521-6.PMID: 24816252
hpdca	Feces	Wishart, D.S., et al., HMDB: the Human Metabolome Database. Nucleic Acids Res, 2007. 35(Database issue): p. D521-6.PMID: 24816252
hpyr	Blood	Wishart, D.S., et al., HMDB: the Human Metabolome Database. Nucleic Acids Res, 2007. 35(Database issue): p. D521-6.
hpyr	Urine	Wishart, D.S., et al., HMDB: the Human Metabolome Database. Nucleic Acids Res, 2007. 35(Database issue): p. D521-6.
hretn	Blood	Wishart, D.S., et al., HMDB: the Human Metabolome Database. Nucleic Acids Res, 2007. 35(Database issue): p. D521-6.
hretn	Urine	Wishart, D.S., et al., HMDB: the Human Metabolome Database. Nucleic Acids Res, 2007. 35(Database issue): p. D521-6.
hx2coa	Blood	PMID: 22424236
hxa	Blood	Wishart, D.S., et al., HMDB: the Human Metabolome Database. Nucleic Acids Res, 2007. 35(Database issue): p. D521-6.PMID: 24816252PMID: 22628656
hxan	Blood	PMID: 24816252.PMID: 24816252
hxan	Blood	Wishart, D.S., et al., HMDB: the Human Metabolome Database. Nucleic Acids Res, 2007. 35(Database issue): p. D521-6.PMID: 24816252
hxan	Urine	Wishart, D.S., et al., HMDB: the Human Metabolome Database. Nucleic Acids Res, 2007. 35(Database issue): p. D521-6.PMID: 24816252
hxan	Cerebrospinal Fluid (CSF)	Wishart, D.S., et al., HMDB: the Human Metabolome Database. Nucleic Acids Res, 2007. 35(Database issue): p. D521-6.PMID: 24816252
hxan	Blood	Wishart, D.S., et al., HMDB: the Human Metabolome Database. Nucleic Acids Res, 2007. 35(Database issue): p. D521-6.PMID: 24816252
hxan	Urine	Wishart, D.S., et al., HMDB: the Human Metabolome Database. Nucleic Acids Res, 2007. 35(Database issue): p. D521-6.PMID: 24816252
hxan	Blood	Wishart, D.S., et al., HMDB: the Human Metabolome Database. Nucleic Acids Res, 2007. 35(Database issue): p. D521-6.PMID: 24816252
hxan	Cerebrospinal Fluid (CSF)	Wishart, D.S., et al., HMDB: the Human Metabolome Database. Nucleic Acids Res, 2007. 35(Database issue): p. D521-6.PMID: 24816252
hxan	Urine	Wishart, D.S., et al., HMDB: the Human Metabolome Database. Nucleic Acids Res, 2007. 35(Database issue): p. D521-6.PMID: 24816252
hxan	Feces	Wishart, D.S., et al., HMDB: the Human Metabolome Database. Nucleic Acids Res, 2007. 35(Database issue): p. D521-6.PMID: 24816252
hxan	Blood	PMID: 24816252
hxcoa	Blood	PMID: 22424236
hyptaur	Blood	Wishart, D.S., et al., HMDB: the Human Metabolome Database. Nucleic Acids Res, 2007. 35(Database issue): p. D521-6.
hyptaur	Urine	Wishart, D.S., et al., HMDB: the Human Metabolome Database. Nucleic Acids Res, 2007. 35(Database issue): p. D521-6.
i	Blood	Wishart, D.S., et al., HMDB: the Human Metabolome Database. Nucleic Acids Res, 2007. 35(Database issue): p. D521-6.
i	Urine	Wishart, D.S., et al., HMDB: the Human Metabolome Database. Nucleic Acids Res, 2007. 35(Database issue): p. D521-6.
ibup_S	Blood	Wishart, D.S., et al., HMDB: the Human Metabolome Database. Nucleic Acids Res, 2007. 35(Database issue): p. D521-6.PMID: 24816252PMID: 24816252
icit	Blood	Wishart, D.S., et al., HMDB: the Human Metabolome Database. Nucleic Acids Res, 2007. 35(Database issue): p. D521-6.http://www.metabolomicscentre.nl/
icit	Urine	Wishart, D.S., et al., HMDB: the Human Metabolome Database. Nucleic Acids Res, 2007. 35(Database issue): p. D521-6.http://www.metabolomicscentre.nl/
icit	Cerebrospinal Fluid (CSF)	Wishart, D.S., et al., HMDB: the Human Metabolome Database. Nucleic Acids Res, 2007. 35(Database issue): p. D521-6.http://www.metabolomicscentre.nl/
icit	Blood	Wishart, D.S., et al., HMDB: the Human Metabolome Database. Nucleic Acids Res, 2007. 35(Database issue): p. D521-6.http://www.metabolomicscentre.nl/
icit	Blood	Wishart, D.S., et al., HMDB: the Human Metabolome Database. Nucleic Acids Res, 2007. 35(Database issue): p. D521-6.http://www.metabolomicscentre.nl/
icit	Cerebrospinal Fluid (CSF)	Wishart, D.S., et al., HMDB: the Human Metabolome Database. Nucleic Acids Res, 2007. 35(Database issue): p. D521-6.http://www.metabolomicscentre.nl/
icit	Urine	Wishart, D.S., et al., HMDB: the Human Metabolome Database. Nucleic Acids Res, 2007. 35(Database issue): p. D521-6.http://www.metabolomicscentre.nl/
id3acald	Blood	PMID: 22424236
idl_hs	Blood	Murray, R.K., Bender, D. A., Botham, K. M., Kennelly, P. J., Rodwell, V. W., Weil, P. A., A lange medical book: Harper's illustrated Biochemistry. 28th edition ed, ed. P.L.G. daryl K. granner, Frederick W. Keeley, Peter A. Mayes, Margaret L. Rand. 2009, New York, NY: Mc Graw Hill Medical.
idour	Urine	Wishart, D.S., et al., HMDB: the Human Metabolome Database. Nucleic Acids Res, 2007. 35(Database issue): p. D521-6.
ile_L	Blood	PMID: 24816252.Engelke, U., et al., Handbook of H-NMR spectroscopy in Inborn Errors of Metabolism Body fluid NMR apectroscopy and Brain MR spectroscopy. 3rd ed. 2014, Netherlands: Bruker.
ile_L	Blood	Saudubray, J.M., v.d.B. Georges, and J.H. Walter, Inborn Metabolic Diseases: Diagnosis and Treatment. 5th ed. 2012, Heidelberg: Springer-Verlag Berlin Heidelberg. PMID: 21325949.Engelke, U., et al., Handbook of H-NMR spectroscopy in Inborn Errors of Metabolism Body fluid NMR apectroscopy and Brain MR spectroscopy. 3rd ed. 2014, Netherlands: Bruker.
ile_L	Blood	Wishart, D.S., et al., HMDB: the Human Metabolome Database. Nucleic Acids Res, 2007. 35(Database issue): p. D521-6.Engelke, U., et al., Handbook of H-NMR spectroscopy in Inborn Errors of Metabolism Body fluid NMR apectroscopy and Brain MR spectroscopy. 3rd ed. 2014, Netherlands: Bruker.
ile_L	Urine	Wishart, D.S., et al., HMDB: the Human Metabolome Database. Nucleic Acids Res, 2007. 35(Database issue): p. D521-6.Engelke, U., et al., Handbook of H-NMR spectroscopy in Inborn Errors of Metabolism Body fluid NMR apectroscopy and Brain MR spectroscopy. 3rd ed. 2014, Netherlands: Bruker.
ile_L	Cerebrospinal Fluid (CSF)	Wishart, D.S., et al., HMDB: the Human Metabolome Database. Nucleic Acids Res, 2007. 35(Database issue): p. D521-6.Engelke, U., et al., Handbook of H-NMR spectroscopy in Inborn Errors of Metabolism Body fluid NMR apectroscopy and Brain MR spectroscopy. 3rd ed. 2014, Netherlands: Bruker.
ile_L	Blood	Wishart, D.S., et al., HMDB: the Human Metabolome Database. Nucleic Acids Res, 2007. 35(Database issue): p. D521-6.Engelke, U., et al., Handbook of H-NMR spectroscopy in Inborn Errors of Metabolism Body fluid NMR apectroscopy and Brain MR spectroscopy. 3rd ed. 2014, Netherlands: Bruker.
ile_L	Urine	Wishart, D.S., et al., HMDB: the Human Metabolome Database. Nucleic Acids Res, 2007. 35(Database issue): p. D521-6.Engelke, U., et al., Handbook of H-NMR spectroscopy in Inborn Errors of Metabolism Body fluid NMR apectroscopy and Brain MR spectroscopy. 3rd ed. 2014, Netherlands: Bruker.
ile_L	Blood	Wishart, D.S., et al., HMDB: the Human Metabolome Database. Nucleic Acids Res, 2007. 35(Database issue): p. D521-6.Engelke, U., et al., Handbook of H-NMR spectroscopy in Inborn Errors of Metabolism Body fluid NMR apectroscopy and Brain MR spectroscopy. 3rd ed. 2014, Netherlands: Bruker.
ile_L	Cerebrospinal Fluid (CSF)	Wishart, D.S., et al., HMDB: the Human Metabolome Database. Nucleic Acids Res, 2007. 35(Database issue): p. D521-6.Engelke, U., et al., Handbook of H-NMR spectroscopy in Inborn Errors of Metabolism Body fluid NMR apectroscopy and Brain MR spectroscopy. 3rd ed. 2014, Netherlands: Bruker.
ile_L	Urine	Wishart, D.S., et al., HMDB: the Human Metabolome Database. Nucleic Acids Res, 2007. 35(Database issue): p. D521-6.Engelke, U., et al., Handbook of H-NMR spectroscopy in Inborn Errors of Metabolism Body fluid NMR apectroscopy and Brain MR spectroscopy. 3rd ed. 2014, Netherlands: Bruker.
ile_L	Feces	Wishart, D.S., et al., HMDB: the Human Metabolome Database. Nucleic Acids Res, 2007. 35(Database issue): p. D521-6.Engelke, U., et al., Handbook of H-NMR spectroscopy in Inborn Errors of Metabolism Body fluid NMR apectroscopy and Brain MR spectroscopy. 3rd ed. 2014, Netherlands: Bruker.
ile_L	Blood	PMID: 20037589, PMID: 16032513, PMID: 21852955.Engelke, U., et al., Handbook of H-NMR spectroscopy in Inborn Errors of Metabolism Body fluid NMR apectroscopy and Brain MR spectroscopy. 3rd ed. 2014, Netherlands: Bruker.
ileargile	Blood	PMID: 22424236
ileasnhis	Blood	PMID: 22424236
ileasp	Blood	PMID: 22424236
ileglnglu	Blood	PMID: 22424236
ileglyarg	Blood	PMID: 22424236
ile-L	Blood	Wishart, D.S., et al., HMDB: the Human Metabolome Database. Nucleic Acids Res, 2007. 35(Database issue): p. D521-6.PMID: 24816252
ileprolys	Blood	PMID: 22424236
ileserarg	Blood	PMID: 22424236
iletrptyr	Blood	PMID: 22424236
im4ac	Blood	Wishart, D.S., et al., HMDB: the Human Metabolome Database. Nucleic Acids Res, 2007. 35(Database issue): p. D521-6.
im4ac	Cerebrospinal Fluid (CSF)	Wishart, D.S., et al., HMDB: the Human Metabolome Database. Nucleic Acids Res, 2007. 35(Database issue): p. D521-6.
im4ac	Urine	Wishart, D.S., et al., HMDB: the Human Metabolome Database. Nucleic Acids Res, 2007. 35(Database issue): p. D521-6.
imp	Blood	Wishart, D.S., et al., HMDB: the Human Metabolome Database. Nucleic Acids Res, 2007. 35(Database issue): p. D521-6.
imp	Cerebrospinal Fluid (CSF)	Wishart, D.S., et al., HMDB: the Human Metabolome Database. Nucleic Acids Res, 2007. 35(Database issue): p. D521-6.
imp	Blood	Wishart, D.S., et al., HMDB: the Human Metabolome Database. Nucleic Acids Res, 2007. 35(Database issue): p. D521-6.
imp	Cerebrospinal Fluid (CSF)	Wishart, D.S., et al., HMDB: the Human Metabolome Database. Nucleic Acids Res, 2007. 35(Database issue): p. D521-6.
ind3ac	Blood	Wishart, D.S., et al., HMDB: the Human Metabolome Database. Nucleic Acids Res, 2007. 35(Database issue): p. D521-6.PMID: 24816252
ind3ac	Blood	Wishart, D.S., et al., HMDB: the Human Metabolome Database. Nucleic Acids Res, 2007. 35(Database issue): p. D521-6.PMID: 24816252
ind3ac	Cerebrospinal Fluid (CSF)	Wishart, D.S., et al., HMDB: the Human Metabolome Database. Nucleic Acids Res, 2007. 35(Database issue): p. D521-6.PMID: 24816252
ind3ac	Urine	Wishart, D.S., et al., HMDB: the Human Metabolome Database. Nucleic Acids Res, 2007. 35(Database issue): p. D521-6.PMID: 24816252
ind3ac	Feces	Wishart, D.S., et al., HMDB: the Human Metabolome Database. Nucleic Acids Res, 2007. 35(Database issue): p. D521-6.PMID: 24816252
ind3ac	Blood	PMID: 24816252
indlac	Blood	Wishart, D.S., et al., HMDB: the Human Metabolome Database. Nucleic Acids Res, 2007. 35(Database issue): p. D521-6.
inost	Blood	PMID: 24816252.
inost	Blood	Wishart, D.S., et al., HMDB: the Human Metabolome Database. Nucleic Acids Res, 2007. 35(Database issue): p. D521-6.PMID: 24816252
inost	Urine	Wishart, D.S., et al., HMDB: the Human Metabolome Database. Nucleic Acids Res, 2007. 35(Database issue): p. D521-6.PMID: 24816252
inost	Cerebrospinal Fluid (CSF)	Wishart, D.S., et al., HMDB: the Human Metabolome Database. Nucleic Acids Res, 2007. 35(Database issue): p. D521-6.PMID: 24816252
inost	Blood	Wishart, D.S., et al., HMDB: the Human Metabolome Database. Nucleic Acids Res, 2007. 35(Database issue): p. D521-6.PMID: 24816252
inost	Blood	Wishart, D.S., et al., HMDB: the Human Metabolome Database. Nucleic Acids Res, 2007. 35(Database issue): p. D521-6.PMID: 24816252
inost	Cerebrospinal Fluid (CSF)	Wishart, D.S., et al., HMDB: the Human Metabolome Database. Nucleic Acids Res, 2007. 35(Database issue): p. D521-6.PMID: 24816252
inost	Urine	Wishart, D.S., et al., HMDB: the Human Metabolome Database. Nucleic Acids Res, 2007. 35(Database issue): p. D521-6.PMID: 24816252
inost	Feces	Wishart, D.S., et al., HMDB: the Human Metabolome Database. Nucleic Acids Res, 2007. 35(Database issue): p. D521-6.PMID: 24816252
ins	Blood	PMID: 24816252.
ins	Blood	Wishart, D.S., et al., HMDB: the Human Metabolome Database. Nucleic Acids Res, 2007. 35(Database issue): p. D521-6.PMID: 24816252
ins	Urine	Wishart, D.S., et al., HMDB: the Human Metabolome Database. Nucleic Acids Res, 2007. 35(Database issue): p. D521-6.PMID: 24816252
ins	Cerebrospinal Fluid (CSF)	Wishart, D.S., et al., HMDB: the Human Metabolome Database. Nucleic Acids Res, 2007. 35(Database issue): p. D521-6.PMID: 24816252
ins	Blood	Wishart, D.S., et al., HMDB: the Human Metabolome Database. Nucleic Acids Res, 2007. 35(Database issue): p. D521-6.PMID: 24816252
ins	Urine	Wishart, D.S., et al., HMDB: the Human Metabolome Database. Nucleic Acids Res, 2007. 35(Database issue): p. D521-6.PMID: 24816252
ins	Blood	Wishart, D.S., et al., HMDB: the Human Metabolome Database. Nucleic Acids Res, 2007. 35(Database issue): p. D521-6.PMID: 24816252
ins	Cerebrospinal Fluid (CSF)	Wishart, D.S., et al., HMDB: the Human Metabolome Database. Nucleic Acids Res, 2007. 35(Database issue): p. D521-6.PMID: 24816252
ins	Urine	Wishart, D.S., et al., HMDB: the Human Metabolome Database. Nucleic Acids Res, 2007. 35(Database issue): p. D521-6.PMID: 24816252
ins	Feces	Wishart, D.S., et al., HMDB: the Human Metabolome Database. Nucleic Acids Res, 2007. 35(Database issue): p. D521-6.PMID: 24816252
ins	Blood	PMID: 24816252
ins	Blood	Murray, R.K., Bender, D. A., Botham, K. M., Kennelly, P. J., Rodwell, V. W., Weil, P. A., A lange medical book: Harper's illustrated Biochemistry. 28th edition ed, ed. P.L.G. daryl K. granner, Frederick W. Keeley, Peter A. Mayes, Margaret L. Rand. 2009, New York, NY: Mc Graw Hill Medical.
iodine	Blood	Wishart, D.S., et al., HMDB: the Human Metabolome Database. Nucleic Acids Res, 2007. 35(Database issue): p. D521-6.
iodine	Cerebrospinal Fluid (CSF)	Wishart, D.S., et al., HMDB: the Human Metabolome Database. Nucleic Acids Res, 2007. 35(Database issue): p. D521-6.
iodine	Urine	Wishart, D.S., et al., HMDB: the Human Metabolome Database. Nucleic Acids Res, 2007. 35(Database issue): p. D521-6.
itp	Blood	PMID: 22424236
ivcrn	Blood	PMID: 24816252.
ivcrn	Blood	Saudubray, J.M., v.d.B. Georges, and J.H. Walter, Inborn Metabolic Diseases: Diagnosis and Treatment. 5th ed. 2012, Heidelberg: Springer-Verlag Berlin Heidelberg. PMID: 21325949.PMID: 24816252
ivcrn	Blood	Wishart, D.S., et al., HMDB: the Human Metabolome Database. Nucleic Acids Res, 2007. 35(Database issue): p. D521-6.PMID: 24816252
ivcrn	Blood	Wishart, D.S., et al., HMDB: the Human Metabolome Database. Nucleic Acids Res, 2007. 35(Database issue): p. D521-6.PMID: 24816252
ivcrn	Blood	PMID: 24816252
k	Blood	Wishart, D.S., et al., HMDB: the Human Metabolome Database. Nucleic Acids Res, 2007. 35(Database issue): p. D521-6.
k	Urine	Wishart, D.S., et al., HMDB: the Human Metabolome Database. Nucleic Acids Res, 2007. 35(Database issue): p. D521-6.
k	Cerebrospinal Fluid (CSF)	Wishart, D.S., et al., HMDB: the Human Metabolome Database. Nucleic Acids Res, 2007. 35(Database issue): p. D521-6.
k	Blood	Wishart, D.S., et al., HMDB: the Human Metabolome Database. Nucleic Acids Res, 2007. 35(Database issue): p. D521-6.
k	Cerebrospinal Fluid (CSF)	Wishart, D.S., et al., HMDB: the Human Metabolome Database. Nucleic Acids Res, 2007. 35(Database issue): p. D521-6.
k	Urine	Wishart, D.S., et al., HMDB: the Human Metabolome Database. Nucleic Acids Res, 2007. 35(Database issue): p. D521-6.
kynate	Blood	Wishart, D.S., et al., HMDB: the Human Metabolome Database. Nucleic Acids Res, 2007. 35(Database issue): p. D521-6.
kynate	Urine	Wishart, D.S., et al., HMDB: the Human Metabolome Database. Nucleic Acids Res, 2007. 35(Database issue): p. D521-6.
kynate	Cerebrospinal Fluid (CSF)	Wishart, D.S., et al., HMDB: the Human Metabolome Database. Nucleic Acids Res, 2007. 35(Database issue): p. D521-6.
kynate	Blood	Wishart, D.S., et al., HMDB: the Human Metabolome Database. Nucleic Acids Res, 2007. 35(Database issue): p. D521-6.
kynate	Cerebrospinal Fluid (CSF)	Wishart, D.S., et al., HMDB: the Human Metabolome Database. Nucleic Acids Res, 2007. 35(Database issue): p. D521-6.
kynate	Urine	Wishart, D.S., et al., HMDB: the Human Metabolome Database. Nucleic Acids Res, 2007. 35(Database issue): p. D521-6.
L2aadp	Blood	Wishart, D.S., et al., HMDB: the Human Metabolome Database. Nucleic Acids Res, 2007. 35(Database issue): p. D521-6.http://www.metabolomicscentre.nl/
L2aadp	Blood	Wishart, D.S., et al., HMDB: the Human Metabolome Database. Nucleic Acids Res, 2007. 35(Database issue): p. D521-6.http://www.metabolomicscentre.nl/
L2aadp	Urine	Wishart, D.S., et al., HMDB: the Human Metabolome Database. Nucleic Acids Res, 2007. 35(Database issue): p. D521-6.http://www.metabolomicscentre.nl/
L2aadp	Urine	Wishart, D.S., et al., HMDB: the Human Metabolome Database. Nucleic Acids Res, 2007. 35(Database issue): p. D521-6.Engelke, U., et al., Handbook of H-NMR spectroscopy in Inborn Errors of Metabolism Body fluid NMR apectroscopy and Brain MR spectroscopy. 3rd ed. 2014, Netherlands: Bruker.
lac_D	Blood	Wishart, D.S., et al., HMDB: the Human Metabolome Database. Nucleic Acids Res, 2007. 35(Database issue): p. D521-6.PMID: 24816252
lac_D	Blood	Wishart, D.S., et al., HMDB: the Human Metabolome Database. Nucleic Acids Res, 2007. 35(Database issue): p. D521-6.PMID: 24816252
lac_D	Cerebrospinal Fluid (CSF)	Wishart, D.S., et al., HMDB: the Human Metabolome Database. Nucleic Acids Res, 2007. 35(Database issue): p. D521-6.PMID: 24816252
lac_D	Urine	Wishart, D.S., et al., HMDB: the Human Metabolome Database. Nucleic Acids Res, 2007. 35(Database issue): p. D521-6.PMID: 24816252
lac_L	Blood	PMID: 24816252, Engelke, U., et al., Handbook of H-NMR spectroscopy in Inborn Errors of Metabolism Body fluid NMR apectroscopy and Brain MR spectroscopy. 3rd ed. 2014, Netherlands: Bruker..
lac_L	Blood	Wishart, D.S., et al., HMDB: the Human Metabolome Database. Nucleic Acids Res, 2007. 35(Database issue): p. D521-6.Engelke, U., et al., Handbook of H-NMR spectroscopy in Inborn Errors of Metabolism Body fluid NMR apectroscopy and Brain MR spectroscopy. 3rd ed. 2014, Netherlands: Bruker.
lac_L	Urine	Wishart, D.S., et al., HMDB: the Human Metabolome Database. Nucleic Acids Res, 2007. 35(Database issue): p. D521-6.Engelke, U., et al., Handbook of H-NMR spectroscopy in Inborn Errors of Metabolism Body fluid NMR apectroscopy and Brain MR spectroscopy. 3rd ed. 2014, Netherlands: Bruker.
lac_L	Cerebrospinal Fluid (CSF)	Wishart, D.S., et al., HMDB: the Human Metabolome Database. Nucleic Acids Res, 2007. 35(Database issue): p. D521-6.Engelke, U., et al., Handbook of H-NMR spectroscopy in Inborn Errors of Metabolism Body fluid NMR apectroscopy and Brain MR spectroscopy. 3rd ed. 2014, Netherlands: Bruker.
lac_L	Blood	Wishart, D.S., et al., HMDB: the Human Metabolome Database. Nucleic Acids Res, 2007. 35(Database issue): p. D521-6.Engelke, U., et al., Handbook of H-NMR spectroscopy in Inborn Errors of Metabolism Body fluid NMR apectroscopy and Brain MR spectroscopy. 3rd ed. 2014, Netherlands: Bruker.
lac_L	Urine	Wishart, D.S., et al., HMDB: the Human Metabolome Database. Nucleic Acids Res, 2007. 35(Database issue): p. D521-6.Engelke, U., et al., Handbook of H-NMR spectroscopy in Inborn Errors of Metabolism Body fluid NMR apectroscopy and Brain MR spectroscopy. 3rd ed. 2014, Netherlands: Bruker.
lac_L	Blood	Wishart, D.S., et al., HMDB: the Human Metabolome Database. Nucleic Acids Res, 2007. 35(Database issue): p. D521-6.Engelke, U., et al., Handbook of H-NMR spectroscopy in Inborn Errors of Metabolism Body fluid NMR apectroscopy and Brain MR spectroscopy. 3rd ed. 2014, Netherlands: Bruker.
lac_L	Cerebrospinal Fluid (CSF)	Wishart, D.S., et al., HMDB: the Human Metabolome Database. Nucleic Acids Res, 2007. 35(Database issue): p. D521-6.Engelke, U., et al., Handbook of H-NMR spectroscopy in Inborn Errors of Metabolism Body fluid NMR apectroscopy and Brain MR spectroscopy. 3rd ed. 2014, Netherlands: Bruker.
lac_L	Urine	Wishart, D.S., et al., HMDB: the Human Metabolome Database. Nucleic Acids Res, 2007. 35(Database issue): p. D521-6.Engelke, U., et al., Handbook of H-NMR spectroscopy in Inborn Errors of Metabolism Body fluid NMR apectroscopy and Brain MR spectroscopy. 3rd ed. 2014, Netherlands: Bruker.
lac_L	Feces	Wishart, D.S., et al., HMDB: the Human Metabolome Database. Nucleic Acids Res, 2007. 35(Database issue): p. D521-6.Engelke, U., et al., Handbook of H-NMR spectroscopy in Inborn Errors of Metabolism Body fluid NMR apectroscopy and Brain MR spectroscopy. 3rd ed. 2014, Netherlands: Bruker.
lac_L	Blood	Engelke, U., et al., Handbook of H-NMR spectroscopy in Inborn Errors of Metabolism Body fluid NMR apectroscopy and Brain MR spectroscopy. 3rd ed. 2014, Netherlands: Bruker.
lac-L	Blood	Wishart, D.S., et al., HMDB: the Human Metabolome Database. Nucleic Acids Res, 2007. 35(Database issue): p. D521-6.PMID: 24816252
lanost	Blood	Wishart, D.S., et al., HMDB: the Human Metabolome Database. Nucleic Acids Res, 2007. 35(Database issue): p. D521-6.
lcts	Blood	Wishart, D.S., et al., HMDB: the Human Metabolome Database. Nucleic Acids Res, 2007. 35(Database issue): p. D521-6.
lcts	Urine	Wishart, D.S., et al., HMDB: the Human Metabolome Database. Nucleic Acids Res, 2007. 35(Database issue): p. D521-6.
lcts	Feces	Wishart, D.S., et al., HMDB: the Human Metabolome Database. Nucleic Acids Res, 2007. 35(Database issue): p. D521-6.
Lcyst	Blood	Wishart, D.S., et al., HMDB: the Human Metabolome Database. Nucleic Acids Res, 2007. 35(Database issue): p. D521-6.PMID: 24816252
Lcystin	Blood	PMID: 24816252.
Lcystin	Blood	Wishart, D.S., et al., HMDB: the Human Metabolome Database. Nucleic Acids Res, 2007. 35(Database issue): p. D521-6.PMID: 24816252
Lcystin	Urine	Wishart, D.S., et al., HMDB: the Human Metabolome Database. Nucleic Acids Res, 2007. 35(Database issue): p. D521-6.PMID: 24816252
Lcystin	Cerebrospinal Fluid (CSF)	Wishart, D.S., et al., HMDB: the Human Metabolome Database. Nucleic Acids Res, 2007. 35(Database issue): p. D521-6.PMID: 24816252
Lcystin	Blood	Wishart, D.S., et al., HMDB: the Human Metabolome Database. Nucleic Acids Res, 2007. 35(Database issue): p. D521-6.PMID: 24816252
Lcystin	Blood	PMID: 24816252
Lcystin	Blood	Wishart, D.S., et al., HMDB: the Human Metabolome Database. Nucleic Acids Res, 2007. 35(Database issue): p. D521-6.PMID: 24816252
Lcystin	Cerebrospinal Fluid (CSF)	Wishart, D.S., et al., HMDB: the Human Metabolome Database. Nucleic Acids Res, 2007. 35(Database issue): p. D521-6.PMID: 24816252
Lcystin	Urine	Wishart, D.S., et al., HMDB: the Human Metabolome Database. Nucleic Acids Res, 2007. 35(Database issue): p. D521-6.PMID: 24816252
Lcystin	Blood	Murray, R.K., Bender, D. A., Botham, K. M., Kennelly, P. J., Rodwell, V. W., Weil, P. A., A lange medical book: Harper's illustrated Biochemistry. 28th edition ed, ed. P.L.G. daryl K. granner, Frederick W. Keeley, Peter A. Mayes, Margaret L. Rand. 2009, New York, NY: Mc Graw Hill Medical.
ldl_hs	Blood	Murray, R.K., Bender, D. A., Botham, K. M., Kennelly, P. J., Rodwell, V. W., Weil, P. A., A lange medical book: Harper's illustrated Biochemistry. 28th edition ed, ed. P.L.G. daryl K. granner, Frederick W. Keeley, Peter A. Mayes, Margaret L. Rand. 2009, New York, NY: Mc Graw Hill Medical.
leu_L	Blood	PMID: 24816252, Engelke, U., et al., Handbook of H-NMR spectroscopy in Inborn Errors of Metabolism Body fluid NMR apectroscopy and Brain MR spectroscopy. 3rd ed. 2014, Netherlands: Bruker..
leu_L	Blood	Saudubray, J.M., v.d.B. Georges, and J.H. Walter, Inborn Metabolic Diseases: Diagnosis and Treatment. 5th ed. 2012, Heidelberg: Springer-Verlag Berlin Heidelberg. PMID: 21325949.Engelke, U., et al., Handbook of H-NMR spectroscopy in Inborn Errors of Metabolism Body fluid NMR apectroscopy and Brain MR spectroscopy. 3rd ed. 2014, Netherlands: Bruker.
leu_L	Blood	Wishart, D.S., et al., HMDB: the Human Metabolome Database. Nucleic Acids Res, 2007. 35(Database issue): p. D521-6.Engelke, U., et al., Handbook of H-NMR spectroscopy in Inborn Errors of Metabolism Body fluid NMR apectroscopy and Brain MR spectroscopy. 3rd ed. 2014, Netherlands: Bruker.
leu_L	Urine	Wishart, D.S., et al., HMDB: the Human Metabolome Database. Nucleic Acids Res, 2007. 35(Database issue): p. D521-6.Engelke, U., et al., Handbook of H-NMR spectroscopy in Inborn Errors of Metabolism Body fluid NMR apectroscopy and Brain MR spectroscopy. 3rd ed. 2014, Netherlands: Bruker.
leu_L	Cerebrospinal Fluid (CSF)	Wishart, D.S., et al., HMDB: the Human Metabolome Database. Nucleic Acids Res, 2007. 35(Database issue): p. D521-6.Engelke, U., et al., Handbook of H-NMR spectroscopy in Inborn Errors of Metabolism Body fluid NMR apectroscopy and Brain MR spectroscopy. 3rd ed. 2014, Netherlands: Bruker.
leu_L	Blood	Wishart, D.S., et al., HMDB: the Human Metabolome Database. Nucleic Acids Res, 2007. 35(Database issue): p. D521-6.Engelke, U., et al., Handbook of H-NMR spectroscopy in Inborn Errors of Metabolism Body fluid NMR apectroscopy and Brain MR spectroscopy. 3rd ed. 2014, Netherlands: Bruker.
leu_L	Urine	Wishart, D.S., et al., HMDB: the Human Metabolome Database. Nucleic Acids Res, 2007. 35(Database issue): p. D521-6.Engelke, U., et al., Handbook of H-NMR spectroscopy in Inborn Errors of Metabolism Body fluid NMR apectroscopy and Brain MR spectroscopy. 3rd ed. 2014, Netherlands: Bruker.
leu_L	Blood	Wishart, D.S., et al., HMDB: the Human Metabolome Database. Nucleic Acids Res, 2007. 35(Database issue): p. D521-6.Engelke, U., et al., Handbook of H-NMR spectroscopy in Inborn Errors of Metabolism Body fluid NMR apectroscopy and Brain MR spectroscopy. 3rd ed. 2014, Netherlands: Bruker.
leu_L	Cerebrospinal Fluid (CSF)	Wishart, D.S., et al., HMDB: the Human Metabolome Database. Nucleic Acids Res, 2007. 35(Database issue): p. D521-6.Engelke, U., et al., Handbook of H-NMR spectroscopy in Inborn Errors of Metabolism Body fluid NMR apectroscopy and Brain MR spectroscopy. 3rd ed. 2014, Netherlands: Bruker.
leu_L	Urine	Wishart, D.S., et al., HMDB: the Human Metabolome Database. Nucleic Acids Res, 2007. 35(Database issue): p. D521-6.Engelke, U., et al., Handbook of H-NMR spectroscopy in Inborn Errors of Metabolism Body fluid NMR apectroscopy and Brain MR spectroscopy. 3rd ed. 2014, Netherlands: Bruker.
leu_L	Feces	Wishart, D.S., et al., HMDB: the Human Metabolome Database. Nucleic Acids Res, 2007. 35(Database issue): p. D521-6.Engelke, U., et al., Handbook of H-NMR spectroscopy in Inborn Errors of Metabolism Body fluid NMR apectroscopy and Brain MR spectroscopy. 3rd ed. 2014, Netherlands: Bruker.
leu_L	Blood	Engelke, U., et al., Handbook of H-NMR spectroscopy in Inborn Errors of Metabolism Body fluid NMR apectroscopy and Brain MR spectroscopy. 3rd ed. 2014, Netherlands: Bruker.
leu_L	Blood	PMID: 20037589, PMID: 16032513, PMID: 21852955.Engelke, U., et al., Handbook of H-NMR spectroscopy in Inborn Errors of Metabolism Body fluid NMR apectroscopy and Brain MR spectroscopy. 3rd ed. 2014, Netherlands: Bruker.
leualaarg	Blood	PMID: 22424236
leuasnasp	Blood	PMID: 22424236
leuasplys	Blood	PMID: 22424236
leugly	Blood	Murray, R.K., Bender, D. A., Botham, K. M., Kennelly, P. J., Rodwell, V. W., Weil, P. A., A lange medical book: Harper's illustrated Biochemistry. 28th edition ed, ed. P.L.G. daryl K. granner, Frederick W. Keeley, Peter A. Mayes, Margaret L. Rand. 2009, New York, NY: Mc Graw Hill Medical.
leuktrB4	Blood	Wishart, D.S., et al., HMDB: the Human Metabolome Database. Nucleic Acids Res, 2007. 35(Database issue): p. D521-6.http://www.metabolomicscentre.nl/
leuktrB4	Urine	Wishart, D.S., et al., HMDB: the Human Metabolome Database. Nucleic Acids Res, 2007. 35(Database issue): p. D521-6.http://www.metabolomicscentre.nl/
leuktrB4	Cerebrospinal Fluid (CSF)	Wishart, D.S., et al., HMDB: the Human Metabolome Database. Nucleic Acids Res, 2007. 35(Database issue): p. D521-6.http://www.metabolomicscentre.nl/
leuktrB4	Blood	Wishart, D.S., et al., HMDB: the Human Metabolome Database. Nucleic Acids Res, 2007. 35(Database issue): p. D521-6.http://www.metabolomicscentre.nl/
leuktrB4	Blood	Wishart, D.S., et al., HMDB: the Human Metabolome Database. Nucleic Acids Res, 2007. 35(Database issue): p. D521-6.http://www.metabolomicscentre.nl/
leuktrB4	Cerebrospinal Fluid (CSF)	Wishart, D.S., et al., HMDB: the Human Metabolome Database. Nucleic Acids Res, 2007. 35(Database issue): p. D521-6.http://www.metabolomicscentre.nl/
leuktrB4	Urine	Wishart, D.S., et al., HMDB: the Human Metabolome Database. Nucleic Acids Res, 2007. 35(Database issue): p. D521-6.http://www.metabolomicscentre.nl/
leuktrB4wcooh	Blood	Wishart, D.S., et al., HMDB: the Human Metabolome Database. Nucleic Acids Res, 2007. 35(Database issue): p. D521-6.http://www.metabolomicscentre.nl/
leuktrB4wcooh	Blood	Wishart, D.S., et al., HMDB: the Human Metabolome Database. Nucleic Acids Res, 2007. 35(Database issue): p. D521-6.http://www.metabolomicscentre.nl/
leuktrB4wcooh	Cerebrospinal Fluid (CSF)	Wishart, D.S., et al., HMDB: the Human Metabolome Database. Nucleic Acids Res, 2007. 35(Database issue): p. D521-6.http://www.metabolomicscentre.nl/
leuktrB4wcooh	Urine	Wishart, D.S., et al., HMDB: the Human Metabolome Database. Nucleic Acids Res, 2007. 35(Database issue): p. D521-6.http://www.metabolomicscentre.nl/
leuktrB4woh	Blood	Wishart, D.S., et al., HMDB: the Human Metabolome Database. Nucleic Acids Res, 2007. 35(Database issue): p. D521-6.
leuktrB4woh	Blood	Wishart, D.S., et al., HMDB: the Human Metabolome Database. Nucleic Acids Res, 2007. 35(Database issue): p. D521-6.
leuktrB4woh	Cerebrospinal Fluid (CSF)	Wishart, D.S., et al., HMDB: the Human Metabolome Database. Nucleic Acids Res, 2007. 35(Database issue): p. D521-6.
leuktrB4woh	Urine	Wishart, D.S., et al., HMDB: the Human Metabolome Database. Nucleic Acids Res, 2007. 35(Database issue): p. D521-6.
leuktrB4woh	Blood	PMID: 24816252.
leuktrC4	Blood	Wishart, D.S., et al., HMDB: the Human Metabolome Database. Nucleic Acids Res, 2007. 35(Database issue): p. D521-6.http://www.metabolomicscentre.nl/
leuktrC4	Blood	Wishart, D.S., et al., HMDB: the Human Metabolome Database. Nucleic Acids Res, 2007. 35(Database issue): p. D521-6.http://www.metabolomicscentre.nl/
leuktrC4	Cerebrospinal Fluid (CSF)	Wishart, D.S., et al., HMDB: the Human Metabolome Database. Nucleic Acids Res, 2007. 35(Database issue): p. D521-6.http://www.metabolomicscentre.nl/
leuktrD4	Blood	Wishart, D.S., et al., HMDB: the Human Metabolome Database. Nucleic Acids Res, 2007. 35(Database issue): p. D521-6.http://www.metabolomicscentre.nl/
leuktrD4	Blood	Wishart, D.S., et al., HMDB: the Human Metabolome Database. Nucleic Acids Res, 2007. 35(Database issue): p. D521-6.http://www.metabolomicscentre.nl/
leuktrD4	Blood	http://www.metabolomicscentre.nl/
leuktrE4	Blood	Wishart, D.S., et al., HMDB: the Human Metabolome Database. Nucleic Acids Res, 2007. 35(Database issue): p. D521-6.http://www.metabolomicscentre.nl/
leuktrE4	Blood	Wishart, D.S., et al., HMDB: the Human Metabolome Database. Nucleic Acids Res, 2007. 35(Database issue): p. D521-6.http://www.metabolomicscentre.nl/
leuktrE4	Urine	Wishart, D.S., et al., HMDB: the Human Metabolome Database. Nucleic Acids Res, 2007. 35(Database issue): p. D521-6.http://www.metabolomicscentre.nl/
leuktrF4	Blood	Wishart, D.S., et al., HMDB: the Human Metabolome Database. Nucleic Acids Res, 2007. 35(Database issue): p. D521-6.
leu-L	Blood	Wishart, D.S., et al., HMDB: the Human Metabolome Database. Nucleic Acids Res, 2007. 35(Database issue): p. D521-6.PMID: 24816252
leuleu	Blood	PMID: 24816252.
leuleu	Blood	Wishart, D.S., et al., HMDB: the Human Metabolome Database. Nucleic Acids Res, 2007. 35(Database issue): p. D521-6.PMID: 24816252
leuleu	Blood	PMID: 24816252
leuleutrp	Blood	PMID: 22424236
leupro	Blood	PMID: 22424236
leuproarg	Blood	PMID: 22424236
leusertrp	Blood	PMID: 22424236
leutrp	Blood	PMID: 22424236
leutrparg	Blood	PMID: 22424236
leutyrtyr	Blood	PMID: 22424236
leuval	Blood	PMID: 22424236
Lfmkynr	Blood	PMID: 22424236
lgnc	Blood	Wishart, D.S., et al., HMDB: the Human Metabolome Database. Nucleic Acids Res, 2007. 35(Database issue): p. D521-6.http://www.metabolomicscentre.nl/
lgnc	Blood	Wishart, D.S., et al., HMDB: the Human Metabolome Database. Nucleic Acids Res, 2007. 35(Database issue): p. D521-6.http://www.metabolomicscentre.nl/
limnen	Blood	Wishart, D.S., et al., HMDB: the Human Metabolome Database. Nucleic Acids Res, 2007. 35(Database issue): p. D521-6.
limnen	Urine	Wishart, D.S., et al., HMDB: the Human Metabolome Database. Nucleic Acids Res, 2007. 35(Database issue): p. D521-6.
limnen	Feces	Wishart, D.S., et al., HMDB: the Human Metabolome Database. Nucleic Acids Res, 2007. 35(Database issue): p. D521-6.
lineth	Blood	Wishart, D.S., et al., HMDB: the Human Metabolome Database. Nucleic Acids Res, 2007. 35(Database issue): p. D521-6.PMID: 24816252
lipoate	Blood	Wishart, D.S., et al., HMDB: the Human Metabolome Database. Nucleic Acids Res, 2007. 35(Database issue): p. D521-6.
Lkynr	Blood	PMID: 24816252.
Lkynr	Blood	Wishart, D.S., et al., HMDB: the Human Metabolome Database. Nucleic Acids Res, 2007. 35(Database issue): p. D521-6.PMID: 24816252
Lkynr	Urine	Wishart, D.S., et al., HMDB: the Human Metabolome Database. Nucleic Acids Res, 2007. 35(Database issue): p. D521-6.PMID: 24816252
Lkynr	Cerebrospinal Fluid (CSF)	Wishart, D.S., et al., HMDB: the Human Metabolome Database. Nucleic Acids Res, 2007. 35(Database issue): p. D521-6.PMID: 24816252
Lkynr	Blood	Wishart, D.S., et al., HMDB: the Human Metabolome Database. Nucleic Acids Res, 2007. 35(Database issue): p. D521-6.PMID: 24816252
Lkynr	Blood	Wishart, D.S., et al., HMDB: the Human Metabolome Database. Nucleic Acids Res, 2007. 35(Database issue): p. D521-6.PMID: 24816252
Lkynr	Cerebrospinal Fluid (CSF)	Wishart, D.S., et al., HMDB: the Human Metabolome Database. Nucleic Acids Res, 2007. 35(Database issue): p. D521-6.PMID: 24816252
Lkynr	Urine	Wishart, D.S., et al., HMDB: the Human Metabolome Database. Nucleic Acids Res, 2007. 35(Database issue): p. D521-6.PMID: 24816252
Lkynr	Blood	PMID: 24816252
lneldc	Feces	Wishart, D.S., et al., HMDB: the Human Metabolome Database. Nucleic Acids Res, 2007. 35(Database issue): p. D521-6.
lneldccrn	Blood	Saudubray, J.M., v.d.B. Georges, and J.H. Walter, Inborn Metabolic Diseases: Diagnosis and Treatment. 5th ed. 2012, Heidelberg: Springer-Verlag Berlin Heidelberg. PMID: 21325949.PMID: 20037589, PMID: 16032513, PMID: 21852955
lneldccrn	Blood	Wishart, D.S., et al., HMDB: the Human Metabolome Database. Nucleic Acids Res, 2007. 35(Database issue): p. D521-6.PMID: 20037589, PMID: 16032513, PMID: 21852955
lneldccrn	Blood	PMID: 20037589, PMID: 16032513, PMID: 21852955
lnlc	Blood	PMID: 24816252.
lnlc	Blood	Wishart, D.S., et al., HMDB: the Human Metabolome Database. Nucleic Acids Res, 2007. 35(Database issue): p. D521-6.PMID: 24816252
lnlc	Urine	Wishart, D.S., et al., HMDB: the Human Metabolome Database. Nucleic Acids Res, 2007. 35(Database issue): p. D521-6.PMID: 24816252
lnlc	Cerebrospinal Fluid (CSF)	Wishart, D.S., et al., HMDB: the Human Metabolome Database. Nucleic Acids Res, 2007. 35(Database issue): p. D521-6.PMID: 24816252
lnlc	Blood	Wishart, D.S., et al., HMDB: the Human Metabolome Database. Nucleic Acids Res, 2007. 35(Database issue): p. D521-6.PMID: 24816252
lnlc	Blood	Wishart, D.S., et al., HMDB: the Human Metabolome Database. Nucleic Acids Res, 2007. 35(Database issue): p. D521-6.PMID: 24816252
lnlc	Cerebrospinal Fluid (CSF)	Wishart, D.S., et al., HMDB: the Human Metabolome Database. Nucleic Acids Res, 2007. 35(Database issue): p. D521-6.PMID: 24816252
lnlc	Urine	Wishart, D.S., et al., HMDB: the Human Metabolome Database. Nucleic Acids Res, 2007. 35(Database issue): p. D521-6.PMID: 24816252
lnlc	Feces	Wishart, D.S., et al., HMDB: the Human Metabolome Database. Nucleic Acids Res, 2007. 35(Database issue): p. D521-6.PMID: 24816252
lnlc	Blood	Murray, R.K., Bender, D. A., Botham, K. M., Kennelly, P. J., Rodwell, V. W., Weil, P. A., A lange medical book: Harper's illustrated Biochemistry. 28th edition ed, ed. P.L.G. daryl K. granner, Frederick W. Keeley, Peter A. Mayes, Margaret L. Rand. 2009, New York, NY: Mc Graw Hill Medical.
lnlccrn	Blood	Wishart, D.S., et al., HMDB: the Human Metabolome Database. Nucleic Acids Res, 2007. 35(Database issue): p. D521-6.http://www.metabolomicscentre.nl/
lnlccrn	Blood	Wishart, D.S., et al., HMDB: the Human Metabolome Database. Nucleic Acids Res, 2007. 35(Database issue): p. D521-6.http://www.metabolomicscentre.nl/
lnlccrn	Urine	Wishart, D.S., et al., HMDB: the Human Metabolome Database. Nucleic Acids Res, 2007. 35(Database issue): p. D521-6.http://www.metabolomicscentre.nl/
lnlnca	Blood	PMID: 24816252.
lnlnca	Blood	Wishart, D.S., et al., HMDB: the Human Metabolome Database. Nucleic Acids Res, 2007. 35(Database issue): p. D521-6.
[truncated: 1,069 more rows]
