# Supplementary material for: Personalized whole‐body models integrate metabolism, physiology, and the gut microbiome
Source: Mol Syst Biol. 2020 May 28;16(5):e8982. doi: 10.15252/msb.20198982 (PMC7285886; doi:10.15252/msb.20198982)
Supplement: Supplementary file 10 — Table EV9 [file MSB-16-e8982-s010.xlsx]

## Sheet: Table EV9
Table EV9: Blood brain barrier metabolites.
Metabolite abbreviation (VMH ID)	Metabolite name	Metabolites crossing BBB	Reference
glu_L	L-Glutamic acid	crossing	PMID: 21349151.
crn	L-Carnitine	crossing	PMID: 21349151.
lac_L	L-Lactic acid	crossing	PMID: 21349151.
lys_L	L-Lysine	crossing	PMID: 21349151.
arg_L	L-Arginine	crossing	PMID: 21349151.
orn	Ornithine	crossing	PMID: 21349151.
his_L	L-Histidine	crossing	PMID: 21349151.
gln_L	L-Glutamine	crossing	PMID: 21349151.
met_L	L-Methionine	crossing	PMID: 21349151.
leu_L	L-Leucine	crossing	PMID: 21349151.
ile_L	L-Isoleucine	crossing	PMID: 21349151.
val_L	L-Valine	crossing	PMID: 21349151.
phe_L	L-Phenylalanine	crossing	PMID: 21349151.
trp_L	L-Tryptophan	crossing	PMID: 21349151.
cys_L	L-Cysteine	crossing	PMID: 21349151.
asn_L	L-Asparagine	crossing	PMID: 21349151.
ala_L	L-Alanine	crossing	PMID: 21349151.
glc_D	D-Glucose	crossing	PMID: 21349151.
gal	D-Galactose	crossing	PMID: 21349151.
dhdascb	Dehydroascorbic acid	crossing	PMID: 21349151.
k	Potassium	crossing	PMID: 7014323.
chol	Choline	crossing	PMID: 7014323.
ade	Adenine	crossing	PMID: 7014323.
adn	Adenosine	crossing	PMID: 7014323.
triodthy	Liothyronine	crossing	PMID: 7014323.
bhb	(R)-3-Hydroxybutyric acid	crossing	PMID: 7014323.
thyox_L	Thyroxine	crossing	PMID: 7014323.
tststerone	Testosterone	crossing	PMID: 7014323.
estradiol	Estradiol	crossing	PMID: 7014323.
crtsl	Cortisol	crossing	PMID: 7014323.
aldstrn	Aldosterone	crossing	PMID: 7014323.
crtstrn	Corticosterone	crossing	PMID: 7014323.
cortsn	Cortisone	crossing	PMID: 7014323.
prgstrn	Progesterone	crossing	PMID: 7014323.
melatn	Melatonin	crossing	PMID: 7014323.
hdca	Palmitic acid	crossing	PMID: 7014323, PMID: 7411157, PMID: 3335863.
lnlc	Linoleic acid	crossing	PMID: 3335863
octa	Caprylic acid	crossing	PMID: 3335863
but	Butyric acid	crossing	PMID: 3335863
pnto_R	Pantothenic acid	crossing	PMID: 3335863
ttdca	Myristic acid	crossing	PMID: 3335863
tyr_L	L-Tyrosine	crossing	PMID: 10736373.
asp_L	L-Aspartic acid	crossing	PMID: 10736373.
pchol_hs	Phosphatidylcholine	not crossing	PMID: 7411157.
pe_hs	Phosphatidylethanolamine	not crossing	PMID: 7411157.
pail_hs	1-Phosphatidyl-1D-Myo-Inositol	not crossing	PMID: 7411157.
tag_hs	Triglyceride	not crossing	PMID: 7411157.
lpchol_hs	1-Acyl-Sn-Glycero-3-Phosphocholine	not crossing	PMID: 7411157.
alpa_hs	Lysophosphatidic Acid	not crossing	PMID: 7411157.
chsterol	Cholesterol	not crossing	PMID: 7411157, PMID: 21349151.
HC00001	Albumin	not crossing	PMID: 15717053.
HC01852	Fibrinogen	not crossing	PMID: 15717053.
HC01943	Prothrombin	not crossing	PMID: 15717053.
itp	Inosine triphosphate	not crossing	PMID: 15717053.
atp	Adenosine triphosphate	not crossing	PMID: 15717053.
dgtp	dGTP	not crossing	PMID: 15717053.
gtp	Guanosine triphosphate	not crossing	PMID: 15717053.
ak2lgchol_hs	LysoPC(O-18:0)	not crossing	PMID: 15717053.
paf_hs	PC(18:1(9Z)e/2:0)	not crossing	PMID: 15717053.
bglc	Beta-Glucans	not crossing	PMID: 15717053.
glgchlo	Beta Glucan-Glycocholate Complex	not crossing	PMID: 15717053.
gltdechol	Beta Glucan-Taurodeoxycholic Acid Complex	not crossing	PMID: 15717053.
gltcho	Beta Glucan-Taurocholic Acid Complex	not crossing	PMID: 15717053.
thmtp	Thiamine triphosphate	not crossing	PMID: 15717053.
glygn5	Glycogen, Structure 5 (Glycogenin-2[1,4-Glc])	not crossing	PMID: 15717053.
core8	Core 8	not crossing	PMID: 15717053.
triodthysuf	Triiodothyronine Sulfate	not crossing	PMID: 15717053.
HC02187	Reverse-triiodthyronine	not crossing	PMID: 15717053.
udpglcur	Uridine diphosphate glucuronic acid	not crossing	PMID: 15717053.
adprbp	ADP-ribose 2'-phosphate	not crossing	PMID: 15717053.
adprib	Adenosine diphosphate ribose	not crossing	PMID: 15717053.
udpg	Uridine diphosphate glucose	not crossing	PMID: 15717053.
udpgal	Uridine diphosphategalactose	not crossing	PMID: 15717053.
core5	Core 5	not crossing	PMID: 15717053.
core7	Core 7	not crossing	PMID: 15717053.
glygn4	Glycogen, Structure 4 (Glycogenin-1,6-{2[1,4-Glc], [1,4-Glc]})	not crossing	PMID: 15717053.
strch2	Starch, Structure 2 (1,6-{2[1,4-Glc], [1,4-Glc]})	not crossing	PMID: 15717053.
malttr	Maltotriose	not crossing	PMID: 15717053.
crmp_hs	Ceramide 1-Phosphate	not crossing	PMID: 15717053.
crm_hs	N-Acylsphingosine	not crossing	PMID: 15717053.
sTn_antigen	Sialyl-Tn Antigen	not crossing	PMID: 15717053.
11_cis_retfa	Fatty Acid 11-Cis-Retinol	not crossing	PMID: 15717053.
9_cis_retfa	Fatty Acid 9-Cis-Retinol	not crossing	PMID: 15717053.
retfa	Fatty Acid Retinol	not crossing	PMID: 15717053.
gthox	Oxidized glutathione	not crossing	PMID: 15717053.
nadp	NADP	not crossing	PMID: 15717053.
nad	NAD	not crossing	PMID: 15717053.
coa	Coenzyme A	not crossing	PMID: 15717053.
dpcoa	Dephospho-CoA	not crossing	PMID: 15717053.
ksi_deg1	Keratan Sulfate I, Degradation Product 1	not crossing	PMID: 15717053.
ksi	Keratan	not crossing	PMID: 15717053.
malcoa	Malonyl-CoA	not crossing	PMID: 15717053.
core4	Core 4	not crossing	PMID: 15717053.
chtn	Chitin	not crossing	PMID: 15717053.
maltttr	Maltotetraose	not crossing	PMID: 15717053.
galside_hs	Galactosylceramide (d18:1/16:0)	not crossing	PMID: 15717053.
pect	Pectin	not crossing	PMID: 15717053.
pectindchac	Pectin-Deoxycholic Acid Complex	not crossing	PMID: 15717053.
pectingchol	Pectin-Glycocholate Complex	not crossing	PMID: 15717053.
pectintchol	Pectin-Taurocholic Acid Complex	not crossing	PMID: 15717053.
CE5798	Neuromedin N (1-4)	not crossing	PMID: 15717053.
HC02198	Taurolithocholic acid 3-sulfate	not crossing	PMID: 15717053.
tchola	Taurocholic acid	not crossing	PMID: 15717053.
gum	Gums	not crossing	PMID: 15717053.
gumdchac	Guar Gum-Deoxyxholic Acid Complex	not crossing	PMID: 15717053.
gumgchol	Guar Gum-Glycocholate Complex	not crossing	PMID: 15717053.
gumtchol	Guar Gum-Taurocholic Acid Complex	not crossing	PMID: 15717053.
fad	FAD	not crossing	PMID: 15717053.
xolest2_hs	Cholesterol Ester	not crossing	PMID: 15717053.
ha	Hyaluronic acid	not crossing	PMID: 15717053.
leuktrF4	Leukotriene F4	not crossing	PMID: 15717053.
CE4723	Neocasomorphin (1-5)	not crossing	PMID: 15717053.
leuktrC4	Leukotriene C4	not crossing	PMID: 15717053.
maltpt	Maltopentaose	not crossing	PMID: 15717053.
digalsgalside_hs	Digalactosylceramidesulfate	not crossing	PMID: 15717053.
CE5797	Neuromedin N	not crossing	PMID: 15717053.
bilirub	Bilirubin	not crossing	PMID: 15717053.
pheme	Heme	not crossing	PMID: 15717053.
CE5791	Kinetensin 4-8	not crossing	PMID: 15717053.
CE2916	Neocasomorphin	not crossing	PMID: 15717053.
dsT_antigen	Disialyl-T Antigen	not crossing	PMID: 15717053.
malthx	Maltohexaose	not crossing	PMID: 15717053.
CE4722	Beta-Casomorphin (1-6)	not crossing	PMID: 15717053.
5dhf	Pentaglutamyl Folate (Dhf)	not crossing	PMID: 15717053.
bilglcur	Mono(Glucosyluronic Acid)Bilirubin	not crossing	PMID: 15717053.
5thf	Pentaglutamyl Folate (Thf)	not crossing	PMID: 15717053.
dag_hs	Diglyceride	not crossing	PMID: 15717053.
mag_hs	Monoacylglycerol 2	not crossing	PMID: 15717053.
HC01609	Uroporphyrinogen I	not crossing	PMID: 15717053.
10fthf5glu	10-Formyltetrahydrofolate-[Glu](5)	not crossing	PMID: 15717053.
caro	B-Carotene	not crossing	PMID: 15717053.
CE5788	Kinetensin 1-7	not crossing	PMID: 15717053.
arachcoa	Eicosanoyl-CoA	not crossing	PMID: 15717053.
malthp	Maltoheptaose	not crossing	PMID: 15717053.
CE2250	3-Oxodocosanoyl Coenzyme A	not crossing	PMID: 15717053.
6dhf	Hexaglutamyl Folate (Dhf)	not crossing	PMID: 15717053.
6thf	Hexaglutamyl Folate (Thf)	not crossing	PMID: 15717053.
CE2915	Beta-Casomorphin	not crossing	PMID: 15717053.
gbside_hs	Tetrahexosylceramide (d18:1/12:0)	not crossing	PMID: 15717053.
bildglcur	Bilirubin diglucuronide	not crossing	PMID: 15717053.
10fthf6glu	10-Formyltetrahydrofolate-[Glu](6)	not crossing	PMID: 15717053.
cspg_e	Chondroitin Sulfate E (GalNac4,6Dis-Glca) Proteoglycan	not crossing	PMID: 15717053.
cspg_d	Chondroitin Sulfate D (GlcNac6S-Glca2S) Proteoglycan	not crossing	PMID: 15717053.
cspg_b	Chondroitin Sulfate B / Dermatan Sulfate (Idoa2S-GalNac4S) Proteoglycan	not crossing	PMID: 15717053.
cspg_a	Chondroitin Sulfate A (GalNac4S-Glca) Proteoglycan	not crossing	PMID: 15717053.
cspg_c	Chondroitin Sulfate C (GalNac6S-Glca) Proteoglycan	not crossing	PMID: 15717053.
taxol	Paclitaxel	not crossing	PMID: 15717053.
htaxol	6 Alpha Hydroxy Taxol/ 6 Alpha Hydroxy Paclitaxel	not crossing	PMID: 15717053.
7dhf	Heptaglutamyl folic acid	not crossing	PMID: 15717053.
7thf	Heptaglutamyl Folate (Thf)	not crossing	PMID: 15717053.
CE5789	Kinetensin 1-8	not crossing	PMID: 15717053.
fuc14galacglcgalgluside_hs	Lea Glycolipid	not crossing	PMID: 15717053.
fucgal14acglcgalgluside_hs	Lacto-N-Fucopentaosyl Iii Ceramide	not crossing	PMID: 15717053.
oagd3_hs	9-O-Acetylated Gd3	not crossing	PMID: 15717053.
CE2838	Maltononaose	not crossing	PMID: 15717053.
galgalgalthcrm_hs	Gal-Gal-Gal-Gal-Gal-Glc-Cer	not crossing	PMID: 15717053.
CE5786	Kinetensin	not crossing	PMID: 15717053.
fucfuc12gal14acglcgalgluside_hs	Ley Glycolipid	not crossing	PMID: 15717053.
fucfucgalacglcgalgluside_hs	Leb Glycolipid	not crossing	PMID: 15717053.
fucgalgbside_hs	Fucosyl Galactosylgloboside	not crossing	PMID: 15717053.
galfuc12gal14acglcgalgluside_hs	(Gal)3 (Glc)1 (GlcNac)1 (LFuc)1 (Cer)1	not crossing	PMID: 15717053.
n2m2nmasn	N-Acetyl-Beta-D-Glucosaminyl-1,2-Alpha-D-Mannosyl-1,3-(N-Acetyl-Beta-D-Glucosaminyl-1,2-Alpha-D-Mannosyl-1,6)-(N-Acetyl-Beta-D-Glucosaminyl-1,4)-Beta-D-Mannosyl-1,4-N-Acetyl-Beta-D-Glucosaminyl-R	not crossing	PMID: 15717053.
q10	Ubiquinone-1	not crossing	PMID: 15717053.
q10h2	QH2	not crossing	PMID: 15717053.
CE2839	Maltodecaose	not crossing	PMID: 15717053.
CE4724	Apelin (1-12)	not crossing	PMID: 15717053.
fucacngal14acglcgalgluside_hs	Iv3-A-Neuac,Iii3-A-Fuc-Nlc4Cer	not crossing	PMID: 15717053.
fucacngalacglcgalgluside_hs	Iv3-A-Neu5Ac,Iii4-A-Fuc-Lc4Cer	not crossing	PMID: 15717053.
fucgalfucgalacglcgalgluside_hs	(Gal)3 (Glc)1 (GlcNac)1 (LFuc)2 (Cer)1	not crossing	PMID: 15717053.
fucacgalfucgalacglcgalgluside_hs	(Gal)2 (GalNac)1 (Glc)1 (GlcNac)1 (LFuc)2 (Cer)1	not crossing	PMID: 15717053.
fuc13galacglcgal14acglcgalgluside_hs	Iii3Fuc-Nlc6Cer	not crossing	PMID: 15717053.
galacglcgalgbside_hs	Gal-GlcNac-Gal Globoside	not crossing	PMID: 15717053.
oagt3_hs	9-O-Acetylated Gt3	not crossing	PMID: 15717053.
acnacngal14acglcgalgluside_hs	3',8'-LD1	not crossing	PMID: 15717053.
gd1b2_hs	Gd1Beta	not crossing	PMID: 15717053.
gd1c_hs	Gd1C	not crossing	PMID: 15717053.
glygn2	Glycogen, Structure 2 (Glycogenin-1,6-{7[1,4-Glc], 4[1,4-Glc]})	not crossing	PMID: 15717053.
strch1	Starch, Structure 1 (1,6-{7[1,4-Glc], 4[1,4-Glc]})	not crossing	PMID: 15717053.
CE2917	Apelin-13	not crossing	PMID: 15717053.
acngalacglcgal14acglcgalgluside_hs	Vi3Neuac-Nlc6Cer	not crossing	PMID: 15717053.
ps_hs	Phosphatidylserine	not crossing	PMID: 15717053.
pglyc_hs	Phosphatidylglycerol	not crossing	PMID: 15717053.
1glyc_hs	1 Acyl Phosphoglycerol	not crossing	PMID: 15717053.
fucfuc132galacglcgal14acglcgalgluside_hs	V3Fuc,Iii3Fuc-Nlc6Cer	not crossing	PMID: 15717053.
galfucgalacglcgal14acglcgalgluside_hs	(Gal)4 (Glc)1 (GlcNac)2 (LFuc)1 (Cer)1	not crossing	PMID: 15717053.
adocbl	Adenosylcobalamin	not crossing	PMID: 15717053.
acn13acngalgbside_hs	Sialyl-(1,3)-Sialyl-(2,6)-Galactosylgloboside	not crossing	PMID: 15717053.
acn23acngalgbside_hs	Salyl-(2,3)-Sialyl-(2,6)-Galactosylgloboside	not crossing	PMID: 15717053.
acnacngalgbside_hs	Disialyl-Galactosylgloboside	not crossing	PMID: 15717053.
fucfucfucgalacglcgal14acglcgalgluside_hs	(Gal)3 (Glc)1 (GlcNac)2 (LFuc)3 (Cer)1	not crossing	PMID: 15717053.
gt1a_hs	Gt1A	not crossing	PMID: 15717053.
acgalfucgalacgalfuc12gal14acglcgalgluside_hs	Type IIIA Glycolipid	not crossing	PMID: 15717053.
hspg	Heparan Sulfate Proteoglycan	not crossing	PMID: 15717053.
ksii_core2	Keratan Sulfate Ii (Core 2-Linked)	not crossing	PMID: 15717053.
s2l2n2m2masn	De-Fuc Form Of Pa6	not crossing	PMID: 15717053.
s2l2n2m2m	De-Fuc Form Of Pa6 (Wo Peptide Linkage)	not crossing	PMID: 15717053.
gq1b_hs	Gq1B	not crossing	PMID: 15717053.
gq1balpha_hs	Gq1Balpha	not crossing	PMID: 15717053.
ksii_core4	Keratan Sulfate Ii (Core 4-Linked)	not crossing	PMID: 15717053.
s2l2fn2m2masn	Pa6	not crossing	PMID: 15717053.
fucfucfucgalacglc13galacglcgal14acglcgalgluside_hs	(Gal)4 (Glc)1 (GlcNac)3 (LFuc)3 (Cer)1	not crossing	PMID: 15717053.
acgalfucgalacgalfucgalacglcgal14acglcgalgluside_hs	Type III Ab Glycan	not crossing	PMID: 15717053.
psyl	Psyllium	not crossing	PMID: 15717053.
psylchol	Psillium-Glycocholic Acid Complex	not crossing	PMID: 15717053.
psyltdechol	Psyllium-Taurodeoxycholic Acid Complex	not crossing	PMID: 15717053.
psyltchol	Psyllium-Taurocholic Acid Complex	not crossing	PMID: 15717053.
galgalfucfucgalacglcgalacglcgal14acglcgalgluside_hs	(Gal)6 (Glc)1 (GlcNac)3 (LFuc)2 (Cer)1	not crossing	PMID: 15717053.
gp1c_hs	Gp1C	not crossing	PMID: 15717053.
gp1calpha_hs	Gp1C Alpha	not crossing	PMID: 15717053.
Rtotal	R Total	not crossing	PMID: 15717053.
Rtotal2	R Total 2 Position	not crossing	PMID: 15717053.
Rtotal3	R Total 3 Position	not crossing	PMID: 15717053.
Tyr_ggn	Tyr-194 Of Apo-Glycogenin Protein (Primer For Glycogen Synthesis)	not crossing	PMID: 15717053.
aqcobal	Aquacobalamin	not crossing	PMID: 15717053.
10fthf7glu	10-Formyltetrahydrofolate-[Glu](7)	not crossing	PMID: 15717053.
mqn11	Menaquinone-11	not crossing	PMID: 15717053.
hxcoa	Hexanoyl-CoA	not crossing	PMID: 15717053.
mqn10	Menaquinone-10	not crossing	PMID: 15717053.
sphmyln1825_hs	Sm (D18:0/25:0), Sphingomyelin	not crossing	PMID: 15717053.
sphmyln1824_hs	Sm (D18:0/24:0), Sphingomyelin	not crossing	PMID: 15717053.
sphmyln180241_hs	Sm (D18:0/24:1), Sphingomyelin	not crossing	PMID: 15717053.
sphmyln18123_hs	Sm (D18:1/23:0), Sphingomyelin	not crossing	PMID: 15717053.
sphmyln18122_hs	Sm (D18:1/22:0), Sphingomyelin	not crossing	PMID: 15717053.
sphmyln181221_hs	Sm (D18:1/22:1), Sphingomyelin	not crossing	PMID: 15717053.
mqn9	Menaquinone-9	not crossing	PMID: 15717053.
sphmyln18121_hs	Sm (D18:1/21:0), Sphingomyelin	not crossing	PMID: 15717053.
gncore2	GlcNac-Alpha-1,4-Core 2	not crossing	PMID: 15717053.
sphmyln18120_hs	Sm (D18:1/20:0), Sphingomyelin	not crossing	PMID: 15717053.
sphmyln181201_hs	Sm (D18:1/20:1), Sphingomyelin	not crossing	PMID: 15717053.
sphmyln18118_hs	Sm (D18:1/18:0), Sphingomyelin	not crossing	PMID: 15717053.
sphmyln181181_hs	Sm (D18:1/18:1), Sphingomyelin	not crossing	PMID: 15717053.
sphmyln18117_hs	Sm (D18:1/17:0), Sphingomyelin	not crossing	PMID: 15717053.
mqn8	Menaquinone-8	not crossing	PMID: 15717053.
sphmyln18116_hs	Sm (D18:1/16:0), Sphingomyelin	not crossing	PMID: 15717053.
sphmyln181161_hs	Sm (D18:1/16:1), Sphingomyelin	not crossing	PMID: 15717053.
xolest226_hs	Cholesteryl Docosahexanoate, Cholesterol-Ester (22:6, Delta 4,7,10,13,16,19)	not crossing	PMID: 15717053.
sphmyln18115_hs	Sm (D18:1/15:0), Sphingomyelin	not crossing	PMID: 15717053.
sphmyln18114_hs	Sm (D18:1/14:0), Sphingomyelin	not crossing	PMID: 15717053.
xolest204_hs	Cholesteryl Arachidonate, Cholesterol-Ester (20:4, Delta 5,8,11,14)	not crossing	PMID: 15717053.
xolest205_hs	1-Timnodnoyl-Cholesterol, Cholesterol-Ester (20:5, Delta 5,8,11,14,17)	not crossing	PMID: 15717053.
pcholn28_hs	Lysopc A C28:0	not crossing	PMID: 15717053.
pcholn281_hs	Lysopc A C28:1 (Delta 5)	not crossing	PMID: 15717053.
cpppg1	Coproporphyrinogen I	not crossing	PMID: 15717053.
xolest181_hs	1-Vaccenoyl-Cholesterol, Cholesterol-Ester (18:1, Delta 11)	not crossing	PMID: 15717053.
xolest182_hs	1-Linoleoyl-Cholesterol, Cholesterol-Ester (18:2, Delta 9, 12)	not crossing	PMID: 15717053.
mqn7	Menaquinone-7	not crossing	PMID: 15717053.
xolest183_hs	CE(18:3(6Z,9Z,12Z))	not crossing	PMID: 15717053.
pcholn261_hs	Lysopc A C26:1 (Delta 5)	not crossing	PMID: 15717053.
pcholdoc_hs	1-Docosahexaenoylglycerophosphocholine	not crossing	PMID: 15717053.
pailar_hs	1-Arachidonoylglycerophosphoinositol	not crossing	PMID: 15717053.
pcholn24_hs	LysoPC(24:0)	not crossing	PMID: 15717053.
pailste_hs	1-Stearoylglycerophosphoinositol	not crossing	PMID: 15717053.
biliverd	Biliverdin	not crossing	PMID: 15717053.
pcholn224_hs	1-Docosatetraenoylglycerophosphocholine (Delta 7, 10, 13, 16), Sn1-Lpc (22:4)	not crossing	PMID: 15717053.
pailpalm_hs	1-Palmitoylglycerophosphoinositol	not crossing	PMID: 15717053.
pcholn225_hs	1-Docosapentenoylglycerophosphocholine (Delta 7, 10, 13, 16, 19), Sn1-Lpc (22:5)-W3	not crossing	PMID: 15717053.
pcholn2254_hs	1-Docosapentenoylglycerophosphocholine (Delta 4, 7, 10, 13, 16), Sn1-Lpc (22:5)-W6	not crossing	PMID: 15717053.
gncore1	GlcNac-Alpha-1,4-Core 1	not crossing	PMID: 15717053.
f1a	F1Alpha	not crossing	PMID: 15717053.
pcholn226_hs	1-Docosahexenoylglycerophosphocholine (Delta 4, 7, 10, 13, 16, 19), Sn1-Lpc (22:6)	not crossing	PMID: 15717053.
pcholn201_hs	1-Eicosenoylglycerophosphocholine (Delta 11) ,Sn1-Lpc (20:1)	not crossing	PMID: 15717053.
pcholeic_hs	1-Eicosadienoylglycerophosphocholine (Delta 11,14)	not crossing	PMID: 15717053.
pcholn203_hs	1-Dihomo-Linolenoylglycerophosphocholine (20:3, Delta 8, 11, 14), Lysopc A C20:3	not crossing	PMID: 15717053.
pcholet_hs	1-Eicosatrienoylglycerophosphocholine (Delta 11, 14, 17)	not crossing	PMID: 15717053.
pcholar_hs	1-Arachidonoyl-Glycero-3-Phosphocholine	not crossing	PMID: 15717053.
pcholn204_hs	LysoPC(20:4(8Z,11Z,14Z,17Z))	not crossing	PMID: 15717053.
pcholn205_hs	1-Eicosapentenoylglycerophosphocholine (Delta 5, 8, 11, 14, 17), Sn1-Lpc (20:5)	not crossing	PMID: 15717053.
pcholn19_hs	1-Nonadecanoylglycerophosphocholine, Sn1-Lpc (19:0)	not crossing	PMID: 15717053.
pe224_hs	1-Docosatetraenoyglycerophosphoethanolamine (22:4, Delta 7, 10, 13, 16)	not crossing	PMID: 15717053.
pe226_hs	1-Docosahexenoylglyceroethanolamine (Delta 4, 7, 10, 13, 16, 19), Lpe (22:6)	not crossing	PMID: 15717053.
pcholste_hs	LysoPC(18:0)	not crossing	PMID: 15717053.
pchol2ste_hs	2-Stearoylglycerophosphocholine	not crossing	PMID: 15717053.
pcholole_hs	LysoPC(18:1(9Z))	not crossing	PMID: 15717053.
pchol2ole_hs	2-Oleoylglycerophosphocholine	not crossing	PMID: 15717053.
pchol2linl_hs	2-Linoleoylglycerophosphocholine	not crossing	PMID: 15717053.
pchollinl_hs	1-Linoleoylglycerophosphocholine (Delta 9,12)	not crossing	PMID: 15717053.
pcholn183_hs	1-Octadeca-Trienoylglycerophosphocholine, Sn1-Lpc (18:3, Delta 9, 12, 15)	not crossing	PMID: 15717053.
pcholn1836_hs	1-Octadeca-Trienoylglycerophosphocholine, Sn1-Lpc (18:3, Delta 6, 9, 12)	not crossing	PMID: 15717053.
HC02197	Sulfolithocholylglycine	not crossing	PMID: 15717053.
pcholhep_hs	LysoPC(17:0)	not crossing	PMID: 15717053.
pe203_hs	1-Eicosatrienoylglycerophosphoethanolamine (Delta 11, 14, 17), Lpe (20:3)	not crossing	PMID: 15717053.
pedh203_hs	1-Dihomo-Linolenoylglycerophosphoethanolamine (20:3, Delta 8, 11, 14)	not crossing	PMID: 15717053.
pear_hs	1-Arachidonoyl-Sn-Glycero-3-Phosphoethanolamine	not crossing	PMID: 15717053.
