# Supplementary material for: Personalized whole‐body models integrate metabolism, physiology, and the gut microbiome
Source: Mol Syst Biol. 2020 May 28;16(5):e8982. doi: 10.15252/msb.20198982 (PMC7285886; doi:10.15252/msb.20198982)
Supplement: Supplementary file 11 — Table EV10 [file MSB-16-e8982-s011.xlsx]

## Sheet: Table EV10
Table EV10: Evidence for dietary compounds
Recon 3 reaction abbreviation (VMH ID)	Reaction name	Presence in diet	Reference
EX_carn[e]	exchange reaction for carnosine	present
EX_hcys_L[e]	L-homocysteine exchange	present
EX_sbt_D[e]	Ex_sbt_D[e]	present	http://www.livestrong.com/article/333345-foods-containing-sorbitol/
EX_fum[e]	Fumarate exchange	present	http://www.livestrong.com/article/109037-fumaric-acid-foods/
EX_glcur[e]	D-glucuronate exchange	present	PMID: 15113710
EX_sprm[e]	EX_sprm(e)	present
EX_ach[e]	Acetylcholine exchange	absent	http://www.livestrong.com/article/392875-food-sources-of-acetylcholine/
EX_anth[e]	Exchange of anthranilate	absent	intermediate met
EX_etha[e]	Ethanolamine exchange	absent	Gross, R., Advances in lipobiology. Vol. 2. 1997, London, England: Jai Press Ltd.
EX_fe3[e]	Fe3+ exchange	absent
EX_11_cis_retfa[e]	fatty acid 11-cis-retinol exchange	absent	PMID: 23857173
EX_13_cis_retnglc[e]	13-cis-retinoyl glucuronide exchange	absent	PMID: 23857173
EX_2pg[e]	Ex_2pg[e]	absent
EX_3pg[e]	Ex_3pg[e]	absent
EX_5adtststerone[e]	5alpha-Dihydrotestosterone exchange	absent
EX_5adtststeroneglc[e]	5alpha-Dihydrotestosterone glucuronide exchange	absent
EX_5adtststerones[e]	5alpha-Dihydrotestosterone sulfate exchange	absent
EX_6htststerone[e]	6 beta hydroxy testosterone exchange	absent
EX_9_cis_retfa[e]	fatty acid 9-cis-retinol exchange	absent
EX_aldstrn[e]	Aldosterone exchange	absent
EX_andrstrn[e]	Androsterone exchange	absent
EX_andrstrnglc[e]	androsterone glucuronide exchange	absent
EX_aprgstrn[e]	20alpha-Hydroxyprogesterone exchange	absent
EX_bildglcur[e]	Bilirubin beta-diglucuronide exchange	absent
EX_bilglcur[e]	exchange reaction for blirubin mono-glucuronide	absent
EX_bilirub[e]	Bilirubin exchange	absent
EX_C02528[e]	chenodeoxycholate exchange	absent
EX_C04849[e]	(5Z,9E,14Z)-(8xi,11R,12S)-11,12-epoxy-8-hydroxyicosa-5,9,14-trienoate exchange	absent
EX_C05965[e]	12(S)-HPETE(1-) exchange	absent
EX_cholate[e]	exchange reaction for cholate	absent
EX_cholp[e]	Ex_cholp[e]	absent
EX_crtsl[e]	cortisol Exchange	absent
EX_crtstrn[e]	corticosterone Exchange	absent
EX_dgchol[e]	Chenodeoxyglycocholate exchange	absent
EX_dsT_antigen[e]	disialyl-T antigen exchange	absent
EX_estradiol[e]	estradiol exchange	absent
EX_glgchlo[e]	exchange reaction for beta glucan-glycocholate complex	absent
EX_gltcho[e]	exchange reaction for beta glucan-taurocholic acid complex	absent
EX_gltdechol[e]	exchange reaction for beta glucan-taurodeoxycholic acid complex	absent
EX_gumdchac[e]	Exchange reaction for guar gum-deoxyxholic acid complex	absent
EX_gumgchol[e]	exchange reaction for guar gum-glycocholate complex	absent
EX_gumtchol[e]	exchange reaction for guar gum-taurocholic acid complex	absent
EX_psylchol[e]	exchange reaction for psyllium-glycocholic acid complex	absent
EX_psyltchol[e]	exchange reaction for psyllium-taurocholic acid complex	absent
EX_psyltdechol[e]	exchange reaction for psyllium-taurodeoxycholic acid complex	absent
EX_retfa[e]	fatty acid retinol exchange	absent
EX_retinol_9_cis[e]	9-cis-retinol exchange	absent
EX_retinol_cis_11[e]	cis-11-retinol exchange	absent
EX_retnglc[e]	retinoyl glucuronide exchange	absent
EX_sTn_antigen[e]	sialyl-Tn antigen exchange	absent
EX_tchola[e]	Taurocholic acid exchange	absent
EX_tdchola[e]	taurochenodeoxycholate exchange	absent
EX_tdechola[e]	exchange reaction for Taurodeoxycholic acid	absent
EX_tststerone[e]	Testosterone exchange	absent
EX_tststeroneglc[e]	testosterone glucuronide exchange	absent
EX_tststerones[e]	testosterone sulfate exchange	absent
EX_gal[e]	exchange reaction for D-Galactose	present	U.S. Department of Agriculture, A.R.S., Nutrient Intakes from Food: Mean Amounts Consumed per Individual, by Gender and Age, What We Eat in America. NHANES 2007-2008.
EX_cys_L[e]	exchange reaction for L-cysteine	present	U.S. Department of Agriculture, A.R.S., Nutrient Intakes from Food: Mean Amounts Consumed per Individual, by Gender and Age, What We Eat in America. NHANES 2007-2008.
EX_cyst_L[e]	Ex_cyst_L[e]	present
EX_10fthf[e]	10-Formyltetrahydrofolate exchange	present
EX_10fthf5glu[e]	10-formyltetrahydrofolate-[Glu](5) exchange	present
EX_10fthf6glu[e]	10-formyltetrahydrofolate-[Glu](6) exchange	present
EX_10fthf7glu[e]	10-formyltetrahydrofolate-[Glu](7) exchange	present
EX_1mncam[e]	1-Methylnicotinamide exchange	present
EX_23cump[e]	2,3-cyclic UMP(1-) exchange	present	http://www.livestrong.com/article/471632-what-are-nucleotides-and-what-foods-can-they-be-found-in/
EX_2425dhvitd2[e]	24R,25-Dihyoxyvitamin D2 exchange	present	U.S. Department of Agriculture, A.R.S., Nutrient Intakes from Food: Mean Amounts Consumed per Individual, by Gender and Age, What We Eat in America. NHANES 2007-2008.
EX_2425dhvitd3[e]	24R,25-Dihydroxyvitamin D3 exchange	present	U.S. Department of Agriculture, A.R.S., Nutrient Intakes from Food: Mean Amounts Consumed per Individual, by Gender and Age, What We Eat in America. NHANES 2007-2008.
EX_25hvitd2[e]	25-Hydroxyvitamin D2 exchange	present	U.S. Department of Agriculture, A.R.S., Nutrient Intakes from Food: Mean Amounts Consumed per Individual, by Gender and Age, What We Eat in America. NHANES 2007-2008.
EX_25hvitd3[e]	25-Hydroxyvitamin D3 exchange	present	U.S. Department of Agriculture, A.R.S., Nutrient Intakes from Food: Mean Amounts Consumed per Individual, by Gender and Age, What We Eat in America. NHANES 2007-2008.
EX_34dhphe[e]	3,4-Dihydroxy-L-phenylalanine exchange	present
EX_35cgmp[e]	3,5-Cyclic GMP exchange	present
EX_3bcrn	exchange reaction for 3-hydroxy butyryl carnitine	present	Knüttel‐Gustavsen, S. and J. Harmeyer, The content of L‐carnitine in meat after different methods of heat treatment. British Food Journal, 2011. 113(9): p. 1114-1126.
EX_3ddcrn	exchange reaction for 3-hydroxydodecanoyl carnitine	present	Knüttel‐Gustavsen, S. and J. Harmeyer, The content of L‐carnitine in meat after different methods of heat treatment. British Food Journal, 2011. 113(9): p. 1114-1126.
EX_3deccrn	exchange reaction for 3-hydroxydecanoyl carnitine	present
EX_3hdececrn	exchange reaction for 3-hydroxyhexadecenoyl carnitine	present
EX_3hexdcrn	exchange reaction for 3-hydroxyhexadecanoyl carnitine	present
EX_3ivcrn	exchange reaction for 3-hydroxy-isovaleryl carnitine	present
EX_3moxtyr[e]	3-Methoxytyramine exchange	present	http://www.whfoods.com/genpage.php?tname=foodspice&dbid=16
EX_3octdec2crn	exchange reaction for 3-hydroxyoctadecadienoyl carnitine	present
EX_3octdeccrn	exchange reaction for 3-hydroxyoctadecanoyl carnitine	present
EX_3octdece1crn	exchange reaction for 3-hydroxy-octadecenoyl carnitine	present
EX_3tdcrn	exchange reaction for 3-hydroxy-tetradecanoyl carnitine	present
EX_3tetd7ecoacrn	exchange reaction for 3-hydroxy tetradecenoyl-7-carnitine	present
EX_3thexddcoacrn	exchange reaction for 3-hydroxy trans7,10-hexadecadienoyl carnitine	present
EX_3ttetddcoacrn	exchange reaction for 3-hydroxy trans5,8tetradecadienoyl carnitine	present
EX_3ump[e]	3-UMP(2-) exchange	present
EX_4abut[e]	4-Aminobutanoate exchange	present	http://www.livestrong.com/article/478780-a-list-of-foods-with-the-highest-gaba/
EX_4hpro[e]	exchange reaction for hydroxy proline	present	U.S. Department of Agriculture, A.R.S., Nutrient Intakes from Food: Mean Amounts Consumed per Individual, by Gender and Age, What We Eat in America. NHANES 2007-2008.
EX_4pyrdx[e]	4-Pyridoxate exchange	present
EX_5dhf[e]	pentaglutamyl folate (DHF) exchange	present
EX_5fthf[e]	5-Formyltetrahydrofolate exchange	present
EX_5htrp[e]	5-Hydroxy-L-tryptophan exchange	present
EX_5mthf[e]	exchange reaction for 5-Methyltetrahydrofolate	present
EX_5thf[e]	pentaglutamyl folate (THF) exchange	present
EX_6dhf[e]	haxglutamyl folate (DHF) exchange	present
EX_6thf[e]	hexaglutamyl folate (THF) exchange	present
EX_7dhf[e]	heptaglutamyl folate (DHF) exchange	present
EX_7thf[e]	heptaglutamyl folate (THF) exchange	present
EX_abt[e]	L-Arabinitol exchange	present
EX_ac[e]	Acetate exchange	present
EX_acac[e]	Acetoacetate exchange	present
EX_acgam[e]	N-Acetyl-D-glucosamine exchange	present
EX_acrn[e]	Ex_acrn[e]	present
EX_ade[e]	Adenine exchange	present
EX_adn[e]	exchange reaction for Adenosine	present
EX_adp	adp exchange	present
EX_adprbp[e]	ADPribose 2-phosphate exchange	present
EX_adprib[e]	ADPribose exchange	present
EX_adrn[e]	adrenic acid exchange	present	U.S. Department of Agriculture, A.R.S., Nutrient Intakes from Food: Mean Amounts Consumed per Individual, by Gender and Age, What We Eat in America. NHANES 2007-2008.
EX_aflatoxin[e]	aflatoxin B1 exchange	present	http://www.efsa.europa.eu/en/topics/topic/aflatoxins.htm
EX_ala_B[e]	beta-Alanine exchange	present
EX_ala_D[e]	D-Alanine exchange	present	http://www.acta.sapientia.ro/acta-alim/C2-1/alim2-1.pdf
EX_ala_L[e]	exchange reaction for L-alanine	present	U.S. Department of Agriculture, A.R.S., Nutrient Intakes from Food: Mean Amounts Consumed per Individual, by Gender and Age, What We Eat in America. NHANES 2007-2008.
EX_alaala[e]	exchange reaction for alanylalanine	present
EX_amp[e]	AMP exchange	present
EX_arab_L[e]	L-Arabinose exchange	present
EX_arach[e]	exchange reaction for arachidate	present	U.S. Department of Agriculture, A.R.S., Nutrient Intakes from Food: Mean Amounts Consumed per Individual, by Gender and Age, What We Eat in America. NHANES 2007-2008.
EX_arachd[e]	nC20:4 exchange	present	U.S. Department of Agriculture, A.R.S., Nutrient Intakes from Food: Mean Amounts Consumed per Individual, by Gender and Age, What We Eat in America. NHANES 2007-2008.
EX_arg_L[e]	L-Arginine exchange	present	U.S. Department of Agriculture, A.R.S., Nutrient Intakes from Food: Mean Amounts Consumed per Individual, by Gender and Age, What We Eat in America. NHANES 2007-2008.
EX_argsuc[e]	Ex_argsuc[e]	present
EX_ascb_L[e]	L-Ascorbate exchange	present	U.S. Department of Agriculture, A.R.S., Nutrient Intakes from Food: Mean Amounts Consumed per Individual, by Gender and Age, What We Eat in America. NHANES 2007-2008.
EX_asn_L[e]	exchange reaction for L-asparagine	present	U.S. Department of Agriculture, A.R.S., Nutrient Intakes from Food: Mean Amounts Consumed per Individual, by Gender and Age, What We Eat in America. NHANES 2007-2008.
EX_asp_D[e]	D-Aspartate exchange	present
EX_asp_L[e]	L-Aspartate exchange	present	U.S. Department of Agriculture, A.R.S., Nutrient Intakes from Food: Mean Amounts Consumed per Individual, by Gender and Age, What We Eat in America. NHANES 2007-2008.
EX_atp[e]	ATP exchange	present
EX_avite1[e]	alpha-Tocopherol exchange	present
EX_avite2[e]	alpha-Tocotrienol exchange	present	U.S. Department of Agriculture, A.R.S., Nutrient Intakes from Food: Mean Amounts Consumed per Individual, by Gender and Age, What We Eat in America. NHANES 2007-2008.
EX_bglc[e]	Exchange reaction for beta glucans	present	U.S. Department of Agriculture, A.R.S., Nutrient Intakes from Food: Mean Amounts Consumed per Individual, by Gender and Age, What We Eat in America. NHANES 2007-2008.
EX_biocyt[e]	Biocytin exchange	present
EX_btn[e]	Biotin exchange	present
EX_but[e]	Butyrate (n-C4:0) exchange	present
EX_bvite[e]	beta-tocopherol exchange	present
EX_c101crn	exchange reaction for decenoyl carnitine	present
EX_c10crn	exchange reaction for decanoyl carnitine	present
EX_c10dc	exchange reaction for sebacoyl carnitine	present
EX_c12dc	exchange reaction for dodecanedioyl carnitine	present
EX_c16dc	exchange reaction for Hexadecanedioic acid mono-L-carnitine ester	present
EX_c3dc	exchange reaction for malonyl carnitine	present
EX_c4crn	exchange reaction for butyryl carnitine	present
EX_c4dc	exchange reaction for succinyl carnitine	present
EX_c51crn	exchange reaction for tiglyl carnitine	present
EX_c5dc	exchange reaction for glutaryl carnitine	present
EX_c6crn	exchange reaction for hexanoyl carnitine	present
EX_c6dc	exchange reaction for adipoyl carnitine	present
EX_c81crn	exchange reaction for octenoyl carnitine	present
EX_c8crn	exchange reaction for octanoyl carnitine	present
EX_c8dc	exchange reaction for suberyl carnitine	present
EX_camp[e]	cAMP exchange	present
EX_caro[e]	beta-Carotene exchange	present	U.S. Department of Agriculture, A.R.S., Nutrient Intakes from Food: Mean Amounts Consumed per Individual, by Gender and Age, What We Eat in America. NHANES 2007-2008.
EX_cdp[e]	CDP(3-) exchange	present
EX_CE2510[e]	EX_CE2510(e)	present
EX_CE2512[e]	EX_CE2512(e)	present
EX_CE5869[e]	lysyl-proline exchange	present
EX_cgly[e]	Cys-Gly exchange	present
EX_chol[e]	exchange reaction for Choline	present
EX_chsterol[e]	exchange reaction for cholesterol	present	U.S. Department of Agriculture, A.R.S., Nutrient Intakes from Food: Mean Amounts Consumed per Individual, by Gender and Age, What We Eat in America. NHANES 2007-2008.
EX_citr_L[e]	L-citrulline exchange	present
EX_cl[e]	exchange reaction for Chloride	present
EX_CLPND[e]	clupanodonic acid (docosapentaenoic (n-3)) exchange	present	U.S. Department of Agriculture, A.R.S., Nutrient Intakes from Food: Mean Amounts Consumed per Individual, by Gender and Age, What We Eat in America. NHANES 2007-2008.
EX_cmp[e]	CMP exchange	present
EX_crn[e]	exchange reaction for L-Carnitine	present
EX_crvnc[e]	nC22:6 exchange	present	U.S. Department of Agriculture, A.R.S., Nutrient Intakes from Food: Mean Amounts Consumed per Individual, by Gender and Age, What We Eat in America. NHANES 2007-2008.
EX_csn[e]	Cytosine exchange	present
EX_ctp[e]	Exchange of CTP(4-)	present
EX_cytd[e]	exchange reaction for Cytidine	present
EX_dad_2[e]	exchange reaction for 2-deoxyadenosine	present
EX_dag_hs[e]	exchange reaction for diglyceride	present	U.S. Department of Agriculture, A.R.S., Nutrient Intakes from Food: Mean Amounts Consumed per Individual, by Gender and Age, What We Eat in America. NHANES 2007-2008.
EX_dca[e]	Decanoate (n-C10:0) exchange	present	U.S. Department of Agriculture, A.R.S., Nutrient Intakes from Food: Mean Amounts Consumed per Individual, by Gender and Age, What We Eat in America. NHANES 2007-2008.
EX_dcmp[e]	Ex_dcmp[e]	present
EX_dcsptn1[e]	docosa-4,7,10,13,16-pentaenoic acid (n-6) exchange	present	U.S. Department of Agriculture, A.R.S., Nutrient Intakes from Food: Mean Amounts Consumed per Individual, by Gender and Age, What We Eat in America. NHANES 2007-2008.
EX_dcyt[e]	exchange reaction for Deoxycytidine	present
EX_ddca[e]	laurate exchange	present	U.S. Department of Agriculture, A.R.S., Nutrient Intakes from Food: Mean Amounts Consumed per Individual, by Gender and Age, What We Eat in America. NHANES 2007-2008.
EX_ddece1crn	exchange reaction for dodecenoyl carnitine	present
EX_ddecrn	exchange reaction for lauroyl carnitine	present
EX_decdicrn	exchange reaction for decadienoyl carnitine	present
EX_dgmp[e]	Exchange of dGMP(2-)	present
EX_dgsn[e]	exchange reaction for Deoxyguanosine	present
EX_dgtp[e]	Exchange of dGTP	present
EX_dhdascb[e]	exchange reaction for dehydroascorbide(1-)	present
EX_dhf[e]	7,8-Dihydrofolate exchange	present	U.S. Department of Agriculture, A.R.S., Nutrient Intakes from Food: Mean Amounts Consumed per Individual, by Gender and Age, What We Eat in America. NHANES 2007-2008.
EX_din[e]	exchange reaction for Deoxyinosine	present
EX_dlnlcg[e]	dihomo-gamma-linolenic acid (n-6) exchange	present	U.S. Department of Agriculture, A.R.S., Nutrient Intakes from Food: Mean Amounts Consumed per Individual, by Gender and Age, What We Eat in America. NHANES 2007-2008.
EX_dmhptcrn[e]	2,6 dimethylheptanoyl carnitine exchange	present
EX_doco13ac	exchange reaction for docosenoic acid (C22:1)	present	U.S. Department of Agriculture, A.R.S., Nutrient Intakes from Food: Mean Amounts Consumed per Individual, by Gender and Age, What We Eat in America. NHANES 2007-2008.
EX_docosac	exchange reaction for Behenic acid	present	U.S. Department of Agriculture, A.R.S., Nutrient Intakes from Food: Mean Amounts Consumed per Individual, by Gender and Age, What We Eat in America. NHANES 2007-2008.
EX_dopa[e]	Dopamine exchange	present
EX_dtmp[e]	Exchange of dTMP(2-)	present
EX_dttp[e]	Exchange of dTTP(4-)	present
EX_duri[e]	exchange reaction for Deoxyuridine	present
EX_eicostet[e]	eicosatetranoic acid exchange	present	U.S. Department of Agriculture, A.R.S., Nutrient Intakes from Food: Mean Amounts Consumed per Individual, by Gender and Age, What We Eat in America. NHANES 2007-2008.
EX_elaid[e]	elaidic acid exchange	present	U.S. Department of Agriculture, A.R.S., Nutrient Intakes from Food: Mean Amounts Consumed per Individual, by Gender and Age, What We Eat in America. NHANES 2007-2008.
EX_fe2[e]	EX_fe2(u)	present	U.S. Department of Agriculture, A.R.S., Nutrient Intakes from Food: Mean Amounts Consumed per Individual, by Gender and Age, What We Eat in America. NHANES 2007-2008.
EX_fol[e]	exchange reaction for Folate	present	U.S. Department of Agriculture, A.R.S., Nutrient Intakes from Food: Mean Amounts Consumed per Individual, by Gender and Age, What We Eat in America. NHANES 2007-2008.
EX_fru[e]	exchange reaction for D-Fructose	present	U.S. Department of Agriculture, A.R.S., Nutrient Intakes from Food: Mean Amounts Consumed per Individual, by Gender and Age, What We Eat in America. NHANES 2007-2008.
EX_gam[e]	exchange reaction for D-Glucosamine	present
EX_glc[e]	D-Glucose exchange	present	U.S. Department of Agriculture, A.R.S., Nutrient Intakes from Food: Mean Amounts Consumed per Individual, by Gender and Age, What We Eat in America. NHANES 2007-2008.
EX_gln_L[e]	exchange reaction for L-glutamine	present	U.S. Department of Agriculture, A.R.S., Nutrient Intakes from Food: Mean Amounts Consumed per Individual, by Gender and Age, What We Eat in America. NHANES 2007-2008.
EX_glu_L[e]	L-Glutamate exchange	present
EX_gluala[e]	5-L-Glutamyl-L-alanine exchange	present
EX_gly[e]	exchange reaction for Glycine	present	U.S. Department of Agriculture, A.R.S., Nutrient Intakes from Food: Mean Amounts Consumed per Individual, by Gender and Age, What We Eat in America. NHANES 2007-2008.
EX_glyb[e]	Glycine betaine exchange	present
EX_glyc[e]	Glycerol exchange	present	U.S. Department of Agriculture, A.R.S., Nutrient Intakes from Food: Mean Amounts Consumed per Individual, by Gender and Age, What We Eat in America. NHANES 2007-2008.
EX_glygly[e]	Exchange reaction for glycylglycine	present
EX_glyleu[e]	Glycylleucine exchange	present
EX_glyphe[e]	exchange reaction for glycylphenylalaine	present
EX_glypro[e]	Glycylproline exchange	present
EX_glysar[e]	exchange reaction for glycylsarcosine	present
EX_gmp[e]	GMP exchange	present
EX_gthox[e]	Oxidized glutathione exchange	present
EX_gthrd[e]	Reduced glutathione exchange	present
EX_gtp[e]	GTP exchange	present
EX_gua[e]	Guanine exchange	present
EX_gum[e]	Exchange reaction for guar gums	present	U.S. Department of Agriculture, A.R.S., Nutrient Intakes from Food: Mean Amounts Consumed per Individual, by Gender and Age, What We Eat in America. NHANES 2007-2008.
EX_h2o[e]	H2O exchange	present	U.S. Department of Agriculture, A.R.S., Nutrient Intakes from Food: Mean Amounts Consumed per Individual, by Gender and Age, What We Eat in America. NHANES 2007-2008.
EX_HC02176[e]	laurate exchange	present	U.S. Department of Agriculture, A.R.S., Nutrient Intakes from Food: Mean Amounts Consumed per Individual, by Gender and Age, What We Eat in America. NHANES 2007-2008.
EX_hco3[e]	Bicarbonate exchange	present	U.S. Department of Agriculture, A.R.S., Nutrient Intakes from Food: Mean Amounts Consumed per Individual, by Gender and Age, What We Eat in America. NHANES 2007-2008.
EX_hdca[e]	Hexadecanoate (n-C16:0) exchange	present	U.S. Department of Agriculture, A.R.S., Nutrient Intakes from Food: Mean Amounts Consumed per Individual, by Gender and Age, What We Eat in America. NHANES 2007-2008.
EX_hdcea[e]	exchange reaction for Hexadecenoate (n-C16:1)	present	U.S. Department of Agriculture, A.R.S., Nutrient Intakes from Food: Mean Amounts Consumed per Individual, by Gender and Age, What We Eat in America. NHANES 2007-2008.
EX_hdcecrn[e]	Ex_hdcecrn[e]	present
EX_hexa[e]	hexanoate exchange	present
EX_hexc[e]	hexacosanoate (n-C26:0) exchange	present	U.S. Department of Agriculture, A.R.S., Nutrient Intakes from Food: Mean Amounts Consumed per Individual, by Gender and Age, What We Eat in America. NHANES 2007-2008.
EX_his_L[e]	exchange reaction for L-histidine	present	U.S. Department of Agriculture, A.R.S., Nutrient Intakes from Food: Mean Amounts Consumed per Individual, by Gender and Age, What We Eat in America. NHANES 2007-2008.
EX_hpdca[e]	heptadecanoate exchange	present	U.S. Department of Agriculture, A.R.S., Nutrient Intakes from Food: Mean Amounts Consumed per Individual, by Gender and Age, What We Eat in America. NHANES 2007-2008.
EX_hxan[e]	Hypoxanthine exchange	present
EX_i[e]	Iodide exchange	present	U.S. Department of Agriculture, A.R.S., Nutrient Intakes from Food: Mean Amounts Consumed per Individual, by Gender and Age, What We Eat in America. NHANES 2007-2008.
EX_idp[e]	IDP exchange	present
EX_ile_L[e]	L-Isoleucine exchange	present	U.S. Department of Agriculture, A.R.S., Nutrient Intakes from Food: Mean Amounts Consumed per Individual, by Gender and Age, What We Eat in America. NHANES 2007-2008.
EX_imp[e]	IMP exchange	present
EX_ins[e]	Inosine exchange	present
EX_itp[e]	Exchange of ITP(3-)	present
EX_ivcrn	exchange reaction for isovaleryl carnitine	present
EX_lac_D[e]	D-lactate exchange	present	http://en.wikipedia.org/wiki/Sodium_lactate
EX_lac_L[e]	L-Lactate exchange	present	http://en.wikipedia.org/wiki/Sodium_lactate
EX_lcts[e]	Lactose exchange	present	U.S. Department of Agriculture, A.R.S., Nutrient Intakes from Food: Mean Amounts Consumed per Individual, by Gender and Age, What We Eat in America. NHANES 2007-2008.
EX_Lcystin[e]	L-Cystine exchange	present	U.S. Department of Agriculture, A.R.S., Nutrient Intakes from Food: Mean Amounts Consumed per Individual, by Gender and Age, What We Eat in America. NHANES 2007-2008.
EX_leu_L[e]	L-Leucine exchange	present	U.S. Department of Agriculture, A.R.S., Nutrient Intakes from Food: Mean Amounts Consumed per Individual, by Gender and Age, What We Eat in America. NHANES 2007-2008.
EX_leugly[e]	exchange reaction for leucylglycine	present
EX_leuleu[e]	exchange reaction for leucylleucine	present
EX_lgnc[e]	lignoceric acid exchange	present	U.S. Department of Agriculture, A.R.S., Nutrient Intakes from Food: Mean Amounts Consumed per Individual, by Gender and Age, What We Eat in America. NHANES 2007-2008.
EX_lneldc[e]	linoelaidic acid exchange	present	U.S. Department of Agriculture, A.R.S., Nutrient Intakes from Food: Mean Amounts Consumed per Individual, by Gender and Age, What We Eat in America. NHANES 2007-2008.
EX_lneldccrn[e]	Ex_lneldccrn[e]	present
EX_lnlc[e]	linoleic acid (all cis C18:2) exchange	present	U.S. Department of Agriculture, A.R.S., Nutrient Intakes from Food: Mean Amounts Consumed per Individual, by Gender and Age, What We Eat in America. NHANES 2007-2008.
EX_lnlnca[e]	alpha-Linolenic acid exchange	present	U.S. Department of Agriculture, A.R.S., Nutrient Intakes from Food: Mean Amounts Consumed per Individual, by Gender and Age, What We Eat in America. NHANES 2007-2008.
EX_lnlncg[e]	gamma-linolenic acid exchange	present	U.S. Department of Agriculture, A.R.S., Nutrient Intakes from Food: Mean Amounts Consumed per Individual, by Gender and Age, What We Eat in America. NHANES 2007-2008.
EX_lpchol_hs[e]	exchange reaction for lysophosphatidylcholine	present	Gropper, S.S., Smith, J. L. , Groff. J. L., Advanced nutrition and human metabolism. 5th edition ed. 2009: Wadaworth cengage learning.
EX_lys_L[e]	L-Lysine exchange	present	U.S. Department of Agriculture, A.R.S., Nutrient Intakes from Food: Mean Amounts Consumed per Individual, by Gender and Age, What We Eat in America. NHANES 2007-2008.
EX_mag_hs[e]	Monoacylglycerol 2 (homo sapiens) exchange	present
EX_malt[e]	Maltose exchange	present	U.S. Department of Agriculture, A.R.S., Nutrient Intakes from Food: Mean Amounts Consumed per Individual, by Gender and Age, What We Eat in America. NHANES 2007-2008.
EX_man[e]	exchange reaction for D-Mannose	present	U.S. Department of Agriculture, A.R.S., Nutrient Intakes from Food: Mean Amounts Consumed per Individual, by Gender and Age, What We Eat in America. NHANES 2007-2008.
EX_met_L[e]	L-Methionine exchange	present	U.S. Department of Agriculture, A.R.S., Nutrient Intakes from Food: Mean Amounts Consumed per Individual, by Gender and Age, What We Eat in America. NHANES 2007-2008.
EX_ncam[e]	Nicotinamide exchange	present	U.S. Department of Agriculture, A.R.S., Nutrient Intakes from Food: Mean Amounts Consumed per Individual, by Gender and Age, What We Eat in America. NHANES 2007-2008.
EX_nrvnc[e]	nervonic acid exchange	present	U.S. Department of Agriculture, A.R.S., Nutrient Intakes from Food: Mean Amounts Consumed per Individual, by Gender and Age, What We Eat in America. NHANES 2007-2008.
EX_ocdca[e]	echange reaction for octadecanoate (n-C18:0)	present	U.S. Department of Agriculture, A.R.S., Nutrient Intakes from Food: Mean Amounts Consumed per Individual, by Gender and Age, What We Eat in America. NHANES 2007-2008.
EX_ocdcea[e]	octadecenoate (n-C18:1) exchange	present	U.S. Department of Agriculture, A.R.S., Nutrient Intakes from Food: Mean Amounts Consumed per Individual, by Gender and Age, What We Eat in America. NHANES 2007-2008.
EX_octa[e]	exchange reaction for octanoate (n-C8:0)	present	U.S. Department of Agriculture, A.R.S., Nutrient Intakes from Food: Mean Amounts Consumed per Individual, by Gender and Age, What We Eat in America. NHANES 2007-2008.
EX_odecrn[e]	Ex_odecrn[e]	present
EX_orn[e]	Ornithine exchange	present
EX_orot[e]	Exchange of orotate	present
EX_oxa[e]	Oxalate exchange	present
EX_pchol_hs[e]	Phosphatidylcholine (homo sapiens) exchange	present	Gropper, S.S., Smith, J. L. , Groff. J. L., Advanced nutrition and human metabolism. 5th edition ed. 2009: Wadaworth cengage learning.
EX_pcrn[e]	Ex_pcrn[e]	present
EX_pe_hs[e]	exchange reaction for phosphatidylethanolamine	present	Gropper, S.S., Smith, J. L. , Groff. J. L., Advanced nutrition and human metabolism. 5th edition ed. 2009: Wadaworth cengage learning.
EX_pect[e]	exchange reaction for pectins	present	U.S. Department of Agriculture, A.R.S., Nutrient Intakes from Food: Mean Amounts Consumed per Individual, by Gender and Age, What We Eat in America. NHANES 2007-2008.
EX_pglyc_hs[e]	phosphatidylglycerol (homo sapiens) exchange	present
EX_phe_L[e]	exchange reaction for L-phenylalanine	present	U.S. Department of Agriculture, A.R.S., Nutrient Intakes from Food: Mean Amounts Consumed per Individual, by Gender and Age, What We Eat in America. NHANES 2007-2008.
EX_pheme[e]	exchange reaction for heme	present
EX_phyt[e]	phytanic acid exchange	present
EX_pi[e]	Phosphate exchange	present
EX_pmtcrn[e]	Ex_pmtcrn[e]	present
EX_pnto_R[e]	(R)-Pantothenate exchange	present	U.S. Department of Agriculture, A.R.S., Nutrient Intakes from Food: Mean Amounts Consumed per Individual, by Gender and Age, What We Eat in America. NHANES 2007-2008.
EX_ppa[e]	Propionate exchange	present
EX_pro_L[e]	L-Proline exchange	present	U.S. Department of Agriculture, A.R.S., Nutrient Intakes from Food: Mean Amounts Consumed per Individual, by Gender and Age, What We Eat in America. NHANES 2007-2008.
EX_progly[e]	exchange reaction for prolyl-glycine	present	U.S. Department of Agriculture, A.R.S., Nutrient Intakes from Food: Mean Amounts Consumed per Individual, by Gender and Age, What We Eat in America. NHANES 2007-2008.
EX_ps_hs[e]	phosphatidylserine (homo sapiens) exchange	present	http://www.livestrong.com/article/289824-foods-that-contain-phosphatidylserine/
EX_psyl[e]	exchange reaction for psyllium	present	U.S. Department of Agriculture, A.R.S., Nutrient Intakes from Food: Mean Amounts Consumed per Individual, by Gender and Age, What We Eat in America. NHANES 2007-2008.
EX_ptdca[e]	pentadecanoate exchange	present
EX_pydam[e]	exchange reaction for Pyridoxamine	present	U.S. Department of Agriculture, A.R.S., Nutrient Intakes from Food: Mean Amounts Consumed per Individual, by Gender and Age, What We Eat in America. NHANES 2007-2008.
EX_pydx[e]	exchange reaction for Pyridoxal	present	U.S. Department of Agriculture, A.R.S., Nutrient Intakes from Food: Mean Amounts Consumed per Individual, by Gender and Age, What We Eat in America. NHANES 2007-2008.
EX_pydxn[e]	exchange reaction for Pyridoxine	present	U.S. Department of Agriculture, A.R.S., Nutrient Intakes from Food: Mean Amounts Consumed per Individual, by Gender and Age, What We Eat in America. NHANES 2007-2008.
EX_pyr[e]	Pyruvate exchange	present
EX_q10[e]	exchange reaction for ubiquinone	present
EX_q10h2[e]	exchange reaction for ubiquinol	present
EX_rbt[e]	Ribitol exchange	present
EX_retinal[e]	exchange reaction for retinal	present	U.S. Department of Agriculture, A.R.S., Nutrient Intakes from Food: Mean Amounts Consumed per Individual, by Gender and Age, What We Eat in America. NHANES 2007-2008.
EX_retinol[e]	Retinol exchange	present	U.S. Department of Agriculture, A.R.S., Nutrient Intakes from Food: Mean Amounts Consumed per Individual, by Gender and Age, What We Eat in America. NHANES 2007-2008.
EX_retn[e]	Retinoate exchange	present	U.S. Department of Agriculture, A.R.S., Nutrient Intakes from Food: Mean Amounts Consumed per Individual, by Gender and Age, What We Eat in America. NHANES 2007-2008.
EX_rib_D[e]	exchange reaction for ribose	present	U.S. Department of Agriculture, A.R.S., Nutrient Intakes from Food: Mean Amounts Consumed per Individual, by Gender and Age, What We Eat in America. NHANES 2007-2008.
EX_ribflv[e]	exchange reaction for Riboflavin	present	U.S. Department of Agriculture, A.R.S., Nutrient Intakes from Food: Mean Amounts Consumed per Individual, by Gender and Age, What We Eat in America. NHANES 2007-2008.
EX_Rtotal[e]	R total exchange	present	U.S. Department of Agriculture, A.R.S., Nutrient Intakes from Food: Mean Amounts Consumed per Individual, by Gender and Age, What We Eat in America. NHANES 2007-2008.
EX_Rtotal2[e]	R total 2 position exchange	present	U.S. Department of Agriculture, A.R.S., Nutrient Intakes from Food: Mean Amounts Consumed per Individual, by Gender and Age, What We Eat in America. NHANES 2007-2008.
EX_Rtotal3[e]	R total 3 position exchange	present	U.S. Department of Agriculture, A.R.S., Nutrient Intakes from Food: Mean Amounts Consumed per Individual, by Gender and Age, What We Eat in America. NHANES 2007-2008.
EX_sarcs[e]	Sarcosine exchange	present	http://en.wikipedia.org/wiki/Sarcosine
EX_ser_L[e]	exchange reaction for L-serine	present	U.S. Department of Agriculture, A.R.S., Nutrient Intakes from Food: Mean Amounts Consumed per Individual, by Gender and Age, What We Eat in America. NHANES 2007-2008.
EX_so4[e]	Sulfate exchange	present	U.S. Department of Agriculture, A.R.S., Nutrient Intakes from Food: Mean Amounts Consumed per Individual, by Gender and Age, What We Eat in America. NHANES 2007-2008.
EX_stcrn[e]	Ex_stcrn[e]	present	U.S. Department of Agriculture, A.R.S., Nutrient Intakes from Food: Mean Amounts Consumed per Individual, by Gender and Age, What We Eat in America. NHANES 2007-2008.
EX_strdnc[e]	stearidonic acid exchange	present	U.S. Department of Agriculture, A.R.S., Nutrient Intakes from Food: Mean Amounts Consumed per Individual, by Gender and Age, What We Eat in America. NHANES 2007-2008.
EX_sucr[e]	Sucrose exchange	present
EX_tag_hs[e]	triacylglycerol (homo sapiens) exchange	present	U.S. Department of Agriculture, A.R.S., Nutrient Intakes from Food: Mean Amounts Consumed per Individual, by Gender and Age, What We Eat in America. NHANES 2007-2008.
EX_taur[e]	Taurine exchange	present
EX_tdcrn	exchange reaction for myristoyl carnitine	present
EX_tetdec2crn	exchange reaction for tetradecadienoyl carnitine	present
EX_tetdece1crn	exchange reaction for tetradecenoyl carnitine	present
EX_tethex3[e]	tetracosahexaenoic acid, n-3 exchange	present
EX_tetpent3[e]	tetracosapentaenoic acid, n-3 exchange	present
EX_tetpent6[e]	tetracosapentaenoic acid, n-6 exchange	present
EX_tettet6[e]	tetracosatetraenoic acid n-6 exchange	present
EX_thf[e]	5,6,7,8-Tetrahydrofolate exchange	present	U.S. Department of Agriculture, A.R.S., Nutrient Intakes from Food: Mean Amounts Consumed per Individual, by Gender and Age, What We Eat in America. NHANES 2007-2008.
EX_thm[e]	exchange reaction for Thiamin	present	U.S. Department of Agriculture, A.R.S., Nutrient Intakes from Food: Mean Amounts Consumed per Individual, by Gender and Age, What We Eat in America. NHANES 2007-2008.
EX_thmmp[e]	Thiamin monophosphate exchange	present	U.S. Department of Agriculture, A.R.S., Nutrient Intakes from Food: Mean Amounts Consumed per Individual, by Gender and Age, What We Eat in America. NHANES 2007-2008.
EX_thmtp[e]	Thiamin triphosphate exchange	present	U.S. Department of Agriculture, A.R.S., Nutrient Intakes from Food: Mean Amounts Consumed per Individual, by Gender and Age, What We Eat in America. NHANES 2007-2008.
EX_thr_L[e]	L-Threonine exchange	present	U.S. Department of Agriculture, A.R.S., Nutrient Intakes from Food: Mean Amounts Consumed per Individual, by Gender and Age, What We Eat in America. NHANES 2007-2008.
EX_thym[e]	Thymine exchange	present	U.S. Department of Agriculture, A.R.S., Nutrient Intakes from Food: Mean Amounts Consumed per Individual, by Gender and Age, What We Eat in America. NHANES 2007-2008.
EX_thymd[e]	Thymidine exchange	present
EX_tmndnc[e]	timnodonic acid exchange	present	U.S. Department of Agriculture, A.R.S., Nutrient Intakes from Food: Mean Amounts Consumed per Individual, by Gender and Age, What We Eat in America. NHANES 2007-2008.
EX_trp_L[e]	L-Tryptophan exchange	present	U.S. Department of Agriculture, A.R.S., Nutrient Intakes from Food: Mean Amounts Consumed per Individual, by Gender and Age, What We Eat in America. NHANES 2007-2008.
EX_ttdca[e]	exchange reaction for tetradecanoate (n-C14:0)	present	U.S. Department of Agriculture, A.R.S., Nutrient Intakes from Food: Mean Amounts Consumed per Individual, by Gender and Age, What We Eat in America. NHANES 2007-2008.
EX_tyr_L[e]	L-Tyrosine exchange	present	http://nutritiondata.self.com/foods-000087000000000000000.html
EX_udp[e]	UDP exchange	present
EX_ump[e]	UMP exchange	present
EX_ura[e]	Uracil exchange	present
EX_urate[e]	Urate exchange	present
EX_urea[e]	Urea exchange	present
EX_uri[e]	exchange reaction for Uridine	present
EX_utp[e]	UTP exchange	present
EX_vacc[e]	vaccenic acid exchange	present
EX_val_L[e]	L-Valine exchange	present
EX_whddca[e]	omega hydroxy dodecanoate (n-C12:0) exchange	present	PMID: 16841863
EX_whhdca[e]	omega hydroxy hexadecanoate (n-C16:0) exchange	present	PMID: 16841863
EX_whttdca[e]	omega hydroxy tetradecanoate (n-C14:0) exchange	present	PMID: 16841863
EX_xan[e]	Ex_xan[e]	present
EX_xmp[e]	Ex_xmp[e]	present
EX_xolest2_hs[e]	cholesterol ester (from FULLR2) exchange	present	Gropper, S.S., Smith, J. L. , Groff. J. L., Advanced nutrition and human metabolism. 5th edition ed. 2009: Wadaworth cengage learning.
EX_xoltri24[e]	7-alpha,24(S)-Dihydroxycholesterol exchange	present
EX_xoltri25[e]	7-alpha,25-Dihydroxycholesterol exchange	present
EX_xoltri27[e]	7-alpha,27-Dihydroxycholesterol exchange	present
EX_xtsn[e]	Ex_xtsn[e]	present
EX_xyl_D[e]	D-Xylose exchange	present
EX_xylt[e]	exchange reaction for xylitol	present
EX_yvite[e]	gamma-Tocopherol exchange	present
EX_acald[e]	Acetaldehyde exchange	present
EX_acetone[e]	Acetone exchange	present
EX_apnnox[e]	alpha-Pinene-oxide exchange	present
EX_appnn[e]	(+)-alpha-Pinene exchange	present
EX_C02470[e]	Xanthurenic acid exchange	present
EX_creat[e]	Creatine exchange	present
EX_dheas[e]	Dehydroepiandrosterone sulfate exchange	present
EX_drib[e]	Deoxyribose exchange	present
EX_etoh[e]	Ethanol exchange	present
EX_nrpphr[e]	Norepinephrine exchange	present
EX_nrpphrsf[e]	Sulfate derivative of norepinephrine exchange	present
