# Supplementary material for: Personalized whole‐body models integrate metabolism, physiology, and the gut microbiome
Source: Mol Syst Biol. 2020 May 28;16(5):e8982. doi: 10.15252/msb.20198982 (PMC7285886; doi:10.15252/msb.20198982)
Supplement: Supplementary file 12 — Table EV11 [file MSB-16-e8982-s012.xlsx]

## Sheet: Table EV11
Table EV11: Metabolites known to be produced by gut microbes as defined by (Magnusdottir et al, Nat Biotech, 2017).
Recon 3D metabolite abbreviation (VMH ID)	Recon 3D metabolite name
12dgr180[e]	1,2-Diacyl-sn-glycerol (dioctadecanoyl, n-C18:0)
12ppd_S[e]	(S)-Propane-1,2-diol
13ppd[e]	Propane-1,3-diol
15dap[e]	1,5-Diaminopentane
26dap_M[e]	Meso-2,6-Diaminoheptanedioate
2ddglcn[e]	2-Dehydro-3-deoxy-D-gluconate
2dmmq8[e]	2-Demethylmenaquinone 8
2hyoxplac[e]	Ortho-Hydroxyphenylacetic acid
2mbut[e]	Ethylmethylacetic acid
2obut[e]	2-Ketobutyric acid
2omfuc[e]	2-o-methylfucose (rare sugar in rhamnogalacturonan II)
2omxyl[e]	2-O-methylxylose (rare sugar in rhamnogalacturonan II)
34dhpha[e]	3,4-Dihydroxybenzeneacetic acid
3ddlhept[e]	3-deoxy-d-lyxo-heptulosaric acid (rare sugar in rhamnogalacturonan II)
3hphac[e]	3-Hydroxyphenylacetic acid
3hpppn[e]	3-(3-Hydroxy-Phenyl)Propionate
3mop[e]	3-Methyl-2-Oxovaleric Acid
4abut[e]	gamma-Aminobutyric acid
4abz[e]	4-Aminobenzoate
4hbz[e]	4-Hydroxybenzoic acid
4hoxpacd[e]	4-Hydroxyphenylacetaldehyde
4hphac[e]	p-Hydroxyphenylacetic acid
4mcat[e]	4-Methylcatechol
5aptn[e]	5-Aminopentanoic acid
Cit_Mg[e]	Citrate-Mg
HC00319[e]	Malonic acid
Lcyst[e]	Cysteic acid
Ser_Thr[e]	Protein-Linked Serine Or Threonine Residue (O-Glycosylation Site)
T_antigen[e]	T-Antigen (Core 1)
Tn_antigen[e]	Tn Antigen
Tyr_ggn[e]	Tyr-194 Of Apo-Glycogenin Protein (Primer For Glycogen Synthesis)
ac[e]	Acetic acid
acac[e]	Acetoacetic acid
acald[e]	Acetaldehyde
acerA[e]	Aceric acid (3-C-carboxy-5-deoxy-l-xylose) (rare sugar in rhamnogalacturonan II)
acgal[e]	N-Acetylgalactosamine
acgalglcur[e]	Dimer GalNAc-GlcA
acgalidour2s[e]	Dimer GalNAc-IdoA2S
acgalidour[e]	Dimer GalNAc-IdoA
acgam[e]	N-Acetyl-D-glucosamine
acmana[e]	N-Acetylmannosamine
acnam[e]	N-Acetylneuraminic acid
actn_R[e]	(R)-Acetoin
ade[e]	Adenine
adn[e]	Adenosine
adocbl[e]	Adenosylcobalamin
adpcbl[e]	#N/A
ahcys[e]	S-Adenosylhomocysteine
akg[e]	Oxoglutaric acid
ala_D[e]	D-Alanine
ala_L[e]	L-Alanine
alaasp[e]	L-alanyl-L-aspartate
alagln[e]	L-alanyl-L-glutamine
alaglu[e]	L-alanyl-L-glutamate
alagly[e]	L-alanylglycine
alahis[e]	Carnosine
alaleu[e]	L-alanyl-L-leucine
alathr[e]	L-alanyl-L-threonine
alltn[e]	Allantoin
amet[e]	S-Adenosylmethionine
amp[e]	Adenosine monophosphate
amylopect900[e]	Amylopectin
amylose300[e]	Amylose (n=300 repeat units, alpha-1,4-glc)
apio_D[e]	D-Apiose
arab_D[e]	D-Arabinose
arab_L[e]	L-Arabinose
arabinan101[e]	Arabinan, polymer of 1,5-a-L-linked arabinofuranose units substituted by 1,3 or 1,2 linked branches, MW ~ 15000 Da (REF: www.meg... <Preview truncated at 128 characters>
arabinogal[e]	Larch arabinogalactan, gal/ara 6:1, small amount of glcur, MW ~ 116000
arabinoxyl[e]	Arabinoxylan, 30 xyl_D, 18 arab_L, 3 gal, 3 glc_D
arabttr[e]	Arabinotriose
arbt[e]	Arbutin
arg_L[e]	L-Arginine
arsenb[e]	Arsenobetaine
asn_L[e]	L-Asparagine
aso3[e]	Arsenite
aso4[e]	Arsenate
asp_L[e]	L-Aspartic acid
bglc[e]	Beta-Glucans
bhb[e]	(R)-3-Hydroxybutyric acid
biomass[c]	#N/A
btd_RR[e]	(2R,3R)-2,3-Butanediol
btn[e]	Biotin
btoh[e]	1-Butanol
but[e]	Butyric acid
butso3[e]	Butanesulfonate
ca2[e]	Calcium
cbl1[e]	Cob(I)alamin
cbl2[e]	Cob(II)alamin
cd2[e]	Cadmium
cellb[e]	Cellobiose
cellul[e]	Cellulose, chain length 500 glc_D assumed, DOI: 10.1002/anie.200460587
cgly[e]	Cysteinylglycine
ch4[e]	Methane
ch4s[e]	Methanethiol
chol[e]	Choline
chols[e]	Choline sulfate
chor[e]	Chorismate
chsterol[e]	Cholesterol
chtbs[e]	N,N-diacetylchitobiose
cinnm[e]	Trans-Cinnamate
cit[e]	Citric acid
cl[e]	Chloride ion
co2[e]	Carbon dioxide
cobalt2[e]	Cobalt
core2[e]	Core 2
core3[e]	Core 3
core4[e]	Core 4
core5[e]	Core 5
core6[e]	Core 6
core7[e]	Core 7
core8[e]	Core 8
crn[e]	L-Carnitine
cro4[e]	Chromate
csn[e]	Cytosine
cspg_a[e]	Chondroitin Sulfate A (GalNac4S-Glca) Proteoglycan
cspg_a_degr[e]	Dimer GalNAc4S-GlcA
cspg_ab_rest[e]	Not degradable product CSABCPASE_A/B, Gal4S-Gal-Xyl-L-Ser-protein
cspg_b[e]	Chondroitin Sulfate B / Dermatan Sulfate (Idoa2S-GalNac4S) Proteoglycan
cspg_b_degr[e]	Dimer GalNAc4S-IdoA2S
cspg_c[e]	Chondroitin Sulfate C (GalNac6S-Glca) Proteoglycan
cspg_c_degr[e]	Dimer GalNAc6S-GlcA
cspg_c_rest[e]	Not degradable product CSABCPASE_C, Gal6S-Gal-Xyl-L-Ser-protein
ctbt[e]	Crotonobetaine
cu2[e]	Cu2+
cynt[e]	Cyanate
cys_L[e]	L-Cysteine
cytd[e]	Cytidine
dad_2[e]	Deoxyadenosine
datp[e]	Deoxyadenosine triphosphate
dcyt[e]	Deoxycytidine
ddca[e]	Dodecanoic acid
dextran40[e]	Dextran 40, 1,6-alpha-D-Glucan
dextrin[e]	Dextrin
dgsn[e]	Deoxyguanosine
dhcinnm[e]	2,3-dihydroxicinnamic acid
dhpppn[e]	3-(2,3-Dihydroxyphenyl)propanoate
din[e]	Deoxyinosine
dms[e]	Dimethylsulfide
dmso[e]	Dimethyl sulfoxide
dpcoa[e]	Dephospho-CoA
drib[e]	Deoxyribose
dsT_antigen[e]	Disialyl-T Antigen
dtmp[e]	5-Thymidylic acid
dttp[e]	Thymidine 5'-triphosphate
duri[e]	Deoxyuridine
etha[e]	Ethanolamine
ethso3[e]	Ethanesulfonate
etoh[e]	Ethanol
f1a[e]	F1Alpha
fald[e]	Formaldehyde
fe2[e]	Fe2+
fe3[e]	Fe3+
fecrm[e]	Ferrichrome
fol[e]	Folic acid
for[e]	Formic acid
fru[e]	D-Fructose
fuc1p_L[e]	Fucose 1-phosphate
fuc_L[e]	L-Fucose
fum[e]	Fumaric acid
g6p[e]	Glucose 6-phosphate
gal[e]	D-Galactose
galct_D[e]	D-Galactarate
galctn_D[e]	Galactonic acid
galmannan[e]	Carob galactomannan, Gal:Man ratio 22/78. 220 gal, 780 man assumed
galt[e]	Galactitol
galur[e]	D-Galacturonate
gam26s[e]	Glucosamine 2,6-sulfate
gam[e]	Glucosamine
gbbtn[e]	Gamma-butyrobetaine
gcald[e]	Glycolaldehyde
glc[e]	#N/A
glc_D[e]	D-Glucose
glcmannan[e]	Konjac glucomannan, MW 77,500 (PMID:17962981), Man:Glc ~ 2:1. -> 286 man, 143 glc_D
glcn[e]	Gluconic acid
glcr[e]	Glucaric acid
glcur[e]	D-Glucuronic acid
gln_L[e]	L-Glutamine
glu_L[e]	L-Glutamic acid
glutar[e]	Glutaric acid
gly[e]	Glycine
glyasn[e]	Glycyl-L-asparagine
glyasp[e]	Glycyl-L-aspartate
glyb[e]	Betaine
glyc3p[e]	Glycerol 3-phosphate
glyc[e]	Glycerol
glyclt[e]	Glycolic acid
glycys[e]	Gly-Cys
glygln[e]	Glycyl-L-glutamine
glyglu[e]	Glycyl-L-glutamate
glygn2[e]	Glycogen, Structure 2 (Glycogenin-1,6-{7[1,4-Glc], 4[1,4-Glc]})
glygn4[e]	Glycogen, Structure 4 (Glycogenin-1,6-{2[1,4-Glc], [1,4-Glc]})
glygn5[e]	Glycogen, Structure 5 (Glycogenin-2[1,4-Glc])
glyleu[e]	Glycylleucine
glymet[e]	Glycyl-L-methionine
glyphe[e]	Glycyl-Phenylalanine
glypro[e]	Glycylproline
glytyr[e]	Glycyl-L-tyrosine
gncore1[e]	GlcNac-Alpha-1,4-Core 1
gncore2[e]	GlcNac-Alpha-1,4-Core 2
gsn[e]	Guanosine
gthox[e]	Oxidized glutathione
gthrd[e]	Glutathione
gua[e]	Guanine
h2[e]	Hydrogen
h2o[e]	Water
h2s[e]	H2S
h[e]	Hydrogen Ion
ha[e]	Hyaluronic acid
ha_deg1[e]	Hyaluronan Degradation Product 1
ha_pre1[e]	Hyaluronan biosynthesis, precursor 1
hco3[e]	Hydrogen carbonate
hdca[e]	Palmitic acid
hexs[e]	Hexanesulfonate
hg2[e]	Hg2+
his_L[e]	L-Histidine
hom_L[e]	L-Homoserine
homogal[e]	Homogalacturonan, 100 galacturonate residues. Assumed to be methylated/ acetylated in every 5th residue. Citrus HG consists of 7... <Preview truncated at 128 characters>
hspg[e]	Heparan Sulfate Proteoglycan
hspg_degr_10[e]	Product AS3TASE_HS2, GlcN2S-IdoA-GlcNAc-GlcA-Gal-Gal-Xyl-L-Ser (protein)
hspg_degr_11[e]	Product GAM2STASE_HS3, GlcN-IdoA-GlcNAc-GlcA-Gal-Gal-Xyl-L-Ser (protein)
hspg_degr_12[e]	Product GLCNACASE_HS2, GlcA-GlcNAc-IdoA-Gal-Gal-Xyl-L-Ser (protein)
hspg_degr_13[e]	Product GLCAASE_HS, GlcNAc-IdoA-Gal-Gal-Xyl-L-Ser (protein)
hspg_degr_14[e]	Product GLCNACASE_HS3, IdoA-Gal-Gal-Xyl-L-Ser (protein)
hspg_degr_15[e]	Product IDOURASE_HS3, Gal-Gal-Xyl-L-Ser (protein)
hspg_degr_1[e]	Product 1 HEPARL1_e, IdoA-GlcN2,6diS-GlcA-GlcN2,3,6triS
hspg_degr_2[e]	Product 2 HEPARL1_e, IdoA2S-GlcN2,6diS-IdoA2S-GlcNAc3S-GlcA-Gal-Gal-Xyl-L-Ser (protein)
hspg_degr_3[e]	Product IDOURASE_HS1, GlcN2,6diS-GlcA-GlcN2,3,6triS
hspg_degr_4[e]	Product AS6TASE_HS1, GlcN2S-GlcA-GlcN2,3diS
hspg_degr_5[e]	Product AS3TASE_HS1, GlcN2S-GlcA-GlcN2S
hspg_degr_6[e]	Product GAM2STASE_HS2, GlcN-GlcA-GlcN
hspg_degr_7[e]	Product IS2TASE_HS1, IdoA-GlcN2,6diS-IdoA-GlcNAc3S-GlcA-Gal-Gal-Xyl-L-Ser (protein)
hspg_degr_8[e]	Product IDOURASE_HS2, GlcN2,6diS-IdoA-GlcNAc3S-GlcA-Gal-Gal-Xyl-L-Ser (protein)
hspg_degr_9[e]	Product AS6TASE_HS2, GlcN2S-IdoA-GlcNAc3S-GlcA-Gal-Gal-Xyl-L-Ser (protein)
hspg_rest[e]	Undegradable product GALASE_HS, Xyl-L-Ser (protein)
hxan[e]	Hypoxanthine
idon_L[e]	L-Idonate
idour[e]	Iduronic acid
ile_L[e]	L-Isoleucine
ind3ac[e]	Indoleacetic acid
indole[e]	Indole
inost[e]	myo-Inositol
ins[e]	Inosine
inulin[e]	Inulin
isetac[e]	Isethionic acid
isobut[e]	Isobutyric acid
isocapr[e]	Isocaproic acid
isoval[e]	Isovaleric acid
ispre[e]	Isoprene
k[e]	Potassium
kdo[e]	3-Deoxy-D-manno-2-octulosonate
kesto[e]	Kestose (2 fru, 1 glc inulin-type fructo-oligosaccharide)
kestopt[e]	Kestopentaose (4 fru, 1 glc inulin-type fructo-oligosaccharide)
kestottr[e]	Kestotetraose (3 fru, 1 glc inulin-type fructo-oligosaccharide)
lac_D[e]	D-Lactic acid
lac_L[e]	L-Lactic acid
lanost[e]	Lanosterin
lcts[e]	Alpha-Lactose
leu_L[e]	L-Leucine
levan1000[e]	Levan
levanb[e]	Levanbiose
levanttr[e]	Levantriose
levantttr[e]	Levantetraose
lichn[e]	Lichenin from Icelandic moss, 170 glucose residues. DOI: 10.1039/JR9570001951
lmn2[e]	Laminaribiose
lmn30[e]	Laminarin (n=30 repeat units, beta -1,3 glc)
lys_L[e]	L-Lysine
lyx_L[e]	L-lyxose
mal_L[e]	L-Malic acid
malt[e]	D-Maltose
malthx[e]	Maltohexaose
malttr[e]	Maltotriose
man6p[e]	Mannose 6-phosphate
man[e]	D-Mannose
mannan[e]	Alpha-mannan, yeast, has a MW of about 25000 (PMID: 5461381), equals ~ 140 mannose units. ID according to iMM904
mantr[e]	Mannotriose (beta-1,4)
melib[e]	TG(18:4(6Z,9Z,12Z,15Z)/18:1(9Z)/20:5(5Z,8Z,11Z,14Z,17Z))
meoh[e]	Methanol
met_D[e]	D-Methionine
met_L[e]	L-Methionine
metala[e]	L-methionyl-L-alanine
metsox_R_L[e]	L-methionine-R-sulfoxide
metsox_S_L[e]	L-Methionine Sulfoxide
mg2[e]	Magnesium
mn2[e]	Mn2+
mnl[e]	D-Mannitol
mobd[e]	Molybdate
mops[e]	3-(n-Morpholino)Propanesulfonic Acid
mqn7[e]	Menaquinone-7
mqn8[e]	Menaquinone-8
mso3[e]	Methanesulfonate
n2[e]	Nitrogen
n2o[e]	Nitrous oxide
na1[e]	Sodium
nac[e]	Nicotinic acid
ncam[e]	Niacinamide
nh4[e]	Ammonia
ni2[e]	Nickel
nmn[e]	Nicotinamide ribotide
no2[e]	Nitrite
no3[e]	Nitrate
no[e]	Nitric oxide
o2[e]	Oxygen
oaa[e]	Oxalacetic acid
ocdca[e]	Stearic acid
ocdcea[e]	Oleic acid
orn[e]	Ornithine
oxa[e]	Oxalic acid
pac[e]	Phenylacetic acid
pb[e]	Lead
pcresol[e]	p-Cresol
pect[e]	Pectin
pecticgal[e]	Pectic galactan (potato), gal: arab-L: rmn: galur = 78: 9: 4: 9 (www.megazyme.com). Assumed to consist of 100 sugars per macromo... <Preview truncated at 128 characters>
ph2s[e]	Polysulfide
phe_L[e]	L-Phenylalanine
pheme[e]	Heme
phppa[e]	Desaminotyrosine
phpyr[e]	Phenylpyruvic acid
pi[e]	Phosphate
pime[e]	Pimelic acid
pnto_R[e]	Pantothenic acid
ppa[e]	Propionic acid
ppi[e]	Pyrophosphate
pppn[e]	Phenylpropanoate
pro_L[e]	L-Proline
ptrc[e]	Putrescine
pullulan1200[e]	Pullulan (n=1200 repeat units, alpha-1,4 and alph-1,6 bounds)
pydam[e]	Pyridoxamine
pydx[e]	Pyridoxal
pydxn[e]	Pyridoxine
pyr[e]	Pyruvic acid
q8[e]	Ubiquinone-8
raffin[e]	Raffinose
rhamnogalurII[e]	Wine rhamnogalacturonan II, MW ~ 5-10 kDa, 37% galur, 16% rmn, 3% fuc-L, 11% arab-L, 6% gal, 5% glcur, 4% 2omfuc, 3% 2omxyl, 6% ... <Preview truncated at 128 characters>
rhamnogalurI[e]	Potato rhamnogalacturonan I, MW assumed ~200000, 62 galur, 20 rmn, 12 gal, 3 arab-L, 1 xyl-D (www.megazyme.com, PMID: 16661590)
rib_D[e]	D-Ribose
ribflv[e]	Riboflavin
rmn[e]	L-Rhamnose
sT_antigen[e]	Sialyl-T Antigen
sTn_antigen[e]	Sialyl-Tn Antigen
salcn[e]	Salicin
sbt_D[e]	Sorbitol
sel[e]	Selenate
selni[e]	Selenite
ser_D[e]	D-Serine
ser_L[e]	L-Serine
sheme[e]	Siroheme
so3[e]	Sulfite
so4[e]	Sulfate
spmd[e]	Spermidine
starch1200[e]	Starch n=1200 repeat units (300 repeat units amylose, 900 repeat units amylopectin, corresponds to potatoe starch)
strch1[e]	Starch, Structure 1 (1,6-{7[1,4-Glc], 4[1,4-Glc]})
strch2[e]	Starch, Structure 2 (1,6-{2[1,4-Glc], [1,4-Glc]})
stys[e]	Stachyose
succ[e]	Succinic acid
sucr[e]	Sucrose
sulfac[e]	Sulfoacetate
taur[e]	Taurine
tet[e]	Tetrathionate
thm[e]	Thiamine
thr_L[e]	L-Threonine
thymd[e]	Thymidine
tma[e]	Trimethylamine
tmao[e]	Trimethylamine N-oxide
tre[e]	Trehalose
trp_L[e]	L-Tryptophan
tsul[e]	Thiosulfate
ttdca[e]	Myristic acid
tym[e]	Tyramine
tyr_L[e]	L-Tyrosine
ura[e]	Uracil
urea[e]	Urea
uri[e]	Uridine
val_L[e]	L-Valine
xan[e]	Xanthine
xtsn[e]	Xanthosine
xyl_D[e]	D-Xylose
xylan[e]	Oat spelt xylan, MW 79200 (DOI: 10.1002/masy.200551405) = 528 xyl_D
xyluglc[e]	Xyluglucan, PMID:16663672, Fry SC 1989. 600 glc_D, 360 xyl_D, 108 gal, 60 fuc_L, 6 arab_L
zn2[e]	Zinc (II) ion
