# Supplementary material for: Personalized whole‐body models integrate metabolism, physiology, and the gut microbiome
Source: Mol Syst Biol. 2020 May 28;16(5):e8982. doi: 10.15252/msb.20198982 (PMC7285886; doi:10.15252/msb.20198982)
Supplement: Supplementary file 14 — Table EV13 [file MSB-16-e8982-s014.xlsx]

## Sheet: Content
Table S13A	Reaction list of the female whole-body metabolic reconstruction.
Table S13B	Metabolite list of the female whole-body metabolic reconstruction.

## Sheet: Table EV13A
Table EV13A: Reaction list of the female whole-body metabolic reconstruction
VMH iD	Reaction name	Reaction formula	lower bound	upper bound	Gene-Reaction association	Subsystem	MetaNetX iD	KEGG ID	EC number
'sIEC_1a25DHVITD3TRn'	'Tanslocation of 1-Alpha, 25-Dihydroxyvitamin D3 to Nucleus (sIEC)'	'sIEC_1a25dhvitd3[c] -> sIEC_1a25dhvitd3[n] '	0	1000000	[]	'Transport, nuclear'	'MNXR94713'	''	''
'sIEC_25HVITD3c'	'1-Alpha Hydroxylation of 25-Hydroxy Vitamin D (sIEC)'	'sIEC_25hvitd3[c] + sIEC_h[c] + sIEC_nadph[c] + sIEC_o2[c] -> sIEC_1a25dhvitd3[c] + sIEC_h2o[c] + sIEC_nadp[c] '	0	1000000	'1594.1'	'Vitamin D metabolism'	'MNXR94738'	''	''
'sIEC_25HVITD3tin[luI]'	'25-Hydroxyvitamin D3 Transport in Mitochondria (sIEC)'	'sIEC_25hvitd3[luI] -> sIEC_25hvitd3[c] '	0	1000000	[]	'Transport, extracellular'	''	''	''
'sIEC_2HCO3_NAt'	'Bicarbonate Transport (Na/Hco3 1:2 Symport) (sIEC)'	'2 sIEC_hco3[e] + sIEC_na1[e] <=> 2 sIEC_hco3[c] + sIEC_na1[c] '	-1000000	1000000	'57835.3 or 8671.1 or 57835.2 or 57835.1 or 57835.4'	'Transport, extracellular'	'MNXR94798'	''	''
'sIEC_34DHPHELAT1tc[luI]'	'Transport of 3, 4-Dihydroxy-L-Phenylalanine by Lat1 in Association with 4F2Hc, Across the Apical Surface of the Membranes (sIEC)'	'sIEC_34dhphe[luI] + sIEC_leu_L[c] -> sIEC_34dhphe[c] + sIEC_leu_L[luI] '	0	1000000	'8140.1 and 6520.1'	'Transport, extracellular'	''	''	''
'sIEC_34DHPHEt'	'3, 4-Dihydroxy-L-Phenylalanine Transport (sIEC)'	'sIEC_34dhphe[e] <=> sIEC_34dhphe[c] '	-1000000	1000000	'117247.1'	'Transport, extracellular'	'MNXR94838'	''	''
'sIEC_3HCO3_NAt'	'Symport of Bicarbonate and Sodium (sIEC)'	'3 sIEC_hco3[e] + sIEC_na1[e] <=> 3 sIEC_hco3[c] + sIEC_na1[c] '	-1000000	1000000	'57835.3 or 8671.1 or 57835.2 or 57835.1 or 57835.4'	'Transport, extracellular'	'MNXR94894'	''	''
'sIEC_3SALAOX'	'Cysteinesulfinic Acid Oxidase (sIEC)'	'2 sIEC_h[c] + sIEC_o2[c] + 2 sIEC_3sala[c] -> 2 sIEC_Lcyst[c] '	0	1000000	[]	'Taurine and hypotaurine metabolism'	'MNXR94979'	''	''
'sIEC_3SALATAi'	'3-Sulfino-Alanine Transaminase (Irreversible)3-Sulfino-Alanine Transaminase (Irreversible), Mitochondrial (sIEC)'	'sIEC_h[c] + sIEC_3sala[c] + sIEC_akg[c] -> sIEC_glu_L[c] + sIEC_3snpyr[c] '	0	1000000	'2805.1'	'Methionine and cysteine metabolism'	'MNXR94980'	''	'2.6.1.1'
'sIEC_3SPYRSP'	'3-Sulfinopyruvate Hydrolase (Spotaneous Reaction)3-Sulfinopyruvate Hydrolase (Spotaneous Reaction), Mitochondrial (sIEC)'	'sIEC_h2o[c] + sIEC_3snpyr[c] -> sIEC_h[c] + sIEC_pyr[c] + sIEC_so3[c] '	0	1000000	[]	'Methionine and cysteine metabolism'	'MNXR94981'	''	'3.13.1.-'
'sIEC_4ABUTtcn'	'Transport of GABA (sIEC)'	'sIEC_4abut[c] -> sIEC_4abut[n] '	0	1000000	[]	'Transport, nuclear'	'MNXR94993'	''	''
'sIEC_4ABUTtm'	'4-Aminobutanoate Mitochondrial Transport via Diffusion (sIEC)'	'sIEC_4abut[c] <=> sIEC_4abut[m] '	-1000000	1000000	[]	'Transport, mitochondrial'	'MNXR94993'	''	''
'sIEC_5AOPtm'	'5-Aminolevulinate Mitochondrial Transport (sIEC)'	'sIEC_5aop[c] <=> sIEC_5aop[m] '	-1000000	1000000	[]	'Transport, extracellular'	'MNXR95062'	''	''
'sIEC_5MTHFt2[luI]'	'5-Methyltetrahydrofolate Transport via Anion Exchange5-Methyltetrahydrofolate Transport via Anion Antiport (sIEC)'	'sIEC_5mthf[luI] + sIEC_oh1[c] <=> sIEC_5mthf[c] + sIEC_oh1[luI] '	-1000000	1000000	'6573.1 or 6573.2'	'Transport, extracellular'	''	''	''
'sIEC_5MTHFt[luI]'	'''5-Methyltetrahydrofolate Transport via Receptor Binding And Protolysis5-Methyltetrahydrofolate Transport via Anion Exchange5-Met...'' <Preview truncated at 128 characters>'	'sIEC_5mthf[luI] -> sIEC_5mthf[c] '	0	1000000	'2348.5 or 2348.3 or 2348.1 or 2348.6 or 2352.1 or 2348.4 or 2348.2'	'Transport, extracellular'	''	''	''
'sIEC_ABTArm'	'4-Aminobutyrate Transaminase, Reversible, Mitochondrial (sIEC)'	'sIEC_4abut[m] + sIEC_akg[m] <=> sIEC_glu_L[m] + sIEC_sucsal[m] '	-1000000	1000000	'18.1 or 18.2'	'Glutamate metabolism'	'MNXR95186'	'R01648'	'2.6.1.19'
'sIEC_ABUTD'	'Aminobutyraldehyde Dehydrogenase (sIEC)'	'sIEC_h2o[c] + sIEC_4abutn[c] + sIEC_nad[c] -> 2 sIEC_h[c] + sIEC_4abut[c] + sIEC_nadh[c] '	0	1000000	'223.1'	'Beta-Alanine metabolism'	'MNXR95191'	'R02549'	'1.2.1.-, 1.2.1.19, 1.2.1.3'
'sIEC_ACACT1r'	'Acetyl Coenzyme A C-Acetyltransferase, MitochondrialAcetyl Coenzyme A C-Acetyltransferase (sIEC)'	'2 sIEC_accoa[c] <=> sIEC_aacoa[c] + sIEC_coa[c] '	-1000000	1000000	'(3030.1 and 3032.1) or 38.1'	'Tryptophan metabolism'	'MNXR95194'	'R00238'	'2.3.1.9'
'sIEC_ACITL'	'ATP-Citrate Lyase (sIEC)'	'sIEC_coa[c] + sIEC_atp[c] + sIEC_cit[c] -> sIEC_accoa[c] + sIEC_adp[c] + sIEC_pi[c] + sIEC_oaa[c] '	0	1000000	'47.1 or 47.2'	'Citric acid cycle'	'MNXR95268'	'R00352'	'2.3.3.8, 4.1.3.6'
'sIEC_ACONT'	'Aconitate HydrataseAconitase (sIEC)'	'sIEC_cit[c] <=> sIEC_icit[c] '	-1000000	1000000	'50.1 or 48.1'	'Citric acid cycle'	'MNXR95384'	'R01324'	'4.2.1.3'
'sIEC_ACONTm'	'Aconitate Hydratase (sIEC)'	'sIEC_cit[m] <=> sIEC_icit[m] '	-1000000	1000000	'50.1 or 48.1'	'Citric acid cycle'	'MNXR95384'	'R01324'	'4.2.1.3'
'sIEC_ACP1_FMN_'	'Acid Phosphatase (FMN) (sIEC)'	'sIEC_h2o[c] + sIEC_fmn[c] -> sIEC_pi[c] + sIEC_ribflv[c] '	0	1000000	'52.1 or 52.3 or 52.2 or 55.1 or 51205.1 or 54.1'	'Vitamin B2 metabolism'	'MNXR68280'	''	'3.1.3.2'
'sIEC_ADA'	'Adenosine DeaminaseAdenosine Deaminase, Extracellular (sIEC)'	'sIEC_h[c] + sIEC_h2o[c] + sIEC_adn[c] -> sIEC_ins[c] + sIEC_nh4[c] '	0	1000000	'100.1'	'Purine catabolism'	'MNXR95432'	'R01560'	'3.5.4.4'
'sIEC_ADK1'	'Adenylate Kinase, MitochondrialAdenylate Kinase (sIEC)'	'sIEC_atp[c] + sIEC_amp[c] <=> 2 sIEC_adp[c] '	-1000000	1000000	'205.3 or 205.1 or 204.1 or 204.3 or 204.2 or 205.2'	'Nucleotide interconversion'	'MNXR95450'	'R00127'	'2.7.4.3'
'sIEC_ADK3'	'Adentylate Kinase (GTP)Adentylate Kinase (GTP) (sIEC)'	'sIEC_amp[c] + sIEC_gtp[c] <=> sIEC_adp[c] + sIEC_gdp[c] '	-1000000	1000000	'26289.1 or 26289.2'	'Nucleotide interconversion'	'MNXR95452'	''	'2.7.4.10, 2.7.4.4'
'sIEC_ADMDC'	'Adenosylmethionine Decarboxylase (sIEC)'	'sIEC_h[c] + sIEC_amet[c] -> sIEC_ametam[c] + sIEC_co2[c] '	0	1000000	'262.1'	'Arginine and proline metabolism'	'MNXR95455'	'R00178'	'4.1.1.50'
'sIEC_ADNK1'	'Adenosine Kinase, MitochondrialAdenosine Kinase (sIEC)'	'sIEC_atp[c] + sIEC_adn[c] -> sIEC_h[c] + sIEC_adp[c] + sIEC_amp[c] '	0	1000000	[]	'Nucleotide interconversion'	'MNXR95456'	'R00185'	'2.7.1.20, 2.7.1.74'
'sIEC_ADNK3'	'Adenosine Kinase (sIEC)'	'sIEC_adn[c] + sIEC_gtp[c] -> sIEC_h[c] + sIEC_amp[c] + sIEC_gdp[c] '	0	1000000	[]	'Purine synthesis'	'MNXR95457'	''	''
'sIEC_ADNK4'	'Adenosine Kinase (sIEC)'	'sIEC_adn[c] + sIEC_dgtp[c] -> sIEC_h[c] + sIEC_amp[c] + sIEC_dgdp[c] '	0	1000000	[]	'Purine synthesis'	'MNXR95458'	''	''
'sIEC_ADNt'	'''Adenosine Faciliated Transport in CytosolAdenosine Transport (Na/Adn Symport)Adenosine Faciliated Transport from LysosomeAdenosi...'' <Preview truncated at 128 characters>'	'sIEC_adn[e] <=> sIEC_adn[c] '	-1000000	1000000	'3177.1 or 2030.1'	'Transport, extracellular'	'MNXR95460'	''	''
'sIEC_ADNt4[luI]'	'Adenosine Transport (Na/Adn Symport) (sIEC)'	'sIEC_na1[luI] + sIEC_adn[luI] -> sIEC_na1[c] + sIEC_adn[c] '	0	1000000	'9154.2 or 9154.1 or 64078.1 or 9153.1'	'Transport, extracellular'	''	''	''
'sIEC_ADNt5le[luI]'	'Adenosine Transport (1:2 Na/Adn Symport) (sIEC)'	'2 sIEC_na1[luI] + sIEC_adn[luI] -> 2 sIEC_na1[c] + sIEC_adn[c] '	0	1000000	'64078.1'	'Transport, extracellular'	''	''	''
'sIEC_ADNt[luI]'	'''Adenosine Faciliated Transport in CytosolAdenosine Transport (Na/Adn Symport)Adenosine Faciliated Transport from LysosomeAdenosi...'' <Preview truncated at 128 characters>'	'sIEC_adn[luI] <=> sIEC_adn[c] '	-1000000	1000000	'3177.1 or 2030.1'	'Transport, extracellular'	''	''	''
'sIEC_ADPRDP'	'ADPribose Diphosphatase (sIEC)'	'sIEC_h2o[c] + sIEC_adprib[c] -> 2 sIEC_h[c] + sIEC_amp[c] + sIEC_r5p[c] '	0	1000000	'11164.1'	'Nucleotide interconversion'	'MNXR95480'	''	'3.6.1.13'
'sIEC_ADPT'	'Adenine Phosphoribosyltransferase (sIEC)'	'sIEC_ade[c] + sIEC_prpp[c] -> sIEC_amp[c] + sIEC_ppi[c] '	0	1000000	'353.1'	'Nucleotide salvage pathway'	'MNXR95482'	'R00190'	'2.4.2.7, 2.4.2.8'
'sIEC_ADSL1'	'Adenylosuccinate Lyase (sIEC)'	'sIEC_dcamp[c] -> sIEC_amp[c] + sIEC_fum[c] '	0	1000000	'158.1 or 158.2'	'Nucleotide interconversion'	''	''	'4.3.2.2'
'sIEC_ADSL2'	'Adenylosuccinate Lyase (sIEC)'	'sIEC_25aics[c] -> sIEC_fum[c] + sIEC_aicar[c] '	0	1000000	'158.1 or 158.2'	'Purine synthesis'	''	''	'4.3.2.2'
'sIEC_ADSS'	'Adenylosuccinate Synthase (sIEC)'	'sIEC_gtp[c] + sIEC_asp_L[c] + sIEC_imp[c] -> 2 sIEC_h[c] + sIEC_pi[c] + sIEC_gdp[c] + sIEC_dcamp[c] '	0	1000000	'159.1 or 122622.1 or 122622.2'	'Nucleotide interconversion'	'MNXR95495'	'R01135'	'6.3.4.4'
'sIEC_AGPAT1'	'1-Acylglycerol-3-Phosphate O-Acyltransferase 1 (sIEC)'	'sIEC_Rtotal2coa[c] + sIEC_alpa_hs[c] -> sIEC_coa[c] + sIEC_pa_hs[c] '	0	1000000	'10555.1 or 137964.1 or 56895.1 or 56894.2 or 56894.1 or 55326.1 or 10554.1 or 129642.1'	'Triacylglycerol synthesis'	''	''	'2.3.1.51'
'sIEC_AHC'	'''S-Adenosyl-L-Homocysteine Intracellular DiffusionDiffusion of S-Adenosyl-L-HomocysteineTransport of S-Adenosyl-L-HomocysteineAde...'' <Preview truncated at 128 characters>'	'sIEC_h2o[c] + sIEC_ahcys[c] <=> sIEC_adn[c] + sIEC_hcys_L[c] '	-1000000	1000000	[]	'Methionine and cysteine metabolism'	'MNXR578'	''	'3.3.1.1'
'sIEC_AHCYStd'	'Diffusion of S-Adenosyl-L-Homocysteine (sIEC)'	'sIEC_ahcys[m] <=> sIEC_ahcys[c] '	-1000000	1000000	[]	'Methionine and cysteine metabolism'	''	''	''
'sIEC_AICART'	'Phosphoribosylaminoimidazolecarboxamide Formyltransferase (sIEC)'	'sIEC_aicar[c] + sIEC_10fthf[c] <=> sIEC_fprica[c] + sIEC_thf[c] '	-1000000	1000000	'471.1'	'Purine synthesis'	'MNXR95639'	'R04560'	'2.1.2.3'
'sIEC_AIRCr'	'Phosphoribosylaminoimidazole Carboxylase (sIEC)'	'sIEC_co2[c] + sIEC_air[c] <=> sIEC_h[c] + sIEC_5aizc[c] '	-1000000	1000000	'10606.1'	'Purine synthesis'	'MNXR95646'	''	'4.1.1.21'
'sIEC_AKGDm'	'2-Oxoglutarate Dehydrogenase (sIEC)'	'sIEC_akg[m] + sIEC_coa[m] + sIEC_nad[m] -> sIEC_co2[m] + sIEC_nadh[m] + sIEC_succoa[m] '	0	1000000	'(4967.2 and 1738.1 and 8050.1 and 1743.1) or (4967.1 and 1738.1 and 8050.1 and 1743.1)'	'Citric acid cycle'	'MNXR95655'	'R08549'	'1.2.1.52, 1.2.4.2, 1.8.1.4, 2.3.1.61'
'sIEC_AKGMALtm'	'Alpha-Ketoglutarate/Malate Transporter (sIEC)'	'sIEC_akg[m] + sIEC_mal_L[c] <=> sIEC_akg[c] + sIEC_mal_L[m] '	-1000000	1000000	'8402.1 or 1468.1'	'Transport, mitochondrial'	'MNXR95659'	''	''
'sIEC_ALA-DTDe'	'Secretion of D-Alanine (sIEC)'	'sIEC_ala_D[c] -> sIEC_ala_D[e] '	0	1000000	[]	'Transport, extracellular'	''	''	''
'sIEC_ALAASNNaEx[luI]'	'L-Alanine/L-Asparagine Na-Dependent Exchange (Ala-L In) (sIEC)'	'sIEC_na1[luI] + sIEC_ala_L[luI] + sIEC_asn_L[c] -> sIEC_na1[c] + sIEC_ala_L[c] + sIEC_asn_L[luI] '	0	1000000	'6510.1'	'Transport, extracellular'	''	''	''
'sIEC_ALACYSNaEx'	'L-Alanine/L-Cysteine Na-Dependent Exchange (Ala-L In) (sIEC)'	'sIEC_na1[e] + sIEC_ala_L[e] + sIEC_cys_L[c] -> sIEC_na1[c] + sIEC_ala_L[c] + sIEC_cys_L[e] '	0	1000000	'6509.1 or 6510.1'	'Transport, extracellular'	'MNXR95683'	''	''
'sIEC_ALACYSNaEx[luI]'	'L-Alanine/L-Cysteine Na-Dependent Exchange (Ala-L In) (sIEC)'	'sIEC_na1[luI] + sIEC_ala_L[luI] + sIEC_cys_L[c] -> sIEC_na1[c] + sIEC_ala_L[c] + sIEC_cys_L[luI] '	0	1000000	'6509.1 or 6510.1'	'Transport, extracellular'	''	''	''
'sIEC_ALADGLNexR'	'L-Alanine/Glutamine Reversible Antiport (sIEC)'	'sIEC_ala_D[e] + sIEC_gln_L[c] <=> sIEC_ala_D[c] + sIEC_gln_L[e] '	-1000000	1000000	'56301.1 and 6520.1'	'Transport, extracellular'	'MNXR95685'	''	''
'sIEC_ALADGLYexR'	'D-Alanine/Glycine Reversible Antiport (sIEC)'	'sIEC_ala_D[e] + sIEC_gly[c] <=> sIEC_ala_D[c] + sIEC_gly[e] '	-1000000	1000000	'56301.1 and 6520.1'	'Transport, extracellular'	'MNXR95686'	''	''
'sIEC_DALAt2r[luI]'	'D-Alanine Transport via Proton Symport (sIEC)'	'sIEC_h[luI] + sIEC_ala_D[luI] -> sIEC_h[c] + sIEC_ala_D[c] '	0	1000000	'206358.1'	'Transport, extracellular'	''	''	''
'sIEC_ALAGLNNaEx[luI]'	'L-Alanine/L-Glutamine Na-Dependent Exchange (Ala-L In) (sIEC)'	'sIEC_na1[luI] + sIEC_ala_L[luI] + sIEC_gln_L[c] -> sIEC_na1[c] + sIEC_ala_L[c] + sIEC_gln_L[luI] '	0	1000000	'6510.1'	'Transport, extracellular'	''	''	''
'sIEC_ALAGLNexR'	'L-Alanine/Glutamine Reversible Antiport (sIEC)'	'sIEC_ala_L[e] + sIEC_gln_L[c] <=> sIEC_ala_L[c] + sIEC_gln_L[e] '	-1000000	1000000	'6520.1 and 56301.1'	'Transport, extracellular'	'MNXR95689'	''	''
'sIEC_ALAGLYexR'	'L-Alanine/Glycine Reversible Antiport (sIEC)'	'sIEC_ala_L[e] + sIEC_gly[c] <=> sIEC_ala_L[c] + sIEC_gly[e] '	-1000000	1000000	'56301.1 and 6520.1'	'Transport, extracellular'	'MNXR95691'	''	''
'sIEC_r1571'	'Amino Acid-Polyamine-Organocation (Apc) Tcdb:2.A.3.8.1 (sIEC)'	'sIEC_ala_L[e] + sIEC_ile_L[c] -> sIEC_ala_L[c] + sIEC_ile_L[e] '	0	1000000	'8140.1'	'Transport, extracellular'	'MNXR105528'	''	''
'sIEC_ALAt2r[luI]'	'L-Alanine Reversible Transport via Proton Symport (sIEC)'	'sIEC_h[luI] + sIEC_ala_L[luI] -> sIEC_h[c] + sIEC_ala_L[c] '	0	1000000	'153201.1 or 206358.1'	'Transport, extracellular'	''	''	''
'sIEC_r1562'	'Amino Acid-Polyamine-Organocation (Apc) Tcdb:2.A.3.8.1 (sIEC)'	'sIEC_ala_L[e] + sIEC_phe_L[c] -> sIEC_ala_L[c] + sIEC_phe_L[e] '	0	1000000	'8140.1'	'Transport, extracellular'	'MNXR105519'	''	''
'sIEC_ALASERNaEx'	'L-Alanine/L-Serine Na-Dependent Exchange (Ala-L In) (sIEC)'	'sIEC_na1[e] + sIEC_ala_L[e] + sIEC_ser_L[c] -> sIEC_na1[c] + sIEC_ala_L[c] + sIEC_ser_L[e] '	0	1000000	'6509.1 or 6510.1'	'Transport, extracellular'	'MNXR95694'	''	''
'sIEC_ALASERNaEx[luI]'	'L-Alanine/L-Serine Na-Dependent Exchange (Ala-L In) (sIEC)'	'sIEC_na1[luI] + sIEC_ala_L[luI] + sIEC_ser_L[c] -> sIEC_na1[c] + sIEC_ala_L[c] + sIEC_ser_L[luI] '	0	1000000	'6509.1 or 6510.1'	'Transport, extracellular'	''	''	''
'sIEC_ALASm'	'5-Aminolevulinate Synthase (sIEC)'	'sIEC_succoa[m] + sIEC_h[m] + sIEC_gly[m] -> sIEC_5aop[m] + sIEC_coa[m] + sIEC_co2[m] '	0	1000000	'212.1 or 23464.1 or 211.2 or 211.1'	'Glycine, serine, alanine, and threonine metabolism'	'MNXR95695'	'R00830'	'2.3.1.37'
'sIEC_ALATA_L'	'L-Alanine Transaminase (sIEC)'	'sIEC_akg[c] + sIEC_ala_L[c] <=> sIEC_glu_L[c] + sIEC_pyr[c] '	-1000000	1000000	'2875.1 or 84706.1'	'Glutamate metabolism'	'MNXR95698'	'R00258'	'2.6.1.2'
'sIEC_ALATHRNaEx'	'L-Alanine/L-Threonine Na-Dependent Exchange (Ala-L In) (sIEC)'	'sIEC_na1[e] + sIEC_ala_L[e] + sIEC_thr_L[c] -> sIEC_na1[c] + sIEC_ala_L[c] + sIEC_thr_L[e] '	0	1000000	'6509.1 or 6510.1'	'Transport, extracellular'	'MNXR95700'	''	''
'sIEC_ALATHRNaEx[luI]'	'L-Alanine/L-Threonine Na-Dependent Exchange (Ala-L In) (sIEC)'	'sIEC_na1[luI] + sIEC_ala_L[luI] + sIEC_thr_L[c] -> sIEC_na1[c] + sIEC_ala_L[c] + sIEC_thr_L[luI] '	0	1000000	'6509.1 or 6510.1'	'Transport, extracellular'	''	''	''
'sIEC_ALAt4'	'Alanine-Sodium Symporter (sIEC)'	'sIEC_na1[e] + sIEC_ala_L[e] -> sIEC_na1[c] + sIEC_ala_L[c] '	0	1000000	'54407.1 or 6542.1 or 11254.1 or 6541.1 or 81539.1 or 55089.1 or 84889.1 or (340024.1 and 57393.1) or (340024.1 and 59272.1)'	'Transport, extracellular'	'MNXR95692'	''	''
'sIEC_ALAt4[luI]'	'Alanine-Sodium Symporter (sIEC)'	'sIEC_na1[luI] + sIEC_ala_L[luI] -> sIEC_na1[c] + sIEC_ala_L[c] '	0	1000000	'54407.1 or 6542.1 or 11254.1 or 6541.1 or 81539.1 or 55089.1 or 84889.1 or (340024.1 and 57393.1) or (340024.1 and 59272.1)'	'Transport, extracellular'	''	''	''
'sIEC_r1918'	'Y+Lat2 Utilized Transport (sIEC)'	'sIEC_na1[e] + sIEC_ala_L[e] + sIEC_arg_L[c] -> sIEC_na1[c] + sIEC_ala_L[c] + sIEC_arg_L[e] '	0	1000000	'9057.1'	'Transport, extracellular'	'MNXR105830'	''	''
'sIEC_ALAyLATthc'	'Transport of Alanine by Y+Lat1 Or Y+Lat2 with Symporter of H (sIEC)'	'sIEC_ala_L[e] + sIEC_arg_L[c] + sIEC_h[e] -> sIEC_h[c] + sIEC_ala_L[c] + sIEC_arg_L[e] '	0	1000000	'(6520.1 and 9057.1) or (9056.1 and 6520.1)'	'Transport, extracellular'	'MNXR95707'	''	''
'sIEC_LNLNCAt[luI]'	'Fatty Acid Transport via Diffusion (sIEC)'	'sIEC_lnlnca[luI] -> sIEC_lnlnca[c] '	0	1000000	'10998.1'	'Transport, extracellular'	''	''	''
'sIEC_LNLNCACPT1'	'Carnitine O-Palmitoyltransferase (sIEC)'	'sIEC_crn[c] + sIEC_lnlncacoa[c] <=> sIEC_coa[c] + sIEC_lnlncacrn[c] '	-1000000	1000000	'1375.1 or 1375.3 or 1375.4 or 126129.1 or 1374.1 or 1375.2'	'Fatty acid oxidation'	'MNXR101108'	''	''
'sIEC_LNLNCACRNt'	'Transport into the Mitochondria (Carnitine) (sIEC)'	'sIEC_lnlncacrn[c] <=> sIEC_lnlncacrn[m] '	-1000000	1000000	'788.1'	'Fatty acid oxidation'	'MNXR101109'	''	''
'sIEC_LNLNCACPT2'	'Carnitine Transferase (sIEC)'	'sIEC_coa[m] + sIEC_lnlncacrn[m] <=> sIEC_crn[m] + sIEC_lnlncacoa[m] '	-1000000	1000000	'1376.1'	'Fatty acid oxidation'	'MNXR101108'	''	''
'sIEC_AMETtd'	'Diffusion of S-Adenosyl-L-Methionine (sIEC)'	'sIEC_amet[c] <=> sIEC_amet[m] '	-1000000	1000000	[]	'Transport, extracellular'	''	''	''
'sIEC_AMY1e[luI]'	'Alpha-Amylase, Extracellular (Strch1 -> Strch2) (sIEC)'	'8 sIEC_h2o[luI] + sIEC_strch1[luI] -> 8 sIEC_glc_D[luI] + sIEC_strch2[luI] '	0	1000000	'6520.1 or 280.1 or 278.1 or 276.1 or 277.1 or (6519.1 and 11136.1) or 276.2 or 279.1'	'Starch and sucrose metabolism'	''	''	''
'sIEC_AMY2e[luI]'	'Alpha-Amylase, Extracellular (Glygn2 -> Glygn4) (sIEC)'	'8 sIEC_h2o[luI] + sIEC_glygn2[luI] -> 8 sIEC_glc_D[luI] + sIEC_glygn4[luI] '	0	1000000	'6520.1 or 280.1 or 278.1 or 276.1 or 277.1 or (6519.1 and 11136.1) or 276.2 or 279.1'	'Starch and sucrose metabolism'	''	''	''
'sIEC_ARACHDt2[luI]'	'Fatty Acid Transport via Diffusion (sIEC)'	'sIEC_arachd[luI] -> sIEC_arachd[c] '	0	1000000	'10998.1'	'Transport, extracellular'	''	''	''
'sIEC_ARACHFATPc[luI]'	'Uptake of Arachidate (sIEC)'	'sIEC_coa[c] + sIEC_atp[c] + sIEC_arach[luI] -> sIEC_amp[c] + sIEC_ppi[c] + sIEC_arachcoa[c] '	0	1000000	[]	'Transport, extracellular'	''	''	''
'sIEC_ARACHCPT1'	'Carnitine Transferase (sIEC)'	'sIEC_crn[c] + sIEC_arachcoa[c] <=> sIEC_coa[c] + sIEC_arachcrn[c] '	-1000000	1000000	'1375.3 or 1374.1 or 1375.2 or 1375.4 or 1375.1 or 126129.1'	'Fatty acid oxidation'	'MNXR95915'	''	''
'sIEC_ARACHCRNt'	'Transport into the Mitochondria (Carnitine) (sIEC)'	'sIEC_arachcrn[c] <=> sIEC_arachcrn[m] '	-1000000	1000000	'788.1'	'Transport, extracellular'	'MNXR95916'	''	''
'sIEC_ARACHCPT2'	'Carnitine Transferase (sIEC)'	'sIEC_coa[m] + sIEC_arachcrn[m] <=> sIEC_crn[m] + sIEC_arachcoa[m] '	-1000000	1000000	'1376.1'	'Fatty acid oxidation'	'MNXR95915'	''	''
'sIEC_r2017[luI]'	'Amino Acid-Polyamine-Organocation (Apc) Tcdb:2.A.3.8.15 (sIEC)'	'sIEC_leu_L[c] + sIEC_arg_L[luI] -> sIEC_leu_L[luI] + sIEC_arg_L[c] '	0	1000000	'11136.1'	'Transport, extracellular'	''	''	''
'sIEC_ARGN'	'Arginase, MitochondrialArginaseTransport by Y+Lat-2 into Extracellular Space (sIEC)'	'sIEC_h2o[c] + sIEC_arg_L[c] -> sIEC_orn[c] + sIEC_urea[c] '	0	1000000	'384.1'	'Urea cycle'	'MNXR95945'	'R00551'	'3.5.3.1'
'sIEC_ARGNm'	'Arginase, Mitochondrial (sIEC)'	'sIEC_h2o[m] + sIEC_arg_L[m] -> sIEC_urea[m] + sIEC_orn[m] '	0	1000000	'384.1'	'Urea cycle'	'MNXR95945'	'R00551'	'3.5.3.1'
'sIEC_ARGSL'	'Argininosuccinate Lyase (sIEC)'	'sIEC_argsuc[c] <=> sIEC_fum[c] + sIEC_arg_L[c] '	-1000000	1000000	'435.1'	'Alanine and aspartate metabolism'	'MNXR95948'	'R01086'	'4.3.2.1'
'sIEC_ARGSS'	'Argininosuccinate Synthase (sIEC)'	'sIEC_atp[c] + sIEC_asp_L[c] + sIEC_citr_L[c] -> sIEC_h[c] + sIEC_amp[c] + sIEC_ppi[c] + sIEC_argsuc[c] '	0	1000000	'445.1 or 445.2'	'Alanine and aspartate metabolism'	'MNXR95949'	'R01954'	'6.3.4.5'
'sIEC_ARGtm'	'Arginine Mitochondrial Transport via Ornithine Carrier (sIEC)'	'sIEC_h[m] + sIEC_arg_L[c] <=> sIEC_h[c] + sIEC_arg_L[m] '	-1000000	1000000	'83884.1 or 10166.1'	'Transport, mitochondrial'	'MNXR95954'	''	''
'sIEC_C204CPT1'	'Carnitine C20:4 Transferase (sIEC)'	'sIEC_crn[c] + sIEC_arachdcoa[c] <=> sIEC_coa[c] + sIEC_arachdcrn[c] '	-1000000	1000000	'1374.1 or 1375.4 or 1375.1 or 1375.3 or 1375.2 or 126129.1'	'Fatty acid oxidation'	'MNXR96400'	''	''
'sIEC_C204CRNt'	'Arachidonic Acid Transport into the Mitochondria (sIEC)'	'sIEC_arachdcrn[c] <=> sIEC_arachdcrn[m] '	-1000000	1000000	'788.1'	'Transport, extracellular'	'MNXR96401'	''	''
'sIEC_C204CPT2'	'Arachidonic Acid Transport into the Mitochondria (sIEC)'	'sIEC_coa[m] + sIEC_arachdcrn[m] <=> sIEC_crn[m] + sIEC_arachdcoa[m] '	-1000000	1000000	'1376.1'	'Fatty acid oxidation'	'MNXR96400'	''	''
'sIEC_ASCBSVCTtc[luI]'	'Transport of L-Ascorbate by Svct1 Or Svct2 Transporter (sIEC)'	'sIEC_h2o[c] + 2 sIEC_na1[luI] + sIEC_atp[c] + sIEC_ascb_L[luI] -> sIEC_h[c] + 2 sIEC_na1[c] + sIEC_adp[c] + sIEC_pi[c] + sIEC_ascb_L[c] '	0	1000000	'9963.1 or 9962.1'	'Transport, extracellular'	''	''	''
'sIEC_ASCBt'	'L-Ascorbate Transport via Facilitated DiffusionL-Ascorbate Transport via Proton Symport (sIEC)'	'sIEC_ascb_L[e] <=> sIEC_ascb_L[c] '	-1000000	1000000	[]	'Transport, extracellular'	'MNXR96048'	''	''
'sIEC_ASNALANaEx[luI]'	'L-Alanine/L-Asparagine Na-Dependent Exchange (Asn-L In) (sIEC)'	'sIEC_ala_L[c] + sIEC_na1[luI] + sIEC_asn_L[luI] -> sIEC_na1[c] + sIEC_ala_L[luI] + sIEC_asn_L[c] '	0	1000000	'6510.1'	'Transport, extracellular'	''	''	''
'sIEC_ASNt4[luI]'	'L-Asparagine Transport in via Sodium Symport (sIEC)'	'sIEC_na1[luI] + sIEC_asn_L[luI] -> sIEC_na1[c] + sIEC_asn_L[c] '	0	1000000	'81539.1 or 11254.1 or 54407.1 or 55089.1 or (340024.1 and 57393.1) or (340024.1 and 59272.1)'	'Transport, extracellular'	''	''	''
'sIEC_ASNCYSNaEx[luI]'	'L-Cysteine/L-Asparagine Na-Dependent Exchange (Asn-L In) (sIEC)'	'sIEC_na1[luI] + sIEC_asn_L[luI] + sIEC_cys_L[c] -> sIEC_na1[c] + sIEC_asn_L[c] + sIEC_cys_L[luI] '	0	1000000	'6510.1'	'Transport, extracellular'	''	''	''
'sIEC_ASNGLNNaEx[luI]'	'L-Glutamine/L-Asparagine Na-Dependent Exchange (Asn-L In) (sIEC)'	'sIEC_na1[luI] + sIEC_asn_L[luI] + sIEC_gln_L[c] -> sIEC_na1[c] + sIEC_asn_L[c] + sIEC_gln_L[luI] '	0	1000000	'6510.1'	'Transport, extracellular'	''	''	''
'sIEC_r1656'	'Amino Acid-Polyamine-Organocation (Apc) Tcdb:2.A.3.8.1 (sIEC)'	'sIEC_ile_L[c] + sIEC_asn_L[e] -> sIEC_asn_L[c] + sIEC_ile_L[e] '	0	1000000	'8140.1'	'Transport, extracellular'	'MNXR105600'	''	''
'sIEC_ASNPHELAT2tc'	'''transport of L-Asparagine into the cell and efflux of L-Phenylalanine out of the cell by LAT2 on the basolateral surfaces of kid...'' <Preview truncated at 128 characters>'	'sIEC_phe_L[c] + sIEC_asn_L[e] -> sIEC_asn_L[c] + sIEC_phe_L[e] '	0	1000000	'(23428.1 and 6520.1)'	'Transport, extracellular'	'MNXR96058'	''	''
'sIEC_ASNSERNaEx[luI]'	'L-Serine/L-Asparagine Na-Dependent Exchange (Asn-L In) (sIEC)'	'sIEC_na1[luI] + sIEC_asn_L[luI] + sIEC_ser_L[c] -> sIEC_na1[c] + sIEC_asn_L[c] + sIEC_ser_L[luI] '	0	1000000	'6510.1'	'Transport, extracellular'	''	''	''
'sIEC_ASNt4'	'L-Asparagine Transport in via Sodium Symport (sIEC)'	'sIEC_na1[e] + sIEC_asn_L[e] -> sIEC_na1[c] + sIEC_asn_L[c] '	0	1000000	'81539.1 or 11254.1 or 54407.1 or 55089.1 or (340024.1 and 57393.1) or (340024.1 and 59272.1)'	'Transport, extracellular'	'MNXR96057'	''	''
'sIEC_ASNTHRNaEx[luI]'	'L-Threonine/L-Asparagine Na-Dependent Exchange (Asn-L In) (sIEC)'	'sIEC_na1[luI] + sIEC_asn_L[luI] + sIEC_thr_L[c] -> sIEC_na1[c] + sIEC_asn_L[c] + sIEC_thr_L[luI] '	0	1000000	'6510.1'	'Transport, extracellular'	''	''	''
'sIEC_ASPCTr'	'Aspartate Carbamoyltransferase (Reversible) (sIEC)'	'sIEC_asp_L[c] + sIEC_cbp[c] <=> sIEC_h[c] + sIEC_pi[c] + sIEC_cbasp[c] '	-1000000	1000000	'790.1'	'Pyrimidine synthesis'	''	''	'2.1.3.2'
'sIEC_ASPDTDe'	'D-Aspartate Transport, Extracellular (sIEC)'	'sIEC_asp_D[c] <=> sIEC_asp_D[e] '	-1000000	1000000	[]	'Transport, extracellular'	'MNXR96081'	''	''
'sIEC_ASPDt6[luI]'	'D-Aspartate Transport via Na, H Symport And K Antiport (sIEC)'	'3 sIEC_na1[luI] + sIEC_h[luI] + sIEC_asp_D[luI] + sIEC_k[c] -> sIEC_h[c] + 3 sIEC_na1[c] + sIEC_asp_D[c] + sIEC_k[luI] '	0	1000000	'6511.1 or 6505.1 or 6507.1 or 6506.1 or 6512.1'	'Transport, extracellular'	''	''	''
'sIEC_ASPGLUm'	'Aspartate-Glutamate Mitochondrial Shuttle (sIEC)'	'sIEC_h[c] + sIEC_glu_L[c] + sIEC_asp_L[m] <=> sIEC_glu_L[m] + sIEC_asp_L[c] + sIEC_h[m] '	-1000000	1000000	'8604.1 or 10165.1'	'Pentose phosphate pathway'	'MNXR96084'	''	''
'sIEC_ASPPROASCT1'	'Aspartate Intake by System Asct-1 Transporter (sIEC)'	'sIEC_na1[e] + sIEC_asp_L[e] + sIEC_pro_L[c] -> sIEC_na1[c] + sIEC_asp_L[c] + sIEC_pro_L[e] '	0	1000000	'6509.1'	'Transport, extracellular'	'MNXR96096'	''	''
'sIEC_ASPTA'	'Aspartate TransaminaseAspartate Transaminase (sIEC)'	'sIEC_akg[c] + sIEC_asp_L[c] <=> sIEC_glu_L[c] + sIEC_oaa[c] '	-1000000	1000000	'2806.1'	'Alanine and aspartate metabolism'	'MNXR96079'	'R00355'	'2.6.1.1'
'sIEC_ASPTAm'	'Aspartate Transaminase (sIEC)'	'sIEC_akg[m] + sIEC_asp_L[m] <=> sIEC_glu_L[m] + sIEC_oaa[m] '	-1000000	1000000	'2806.1'	'Alanine and aspartate metabolism'	'MNXR96079'	'R00355'	'2.6.1.1'
'sIEC_ASPt6[luI]'	'L-Aspartate Transport via Na, H Symport And K Antiport (sIEC)'	'3 sIEC_na1[luI] + sIEC_h[luI] + sIEC_k[c] + sIEC_asp_L[luI] -> sIEC_h[c] + 3 sIEC_na1[c] + sIEC_asp_L[c] + sIEC_k[luI] '	0	1000000	'6511.1 or 6505.1 or 6507.1 or 6506.1 or 6512.1'	'Transport, extracellular'	''	''	''
'sIEC_ASPte'	'Diffusion of Aspartate into Blood (sIEC)'	'sIEC_asp_L[c] -> sIEC_asp_L[e] '	0	1000000	[]	'Transport, extracellular'	'MNXR96107'	''	''
'sIEC_ATPtm'	'ADP/ATP Transporter, Mitochondrial (sIEC)'	'sIEC_adp[c] + sIEC_atp[m] -> sIEC_atp[c] + sIEC_adp[m] '	0	1000000	'291.1 or 293.1 or 292.1'	'Transport, mitochondrial'	'MNXR96123'	'R00124'	'2.7.4.6'
'sIEC_BALAPAT1tc[luI]'	'Transport of Beta Alanine by Pat1 in Renal And Intestinal CellsTransport of 3-Ureidopropionate (sIEC)'	'sIEC_h[luI] + sIEC_ala_B[luI] -> sIEC_h[c] + sIEC_ala_B[c] '	0	1000000	'206358.1'	'Transport, extracellular'	''	''	''
'sIEC_BGLUGCHe[luI]'	'Binding of Betaglucans with Glycocholate (sIEC)'	'sIEC_bglc[luI] + sIEC_gchola[luI] -> sIEC_glgchlo[luI] '	0	1000000	[]	'Dietary fiber binding'	''	''	''
'sIEC_BGLUTCHLe[luI]'	'Binding of Betaglucans with Taurocholate (sIEC)'	'sIEC_bglc[luI] + sIEC_tchola[luI] -> sIEC_gltcho[luI] '	0	1000000	[]	'Dietary fiber binding'	''	''	''
'sIEC_BGLUTDECHOe[luI]'	'Binding of Betaglucans with Taurodeoxycholate (sIEC)'	'sIEC_bglc[luI] + sIEC_tdechola[luI] -> sIEC_gltdechol[luI] '	0	1000000	[]	'Dietary fiber binding'	''	''	''
'sIEC_BIDGLCURr'	'Bilirubin Di-Glucuronide Production (sIEC)'	'sIEC_bilglcur[r] + sIEC_udpglcur[r] -> sIEC_udp[r] + sIEC_bildglcur[r] '	0	1000000	'54576.1'	'Heme degradation'	''	''	''
'sIEC_BILDGLCURtr'	'Glucuronidated Compound Transport (sIEC)'	'sIEC_bildglcur[c] <=> sIEC_bildglcur[r] '	-1000000	1000000	[]	'Transport, extracellular'	'MNXR96253'	''	''
'sIEC_BILDGLCURte[luI]'	'Bilirubin Beta-Diglucuronide Transport Mdr (sIEC)'	'sIEC_h2o[c] + sIEC_atp[c] + sIEC_bildglcur[c] -> sIEC_h[c] + sIEC_adp[c] + sIEC_pi[c] + sIEC_bildglcur[luI] '	0	1000000	'4363.1 or 1244.1 or 8714.1'	'Transport, extracellular'	''	''	''
'sIEC_BILGLCURtr'	'Glucuronidated Compound Transport (sIEC)'	'sIEC_bilglcur[c] <=> sIEC_bilglcur[r] '	-1000000	1000000	[]	'Transport, extracellular'	'MNXR96257'	''	''
'sIEC_BILGLCURte[luI]'	'Bilirubin Monoglucuronide Transport Mdr (sIEC)'	'sIEC_h2o[c] + sIEC_atp[c] + sIEC_bilglcur[c] -> sIEC_h[c] + sIEC_adp[c] + sIEC_pi[c] + sIEC_bilglcur[luI] '	0	1000000	'4363.1'	'Transport, extracellular'	''	''	''
'sIEC_BILIRED'	'NAD (P)H Biliverdin Reductase (sIEC)'	'sIEC_h[c] + sIEC_nadph[c] + sIEC_biliverd[c] -> sIEC_nadp[c] + sIEC_bilirub[c] '	0	1000000	'645.1 or 644.1'	'Heme degradation'	'MNXR96259'	'R02393'	'1.3.1.24'
'sIEC_BILIRUBtr'	'Lipid, Flip-Flop Intracellular Transport (sIEC)'	'sIEC_bilirub[c] <=> sIEC_bilirub[r] '	-1000000	1000000	[]	'Transport, endoplasmic reticular'	'MNXR96262'	''	''
'sIEC_BTNt3i[luI]'	'Biotin Transport via Sodium SymportBiotin Transport via Sodium Symport (sIEC)'	'sIEC_h2o[c] + 2 sIEC_na1[luI] + sIEC_atp[c] + sIEC_btn[luI] -> sIEC_h[c] + 2 sIEC_na1[c] + sIEC_adp[c] + sIEC_pi[c] + sIEC_btn[c] '	0	1000000	'8884.1'	'Transport, extracellular'	''	''	''
'sIEC_BTNt4i[luI]'	'Biotin Uptake (Antiport) (sIEC)'	'sIEC_h[c] + sIEC_btn[luI] -> sIEC_h[luI] + sIEC_btn[c] '	0	1000000	'80704.1'	'Transport, extracellular'	''	''	''
'sIEC_C14STRr'	'C-14 Sterol Reductase (sIEC)'	'sIEC_h[r] + sIEC_44mctr[r] + sIEC_nadph[r] -> sIEC_44mzym[r] + sIEC_nadp[r] '	0	1000000	'7108.1'	'Cholesterol metabolism'	'MNXR96383'	''	''
'sIEC_C160CPT1'	'Production of Palmitoylcarnitine (sIEC)'	'sIEC_crn[c] + sIEC_pmtcoa[c] <=> sIEC_coa[c] + sIEC_pmtcrn[c] '	-1000000	1000000	'126129.1 or 1375.3 or 1374.1 or 1375.2 or 1375.1'	'Fatty acid oxidation'	'MNXR96384'	''	'2.3.1.21'
'sIEC_C16txc'	'Transport of Palmitoylcoa into Peroxisomes (sIEC)'	'sIEC_h2o[c] + sIEC_atp[c] + sIEC_pmtcoa[c] <=> sIEC_h[c] + sIEC_adp[c] + sIEC_pi[c] + sIEC_pmtcoa[x] '	-1000000	1000000	'215.1'	'Transport, peroxisomal'	''	''	''
'sIEC_C180CPT1'	'Production of Stearoylcarnitine (sIEC)'	'sIEC_crn[c] + sIEC_stcoa[c] <=> sIEC_coa[c] + sIEC_stcrn[c] '	-1000000	1000000	'1375.4 or 1375.2 or 126129.1 or 1375.1 or 1374.1 or 1375.3'	'Fatty acid oxidation'	'MNXR96393'	''	''
'sIEC_C181CRNt'	'C181 Transport into the Mitochondria (sIEC)'	'sIEC_odecrn[c] <=> sIEC_odecrn[m] '	-1000000	1000000	'788.1'	'Transport, extracellular'	'MNXR96397'	''	''
'sIEC_C181CPT1'	'Transport of Octadecenoyl Coenzyme A into Mitochondrial Matrix (sIEC)'	'sIEC_crn[c] + sIEC_odecoa[c] <=> sIEC_coa[c] + sIEC_odecrn[c] '	-1000000	1000000	'126129.1 or 1375.3 or 1374.1 or 1375.2 or 1375.1 or 1375.4'	'Fatty acid oxidation'	'MNXR96396'	''	''
'sIEC_C181CPT2'	'Transport of Octadecenoyl Coenzyme A into Mitochondrial Matrix (sIEC)'	'sIEC_coa[m] + sIEC_odecrn[m] <=> sIEC_crn[m] + sIEC_odecoa[m] '	-1000000	1000000	'1376.1'	'Fatty acid oxidation'	'MNXR96396'	''	''
'sIEC_C2tcx'	'Transport of Acetylcarnitine from Peroxisomes to Cytosol (sIEC)'	'sIEC_acrn[x] <=> sIEC_acrn[c] '	-1000000	1000000	'788.1'	'Transport, peroxisomal'	''	''	''
'sIEC_ACRNtm'	'O-Acetylcarnintine Transport into Mitochondria via Diffusion (sIEC)'	'sIEC_acrn[c] <=> sIEC_acrn[m] '	-1000000	1000000	'788.1'	'Transport, extracellular'	'MNXR95412'	''	''
'sIEC_CSNATp'	'Carnitine O-Acetyltransferase, Reverse Direction, Peroxisomal (sIEC)'	'sIEC_accoa[x] + sIEC_crn[x] <=> sIEC_acrn[x] + sIEC_coa[x] '	-1000000	1000000	'1384.2'	'Fatty acid oxidation'	'MNXR96926'	'R02396'	'2.3.1.7'
'sIEC_C30CPT1'	'Production of Propionylcarnitine (sIEC)'	'sIEC_crn[c] + sIEC_ppcoa[c] -> sIEC_coa[c] + sIEC_pcrn[c] '	0	1000000	'1374.1 or 1375.1 or 126129.1'	'Fatty acid oxidation'	'MNXR96409'	''	''
'sIEC_C3STDH1Pr'	'C-3 Sterol Dehydrogenase (4-Methylzymosterol) (sIEC)'	'sIEC_nadp[r] + sIEC_4mzym_int1[r] -> sIEC_h[r] + sIEC_nadph[r] + sIEC_4mzym_int2[r] + sIEC_co2[r] '	0	1000000	'50814.1'	'Cholesterol metabolism'	'MNXR95038'	''	''
'sIEC_C3STKR2r'	'C-3 Sterol Keto Reductase (Zymosterol) (sIEC)'	'sIEC_h[r] + sIEC_nadph[r] + sIEC_zym_int2[r] -> sIEC_nadp[r] + sIEC_zymst[r] '	0	1000000	'3295.1'	'Cholesterol metabolism'	'MNXR96413'	''	''
'sIEC_PCRNtm'	'Transport into the Mitochondria from Cytosol (Carnitine) (sIEC)'	'sIEC_pcrn[c] <=> sIEC_pcrn[m] '	-1000000	1000000	'788.1'	'Fatty acid oxidation'	'MNXR102418'	''	''
'sIEC_C4CRNCPT2'	'Transport of Butyryl Carnitine in the Mitochondrial Matrix for Final Hydrolysis (sIEC)'	'sIEC_coa[m] + sIEC_c4crn[m] <=> sIEC_crn[m] + sIEC_btcoa[m] '	-1000000	1000000	'1376.1'	'Fatty acid oxidation'	'MNXR96414'	''	''
'sIEC_C4STMO1r'	'C-4 Sterol Methyl Oxidase (4, 4-Dimethylzymosterol) (sIEC)'	'3 sIEC_h[r] + 3 sIEC_nadph[r] + sIEC_44mzym[r] + 3 sIEC_o2[r] -> 3 sIEC_nadp[r] + sIEC_4mzym_int1[r] + 4 sIEC_h2o[r] '	0	1000000	'6307.1'	'Cholesterol metabolism'	'MNXR94990'	''	''
'sIEC_C4STMO2Pr'	'C-4 Methyl Sterol Oxidase (sIEC)'	'sIEC_nadp[r] + sIEC_4mzym_int2[r] + sIEC_o2[r] -> sIEC_h[r] + sIEC_nadph[r] + sIEC_co2[r] + sIEC_zym_int2[r] '	0	1000000	'50814.1'	'Cholesterol metabolism'	'MNXR96419'	''	''
'sIEC_C4tcx'	'Transport of Bytyrylcarnitine from Peroxisomes (sIEC)'	'sIEC_c4crn[x] <=> sIEC_c4crn[c] '	-1000000	1000000	'788.1'	'Transport, peroxisomal'	''	''	''
'sIEC_C4tmc'	'Transport of Bytyrylcarnitine into Mitochondrial Matrix (sIEC)'	'sIEC_c4crn[c] <=> sIEC_c4crn[m] '	-1000000	1000000	'788.1'	'Transport, mitochondrial'	'MNXR96415'	''	''
'sIEC_C4x'	'Esterification of Butyrylcoa to Butyrylcarnitine for Transport (sIEC)'	'sIEC_crn[x] + sIEC_btcoa[x] <=> sIEC_coa[x] + sIEC_c4crn[x] '	-1000000	1000000	'54677.1'	'Transport, peroxisomal'	''	''	''
'sIEC_NBAHH_ir'	'Nalpha- (Beta-Alanyl)-L-Histidine Hydrolase Ir (sIEC)'	'sIEC_h2o[c] + sIEC_carn[c] <=> sIEC_ala_B[c] + sIEC_his_L[c] '	-1000000	1000000	'84735.1 or 55748.1'	'Beta-Alanine metabolism'	''	''	''
'sIEC_CARPEPT1tc[luI]'	'Transport of L-Carnosine by the Apical Pept1 Amino Acid Transporters (sIEC)'	'sIEC_h[luI] + sIEC_carn[luI] -> sIEC_h[c] + sIEC_carn[c] '	0	1000000	'6564.1'	'Pentose phosphate pathway'	''	''	''
'sIEC_CATp'	'Catalase A, Peroxisomal (sIEC)'	'2 sIEC_h2o2[x] -> sIEC_o2[x] + 2 sIEC_h2o[x] '	0	1000000	'847.1'	'Miscellaneous'	'MNXR96455'	'R00009'	'1.11.1.21, 1.11.1.6'
'sIEC_CBPS'	'Carbamoyl-Phosphate Synthase (Ammonia), MitochondrialCarbamoyl-Phosphate Synthase (Glutamine-Hydrolysing) (sIEC)'	'sIEC_h2o[c] + sIEC_hco3[c] + 2 sIEC_atp[c] + sIEC_gln_L[c] -> 2 sIEC_h[c] + sIEC_glu_L[c] + 2 sIEC_adp[c] + sIEC_pi[c] + sIEC_cbp[c] '	0	1000000	'1373.1 or 1373.2'	'Pyrimidine synthesis'	'MNXR96485'	'R00575'	'6.3.5.5'
'sIEC_CBPSam'	'Carbamoyl-Phosphate Synthase (Ammonia), Mitochondrial (sIEC)'	'2 sIEC_atp[m] + sIEC_hco3[m] + sIEC_nh4[m] -> 2 sIEC_h[m] + 2 sIEC_adp[m] + sIEC_pi[m] + sIEC_cbp[m] '	0	1000000	'1373.1 or 1373.2'	'Pyrimidine synthesis'	'MNXR96486'	'R07641'	'6.3.4.16, 6.3.5.5'
'sIEC_CEPTC'	'Choline Phosphotransferase (sIEC)'	'sIEC_cdpchol[c] + sIEC_dag_hs[c] -> sIEC_h[c] + sIEC_cmp[c] + sIEC_pchol_hs[c] '	0	1000000	'10390.1 or 56994.1'	'Glycerophospholipid metabolism'	'MNXR96592'	''	''
'sIEC_CHLPCTD'	'Choline Phosphate Cytididyltransferase (sIEC)'	'sIEC_h[c] + sIEC_ctp[c] + sIEC_cholp[c] -> sIEC_ppi[c] + sIEC_cdpchol[c] '	0	1000000	'5130.1 or 9468.1'	'Glycerophospholipid metabolism'	'MNXR96686'	'R01890'	'2.7.7.15'
'sIEC_CHSTEROLt[luI]'	'''Cholesterol Intracellular TransportCholesterol Intracellular TransportCholesterol Intracellular TransportTransport of Cholestero...'' <Preview truncated at 128 characters>'	'sIEC_h2o[c] + sIEC_atp[c] + sIEC_chsterol[c] -> sIEC_h[c] + sIEC_adp[c] + sIEC_pi[c] + sIEC_chsterol[luI] '	0	1000000	'10948.1'	'Transport, extracellular'	''	''	''
'sIEC_CHOLATEt2[luI]'	'Cholate Transport via Sodium Symport (sIEC)'	'2 sIEC_na1[luI] + sIEC_cholate[luI] -> 2 sIEC_na1[c] + sIEC_cholate[c] '	0	1000000	'6554.1 or 6555.1'	'Transport, extracellular'	''	''	''
'sIEC_CHOLESACATc'	'Esterification of Cholesterol to Cholesterol Ester (sIEC)'	'sIEC_chsterol[c] + sIEC_Rtotalcoa[c] -> sIEC_coa[c] + sIEC_xolest2_hs[c] '	0	1000000	'8435.1 or 6646.1'	'Cholesterol metabolism'	''	''	''
'sIEC_CHOLESTle[luI]'	'Hydrolysis of Cholesterol Ester by Cholesterol Esterase (sIEC)'	'sIEC_h2o[luI] + sIEC_xolest2_hs[luI] -> sIEC_h[luI] + sIEC_chsterol[luI] + sIEC_Rtotal[luI] '	0	1000000	'3988.1'	'Transport, extracellular'	''	''	''
'sIEC_r1050[luI]'	'Vesicular Transport (sIEC)'	'sIEC_chsterol[luI] -> sIEC_chsterol[c] '	0	1000000	[]	'Transport, extracellular'	''	''	''
'sIEC_CHOLK'	'Choline Kinase (sIEC)'	'sIEC_atp[c] + sIEC_chol[c] -> sIEC_h[c] + sIEC_adp[c] + sIEC_cholp[c] '	0	1000000	'1120.2 or 1119.1 or 1120.1 or 1119.2'	'Glycerophospholipid metabolism'	'MNXR96702'	'R01021'	'2.7.1.32'
'sIEC_CHOLtu'	'Choline Uniport (sIEC)'	'sIEC_chol[e] <=> sIEC_chol[c] '	-1000000	1000000	'6582.1 or 6584.1 or 6582.2'	'Transport, extracellular'	'MNXR96693'	''	''
'sIEC_CHOLtu[luI]'	'Choline Uniport (sIEC)'	'sIEC_chol[luI] <=> sIEC_chol[c] '	-1000000	1000000	'6582.1 or 6584.1 or 6582.2'	'Transport, extracellular'	''	''	''
'sIEC_CHSTEROLtrc'	'Transport of Cholesterol into the Cytosol (sIEC)'	'sIEC_chsterol[r] <=> sIEC_chsterol[c] '	-1000000	1000000	[]	'Transport, extracellular'	'MNXR96700'	''	''
'sIEC_CITRtm'	'Citrulline Mitochondrial Transport via Proton Antiport (sIEC)'	'sIEC_citr_L[m] <=> sIEC_citr_L[c] '	-1000000	1000000	'83884.1 or 10166.1'	'Transport, mitochondrial'	'MNXR96735'	''	''
'sIEC_CITtbm'	'Citrate Transport, Mitochondrial (sIEC)'	'sIEC_cit[c] + sIEC_pep[m] <=> sIEC_cit[m] + sIEC_pep[c] '	-1000000	1000000	'6576.1'	'Transport, mitochondrial'	'MNXR96754'	''	''
'sIEC_CO2t'	'''CO2 Endoplasmic Reticular Transport via DiffusionCO2 Golgi TransportCO2 Transport (Diffusion), MitochondrialCO2 Peroxisomal Tran...'' <Preview truncated at 128 characters>'	'sIEC_co2[e] <=> sIEC_co2[c] '	-1000000	1000000	[]	'Transport, extracellular'	'MNXR96810'	''	''
'sIEC_CO2ter'	'CO2 Endoplasmic Reticular Transport via Diffusion (sIEC)'	'sIEC_co2[c] <=> sIEC_co2[r] '	-1000000	1000000	[]	'Transport, extracellular'	'MNXR96810'	''	''
'sIEC_CO2tm'	'CO2 Transport (Diffusion), Mitochondrial (sIEC)'	'sIEC_co2[c] <=> sIEC_co2[m] '	-1000000	1000000	[]	'Transport, extracellular'	'MNXR96810'	''	''
'sIEC_COAtp'	'Transport of Coenzyme A, Peroxisome (sIEC)'	'sIEC_coa[c] <=> sIEC_coa[x] '	-1000000	1000000	[]	'Transport, peroxisomal'	'MNXR96815'	''	''
'sIEC_COt'	'Transporter of Carbon Monoxide via Diffusion (sIEC)'	'sIEC_co[c] <=> sIEC_co[e] '	-1000000	1000000	[]	'Transport, extracellular'	'MNXR96863'	''	''
'sIEC_CPPPGO'	'Coproporphyrinogen Oxidase (O2 Required) (sIEC)'	'2 sIEC_h[c] + sIEC_o2[c] + sIEC_cpppg3[c] -> 2 sIEC_h2o[c] + 2 sIEC_co2[c] + sIEC_pppg9[c] '	0	1000000	'1371.1'	'Heme synthesis'	'MNXR96880'	'R03220'	'1.3.3.3'
'sIEC_CRNt[luI]'	'''L-Carnitine Reversible TransportL-Carnitine Outward Transport (H+ Antiport)L-Carnitine Transport Out of Mitochondria via Diffusi...'' <Preview truncated at 128 characters>'	'sIEC_crn[luI] <=> sIEC_crn[c] '	-1000000	1000000	'6584.1'	'Transport, extracellular'	''	''	''
'sIEC_CRNrtx'	'Reversible Transport of L-Carnitine in Peroxisome (sIEC)'	'sIEC_crn[c] <=> sIEC_crn[x] '	-1000000	1000000	[]	'Transport, peroxisomal'	''	''	''
'sIEC_CRNt'	'''L-Carnitine Reversible TransportL-Carnitine Outward Transport (H+ Antiport)L-Carnitine Transport Out of Mitochondria via Diffusi...'' <Preview truncated at 128 characters>'	'sIEC_crn[e] <=> sIEC_crn[c] '	-1000000	1000000	'6584.1'	'Transport, extracellular'	'MNXR96906'	''	''
'sIEC_CRNtim'	'L-Carnitine Transport Out of Mitochondria via Diffusion (sIEC)'	'sIEC_crn[m] <=> sIEC_crn[c] '	-1000000	1000000	'788.1'	'Transport, mitochondrial'	'MNXR96906'	''	''
'sIEC_CSNAT2m'	'Carnitine O-Aceyltransferase, Mitochondrial (sIEC)'	'sIEC_coa[m] + sIEC_pcrn[m] <=> sIEC_crn[m] + sIEC_ppcoa[m] '	-1000000	1000000	'1384.1'	'Fatty acid oxidation'	'MNXR96409'	''	''
'sIEC_CSNATm'	'Carnitine O-Aceyltransferase, Mitochondrial (sIEC)'	'sIEC_coa[m] + sIEC_acrn[m] <=> sIEC_crn[m] + sIEC_accoa[m] '	-1000000	1000000	'1384.1'	'Fatty acid oxidation'	'MNXR96926'	'R02396'	'2.3.1.7'
'sIEC_CSm'	'Citrate Synthase (sIEC)'	'sIEC_h2o[m] + sIEC_oaa[m] + sIEC_accoa[m] -> sIEC_cit[m] + sIEC_coa[m] + sIEC_h[m] '	0	1000000	'1431.1 or 1431.2'	'Citric acid cycle'	'MNXR96920'	'R00351'	'2.3.3.1, 2.3.3.16, 2.3.3.3'
'sIEC_CTPS1'	'CTP Synthase (NH3) (sIEC)'	'sIEC_atp[c] + sIEC_nh4[c] + sIEC_utp[c] -> 2 sIEC_h[c] + sIEC_adp[c] + sIEC_pi[c] + sIEC_ctp[c] '	0	1000000	'1503.1 or 56474.1'	'Nucleotide interconversion'	'MNXR96944'	'R00571'	'6.3.4.2'
'sIEC_CTPS2'	'CTP Synthase (Glutamine) (sIEC)'	'sIEC_h2o[c] + sIEC_atp[c] + sIEC_gln_L[c] + sIEC_utp[c] -> 2 sIEC_h[c] + sIEC_glu_L[c] + sIEC_adp[c] + sIEC_pi[c] + sIEC_ctp[c] '	0	1000000	'1503.1 or 56474.1'	'Pyrimidine synthesis'	'MNXR96945'	'R00573'	'6.3.4.2'
'sIEC_CYSALANaEx'	'L-Alanine/L-Cysteine Na-Dependent Exchange (Cys-L In) (sIEC)'	'sIEC_na1[e] + sIEC_ala_L[c] + sIEC_cys_L[e] -> sIEC_na1[c] + sIEC_ala_L[e] + sIEC_cys_L[c] '	0	1000000	'6509.1 or 6510.1'	'Transport, extracellular'	'MNXR96987'	''	''
'sIEC_CYSALANaEx[luI]'	'L-Alanine/L-Cysteine Na-Dependent Exchange (Cys-L In) (sIEC)'	'sIEC_ala_L[c] + sIEC_na1[luI] + sIEC_cys_L[luI] -> sIEC_na1[c] + sIEC_ala_L[luI] + sIEC_cys_L[c] '	0	1000000	'6509.1 or 6510.1'	'Transport, extracellular'	''	''	''
'sIEC_CYSAMOe[luI]'	'Cysteamine:Oxygen Oxidoreductase, Extracellular (sIEC)'	'sIEC_cysam[luI] + sIEC_o2[luI] -> 2 sIEC_h[luI] + sIEC_hyptaur[luI] '	0	1000000	[]	'Transport, extracellular'	''	''	''
'sIEC_CYSASNNaEx[luI]'	'L-Cysteine/L-Asparagine Na-Dependent Exchange (Cys-L In) (sIEC)'	'sIEC_na1[luI] + sIEC_asn_L[c] + sIEC_cys_L[luI] -> sIEC_na1[c] + sIEC_asn_L[luI] + sIEC_cys_L[c] '	0	1000000	'6510.1'	'Transport, extracellular'	''	''	''
'sIEC_CYSt4[luI]'	'Transport of L-Cysteine via Sodium Symport, Reversible (sIEC)'	'sIEC_na1[luI] + sIEC_cys_L[luI] -> sIEC_na1[c] + sIEC_cys_L[c] '	0	1000000	'11254.1 or 54407.1 or (340024.1 and 57393.1) or (340024.1 and 59272.1)'	'Transport, extracellular'	''	''	''
'sIEC_CYSGLNNaEx[luI]'	'L-Cysteine/L-Glutamine Na-Dependent Exchange (Cys-L In) (sIEC)'	'sIEC_na1[luI] + sIEC_cys_L[luI] + sIEC_gln_L[c] -> sIEC_na1[c] + sIEC_cys_L[c] + sIEC_gln_L[luI] '	0	1000000	'6510.1'	'Transport, extracellular'	''	''	''
'sIEC_CYSGLUexR'	'L-Cysteine/L-Glutamine Reversible Exchanger (sIEC)'	'sIEC_cys_L[e] + sIEC_gln_L[c] <=> sIEC_cys_L[c] + sIEC_gln_L[e] '	-1000000	1000000	'(6520.1 and 56301.1) or (8140.1 and 6520.1)'	'Transport, extracellular'	'MNXR97000'	''	''
'sIEC_CYSGLYexR'	'L-Cysteine/Glycine Reversible Exchanger (sIEC)'	'sIEC_cys_L[c] + sIEC_gly[e] -> sIEC_cys_L[e] + sIEC_gly[c] '	0	1000000	'(6520.1 and 23428.1) or (6520.1 and 23428.2) or (56301.1 and 6520.1)'	'Transport, extracellular'	''	''	''
'sIEC_r1641'	'Amino Acid-Polyamine-Organocation (Apc) Tcdb:2.A.3.8.1 (sIEC)'	'sIEC_cys_L[e] + sIEC_ile_L[c] -> sIEC_cys_L[c] + sIEC_ile_L[e] '	0	1000000	'8140.1'	'Transport, extracellular'	'MNXR105587'	''	''
'sIEC_CYSO'	'Cysteine Oxidase (sIEC)'	'sIEC_o2[c] + sIEC_cys_L[c] -> 2 sIEC_h[c] + sIEC_3sala[c] '	0	1000000	'1036.1'	'Taurine and hypotaurine metabolism'	'MNXR96993'	'R00893'	'1.13.11.20'
'sIEC_CYSPHELAT2tc'	'''transport of L-Cysteine into the cell and efflux of L-Phenylalanine out of the cell by LAT2 on the basolateral surfaces of kidne...'' <Preview truncated at 128 characters>'	'sIEC_cys_L[e] + sIEC_phe_L[c] -> sIEC_cys_L[c] + sIEC_phe_L[e] '	0	1000000	'(23428.1 and 6520.1)'	'Transport, extracellular'	'MNXR97006'	''	''
'sIEC_CYSSERNaEx'	'L-Serine/L-Cysteine Na-Dependent Exchange (Cys-L In) (sIEC)'	'sIEC_na1[e] + sIEC_cys_L[e] + sIEC_ser_L[c] -> sIEC_na1[c] + sIEC_cys_L[c] + sIEC_ser_L[e] '	0	1000000	'6509.1 or 6510.1'	'Transport, extracellular'	'MNXR97009'	''	''
'sIEC_CYSSERNaEx[luI]'	'L-Serine/L-Cysteine Na-Dependent Exchange (Cys-L In) (sIEC)'	'sIEC_na1[luI] + sIEC_cys_L[luI] + sIEC_ser_L[c] -> sIEC_na1[c] + sIEC_cys_L[c] + sIEC_ser_L[luI] '	0	1000000	'6509.1 or 6510.1'	'Transport, extracellular'	''	''	''
'sIEC_CYSt4'	'Transport of L-Cysteine via Sodium Symport, Reversible (sIEC)'	'sIEC_na1[e] + sIEC_cys_L[e] -> sIEC_na1[c] + sIEC_cys_L[c] '	0	1000000	'11254.1 or 54407.1 or (340024.1 and 57393.1) or (340024.1 and 59272.1)'	'Transport, extracellular'	'MNXR97028'	''	''
'sIEC_CYSSNAT5tc[luI]'	'Transport of L-Cysteine with Symport of Sodium And Antiport of Proton by Snat5 Transporter (sIEC)'	'sIEC_h[c] + sIEC_na1[luI] + sIEC_cys_L[luI] <=> sIEC_na1[c] + sIEC_h[luI] + sIEC_cys_L[c] '	-1000000	1000000	'92745.1'	'Transport, extracellular'	''	''	''
'sIEC_CYSTGL'	'L-Cystine/L-Glutamate ExchangerCystathionine G-Lyase (sIEC)'	'sIEC_h2o[c] + sIEC_cyst_L[c] -> sIEC_nh4[c] + sIEC_cys_L[c] + sIEC_2obut[c] '	0	1000000	'23657.1 and 6520.1'	'Methionine and cysteine metabolism'	'MNXR97012'	'R01001'	'4.4.1.1'
'sIEC_CYSTHRNaEx'	'L-Cysteine/L-Threonine Na-Dependent Exchange (Cys-L In) (sIEC)'	'sIEC_na1[e] + sIEC_cys_L[e] + sIEC_thr_L[c] -> sIEC_na1[c] + sIEC_cys_L[c] + sIEC_thr_L[e] '	0	1000000	'6509.1 or 6510.1'	'Transport, extracellular'	'MNXR97015'	''	''
'sIEC_CYSTHRNaEx[luI]'	'L-Cysteine/L-Threonine Na-Dependent Exchange (Cys-L In) (sIEC)'	'sIEC_na1[luI] + sIEC_cys_L[luI] + sIEC_thr_L[c] -> sIEC_na1[c] + sIEC_cys_L[c] + sIEC_thr_L[luI] '	0	1000000	'6509.1 or 6510.1'	'Transport, extracellular'	''	''	''
'sIEC_CYSTS'	'L-Cystine/Glycine Exchanger (Cystine In)Cystathionine Beta-Synthase (sIEC)'	'sIEC_hcys_L[c] + sIEC_ser_L[c] -> sIEC_h2o[c] + sIEC_cyst_L[c] '	0	1000000	'6519.1 and 11136.1'	'Methionine and cysteine metabolism'	'MNXR97019'	'R01290'	'4.2.1.22'
'sIEC_CYStec'	'Transport of L-Cysteine via Diffusion (sIEC)'	'sIEC_cys_L[e] <=> sIEC_cys_L[c] '	-1000000	1000000	'124935.1'	'Transport, extracellular'	'MNXR97029'	''	''
'sIEC_CYTD'	'''Cytidine DeaminaseATPcytidine 5-PhosphotransferaseCytidine Kinase (ATP), MitochondrialCytidine Deaminase, NuclearCytidine Facili...'' <Preview truncated at 128 characters>'	'sIEC_h[c] + sIEC_h2o[c] + sIEC_cytd[c] -> sIEC_nh4[c] + sIEC_uri[c] '	0	1000000	'978.1 or 57379.1'	'Pyrimidine catabolism'	'MNXR97039'	'R01878'	'3.5.4.5'
'sIEC_CYTDK1'	'ATPcytidine 5-Phosphotransferase (sIEC)'	'sIEC_atp[c] + sIEC_cytd[c] -> sIEC_h[c] + sIEC_adp[c] + sIEC_cmp[c] '	0	1000000	'7371.1 or 83549.1'	'Nucleotide interconversion'	'MNXR97041'	'R00513'	'2.7.1.213, 2.7.1.48'
'sIEC_CYTDt'	'''Cytidine Faciliated Transport in CytosolCytidine Transport in via Sodium SymportCytidine Faciliated Transport in MitochondriaCyt...'' <Preview truncated at 128 characters>'	'sIEC_cytd[e] <=> sIEC_cytd[c] '	-1000000	1000000	'3177.1 or 2030.1'	'Transport, extracellular'	'MNXR97043'	''	''
'sIEC_CYTDt4[luI]'	'Cytidine Transport in via Sodium Symport (sIEC)'	'sIEC_na1[luI] + sIEC_cytd[luI] -> sIEC_na1[c] + sIEC_cytd[c] '	0	1000000	'9154.1 or 9154.2 or 64078.1'	'Transport, extracellular'	''	''	''
'sIEC_CYTDt5le[luI]'	'Cytidine Transport (1:2 Na/Cytd Symport) (sIEC)'	'2 sIEC_na1[luI] + sIEC_cytd[luI] -> 2 sIEC_na1[c] + sIEC_cytd[c] '	0	1000000	'64078.1'	'Transport, extracellular'	''	''	''
'sIEC_CYTDt[luI]'	'''Cytidine Faciliated Transport in CytosolCytidine Transport in via Sodium SymportCytidine Faciliated Transport in MitochondriaCyt...'' <Preview truncated at 128 characters>'	'sIEC_cytd[luI] <=> sIEC_cytd[c] '	-1000000	1000000	'3177.1 or 2030.1'	'Transport, extracellular'	''	''	''
'sIEC_CYTK1'	'''Cytidylate Kinase (CMP, dGTP)Cytidylate Kinase (CMP, dGTP), NuclearCytidylate Kinase (dCMP, dGTP)Cytidylate Kinase (dCMP, dGTP),...'' <Preview truncated at 128 characters>'	'sIEC_atp[c] + sIEC_cmp[c] <=> sIEC_adp[c] + sIEC_cdp[c] '	-1000000	1000000	'51727.1'	'Nucleotide interconversion'	'MNXR97047'	'R00512'	'2.7.4.14, 2.7.4.25'
'sIEC_CYTK12'	'Cytidylate Kinase (dCMP, dCTP)Cytidylate Kinase (dCMP, dCTP), Nuclear (sIEC)'	'sIEC_dcmp[c] + sIEC_dctp[c] <=> 2 sIEC_dcdp[c] '	-1000000	1000000	'51727.1'	'Nucleotide interconversion'	'MNXR97050'	''	''
'sIEC_CYTK14'	'Cytidylate Kinase (dCMP, UTP)Cytidylate Kinase (dCMP, CTP), Nuclear (sIEC)'	'sIEC_utp[c] + sIEC_dcmp[c] <=> sIEC_dcdp[c] + sIEC_udp[c] '	-1000000	1000000	'51727.1'	'Nucleotide interconversion'	'MNXR97052'	''	''
'sIEC_CYTK2'	'Cytidylate Kinase (dCMP), NuclearCytidylate Kinase (dCMP) (sIEC)'	'sIEC_atp[c] + sIEC_dcmp[c] <=> sIEC_adp[c] + sIEC_dcdp[c] '	-1000000	1000000	'51727.1'	'Nucleotide interconversion'	'MNXR97053'	'R01665'	'2.7.4.13, 2.7.4.14, 2.7.4.25'
'sIEC_CYTK3'	'Cytidylate Kinase (CMP) (GTP)Cytidylate Kinase (dCMP, CTP), Nuclear (sIEC)'	'sIEC_gtp[c] + sIEC_cmp[c] <=> sIEC_gdp[c] + sIEC_cdp[c] '	-1000000	1000000	'26289.1 or 26289.2'	'Nucleotide interconversion'	'MNXR97056'	''	''
'sIEC_CYTK4'	'Cytidylate Kinase (dCMP) (GTP)Cytidylate Kinase (dCMP, GTP), Nuclear (sIEC)'	'sIEC_gtp[c] + sIEC_dcmp[c] <=> sIEC_gdp[c] + sIEC_dcdp[c] '	-1000000	1000000	'26289.1 or 26289.2'	'Nucleotide interconversion'	'MNXR97057'	''	''
'sIEC_CYTK5'	'Cytidylate Kinase (dCMP)Cytidylate Kinase (CMP), Nuclear (sIEC)'	'sIEC_ctp[c] + sIEC_dcmp[c] <=> sIEC_cdp[c] + sIEC_dcdp[c] '	-1000000	1000000	'51727.1'	'Nucleotide interconversion'	''	''	'2.7.4.14'
'sIEC_CYTK6'	'Cytidylate Kinase (CMP, CTP)Cytidylate Kinase (CMP, CTP), Nuclear (sIEC)'	'sIEC_cmp[c] + sIEC_ctp[c] <=> 2 sIEC_cdp[c] '	-1000000	1000000	'51727.1'	'Nucleotide interconversion'	''	''	'2.7.4.14'
'sIEC_CYTK7'	'Cytidylate Kinase (CMP, UTP)Cytidylate Kinase (CMP, UTP), Nuclear (sIEC)'	'sIEC_cmp[c] + sIEC_utp[c] <=> sIEC_cdp[c] + sIEC_udp[c] '	-1000000	1000000	'51727.1'	'Nucleotide interconversion'	'MNXR97058'	''	''
'sIEC_CYTK9'	'Cytidylate Kinase (CMP, dCTP)Cytidylate Kinase (CMP, dCTP), Nuclear (sIEC)'	'sIEC_cmp[c] + sIEC_dctp[c] <=> sIEC_cdp[c] + sIEC_dcdp[c] '	-1000000	1000000	'51727.1'	'Nucleotide interconversion'	'MNXR97060'	''	''
'sIEC_Coqe[luI]'	'Transport of Q10 (sIEC)'	'sIEC_q10[luI] <=> sIEC_q10[c] '	-1000000	1000000	[]	'Transport, extracellular'	''	''	''
'sIEC_DADNt4'	'Deoxyadenosine Transport via Diffusion (sIEC)'	'sIEC_dad_2[e] <=> sIEC_dad_2[c] '	-1000000	1000000	'3177.1'	'Transport, extracellular'	'MNXR97081'	''	''
'sIEC_DADNt4[luI]'	'Deoxyadenosine Transport via Diffusion (sIEC)'	'sIEC_dad_2[luI] <=> sIEC_dad_2[c] '	-1000000	1000000	'3177.1'	'Transport, extracellular'	''	''	''
'sIEC_DAGt[luI]'	'Diacylglycerol Transport (sIEC)'	'sIEC_dag_hs[luI] -> sIEC_dag_hs[c] '	0	1000000	[]	'Transport, extracellular'	''	''	''
'sIEC_DALAOXx'	'D-Alanine Oxidase, Peroxisomal (sIEC)'	'sIEC_o2[x] + sIEC_h2o[x] + sIEC_ala_D[x] -> sIEC_h2o2[x] + sIEC_pyr[x] + sIEC_nh4[x] '	0	1000000	'1610.1'	'D-alanine metabolism'	'MNXR97134'	'R05861'	'1.4.3.19, 1.4.3.3'
'sIEC_DALAxt'	'D-Alanine Transport to Perixosome (sIEC)'	'sIEC_ala_D[c] -> sIEC_ala_D[x] '	0	1000000	[]	'D-alanine metabolism'	'MNXR95702'	''	''
'sIEC_DASCBR'	'Dehydroascorbate Reductase (sIEC)'	'sIEC_h[c] + sIEC_nadph[c] + sIEC_dhdascb[c] -> sIEC_nadp[c] + sIEC_ascb_L[c] '	0	1000000	'2745.1 or 51022.2 or 51022.1'	'Vitamin C metabolism'	''	''	'1.6.5.4'
'sIEC_DATPtm'	'Transport of dATP into Mitochondria (sIEC)'	'sIEC_datp[c] -> sIEC_datp[m] '	0	1000000	[]	'Transport, mitochondrial'	''	''	''
'sIEC_DATPtn'	'dATP Diffusion in Nucleus (sIEC)'	'sIEC_datp[c] <=> sIEC_datp[n] '	-1000000	1000000	[]	'Transport, nuclear'	'MNXR97176'	''	''
'sIEC_DCYTD'	'Deoxycytidine DeaminaseDeoxycytidine Deaminase, Nuclear (sIEC)'	'sIEC_h[c] + sIEC_h2o[c] + sIEC_dcyt[c] -> sIEC_nh4[c] + sIEC_duri[c] '	0	1000000	'978.1 or 57379.1'	'Pyrimidine catabolism'	'MNXR97207'	'R02485'	'3.5.4.5'
'sIEC_DCYTt'	'Deoxycytidine Transport via Diffusion (sIEC)'	'sIEC_dcyt[e] <=> sIEC_dcyt[c] '	-1000000	1000000	'3177.1'	'Transport, extracellular'	'MNXR97208'	''	''
'sIEC_DCYTt[luI]'	'Deoxycytidine Transport via Diffusion (sIEC)'	'sIEC_dcyt[luI] <=> sIEC_dcyt[c] '	-1000000	1000000	'3177.1'	'Transport, extracellular'	''	''	''
'sIEC_DGAT'	'Diacylglycerol Acyltransferase (sIEC)'	'sIEC_dag_hs[c] + sIEC_Rtotal3coa[c] -> sIEC_coa[c] + sIEC_tag_hs[c] '	0	1000000	'8694.1 or 84649.1'	'Triacylglycerol synthesis'	'MNXR97261'	''	''
'sIEC_DGK1'	'Deoxyguanylate Kinase (dGMP:ATP) (sIEC)'	'sIEC_atp[c] + sIEC_dgmp[c] <=> sIEC_adp[c] + sIEC_dgdp[c] '	-1000000	1000000	'2987.1'	'Nucleotide interconversion'	'MNXR97320'	'R02090'	'2.7.4.12, 2.7.4.13, 2.7.4.8'
'sIEC_DGNSKm'	'Deoxyguanosine Kinase (sIEC)'	'sIEC_atp[m] + sIEC_dgsn[m] -> sIEC_h[m] + sIEC_adp[m] + sIEC_dgmp[m] '	0	1000000	'1716.5 or 1716.1 or 1716.4 or 1716.2 or 1716.3'	'Nucleotide interconversion'	'MNXR97323'	'R01967'	'2.7.1.113, 2.7.1.145, 2.7.1.74'
'sIEC_DGSNt'	'Deoyguanosine Transport via DiffusionDeoyguanosine Transport in Mitochondria (sIEC)'	'sIEC_dgsn[e] <=> sIEC_dgsn[c] '	-1000000	1000000	'3177.1'	'Transport, extracellular'	'MNXR97324'	''	''
'sIEC_DGSNt[luI]'	'Deoyguanosine Transport via DiffusionDeoyguanosine Transport in Mitochondria (sIEC)'	'sIEC_dgsn[luI] <=> sIEC_dgsn[c] '	-1000000	1000000	'3177.1'	'Transport, extracellular'	''	''	''
'sIEC_DGSNtm'	'Deoyguanosine Transport in Mitochondria (sIEC)'	'sIEC_dgsn[c] <=> sIEC_dgsn[m] '	-1000000	1000000	[]	'Transport, mitochondrial'	'MNXR97324'	''	''
'sIEC_DGTPtm'	'Transport of dGTP into Mitochondria (sIEC)'	'sIEC_dgtp[c] -> sIEC_dgtp[m] '	0	1000000	[]	'Transport, mitochondrial'	''	''	''
'sIEC_DGTPtn'	'dGTP Diffusion in Nucleus (sIEC)'	'sIEC_dgtp[c] <=> sIEC_dgtp[n] '	-1000000	1000000	[]	'Transport, nuclear'	'MNXR97328'	''	''
'sIEC_DHAAt1r'	'Dehydroascorbate Transport (Uniport) (sIEC)'	'sIEC_dhdascb[e] <=> sIEC_dhdascb[c] '	-1000000	1000000	'6515.1 or 6513.1 or 6517.1'	'Transport, extracellular'	'MNXR97356'	''	''
'sIEC_DHAAt1r[luI]'	'Dehydroascorbate Transport (Uniport) (sIEC)'	'sIEC_dhdascb[luI] <=> sIEC_dhdascb[c] '	-1000000	1000000	'6515.1 or 6513.1 or 6517.1'	'Transport, extracellular'	''	''	''
'sIEC_r1428'	'Free Diffusion (sIEC)'	'sIEC_dhap[c] -> sIEC_dhap[x] '	0	1000000	[]	'Transport, peroxisomal'	'MNXR97366'	''	''
'sIEC_DHAPtc'	'Transport of Dihydroxyacetone Phosphate into Cytosol (sIEC)'	'sIEC_dhap[m] -> sIEC_dhap[c] '	0	1000000	[]	'Transport, mitochondrial'	''	''	''
'sIEC_DHCR71r'	'7-Dehydrocholesterol Reductase (sIEC)'	'sIEC_h[r] + sIEC_nadph[r] + sIEC_ddsmsterol[r] -> sIEC_nadp[r] + sIEC_dsmsterol[r] '	0	1000000	'1717.1'	'Cholesterol metabolism'	'MNXR97383'	''	'1.3.1.21'
'sIEC_DHFR'	'Dihydrofolate Reductase (sIEC)'	'sIEC_h[c] + sIEC_nadph[c] + sIEC_dhf[c] -> sIEC_nadp[c] + sIEC_thf[c] '	0	1000000	'1719.1'	'Folate metabolism'	'MNXR97401'	'R00939'	'1.5.1.3'
'sIEC_DHORD9'	'Dihydoorotic Acid Dehydrogenase (Quinone 10) (sIEC)'	'sIEC_q10[m] + sIEC_dhor_S[c] -> sIEC_q10h2[m] + sIEC_orot[c] '	0	1000000	'1723.1'	'Pyrimidine synthesis'	'MNXR97423'	''	''
'sIEC_DHORTS'	'Dihydroorotase (sIEC)'	'sIEC_h2o[c] + sIEC_dhor_S[c] <=> sIEC_h[c] + sIEC_cbasp[c] '	-1000000	1000000	'790.1'	'Pyrimidine synthesis'	'MNXR97428'	'R01993'	'3.5.2.3'
'sIEC_DHPM1'	'Dihydropyrimidinase (5, 6-Dihydrouracil) (sIEC)'	'sIEC_h2o[c] + sIEC_56dura[c] -> sIEC_h[c] + sIEC_cala[c] '	0	1000000	'1807.1 or 1809.1 or 1808.1'	'Pyrimidine catabolism'	'MNXR97432'	'R02269'	'3.5.2.2'
'sIEC_DINt'	'Deoxyinosine Transport via Diffusion (sIEC)'	'sIEC_din[e] <=> sIEC_din[c] '	-1000000	1000000	'3177.1'	'Transport, extracellular'	'MNXR97466'	''	''
'sIEC_DINt[luI]'	'Deoxyinosine Transport via Diffusion (sIEC)'	'sIEC_din[luI] <=> sIEC_din[c] '	-1000000	1000000	'3177.1'	'Transport, extracellular'	''	''	''
'sIEC_DKMPPD'	''' 2, 3-Diketo-5-Methylthio-1-Phosphopentane Degradation ReactionAcireductone Dixoygenase 1 (Homo Sapiens)Acireductone Synthase (H...'' <Preview truncated at 128 characters>'	'sIEC_o2[c] + sIEC_h2o[c] + sIEC_dkmpp[c] -> 2 sIEC_h[c] + sIEC_pi[c] + sIEC_2kmb[c] + sIEC_for[c] '	0	1000000	[]	'Arginine and proline metabolism'	'MNXR97497'	''	''
'sIEC_DMATT'	'DimethylallyltranstransferaseDimethylallyltranstransferase (sIEC)'	'sIEC_dmpp[c] + sIEC_ipdp[c] -> sIEC_ppi[c] + sIEC_grdp[c] '	0	1000000	'2224.1'	'Cholesterol metabolism'	'MNXR97512'	'R01658'	'2.5.1.1'
'sIEC_DM_1a25dhvitd3(n)'	'demand reaction for vitD3'	'sIEC_1a25dhvitd3[n] -> '	0	1000000	[]	'Exchange/demand reaction'	''	''	''
'sIEC_DM_4abut(n)'	'demand reaction for GABA'	'sIEC_4abut[n] -> '	0	1000000	[]	'Exchange/demand reaction'	''	''	''
'sIEC_DM_5HPET(r)'	'demand reaction for 5(S)-HPETE(1-)'	'sIEC_5HPET[r] -> '	0	1000000	[]	'Exchange/demand reaction'	''	''	''
'sIEC_DM_TAURc'	'demand reaction for taurine'	'sIEC_taur[c] -> '	0	1000000	[]	'Exchange/demand reaction'	''	''	''
'sIEC_DM_datp(m)'	'demand for datp for mitochondrial DNA synthesis'	'sIEC_datp[m] -> '	0	1000000	[]	'Exchange/demand reaction'	''	''	''
'sIEC_DM_datp(n)'	'demand for datp'	'sIEC_datp[n] -> '	0	1000000	[]	'Exchange/demand reaction'	''	''	''
'sIEC_DM_dgtp(m)'	'DM_dgtp(m)'	'sIEC_dgtp[m] -> '	0	1000000	[]	'Exchange/demand reaction'	''	''	''
'sIEC_DM_dgtp(n)'	'DM_dgtp(n)'	'sIEC_dgtp[n] -> '	0	1000000	[]	'Exchange/demand reaction'	''	''	''
'sIEC_DM_dttp(m)'	'DM_dttp(m)'	'sIEC_dttp[m] -> '	0	1000000	[]	'Exchange/demand reaction'	''	''	''
'sIEC_DM_dttp(n)'	'DM_dttp(n)'	'sIEC_dttp[n] -> '	0	1000000	[]	'Exchange/demand reaction'	''	''	''
'sIEC_DM_pe_hs(r)'	'demand reaction for pe_hs[r]'	'sIEC_pe_hs[r] -> '	0	1000000	[]	'Exchange/demand reaction'	''	''	''
'sIEC_DM_pmtcoa(r)'	'demand reaction for pmtcoa'	'sIEC_pmtcoa[r] -> '	0	1000000	[]	'Exchange/demand reaction'	''	''	''
'sIEC_r0584'	'Deamino-NAD+ Nucleotidohydrolase (sIEC)'	'sIEC_h2o[c] + sIEC_dnad[c] -> 2 sIEC_h[c] + sIEC_amp[c] + sIEC_nicrnt[c] '	0	1000000	'(5169.1 and 83594.1) or (5167.1 and 83594.1)'	'NAD metabolism'	''	''	'3.6.1.9'
'sIEC_DPCOAK'	'Dephospho Coenzyme A Kinase (sIEC)'	'sIEC_atp[c] + sIEC_dpcoa[c] -> sIEC_h[c] + sIEC_coa[c] + sIEC_adp[c] '	0	1000000	'80347.1'	'CoA synthesis'	'MNXR97762'	'R00130'	'2.7.1.24'
'sIEC_r0591[luI]'	'Dephospho Coenzyme A Nucleotidohydrolase (sIEC)'	'sIEC_h2o[luI] + sIEC_dpcoa[luI] -> 2 sIEC_h[luI] + sIEC_amp[luI] + sIEC_pan4p[luI] '	0	1000000	'5169.1 or 5167.1'	'CoA synthesis'	''	''	''
'sIEC_DPMVDc'	'Diphosphomevalonate Decarboxylase, Cytosol (sIEC)'	'sIEC_atp[c] + sIEC_5dpmev[c] -> sIEC_h[c] + sIEC_adp[c] + sIEC_pi[c] + sIEC_co2[c] + sIEC_ipdp[c] '	0	1000000	'4597.1'	'Squalene and cholesterol synthesis'	'MNXR68753'	''	''
'sIEC_DSREDUCr'	'Desmosterol Reductase (sIEC)'	'sIEC_h[r] + sIEC_nadph[r] + sIEC_dsmsterol[r] -> sIEC_nadp[r] + sIEC_chsterol[r] '	0	1000000	'1718.1'	'Squalene and cholesterol synthesis'	''	''	''
'sIEC_DTMPK'	'dTMP Kinase in MitochondriadTMP Kinase (sIEC)'	'sIEC_atp[c] + sIEC_dtmp[c] <=> sIEC_adp[c] + sIEC_dtdp[c] '	-1000000	1000000	'1841.1'	'Nucleotide interconversion'	'MNXR97804'	'R02094'	'2.7.4.12, 2.7.4.13, 2.7.4.9'
'sIEC_DTMPKm'	'dTMP Kinase in Mitochondria (sIEC)'	'sIEC_atp[m] + sIEC_dtmp[m] <=> sIEC_adp[m] + sIEC_dtdp[m] '	-1000000	1000000	'1841.1'	'Nucleotide interconversion'	'MNXR97804'	'R02094'	'2.7.4.12, 2.7.4.13, 2.7.4.9'
'sIEC_DTTPtm'	'Transport of dTTP into Mitochondria (sIEC)'	'sIEC_dttp[c] -> sIEC_dttp[m] '	0	1000000	[]	'Transport, mitochondrial'	''	''	''
'sIEC_DTTPtn'	'Transport of dTTP, Nuclear (sIEC)'	'sIEC_dttp[c] <=> sIEC_dttp[n] '	-1000000	1000000	[]	'Transport, nuclear'	'MNXR97810'	''	''
'sIEC_DURAD'	'Dihydrouracil Dehydrogenase (NADP)Dihydrothymin Dehydrogenase (NADP) (sIEC)'	'sIEC_nadp[c] + sIEC_56dura[c] <=> sIEC_h[c] + sIEC_nadph[c] + sIEC_ura[c] '	-1000000	1000000	'1806.1'	'Pyrimidine catabolism'	'MNXR97814'	'R00978'	'1.3.1.2'
'sIEC_DURIPP'	'Deoxyuridine Phosphorylase (sIEC)'	'sIEC_pi[c] + sIEC_duri[c] <=> sIEC_ura[c] + sIEC_2dr1p[c] '	-1000000	1000000	'4860.1 or 151531.1'	'Nucleotide interconversion'	'MNXR97818'	'R02484'	'2.4.2.1, 2.4.2.2, 2.4.2.3, 2.4.2.4'
'sIEC_DURIt'	'Transport of Deoxyuridine via_DiffusionTransport of Deoxyuridine, Nuclear (sIEC)'	'sIEC_duri[e] <=> sIEC_duri[c] '	-1000000	1000000	'3177.1'	'Transport, extracellular'	'MNXR97819'	''	''
'sIEC_DURIt[luI]'	'Transport of Deoxyuridine via_DiffusionTransport of Deoxyuridine, Nuclear (sIEC)'	'sIEC_duri[luI] <=> sIEC_duri[c] '	-1000000	1000000	'3177.1'	'Transport, extracellular'	''	''	''
'sIEC_DUTPDP'	'dUTP DiphosphatasedUTP Diphosphatase, NucleardUTP Diphosphatase (sIEC)'	'sIEC_h2o[c] + sIEC_dutp[c] -> sIEC_h[c] + sIEC_ppi[c] + sIEC_dump[c] '	0	1000000	'1854.1 or 3704.1'	'Pyrimidine catabolism'	'MNXR97822'	'R02100'	'3.6.1.-, 3.6.1.23, 3.6.1.9'
'sIEC_EBP1r'	'3-Beta-Hydroxysteroid-Delta (8), Delta (7)-Isomerase (sIEC)'	'sIEC_zymst[r] -> sIEC_chlstol[r] '	0	1000000	'10682.1'	'Cholesterol metabolism'	'MNXR96689'	''	'5.3.3.5'
'sIEC_ENO'	'Enolase (sIEC)'	'sIEC_2pg[c] <=> sIEC_h2o[c] + sIEC_pep[c] '	-1000000	1000000	'2023.1 or 2027.1 or 2027.2 or 2026.1'	'Glycolysis/gluconeogenesis'	'MNXR97932'	'R00658'	'4.2.1.11'
'sIEC_TMNDNCt[luI]'	'Fatty Acid Transport via DiffusionIntracellular Transport of Timnodonic Acid (sIEC)'	'sIEC_tmndnc[luI] -> sIEC_tmndnc[c] '	0	1000000	[]	'Transport, extracellular'	''	''	''
'sIEC_FACOAL181i'	'C181 Fatty Acid Activation (sIEC)'	'sIEC_coa[c] + sIEC_atp[c] + sIEC_ocdcea[c] -> sIEC_amp[c] + sIEC_ppi[c] + sIEC_odecoa[c] '	0	1000000	'2180.1 or 2181.2 or 2181.1 or 2182.1 or 81616.1'	'Fatty acid oxidation'	''	''	'6.2.1.3'
'sIEC_FACOAL1821'	'Fatty-Acid- Coenzyme A Ligase (sIEC)'	'sIEC_coa[c] + sIEC_atp[c] + sIEC_lnlc[c] -> sIEC_amp[c] + sIEC_ppi[c] + sIEC_lnlccoa[c] '	0	1000000	'2180.1 or 2182.1 or 81616.1 or 2181.1'	'Fatty acid oxidation'	'MNXR99175'	''	'6.2.1.3'
'sIEC_FACOAL1831'	'Fatty-Acid- Coenzyme A Ligase (sIEC)'	'sIEC_coa[c] + sIEC_atp[c] + sIEC_lnlncg[c] -> sIEC_amp[c] + sIEC_ppi[c] + sIEC_lnlncgcoa[c] '	0	1000000	'2180.1 or 2182.1 or 2181.1 or 81616.1 or 23305.1 or 51703.1'	'Fatty acid oxidation'	'MNXR99177'	''	''
'sIEC_FACOAL1832'	'Fatty-Acid- Coenzyme A Ligase (sIEC)'	'sIEC_coa[c] + sIEC_atp[c] + sIEC_lnlnca[c] -> sIEC_amp[c] + sIEC_ppi[c] + sIEC_lnlncacoa[c] '	0	1000000	'2180.1'	'Fatty acid oxidation'	'MNXR99178'	''	'6.2.1.3'
'sIEC_FACOAL204'	'Fatty-Acid- Coenzyme A LigaseFatty-Acid- Coenzyme A Ligase (sIEC)'	'sIEC_coa[c] + sIEC_atp[c] + sIEC_arachd[c] -> sIEC_amp[c] + sIEC_ppi[c] + sIEC_arachdcoa[c] '	0	1000000	'2181.2 or 2181.1 or 2180.1 or 2182.1 or 2182.2 or 81616.1'	'Fatty acid oxidation'	'MNXR99183'	''	'6.2.1.15'
'sIEC_FACOAL205'	'Fatty-Acid- Coenzyme A Ligase (sIEC)'	'sIEC_coa[c] + sIEC_atp[c] + sIEC_tmndnc[c] -> sIEC_amp[c] + sIEC_ppi[c] + sIEC_tmndnccoa[c] '	0	1000000	'2180.1'	'Fatty acid oxidation'	'MNXR99185'	''	''
'sIEC_FADDP'	'FAD DiphosphataseFAD Diphosphatase (sIEC)'	'sIEC_h2o[c] + sIEC_fad[c] -> 2 sIEC_h[c] + sIEC_fmn[c] + sIEC_amp[c] '	0	1000000	'5167.1 or 5169.1'	'Vitamin B2 metabolism'	'MNXR99209'	'R00160'	'3.6.1.18, 3.6.1.9'
'sIEC_FADDP[luI]'	'FAD DiphosphataseFAD Diphosphatase (sIEC)'	'sIEC_h2o[luI] + sIEC_fad[luI] -> 2 sIEC_h[luI] + sIEC_amp[luI] + sIEC_fmn[luI] '	0	1000000	'5167.1 or 5169.1'	'Vitamin B2 metabolism'	''	''	''
'sIEC_FADH2ETC'	'Complex Ii Reaction for Respiratory Chain (sIEC)'	'sIEC_q10[m] + sIEC_fadh2[m] -> sIEC_q10h2[m] + sIEC_fad[m] '	0	1000000	'(2110.1 and 2109.1 and 2108.1) or (2109.2 and 2108.1)'	'Oxidative phosphorylation'	'MNXR99211'	''	''
'sIEC_FAOXC101C102m'	'Fatty Acid Beta Oxidation (C10:1->C10:2), Mitochondrial (sIEC)'	'sIEC_fad[m] + sIEC_dece4coa[m] -> sIEC_fadh2[m] + sIEC_dec24dicoa[m] '	0	1000000	'51.1 or 34.1'	'Fatty acid oxidation'	''	''	''
'sIEC_FAOXC101C8m'	'Fatty Acid Beta Oxidation (C10:1->C8), Mitochondrial (sIEC)'	'sIEC_coa[m] + sIEC_nad[m] + sIEC_h2o[m] + sIEC_dc2coa[m] -> sIEC_nadh[m] + sIEC_h[m] + sIEC_accoa[m] + sIEC_occoa[m] '	0	1000000	'1892.1 and 3033.1 and 10449.1'	'Fatty acid oxidation'	''	''	''
'sIEC_FAOXC101m'	'isomerization(C10:1)m'	'sIEC_dece3coa[m] -> sIEC_dc2coa[m] '	0	1000000	'(1632.1)'	'Fatty acid oxidation'	''	''	''
'sIEC_FAOXC102C101m'	'Reduction (C10:2->C10:1), Mitochondrial (sIEC)'	'sIEC_h[m] + sIEC_dec24dicoa[m] + sIEC_nadph[m] -> sIEC_dece3coa[m] + sIEC_nadp[m] '	0	1000000	'1666.1'	'Fatty acid oxidation'	''	''	''
'sIEC_FAOXC102C103m'	'Fatty Acid Beta Oxidation (C10:2->C10:3), Mitochondrial (sIEC)'	'sIEC_fad[m] + sIEC_dec47dicoa[m] -> sIEC_fadh2[m] + sIEC_dectricoa[m] '	0	1000000	'34.1'	'Fatty acid oxidation'	''	''	''
'sIEC_FAOXC102C103x'	'Fatty Acid Beta Oxidation (C10:2->C10:3), Peroxisomal (sIEC)'	'sIEC_o2[x] + sIEC_dec47dicoa[x] -> sIEC_h2o2[x] + sIEC_dectricoa[x] '	0	1000000	'51.1'	'Fatty acid oxidation'	''	''	''
'sIEC_FAOXC102C81m'	'Fatty Acid Beta Oxidation (C10:2->C8:1), Mitochondrial (sIEC)'	'sIEC_coa[m] + sIEC_nad[m] + sIEC_h2o[m] + sIEC_2decdicoa[m] -> sIEC_nadh[m] + sIEC_h[m] + sIEC_accoa[m] + sIEC_octe5coa[m] '	0	1000000	'1892.1 and 3033.1 and 10449.1'	'Fatty acid oxidation'	''	''	''
'sIEC_FAOXC102C81x'	'Fatty Acid Beta Oxidation (C10:2->C8:1), Peroxisomal (sIEC)'	'sIEC_coa[x] + sIEC_h2o[x] + sIEC_2decdicoa[x] + sIEC_nad[x] -> sIEC_accoa[x] + sIEC_octe5coa[x] + sIEC_nadh[x] + sIEC_h[x] '	0	1000000	'1962.1 and 3295.1 and 30.1'	'Fatty acid oxidation'	''	''	''
'sIEC_FAOXC102m'	'Isomerization (C10:2), Mitochondrial (sIEC)'	'sIEC_3decdicoa[m] -> sIEC_2decdicoa[m] '	0	1000000	'1632.1'	'Fatty acid oxidation'	''	''	''
'sIEC_FAOXC102x'	'Isomerization (C10:2), Peroxisomal (sIEC)'	'sIEC_3decdicoa[x] -> sIEC_2decdicoa[x] '	0	1000000	'1962.1 or 10455.1'	'Fatty acid oxidation'	''	''	''
'sIEC_FAOXC103C102m'	'Fatty Acid Beta Oxidation (C10:3->C10:2), Mitochondrial (sIEC)'	'sIEC_h[m] + sIEC_nadph[m] + sIEC_dectricoa[m] -> sIEC_nadp[m] + sIEC_3decdicoa[m] '	0	1000000	'1666.1'	'Fatty acid oxidation'	''	''	''
'sIEC_FAOXC103C102x'	'Fatty Acid Beta Oxidation (C10:3->C10:2), Peroxisomal (sIEC)'	'sIEC_dectricoa[x] + sIEC_h[x] + sIEC_nadph[x] -> sIEC_3decdicoa[x] + sIEC_nadp[x] '	0	1000000	'26063.1'	'Fatty acid oxidation'	''	''	''
'sIEC_FAOXC10C8m'	'Fatty Acid Beta Oxidation (C10->C8), Mitochondrial (sIEC)'	'sIEC_coa[m] + sIEC_nad[m] + sIEC_h2o[m] + sIEC_fad[m] + sIEC_dcacoa[m] -> sIEC_nadh[m] + sIEC_h[m] + sIEC_accoa[m] + sIEC_fadh2[m] + sIEC_occoa[m] '	0	1000000	'34.1 and 1892.1 and 3033.1 and 10449.1'	'Fatty acid oxidation'	''	''	''
'sIEC_FAOXC10C8x'	'Fatty Acid Beta Oxidation (C10->C8), Peroxisomal (sIEC)'	'sIEC_coa[x] + sIEC_o2[x] + sIEC_h2o[x] + sIEC_nad[x] + sIEC_dcacoa[x] -> sIEC_accoa[x] + sIEC_h2o2[x] + sIEC_nadh[x] + sIEC_h[x] + sIEC_occoa[x] '	0	1000000	'51.1 and 1962.1 and 3295.1 and 30.1'	'Fatty acid oxidation'	''	''	''
'sIEC_FAOXC122C101m'	'Fatty Acid Beta Oxidation (C12:2->C10:1), Mitochondrial (sIEC)'	'sIEC_coa[m] + sIEC_nad[m] + sIEC_h2o[m] + sIEC_2ddecdicoa[m] -> sIEC_nadh[m] + sIEC_h[m] + sIEC_accoa[m] + sIEC_dece4coa[m] '	0	1000000	'1892.1 and 3033.1 and 10449.1'	'Fatty acid oxidation'	''	''	''
'sIEC_FAOXC122m'	'Isomerization (C12:2), Mitochondrial (sIEC)'	'sIEC_3ddecdicoa[m] -> sIEC_2ddecdicoa[m] '	0	1000000	'1632.1'	'Fatty acid oxidation'	''	''	''
'sIEC_FAOXC123C102m'	'Fatty Acid Beta Oxidation (C12:3->C10:2), Mitochondrial (sIEC)'	'sIEC_coa[m] + sIEC_nad[m] + sIEC_h2o[m] + sIEC_2dodtricoa[m] -> sIEC_nadh[m] + sIEC_h[m] + sIEC_accoa[m] + sIEC_dec47dicoa[m] '	0	1000000	'1892.1 and 3033.1 and 10449.1'	'Fatty acid oxidation'	''	''	''
'sIEC_FAOXC123C102x'	'Fatty Acid Beta Oxidation (C12:3->C10:2), Peroxisomal (sIEC)'	'sIEC_coa[x] + sIEC_h2o[x] + sIEC_nad[x] + sIEC_2dodtricoa[x] -> sIEC_accoa[x] + sIEC_dec47dicoa[x] + sIEC_nadh[x] + sIEC_h[x] '	0	1000000	'1962.1 and 3295.1 and 30.1'	'Fatty acid oxidation'	''	''	''
'sIEC_FAOXC123m'	'Isomerization (C12:3), Mitochondrial (sIEC)'	'sIEC_3dodtricoa[m] -> sIEC_2dodtricoa[m] '	0	1000000	'1632.1'	'Fatty acid oxidation'	''	''	''
'sIEC_FAOXC123x'	'Isomerization (C12:3), Peroxisomal (sIEC)'	'sIEC_3dodtricoa[x] -> sIEC_2dodtricoa[x] '	0	1000000	'1962.1 or 10455.1'	'Fatty acid oxidation'	''	''	''
'sIEC_FAOXC12C10m'	'Fatty Acid Beta Oxidation (C12->C10), Mitochondrial (sIEC)'	'sIEC_coa[m] + sIEC_nad[m] + sIEC_h2o[m] + sIEC_fad[m] + sIEC_ddcacoa[m] -> sIEC_nadh[m] + sIEC_h[m] + sIEC_accoa[m] + sIEC_fadh2[m] + sIEC_dcacoa[m] '	0	1000000	'34.1 and 1892.1 and 3033.1 and 10449.1'	'Fatty acid oxidation'	''	''	''
'sIEC_FAOXC12C10x'	'Fatty Acid Beta Oxidation (C12->C10), Peroxisomal (sIEC)'	'sIEC_coa[x] + sIEC_o2[x] + sIEC_h2o[x] + sIEC_nad[x] + sIEC_ddcacoa[x] -> sIEC_accoa[x] + sIEC_h2o2[x] + sIEC_nadh[x] + sIEC_h[x] + sIEC_dcacoa[x] '	0	1000000	'51.1 and 1962.1 and 3295.1 and 30.1'	'Fatty acid oxidation'	''	''	''
'sIEC_FAOXC142C122m'	'Fatty Acid Beta Oxidation (C14:2->C12:2), Mitochondrial (sIEC)'	'sIEC_coa[m] + sIEC_nad[m] + sIEC_h2o[m] + sIEC_fad[m] + sIEC_tetdecdicoa[m] -> sIEC_nadh[m] + sIEC_h[m] + sIEC_accoa[m] + sIEC_fadh2[m] + sIEC_3ddecdicoa[m] '	0	1000000	'37.1 and 3030.1 and 3032.1'	'Fatty acid oxidation'	''	''	''
'sIEC_FAOXC143C123m'	'Fatty Acid Beta Oxidation (C14:3->C12:3), Mitochondrial (sIEC)'	'sIEC_coa[m] + sIEC_nad[m] + sIEC_h2o[m] + sIEC_fad[m] + sIEC_5tedtricoa[m] -> sIEC_nadh[m] + sIEC_h[m] + sIEC_accoa[m] + sIEC_fadh2[m] + sIEC_3dodtricoa[m] '	0	1000000	'37.1 and 3030.1 and 3032.1'	'Fatty acid oxidation'	''	''	''
'sIEC_FAOXC143C123x'	'Fatty Acid Beta Oxidation (C14:3->C12:3), Peroxisomal (sIEC)'	'sIEC_coa[x] + sIEC_o2[x] + sIEC_h2o[x] + sIEC_nad[x] + sIEC_5tedtricoa[x] -> sIEC_accoa[x] + sIEC_h2o2[x] + sIEC_nadh[x] + sIEC_h[x] + sIEC_3dodtricoa[x] '	0	1000000	'51.1 and 1962.1 and 3295.1 and 30.1'	'Fatty acid oxidation'	''	''	''
'sIEC_FAOXC14C12m'	'Fatty Acid Beta Oxidation (C14->C12), Mitochondrial (sIEC)'	'sIEC_coa[m] + sIEC_nad[m] + sIEC_h2o[m] + sIEC_fad[m] + sIEC_tdcoa[m] -> sIEC_nadh[m] + sIEC_h[m] + sIEC_accoa[m] + sIEC_fadh2[m] + sIEC_ddcacoa[m] '	0	1000000	'37.1 and 3030.1 and 3032.1'	'Fatty acid oxidation'	''	''	''
'sIEC_FAOXC14C12x'	'Fatty Acid Beta Oxidation (C14->C12), Peroxisomal (sIEC)'	'sIEC_coa[x] + sIEC_o2[x] + sIEC_h2o[x] + sIEC_nad[x] + sIEC_tdcoa[x] -> sIEC_accoa[x] + sIEC_h2o2[x] + sIEC_nadh[x] + sIEC_h[x] + sIEC_ddcacoa[x] '	0	1000000	'51.1 and 1962.1 and 3295.1 and 30.1'	'Fatty acid oxidation'	''	''	''
'sIEC_FAOXC162C142m'	'Fatty Acid Beta Oxidation (C16:2->C14:2), Mitochondrial (sIEC)'	'sIEC_coa[m] + sIEC_nad[m] + sIEC_h2o[m] + sIEC_fad[m] + sIEC_hexddcoa[m] -> sIEC_nadh[m] + sIEC_h[m] + sIEC_accoa[m] + sIEC_fadh2[m] + sIEC_tetdecdicoa[m] '	0	1000000	'37.1 and 3030.1 and 3032.1'	'Fatty acid oxidation'	''	''	''
'sIEC_FAOXC163C143m'	'Fatty Acid Beta Oxidation (C16:3->C14:3), Mitochondrial (sIEC)'	'sIEC_coa[m] + sIEC_nad[m] + sIEC_h2o[m] + sIEC_fad[m] + sIEC_hexdtrcoa[m] -> sIEC_nadh[m] + sIEC_h[m] + sIEC_accoa[m] + sIEC_fadh2[m] + sIEC_5tedtricoa[m] '	0	1000000	'37.1 and 3030.1 and 3032.1'	'Fatty acid oxidation'	''	''	''
'sIEC_FAOXC163C164Gm'	'Fatty Acid Beta Oxidation (C16:3->C16:4), Mitochondrial (sIEC)'	'sIEC_fad[m] + sIEC_4hexdtricoa[m] -> sIEC_fadh2[m] + sIEC_hexdectecoa[m] '	0	1000000	'37.1'	'Fatty acid oxidation'	''	''	''
'sIEC_FAOXC163GC142m'	'Fatty Acid Beta Oxidation (C16:3->C14:2), Mitochondrial (sIEC)'	'sIEC_coa[m] + sIEC_nad[m] + sIEC_h2o[m] + sIEC_2hexdtricoa[m] -> sIEC_nadh[m] + sIEC_h[m] + sIEC_accoa[m] + sIEC_tetdecdicoa[m] '	0	1000000	'3030.1 and 3032.1'	'Fatty acid oxidation'	''	''	''
'sIEC_FAOXC163Gm'	'Isomerization (C16:3), Mitochondrial (sIEC)'	'sIEC_3hexdtricoa[m] -> sIEC_2hexdtricoa[m] '	0	1000000	'1632.1'	'Fatty acid oxidation'	''	''	''
'sIEC_FAOXC164C143m'	'Fatty Acid Beta Oxidation (C16:4->C14:3), Mitochondrial (sIEC)'	'sIEC_coa[m] + sIEC_nad[m] + sIEC_h2o[m] + sIEC_2hexdtetcoa[m] -> sIEC_nadh[m] + sIEC_h[m] + sIEC_accoa[m] + sIEC_5tedtricoa[m] '	0	1000000	'3030.1 and 3032.1'	'Fatty acid oxidation'	''	''	''
'sIEC_FAOXC164C143x'	'Fatty Acid Beta Oxidation (C16:4->C14:3), Peroxisomal (sIEC)'	'sIEC_coa[x] + sIEC_h2o[x] + sIEC_nad[x] + sIEC_2hexdtetcoa[x] -> sIEC_accoa[x] + sIEC_nadh[x] + sIEC_h[x] + sIEC_5tedtricoa[x] '	0	1000000	'1962.1 and 3295.1 and 30.1'	'Fatty acid oxidation'	''	''	''
'sIEC_FAOXC164C165m'	'Fatty Acid Beta Oxidation (C16:4->C16:5), Mitochondrial (sIEC)'	'sIEC_fad[m] + sIEC_4hexdtetcoa[m] -> sIEC_fadh2[m] + sIEC_hedepecoa[m] '	0	1000000	'37.1'	'Fatty acid oxidation'	''	''	''
'sIEC_FAOXC164C165x'	'Fatty Acid Beta Oxidation (C16:4->C16:5), Peroxisomal (sIEC)'	'sIEC_o2[x] + sIEC_4hexdtetcoa[x] -> sIEC_h2o2[x] + sIEC_hexdpencoa[x] '	0	1000000	'51.1'	'Fatty acid oxidation'	''	''	''
'sIEC_FAOXC164GC163m'	'Fatty Acid Beta Oxidation (C16:4->C16:3), Mitochondrial (sIEC)'	'sIEC_h[m] + sIEC_nadph[m] + sIEC_hexdectecoa[m] -> sIEC_nadp[m] + sIEC_3hexdtricoa[m] '	0	1000000	'1666.1'	'Fatty acid oxidation'	''	''	''
'sIEC_FAOXC164m'	'Isomerization (C16:4), Mitochondrial (sIEC)'	'sIEC_3hexdtetcoa[m] -> sIEC_2hexdtetcoa[m] '	0	1000000	'1632.1'	'Fatty acid oxidation'	''	''	''
'sIEC_FAOXC164x'	'Isomerization (C16:4), Peroxisomal (sIEC)'	'sIEC_3hexdtetcoa[x] -> sIEC_2hexdtetcoa[x] '	0	1000000	'1962.1 or 10455.1'	'Fatty acid oxidation'	''	''	''
'sIEC_FAOXC165C164m'	'Fatty Acid Beta Oxidation (C16:5->C16:4), Mitochondrial (sIEC)'	'sIEC_h[m] + sIEC_nadph[m] + sIEC_hedepecoa[m] -> sIEC_nadp[m] + sIEC_3hexdtetcoa[m] '	0	1000000	'1666.1'	'Fatty acid oxidation'	''	''	''
'sIEC_FAOXC165C164x'	'Fatty Acid Beta Oxidation (C16:5->C16:4), Peroxisomal (sIEC)'	'sIEC_h[x] + sIEC_nadph[x] + sIEC_hexdpencoa[x] -> sIEC_nadp[x] + sIEC_3hexdtetcoa[x] '	0	1000000	'26063.1'	'Fatty acid oxidation'	''	''	''
'sIEC_FAOXC16C14m'	'Fatty Acid Beta Oxidation (C16->C14), Mitochondrial (sIEC)'	'sIEC_coa[m] + sIEC_nad[m] + sIEC_h2o[m] + sIEC_fad[m] + sIEC_pmtcoa[m] -> sIEC_nadh[m] + sIEC_h[m] + sIEC_accoa[m] + sIEC_fadh2[m] + sIEC_tdcoa[m] '	0	1000000	'37.1 and 3030.1 and 3032.1'	'Fatty acid oxidation'	''	''	''
'sIEC_FAOXC16C14x'	'Fatty Acid Beta Oxidation (C16->C14), Peroxisomal (sIEC)'	'sIEC_pmtcoa[x] + sIEC_coa[x] + sIEC_o2[x] + sIEC_h2o[x] + sIEC_nad[x] -> sIEC_accoa[x] + sIEC_h2o2[x] + sIEC_nadh[x] + sIEC_h[x] + sIEC_tdcoa[x] '	0	1000000	'51.1 and 1962.1 and 3295.1 and 30.1'	'Fatty acid oxidation'	''	''	''
'sIEC_FAOXC180'	'Beta Oxidation of Long Chain Fatty AcidBeta Oxidation of Long Chain Fatty Acid (sIEC)'	'sIEC_coa[m] + sIEC_nad[m] + sIEC_h2o[m] + sIEC_fad[m] + sIEC_stcoa[m] -> sIEC_nadh[m] + sIEC_h[m] + sIEC_accoa[m] + sIEC_fadh2[m] + sIEC_pmtcoa[m] '	0	1000000	'34.1 or 34.1 or 35.1 or 35.1'	'Fatty acid oxidation'	'MNXR99313'	''	''
'sIEC_FAOXC180x'	'Beta Oxidation of Long Chain Fatty Acid (sIEC)'	'sIEC_coa[x] + sIEC_o2[x] + sIEC_h2o[x] + sIEC_nad[x] + sIEC_stcoa[x] -> sIEC_pmtcoa[x] + sIEC_accoa[x] + sIEC_h2o2[x] + sIEC_nadh[x] + sIEC_h[x] '	0	1000000	'(51.1 and 3295.1 and 30.1) or (51.1 and 30.1 and 1962.1) or (30.1 and 51.2 and 1962.1) or (3295.1 and 30.1 and 51.2)'	'Fatty acid oxidation'	'MNXR99314'	''	''
'sIEC_FAOXC1811603m'	'Beta Oxidation Fatty Acid (sIEC)'	'5 sIEC_coa[m] + 5 sIEC_nad[m] + 5 sIEC_h2o[m] + sIEC_odecoa[m] + 4 sIEC_fad[m] -> 5 sIEC_nadh[m] + 5 sIEC_h[m] + 5 sIEC_accoa[m] + 4 sIEC_fadh2[m] + sIEC_occoa[m] '	0	1000000	'34.1 or 35.1'	'Fatty acid oxidation'	'MNXR99317'	''	''
'sIEC_FAOXC182806m'	'Beta Oxidation of Fatty Acid (sIEC)'	'5 sIEC_coa[m] + 5 sIEC_nad[m] + 5 sIEC_h2o[m] + 3 sIEC_fad[m] + sIEC_lnlccoa[m] -> 5 sIEC_nadh[m] + 5 sIEC_h[m] + 5 sIEC_accoa[m] + 3 sIEC_fadh2[m] + sIEC_occoa[m] '	0	1000000	'34.1 or 35.1'	'Fatty acid oxidation'	'MNXR99321'	''	''
'sIEC_FAOXC182C162m'	'Fatty Acid Beta Oxidation (C18:2->C16:2), Mitochondrial (sIEC)'	'sIEC_coa[m] + sIEC_nad[m] + sIEC_h2o[m] + sIEC_fad[m] + sIEC_lnlccoa[m] -> sIEC_nadh[m] + sIEC_h[m] + sIEC_accoa[m] + sIEC_fadh2[m] + sIEC_hexddcoa[m] '	0	1000000	'37.1 and 3030.1 and 3032.1'	'Fatty acid oxidation'	''	''	''
'sIEC_FAOXC183C163Gm'	'Fatty Acid Beta Oxidation (C18:3->C16:3), Mitochondrial (sIEC)'	'sIEC_coa[m] + sIEC_nad[m] + sIEC_h2o[m] + sIEC_fad[m] + sIEC_lnlncgcoa[m] -> sIEC_nadh[m] + sIEC_h[m] + sIEC_accoa[m] + sIEC_fadh2[m] + sIEC_4hexdtricoa[m] '	0	1000000	'37.1 and 3030.1 and 3032.1'	'Fatty acid oxidation'	''	''	''
'sIEC_FAOXC183C163m'	'Fatty Acid Beta Oxidation (C18:3->C16:3), Mitochondrial (sIEC)'	'sIEC_coa[m] + sIEC_nad[m] + sIEC_lnlncacoa[m] + sIEC_h2o[m] + sIEC_fad[m] -> sIEC_nadh[m] + sIEC_h[m] + sIEC_accoa[m] + sIEC_fadh2[m] + sIEC_hexdtrcoa[m] '	0	1000000	'37.1 and 3030.1 and 3032.1'	'Fatty acid oxidation'	''	''	''
'sIEC_FAOXC184C164m'	'Fatty Acid Beta Oxidation (C18:4->C16:4), Mitochondrial (sIEC)'	'sIEC_coa[m] + sIEC_nad[m] + sIEC_h2o[m] + sIEC_fad[m] + sIEC_strdnccoa[m] -> sIEC_nadh[m] + sIEC_h[m] + sIEC_accoa[m] + sIEC_fadh2[m] + sIEC_4hexdtetcoa[m] '	0	1000000	'37.1 and 3030.1 and 3032.1'	'Fatty acid oxidation'	''	''	''
'sIEC_FAOXC184C164x'	'Fatty Acid Beta Oxidation (C18:4->C16:4), Peroxisomal (sIEC)'	'sIEC_coa[x] + sIEC_o2[x] + sIEC_h2o[x] + sIEC_nad[x] + sIEC_strdnccoa[x] -> sIEC_accoa[x] + sIEC_h2o2[x] + sIEC_nadh[x] + sIEC_h[x] + sIEC_4hexdtetcoa[x] '	0	1000000	'51.1 and 1962.1 and 3295.1 and 30.1'	'Fatty acid oxidation'	''	''	''
'sIEC_FAOXC200180m'	'Beta Oxidation of Long Chain Fatty Acid (sIEC)'	'sIEC_coa[m] + sIEC_nad[m] + sIEC_arachcoa[m] + sIEC_h2o[m] + sIEC_fad[m] -> sIEC_nadh[m] + sIEC_h[m] + sIEC_accoa[m] + sIEC_fadh2[m] + sIEC_stcoa[m] '	0	1000000	'35.1 or 34.1'	'Fatty acid oxidation'	'MNXR99336'	''	''
'sIEC_FAOXC204'	'''Beta Oxidation of Long Chain Fatty AcidBeta Oxidation Fatty AcidFatty Acid Beta Oxidation (C20:4->C18:4), MitochondrialFatty Aci...'' <Preview truncated at 128 characters>'	'9 sIEC_coa[m] + 9 sIEC_nad[m] + 9 sIEC_h2o[m] + sIEC_arachdcoa[m] + 5 sIEC_fad[m] -> 9 sIEC_nadh[m] + 9 sIEC_h[m] + 10 sIEC_accoa[m] + 5 sIEC_fadh2[m] '	0	1000000	'35.1 or 35.1 or 34.1 or 34.1'	'Fatty acid oxidation'	'MNXR99340'	''	''
'sIEC_FAOXC2051843m'	'Beta Oxidation of Fatty Acid (sIEC)'	'sIEC_coa[m] + sIEC_nad[m] + sIEC_h2o[m] + sIEC_tmndnccoa[m] -> sIEC_nadh[m] + sIEC_h[m] + sIEC_accoa[m] + sIEC_strdnccoa[m] '	0	1000000	'34.1 or 35.1'	'Fatty acid oxidation'	'MNXR99344'	''	''
'sIEC_FAOXC2051843x'	'Beta Oxidation of Long Chain Fatty Acid (sIEC)'	'sIEC_coa[x] + sIEC_h2o[x] + sIEC_nad[x] + sIEC_tmndnccoa[x] -> sIEC_accoa[x] + sIEC_nadh[x] + sIEC_h[x] + sIEC_strdnccoa[x] '	0	1000000	'(30.1 and 51.2 and 1962.1) or (51.1 and 3295.1 and 30.1) or (51.1 and 30.1 and 1962.1) or (3295.1 and 30.1 and 51.2)'	'Fatty acid oxidation'	'MNXR99344'	''	''
'sIEC_FAOXC4C2m'	'Fatty Acid Beta Oxidation (C4->C2), Mitochondrial (sIEC)'	'sIEC_coa[m] + sIEC_nad[m] + sIEC_h2o[m] + sIEC_btcoa[m] + sIEC_fad[m] -> sIEC_nadh[m] + sIEC_h[m] + 2 sIEC_accoa[m] + sIEC_fadh2[m] '	0	1000000	'35.1 and 1892.1 and 3033.1 and 10449.1'	'Fatty acid oxidation'	''	''	''
'sIEC_FAOXC61C4m'	'Fatty Acid Beta Oxidation (C6:1->C4:0), Mitochondrial (sIEC)'	'sIEC_coa[m] + sIEC_nad[m] + sIEC_h2o[m] + sIEC_hx2coa[m] -> sIEC_nadh[m] + sIEC_h[m] + sIEC_btcoa[m] + sIEC_accoa[m] '	0	1000000	'1892.1 and 3033.1 and 10449.1'	'Fatty acid oxidation'	''	''	''
'sIEC_FAOXC61C4x'	'Fatty Acid Beta Oxidation (C6:1->C4:0), Peroxisomal (sIEC)'	'sIEC_coa[x] + sIEC_h2o[x] + sIEC_nad[x] + sIEC_hx2coa[x] -> sIEC_accoa[x] + sIEC_btcoa[x] + sIEC_nadh[x] + sIEC_h[x] '	0	1000000	'1962.1 and 3295.1 and 30.1'	'Fatty acid oxidation'	''	''	''
'sIEC_FAOXC61m'	'Isomerization (C6:1), Mitochondrial (sIEC)'	'sIEC_hexe3coa[m] -> sIEC_hx2coa[m] '	0	1000000	'1632.1'	'Fatty acid oxidation'	''	''	''
'sIEC_FAOXC61x'	'Isomerization (C6:1), Peroxisomal (sIEC)'	'sIEC_hexe3coa[x] -> sIEC_hx2coa[x] '	0	1000000	'1962.1 or 10455.1'	'Fatty acid oxidation'	''	''	''
'sIEC_FAOXC6C4m'	'Fatty Acid Beta Oxidation (C6->C4), Mitochondrial (sIEC)'	'sIEC_coa[m] + sIEC_nad[m] + sIEC_h2o[m] + sIEC_fad[m] + sIEC_hxcoa[m] -> sIEC_nadh[m] + sIEC_h[m] + sIEC_btcoa[m] + sIEC_accoa[m] + sIEC_fadh2[m] '	0	1000000	'34.1 and 1892.1 and 3033.1 and 10449.1'	'Fatty acid oxidation'	''	''	''
'sIEC_FAOXC6C4x'	'Fatty Acid Beta Oxidation (C6->C4), Peroxisomal (sIEC)'	'sIEC_coa[x] + sIEC_o2[x] + sIEC_h2o[x] + sIEC_nad[x] + sIEC_hxcoa[x] -> sIEC_accoa[x] + sIEC_btcoa[x] + sIEC_h2o2[x] + sIEC_nadh[x] + sIEC_h[x] '	0	1000000	'51.1 and 1962.1 and 3295.1 and 30.1'	'Fatty acid oxidation'	''	''	''
'sIEC_FAOXC81C61m'	'Fatty Acid Beta Oxidation (C8:1->C6:1), Mitochondrial (sIEC)'	'sIEC_coa[m] + sIEC_nad[m] + sIEC_h2o[m] + sIEC_fad[m] + sIEC_octe5coa[m] -> sIEC_nadh[m] + sIEC_h[m] + sIEC_accoa[m] + sIEC_fadh2[m] + sIEC_hexe3coa[m] '	0	1000000	'34.1 and 1892.1 and 3033.1 and 10449.1'	'Fatty acid oxidation'	''	''	''
'sIEC_FAOXC81C61x'	'Fatty Acid Beta Oxidation (C8:1->C6:1), Peroxisomal (sIEC)'	'sIEC_coa[x] + sIEC_o2[x] + sIEC_h2o[x] + sIEC_nad[x] + sIEC_octe5coa[x] -> sIEC_accoa[x] + sIEC_h2o2[x] + sIEC_nadh[x] + sIEC_h[x] + sIEC_hexe3coa[x] '	0	1000000	'51.1 and 1962.1 and 3295.1 and 30.1'	'Fatty acid oxidation'	''	''	''
'sIEC_FAOXC8C6m'	'Fatty Acid Beta Oxidation (C8->C6), Mitochondrial (sIEC)'	'sIEC_coa[m] + sIEC_nad[m] + sIEC_h2o[m] + sIEC_fad[m] + sIEC_occoa[m] -> sIEC_nadh[m] + sIEC_h[m] + sIEC_accoa[m] + sIEC_fadh2[m] + sIEC_hxcoa[m] '	0	1000000	'34.1 and 1892.1 and 3033.1 and 10449.1'	'Fatty acid oxidation'	''	''	''
'sIEC_FAOXC8C6x'	'Fatty Acid Beta Oxidation (C8->C6), Peroxisomal (sIEC)'	'sIEC_coa[x] + sIEC_o2[x] + sIEC_h2o[x] + sIEC_nad[x] + sIEC_occoa[x] -> sIEC_accoa[x] + sIEC_h2o2[x] + sIEC_nadh[x] + sIEC_h[x] + sIEC_hxcoa[x] '	0	1000000	'51.1 and 1962.1 and 3295.1 and 30.1'	'Fatty acid oxidation'	''	''	''
'sIEC_FBA'	'''D-Fructose 1-Phosphate D-Glyceraldehyde-3-Phosphate-LyaseD-Tagatose 1-Phosphate D-Glyceraldehyde-3-Phosphate-LyaseFructose-Bisph...'' <Preview truncated at 128 characters>'	'sIEC_fdp[c] <=> sIEC_dhap[c] + sIEC_g3p[c] '	-1000000	1000000	'226.2 or 229.1 or 226.3 or 230.1 or 226.1'	'Glycolysis/gluconeogenesis'	'MNXR99459'	'R01068'	'4.1.2.13'
'sIEC_FBA2'	'D-Fructose 1-Phosphate D-Glyceraldehyde-3-Phosphate-Lyase (sIEC)'	'sIEC_f1p[c] <=> sIEC_dhap[c] + sIEC_glyald[c] '	-1000000	1000000	'226.2 or 226.1 or 226.3 or 229.1 or 230.1'	'Fructose and mannose metabolism'	'MNXR99460'	'R02568'	'4.1.2.13'
'sIEC_FBP'	'Fructose-2, 6-Bisphosphate 2-PhosphataseFructose-Bisphosphatase (sIEC)'	'sIEC_h2o[c] + sIEC_fdp[c] -> sIEC_pi[c] + sIEC_f6p[c] '	0	1000000	'2203.1 or 5210.1 or 5207.1 or 5209.1 or 5208.1 or 8789.1'	'Glycolysis/gluconeogenesis'	'MNXR99465'	''	'3.1.3.11'
'sIEC_FCLTm'	'Ferrochelatase, Mitochondrial (sIEC)'	'sIEC_fe2[m] + sIEC_ppp9[m] -> 2 sIEC_h[m] + sIEC_pheme[m] '	0	1000000	'2235.1 or 2235.2'	'Heme synthesis'	'MNXR99471'	'R00310'	'4.99.1.1'
'sIEC_FE2DMT1[luI]'	'Uptake of Food Iron by Dmt1 Transporter (sIEC)'	'sIEC_h[luI] + sIEC_fe2[luI] -> sIEC_h[c] + sIEC_fe2[c] '	0	1000000	'4891.1'	'Transport, extracellular'	''	''	''
'sIEC_FE2tm'	'Transport of Iron (Fe2+), Mitochondrial (sIEC)'	'sIEC_h[c] + sIEC_fe2[c] -> sIEC_h[m] + sIEC_fe2[m] '	0	1000000	[]	'Transport, mitochondrial'	'MNXR99501'	''	''
'sIEC_FERO'	'Ferroxidase (sIEC)'	'4 sIEC_h[c] + sIEC_o2[c] + 4 sIEC_fe2[c] -> 2 sIEC_h2o[c] + 4 sIEC_fe3[c] '	0	1000000	'9843.1'	'Vitamin B2 metabolism'	'MNXR2250'	''	''
'sIEC_FMNALKPle[luI]'	'Acid Phosphatase (FMN), Extracellular (sIEC)'	'sIEC_h2o[luI] + sIEC_fmn[luI] -> sIEC_pi[luI] + sIEC_ribflv[luI] '	0	1000000	'52.1 or 52.3 or 52.2 or 248.1'	'Transport, extracellular'	''	''	''
'sIEC_FMNAT'	'FMN Adenylyltransferase (sIEC)'	'sIEC_h[c] + sIEC_atp[c] + sIEC_fmn[c] -> sIEC_ppi[c] + sIEC_fad[c] '	0	1000000	'80308.1 or 80308.2'	'Vitamin B2 metabolism'	'MNXR95501'	'R00161'	'2.7.7.2'
'sIEC_FOLR2'	'Folate Reductase (sIEC)'	'sIEC_nadph[c] + sIEC_fol[c] -> sIEC_nadp[c] + sIEC_dhf[c] '	0	1000000	'1719.1'	'Folate metabolism'	'MNXR97400'	'R02236'	'1.5.1.3'
'sIEC_r0963[luI]'	'Folate Transport by Folate Receptors (sIEC)'	'sIEC_fol[luI] -> sIEC_fol[c] '	0	1000000	'2348.1 or 2350.1 or 2352.1'	'Transport, extracellular'	''	''	''
'sIEC_FOLTle[luI]'	'Transport of Folate (sIEC)'	'sIEC_h[luI] + sIEC_fol[luI] -> sIEC_h[c] + sIEC_fol[c] '	0	1000000	'113235.1'	'Transport, extracellular'	''	''	''
'sIEC_FOLt2[luI]'	'Folate Transport via Anion AntiportFolate Transport via Anion Antiport (sIEC)'	'sIEC_oh1[c] + sIEC_fol[luI] <=> sIEC_oh1[luI] + sIEC_fol[c] '	-1000000	1000000	'6573.1 or 6573.2'	'Transport, extracellular'	''	''	''
'sIEC_FORtr'	'Transport of Formate, Endoplasmatic Reticulum (sIEC)'	'sIEC_for[c] <=> sIEC_for[r] '	-1000000	1000000	[]	'Transport, endoplasmic reticular'	'MNXR99620'	''	''
'sIEC_FRDPtcr'	'Transport of Farnesyl Diphosphate into the Endoplasmic Reticulum (sIEC)'	'sIEC_frdp[c] <=> sIEC_frdp[r] '	-1000000	1000000	[]	'Transport, endoplasmic reticular'	'MNXR99646'	''	''
'sIEC_FRUt1r[luI]'	'Transport of D-Fructose via Uniport (sIEC)'	'sIEC_fru[luI] <=> sIEC_fru[c] '	-1000000	1000000	'29988.1 or 6514.1 or 155184.1 or 6518.1 or 66035.1'	'Transport, extracellular'	''	''	''
'sIEC_FRUt1r'	'Transport of D-Fructose via Uniport (sIEC)'	'sIEC_fru[e] <=> sIEC_fru[c] '	-1000000	1000000	'29988.1 or 6514.1 or 155184.1 or 6518.1 or 66035.1'	'Transport, extracellular'	'MNXR99663'	''	''
'sIEC_FORTHFC'	'Formiminotetrahydrofolate Cyclodeaminase (Ec 4.3.1.4) (sIEC)'	'2 sIEC_h[c] + sIEC_5forthf[c] -> sIEC_nh4[c] + sIEC_methf[c] '	0	1000000	'10841.1 or 10841.2'	'Transport, mitochondrial'	'MNXR82885'	''	'3.2.1.18'
'sIEC_FTHFDH'	'Formyltetrahydrofolate Dehydrogenase (sIEC)'	'sIEC_h2o[c] + sIEC_nadp[c] + sIEC_10fthf[c] -> sIEC_h[c] + sIEC_nadph[c] + sIEC_co2[c] + sIEC_thf[c] '	0	1000000	'10840.1 or 160428.1'	'N-glycan synthesis'	'MNXR99670'	'R00941'	'1.5.1.6'
'sIEC_FTHFL'	'Formate-Tetrahydrofolate Ligase, MitochondrialFormate-Tetrahydrofolate Ligase (sIEC)'	'sIEC_atp[c] + sIEC_thf[c] + sIEC_for[c] <=> sIEC_adp[c] + sIEC_pi[c] + sIEC_10fthf[c] '	-1000000	1000000	'25902.1 or 4522.1'	'Folate metabolism'	'MNXR2319'	''	'6.3.2.17'
'sIEC_FUM'	'''FumarylacetoacetaseFumarase, MitochondrialFumarate:Sulfite Antiport, MitochondrialFumarate:Sulfate Antiport, MitochondrialFumara...'' <Preview truncated at 128 characters>'	'sIEC_h2o[c] + sIEC_fum[c] <=> sIEC_mal_L[c] '	-1000000	1000000	'2184.1'	'Citric acid cycle'	'MNXR99705'	'R01082'	'4.2.1.2'
'sIEC_FUMtm'	'Fumarate Transport, Mitochondrial (sIEC)'	'sIEC_fum[c] + sIEC_pi[m] <=> sIEC_pi[c] + sIEC_fum[m] '	-1000000	1000000	'1468.1'	'Citric acid cycle'	'MNXR99716'	''	''
'sIEC_G3PD1'	'Glycerol-3-Phosphate Dehydrogenase (NAD) (sIEC)'	'sIEC_nad[c] + sIEC_glyc3p[c] <=> sIEC_h[c] + sIEC_nadh[c] + sIEC_dhap[c] '	-1000000	1000000	'2819.1'	'Glycerophospholipid metabolism'	'MNXR2438'	''	'1.1.1.94'
'sIEC_G5SADs'	'L-Glutamate 5-Semialdehyde Dehydratase (Spontaneous) (sIEC)'	'sIEC_glu5sa[c] -> sIEC_h[c] + sIEC_h2o[c] + sIEC_1pyr5c[c] '	0	1000000	[]	'Urea cycle'	'MNXR99897'	'R03314'	''
'sIEC_G5SDym'	'Glutamate-5-Semialdehyde Dehydrogenase, Mitochondrial (sIEC)'	'sIEC_h[m] + sIEC_nadph[m] + sIEC_glu5p[m] -> sIEC_pi[m] + sIEC_nadp[m] + sIEC_glu5sa[m] '	0	1000000	'5832.1'	'Urea cycle'	'MNXR99896'	'R03313'	'1.2.1.41'
'sIEC_G6PDH2c'	'Glucose 6-Phosphate Dehydrogenase (sIEC)'	'3 sIEC_nadp[c] + 3 sIEC_g6p[c] -> 3 sIEC_h[c] + 3 sIEC_nadph[c] + 3 sIEC_6pgl[c] '	0	1000000	'2539.1'	'Pentose phosphate pathway'	''	''	''
'sIEC_G6PPer'	'Glucose-6-Phosphate Phosphatase, Edoplasmic Reticular (sIEC)'	'sIEC_h2o[r] + sIEC_g6p[r] -> sIEC_glc_D[r] + sIEC_pi[r] '	0	1000000	'57818.1 or 2538.1 or 92579.1'	'Glycolysis/gluconeogenesis'	'MNXR99912'	'R00303'	'3.1.3.58, 3.1.3.9'
'sIEC_G6Pter'	'Glucose 6-Phosphate Endoplasmic Reticular Transport via Diffusion (sIEC)'	'sIEC_g6p[c] <=> sIEC_g6p[r] '	-1000000	1000000	'2542.1'	'Transport, endoplasmic reticular'	'MNXR99915'	''	''
'sIEC_ABUTt2r[luI]'	'Transport of 4-Aminobutyrate via Proton Symport, Reversible (sIEC)'	'sIEC_h[luI] + sIEC_4abut[luI] -> sIEC_h[c] + sIEC_4abut[c] '	0	1000000	'206358.1'	'Transport, extracellular'	''	''	''
'sIEC_GALSGLT1le[luI]'	'Transport of D-Galactose from Extracellular Space to Cytosol of Mucosal Cells in Small Intestine (sIEC)'	'sIEC_h2o[c] + 2 sIEC_na1[luI] + sIEC_atp[c] + sIEC_gal[luI] -> sIEC_h[c] + 2 sIEC_na1[c] + sIEC_adp[c] + sIEC_pi[c] + sIEC_gal[c] '	0	1000000	'6523.1'	'Transport, extracellular'	''	''	''
'sIEC_GALU'	'UTP-Glucose-1-Phosphate Uridylyltransferase (sIEC)'	'sIEC_h[c] + sIEC_utp[c] + sIEC_g1p[c] <=> sIEC_ppi[c] + sIEC_udpg[c] '	-1000000	1000000	'7360.1 or 7360.2'	'Galactose metabolism'	'MNXR69105'	''	'2.7.7.9'
'sIEC_GALt1r[luI]'	'Galactose Transport (Uniport) (sIEC)'	'sIEC_gal[luI] <=> sIEC_gal[c] '	-1000000	1000000	'29988.1 or 6513.1 or 6515.1 or 6514.1 or 81031.1'	'Transport, extracellular'	''	''	''
'sIEC_GALt1r'	'Galactose Transport (Uniport) (sIEC)'	'sIEC_gal[e] <=> sIEC_gal[c] '	-1000000	1000000	'29988.1 or 6513.1 or 6515.1 or 6514.1 or 81031.1'	'Transport, extracellular'	'MNXR100025'	''	''
'sIEC_GAMYe[luI]'	'Glucoamylase, Extracellular (Glygn5 -> Malt) (sIEC)'	'sIEC_h2o[luI] + sIEC_glygn5[luI] -> sIEC_Tyr_ggn[luI] + sIEC_malt[luI] '	0	1000000	'8972.1'	'Starch and sucrose metabolism'	''	''	''
'sIEC_GAMt1r[luI]'	'Glucosamine Transport (Uniport) (sIEC)'	'sIEC_gam[luI] <=> sIEC_gam[c] '	-1000000	1000000	'6513.1 or 6517.1 or 6514.1'	'Transport, extracellular'	''	''	''
'sIEC_GAMt1r'	'Glucosamine Transport (Uniport) (sIEC)'	'sIEC_gam[e] <=> sIEC_gam[c] '	-1000000	1000000	'6513.1 or 6517.1 or 6514.1'	'Transport, extracellular'	'MNXR100035'	''	''
'sIEC_GAPD'	'Glyceraldehyde-3-Phosphate Dehydrogenase (sIEC)'	'sIEC_nad[c] + sIEC_pi[c] + sIEC_g3p[c] <=> sIEC_h[c] + sIEC_nadh[c] + sIEC_13dpg[c] '	-1000000	1000000	'2597.1 or 26330.1'	'Glycolysis/gluconeogenesis'	'MNXR100040'	'R01061'	'1.2.1.12, 1.2.1.59'
'sIEC_GARFT'	'Phosphoribosylglycinamide Formyltransferase (sIEC)'	'sIEC_10fthf[c] + sIEC_gar[c] <=> sIEC_h[c] + sIEC_thf[c] + sIEC_fgam[c] '	-1000000	1000000	'2618.1 or 2618.2'	'N-glycan synthesis'	'MNXR99623'	'R04325'	'2.1.2.2'
'sIEC_GCHOLAt2[luI]'	'Glycocholate Transport via Sodium Symport (sIEC)'	'2 sIEC_na1[luI] + sIEC_gchola[luI] -> 2 sIEC_na1[c] + sIEC_gchola[c] '	0	1000000	'6554.1 or 6555.1'	'Transport, extracellular'	''	''	''
'sIEC_GK1'	'Guanylate Kinase (GMP:ATP) (sIEC)'	'sIEC_atp[c] + sIEC_gmp[c] <=> sIEC_adp[c] + sIEC_gdp[c] '	-1000000	1000000	'2987.1'	'Nucleotide interconversion'	'MNXR100144'	'R00332'	'2.7.4.8'
'sIEC_GLCSGLT1le[luI]'	'Transport of D-Glucose from Extracellular Space to Cytosol of Mucosal Cells in Small Intestine (sIEC)'	'sIEC_h2o[c] + 2 sIEC_na1[luI] + sIEC_atp[c] + sIEC_glc_D[luI] -> sIEC_h[c] + 2 sIEC_na1[c] + sIEC_adp[c] + sIEC_pi[c] + sIEC_glc_D[c] '	0	1000000	'6523.1'	'Transport, extracellular'	''	''	''
'sIEC_GLCt1r[luI]'	'Glucose Transport (Uniport) (sIEC)'	'sIEC_glc_D[luI] <=> sIEC_glc_D[c] '	-1000000	1000000	'''66035.1 or 6517.1 or 56606.1 or 154091.1 or 6513.1 or 11182.1 or 29988.1 or 6514.1 or 155184.1 or 56606.2 or 144195.1 or 6515.1 ...'' <Preview truncated at 128 characters>'	'Transport, extracellular'	''	''	''
'sIEC_GLCter'	'Glucose Transport, Endoplasmic Reticulum (sIEC)'	'sIEC_glc_D[c] <=> sIEC_glc_D[r] '	-1000000	1000000	[]	'Transport, endoplasmic reticular'	'MNXR100188'	''	''
'sIEC_LNLNCGt[luI]'	'Fatty Acid Transport via Diffusion (sIEC)'	'sIEC_lnlncg[luI] -> sIEC_lnlncg[c] '	0	1000000	'10998.1'	'Transport, extracellular'	''	''	''
'sIEC_GLNALANaEx[luI]'	'L-Alanine/L-Glutamine Na-Dependent Exchange (Gln-L In) (sIEC)'	'sIEC_ala_L[c] + sIEC_na1[luI] + sIEC_gln_L[luI] -> sIEC_na1[c] + sIEC_ala_L[luI] + sIEC_gln_L[c] '	0	1000000	'6510.1'	'Transport, extracellular'	''	''	''
'sIEC_GLNASNNaEx[luI]'	'L-Glutamine/L-Asparagine Na-Dependent Exchange (Gln-L In) (sIEC)'	'sIEC_na1[luI] + sIEC_asn_L[c] + sIEC_gln_L[luI] -> sIEC_na1[c] + sIEC_asn_L[luI] + sIEC_gln_L[c] '	0	1000000	'6510.1'	'Transport, extracellular'	''	''	''
'sIEC_GLNt4[luI]'	'Transport of L-Glutamine via Sodium Symport, Reversible (sIEC)'	'sIEC_na1[luI] + sIEC_gln_L[luI] -> sIEC_na1[c] + sIEC_gln_L[c] '	0	1000000	'81539.1 or 11254.1 or 54407.1 or 55089.1 or (340024.1 and 57393.1) or (340024.1 and 59272.1)'	'Transport, extracellular'	''	''	''
'sIEC_GLNCYSNaEx[luI]'	'L-Cysteine/L-Glutamine Na-Dependent Exchange (Gln-L In) (sIEC)'	'sIEC_na1[luI] + sIEC_cys_L[c] + sIEC_gln_L[luI] -> sIEC_na1[c] + sIEC_cys_L[luI] + sIEC_gln_L[c] '	0	1000000	'6510.1'	'Transport, extracellular'	''	''	''
'sIEC_r1584'	'Amino Acid-Polyamine-Organocation (Apc) Tcdb:2.A.3.8.1 (sIEC)'	'sIEC_gln_L[e] + sIEC_ile_L[c] -> sIEC_gln_L[c] + sIEC_ile_L[e] '	0	1000000	'8140.1'	'Transport, extracellular'	'MNXR105538'	''	''
'sIEC_r1578[luI]'	'Amino Acid-Polyamine-Organocation (Apc) Tcdb:2.A.3.8.1 (sIEC)'	'sIEC_leu_L[c] + sIEC_gln_L[luI] -> sIEC_leu_L[luI] + sIEC_gln_L[c] '	0	1000000	'8140.1'	'Transport, extracellular'	''	''	''
'sIEC_LNLNCGCPT1'	'Carnitine O-Palmitoyltransferase (sIEC)'	'sIEC_crn[c] + sIEC_lnlncgcoa[c] <=> sIEC_coa[c] + sIEC_lnlncgcrn[c] '	-1000000	1000000	'1375.1 or 1375.3 or 1375.4 or 126129.1 or 1374.1 or 1375.2'	'Fatty acid oxidation'	'MNXR101112'	''	''
'sIEC_LNLNCGCRNt'	'Transport into the Mitochondria (Carnitine) (sIEC)'	'sIEC_lnlncgcrn[c] <=> sIEC_lnlncgcrn[m] '	-1000000	1000000	'788.1'	'Fatty acid oxidation'	'MNXR101113'	''	''
'sIEC_LNLNCGCPT2'	'Carnitine Transferase (sIEC)'	'sIEC_coa[m] + sIEC_lnlncgcrn[m] <=> sIEC_crn[m] + sIEC_lnlncgcoa[m] '	-1000000	1000000	'1376.1'	'Fatty acid oxidation'	'MNXR101112'	''	''
'sIEC_r1575'	'Amino Acid-Polyamine-Organocation (Apc) Tcdb:2.A.3.8.1 (sIEC)'	'sIEC_gln_L[e] + sIEC_phe_L[c] -> sIEC_gln_L[c] + sIEC_phe_L[e] '	0	1000000	'8140.1'	'Transport, extracellular'	'MNXR105531'	''	''
'sIEC_GLNS'	'L-Serine/L-Glutamine Na-Dependent Exchange (Gln-L In)Glutamine Synthetase (sIEC)'	'sIEC_glu_L[c] + sIEC_atp[c] + sIEC_nh4[c] -> sIEC_h[c] + sIEC_adp[c] + sIEC_pi[c] + sIEC_gln_L[c] '	0	1000000	'6510.1'	'Glutamate metabolism'	'MNXR100024'	'R00253'	'6.3.1.2'
'sIEC_GLNSERNaEx[luI]'	'L-Serine/L-Glutamine Na-Dependent Exchange (Gln-L In) (sIEC)'	'sIEC_na1[luI] + sIEC_gln_L[luI] + sIEC_ser_L[c] -> sIEC_na1[c] + sIEC_gln_L[c] + sIEC_ser_L[luI] '	0	1000000	'6510.1'	'Glutamate metabolism'	''	''	''
'sIEC_GLNt4'	'Transport of L-Glutamine via Sodium Symport, Reversible (sIEC)'	'sIEC_na1[e] + sIEC_gln_L[e] -> sIEC_na1[c] + sIEC_gln_L[c] '	0	1000000	'81539.1 or 11254.1 or 54407.1 or 55089.1 or (340024.1 and 57393.1) or (340024.1 and 59272.1)'	'Transport, extracellular'	'MNXR100261'	''	''
'sIEC_GLNTHRNaEx[luI]'	'L-Threonine/L-Glutamine Na-Dependent Exchange (Gln-L In) (sIEC)'	'sIEC_na1[luI] + sIEC_gln_L[luI] + sIEC_thr_L[c] -> sIEC_na1[c] + sIEC_gln_L[c] + sIEC_thr_L[luI] '	0	1000000	'6510.1'	'Transport, extracellular'	''	''	''
'sIEC_GLNtm'	'L-Glutamine Transport via Electroneutral Transporter (sIEC)'	'sIEC_gln_L[c] -> sIEC_gln_L[m] '	0	1000000	[]	'Transport, mitochondrial'	'MNXR100259'	''	''
'sIEC_r1923'	'Y+Lat2 Utilized Transport (sIEC)'	'sIEC_na1[e] + sIEC_gln_L[e] + sIEC_arg_L[c] -> sIEC_na1[c] + sIEC_gln_L[c] + sIEC_arg_L[e] '	0	1000000	'9057.1'	'Transport, extracellular'	'MNXR105835'	''	''
'sIEC_GLNyLATthc'	'Transport of Glutamine by Y+Lat1 Or Y+Lat2 with Symporter of H (sIEC)'	'sIEC_gln_L[e] + sIEC_arg_L[c] + sIEC_h[e] -> sIEC_h[c] + sIEC_gln_L[c] + sIEC_arg_L[e] '	0	1000000	'(6520.1 and 9057.1) or (9056.1 and 6520.1)'	'Transport, extracellular'	'MNXR100264'	''	''
'sIEC_GLU5Km'	'Glutamate 5-Kinase, Mitochondrial (sIEC)'	'sIEC_glu_L[m] + sIEC_atp[m] -> sIEC_adp[m] + sIEC_glu5p[m] '	0	1000000	'5832.1'	'Urea cycle'	'MNXR100277'	'R00239'	'2.7.2.11'
'sIEC_GLU5SAtmc'	'Glutamate Semi-Aldehyde Transport, Mitochondrial (sIEC)'	'sIEC_glu5sa[m] <=> sIEC_glu5sa[c] '	-1000000	1000000	[]	'Transport, mitochondrial'	'MNXR100278'	''	''
'sIEC_GLUNm'	'Glutaminase, Mitochondrial (sIEC)'	'sIEC_h2o[m] + sIEC_gln_L[m] -> sIEC_glu_L[m] + sIEC_nh4[m] '	0	1000000	'2744.1 or 27165.2 or 27165.1'	'Glutamate metabolism'	'MNXR100030'	'R00256'	'1.4.1.13, 1.4.7.1, 3.5.1.2, 3.5.1.38, 4.3.3.6, 6.3.4.2, 6.3.5.2, 6.3.5.4, 6.3.5.5'
'sIEC_GLUPROASCT1'	'Glutamate Intake by System Asct-1 Transporter (sIEC)'	'sIEC_na1[e] + sIEC_pro_L[c] + sIEC_glu_L[e] -> sIEC_na1[c] + sIEC_glu_L[c] + sIEC_pro_L[e] '	0	1000000	'6509.1'	'Transport, extracellular'	'MNXR100286'	''	''
'sIEC_GLUPRT'	'Glutamine Phosphoribosyldiphosphate Amidotransferase (sIEC)'	'sIEC_h2o[c] + sIEC_prpp[c] + sIEC_gln_L[c] -> sIEC_glu_L[c] + sIEC_ppi[c] + sIEC_pram[c] '	0	1000000	'5471.1'	'Purine synthesis'	'MNXR100287'	'R01072'	'2.4.2.14'
'sIEC_GLUt2m'	'L-Glutamate Reversible Transport via Proton Symport, Mitochondrial (sIEC)'	'sIEC_h[c] + sIEC_glu_L[c] <=> sIEC_glu_L[m] + sIEC_h[m] '	-1000000	1000000	'83733.1 or 8604.1 or 79751.1 or 10165.1'	'Transport, mitochondrial'	'MNXR100300'	''	''
'sIEC_GLUt6[luI]'	'Glutamate Transport via Na, H Symport And K Antiport (sIEC)'	'3 sIEC_na1[luI] + sIEC_h[luI] + sIEC_k[c] + sIEC_glu_L[luI] -> sIEC_h[c] + 3 sIEC_na1[c] + sIEC_glu_L[c] + sIEC_k[luI] '	0	1000000	'6511.1 or 6505.1 or 6507.1 or 6506.1 or 6512.1'	'Transport, extracellular'	''	''	''
'sIEC_GLY3Pt'	'glycerol phopshate exit into cytosol'	'sIEC_glyc3p[x] -> sIEC_glyc3p[c] '	0	1000000	[]	'Transport, peroxisomal'	'MNXR100308'	''	''
'sIEC_GLYt4[luI]'	'Transport of Glycine via Sodium Symport (sIEC)'	'sIEC_na1[luI] + sIEC_gly[luI] -> sIEC_na1[c] + sIEC_gly[c] '	0	1000000	'81539.1 or 11254.1 or 54407.1 or 55089.1 or (340024.1 and 57393.1) or (340024.1 and 59272.1)'	'Transport, extracellular'	''	''	''
'sIEC_GLYC3PFADm'	'Glycerophosphate Shuttle for Trasnfer of Reducing Equivalents (sIEC)'	'sIEC_fad[m] + sIEC_glyc3p[m] -> sIEC_dhap[m] + sIEC_fadh2[m] '	0	1000000	[]	'Oxidative phosphorylation'	''	''	''
'sIEC_GLYC3Ptmc'	'glycerol-3-phopshate transport, cytoplasm'	'sIEC_glyc3p[m] <=> sIEC_glyc3p[c] '	-1000000	1000000	[]	'Transport, mitochondrial'	''	''	''
'sIEC_GLYCTDle[luI]'	'Difussion of Glycerol Accross the Brush Border Membrane (sIEC)'	'sIEC_glyc[luI] <=> sIEC_glyc[c] '	-1000000	1000000	[]	'Transport, extracellular'	''	''	''
'sIEC_GLYCtm'	'Transport of Glycerol (sIEC)'	'sIEC_glyc[c] <=> sIEC_glyc[m] '	-1000000	1000000	[]	'Transport, extracellular'	'MNXR100343'	''	''
'sIEC_GLYK'	'Glycerol KinaseGlycerol Kinase (sIEC)'	'sIEC_atp[c] + sIEC_glyc[c] -> sIEC_h[c] + sIEC_adp[c] + sIEC_glyc3p[c] '	0	1000000	'2710.2 or 2712.1 or 2710.1 or 2713.1'	'Glycerophospholipid metabolism'	'MNXR100348'	'R00847'	'2.7.1.30'
'sIEC_GLYKm'	'Glycerol Kinase (sIEC)'	'sIEC_atp[m] + sIEC_glyc[m] -> sIEC_h[m] + sIEC_adp[m] + sIEC_glyc3p[m] '	0	1000000	'2710.2 or 2712.1 or 2710.1 or 2713.1'	'Glycerophospholipid metabolism'	'MNXR100348'	'R00847'	'2.7.1.30'
'sIEC_GLYLEUHYDROc'	'Hydrolysis of Glycylleucine (sIEC)'	'sIEC_h2o[c] + sIEC_glyleu[c] <=> sIEC_leu_L[c] + sIEC_gly[c] '	-1000000	1000000	'1800.1 or 55748.1'	'Transport, extracellular'	'MNXR100349'	''	'3.4.11.2'
'sIEC_GLYLEUPEPT1tc[luI]'	'Transport of Glycylleucine by the Apical Pept1 Amino Acid Transporters (sIEC)'	'sIEC_h[luI] + sIEC_glyleu[luI] -> sIEC_h[c] + sIEC_glyleu[c] '	0	1000000	'6564.1'	'Transport, extracellular'	''	''	''
'sIEC_GLYt2r[luI]'	'Glycine Reversible Transport via Proton Symport (sIEC)'	'sIEC_h[luI] + sIEC_gly[luI] -> sIEC_h[c] + sIEC_gly[c] '	0	1000000	'153201.1 or 206358.1'	'Transport, extracellular'	''	''	''
'sIEC_GLYPHEHYc'	'Hydrolysis of Glycylphenylalanine (sIEC)'	'sIEC_h2o[c] + sIEC_glyphe[c] <=> sIEC_gly[c] + sIEC_phe_L[c] '	-1000000	1000000	[]	'Pentose phosphate pathway'	'MNXR100357'	''	'3.4.11.2'
'sIEC_GLYPHEPEPT1tc[luI]'	'Transport of Glycylphenylalanine by the Apical Pept1 Amino Acid Transporters (sIEC)'	'sIEC_h[luI] + sIEC_glyphe[luI] -> sIEC_h[c] + sIEC_glyphe[c] '	0	1000000	'6564.1'	'Transport, extracellular'	''	''	''
'sIEC_GLYPROPEPT1tc[luI]'	'Transport of Glycylproline by the Apical Pept1 Amino Acid Transporters (sIEC)'	'sIEC_h[luI] + sIEC_glypro[luI] -> sIEC_h[c] + sIEC_glypro[c] '	0	1000000	'6564.1'	'Transport, extracellular'	''	''	''
'sIEC_GLYPROPRO1c'	'Hydrolysis of Prolylglycine (sIEC)'	'sIEC_h2o[c] + sIEC_glypro[c] <=> sIEC_gly[c] + sIEC_pro_L[c] '	-1000000	1000000	'5184.1'	'Transport, extracellular'	'MNXR100360'	''	'3.4.13.18'
'sIEC_GLYSNAT5tc[luI]'	'Transport of Glycine with Symport of Sodium And Antiport of Proton by Snat5 Transporter (sIEC)'	'sIEC_h[c] + sIEC_na1[luI] + sIEC_gly[luI] <=> sIEC_na1[c] + sIEC_h[luI] + sIEC_gly[c] '	-1000000	1000000	'92745.1'	'Transport, extracellular'	''	''	''
'sIEC_GLYt4'	'Transport of Glycine via Sodium Symport (sIEC)'	'sIEC_na1[e] + sIEC_gly[e] -> sIEC_na1[c] + sIEC_gly[c] '	0	1000000	'81539.1 or 11254.1 or 54407.1 or 55089.1 or (340024.1 and 57393.1) or (340024.1 and 59272.1)'	'Transport, extracellular'	'MNXR100351'	''	''
'sIEC_GLYt7_211_r'	'Transport of Glycine via Sodium And Chloride Symport (2:1:1), Reversible (sIEC)'	'2 sIEC_na1[e] + sIEC_gly[e] + sIEC_cl[e] <=> 2 sIEC_na1[c] + sIEC_cl[c] + sIEC_gly[c] '	-1000000	1000000	'6536.1 or 6536.2'	'Transport, extracellular'	''	''	''
'sIEC_GLYtm'	'Transport of Glycine, Passive, Mitochondrial (sIEC)'	'sIEC_gly[c] <=> sIEC_gly[m] '	-1000000	1000000	[]	'Transport, mitochondrial'	'MNXR100371'	''	''
'sIEC_GMPS2'	'GMP Synthase (sIEC)'	'sIEC_h2o[c] + sIEC_atp[c] + sIEC_gln_L[c] + sIEC_xmp[c] -> 2 sIEC_h[c] + sIEC_glu_L[c] + sIEC_amp[c] + sIEC_ppi[c] + sIEC_gmp[c] '	0	1000000	'8833.1'	'Nucleotide interconversion'	'MNXR100384'	'R01231'	'6.3.5.2'
'sIEC_GNDc'	'Phosphogluconate Dehydrogenase (sIEC)'	'3 sIEC_nadp[c] + 3 sIEC_6pgc[c] -> 3 sIEC_nadph[c] + 3 sIEC_co2[c] + 3 sIEC_ru5p_D[c] '	0	1000000	'5226.1'	'Pentose phosphate pathway'	''	''	''
'sIEC_GPAM_hs'	'Glycerol-3-Phosphate Acyltransferase (sIEC)'	'sIEC_Rtotalcoa[c] + sIEC_glyc3p[c] -> sIEC_coa[c] + sIEC_alpa_hs[c] '	0	1000000	'57678.1 or 129642.1'	'Triacylglycerol synthesis'	''	''	'2.3.1.15'
'sIEC_GRTT'	'GeranyltranstransferaseGeranyltranstransferase (sIEC)'	'sIEC_ipdp[c] + sIEC_grdp[c] -> sIEC_ppi[c] + sIEC_frdp[c] '	0	1000000	'2224.1'	'Cholesterol metabolism'	'MNXR99634'	'R02003'	'2.5.1.10'
'sIEC_GSNt'	'''Guanosine Faciliated Transport in CytosolGuanosine Transport in via Sodium SymportGuanosine Transport in via Sodium (1:2) Sympor...'' <Preview truncated at 128 characters>'	'sIEC_gsn[e] <=> sIEC_gsn[c] '	-1000000	1000000	'3177.1 or 2030.1'	'Transport, extracellular'	'MNXR100433'	''	''
'sIEC_GSNt4[luI]'	'Guanosine Transport in via Sodium Symport (sIEC)'	'sIEC_na1[luI] + sIEC_gsn[luI] -> sIEC_na1[c] + sIEC_gsn[c] '	0	1000000	'9153.1 or 64078.1'	'Transport, extracellular'	''	''	''
'sIEC_GSNt5le[luI]'	'Guanosine Transport in via Sodium (1:2) Symport (sIEC)'	'2 sIEC_na1[luI] + sIEC_gsn[luI] -> 2 sIEC_na1[c] + sIEC_gsn[c] '	0	1000000	'64078.1'	'Transport, extracellular'	''	''	''
'sIEC_GSNt[luI]'	'''Guanosine Faciliated Transport in CytosolGuanosine Transport in via Sodium SymportGuanosine Transport in via Sodium (1:2) Sympor...'' <Preview truncated at 128 characters>'	'sIEC_gsn[luI] <=> sIEC_gsn[c] '	-1000000	1000000	'3177.1 or 2030.1'	'Transport, extracellular'	''	''	''
'sIEC_GTHO'	'Glutathione OxidoreductaseGlutathione OxidoreductaseOxidized Glutathione Irreversible Active Transport (Rbc) (sIEC)'	'sIEC_h[c] + sIEC_nadph[c] + sIEC_gthox[c] -> sIEC_nadp[c] + 2 sIEC_gthrd[c] '	0	1000000	'2936.1'	'Glutamate metabolism'	''	''	'1.8.1.7'
'sIEC_GTHP'	'Glutathione PeroxidaseGlutathione Peroxidase, ExtracellularGlutathione Peroxidase, Mitochondria (sIEC)'	'2 sIEC_gthrd[c] + sIEC_h2o2[c] <=> 2 sIEC_h2o[c] + sIEC_gthox[c] '	-1000000	1000000	'7001.3 or 5052.3 or 2877.1 or 2876.2 or 5052.2 or 2876.1 or 5052.1 or 7001.1 or 2879.1 or 7001.2'	'Glutathione metabolism'	'MNXR2828'	''	'1.11.1.9'
'sIEC_GUAPRT'	'Guanine Phosphoribosyltransferase (sIEC)'	'sIEC_prpp[c] + sIEC_gua[c] -> sIEC_ppi[c] + sIEC_gmp[c] '	0	1000000	'3251.1'	'Nucleotide salvage pathway'	'MNXR100409'	'R01229'	'2.4.2.22, 2.4.2.7, 2.4.2.8'
'sIEC_GUMDCHAe[luI]'	'Binding of Guar Gums with Deoxyxholic Acid (sIEC)'	'sIEC_dchac[luI] + sIEC_gum[luI] -> sIEC_gumdchac[luI] '	0	1000000	[]	'Dietary fiber binding'	''	''	''
'sIEC_GUMGCHLe[luI]'	'Binding of Guar Gums with Glycocholate (sIEC)'	'sIEC_gchola[luI] + sIEC_gum[luI] -> sIEC_gumgchol[luI] '	0	1000000	[]	'Dietary fiber binding'	''	''	''
'sIEC_GUMTCHOLe[luI]'	'Binding of Guar Gums with Taurocholate (sIEC)'	'sIEC_tchola[luI] + sIEC_gum[luI] -> sIEC_gumtchol[luI] '	0	1000000	[]	'Dietary fiber binding'	''	''	''
'sIEC_GluForTx'	'Glutamate Formimidoyltransferase (sIEC)'	'sIEC_h[c] + sIEC_thf[c] + sIEC_forglu[c] -> sIEC_glu_L[c] + sIEC_5forthf[c] '	0	1000000	'10841.1 or 10841.2'	'Histidine metabolism'	'MNXR100281'	'R02287'	'2.1.2.5, 4.3.1.4'
'sIEC_H2CO3Dm'	'Carboxylic Acid Dissociation (sIEC)'	'sIEC_co2[m] + sIEC_h2o[m] <=> sIEC_h[m] + sIEC_hco3[m] '	-1000000	1000000	'763.1 or 11238.1'	'Miscellaneous'	''	''	'4.2.1.1'
'sIEC_H2O2tm'	'Hydrogen Peroxide Mitochondrial Transport (sIEC)'	'sIEC_h2o2[c] <=> sIEC_h2o2[m] '	-1000000	1000000	[]	'Transport, extracellular'	'MNXR98640'	''	''
'sIEC_H2O2tp'	'Hydrogen Peroxide Peroxisomal Transport via Diffusion (sIEC)'	'sIEC_h2o2[c] <=> sIEC_h2o2[x] '	-1000000	1000000	[]	'Transport, extracellular'	'MNXR98640'	''	''
'sIEC_H2Oter'	'H2O Endoplasmic Reticulum Transport (sIEC)'	'sIEC_h2o[c] <=> sIEC_h2o[r] '	-1000000	1000000	[]	'Transport, extracellular'	'MNXR98641'	''	''
'sIEC_H2Otm'	'H2O Transport, Mitochondrial (sIEC)'	'sIEC_h2o[c] <=> sIEC_h2o[m] '	-1000000	1000000	'343.1'	'Transport, extracellular'	'MNXR98641'	''	''
'sIEC_H2Otp'	'H2O Transport, Peroxisomal (sIEC)'	'sIEC_h2o[c] <=> sIEC_h2o[x] '	-1000000	1000000	[]	'Transport, extracellular'	'MNXR98641'	''	''
'sIEC_H2Ot[luI]'	'''H2O Endoplasmic Reticulum TransportH2O Transport, Golgi ApparatusH2O Transport, LysosomalH2O Transport, MitochondrialH2O Transpo...'' <Preview truncated at 128 characters>'	'sIEC_h2o[luI] <=> sIEC_h2o[c] '	-1000000	1000000	[]	'Transport, extracellular'	''	''	''
'sIEC_HCO3_CLt'	'Bicarbonate Transport (Cl-/Hco3- Exchange) (sIEC)'	'sIEC_hco3[e] + sIEC_cl[c] <=> sIEC_hco3[c] + sIEC_cl[e] '	-1000000	1000000	'6522.1 or 83697.1 or 6521.1 or 6508.2 or 6508.1'	'Transport, extracellular'	'MNXR100574'	''	''
'sIEC_HDCEAtr[luI]'	'Fatty Acid Transport via Diffusion (sIEC)'	'sIEC_hdcea[luI] <=> sIEC_hdcea[c] '	-1000000	1000000	'11001.1'	'Transport, extracellular'	''	''	''
'sIEC_HDCEAtr'	'Fatty Acid Transport via Diffusion (sIEC)'	'sIEC_hdcea[e] <=> sIEC_hdcea[c] '	-1000000	1000000	'11001.1'	'Transport, extracellular'	'MNXR80379'	''	''
'sIEC_HEX1'	'Hexokinase (D-Glucosamine:ATP)Hexokinase (D-Glucose:ATP) (sIEC)'	'sIEC_atp[c] + sIEC_glc_D[c] -> sIEC_h[c] + sIEC_adp[c] + sIEC_g6p[c] '	0	1000000	'2645.1 or 3099.1 or 3098.3 or 2645.2 or 80201.1 or 3098.2 or 2645.3 or 3098.1 or 3098.4 or 3101.1 or 3098.5'	'Glycolysis/gluconeogenesis'	'MNXR100612'	'R00299'	'2.7.1.1, 2.7.1.2'
'sIEC_HISCAT1'	'transport of L-Histidine by y+ transporter'	'sIEC_his_L[c] <=> sIEC_his_L[e] '	-1000000	1000000	'(6541.1)'	'Transport, extracellular'	''	''	''
'sIEC_HISD'	'Histidine DecarboxylaseHistidase (sIEC)'	'sIEC_his_L[c] -> sIEC_nh4[c] + sIEC_urcan[c] '	0	1000000	'1644.1 or 3067.1'	'Histidine metabolism'	'MNXR83116'	''	'4.3.1.3'
'sIEC_r2055'	'Amino Acid-Polyamine-Organocation (Apc) Tcdb:2.A.3.8.15 (sIEC)'	'sIEC_ile_L[c] + sIEC_his_L[e] -> sIEC_ile_L[e] + sIEC_his_L[c] '	0	1000000	'11136.1'	'Transport, extracellular'	'MNXR105964'	''	''
'sIEC_r2049[luI]'	'Amino Acid-Polyamine-Organocation (Apc) Tcdb:2.A.3.8.15 (sIEC)'	'sIEC_leu_L[c] + sIEC_his_L[luI] -> sIEC_leu_L[luI] + sIEC_his_L[c] '	0	1000000	'11136.1'	'Transport, extracellular'	''	''	''
'sIEC_r2046'	'Amino Acid-Polyamine-Organocation (Apc) Tcdb:2.A.3.8.15 (sIEC)'	'sIEC_phe_L[c] + sIEC_his_L[e] -> sIEC_phe_L[e] + sIEC_his_L[c] '	0	1000000	'11136.1'	'Transport, extracellular'	'MNXR105955'	''	''
'sIEC_HISt4'	'L-Histidine Transport in via Sodium Symport (sIEC)'	'sIEC_na1[e] + sIEC_his_L[e] -> sIEC_na1[c] + sIEC_his_L[c] '	0	1000000	'11254.1 or 54407.1'	'Transport, extracellular'	'MNXR100646'	''	''
'sIEC_HISSNAT5tc[luI]'	'Transport of L-Histidine with Symport of Sodium And Antiport of Proton by Snat5 Transporter (sIEC)'	'sIEC_h[c] + sIEC_na1[luI] + sIEC_his_L[luI] <=> sIEC_na1[c] + sIEC_h[luI] + sIEC_his_L[c] '	-1000000	1000000	'92745.1'	'Transport, extracellular'	''	''	''
'sIEC_HISyLATtc'	'Transport of L-Histidine by Y+Lat1 Or Y+Lat2 Transporters (sIEC)'	'sIEC_na1[e] + sIEC_arg_L[c] + sIEC_his_L[e] -> sIEC_na1[c] + sIEC_arg_L[e] + sIEC_his_L[c] '	0	1000000	'(6520.1 and 9057.1) or (9056.1 and 6520.1)'	'Transport, extracellular'	'MNXR100650'	''	''
'sIEC_HISyLATthc'	'Transport of Histidine by Y+Lat1 Or Y+Lat2 with Symporter of H (sIEC)'	'sIEC_arg_L[c] + sIEC_h[e] + sIEC_his_L[e] -> sIEC_h[c] + sIEC_arg_L[e] + sIEC_his_L[c] '	0	1000000	'(6520.1 and 9057.1) or (9056.1 and 6520.1)'	'Transport, extracellular'	'MNXR100651'	''	''
'sIEC_HMBS'	'Hydroxymethylbilane Synthase (sIEC)'	'sIEC_h2o[c] + 4 sIEC_ppbng[c] -> 4 sIEC_nh4[c] + sIEC_hmbil[c] '	0	1000000	'3145.1'	'Heme synthesis'	'MNXR100658'	'R00084'	'2.5.1.61, 4.3.1.8'
'sIEC_HMGCOARc'	'Hydroxymethylglutaryl CoA reductase (ir) in cytosol'	'2 sIEC_h[c] + 2 sIEC_nadph[c] + sIEC_hmgcoa[c] -> 2 sIEC_nadp[c] + sIEC_coa[c] + sIEC_mev_R[c] '	0	1000000	'(3156.1)'	'Squalene and cholesterol synthesis'	''	''	''
'sIEC_HMGCOASi'	'Hydroxymethylglutaryl Coenzyme A Synthase (Ir)Hydroxymethylglutaryl Coenzyme A Synthase (Ir) (sIEC)'	'sIEC_h2o[c] + sIEC_accoa[c] + sIEC_aacoa[c] <=> sIEC_h[c] + sIEC_coa[c] + sIEC_hmgcoa[c] '	-1000000	1000000	'3157.1 or 3157.2'	'Cholesterol metabolism'	''	''	'4.1.3.5'
'sIEC_HOXG'	'Heme Oxygenase 1 (sIEC)'	'5 sIEC_h[c] + 3 sIEC_nadph[c] + 3 sIEC_o2[c] + sIEC_pheme[c] -> 3 sIEC_h2o[c] + 3 sIEC_nadp[c] + sIEC_biliverd[c] + sIEC_co[c] + sIEC_fe2[c] '	0	1000000	'3162.1 or 3163.1'	'Heme degradation'	'MNXR100681'	''	'1.14.99.3'
'sIEC_HPETFABP1tc'	'Transport of 5-HPETE into the Enterocytes (sIEC)'	'2 sIEC_5HPET[c] <=> 2 sIEC_5HPET[r] '	-1000000	1000000	'2168.1'	'Transport, endoplasmic reticular'	'MNXR100689'	''	''
'sIEC_HXPRT'	'Hypoxanthine Phosphoribosyltransferase (Hypoxanthine) (sIEC)'	'sIEC_prpp[c] + sIEC_hxan[c] -> sIEC_ppi[c] + sIEC_imp[c] '	0	1000000	'3251.1'	'Nucleotide salvage pathway'	'MNXR100752'	'R01132'	'2.4.2.8'
'sIEC_HYPOE'	'Hypothetical Enyme (sIEC)'	'sIEC_h2o[c] + sIEC_pyam5p[c] -> sIEC_pi[c] + sIEC_pydam[c] '	0	1000000	'57026.1'	'Vitamin B6 metabolism'	'MNXR100763'	'R02494'	'3.1.3.74'
'sIEC_HYPTROXe[luI]'	'Hypotaurine Oxidase, Extracellular (sIEC)'	'sIEC_o2[luI] + 2 sIEC_hyptaur[luI] -> 2 sIEC_taur[luI] '	0	1000000	[]	'Methionine and cysteine metabolism'	''	''	''
'sIEC_Htr'	'H Transporter, Endoplasmic Reticulum (sIEC)'	'sIEC_h[c] <=> sIEC_h[r] '	-1000000	1000000	[]	'Transport, endoplasmic reticular'	'MNXR100765'	''	''
'sIEC_ICDHxm'	'Isocitrate Dehydrogenase (NAD+) (sIEC)'	'sIEC_icit[m] + sIEC_nad[m] -> sIEC_akg[m] + sIEC_co2[m] + sIEC_nadh[m] '	0	1000000	'''(3421.2 and 3420.3 and 3419.1) or (3420.1 and 3421.1 and 3419.1) or (3420.1 and 3421.1 and 3419.1) or (3420.3 and 3421.1 and 341...'' <Preview truncated at 128 characters>'	'Citric acid cycle'	'MNXR100782'	'R00709'	'1.1.1.286, 1.1.1.41'
'sIEC_ILEt4[luI]'	'Transport of L-Isoleucine via Sodium Symport (sIEC)'	'sIEC_na1[luI] + sIEC_ile_L[luI] -> sIEC_na1[c] + sIEC_ile_L[c] '	0	1000000	'11254.1 or (340024.1 and 57393.1) or (340024.1 and 59272.1)'	'Transport, extracellular'	''	''	''
'sIEC_ILELAT1tc[luI]'	'transport of L-Isoleucine by LAT1 in association with 4F2hc, across the apical surface of the memebranes.'	'sIEC_leu_L[c] + sIEC_ile_L[luI] -> sIEC_leu_L[luI] + sIEC_ile_L[c] '	0	1000000	'(8140.1 and 6520.1)'	'Transport, extracellular'	''	''	''
'sIEC_ILEtec'	'Transport of L-Isoleucine via Diffusion (sIEC)'	'sIEC_ile_L[e] <=> sIEC_ile_L[c] '	-1000000	1000000	'8501.1 or 124935.1'	'Transport, extracellular'	'MNXR100824'	''	''
'sIEC_IMPC'	'IMP Cyclohydrolase (sIEC)'	'sIEC_h2o[c] + sIEC_imp[c] <=> sIEC_fprica[c] '	-1000000	1000000	'471.1'	'Purine synthesis'	'MNXR100783'	'R01127'	'2.1.2.3, 3.5.4.10'
'sIEC_IMPD'	'IMP Dehydrogenase (sIEC)'	'sIEC_h2o[c] + sIEC_nad[c] + sIEC_imp[c] -> sIEC_h[c] + sIEC_nadh[c] + sIEC_xmp[c] '	0	1000000	'3614.1 or 3615.1 or 3614.2'	'Nucleotide interconversion'	'MNXR100830'	'R01130'	'1.1.1.205'
'sIEC_INSK'	'Insosine Kinase (sIEC)'	'sIEC_atp[c] + sIEC_ins[c] -> sIEC_h[c] + sIEC_adp[c] + sIEC_imp[c] '	0	1000000	[]	'Purine synthesis'	'MNXR100845'	'R01131'	'2.7.1.73'
'sIEC_INSt'	'''Transport of Inosine (Diffusion)Transport of Inosine via Sodium SymportInosine Transport in via Sodium (1:2) SymportInosine Tran...'' <Preview truncated at 128 characters>'	'sIEC_ins[e] <=> sIEC_ins[c] '	-1000000	1000000	'3177.1 or 2030.1'	'Transport, extracellular'	'MNXR100849'	''	''
'sIEC_INSt4[luI]'	'Transport of Inosine via Sodium Symport (sIEC)'	'sIEC_na1[luI] + sIEC_ins[luI] -> sIEC_na1[c] + sIEC_ins[c] '	0	1000000	'9153.1 or 64078.1'	'Transport, extracellular'	''	''	''
'sIEC_INSt5le[luI]'	'Inosine Transport in via Sodium (1:2) Symport (sIEC)'	'2 sIEC_na1[luI] + sIEC_ins[luI] -> 2 sIEC_na1[c] + sIEC_ins[c] '	0	1000000	'64078.1'	'Transport, extracellular'	''	''	''
'sIEC_INSt[luI]'	'''Transport of Inosine (Diffusion)Transport of Inosine via Sodium SymportInosine Transport in via Sodium (1:2) SymportInosine Tran...'' <Preview truncated at 128 characters>'	'sIEC_ins[luI] <=> sIEC_ins[c] '	-1000000	1000000	'3177.1 or 2030.1'	'Transport, extracellular'	''	''	''
'sIEC_IPDDI'	'Isopentenyl-Diphosphate D-IsomeraseIsopentenyl-Diphosphate D-Isomerase (sIEC)'	'sIEC_ipdp[c] <=> sIEC_dmpp[c] '	-1000000	1000000	'3422.1 or 91734.1'	'Squalene and cholesterol synthesis'	'MNXR100796'	'R01123'	'5.3.3.2'
'sIEC_IZPN'	'Imidazolonepropionase (sIEC)'	'sIEC_h2o[c] + sIEC_4izp[c] -> sIEC_h[c] + sIEC_forglu[c] '	0	1000000	'144193.1'	'Histidine metabolism'	'MNXR100896'	'R02288'	'3.5.2.7'
'sIEC_KHK'	'KetohexokinaseKetohexokinase (D-Xylulose)Ketohexokinase (D-Tagatose) (sIEC)'	'sIEC_atp[c] + sIEC_fru[c] -> sIEC_h[c] + sIEC_adp[c] + sIEC_f1p[c] '	0	1000000	'3795.1 or 3795.2'	'Fructose and mannose metabolism'	'MNXR100936'	'R00866'	'2.7.1.3'
'sIEC_Khte[luI]'	'potassium/proton antiport at the apical surface of enterocyte'	'sIEC_h[c] + sIEC_k[luI] <=> sIEC_h[luI] + sIEC_k[c] '	-1000000	1000000	[]	'Transport, lumen'	''	''	''
'sIEC_L_LACt2r[luI]'	'L-Lactate Reversible Transport via Proton Symport (sIEC)'	'sIEC_h[luI] + sIEC_lac_L[luI] -> sIEC_h[c] + sIEC_lac_L[c] '	0	1000000	'9194.1 or 23539.1 or 6566.1 or 9123.1 or 682.1'	'Transport, extracellular'	''	''	''
'sIEC_LACLt'	'Lactate Transport (sIEC)'	'sIEC_lac_L[x] -> sIEC_lac_L[c] '	0	1000000	[]	'Transport, peroxisomal'	'MNXR100999'	''	''
'sIEC_LACZe[luI]'	'B-Galactosidase, Extracellular (sIEC)'	'sIEC_h2o[luI] + sIEC_lcts[luI] -> sIEC_glc_D[luI] + sIEC_gal[luI] '	0	1000000	'3938.1 or 2720.1'	'Galactose metabolism'	''	''	''
'sIEC_LCYSTCBOXL'	'3-Sulfoalanine Carboxy-Lyase (sIEC)'	'sIEC_h[c] + sIEC_Lcyst[c] -> sIEC_co2[c] + sIEC_taur[c] '	0	1000000	'51380.1 or 2571.1 or 2572.1 or 2571.2'	'Taurine and hypotaurine metabolism'	'MNXR101032'	'R01682'	'4.1.1.15, 4.1.1.29'
'sIEC_LDH_L'	'L-Lactate DehydrogenaseL-Lactate Dehydrogenase (sIEC)'	'sIEC_nad[c] + sIEC_lac_L[c] <=> sIEC_h[c] + sIEC_pyr[c] + sIEC_nadh[c] '	-1000000	1000000	'3939.1 or 3945.1 or 197257.1'	'Glycolysis/gluconeogenesis'	'MNXR101040'	'R00703'	'1.1.1.27'
'sIEC_LEUt4[luI]'	'Transport of L-Leucine via Sodium Symport (sIEC)'	'sIEC_leu_L[luI] + sIEC_na1[luI] -> sIEC_na1[c] + sIEC_leu_L[c] '	0	1000000	'81539.1 or 84889.1 or 6520.1 or 6542.1 or 6541.1 or 11254.1 or 55089.1 or (340024.1 and 57393.1) or (340024.1 and 59272.1)'	'Transport, extracellular'	''	''	''
'sIEC_r1647'	'Amino Acid-Polyamine-Organocation (Apc) Tcdb:2.A.3.8.1 (sIEC)'	'sIEC_ile_L[c] + sIEC_leu_L[e] <=> sIEC_leu_L[c] + sIEC_ile_L[e] '	-1000000	1000000	'8140.1'	'Transport, extracellular'	''	''	''
'sIEC_LEULEULAPc'	'Hydrolysis of Leucylleucine (sIEC)'	'sIEC_h2o[c] + sIEC_leuleu[c] <=> 2 sIEC_leu_L[c] '	-1000000	1000000	'51056.1'	'Transport, extracellular'	'MNXR101050'	''	'3.4.13.-'
'sIEC_LEULEUPEPT1tc[luI]'	'Transport of Leucylleucine by the Apical Pept1 Amino Acid Transporters (sIEC)'	'sIEC_h[luI] + sIEC_leuleu[luI] -> sIEC_h[c] + sIEC_leuleu[c] '	0	1000000	'6564.1'	'Transport, extracellular'	''	''	''
'sIEC_LEUPHELAT2tc'	'''transport of L-Leucine into the cell and efflux of L-Phenylalanine out of the cell by LAT2 on the basolateral surfaces of kidney...'' <Preview truncated at 128 characters>'	'sIEC_phe_L[c] + sIEC_leu_L[e] <=> sIEC_leu_L[c] + sIEC_phe_L[e] '	-1000000	1000000	'(23428.1 and 6520.1)'	'Transport, extracellular'	'MNXR101052'	''	''
'sIEC_LEUtec'	'Transport of L-Leucine via Diffusion (sIEC)'	'sIEC_leu_L[e] <=> sIEC_leu_L[c] '	-1000000	1000000	'8501.1 or 124935.1'	'Transport, extracellular'	'MNXR101057'	''	''
'sIEC_LEUyLAThtc'	'Transport of Leucine by Y+Lat1 Or Y+Lat2 with Symporter of H (sIEC)'	'sIEC_arg_L[c] + sIEC_h[e] + sIEC_leu_L[e] -> sIEC_h[c] + sIEC_leu_L[c] + sIEC_arg_L[e] '	0	1000000	'(6520.1 and 9057.1) or (9056.1 and 6520.1)'	'Transport, extracellular'	'MNXR101059'	''	''
'sIEC_r1958'	'Y+Lat2 Utilized Transport (sIEC)'	'sIEC_na1[e] + sIEC_arg_L[c] + sIEC_leu_L[e] -> sIEC_na1[c] + sIEC_leu_L[c] + sIEC_arg_L[e] '	0	1000000	'9057.1'	'Transport, extracellular'	'MNXR105869'	''	''
'sIEC_LNLCt[luI]'	'Linoleic Acid (N-C18:2) Transport in via Diffusion (sIEC)'	'sIEC_lnlc[luI] -> sIEC_lnlc[c] '	0	1000000	'10998.1'	'Transport, extracellular'	''	''	''
'sIEC_LINOFATPtc[luI]'	'Uptake of Linoleic Acid (sIEC)'	'sIEC_coa[c] + sIEC_atp[c] + sIEC_lnlc[luI] -> sIEC_amp[c] + sIEC_ppi[c] + sIEC_lnlccoa[c] '	0	1000000	'10999.1'	'Transport, extracellular'	''	''	''
'sIEC_LNLCCPT1'	'Carnitine O-Palmitoyltransferase (sIEC)'	'sIEC_crn[c] + sIEC_lnlccoa[c] <=> sIEC_coa[c] + sIEC_lnlccrn[c] '	-1000000	1000000	'1375.1 or 1375.3 or 1375.4 or 126129.1 or 1374.1 or 1375.2'	'Fatty acid oxidation'	'MNXR101105'	''	''
'sIEC_LNLCCRNt'	'Transport into the Mitochondria (Carnitine)Transport of Linoleyl Carnitine, Diffusion (sIEC)'	'sIEC_lnlccrn[c] <=> sIEC_lnlccrn[m] '	-1000000	1000000	'788.1'	'Fatty acid oxidation'	'MNXR101106'	''	''
'sIEC_LNLCCPT2'	'Carnitine Transferase (sIEC)'	'sIEC_coa[m] + sIEC_lnlccrn[m] <=> sIEC_crn[m] + sIEC_lnlccoa[m] '	-1000000	1000000	'1376.1'	'Fatty acid oxidation'	'MNXR101105'	''	''
'sIEC_LNLCt'	'Linoleic Acid (N-C18:2) Transport in via Diffusion (sIEC)'	'sIEC_lnlc[e] <=> sIEC_lnlc[c] '	-1000000	1000000	'10998.1'	'Transport, extracellular'	'MNXR101107'	''	''
'sIEC_LNLNCAt'	'Fatty Acid Transport via Diffusion (sIEC)'	'sIEC_lnlnca[e] <=> sIEC_lnlnca[c] '	-1000000	1000000	'10998.1'	'Transport, extracellular'	'MNXR101110'	''	''
'sIEC_LNLNCGt'	'Fatty Acid Transport via Diffusion (sIEC)'	'sIEC_lnlncg[e] <=> sIEC_lnlncg[c] '	-1000000	1000000	'10998.1'	'Transport, extracellular'	'MNXR101114'	''	''
'sIEC_r0781'	'Lanosterol, NADPH:Oxygen Oxidoreductase (14-Methyl Cleaving) (sIEC)'	'2 sIEC_h[r] + 3 sIEC_nadph[r] + 3 sIEC_o2[r] + sIEC_lanost[r] -> sIEC_44mctr[r] + 3 sIEC_nadp[r] + 4 sIEC_h2o[r] + sIEC_for[r] '	0	1000000	'1595.1'	'Cholesterol metabolism'	''	''	'1.14.13.70'
'sIEC_LNSTLSr'	'Lanosterol Synthase (sIEC)'	'sIEC_Ssq23epx[r] -> sIEC_lanost[r] '	0	1000000	'4047.1'	'Cholesterol metabolism'	'MNXR101117'	'R03199'	'5.4.99.7'
'sIEC_LPCHOLt[luI]'	'Lysophosphatidylcholine Transport (sIEC)'	'sIEC_lpchol_hs[luI] <=> sIEC_lpchol_hs[c] '	-1000000	1000000	[]	'Transport, extracellular'	''	''	''
'sIEC_LPCHOLt'	'Lysophosphatidylcholine Transport (sIEC)'	'sIEC_lpchol_hs[e] <=> sIEC_lpchol_hs[c] '	-1000000	1000000	[]	'Transport, extracellular'	'MNXR101130'	''	''
'sIEC_LPS2[luI]'	'LipaseLipase, Extracellular (sIEC)'	'sIEC_h2o[luI] + sIEC_dag_hs[luI] -> sIEC_h[luI] + sIEC_Rtotal[luI] + sIEC_mag_hs[luI] '	0	1000000	'4023.1 or 1056.1'	'Triacylglycerol synthesis'	''	''	''
'sIEC_LPS3[luI]'	'LipaseLipase, Extracellular (sIEC)'	'sIEC_h2o[luI] + sIEC_mag_hs[luI] -> sIEC_h[luI] + sIEC_Rtotal2[luI] + sIEC_glyc[luI] '	0	1000000	'11343.1 or 11343.2'	'Triacylglycerol synthesis'	''	''	''
'sIEC_LPS[luI]'	'''LipaseLipaseLipase, ExtracellularLipaseLipase, ExtracellularPhospholipaseLipase, Extracellular, Formation of 1-Palmitoylglycerol...'' <Preview truncated at 128 characters>'	'sIEC_h2o[luI] + sIEC_tag_hs[luI] -> sIEC_h[luI] + sIEC_dag_hs[luI] + sIEC_Rtotal3[luI] '	0	1000000	'4023.1 or 3990.1 or 1056.1 or 80339.1'	'Triacylglycerol synthesis'	''	''	''
'sIEC_LSTO1r'	'Lathosterol Oxidase (sIEC)'	'sIEC_h[r] + sIEC_nadph[r] + sIEC_o2[r] + sIEC_chlstol[r] -> sIEC_nadp[r] + 2 sIEC_h2o[r] + sIEC_ddsmsterol[r] '	0	1000000	'6309.1'	'Cholesterol metabolism'	'MNXR101244'	''	''
'sIEC_r1993[luI]'	'Amino Acid-Polyamine-Organocation (Apc) Tcdb:2.A.3.8.15 (sIEC)'	'sIEC_ala_L[c] + sIEC_lys_L[luI] -> sIEC_ala_L[luI] + sIEC_lys_L[c] '	0	1000000	'11136.1'	'Transport, extracellular'	''	''	''
'sIEC_r2001[luI]'	'Amino Acid-Polyamine-Organocation (Apc) Tcdb:2.A.3.8.15 (sIEC)'	'sIEC_leu_L[c] + sIEC_lys_L[luI] -> sIEC_leu_L[luI] + sIEC_lys_L[c] '	0	1000000	'11136.1'	'Transport, extracellular'	''	''	''
'sIEC_L_LACt2r'	'L-Lactate Reversible Transport via Proton Symport (sIEC)'	'sIEC_h[e] + sIEC_lac_L[e] <=> sIEC_h[c] + sIEC_lac_L[c] '	-1000000	1000000	'9194.1 or 23539.1 or 6566.1 or 9123.1 or 682.1'	'Transport, extracellular'	'MNXR101277'	''	''
'sIEC_MAGt[luI]'	'Monoacylglycerol 2 Transport (sIEC)'	'sIEC_mag_hs[luI] <=> sIEC_mag_hs[c] '	-1000000	1000000	[]	'Transport, extracellular'	''	''	''
'sIEC_MALT'	'''Alpha-Glucosidase, ExtracellularMalate:Thiosulfate Antiport, MitochondrialMaltose Transport (Uniport)Transport of Maltotetraose,...'' <Preview truncated at 128 characters>'	'sIEC_h2o[c] + sIEC_malt[c] -> 2 sIEC_glc_D[c] '	0	1000000	'8972.1'	'Starch and sucrose metabolism'	'MNXR101350'	'R00028'	'3.2.1.20'
'sIEC_MALT[luI]'	'''Alpha-Glucosidase, ExtracellularMalate:Thiosulfate Antiport, MitochondrialMaltose Transport (Uniport)Transport of Maltotetraose,...'' <Preview truncated at 128 characters>'	'sIEC_h2o[luI] + sIEC_malt[luI] -> 2 sIEC_glc_D[luI] '	0	1000000	'8972.1'	'Starch and sucrose metabolism'	''	''	''
'sIEC_MALTt1r[luI]'	'Maltose Transport (Uniport) (sIEC)'	'sIEC_malt[luI] -> sIEC_malt[c] '	0	1000000	'6515.1'	'Starch and sucrose metabolism'	''	''	''
'sIEC_MALtm'	'Malate Transport, Mitochondrial (sIEC)'	'sIEC_mal_L[c] + sIEC_pi[m] <=> sIEC_pi[c] + sIEC_mal_L[m] '	-1000000	1000000	'1468.1'	'Transport, mitochondrial'	'MNXR101374'	''	''
'sIEC_MANt1r[luI]'	'Mannose Transport (Uniport) (sIEC)'	'sIEC_man[luI] <=> sIEC_man[c] '	-1000000	1000000	'6513.1 or 6515.1 or 6514.1'	'Transport, extracellular'	''	''	''
'sIEC_MANt1r'	'Mannose Transport (Uniport) (sIEC)'	'sIEC_man[e] <=> sIEC_man[c] '	-1000000	1000000	'6513.1 or 6515.1 or 6514.1'	'Transport, extracellular'	'MNXR101402'	''	''
'sIEC_MDH'	'Malate Dehydrogenase, MitochondrialMalate Dehydrogenase, PeroxisomalMalate Dehydrogenase (sIEC)'	'sIEC_nad[c] + sIEC_mal_L[c] <=> sIEC_h[c] + sIEC_nadh[c] + sIEC_oaa[c] '	-1000000	1000000	'4191.1 or 4190.1'	'Citric acid cycle'	'MNXR101439'	'R00342'	'1.1.1.299, 1.1.1.37'
'sIEC_MDHm'	'Malate Dehydrogenase, Mitochondrial (sIEC)'	'sIEC_nad[m] + sIEC_mal_L[m] <=> sIEC_nadh[m] + sIEC_h[m] + sIEC_oaa[m] '	-1000000	1000000	'4191.1 or 4190.1'	'Citric acid cycle'	'MNXR101439'	'R00342'	'1.1.1.299, 1.1.1.37'
'sIEC_MDRPD'	' 5-Methylthio-5-Deoxy-D-Ribulose 1-Phosphate Dehydratase (sIEC)'	'sIEC_5mdru1p[c] -> sIEC_h2o[c] + sIEC_dkmpp[c] '	0	1000000	[]	'Arginine and proline metabolism'	'MNXR101445'	'R07392'	'4.2.1.109'
'sIEC_ME2'	'Malic Enzyme (NADP)Malic Enzyme (NADP), Mitochondrial (sIEC)'	'sIEC_nadp[c] + sIEC_mal_L[c] -> sIEC_nadph[c] + sIEC_pyr[c] + sIEC_co2[c] '	0	1000000	'4199.1'	'Pyruvate metabolism'	'MNXR101443'	'R00216'	'1.1.1.40'
'sIEC_ME2m'	'Malic Enzyme (NADP), Mitochondrial (sIEC)'	'sIEC_mal_L[m] + sIEC_nadp[m] -> sIEC_co2[m] + sIEC_pyr[m] + sIEC_nadph[m] '	0	1000000	'4200.1 or 10873.1'	'Pyruvate metabolism'	'MNXR101443'	'R00216'	'1.1.1.40'
'sIEC_METAT'	'Methionine AdenosyltransferaseTransport of L-Methionine by Atb0 Transporter (sIEC)'	'sIEC_h2o[c] + sIEC_atp[c] + sIEC_met_L[c] -> sIEC_pi[c] + sIEC_amet[c] + sIEC_ppi[c] '	0	1000000	'4143.1 or (27430.2 and 4144.1) or (27430.1 and 4144.1)'	'Methionine and cysteine metabolism'	'MNXR101407'	'R00177'	'2.5.1.6'
'sIEC_METt4[luI]'	'L-Methionine Transport in via Sodium Symport (sIEC)'	'sIEC_na1[luI] + sIEC_met_L[luI] -> sIEC_na1[c] + sIEC_met_L[c] '	0	1000000	'81539.1 or 11254.1 or 54407.1 or 6584.1 or (340024.1 and 57393.1) or (340024.1 and 59272.1)'	'Transport, extracellular'	''	''	''
'sIEC_r1607'	'Amino Acid-Polyamine-Organocation (Apc) Tcdb:2.A.3.8.1 (sIEC)'	'sIEC_ile_L[c] + sIEC_met_L[e] -> sIEC_ile_L[e] + sIEC_met_L[c] '	0	1000000	'8140.1'	'Transport, extracellular'	'MNXR105560'	''	''
'sIEC_METLEUex[luI]'	'Methionine/Leucine Exchange (Met In) (sIEC)'	'sIEC_leu_L[c] + sIEC_met_L[luI] -> sIEC_leu_L[luI] + sIEC_met_L[c] '	0	1000000	'6520.1 and 8140.1'	'Transport, extracellular'	''	''	''
'sIEC_METt4'	'L-Methionine Transport in via Sodium Symport (sIEC)'	'sIEC_na1[e] + sIEC_met_L[e] -> sIEC_na1[c] + sIEC_met_L[c] '	0	1000000	'81539.1 or 11254.1 or 54407.1 or 6584.1 or (340024.1 and 57393.1) or (340024.1 and 59272.1)'	'Transport, extracellular'	'MNXR101492'	''	''
'sIEC_METtec'	'L-Methionine Transport via Diffusion (Extracellular to Cytosol) (sIEC)'	'sIEC_met_L[e] <=> sIEC_met_L[c] '	-1000000	1000000	'8501.1 or 124935.1'	'Transport, extracellular'	'MNXR101493'	''	''
'sIEC_r1933'	'Y+Lat2 Utilized Transport (sIEC)'	'sIEC_na1[e] + sIEC_arg_L[c] + sIEC_met_L[e] -> sIEC_na1[c] + sIEC_arg_L[e] + sIEC_met_L[c] '	0	1000000	'9057.1'	'Transport, extracellular'	'MNXR105844'	''	''
'sIEC_METyLATthc'	'Transport of Methionine by Y+Lat1 Or Y+Lat2 with Symporter of H (sIEC)'	'sIEC_arg_L[c] + sIEC_h[e] + sIEC_met_L[e] -> sIEC_h[c] + sIEC_arg_L[e] + sIEC_met_L[c] '	0	1000000	'(6520.1 and 9057.1) or (9056.1 and 6520.1)'	'Transport, extracellular'	'MNXR101494'	''	''
'sIEC_MEVK1c'	'Mevalonate Kinase (ATP) Cytosol (sIEC)'	'sIEC_atp[c] + sIEC_mev_R[c] -> sIEC_h[c] + sIEC_adp[c] + sIEC_5pmev[c] '	0	1000000	'4598.1'	'Squalene and cholesterol synthesis'	'MNXR3507'	''	''
'sIEC_MMEm'	'Methylmalonyl Coenzyme A Epimerase/Racemase (sIEC)'	'sIEC_mmcoa_R[m] <=> sIEC_mmcoa_S[m] '	-1000000	1000000	'84693.1'	'Valine, leucine, and isoleucine metabolism'	'MNXR101657'	'R02765'	'5.1.99.1'
'sIEC_MMMm'	'Methylmalonyl Coenzyme A Mutase (sIEC)'	'sIEC_mmcoa_R[m] <=> sIEC_succoa[m] '	-1000000	1000000	'4594.1'	'Valine, leucine, and isoleucine metabolism'	'MNXR101661'	'R00833'	'5.4.99.2'
'sIEC_MOGAT'	'Monoacylglycerol Acyltransferase (sIEC)'	'sIEC_Rtotalcoa[c] + sIEC_mag_hs[c] -> sIEC_coa[c] + sIEC_dag_hs[c] '	0	1000000	'116255.1 or 80168.1'	'Triacylglycerol synthesis'	'MNXR101699'	''	''
'sIEC_MTAP'	'5''-Methylthioadenosine Phosphorylase (sIEC)'	'sIEC_pi[c] + sIEC_5mta[c] -> sIEC_ade[c] + sIEC_5mdr1p[c] '	0	1000000	'4507.1'	'Arginine and proline metabolism'	'MNXR101745'	'R01402'	'2.4.2.28'
'sIEC_MTHFC'	'Methenyltetrahydrifikate Cyclohydrolase, MitochondrialMethenyltetrahydrofolate Cyclohydrolase (sIEC)'	'sIEC_h2o[c] + sIEC_methf[c] <=> sIEC_h[c] + sIEC_10fthf[c] '	-1000000	1000000	'25902.1 or 10797.1'	'Folate metabolism'	'MNXR101748'	'R01655'	'3.5.4.9'
'sIEC_MTHFD'	'''Methylenetetrahydrofolate Dehydrogenase (NAD), MitochondrialMethylenetetrahydrofolate Dehydrogenase (NADP), MitochondrialMethyle...'' <Preview truncated at 128 characters>'	'sIEC_nadp[c] + sIEC_mlthf[c] <=> sIEC_nadph[c] + sIEC_methf[c] '	-1000000	1000000	'10797.1'	'Folate metabolism'	'MNXR101749'	'R01220'	'1.5.1.5'
'sIEC_MTHFR3'	'5, 10-Methylenetetrahydrofolatereductase (NADPH) (sIEC)'	'2 sIEC_h[c] + sIEC_nadph[c] + sIEC_mlthf[c] -> sIEC_nadp[c] + sIEC_5mthf[c] '	0	1000000	'4524.1'	'Folate metabolism'	'MNXR101752'	'R01224'	'1.5.1.20'
'sIEC_MTRI'	'5-Methylthioribose-1-Phosphate Isomerase (sIEC)'	'sIEC_5mdr1p[c] <=> sIEC_5mdru1p[c] '	-1000000	1000000	[]	'Arginine and proline metabolism'	'MNXR101759'	'R04420'	'5.3.1.23'
'sIEC_NACHORCTL3le[luI]'	'Transport of Nicotinate (sIEC)'	'sIEC_h[luI] + sIEC_nac[luI] -> sIEC_h[c] + sIEC_nac[c] '	0	1000000	'9390.1'	'Transport, extracellular'	''	''	''
'sIEC_NACUP[luI]'	'Uptake of Nicotinic Acid (sIEC)'	'sIEC_nac[luI] -> sIEC_nac[c] '	0	1000000	[]	'Transport, extracellular'	''	''	''
'sIEC_NADHtpu'	'NADH Transporter, Peroxisome (sIEC)'	'sIEC_nadh[c] -> sIEC_nadh[x] '	0	1000000	[]	'Transport, peroxisomal'	'MNXR101881'	''	''
'sIEC_NADN'	'NAD Nucleosidase, ExtracellularNAD Nucleosidase (sIEC)'	'sIEC_h2o[c] + sIEC_nad[c] -> sIEC_h[c] + sIEC_adprib[c] + sIEC_ncam[c] '	0	1000000	'952.1'	'NAD metabolism'	'MNXR101888'	'R00102'	'3.2.2.5, 3.2.2.6, 3.5.1.-'
'sIEC_NADPHtru'	'Transport of NADPH, Endoplasmic Reticulum (sIEC)'	'sIEC_nadph[c] -> sIEC_nadph[r] '	0	1000000	[]	'Transport, endoplasmic reticular'	'MNXR101894'	''	''
'sIEC_NADPHtxu'	'Transport of NADPH, Peroxisome (sIEC)'	'sIEC_nadph[c] -> sIEC_nadph[x] '	0	1000000	[]	'Transport, peroxisomal'	'MNXR101894'	''	''
'sIEC_NADPtru'	'Transport of NADP, Endoplasmic Reticulum (sIEC)'	'sIEC_nadp[r] -> sIEC_nadp[c] '	0	1000000	[]	'Transport, endoplasmic reticular'	'MNXR101896'	''	''
'sIEC_NADPtxu'	'Transport of NADP, Peroxisome (sIEC)'	'sIEC_nadp[x] -> sIEC_nadp[c] '	0	1000000	[]	'Transport, peroxisomal'	'MNXR101896'	''	''
'sIEC_NADS2'	'NAD Synthase (Glutamine-Hydrolysing) (sIEC)'	'sIEC_h2o[c] + sIEC_atp[c] + sIEC_gln_L[c] + sIEC_dnad[c] -> sIEC_h[c] + sIEC_glu_L[c] + sIEC_nad[c] + sIEC_amp[c] + sIEC_ppi[c] '	0	1000000	'55191.1'	'NAD metabolism'	'MNXR97678'	'R00257'	'6.3.5.1'
'sIEC_NADtpu'	'NAD transporter, peroxisome'	'sIEC_nadh[x] -> sIEC_nadh[c] '	0	1000000	[]	'Transport, peroxisomal'	''	''	''
'sIEC_NADtx'	'Transport of NAD into Peroxisome (sIEC)'	'sIEC_nad[c] <=> sIEC_nad[x] '	-1000000	1000000	[]	'Transport, peroxisomal'	'MNXR101900'	''	''
'sIEC_NCAMUP[luI]'	'Uptake of Nicotinamide Acid (sIEC)'	'sIEC_ncam[luI] -> sIEC_ncam[c] '	0	1000000	[]	'Transport, extracellular'	''	''	''
'sIEC_NDP7er'	'Nucleoside-Diphosphatase (UDP), Endoplasmic Reticulum (sIEC)'	'sIEC_udp[r] + sIEC_h2o[r] -> sIEC_h[r] + sIEC_pi[r] + sIEC_ump[r] '	0	1000000	'124583.1 or 957.1 or 9583.1'	'Nucleotide interconversion'	'MNXR101931'	'R00155'	'3.6.1.5, 3.6.1.6'
'sIEC_NDP8'	'Nucleoside-Diphosphatase (dUDP)Nucleoside-Diphosphatase (UTP), Extracellular (sIEC)'	'sIEC_h2o[c] + sIEC_dudp[c] -> sIEC_h[c] + sIEC_pi[c] + sIEC_dump[c] '	0	1000000	'1841.1'	'Nucleotide interconversion'	'MNXR101932'	''	'3.6.1.23'
'sIEC_NDPK1'	'''Nucleoside-Diphosphate Kinase (ATP:DIDP)Nucleoside-Diphosphate Kinase (ATP:DIDP), NuclearNucleoside-Diphosphate Kinase (ATP:GDP)...'' <Preview truncated at 128 characters>'	'sIEC_atp[c] + sIEC_gdp[c] <=> sIEC_adp[c] + sIEC_gtp[c] '	-1000000	1000000	'(4832.1) or (4831.1 and 4830.1) or (10201.1) or (29922.2) or (29922.1) or (4831.1 and 4830.2)'	'Nucleotide interconversion'	'MNXR96119'	'R00330'	'2.7.4.6'
'sIEC_NDPK1m'	'Nucleoside-Diphosphate Kinase (ATP:GDP), Mitochondrial (sIEC)'	'sIEC_atp[m] + sIEC_gdp[m] <=> sIEC_adp[m] + sIEC_gtp[m] '	-1000000	1000000	'4833.1 or 10201.1'	'Nucleotide interconversion'	'MNXR96119'	'R00330'	'2.7.4.6'
'sIEC_NDPK2'	'Nucleoside-Diphosphate Kinase (ATP:UDP), NuclearNucleoside-Diphosphate Kinase (ATP:UDP) (sIEC)'	'sIEC_atp[c] + sIEC_udp[c] <=> sIEC_adp[c] + sIEC_utp[c] '	-1000000	1000000	'(4831.1 and 4830.1) or (4830.2 and 4831.1)'	'Nucleotide interconversion'	'MNXR101935'	'R00156'	'2.7.4.6'
'sIEC_NDPK3'	'''Nucleoside-Diphosphate Kinase (ATP:CDP), MitochondrialNucleoside-Diphosphate Kinase (ATP:CDP), NuclearNucleoside-Diphosphate Kin...'' <Preview truncated at 128 characters>'	'sIEC_atp[c] + sIEC_cdp[c] <=> sIEC_adp[c] + sIEC_ctp[c] '	-1000000	1000000	'4833.1 or 10201.1'	'Nucleotide interconversion'	'MNXR101936'	'R00570'	'2.7.4.6'
'sIEC_NDPK4'	'''Nucleoside-Diphosphate Kinase (ATP:dTDP), MitochondrialNucleoside-Diphosphate Kinase (ATP:dTDP), NuclearNucleoside-Diphosphate K...'' <Preview truncated at 128 characters>'	'sIEC_atp[c] + sIEC_dtdp[c] <=> sIEC_adp[c] + sIEC_dttp[c] '	-1000000	1000000	'4833.1'	'Nucleotide interconversion'	'MNXR101937'	'R02093'	'2.7.4.6'
'sIEC_NDPK4m'	'Nucleoside-Diphosphate Kinase (ATP:dTDP), Mitochondrial (sIEC)'	'sIEC_atp[m] + sIEC_dtdp[m] <=> sIEC_adp[m] + sIEC_dttp[m] '	-1000000	1000000	'4833.1'	'Nucleotide interconversion'	'MNXR101937'	'R02093'	'2.7.4.6'
'sIEC_NDPK5'	'''Nucleoside-Diphosphate Kinase (ATP:dGDP), MitochondrialNucleoside-Diphosphate Kinase (ATP:dGDP), NuclearNucleoside-Diphosphate K...'' <Preview truncated at 128 characters>'	'sIEC_atp[c] + sIEC_dgdp[c] <=> sIEC_adp[c] + sIEC_dgtp[c] '	-1000000	1000000	'4833.1 or 10201.1'	'Nucleotide interconversion'	'MNXR96118'	'R01857'	'2.7.4.6'
'sIEC_NDPK6'	'''Nucleoside-Diphosphate Kinase (ATP:dUDP), MitochondrialNucleoside-Diphosphate Kinase (ATP:dUDP), NuclearNucleoside-Diphosphate K...'' <Preview truncated at 128 characters>'	'sIEC_atp[c] + sIEC_dudp[c] <=> sIEC_adp[c] + sIEC_dutp[c] '	-1000000	1000000	'4833.1 or 10201.1'	'Nucleotide interconversion'	'MNXR101938'	'R02331'	'2.7.4.6'
'sIEC_NDPK7'	'''Nucleoside-Diphosphate Kinase (ATP:dCDP), MitochondrialNucleoside-Diphosphate Kinase (ATP:dCDP), NuclearNucleoside-Diphosphate K...'' <Preview truncated at 128 characters>'	'sIEC_atp[c] + sIEC_dcdp[c] <=> sIEC_adp[c] + sIEC_dctp[c] '	-1000000	1000000	'4833.1'	'Nucleotide interconversion'	'MNXR101939'	'R02326'	'2.7.4.6'
'sIEC_NDPK8'	'''Nucleoside-Diphosphate Kinase (ATP:dADP), MitochondrialNucleoside-Diphosphate Kinase (ATP:dADP), NuclearNucleoside-Diphosphate K...'' <Preview truncated at 128 characters>'	'sIEC_atp[c] + sIEC_dadp[c] <=> sIEC_adp[c] + sIEC_datp[c] '	-1000000	1000000	'4833.1 or 10201.1'	'Nucleotide interconversion'	'MNXR101940'	'R01137'	'2.7.4.6'
'sIEC_NH4tp'	'Transport of Ammonium ion, Peroxisomal (sIEC)'	'sIEC_nh4[c] <=> sIEC_nh4[x] '	-1000000	1000000	[]	'Transport, peroxisomal'	'MNXR101950'	''	''
'sIEC_NICRNS'	'Nicotinate D-Ribonucleoside Kinase (sIEC)'	'sIEC_atp[c] + sIEC_nicrns[c] -> sIEC_h[c] + sIEC_adp[c] + sIEC_nicrnt[c] '	0	1000000	[]	'NAD metabolism'	'MNXR101960'	'R03347'	'2.7.1.173'
'sIEC_NKCCt'	'Na+-K+-Cl- Symport (sIEC)'	'sIEC_na1[e] + 2 sIEC_cl[e] + sIEC_k[e] <=> sIEC_na1[c] + 2 sIEC_cl[c] + sIEC_k[c] '	-1000000	1000000	'6557.1 or 6558.1'	'Transport, extracellular'	'MNXR101968'	''	''
'sIEC_NMNATr'	'Nicotinamide-Nucleotide Adenylyltransferase (sIEC)'	'sIEC_h[c] + sIEC_atp[c] + sIEC_nmn[c] <=> sIEC_nad[c] + sIEC_ppi[c] '	-1000000	1000000	'349565.1 or 23057.1 or 23057.2'	'NAD metabolism'	'MNXR3827'	''	'2.7.4.6'
'sIEC_NMNS'	'Nicotinamide Ribotide (NMN) Synthetase (sIEC)'	'sIEC_h[c] + sIEC_prpp[c] + sIEC_ncam[c] -> sIEC_ppi[c] + sIEC_nmn[c] '	0	1000000	'10135.1'	'NAD metabolism'	'MNXR101911'	'R01271'	'2.4.2.12'
'sIEC_NNATr'	'Nicotinate-Nucleotide Adenylyltransferase (sIEC)'	'sIEC_h[c] + sIEC_atp[c] + sIEC_nicrnt[c] -> sIEC_ppi[c] + sIEC_dnad[c] '	0	1000000	'349565.1 or 23057.2 or 23057.1 or 64802.1'	'NAD metabolism'	'MNXR101978'	'R03005'	'2.7.7.1, 2.7.7.18'
'sIEC_Not[luI]'	'diffusion of nitric oxide into the lumen'	'sIEC_no[c] <=> sIEC_no[luI] '	-1000000	1000000	[]	'Transport, lumen'	''	''	''
'sIEC_NOS1'	'Nitric Oxide Synthase (Intermediate Forming) (sIEC)'	'sIEC_h[c] + sIEC_nadph[c] + sIEC_o2[c] + sIEC_arg_L[c] -> sIEC_h2o[c] + sIEC_nadp[c] + sIEC_nwharg[c] '	0	1000000	'4846.1 or 201288.1 or 4842.1 or 4843.2 or 4843.1 or 645740.1'	'Arginine and proline metabolism'	'MNXR102006'	''	'1.14.13.39'
'sIEC_NOS2'	'Nitric Oxide Synthase (No Forming) (sIEC)'	'sIEC_nadph[c] + sIEC_o2[c] + sIEC_nwharg[c] -> sIEC_h[c] + sIEC_h2o[c] + sIEC_nadp[c] + sIEC_citr_L[c] + sIEC_no[c] '	0	1000000	'4846.1 or 201288.1 or 4842.1 or 4843.2 or 4843.1 or 645740.1'	'Arginine and proline metabolism'	'MNXR102007'	''	'1.14.13.39'
'sIEC_NP1'	'Nucleotide Phosphatase (sIEC)'	'sIEC_h[c] + sIEC_nac[c] + sIEC_r1p[c] -> sIEC_pi[c] + sIEC_nicrns[c] '	0	1000000	'4860.1'	'NAD metabolism'	'MNXR102011'	'R02295'	'2.4.2.1'
'sIEC_NT5C'	'Nicotinate D-Ribonucleotide Phosphohydrolase (sIEC)'	'sIEC_h2o[c] + sIEC_nicrnt[c] -> sIEC_pi[c] + sIEC_nicrns[c] '	0	1000000	'22978.1 or 30833.1 or 93034.1 or 93034.2 or 84618.1 or 51251.1 or 4907.1'	'NAD metabolism'	'MNXR102027'	'R03346'	'3.1.3.-, 3.1.3.5'
'sIEC_NTD11'	'5''-Nucleotidase (IMP) (sIEC)'	'sIEC_h2o[c] + sIEC_imp[c] -> sIEC_pi[c] + sIEC_ins[c] '	0	1000000	'22978.1 or 93034.2 or 93034.1 or 84618.1 or 51251.1 or 4907.1'	'Purine catabolism'	'MNXR102030'	'R01126'	'3.1.3.5, 3.1.3.99'
'sIEC_NTD4'	'5''-Nucleotidase (CMP), Extracellular5''-Nucleotidase (CMP) (sIEC)'	'sIEC_h2o[c] + sIEC_cmp[c] -> sIEC_pi[c] + sIEC_cytd[c] '	0	1000000	'4907.1 or 30833.1'	'Pyrimidine catabolism'	'MNXR102034'	'R00511'	'3.1.3.5, 3.1.3.91'
'sIEC_NTD5'	'5''-Nucleotidase (dTMP), Mitochondrial5''-Nucleotidase (dTMP)5-Nucleotidase (dTMP) (sIEC)'	'sIEC_h2o[c] + sIEC_dtmp[c] -> sIEC_pi[c] + sIEC_thymd[c] '	0	1000000	'56953.1'	'Pyrimidine catabolism'	'MNXR102035'	'R01569'	'3.1.3.35, 3.1.3.5, 3.1.3.89'
'sIEC_NTD7'	'5''-Nucleotidase (AMP), Extracellular5''-Nucleotidase (AMP), Lysosomal5''-Nucleotidase (AMP) (sIEC)'	'sIEC_h2o[c] + sIEC_amp[c] -> sIEC_pi[c] + sIEC_adn[c] '	0	1000000	'4907.1 or 30833.1'	'Nucleotide interconversion'	'MNXR102037'	'R00183'	'3.1.3.5'
'sIEC_NTD9'	'5''-Nucleotidase (GMP), Extracellular5''-Nucleotidase (GMP) (sIEC)'	'sIEC_h2o[c] + sIEC_gmp[c] -> sIEC_pi[c] + sIEC_gsn[c] '	0	1000000	'4907.1 or 30833.1'	'Nucleotide interconversion'	'MNXR100381'	'R01227'	'3.1.3.5'
'sIEC_NaKt'	'Na+/K+ Exchanging ATPase (sIEC)'	'sIEC_h2o[c] + sIEC_na1[c] + sIEC_atp[c] + sIEC_k[e] -> sIEC_h[c] + sIEC_na1[e] + sIEC_adp[c] + sIEC_pi[c] + sIEC_k[c] '	0	1000000	'''(481.1 and 478.1) or (477.1 and 23439.1) or (483.1 and 476.1) or (481.1 and 480.1) or (482.1 and 478.1) or (482.1 and 476.1) or ...'' <Preview truncated at 128 characters>'	'Transport, extracellular'	''	''	'3.6.3.9'
'sIEC_O16G1e[luI]'	'Oligo-1, 6-Glucosidase (Glygn4 -> Glygn5), Extracellular (sIEC)'	'sIEC_h2o[luI] + sIEC_glygn4[luI] -> sIEC_glc_D[luI] + sIEC_glygn5[luI] '	0	1000000	'6476.1'	'Starch and sucrose metabolism'	''	''	''
'sIEC_O16G2e[luI]'	'Oligo-1, 6-Glucosidase (Strch2 ->Strch3), Extracellular (sIEC)'	'sIEC_h2o[luI] + sIEC_strch2[luI] -> sIEC_glc_D[luI] + sIEC_malt[luI] '	0	1000000	'6476.1'	'Starch and sucrose metabolism'	''	''	''
'sIEC_O2t'	'''Transport of Oxygen, Endoplasmic ReticulumTransport of Oxygen, (Diffusion)Transport of Oxygen, NuclearTransport of Oxygen, Perox...'' <Preview truncated at 128 characters>'	'sIEC_o2[e] <=> sIEC_o2[c] '	-1000000	1000000	[]	'Transport, extracellular'	'MNXR102090'	''	''
'sIEC_O2ter'	'Transport of Oxygen, Endoplasmic Reticulum (sIEC)'	'sIEC_o2[c] <=> sIEC_o2[r] '	-1000000	1000000	[]	'Transport, extracellular'	'MNXR102090'	''	''
'sIEC_O2tm'	'Transport of Oxygen, (Diffusion) (sIEC)'	'sIEC_o2[c] <=> sIEC_o2[m] '	-1000000	1000000	[]	'Transport, extracellular'	'MNXR102090'	''	''
'sIEC_O2tp'	'Transport of Oxygen, Peroxisomal (sIEC)'	'sIEC_o2[c] <=> sIEC_o2[x] '	-1000000	1000000	[]	'Transport, extracellular'	'MNXR102090'	''	''
'sIEC_O2t[luI]'	'''Transport of Oxygen, Endoplasmic ReticulumTransport of Oxygen, (Diffusion)Transport of Oxygen, NuclearTransport of Oxygen, Perox...'' <Preview truncated at 128 characters>'	'sIEC_o2[luI] <=> sIEC_o2[c] '	-1000000	1000000	[]	'Transport, extracellular'	''	''	''
'sIEC_OAADC'	'Oxaloacetate Decarboxylase (sIEC)'	'sIEC_h[c] + sIEC_oaa[c] -> sIEC_pyr[c] + sIEC_co2[c] '	0	1000000	[]	'Miscellaneous'	'MNXR102097'	'R00219'	'1.1.1.38, 1.1.1.40, 4.1.1.-, 4.1.1.3'
'sIEC_OBDHc'	'2-Oxobutanoate Dehydrogenase, Cytosolic (sIEC)'	'sIEC_nad[c] + sIEC_coa[c] + sIEC_2obut[c] -> sIEC_nadh[c] + sIEC_co2[c] + sIEC_ppcoa[c] '	0	1000000	[]	'Glycine, serine, alanine, and threonine metabolism'	'MNXR102133'	''	''
'sIEC_OCBTm'	'Ornithine Carbamoyltransferase, Irreversible (sIEC)'	'sIEC_orn[m] + sIEC_cbp[m] -> sIEC_h[m] + sIEC_pi[m] + sIEC_citr_L[m] '	0	1000000	'5009.1'	'Urea cycle'	'MNXR102137'	'R01398'	'2.1.3.3'
'sIEC_OCDCAFATPc[luI]'	'Uptake of Octadecanoate (N-C18:0) (sIEC)'	'sIEC_coa[c] + sIEC_atp[c] + sIEC_ocdca[luI] -> sIEC_amp[c] + sIEC_ppi[c] + sIEC_stcoa[c] '	0	1000000	[]	'Transport, extracellular'	''	''	''
'sIEC_OCDCEAtr'	'Fatty Acid Transport via Diffusion (sIEC)'	'sIEC_ocdcea[e] <=> sIEC_ocdcea[c] '	-1000000	1000000	'10998.1'	'Transport, extracellular'	'MNXR69581'	''	''
'sIEC_OCTAt[luI]'	'Octanoate Transport via Diffusion (sIEC)'	'sIEC_octa[luI] <=> sIEC_octa[c] '	-1000000	1000000	[]	'Transport, extracellular'	''	''	''
'sIEC_OCTAt'	'Octanoate Transport via Diffusion (sIEC)'	'sIEC_octa[e] <=> sIEC_octa[c] '	-1000000	1000000	[]	'Transport, extracellular'	'MNXR99126'	''	''
'sIEC_OLEICFATPtc[luI]'	'Uptake of Octadecenoate (sIEC)'	'sIEC_coa[c] + sIEC_atp[c] + sIEC_ocdcea[luI] -> sIEC_amp[c] + sIEC_ppi[c] + sIEC_odecoa[c] '	0	1000000	'10999.1'	'Transport, extracellular'	''	''	''
'sIEC_OMPDC'	'Orotidine-5''-Phosphate Decarboxylase (sIEC)'	'sIEC_h[c] + sIEC_orot5p[c] -> sIEC_co2[c] + sIEC_ump[c] '	0	1000000	'7372.1'	'Pyrimidine synthesis'	'MNXR102190'	'R00965'	'4.1.1.23'
'sIEC_ORNALArBATtc[luI]'	'Antiport of L-Ornithine and L-Alanine by B0, +At Transporter (sIEC)'	'sIEC_ala_L[c] + sIEC_orn[luI] -> sIEC_ala_L[luI] + sIEC_orn[c] '	0	1000000	'11136.1 and 6519.1'	'Transport, extracellular'	''	''	''
'sIEC_ORNDC'	'Ornithine Decarboxylase (sIEC)'	'sIEC_h[c] + sIEC_orn[c] -> sIEC_co2[c] + sIEC_ptrc[c] '	0	1000000	'4953.1'	'Urea cycle'	'MNXR102209'	'R00670'	'4.1.1.17'
'sIEC_ORNLEUrBATtc[luI]'	'Antiport of L-Ornithine and L-Leucine by B0, +At Transporter (sIEC)'	'sIEC_leu_L[c] + sIEC_orn[luI] -> sIEC_leu_L[luI] + sIEC_orn[c] '	0	1000000	'11136.1 and 6519.1'	'Transport, extracellular'	''	''	''
'sIEC_ORNTArm'	'Ornithine Transaminase Reversible, Mitochondrial (sIEC)'	'sIEC_akg[m] + sIEC_orn[m] <=> sIEC_glu_L[m] + sIEC_glu5sa[m] '	-1000000	1000000	'4942.1'	'Urea cycle'	'MNXR102220'	'R00667'	'2.6.1.13'
'sIEC_ORNt4m'	'Ornithine Mitochondrial Transport Exchange with Citruline (sIEC)'	'sIEC_h[c] + sIEC_orn[m] + sIEC_citr_L[c] <=> sIEC_h[m] + sIEC_orn[c] + sIEC_citr_L[m] '	-1000000	1000000	'10166.1 or 83884.1'	'Transport, mitochondrial'	'MNXR102226'	''	''
'sIEC_ORPT'	'Orotate Phosphoribosyltransferase (sIEC)'	'sIEC_ppi[c] + sIEC_orot5p[c] <=> sIEC_prpp[c] + sIEC_orot[c] '	-1000000	1000000	'7372.1'	'Pyrimidine synthesis'	'MNXR102231'	'R01870'	'2.4.2.10'
'sIEC_P5CR'	'''Pyrroline-5-Carboxylate Reductase, MitochondrialPyrroline-5-Carboxylate Reductase, MitochondrialPyrroline-5-Carboxylate Reductas...'' <Preview truncated at 128 characters>'	'2 sIEC_h[c] + sIEC_nadph[c] + sIEC_1pyr5c[c] -> sIEC_nadp[c] + sIEC_pro_L[c] '	0	1000000	'5831.1 or 5831.2'	'Arginine and proline metabolism'	'MNXR102302'	'R01251'	'1.5.1.2'
'sIEC_P5CRm'	'Pyrroline-5-Carboxylate Reductase, Mitochondrial (sIEC)'	'2 sIEC_h[m] + sIEC_nadph[m] + sIEC_1pyr5c[m] -> sIEC_nadp[m] + sIEC_pro_L[m] '	0	1000000	'5831.1 or 5831.2'	'Arginine and proline metabolism'	'MNXR102302'	'R01251'	'1.5.1.2'
'sIEC_P5CRxm'	'Pyrroline-5-Carboxylate Reductase, Mitochondrial (sIEC)'	'sIEC_nadh[m] + 2 sIEC_h[m] + sIEC_1pyr5c[m] -> sIEC_nad[m] + sIEC_pro_L[m] '	0	1000000	'5831.1 or 5831.2'	'Arginine and proline metabolism'	'MNXR102303'	'R01248'	'1.5.1.2, 1.5.99.8'
'sIEC_PALFATPtc[luI]'	'Transport of Hexadecanoate (sIEC)'	'sIEC_coa[c] + sIEC_atp[c] + sIEC_hdca[luI] -> sIEC_amp[c] + sIEC_ppi[c] + sIEC_pmtcoa[c] '	0	1000000	'10999.1'	'Transport, extracellular'	''	''	''
'sIEC_PAN4PPe[luI]'	'Phosphatase, Extracellular (sIEC)'	'sIEC_h2o[luI] + sIEC_pan4p[luI] -> sIEC_pi[luI] + sIEC_ptth[luI] '	0	1000000	[]	'CoA synthesis'	''	''	''
'sIEC_PCFLOPm'	'Phosphatidylcholine Flippase (sIEC)'	'sIEC_h2o[c] + sIEC_atp[c] + sIEC_pchol_hs[m] -> sIEC_h[c] + sIEC_adp[c] + sIEC_pi[c] + sIEC_pchol_hs[c] '	0	1000000	'57194.1'	'Transport, mitochondrial'	'MNXR102401'	''	''
'sIEC_PCm'	'Pyruvate Carboxylase (sIEC)'	'sIEC_atp[m] + sIEC_hco3[m] + sIEC_pyr[m] -> sIEC_h[m] + sIEC_oaa[m] + sIEC_adp[m] + sIEC_pi[m] '	0	1000000	'5091.1 or 5091.2'	'Pyruvate metabolism'	'MNXR102391'	'R00344'	'6.4.1.1'
'sIEC_PDHm'	'Pyruvate Dehydrogenase (sIEC)'	'sIEC_coa[m] + sIEC_nad[m] + sIEC_pyr[m] -> sIEC_co2[m] + sIEC_nadh[m] + sIEC_accoa[m] '	0	1000000	'(1738.1 and 8050.1) and (5161.1 and 5162.1) and (1737.1) or (1738.1 and 8050.1) and (5160.1 and 5162.1) and (1737.1)'	'Glycolysis/gluconeogenesis'	'MNXR102425'	'R00209'	'1.2.1.-, 1.2.1.51, 1.2.4.1, 1.8.1.4, 2.3.1.12'
'sIEC_PDXPP'	'Pyridoxine 5-Phosphate Phosphatase (sIEC)'	'sIEC_h2o[c] + sIEC_pdx5p[c] -> sIEC_pi[c] + sIEC_pydxn[c] '	0	1000000	'57026.1'	'Vitamin B6 metabolism'	'MNXR102440'	'R01911'	'3.1.3.74'
'sIEC_PECDCHe[luI]'	'Binding of Pectins with Deoxycholic Acid (sIEC)'	'sIEC_h[luI] + sIEC_dchac[luI] + sIEC_pect[luI] -> sIEC_pectindchac[luI] '	0	1000000	[]	'Dietary fiber binding'	''	''	''
'sIEC_PECGCHLe[luI]'	'Binding of Pectins with Glycocholate (sIEC)'	'sIEC_h[luI] + sIEC_gchola[luI] + sIEC_pect[luI] -> sIEC_pectingchol[luI] '	0	1000000	[]	'Dietary fiber binding'	''	''	''
'sIEC_PECTCHLe[luI]'	'Binding of Pectins with Taurocholate (sIEC)'	'sIEC_h[luI] + sIEC_tchola[luI] + sIEC_pect[luI] -> sIEC_pectintchol[luI] '	0	1000000	[]	'Dietary fiber binding'	''	''	''
'sIEC_PEHSFABPe'	'Transport of Lysophosphatidylethanolamine (sIEC)'	'2 sIEC_pe_hs[c] <=> 2 sIEC_pe_hs[r] '	-1000000	1000000	'2168.1'	'Transport, endoplasmic reticular'	''	''	''
'sIEC_PEPCK'	'Phosphoenolpyruvate Carboxykinase (GTP)Phosphoenolpyruvate Carboxykinase (GTP) (sIEC)'	'sIEC_oaa[c] + sIEC_gtp[c] -> sIEC_gdp[c] + sIEC_co2[c] + sIEC_pep[c] '	0	1000000	'5105.1'	'Glycolysis/gluconeogenesis'	'MNXR69652'	''	'4.1.1.32'
'sIEC_PEPCKm'	'Phosphoenolpyruvate Carboxykinase (GTP) (sIEC)'	'sIEC_oaa[m] + sIEC_gtp[m] -> sIEC_co2[m] + sIEC_pep[m] + sIEC_gdp[m] '	0	1000000	'5106.1 or 5105.1'	'Glycolysis/gluconeogenesis'	'MNXR102487'	'R00431'	'4.1.1.32'
'sIEC_PETOHMm_hs'	'Phosphatidylethanolamine N-Methyltransferase (sIEC)'	'3 sIEC_amet[m] + sIEC_pe_hs[m] -> 3 sIEC_ahcys[m] + 3 sIEC_h[m] + sIEC_pchol_hs[m] '	0	1000000	'10400.2 or 10400.1 or 10400.3'	'Glycerophospholipid metabolism'	''	''	''
'sIEC_PEt[luI]'	'Phosphatidylethanolamine Transport (sIEC)'	'sIEC_pe_hs[luI] <=> sIEC_pe_hs[c] '	-1000000	1000000	[]	'Transport, extracellular'	''	''	''
'sIEC_PE_HStm'	'Phosphatidylethanolamine Scramblase (sIEC)'	'sIEC_pe_hs[c] <=> sIEC_pe_hs[m] '	-1000000	1000000	[]	'Transport, mitochondrial'	'MNXR102505'	''	''
'sIEC_PFK'	'6-Phosphofructo-2-KinasePhosphofructokinase (sIEC)'	'sIEC_atp[c] + sIEC_f6p[c] -> sIEC_h[c] + sIEC_adp[c] + sIEC_fdp[c] '	0	1000000	'5210.1 or 5207.1 or 5209.1 or 5208.1'	'Glycolysis/gluconeogenesis'	'MNXR102507'	''	'2.7.1.11'
'sIEC_PGI'	'Prostaglandin I2 SynthaseGlucose-6-Phosphate Isomerase (sIEC)'	'sIEC_g6p[c] <=> sIEC_f6p[c] '	-1000000	1000000	'5740.1'	'Glycolysis/gluconeogenesis'	'MNXR102535'	''	'5.3.1.9'
'sIEC_PGK'	'Phosphoglycerate Kinase (sIEC)'	'sIEC_atp[c] + sIEC_3pg[c] <=> sIEC_adp[c] + sIEC_13dpg[c] '	-1000000	1000000	'5230.1 or 375056.1 or 5232.1'	'Glycolysis/gluconeogenesis'	'MNXR102538'	'R01512'	'2.7.2.3'
'sIEC_PGLc'	'6-Phosphogluconolactonase (sIEC)'	'3 sIEC_h2o[c] + 3 sIEC_6pgl[c] -> 3 sIEC_h[c] + 3 sIEC_6pgc[c] '	0	1000000	'25796.1'	'Pentose phosphate pathway'	''	''	''
'sIEC_PGM'	'Phosphoglycerate MutasePhosphoglucomutase (sIEC)'	'sIEC_2pg[c] <=> sIEC_3pg[c] '	-1000000	1000000	'669.1 or 5223.1 or 5224.2 or 5224.1 or 669.2'	'Glycolysis/gluconeogenesis'	'MNXR102547'	'R01518'	'5.4.2.1, 5.4.2.11, 5.4.2.12'
'sIEC_PGMT'	'Phosphoglucomutase (sIEC)'	'sIEC_g1p[c] <=> sIEC_g6p[c] '	-1000000	1000000	'5236.1 or 55276.1'	'Glycolysis/gluconeogenesis'	'MNXR102548'	'R08639'	'5.4.2.2, 5.4.2.5, 5.4.2.8'
'sIEC_PHEt4[luI]'	'Transport of L-Phenylalanine via Sodium Symport (sIEC)'	'sIEC_na1[luI] + sIEC_phe_L[luI] -> sIEC_na1[c] + sIEC_phe_L[c] '	0	1000000	'(54407.1) or (84889.1) or (11254.1) or (6542.1) or (81539.1) or (6541.1) or (55089.1) or ((340024.1) and (57393.1 or 59272.1))'	'Transport, extracellular'	''	''	''
'sIEC_r1626'	'Amino Acid-Polyamine-Organocation (Apc) Tcdb:2.A.3.8.1 (sIEC)'	'sIEC_ile_L[c] + sIEC_phe_L[e] <=> sIEC_ile_L[e] + sIEC_phe_L[c] '	-1000000	1000000	'8140.1'	'Transport, extracellular'	''	''	''
'sIEC_r1620[luI]'	'Amino Acid-Polyamine-Organocation (Apc) Tcdb:2.A.3.8.1 (sIEC)'	'sIEC_leu_L[c] + sIEC_phe_L[luI] -> sIEC_leu_L[luI] + sIEC_phe_L[c] '	0	1000000	'8140.1'	'Transport, extracellular'	''	''	''
'sIEC_PHEtec[luI]'	'Transport of L-Phenylalanine via Diffusion (sIEC)'	'sIEC_phe_L[luI] <=> sIEC_phe_L[c] '	-1000000	1000000	'117247.1 or 124935.1 or 8501.1'	'Transport, extracellular'	''	''	''
'sIEC_PHEMEe'	'Release of Heme into the Blood (sIEC)'	'sIEC_pheme[c] -> sIEC_pheme[e] '	0	1000000	'113235.1 or 28982.1'	'Transport, extracellular'	''	''	''
'sIEC_PHEMEt'	'Transport of Heme (sIEC)'	'sIEC_pheme[e] -> sIEC_pheme[c] '	0	1000000	[]	'Transport, extracellular'	'MNXR102625'	''	''
'sIEC_PHEMEtm'	'Transport of Heme (sIEC)'	'sIEC_pheme[m] <=> sIEC_pheme[c] '	-1000000	1000000	[]	'Transport, extracellular'	'MNXR102625'	'R01512'	''
'sIEC_PHEMEt[luI]'	'Transport of Heme (sIEC)'	'sIEC_h[luI] + sIEC_pheme[luI] -> sIEC_h[c] + sIEC_pheme[c] '	0	1000000	[]	'Transport, extracellular'	''	''	''
'sIEC_PHEtec'	'Transport of L-Phenylalanine via Diffusion (sIEC)'	'sIEC_phe_L[e] <=> sIEC_phe_L[c] '	-1000000	1000000	'117247.1 or 124935.1 or 8501.1'	'Transport, extracellular'	'MNXR102637'	''	''
'sIEC_r1943'	'Y+Lat2 Utilized Transport (sIEC)'	'sIEC_na1[e] + sIEC_phe_L[e] + sIEC_arg_L[c] -> sIEC_na1[c] + sIEC_phe_L[c] + sIEC_arg_L[e] '	0	1000000	'9057.1'	'Transport, extracellular'	'MNXR105854'	''	''
'sIEC_PHEyLATthc'	'Transport of Phenylalanine by Y+Lat1 Or Y+Lat2 with Symport of H (sIEC)'	'sIEC_phe_L[e] + sIEC_arg_L[c] + sIEC_h[e] -> sIEC_h[c] + sIEC_phe_L[c] + sIEC_arg_L[e] '	0	1000000	'(6520.1 and 9057.1) or (9056.1 and 6520.1)'	'Transport, extracellular'	'MNXR102638'	''	''
'sIEC_PHYQt[luI]'	'Transport of Phylloquinone (sIEC)'	'sIEC_h2o[c] + sIEC_atp[c] + sIEC_phyQ[luI] -> sIEC_h[c] + sIEC_adp[c] + sIEC_pi[c] + sIEC_phyQ[c] '	0	1000000	[]	'Transport, extracellular'	''	''	''
'sIEC_r1423'	'Facilitated Diffusion (sIEC)'	'sIEC_pi[c] <=> sIEC_pi[e] '	-1000000	1000000	[]	'Transport, extracellular'	''	''	'4.2.1.1'
'sIEC_PIt7[luI]'	'Phosphate Transport In/Out via Three Na+ Symporter (sIEC)'	'3 sIEC_na1[luI] + sIEC_pi[luI] <=> 3 sIEC_na1[c] + sIEC_pi[c] '	-1000000	1000000	'10050.1 or 10786.1 or 10246.1 or 6568.1 or 6569.1 or 10568.1'	'Transport, extracellular'	''	''	''
'sIEC_PIter'	'Phosphate Transport, Endoplasmic Reticulum (sIEC)'	'sIEC_pi[r] <=> sIEC_pi[c] '	-1000000	1000000	'2542.1'	'Transport, endoplasmic reticular'	'MNXR102871'	''	''
'sIEC_PLA2_2[luI]'	'Phospholipase A2Phospholipase A2 (sIEC)'	'sIEC_h2o[luI] + sIEC_pchol_hs[luI] -> sIEC_h[luI] + sIEC_Rtotal2[luI] + sIEC_lpchol_hs[luI] '	0	1000000	'8398.1 or 5320.1 or 8398.2 or 50487.1 or 5321.1 or 81579.1 or 5322.1 or 64600.1 or 100137049.1 or 123745.1'	'Glycerophospholipid metabolism'	''	''	''
'sIEC_PMTCRNtr'	'Transport of L-Palmitoylcarnitine (sIEC)'	'sIEC_pmtcrn[c] <=> sIEC_pmtcrn[m] '	-1000000	1000000	[]	'Transport, extracellular'	''	''	''
'sIEC_C160CPT2'	'C160 Transport into the Mitochondria (sIEC)'	'sIEC_coa[m] + sIEC_pmtcrn[m] <=> sIEC_crn[m] + sIEC_pmtcoa[m] '	-1000000	1000000	'1376.1 or 1374.1'	'Fatty acid oxidation'	'MNXR96384'	''	'2.3.1.21'
'sIEC_PMEVKc'	'Phosphomevalonate Kinase, Cytosol (sIEC)'	'sIEC_h[c] + sIEC_atp[c] + sIEC_5pmev[c] -> sIEC_adp[c] + sIEC_5dpmev[c] '	0	1000000	'10654.1'	'Squalene and cholesterol synthesis'	'MNXR69766'	''	''
'sIEC_PMTCOAFABP1tc'	'Transport of Palmitoyl Coenzyme A (sIEC)'	'2 sIEC_pmtcoa[c] <=> 2 sIEC_pmtcoa[r] '	-1000000	1000000	'2168.1'	'Transport, endoplasmic reticular'	''	''	''
'sIEC_PNTEHe[luI]'	'(R)-Pantetheine Amidohydrolase (sIEC)'	'sIEC_h2o[luI] + sIEC_ptth[luI] -> sIEC_cysam[luI] + sIEC_pnto_R[luI] '	0	1000000	[]	'Transport, extracellular'	''	''	''
'sIEC_PNTK'	'Pantothenate Kinase (sIEC)'	'sIEC_atp[c] + sIEC_pnto_R[c] -> sIEC_h[c] + sIEC_adp[c] + sIEC_4ppan[c] '	0	1000000	'79646.1 or 80025.2 or 53354.1 or 53354.3 or 80025.1 or 53354.2 or 80025.3 or 80025.4 or 55229.1'	'CoA synthesis'	'MNXR103050'	'R03018'	'2.7.1.33'
'sIEC_PNTOt5[luI]'	'Pantothenate Sodium Symporter IiPantothenate Sodium Symporter Ii (sIEC)'	'sIEC_h2o[c] + 2 sIEC_na1[luI] + sIEC_atp[c] + sIEC_pnto_R[luI] -> sIEC_h[c] + 2 sIEC_na1[c] + sIEC_adp[c] + sIEC_pi[c] + sIEC_pnto_R[c] '	0	1000000	'8884.1'	'Transport, extracellular'	''	''	''
'sIEC_PPA'	'''Inorganic TriphosphataseInorganic Diphosphatase, Endoplasmic ReticulumInorganic DiphosphataseInorganic Diphosphatase, NuclearPho...'' <Preview truncated at 128 characters>'	'sIEC_h2o[c] + sIEC_ppi[c] -> sIEC_h[c] + 2 sIEC_pi[c] '	0	1000000	[]	'Oxidative phosphorylation'	'MNXR100808'	'R00004'	'3.6.1.1'
'sIEC_PPAP'	'Phosphatidic Acid Phosphatase (sIEC)'	'sIEC_h2o[c] + sIEC_pa_hs[c] -> sIEC_pi[c] + sIEC_dag_hs[c] '	0	1000000	'8612.1 or 8611.1 or 8613.1 or 8611.2'	'Oxidative phosphorylation'	'MNXR103073'	''	''
'sIEC_PPAm'	'Inorganic Diphosphatase (sIEC)'	'sIEC_h2o[m] + sIEC_ppi[m] -> sIEC_h[m] + 2 sIEC_pi[m] '	0	1000000	'27068.4 or 27068.1 or 27068.3 or 27068.2'	'Oxidative phosphorylation'	'MNXR100808'	'R00004'	'3.6.1.1'
'sIEC_PPBNGS'	'Porphobilinogen Synthase (sIEC)'	'2 sIEC_5aop[c] -> sIEC_h[c] + 2 sIEC_h2o[c] + sIEC_ppbng[c] '	0	1000000	'210.1 or 210.2'	'Heme synthesis'	'MNXR103095'	'R00036'	'4.2.1.24'
'sIEC_PPCDC'	'Phosphopantothenoylcysteine Decarboxylase (sIEC)'	'sIEC_h[c] + sIEC_4ppcys[c] -> sIEC_co2[c] + sIEC_pan4p[c] '	0	1000000	'60490.1'	'CoA synthesis'	'MNXR103098'	'R03269'	'4.1.1.36'
'sIEC_PPCOACm'	'Propionyl-CoA carboxylase, mitochondrial'	'sIEC_atp[m] + sIEC_hco3[m] + sIEC_ppcoa[m] -> sIEC_h[m] + sIEC_adp[m] + sIEC_pi[m] + sIEC_mmcoa_S[m] '	0	1000000	'(5096.1 and 5095.1)'	'Valine, leucine, and isoleucine metabolism'	''	''	'6.4.1.3'
'sIEC_PPItm'	'Diphopshate Transporter, Mitochondrial (sIEC)'	'sIEC_ppi[c] <=> sIEC_ppi[m] '	-1000000	1000000	[]	'Transport, mitochondrial'	'MNXR103112'	''	''
'sIEC_PPItr'	'Diphosphate Transporter, Endoplasmic Reticulum (sIEC)'	'sIEC_ppi[c] <=> sIEC_ppi[r] '	-1000000	1000000	[]	'Transport, endoplasmic reticular'	'MNXR103112'	''	''
'sIEC_PPM'	'Phosphopentomutase (sIEC)'	'sIEC_r1p[c] <=> sIEC_r5p[c] '	-1000000	1000000	'5236.1 or 55276.1'	'Pentose phosphate pathway'	'MNXR103115'	''	'5.4.2.-, 5.4.2.2, 5.4.2.7'
'sIEC_PPNCL3'	'Phosphopantothenate-Cysteine Ligase (sIEC)'	'sIEC_atp[c] + sIEC_cys_L[c] + sIEC_4ppan[c] -> sIEC_h[c] + sIEC_amp[c] + sIEC_ppi[c] + sIEC_4ppcys[c] '	0	1000000	'79717.1'	'CoA synthesis'	'MNXR103120'	'R04230'	'6.3.2.-, 6.3.2.5'
'sIEC_PPPG9tm'	'Protoporphyrinogen Ix Mitochondrial Transport (sIEC)'	'sIEC_pppg9[c] <=> sIEC_pppg9[m] '	-1000000	1000000	[]	'Heme synthesis'	'MNXR103127'	''	''
'sIEC_PPPGOm'	'Protoporphyrinogen Oxidase, Mitochondrial (sIEC)'	'3 sIEC_o2[m] + 2 sIEC_pppg9[m] -> 6 sIEC_h2o[m] + 2 sIEC_ppp9[m] '	0	1000000	'5498.1'	'Heme synthesis'	'MNXR103128'	''	'1.3.3.4'
'sIEC_PRAGSr'	'Phosphoribosylglycinamide Synthase (sIEC)'	'sIEC_atp[c] + sIEC_gly[c] + sIEC_pram[c] <=> sIEC_h[c] + sIEC_adp[c] + sIEC_pi[c] + sIEC_gar[c] '	-1000000	1000000	'2618.1 or 2618.2'	'Purine synthesis'	'MNXR103139'	'R04144'	'6.3.4.13'
'sIEC_PRAIS'	'phosphoribosylaminoimidazole synthase'	'sIEC_atp[c] + sIEC_fpram[c] -> 2 sIEC_h[c] + sIEC_adp[c] + sIEC_pi[c] + sIEC_air[c] '	0	1000000	[]	'Purine synthesis'	'MNXR103157'	''	'6.3.3.1'
'sIEC_PRASCS'	'Phosphoribosylaminoimidazolesuccinocarboxamide Synthase (sIEC)'	'sIEC_atp[c] + sIEC_asp_L[c] + sIEC_5aizc[c] <=> sIEC_h[c] + sIEC_adp[c] + sIEC_pi[c] + sIEC_25aics[c] '	-1000000	1000000	'10606.1'	'Purine synthesis'	''	''	'1.3.99.3'
'sIEC_PRFGS'	'Phosphoribosylformylglycinamidine Synthase (sIEC)'	'sIEC_h2o[c] + sIEC_atp[c] + sIEC_gln_L[c] + sIEC_fgam[c] -> sIEC_h[c] + sIEC_glu_L[c] + sIEC_adp[c] + sIEC_pi[c] + sIEC_fpram[c] '	0	1000000	'5198.1'	'Purine synthesis'	'MNXR103165'	''	'6.3.5.3'
'sIEC_PRO1x'	'L-ProlineNAD+ 5-Oxidoreductase (sIEC)'	'sIEC_nad[c] + sIEC_pro_L[c] -> 2 sIEC_h[c] + sIEC_nadh[c] + sIEC_1pyr5c[c] '	0	1000000	'58510.1'	'Transport, extracellular'	'MNXR102303'	'R01248'	'1.5.1.2, 1.5.99.8'
'sIEC_PRO1xm'	'proline oxidase (NAD), mitochondrial'	'sIEC_nad[m] + sIEC_pro_L[m] -> sIEC_nadh[m] + 2 sIEC_h[m] + sIEC_1pyr5c[m] '	0	1000000	'(5625.1)'	'Transport, extracellular'	''	''	''
'sIEC_PROt4[luI]'	'Na+/Proline-L SymporterProline Transport (Sodium Symport) (2:1) (sIEC)'	'sIEC_na1[luI] + sIEC_pro_L[luI] -> sIEC_na1[c] + sIEC_pro_L[c] '	0	1000000	'55089.1 or 81539.1 or 54407.1 or (340024.1 and 57393.1) or (340024.1 and 59272.1)'	'Transport, extracellular'	''	''	''
'sIEC_PROGLYPEPT1tc[luI]'	'Transport of Prolylglycine by the Apical Pept1 Amino Acid Transporters (sIEC)'	'sIEC_h[luI] + sIEC_progly[luI] -> sIEC_h[c] + sIEC_progly[c] '	0	1000000	'6564.1'	'Transport, extracellular'	''	''	''
'sIEC_PROGLYPRO1c'	'Hydrolysis of Glycylproline (sIEC)'	'sIEC_h2o[c] + sIEC_progly[c] <=> sIEC_gly[c] + sIEC_pro_L[c] '	-1000000	1000000	'5184.1'	'Transport, extracellular'	''	''	''
'sIEC_PROt2r[luI]'	'L-Proline Reversible Transport via Proton Symport (sIEC)'	'sIEC_h[luI] + sIEC_pro_L[luI] -> sIEC_h[c] + sIEC_pro_L[c] '	0	1000000	'153201.1 or 206358.1'	'Transport, extracellular'	''	''	''
'sIEC_PROt4'	'Na+/Proline-L SymporterProline Transport (Sodium Symport) (2:1) (sIEC)'	'sIEC_na1[e] + sIEC_pro_L[e] -> sIEC_na1[c] + sIEC_pro_L[c] '	0	1000000	'55089.1 or 81539.1 or 54407.1 or (340024.1 and 57393.1) or (340024.1 and 59272.1)'	'Transport, extracellular'	'MNXR103197'	''	''
'sIEC_PRPPS'	'Phosphoribosylpyrophosphate Synthetase (sIEC)'	'sIEC_atp[c] + sIEC_r5p[c] -> sIEC_h[c] + sIEC_amp[c] + sIEC_prpp[c] '	0	1000000	'221823.2 or 5631.1 or 221823.1 or 5634.1'	'Pentose phosphate pathway'	'MNXR103215'	''	'2.7.6.1'
'sIEC_PSYGCHe[luI]'	'Binding of Psyllium with Glycocholate (sIEC)'	'sIEC_gchola[luI] + sIEC_psyl[luI] -> sIEC_psylchol[luI] '	0	1000000	[]	'Dietary fiber binding'	''	''	''
'sIEC_PSYTCHe[luI]'	'Binding of Psyllium with Taurocholate (sIEC)'	'sIEC_tchola[luI] + sIEC_psyl[luI] -> sIEC_psyltchol[luI] '	0	1000000	[]	'Dietary fiber binding'	''	''	''
'sIEC_PSYTDECHe[luI]'	'Binding of Psyllium with Taurodeoxycholate (sIEC)'	'sIEC_tdechola[luI] + sIEC_psyl[luI] -> sIEC_psyltdechol[luI] '	0	1000000	[]	'Dietary fiber binding'	''	''	''
'sIEC_PTCRTD'	'Diffusion of Putriscine into the Endothelial Cells (sIEC)'	'sIEC_ptrc[e] <=> sIEC_ptrc[c] '	-1000000	1000000	[]	'Transport, extracellular'	''	''	''
'sIEC_PTPAT'	'Phosphopantetheine Adenylyltransferase, ExtracellularPhosphopantetheine Adenylyltransferase (Ec 2.7.7.3) (sIEC)'	'sIEC_h[c] + sIEC_atp[c] + sIEC_pan4p[c] <=> sIEC_ppi[c] + sIEC_dpcoa[c] '	-1000000	1000000	[]	'CoA synthesis'	'MNXR4514'	''	''
'sIEC_PTRCOX1'	'Putrescine:Oxygen Oxidoreductase (Deaminating) (sIEC)'	'sIEC_o2[c] + sIEC_h2o[c] + sIEC_ptrc[c] -> sIEC_4abutn[c] + sIEC_nh4[c] + sIEC_h2o2[c] '	0	1000000	'26.1 or 314.1 or 8639.1 or 314.2'	'Arginine and proline metabolism'	'MNXR103334'	'R01151'	'1.4.3.10, 1.4.3.22, 1.4.3.6'
'sIEC_PTCRTD[luI]'	'Diffusion of Putriscine into the Endothelial Cells (sIEC)'	'sIEC_ptrc[luI] <=> sIEC_ptrc[c] '	-1000000	1000000	[]	'Transport, extracellular'	''	''	''
'sIEC_PUNP1'	'Purine-Nucleoside Phosphorylase (Adenosine) (sIEC)'	'sIEC_pi[c] + sIEC_adn[c] <=> sIEC_ade[c] + sIEC_r1p[c] '	-1000000	1000000	'4860.1'	'Nucleotide interconversion'	'MNXR103343'	'R01561'	'2.4.2.1'
'sIEC_PUNP2'	'Purine-Nucleoside Phosphorylase (Deoxyadenosine) (sIEC)'	'sIEC_pi[c] + sIEC_dad_2[c] <=> sIEC_ade[c] + sIEC_2dr1p[c] '	-1000000	1000000	'4860.1'	'Purine catabolism'	'MNXR103344'	'R02557'	'2.4.2.1'
'sIEC_PUNP3'	'Purine-Nucleoside Phosphorylase (Guanosine) (sIEC)'	'sIEC_pi[c] + sIEC_gsn[c] <=> sIEC_gua[c] + sIEC_r1p[c] '	-1000000	1000000	'4860.1'	'Purine catabolism'	'MNXR103345'	'R02147'	'2.4.2.1, 2.4.2.15'
'sIEC_PUNP4'	'Purine-Nucleoside Phosphorylase (Deoxyguanosine) (sIEC)'	'sIEC_pi[c] + sIEC_dgsn[c] <=> sIEC_2dr1p[c] + sIEC_gua[c] '	-1000000	1000000	'4860.1'	'Purine catabolism'	'MNXR103346'	'R01969'	'2.4.2.1, 2.4.2.4'
'sIEC_PUNP5'	'Purine-Nucleoside Phosphorylase (Inosine) (sIEC)'	'sIEC_pi[c] + sIEC_ins[c] <=> sIEC_hxan[c] + sIEC_r1p[c] '	-1000000	1000000	'4860.1'	'Purine catabolism'	'MNXR103347'	'R01863'	'2.4.2.1, 2.4.2.15'
'sIEC_PUNP6'	'Purine-Nucleoside Phosphorylase (Deoxyinosine) (sIEC)'	'sIEC_pi[c] + sIEC_din[c] <=> sIEC_2dr1p[c] + sIEC_hxan[c] '	-1000000	1000000	'4860.1'	'Purine catabolism'	'MNXR103348'	'R02748'	'2.4.2.1, 2.4.2.4'
'sIEC_PYDAMK'	'Pyridoxamine Kinase (sIEC)'	'sIEC_atp[c] + sIEC_pydam[c] -> sIEC_h[c] + sIEC_adp[c] + sIEC_pyam5p[c] '	0	1000000	'8566.1'	'Vitamin B6 metabolism'	'MNXR103357'	'R02493'	'2.7.1.35'
'sIEC_PYDAMtr'	'Transport of Pyridoxamine via Diffusion (sIEC)'	'sIEC_pydam[e] <=> sIEC_pydam[c] '	-1000000	1000000	[]	'Transport, extracellular'	'MNXR103358'	''	''
'sIEC_PYDAMtr[luI]'	'Transport of Pyridoxamine via Diffusion (sIEC)'	'sIEC_pydam[luI] <=> sIEC_pydam[c] '	-1000000	1000000	[]	'Transport, extracellular'	''	''	''
'sIEC_PYDXK'	'Pyridoxal Kinase (sIEC)'	'sIEC_atp[c] + sIEC_pydx[c] -> sIEC_h[c] + sIEC_adp[c] + sIEC_pydx5p[c] '	0	1000000	'8566.1'	'Vitamin B6 metabolism'	'MNXR103361'	'R00174'	'2.7.1.35'
'sIEC_PYDXNK'	'Pyridoxine Kinase (sIEC)'	'sIEC_atp[c] + sIEC_pydxn[c] -> sIEC_h[c] + sIEC_adp[c] + sIEC_pdx5p[c] '	0	1000000	'8566.1'	'Vitamin B6 metabolism'	'MNXR103362'	'R01909'	'2.7.1.35'
'sIEC_PYDXNtr'	'Transport of Pyridoxine via Diffusion (sIEC)'	'sIEC_pydxn[e] <=> sIEC_pydxn[c] '	-1000000	1000000	[]	'Transport, extracellular'	'MNXR103364'	''	''
'sIEC_PYDXNtr[luI]'	'Transport of Pyridoxine via Diffusion (sIEC)'	'sIEC_pydxn[luI] <=> sIEC_pydxn[c] '	-1000000	1000000	[]	'Transport, extracellular'	''	''	''
'sIEC_PYDXPP'	'Pyridoxal 5-Phosphate Phosphatase (sIEC)'	'sIEC_h2o[c] + sIEC_pydx5p[c] -> sIEC_pi[c] + sIEC_pydx[c] '	0	1000000	'57026.1'	'Vitamin B6 metabolism'	'MNXR103368'	'R00173'	'3.1.3.74'
'sIEC_PYDXtr'	'Transport of Pyridoxal (sIEC)'	'sIEC_pydx[e] <=> sIEC_pydx[c] '	-1000000	1000000	[]	'Transport, extracellular'	'MNXR103370'	''	''
'sIEC_PYDXtr[luI]'	'Transport of Pyridoxal (sIEC)'	'sIEC_pydx[luI] <=> sIEC_pydx[c] '	-1000000	1000000	[]	'Transport, extracellular'	''	''	''
'sIEC_PYK'	'Pyruvate Kinase (sIEC)'	'sIEC_h[c] + sIEC_adp[c] + sIEC_pep[c] -> sIEC_pyr[c] + sIEC_atp[c] '	0	1000000	'5315.2 or 5313.2 or 5315.3 or 5313.1 or 5315.1'	'Glycolysis/gluconeogenesis'	'MNXR103371'	'R00200'	'2.7.1.40'
'sIEC_PYNP2r'	'Pyrimidine-Nucleoside Phosphorylase (Uracil) (sIEC)'	'sIEC_pi[c] + sIEC_uri[c] <=> sIEC_ura[c] + sIEC_r1p[c] '	-1000000	1000000	'7378.2 or 151531.1 or 7378.1'	'Pyrimidine catabolism'	'MNXR103377'	'R01876'	'2.4.2.2, 2.4.2.3'
'sIEC_PYRt2p'	'Pyruvate Peroxisomal Transport via Proton Symport (sIEC)'	'sIEC_h[c] + sIEC_pyr[c] <=> sIEC_pyr[x] + sIEC_h[x] '	-1000000	1000000	'6566.1 or 9194.1'	'D-alanine metabolism'	'MNXR103385'	''	''
'sIEC_Q10H2e'	'Transport of Ubiquinol into Lymph (sIEC)'	'sIEC_q10h2[c] <=> sIEC_q10h2[e] '	-1000000	1000000	[]	'Transport, extracellular'	'MNXR103390'	''	''
'sIEC_RADH'	'Retinal DehydrogenaseRetinal Dehydrogenase (NADPH)Retinal DehydrogenaseRetinal Dehydrogenase (NADPH) (sIEC)'	'sIEC_h2o[c] + sIEC_nad[c] + sIEC_retinal[c] <=> 2 sIEC_h[c] + sIEC_nadh[c] + sIEC_retn[c] '	-1000000	1000000	[]	'Vitamin A metabolism'	'MNXR103412'	'R02123'	'1.2.1.36'
'sIEC_RADH2'	'Retinal Dehydrogenase (NADPH) (sIEC)'	'sIEC_h2o[c] + sIEC_nadp[c] + sIEC_retinal[c] <=> 2 sIEC_h[c] + sIEC_nadph[c] + sIEC_retn[c] '	-1000000	1000000	[]	'Vitamin A metabolism'	'MNXR103413'	''	''
'sIEC_RBFK'	'Riboflavin Kinase (sIEC)'	'sIEC_atp[c] + sIEC_ribflv[c] -> sIEC_h[c] + sIEC_adp[c] + sIEC_fmn[c] '	0	1000000	'55312.1'	'Vitamin B2 metabolism'	'MNXR103429'	'R00549'	'2.7.1.26'
'sIEC_RBK'	'Ribokinase (sIEC)'	'sIEC_atp[c] + sIEC_rib_D[c] -> sIEC_h[c] + sIEC_adp[c] + sIEC_r5p[c] '	0	1000000	'64080.1'	'Pentose phosphate pathway'	'MNXR103431'	''	'2.7.1.15'
'sIEC_RDH1'	'Retinol Dehydrogenase (All-Trans)Retinol Dehydrogenase (All-Trans, NADPH) (sIEC)'	'sIEC_nad[c] + sIEC_retinol[c] <=> sIEC_h[c] + sIEC_nadh[c] + sIEC_retinal[c] '	-1000000	1000000	'5959.1 or 8608.1'	'Vitamin A metabolism'	'MNXR103439'	'R02124'	'1.1.1.1, 1.1.1.105'
'sIEC_RDH1a'	'Retinol Dehydrogenase (All-Trans, NADPH) (sIEC)'	'sIEC_nadp[c] + sIEC_retinol[c] <=> sIEC_h[c] + sIEC_nadph[c] + sIEC_retinal[c] '	-1000000	1000000	'157506.1 or 112724.1 or 145226.1 or 51109.1 or 195814.1 or 57665.1 or 50700.1'	'Vitamin A metabolism'	'MNXR103440'	'R08379'	'1.1.1.-, 1.1.1.300'
'sIEC_RETt[luI]'	'Retinol Trasnport by Stra6 (sIEC)'	'sIEC_retinol[luI] -> sIEC_retinol[c] '	0	1000000	'(5950.1 and 64220.1 and 5947.1) or (5950.1 and 64220.1 and 5948.1)'	'Transport, extracellular'	''	''	''
'sIEC_RETNt'	'Retinoic Acid TransportRetinoic Acid Transport in ErRetinoic Acid Transport in Er (13-Cis) (sIEC)'	'sIEC_retn[c] <=> sIEC_retn[e] '	-1000000	1000000	[]	'Transport, extracellular'	'MNXR103426'	''	''
'sIEC_r1106[luI]'	'Postulated Transport Reaction (sIEC)'	'sIEC_ribflv[luI] -> sIEC_ribflv[c] '	0	1000000	[]	'Transport, extracellular'	''	''	''
'sIEC_RIBFLVt3[luI]'	'Riboflavin Transport (ATP Dependent) (sIEC)'	'sIEC_h2o[c] + sIEC_atp[c] + sIEC_ribflv[luI] -> sIEC_h[c] + sIEC_adp[c] + sIEC_pi[c] + sIEC_ribflv[c] '	0	1000000	'113278.1 '	'Transport, extracellular'	''	''	''
'sIEC_RIBt'	'Ribose Transport via DiffusionRibose Transport in via Proton Symporter (sIEC)'	'sIEC_rib_D[e] <=> sIEC_rib_D[c] '	-1000000	1000000	[]	'Transport, extracellular'	'MNXR104036'	''	''
'sIEC_RIBt[luI]'	'Ribose Transport via DiffusionRibose Transport in via Proton Symporter (sIEC)'	'sIEC_rib_D[luI] <=> sIEC_rib_D[c] '	-1000000	1000000	[]	'Transport, extracellular'	''	''	''
'sIEC_RNDR1'	'Ribonucleoside-Diphosphate Reductase (ADP) (sIEC)'	'sIEC_adp[c] + sIEC_trdrd[c] -> sIEC_h2o[c] + sIEC_dadp[c] + sIEC_trdox[c] '	0	1000000	'(6240.1 and 6241.1) or 50484.1'	'Nucleotide interconversion'	'MNXR104060'	'R02017'	'1.17.4.1'
'sIEC_RNDR4'	'Ribonucleoside-Diphosphate Reductase (UDP) (sIEC)'	'sIEC_udp[c] + sIEC_trdrd[c] -> sIEC_h2o[c] + sIEC_dudp[c] + sIEC_trdox[c] '	0	1000000	'(6240.1 and 6241.1) or 50484.1'	'Nucleotide interconversion'	'MNXR104066'	'R02018'	'1.17.4.1'
'sIEC_RPEc'	'Ribulose 5-Phosphate 3-Epimerase (sIEC)'	'2 sIEC_ru5p_D[c] <=> 2 sIEC_xu5p_D[c] '	-1000000	1000000	'6120.1 or 6120.2'	'Pentose phosphate pathway'	''	''	''
'sIEC_RPI'	'Ribose-5-Phosphate Isomerase (sIEC)'	'sIEC_r5p[c] <=> sIEC_ru5p_D[c] '	-1000000	1000000	'22934.1'	'Pentose phosphate pathway'	'MNXR104084'	''	'5.3.1.6'
'sIEC_RTOTAL2FATPc[luI]'	'Uptake of Rtotal2 (sIEC)'	'sIEC_coa[c] + sIEC_atp[c] + sIEC_Rtotal2[luI] -> sIEC_amp[c] + sIEC_ppi[c] + sIEC_Rtotal2coa[c] '	0	1000000	'10999.1'	'Transport, extracellular'	''	''	''
'sIEC_RTOTAL2t[luI]'	'Rtotal2 Transport (sIEC)'	'sIEC_Rtotal2[luI] <=> sIEC_Rtotal2[c] '	-1000000	1000000	[]	'Transport, extracellular'	''	''	''
'sIEC_RTOTAL3FATPc[luI]'	'uptake of Rtotal3 by enterocytes'	'sIEC_coa[c] + sIEC_atp[c] + sIEC_Rtotal3[luI] -> sIEC_amp[c] + sIEC_ppi[c] + sIEC_Rtotal3coa[c] '	0	1000000	'(10999.1)'	'Transport, extracellular'	''	''	''
'sIEC_RTOTAL3t[luI]'	'difussion of fatty acid accross the brush border membrane'	'sIEC_Rtotal3[luI] <=> sIEC_Rtotal3[c] '	-1000000	1000000	[]	'Transport, extracellular'	''	''	''
'sIEC_RTOTALt[luI]'	'Rtotal Transport (sIEC)'	'sIEC_Rtotal[luI] <=> sIEC_Rtotal[c] '	-1000000	1000000	[]	'Transport, extracellular'	''	''	''
'sIEC_RTOTALFATPc[luI]'	'Uptake of Rtotal (sIEC)'	'sIEC_coa[c] + sIEC_atp[c] + sIEC_Rtotal[luI] -> sIEC_amp[c] + sIEC_ppi[c] + sIEC_Rtotalcoa[c] '	0	1000000	'10999.1'	'Transport, extracellular'	''	''	''
'sIEC_R_group_phosphotase_1'	'R Group Phosphotase 1 (sIEC)'	'sIEC_coa[c] + sIEC_atp[c] + sIEC_Rtotal[c] -> sIEC_amp[c] + sIEC_ppi[c] + sIEC_Rtotalcoa[c] '	0	1000000	[]	'Miscellaneous'	''	''	'3.1.6.8'
'sIEC_R_group_phosphotase_2'	'R Group Phosphotase 2 (sIEC)'	'sIEC_coa[c] + sIEC_atp[c] + sIEC_Rtotal2[c] -> sIEC_amp[c] + sIEC_ppi[c] + sIEC_Rtotal2coa[c] '	0	1000000	[]	'Miscellaneous'	''	''	''
'sIEC_R_group_phosphotase_3'	'R Group Phosphotase 3 (sIEC)'	'sIEC_coa[c] + sIEC_atp[c] + sIEC_Rtotal3[c] -> sIEC_amp[c] + sIEC_ppi[c] + sIEC_Rtotal3coa[c] '	0	1000000	[]	'Miscellaneous'	''	''	''
'sIEC_SBTle[luI]'	'Transport of Sorbitol (Diffusion) (sIEC)'	'sIEC_sbt_D[luI] -> sIEC_sbt_D[c] '	0	1000000	[]	'Transport, extracellular'	''	''	''
'sIEC_SERALANaEx'	'L-Alanine/L-Serine Na-Dependent Exchange (Ser-L In) (sIEC)'	'sIEC_na1[e] + sIEC_ala_L[c] + sIEC_ser_L[e] -> sIEC_na1[c] + sIEC_ala_L[e] + sIEC_ser_L[c] '	0	1000000	'6509.1 or 6510.1'	'Transport, extracellular'	'MNXR104330'	''	''
'sIEC_SERALANaEx[luI]'	'L-Alanine/L-Serine Na-Dependent Exchange (Ser-L In) (sIEC)'	'sIEC_ala_L[c] + sIEC_na1[luI] + sIEC_ser_L[luI] -> sIEC_na1[c] + sIEC_ala_L[luI] + sIEC_ser_L[c] '	0	1000000	'6509.1 or 6510.1'	'Transport, extracellular'	''	''	''
'sIEC_SERASNNaEx[luI]'	'L-Serine/L-Asparagine Na-Dependent Exchange (Ser-L In) (sIEC)'	'sIEC_na1[luI] + sIEC_asn_L[c] + sIEC_ser_L[luI] -> sIEC_na1[c] + sIEC_asn_L[luI] + sIEC_ser_L[c] '	0	1000000	'6510.1'	'Transport, extracellular'	''	''	''
'sIEC_SERt4[luI]'	'L-Serine via Sodium Symport (sIEC)'	'sIEC_na1[luI] + sIEC_ser_L[luI] -> sIEC_na1[c] + sIEC_ser_L[c] '	0	1000000	'81539.1 or 11254.1 or 54407.1 or 55089.1 or (340024.1 and 57393.1) or (340024.1 and 59272.1)'	'Transport, extracellular'	''	''	''
'sIEC_SERCYSNaEx'	'L-Serine/L-Cysteine Na-Dependent Exchange (Ser-L In) (sIEC)'	'sIEC_na1[e] + sIEC_cys_L[c] + sIEC_ser_L[e] -> sIEC_na1[c] + sIEC_cys_L[e] + sIEC_ser_L[c] '	0	1000000	'6509.1 or 6510.1'	'Transport, extracellular'	'MNXR104334'	''	''
'sIEC_SERCYSNaEx[luI]'	'L-Serine/L-Cysteine Na-Dependent Exchange (Ser-L In) (sIEC)'	'sIEC_na1[luI] + sIEC_cys_L[c] + sIEC_ser_L[luI] -> sIEC_na1[c] + sIEC_cys_L[luI] + sIEC_ser_L[c] '	0	1000000	'6509.1 or 6510.1'	'Transport, extracellular'	''	''	''
'sIEC_SERDGLNexR'	'D-Serine/Glutamine Reversible Antiport (sIEC)'	'sIEC_gln_L[c] + sIEC_ser_D[e] <=> sIEC_gln_L[e] + sIEC_ser_D[c] '	-1000000	1000000	'56301.1 and 6520.1'	'Transport, extracellular'	'MNXR104336'	''	''
'sIEC_SERDGLYexR'	'D-Serine/Glycine Reversible Antiport (sIEC)'	'sIEC_gly[c] + sIEC_ser_D[e] <=> sIEC_gly[e] + sIEC_ser_D[c] '	-1000000	1000000	'56301.1 and 6520.1'	'Transport, extracellular'	'MNXR104337'	''	''
'sIEC_SERGLNNaEx[luI]'	'L-Serine/L-Glutamine Na-Dependent Exchange (Ser-L In) (sIEC)'	'sIEC_na1[luI] + sIEC_gln_L[c] + sIEC_ser_L[luI] -> sIEC_na1[c] + sIEC_gln_L[luI] + sIEC_ser_L[c] '	0	1000000	'6510.1'	'Transport, extracellular'	''	''	''
'sIEC_SERGLNexR'	'L-Serine/Glutamine Reversible Antiport (sIEC)'	'sIEC_gln_L[c] + sIEC_ser_L[e] <=> sIEC_gln_L[e] + sIEC_ser_L[c] '	-1000000	1000000	'56301.1 and 6520.1'	'Transport, extracellular'	'MNXR104341'	''	''
'sIEC_SERGLYexR'	'L-Serine/Glycine Reversible Antiport (sIEC)'	'sIEC_gly[c] + sIEC_ser_L[e] <=> sIEC_gly[e] + sIEC_ser_L[c] '	-1000000	1000000	'56301.1 and 6520.1'	'Transport, extracellular'	'MNXR104342'	''	''
'sIEC_r1596'	'Amino Acid-Polyamine-Organocation (Apc) Tcdb:2.A.3.8.1 (sIEC)'	'sIEC_ile_L[c] + sIEC_ser_L[e] -> sIEC_ile_L[e] + sIEC_ser_L[c] '	0	1000000	'8140.1'	'Transport, extracellular'	'MNXR105550'	''	''
'sIEC_SERLYSNaex'	'Serine/Lysine Na-Dependent Exchange (Ser In) (sIEC)'	'sIEC_na1[e] + sIEC_ser_L[e] + sIEC_lys_L[c] -> sIEC_na1[c] + sIEC_ser_L[c] + sIEC_lys_L[e] '	0	1000000	'9056.1 and 6519.1'	'Transport, extracellular'	'MNXR104345'	''	''
'sIEC_r1587'	'Amino Acid-Polyamine-Organocation (Apc) Tcdb:2.A.3.8.1 (sIEC)'	'sIEC_phe_L[c] + sIEC_ser_L[e] -> sIEC_phe_L[e] + sIEC_ser_L[c] '	0	1000000	'8140.1'	'Transport, extracellular'	'MNXR105541'	''	''
'sIEC_SERt4'	'L-Serine via Sodium Symport (sIEC)'	'sIEC_na1[e] + sIEC_ser_L[e] -> sIEC_na1[c] + sIEC_ser_L[c] '	0	1000000	'81539.1 or 11254.1 or 54407.1 or 55089.1 or (340024.1 and 57393.1) or (340024.1 and 59272.1)'	'Transport, extracellular'	'MNXR104346'	''	''
'sIEC_SERTHRNaEx'	'L-Serine/L-Threonine Na-Dependent Exchange (Ser-L In) (sIEC)'	'sIEC_na1[e] + sIEC_ser_L[e] + sIEC_thr_L[c] -> sIEC_na1[c] + sIEC_ser_L[c] + sIEC_thr_L[e] '	0	1000000	'6509.1 or 6510.1'	'Transport, extracellular'	'MNXR104349'	''	''
'sIEC_SERTHRNaEx[luI]'	'L-Serine/L-Threonine Na-Dependent Exchange (Ser-L In) (sIEC)'	'sIEC_na1[luI] + sIEC_ser_L[luI] + sIEC_thr_L[c] -> sIEC_na1[c] + sIEC_ser_L[c] + sIEC_thr_L[luI] '	0	1000000	'6509.1 or 6510.1'	'Transport, extracellular'	''	''	''
'sIEC_SFCYSc'	'Formation of Sulfocysteine (sIEC)'	'sIEC_h[c] + sIEC_so3[c] + sIEC_cys_L[c] <=> sIEC_slfcys[c] '	-1000000	1000000	[]	'Methionine and cysteine metabolism'	'MNXR104355'	''	''
'sIEC_SFCYSe'	'Secretion of Sulfocysteine into Extracellular Space (sIEC)'	'sIEC_slfcys[c] <=> sIEC_slfcys[e] '	-1000000	1000000	[]	'Transport, extracellular'	'MNXR104356'	''	''
'sIEC_SINK_5HPET(c)'	'sink reaction for 5(S)-HPETE(1-)'	'sIEC_5HPET[c] <=> '	-1000000	1000000	[]	'Exchange/demand reaction'	''	''	''
'sIEC_SPMS'	'Spermidine Synthase (sIEC)'	'sIEC_ametam[c] + sIEC_ptrc[c] -> sIEC_h[c] + sIEC_5mta[c] + sIEC_spmd[c] '	0	1000000	'6723.1'	'Urea cycle'	'MNXR95860'	'R01920'	'2.5.1.16'
'sIEC_r0944[luI]'	'Active Transport (sIEC)'	'sIEC_spmd[luI] <=> sIEC_spmd[c] '	-1000000	1000000	[]	'Transport, extracellular'	''	''	''
'sIEC_SPODMm'	'Superoxide Dismutase (sIEC)'	'2 sIEC_h[m] + 2 sIEC_o2s[m] -> sIEC_o2[m] + sIEC_h2o2[m] '	0	1000000	'6648.1'	'ROS detoxification'	'MNXR104498'	'R00275'	'1.15.1.1'
'sIEC_SPRMS'	'Spermine Synthase (sIEC)'	'sIEC_ametam[c] + sIEC_spmd[c] -> sIEC_h[c] + sIEC_5mta[c] + sIEC_sprm[c] '	0	1000000	'6611.1 or 6723.1'	'Urea cycle'	'MNXR96042'	'R02869'	'2.5.1.16, 2.5.1.22'
'sIEC_SPRMTDe'	'Absorption for Spermine Across the Basolateral Side (sIEC)'	'sIEC_sprm[e] <=> sIEC_sprm[c] '	-1000000	1000000	'6580.1'	'Transport, extracellular'	''	''	''
'sIEC_SPRMTDe[luI]'	'Absorption for Spermine Across the Basolateral Side (sIEC)'	'sIEC_sprm[luI] <=> sIEC_sprm[c] '	-1000000	1000000	'6580.1'	'Transport, extracellular'	''	''	''
'sIEC_SQLEr'	'Squalene Epoxidase, Endoplasmic Reticular (NADP) (sIEC)'	'sIEC_h[r] + sIEC_nadph[r] + sIEC_o2[r] + sIEC_sql[r] -> sIEC_nadp[r] + sIEC_h2o[r] + sIEC_Ssq23epx[r] '	0	1000000	'6713.1'	'Cholesterol metabolism'	'MNXR104447'	'R02874'	'1.14.14.17, 1.14.99.7'
'sIEC_SQLSr'	'Squalene Synthase (sIEC)'	'sIEC_h[r] + sIEC_nadph[r] + 2 sIEC_frdp[r] -> sIEC_nadp[r] + 2 sIEC_ppi[r] + sIEC_sql[r] '	0	1000000	'2222.1'	'Cholesterol metabolism'	'MNXR104529'	'R06223'	'2.5.1.21'
'sIEC_r0178'	'Succinate-Semialdehyde:NAD+ Oxidoreductase (sIEC)'	'sIEC_sucsal[m] + sIEC_nad[m] + sIEC_h2o[m] -> sIEC_nadh[m] + 2 sIEC_h[m] + sIEC_succ[m] '	0	1000000	'7915.1'	'Glutamate metabolism'	''	''	'1.2.1.24'
'sIEC_STCOATxc'	'Transport of Stearoyl Coenzyme A from Cytosol to Peroxisomes (sIEC)'	'sIEC_h2o[c] + sIEC_atp[c] + sIEC_stcoa[c] <=> sIEC_h[c] + sIEC_adp[c] + sIEC_pi[c] + sIEC_stcoa[x] '	-1000000	1000000	'215.1'	'Transport, peroxisomal'	'MNXR104597'	''	''
'sIEC_C180CRNt'	'C180 Transport into the Mitochondria (sIEC)'	'sIEC_stcrn[c] <=> sIEC_stcrn[m] '	-1000000	1000000	'788.1'	'Transport, extracellular'	'MNXR96394'	''	''
'sIEC_C180CPT2'	'Carnitine O-Stearoyl Transferase (sIEC)'	'sIEC_coa[m] + sIEC_stcrn[m] <=> sIEC_crn[m] + sIEC_stcoa[m] '	-1000000	1000000	'1376.1'	'Fatty acid oxidation'	'MNXR96393'	''	''
'sIEC_STRDNCCPT1'	'Carnitine O-Palmitoyltransferase (sIEC)'	'sIEC_crn[c] + sIEC_strdnccoa[c] <=> sIEC_coa[c] + sIEC_strdnccrn[c] '	-1000000	1000000	'1375.1 or 1375.3 or 1375.4 or 126129.1 or 1374.1 or 1375.2'	'Fatty acid oxidation'	'MNXR104602'	''	''
'sIEC_STRDNCCRNt'	'Transport into the Mitochondria (Carnitine) (sIEC)'	'sIEC_strdnccrn[c] <=> sIEC_strdnccrn[m] '	-1000000	1000000	'788.1'	'Fatty acid oxidation'	'MNXR104603'	''	''
'sIEC_STRDNCCPT2'	'Carnitine Transferase (sIEC)'	'sIEC_coa[m] + sIEC_strdnccrn[m] <=> sIEC_crn[m] + sIEC_strdnccoa[m] '	-1000000	1000000	'1376.1'	'Fatty acid oxidation'	'MNXR104602'	''	''
'sIEC_STRDNCCOAtxc'	'Transport of Stearidonylcoa into Peroxisomes. (sIEC)'	'sIEC_h2o[c] + sIEC_atp[c] + sIEC_strdnccoa[c] -> sIEC_h[c] + sIEC_adp[c] + sIEC_pi[c] + sIEC_strdnccoa[x] '	0	1000000	'215.1'	'Transport, peroxisomal'	'MNXR104601'	''	''
'sIEC_SUCD1m'	'Succinate Dehydrogenase (sIEC)'	'sIEC_fad[m] + sIEC_succ[m] <=> sIEC_fadh2[m] + sIEC_fum[m] '	-1000000	1000000	'6389.1 and 6392.1 and 6391.1 and 6390.1'	'Citric acid cycle'	'MNXR99636'	'R00408'	'1.3.5.1'
'sIEC_SUCOAS1m'	'Succinate- Coenzyme A Ligase (GDP-Forming) (sIEC)'	'sIEC_coa[m] + sIEC_gtp[m] + sIEC_succ[m] <=> sIEC_succoa[m] + sIEC_pi[m] + sIEC_gdp[m] '	-1000000	1000000	'8802.1 and 8801.1'	'Citric acid cycle'	'MNXR104637'	'R00432'	'6.2.1.4'
'sIEC_SUCOASm'	'Succinate- Coenzyme A Ligase (ADP-Forming) (sIEC)'	'sIEC_coa[m] + sIEC_atp[m] + sIEC_succ[m] <=> sIEC_succoa[m] + sIEC_adp[m] + sIEC_pi[m] '	-1000000	1000000	'8802.1 and 8803.1'	'Citric acid cycle'	'MNXR104635'	'R00405'	'6.2.1.5'
'sIEC_SUCRe[luI]'	'Sucrose Hydrolyzing Enxyme, Extracellular (sIEC)'	'sIEC_h2o[luI] + sIEC_sucr[luI] -> sIEC_glc_D[luI] + sIEC_fru[luI] '	0	1000000	'6476.1 or 8972.1'	'Galactose metabolism'	''	''	''
'sIEC_TALA'	'Transaldolase (sIEC)'	'sIEC_g3p[c] + sIEC_s7p[c] <=> sIEC_f6p[c] + sIEC_e4p[c] '	-1000000	1000000	'6888.1'	'Pentose phosphate pathway'	'MNXR104715'	'R01827'	'2.2.1.2'
'sIEC_TAUPAT1c[luI]'	'Transport of Taurine by Pat1 (sIEC)'	'sIEC_h[luI] + sIEC_taur[luI] -> sIEC_h[c] + sIEC_taur[c] '	0	1000000	'206358.1'	'Transport, extracellular'	''	''	''
'sIEC_TCHOLAt2[luI]'	'Taurocholate Transport via Sodium Symport (sIEC)'	'2 sIEC_na1[luI] + sIEC_tchola[luI] -> 2 sIEC_na1[c] + sIEC_tchola[c] '	0	1000000	'6554.1 or 6555.1'	'Transport, extracellular'	''	''	''
'sIEC_C140CPT1'	'Production of Myristoylcarnitine (sIEC)'	'sIEC_crn[c] + sIEC_tdcoa[c] <=> sIEC_coa[c] + sIEC_ttdcrn[c] '	-1000000	1000000	'1374.1 or 1375.1 or 126129.1'	'Fatty acid oxidation'	''	''	''
'sIEC_TTDCRNt'	'Transport into the Mitochondria (Carnitine) (sIEC)'	'sIEC_ttdcrn[c] <=> sIEC_ttdcrn[m] '	-1000000	1000000	'788.1'	'Fatty acid oxidation'	'MNXR104751'	''	''
'sIEC_TTDCPT2'	'Carnitine Transferase (sIEC)'	'sIEC_coa[m] + sIEC_ttdcrn[m] <=> sIEC_crn[m] + sIEC_tdcoa[m] '	-1000000	1000000	'1376.1'	'Fatty acid oxidation'	'MNXR104972'	''	''
'sIEC_TDP'	'Thiamin PyrophosphataseThiamin Pyrophosphatase, Mitochondrial (sIEC)'	'sIEC_h2o[c] + sIEC_thmpp[c] -> sIEC_h[c] + sIEC_pi[c] + sIEC_thmmp[c] '	0	1000000	[]	'Thiamine metabolism'	'MNXR104756'	'R00615'	'3.6.1.-, 3.6.1.15'
'sIEC_THMDt4[luI]'	'Thymidine Transport in via Sodium Symport (sIEC)'	'sIEC_na1[luI] + sIEC_thymd[luI] -> sIEC_na1[c] + sIEC_thymd[c] '	0	1000000	'9154.1 or 9154.2 or 64078.1'	'Transport, extracellular'	''	''	''
'sIEC_THMDt5le[luI]'	'Thymidine Transport (1:2 Na/Thymd Symport) (sIEC)'	'2 sIEC_na1[luI] + sIEC_thymd[luI] -> 2 sIEC_na1[c] + sIEC_thymd[c] '	0	1000000	'64078.1'	'Transport, extracellular'	''	''	''
'sIEC_THMP'	'Thiamin PhosphataseThiamine Diphosphate Transport in via Anion Antiport, Mitochondria (sIEC)'	'sIEC_h2o[c] + sIEC_thmmp[c] -> sIEC_pi[c] + sIEC_thm[c] '	0	1000000	[]	'Thiamine metabolism'	'MNXR104823'	'R02135'	'3.1.3.1, 3.1.3.100, 3.1.3.2'
'sIEC_THMt3[luI]'	'Thiamine Transport in via Proton Antiport (sIEC)'	'sIEC_h[c] + sIEC_thm[luI] <=> sIEC_h[luI] + sIEC_thm[c] '	-1000000	1000000	'80704.1 or 10560.1'	'Transport, extracellular'	''	''	''
'sIEC_THRALANaEx'	'L-Alanine/L-Threonine Na-Dependent Exchange (Thr-L In) (sIEC)'	'sIEC_na1[e] + sIEC_ala_L[c] + sIEC_thr_L[e] -> sIEC_na1[c] + sIEC_ala_L[e] + sIEC_thr_L[c] '	0	1000000	'6509.1 or 6510.1'	'Transport, extracellular'	'MNXR104835'	''	''
'sIEC_THRALANaEx[luI]'	'L-Alanine/L-Threonine Na-Dependent Exchange (Thr-L In) (sIEC)'	'sIEC_ala_L[c] + sIEC_na1[luI] + sIEC_thr_L[luI] -> sIEC_na1[c] + sIEC_ala_L[luI] + sIEC_thr_L[c] '	0	1000000	'6509.1 or 6510.1'	'Transport, extracellular'	''	''	''
'sIEC_THRASNNaEx[luI]'	'L-Threonine/L-Asparagine Na-Dependent Exchange (Thr-L In) (sIEC)'	'sIEC_na1[luI] + sIEC_asn_L[c] + sIEC_thr_L[luI] -> sIEC_na1[c] + sIEC_asn_L[luI] + sIEC_thr_L[c] '	0	1000000	'6510.1'	'Transport, extracellular'	''	''	''
'sIEC_THRt4[luI]'	'L-Threonine via Sodium Symport (sIEC)'	'sIEC_na1[luI] + sIEC_thr_L[luI] -> sIEC_na1[c] + sIEC_thr_L[c] '	0	1000000	'11254.1 or 81539.1 or 54407.1 or (340024.1 and 57393.1) or (340024.1 and 59272.1)'	'Transport, extracellular'	''	''	''
'sIEC_THRCYSNaEx'	'L-Cysteine/L-Threonine Na-Dependent Exchange (Thr-L In) (sIEC)'	'sIEC_na1[e] + sIEC_cys_L[c] + sIEC_thr_L[e] -> sIEC_na1[c] + sIEC_cys_L[e] + sIEC_thr_L[c] '	0	1000000	'6509.1 or 6510.1'	'Transport, extracellular'	'MNXR104838'	''	''
'sIEC_THRCYSNaEx[luI]'	'L-Cysteine/L-Threonine Na-Dependent Exchange (Thr-L In) (sIEC)'	'sIEC_na1[luI] + sIEC_cys_L[c] + sIEC_thr_L[luI] -> sIEC_na1[c] + sIEC_cys_L[luI] + sIEC_thr_L[c] '	0	1000000	'6509.1 or 6510.1'	'Transport, extracellular'	''	''	''
'sIEC_THRGLNNaEx[luI]'	'L-Threonine/L-Glutamine Na-Dependent Exchange (Thr-L In) (sIEC)'	'sIEC_na1[luI] + sIEC_gln_L[c] + sIEC_thr_L[luI] -> sIEC_na1[c] + sIEC_gln_L[luI] + sIEC_thr_L[c] '	0	1000000	'6510.1'	'Transport, extracellular'	''	''	''
'sIEC_THRGLNexR'	'L-Threonine/Glycine Reversible Antiport (sIEC)'	'sIEC_gln_L[c] + sIEC_thr_L[e] <=> sIEC_gln_L[e] + sIEC_thr_L[c] '	-1000000	1000000	'56301.1 and 6520.1'	'Transport, extracellular'	'MNXR104840'	''	''
'sIEC_THRGLYexR'	'L-Threonine/Glycine Reversible Antiport (sIEC)'	'sIEC_gly[c] + sIEC_thr_L[e] <=> sIEC_gly[e] + sIEC_thr_L[c] '	-1000000	1000000	'56301.1 and 6520.1'	'Transport, extracellular'	'MNXR104841'	''	''
'sIEC_r1661'	'Amino Acid-Polyamine-Organocation (Apc) Tcdb:2.A.3.8.1 (sIEC)'	'sIEC_ile_L[c] + sIEC_thr_L[e] -> sIEC_ile_L[e] + sIEC_thr_L[c] '	0	1000000	'8140.1'	'Transport, extracellular'	'MNXR105605'	''	''
'sIEC_THRPHELAT2tc'	'''transport of L-Threonine into the cell and efflux of L-Phenylalanine out of the cell by LAT2 on the basolateral surfaces of kidn...'' <Preview truncated at 128 characters>'	'sIEC_phe_L[c] + sIEC_thr_L[e] -> sIEC_phe_L[e] + sIEC_thr_L[c] '	0	1000000	'(23428.1 and 6520.1)'	'Transport, extracellular'	'MNXR104844'	''	''
'sIEC_THRSERNaEx'	'L-Serine/L-Threonine Na-Dependent Exchange (Thr-L In) (sIEC)'	'sIEC_na1[e] + sIEC_ser_L[c] + sIEC_thr_L[e] -> sIEC_na1[c] + sIEC_ser_L[e] + sIEC_thr_L[c] '	0	1000000	'6509.1 or 6510.1'	'Glycine, serine, alanine, and threonine metabolism'	'MNXR104847'	''	''
'sIEC_THRSERNaEx[luI]'	'L-Serine/L-Threonine Na-Dependent Exchange (Thr-L In) (sIEC)'	'sIEC_na1[luI] + sIEC_ser_L[c] + sIEC_thr_L[luI] -> sIEC_na1[c] + sIEC_ser_L[luI] + sIEC_thr_L[c] '	0	1000000	'6509.1 or 6510.1'	'Glycine, serine, alanine, and threonine metabolism'	''	''	''
'sIEC_THYMDt1'	'Thymd Transport (sIEC)'	'sIEC_thymd[e] -> sIEC_thymd[c] '	0	1000000	'3177.1 or 2030.1'	'Transport, extracellular'	'MNXR104821'	''	''
'sIEC_THYMDt1[luI]'	'Thymd Transport (sIEC)'	'sIEC_thymd[luI] -> sIEC_thymd[c] '	0	1000000	'3177.1 or 2030.1'	'Transport, extracellular'	''	''	''
'sIEC_THYMDtm'	'Thymd Transport (sIEC)'	'sIEC_thymd[c] <=> sIEC_thymd[m] '	-1000000	1000000	'2030.1'	'Transport, mitochondrial'	'MNXR104821'	''	''
'sIEC_TKT1'	'Transketolase (sIEC)'	'sIEC_r5p[c] + sIEC_xu5p_D[c] <=> sIEC_g3p[c] + sIEC_s7p[c] '	-1000000	1000000	'7086.1 or 84076.1 or 8277.1'	'Pentose phosphate pathway'	'MNXR104868'	''	'2.2.1.1'
'sIEC_TKT2'	'Transketolase (sIEC)'	'sIEC_xu5p_D[c] + sIEC_e4p[c] <=> sIEC_g3p[c] + sIEC_f6p[c] '	-1000000	1000000	'7086.1 or 84076.1 or 8277.1'	'Pentose phosphate pathway'	'MNXR104869'	'R01830'	'2.2.1.1'
'sIEC_TMNDNCCPT1'	'Carnitine O-Palmitoyltransferase (sIEC)'	'sIEC_crn[c] + sIEC_tmndnccoa[c] <=> sIEC_coa[c] + sIEC_tmndnccrn[c] '	-1000000	1000000	'1375.1 or 1375.3 or 1375.4 or 126129.1 or 1374.1 or 1375.2'	'Fatty acid oxidation'	'MNXR104903'	''	''
'sIEC_TMNDNCCRNt'	'Transport into the Mitochondria (Carnitine) (sIEC)'	'sIEC_tmndnccrn[c] <=> sIEC_tmndnccrn[m] '	-1000000	1000000	'788.1'	'Fatty acid oxidation'	'MNXR104904'	''	''
'sIEC_TMNDNCCPT2'	'Carnitine Transferase (sIEC)'	'sIEC_coa[m] + sIEC_tmndnccrn[m] <=> sIEC_crn[m] + sIEC_tmndnccoa[m] '	-1000000	1000000	'1376.1'	'Fatty acid oxidation'	'MNXR104903'	''	''
'sIEC_TMDK1'	'Thymidine Kinase (ATP:Thymidine)Thymidine Kinase (ATP:Thymidine) (sIEC)'	'sIEC_atp[c] + sIEC_thymd[c] -> sIEC_h[c] + sIEC_adp[c] + sIEC_dtmp[c] '	0	1000000	'7084.1'	'Nucleotide interconversion'	'MNXR104885'	'R01567'	'2.7.1.145, 2.7.1.21'
'sIEC_TMDK1m'	'Thymidine Kinase (ATP:Thymidine) (sIEC)'	'sIEC_atp[m] + sIEC_thymd[m] -> sIEC_h[m] + sIEC_adp[m] + sIEC_dtmp[m] '	0	1000000	'7084.1'	'Nucleotide interconversion'	'MNXR104885'	'R01567'	'2.7.1.145, 2.7.1.21'
'sIEC_TMDPK'	'Thiamin Pyrophosphokinase (Ec 2.7.6.2) (sIEC)'	'sIEC_atp[c] + sIEC_thm[c] -> sIEC_h[c] + sIEC_amp[c] + sIEC_thmpp[c] '	0	1000000	'27010.1'	'Thiamine metabolism'	'MNXR104886'	'R00619'	'2.7.6.2'
'sIEC_TMDS'	'Thymidylate Synthase (sIEC)'	'sIEC_dump[c] + sIEC_mlthf[c] -> sIEC_dhf[c] + sIEC_dtmp[c] '	0	1000000	'7298.1'	'Nucleotide interconversion'	'MNXR104889'	'R02101'	'2.1.1.45'
'sIEC_TMNDNCCOAtx'	'Fatty Acid Intracellular Transport (sIEC)'	'sIEC_tmndnccoa[c] <=> sIEC_tmndnccoa[x] '	-1000000	1000000	[]	'Transport, peroxisomal'	'MNXR104902'	''	''
'sIEC_TPI'	'Triose-Phosphate Isomerase (sIEC)'	'sIEC_dhap[c] <=> sIEC_g3p[c] '	-1000000	1000000	'7167.1 or 286016.1'	'Glycolysis/gluconeogenesis'	'MNXR104918'	'R01015'	'5.3.1.1'
'sIEC_TRDR'	'Thioredoxin Reductase (NADPH)Thioredoxin (Ubiquinone 10) Reductase (NADPH)Thioredoxin (Ubiquinone 10) Reductase (NADH) (sIEC)'	'sIEC_h[c] + sIEC_nadph[c] + sIEC_trdox[c] -> sIEC_nadp[c] + sIEC_trdrd[c] '	0	1000000	'7296.3 or 7296.1 or 7296.4 or 7296.2'	'Nucleotide interconversion'	'MNXR104766'	'R02016'	'1.6.4.5, 1.8.1.9'
'sIEC_TRDR2'	'Thioredoxin (Ubiquinone 10) Reductase (NADPH) (sIEC)'	'sIEC_h[c] + sIEC_nadph[c] + sIEC_q10[c] -> sIEC_nadp[c] + sIEC_q10h2[c] '	0	1000000	'7296.1 or 7296.4 or 7296.2 or 7296.3'	'Miscellaneous'	'MNXR104922'	''	''
'sIEC_TRDR3'	'Thioredoxin (Ubiquinone 10) Reductase (NADH) (sIEC)'	'sIEC_h[c] + sIEC_nadh[c] + sIEC_q10[c] -> sIEC_nad[c] + sIEC_q10h2[c] '	0	1000000	'7296.4 or 7296.1 or 7296.3 or 7296.2'	'Miscellaneous'	'MNXR104923'	''	''
'sIEC_TREH[luI]'	'Alpha, Alpha-TrehalaseAlpha, Alpha-Trehalase (sIEC)'	'sIEC_h2o[luI] + sIEC_tre[luI] -> 2 sIEC_glc_D[luI] '	0	1000000	'80162.1 or 11181.1'	'Starch and sucrose metabolism'	''	''	''
'sIEC_TRIOK'	'Triokinase (sIEC)'	'sIEC_atp[c] + sIEC_glyald[c] -> sIEC_h[c] + sIEC_adp[c] + sIEC_g3p[c] '	0	1000000	[]	'Fructose and mannose metabolism'	'MNXR104940'	'R01059'	'2.7.1.28'
'sIEC_TRPt4[luI]'	'L-Tryptophan Transport in via Sodium Symport (sIEC)'	'sIEC_na1[luI] + sIEC_trp_L[luI] -> sIEC_na1[c] + sIEC_trp_L[c] '	0	1000000	'11254.1 or (340024.1 and 57393.1) or (340024.1 and 59272.1)'	'Transport, extracellular'	''	''	''
'sIEC_r1617'	'Amino Acid-Polyamine-Organocation (Apc) Tcdb:2.A.3.8.1 (sIEC)'	'sIEC_ile_L[c] + sIEC_trp_L[e] -> sIEC_ile_L[e] + sIEC_trp_L[c] '	0	1000000	'8140.1'	'Transport, extracellular'	'MNXR105570'	''	''
'sIEC_r1611[luI]'	'Amino Acid-Polyamine-Organocation (Apc) Tcdb:2.A.3.8.1 (sIEC)'	'sIEC_leu_L[c] + sIEC_trp_L[luI] -> sIEC_leu_L[luI] + sIEC_trp_L[c] '	0	1000000	'8140.1'	'Transport, extracellular'	''	''	''
'sIEC_r1611'	'Amino Acid-Polyamine-Organocation (Apc) Tcdb:2.A.3.8.1 (sIEC)'	'sIEC_phe_L[c] + sIEC_trp_L[e] -> sIEC_phe_L[e] + sIEC_trp_L[c] '	0	1000000	'8140.1'	'Transport, extracellular'	'MNXR105564'	''	''
'sIEC_TRPt'	'L-Tryptophan Transport in via Sodium SymportL-Tryptophan Transport (sIEC)'	'sIEC_trp_L[e] <=> sIEC_trp_L[c] '	-1000000	1000000	'11254.1 or (340024.1 and 57393.1) or (340024.1 and 59272.1)'	'Transport, extracellular'	'MNXR104949'	''	''
'sIEC_TTDCAFATPc[luI]'	'Uptake of Hexadecanoate (sIEC)'	'sIEC_coa[c] + sIEC_atp[c] + sIEC_ttdca[luI] -> sIEC_amp[c] + sIEC_ppi[c] + sIEC_tdcoa[c] '	0	1000000	[]	'Transport, extracellular'	''	''	''
'sIEC_TYRt4[luI]'	'L-Tyrosine Transport in via Sodium Symport (sIEC)'	'sIEC_na1[luI] + sIEC_tyr_L[luI] -> sIEC_na1[c] + sIEC_tyr_L[c] '	0	1000000	'11254.1 or (340024.1 and 57393.1) or (340024.1 and 59272.1)'	'Transport, extracellular'	''	''	''
'sIEC_r1634'	'Amino Acid-Polyamine-Organocation (Apc) Tcdb:2.A.3.8.1 (sIEC)'	'sIEC_ile_L[c] + sIEC_tyr_L[e] -> sIEC_ile_L[e] + sIEC_tyr_L[c] '	0	1000000	'8140.1'	'Transport, extracellular'	'MNXR105580'	''	''
'sIEC_r1785[luI]'	'Y+Lat2 Utilized Transport (sIEC)'	'sIEC_leu_L[c] + sIEC_tyr_L[luI] -> sIEC_leu_L[luI] + sIEC_tyr_L[c] '	0	1000000	'9057.1'	'Transport, extracellular'	''	''	''
'sIEC_TYRPHELAT2tc'	'''transport of L-Tyrosine into the cell and efflux of L-Phenylalanine out of the cell by LAT2 on the basolateral surfaces of kidne...'' <Preview truncated at 128 characters>'	'sIEC_phe_L[c] + sIEC_tyr_L[e] -> sIEC_phe_L[e] + sIEC_tyr_L[c] '	0	1000000	'(23428.1 and 6520.1)'	'Transport, extracellular'	'MNXR104997'	''	''
'sIEC_TYRt'	'L-Tyrosine TransportL-Tyrosine Transport in via Sodium Symport (sIEC)'	'sIEC_tyr_L[e] <=> sIEC_tyr_L[c] '	-1000000	1000000	'117247.1'	'Transport, extracellular'	'MNXR105002'	''	''
'sIEC_UDPGD'	'UDPglucose 6-Dehydrogenase (sIEC)'	'sIEC_h2o[c] + 2 sIEC_nad[c] + sIEC_udpg[c] -> 3 sIEC_h[c] + 2 sIEC_nadh[c] + sIEC_udpglcur[c] '	0	1000000	'7358.1'	'Starch and sucrose metabolism'	'MNXR105063'	'R00286'	'1.1.1.22'
'sIEC_UGT1A10r'	'UDP-Glucuronosyltransferase 1-10 Precursor, Microsomal (sIEC)'	'sIEC_udpglcur[r] + sIEC_bilirub[r] + 2 sIEC_h[r] <=> sIEC_bilglcur[r] + sIEC_udp[r] '	-1000000	1000000	'54576.1'	'Steroid metabolism'	''	''	'2.4.1.17'
'sIEC_UGT1A2r'	'UDP-Glucuronosyltransferase 1-10 Precursor, Microsomal (sIEC)'	'2 sIEC_udpglcur[r] + sIEC_bilirub[r] -> 2 sIEC_udp[r] + sIEC_bildglcur[r] '	0	1000000	'54575.1 or 54576.1 or 54578.1 or 54579.1 or 54600.1 or 54658.1 or 54659.1 or 54577.1 or 54657.1'	'Steroid metabolism'	'MNXR105097'	''	'2.4.1.95'
'sIEC_UMPK'	'''UMP Kinase (CTP)UMP Kinase (CTP), NuclearUMP Kinase (UTP)UMP Kinase (UTP), NuclearUMP Kinase (GTP)UMP Kinase (GTP), NuclearUMP K...'' <Preview truncated at 128 characters>'	'sIEC_atp[c] + sIEC_ump[c] <=> sIEC_adp[c] + sIEC_udp[c] '	-1000000	1000000	'51727.1'	'Nucleotide interconversion'	'MNXR105118'	'R00158'	'2.7.4.14, 2.7.4.22, 2.7.4.4'
'sIEC_UMPK2'	'UMP Kinase (CTP)UMP Kinase (CTP), Nuclear (sIEC)'	'sIEC_ctp[c] + sIEC_ump[c] <=> sIEC_cdp[c] + sIEC_udp[c] '	-1000000	1000000	'51727.1'	'Nucleotide interconversion'	'MNXR105119'	''	''
'sIEC_UMPK3'	'UMP Kinase (UTP)UMP Kinase (UTP), Nuclear (sIEC)'	'sIEC_utp[c] + sIEC_ump[c] <=> 2 sIEC_udp[c] '	-1000000	1000000	'51727.1'	'Nucleotide interconversion'	'MNXR105120'	''	''
'sIEC_UMPK4'	'UMP Kinase (GTP)UMP Kinase (GTP), Nuclear (sIEC)'	'sIEC_gtp[c] + sIEC_ump[c] <=> sIEC_gdp[c] + sIEC_udp[c] '	-1000000	1000000	'51727.1'	'Nucleotide interconversion'	'MNXR105121'	''	''
'sIEC_UMPtr'	'UMP Transport, Endoplasmatic Reticulum (sIEC)'	'sIEC_ump[r] <=> sIEC_ump[c] '	-1000000	0	[]	'Transport, endoplasmic reticular'	'MNXR105127'	''	''
'sIEC_UNK2'	' 2-keto-4-methylthiobutyrate transamination'	'2 sIEC_h[c] + sIEC_gln_L[c] + sIEC_2kmb[c] -> sIEC_glu_L[c] + sIEC_met_L[c] '	0	1000000	[]	'Arginine and proline metabolism'	''	''	''
'sIEC_UNK3r'	' 2-Keto-4-Methylthiobutyrate Transamination, Reversible (sIEC)'	'sIEC_glu_L[c] + sIEC_2kmb[c] -> sIEC_akg[c] + sIEC_met_L[c] '	0	1000000	[]	'Methionine and cysteine metabolism'	''	''	''
'sIEC_UPP3S'	'Uroporphyrinogen-Iii Synthase (sIEC)'	'sIEC_hmbil[c] -> sIEC_h2o[c] + sIEC_uppg3[c] '	0	1000000	'7390.1'	'Heme synthesis'	'MNXR105139'	'R03165'	'4.2.1.75'
'sIEC_UPPDC1'	'Uroporphyrinogen Decarboxylase (Uroporphyrinogen Iii) (sIEC)'	'4 sIEC_h[c] + sIEC_uppg3[c] -> 4 sIEC_co2[c] + sIEC_cpppg3[c] '	0	1000000	'7389.1'	'Heme synthesis'	'MNXR105140'	'R03197'	'4.1.1.37'
'sIEC_UPPN'	'B-Ureidopropionase (sIEC)'	'2 sIEC_h[c] + sIEC_h2o[c] + sIEC_cala[c] -> sIEC_nh4[c] + sIEC_co2[c] + sIEC_ala_B[c] '	0	1000000	'51733.1'	'Pyrimidine catabolism'	'MNXR96347'	'R00905'	'3.5.1.6'
'sIEC_URCN'	'Urocanase (sIEC)'	'sIEC_h2o[c] + sIEC_urcan[c] -> sIEC_4izp[c] '	0	1000000	'131669.1'	'Histidine metabolism'	'MNXR105150'	'R02914'	'4.2.1.49'
'sIEC_UREAt'	'Urea, Water SymportUrea Transport via DiffusionUrea Transport via Facilitate Diffusion (sIEC)'	'sIEC_urea[e] <=> sIEC_urea[c] '	-1000000	1000000	'6523.1'	'Transport, extracellular'	'MNXR105156'	''	''
'sIEC_UREAt5'	'Urea, Water Symport (sIEC)'	'sIEC_h2o[e] + sIEC_urea[e] <=> sIEC_h2o[c] + sIEC_urea[c] '	-1000000	1000000	'6523.1'	'Transport, extracellular'	'MNXR105156'	''	''
'sIEC_UREAtm'	'Urea Transport via Diffusion (sIEC)'	'sIEC_urea[c] <=> sIEC_urea[m] '	-1000000	1000000	'366.1'	'Transport, extracellular'	'MNXR105156'	''	''
'sIEC_URIt'	'''Uridine Faciliated Transport in CytosolUridine Transport in via Sodium SymportTransport of Uridine via Sodium Symport (1:2)Uridi...'' <Preview truncated at 128 characters>'	'sIEC_uri[e] <=> sIEC_uri[c] '	-1000000	1000000	'3177.1 or 2030.1'	'Transport, extracellular'	'MNXR105165'	''	''
'sIEC_URIt4[luI]'	'Uridine Transport in via Sodium Symport (sIEC)'	'sIEC_na1[luI] + sIEC_uri[luI] -> sIEC_na1[c] + sIEC_uri[c] '	0	1000000	'9154.2 or 9154.1 or 64078.1 or 9153.1'	'Transport, extracellular'	''	''	''
'sIEC_URIt5le[luI]'	'Transport of Uridine via Sodium Symport (1:2) (sIEC)'	'2 sIEC_na1[luI] + sIEC_uri[luI] -> 2 sIEC_na1[c] + sIEC_uri[c] '	0	1000000	'64078.1'	'Transport, extracellular'	''	''	''
'sIEC_URIt[luI]'	'''Uridine Faciliated Transport in CytosolUridine Transport in via Sodium SymportTransport of Uridine via Sodium Symport (1:2)Uridi...'' <Preview truncated at 128 characters>'	'sIEC_uri[luI] <=> sIEC_uri[c] '	-1000000	1000000	'3177.1 or 2030.1'	'Transport, extracellular'	''	''	''
'sIEC_VALt4[luI]'	'L-Valine Transport in via Sodium Symport (sIEC)'	'sIEC_na1[luI] + sIEC_val_L[luI] -> sIEC_na1[c] + sIEC_val_L[c] '	0	1000000	'11254.1 or (340024.1 and 57393.1) or (340024.1 and 59272.1)'	'Transport, extracellular'	''	''	''
'sIEC_r1659'	'Amino Acid-Polyamine-Organocation (Apc) Tcdb:2.A.3.8.1 (sIEC)'	'sIEC_ile_L[c] + sIEC_val_L[e] -> sIEC_ile_L[e] + sIEC_val_L[c] '	0	1000000	'8140.1'	'Transport, extracellular'	'MNXR105603'	''	''
'sIEC_VALLAT1tc[luI]'	'transport of L-Valine by LAT1 in association with 4F2hc, across the apical surface of the memebranes.'	'sIEC_leu_L[c] + sIEC_val_L[luI] -> sIEC_leu_L[luI] + sIEC_val_L[c] '	0	1000000	'(8140.1 and 6520.1)'	'Transport, extracellular'	''	''	''
'sIEC_VALPHELAT2tc'	'''transport of L-Valine into the cell and efflux of L-Phenylalanine out of the cell by LAT2 on the basolateral surfaces of kidney ...'' <Preview truncated at 128 characters>'	'sIEC_phe_L[c] + sIEC_val_L[e] -> sIEC_phe_L[e] + sIEC_val_L[c] '	0	1000000	'(23428.1 and 6520.1)'	'Transport, extracellular'	'MNXR105185'	''	''
'sIEC_VALtec'	'L-Valine Transport via Diffusion (Extracellular to Cytosol) (sIEC)'	'sIEC_val_L[e] <=> sIEC_val_L[c] '	-1000000	1000000	'8501.1 or 124935.1'	'Transport, extracellular'	'MNXR105190'	''	''
'sIEC_VITD3t'	'Vitamin D3 Release (sIEC)'	'sIEC_vitd3[c] <=> sIEC_vitd3[e] '	-1000000	1000000	[]	'Transport, extracellular'	'MNXR105203'	''	''
'sIEC_VITD3t[luI]'	'Vitamin D3 Release (sIEC)'	'sIEC_vitd3[luI] <=> sIEC_vitd3[c] '	-1000000	1000000	[]	'Transport, extracellular'	''	''	''
'sIEC_XYLTt[luI]'	'Xylitol Transport via Passive Diffusion (sIEC)'	'sIEC_xylt[luI] <=> sIEC_xylt[c] '	-1000000	1000000	[]	'Transport, extracellular'	''	''	''
'sIEC_XYLTt'	'Xylitol Transport via Passive Diffusion (sIEC)'	'sIEC_xylt[e] <=> sIEC_xylt[c] '	-1000000	1000000	[]	'Transport, extracellular'	'MNXR105264'	''	''
'sIEC_biomass_reactionIEC01b'	'biomass_reaction (IEC, based on Recon 2, w/ red. lipids, w/o dNTP, w/ vit, needs refinement)'	'20.6508 sIEC_h2o[c] + 0.54554 sIEC_leu_L[c] + 0.38587 sIEC_glu_L[c] + 0.50563 sIEC_ala_L[c] + 20.6508 sIEC_atp[c] + 0.0025463 sIEC_gtp[c] + 0.35261 sIEC_asp_L[c] + 0.27942 sIEC_asn_L[c] + 0.046571 sIEC_cys_L[c] + 0.326 sIEC_gln_L[c] + 0.53889 sIEC_gly[c] + 0.28608 sIEC_ile_L[c] + 0.25947 sIEC_phe_L[c] + 0.39253 sIEC_ser_L[c] + 0.31269 sIEC_thr_L[c] + 0.35926 sIEC_arg_L[c] + 0.41248 sIEC_pro_L[c]…	0	1000000	[]	'Exchange/demand reaction'	''	''	''
'sIEC_q10h2tc'	'Transport of Ubiquinol into Cytosol (sIEC)'	'sIEC_q10h2[m] <=> sIEC_q10h2[c] '	-1000000	1000000	[]	'Transport, mitochondrial'	'MNXR103390'	''	''
'sIEC_q10tm'	'Transport of Ubiquinone into Mitochondria (sIEC)'	'sIEC_q10[c] <=> sIEC_q10[m] '	-1000000	1000000	[]	'Transport, mitochondrial'	'MNXR97066'	''	''
'sIEC_r0173'	'(S)-Lactate:NAD+ Oxidoreductase (sIEC)'	'sIEC_nad[x] + sIEC_lac_L[x] <=> sIEC_pyr[x] + sIEC_nadh[x] + sIEC_h[x] '	-1000000	1000000	'3945.1 or 3939.1 or 3948.1'	'Glycolysis/gluconeogenesis'	'MNXR101040'	'R00703'	'1.1.1.27'
'sIEC_r0202'	'Sn-Glycerol-3-Phosphate:NAD+ 2-OxidoreductaseMitochondrial Glycerol-3-Phosphate-Dehydrogenase (sIEC)'	'sIEC_nad[x] + sIEC_glyc3p[x] <=> sIEC_dhap[x] + sIEC_nadh[x] + sIEC_h[x] '	-1000000	1000000	'2819.1'	'Glycolysis/gluconeogenesis'	'MNXR99876'	'R00842'	'1.1.1.8, 1.1.1.94'
'sIEC_r0205'	'Sn-Glycerol-3-Phosphate: (Acceptor) 2-Oxidoreductase (sIEC)'	'sIEC_q10[m] + sIEC_glyc3p[c] -> sIEC_q10h2[m] + sIEC_dhap[c] '	0	0	'2820.1'	'Oxidative phosphorylation'	''	''	''
'sIEC_r0801'	'Mitochondrial Carrier (Mc) Tcdb:2.A.29.21.1 (sIEC)'	'sIEC_gtp[c] + sIEC_gdp[m] <=> sIEC_gdp[c] + sIEC_gtp[m] '	-1000000	1000000	'293.1'	'Transport, mitochondrial'	'MNXR105390'	''	''
'sIEC_r0838'	'Free Diffusion (sIEC)'	'sIEC_nh4[c] <=> sIEC_nh4[m] '	-1000000	1000000	[]	'Transport, mitochondrial'	''	''	''
'sIEC_r0899'	'Amino Acid Transporter Atb0+ Facilitated Diffusion (sIEC)'	'sIEC_ala_B[c] <=> sIEC_ala_B[e] '	-1000000	1000000	[]	'Transport, extracellular'	'MNXR95682'	''	''
'sIEC_r0913'	'Mitochondrial Carrier (Mc) Tcdb:2.A.29.7.2 (sIEC)'	'sIEC_icit[m] + sIEC_mal_L[c] <=> sIEC_icit[c] + sIEC_mal_L[m] '	-1000000	1000000	'6576.1'	'Transport, mitochondrial'	''	''	''
'sIEC_r0944'	'Active Transport (sIEC)'	'sIEC_spmd[c] <=> sIEC_spmd[e] '	-1000000	1000000	[]	'Transport, extracellular'	'MNXR4891'	''	''
'sIEC_r0950'	'Facilitated Diffusion (sIEC)'	'sIEC_dgmp[m] -> sIEC_dgmp[c] '	0	1000000	[]	'Transport, mitochondrial'	'MNXR97322'	''	''
'sIEC_r1492'	'Transport of Potassium (sIEC)'	'sIEC_k[c] -> sIEC_k[e] '	0	1000000	'(3764.1 and 6833.1) or (3764.1 and 10060.1) or (3767.1 and 6833.1) or (3767.1 and 10060.1)'	'Transport, extracellular'	''	''	''
'sIEC_r1696'	'Y+Lat2 Utilized Transport (sIEC)'	'sIEC_na1[e] + sIEC_ala_L[e] + sIEC_pro_L[c] -> sIEC_na1[c] + sIEC_ala_L[c] + sIEC_pro_L[e] '	0	1000000	'9057.1'	'Transport, extracellular'	'MNXR105635'	''	''
'sIEC_r2519'	'Utilized Transport (sIEC)'	'sIEC_udpglcur[c] <=> sIEC_udpglcur[r] '	-1000000	1000000	[]	'Transport, endoplasmic reticular'	'MNXR105066'	''	''
'sIEC_r2532'	'Major Facilitator (Mfs) Tcdb:2.A.1.44.1 (sIEC)'	'sIEC_asn_L[e] <=> sIEC_asn_L[c] '	-1000000	1000000	'8501.1'	'Transport, extracellular'	'MNXR96069'	''	''
'sIEC_CEPTE'	'Ethanolamine Phosphotransferase (sIEC)'	'sIEC_dag_hs[c] + sIEC_cdpea[c] -> sIEC_h[c] + sIEC_cmp[c] + sIEC_pe_hs[c] '	0	1000000	'10390.1'	'Glycerophospholipid metabolism'	'MNXR96611'	'R02057'	'2.7.8.1'
'sIEC_ETHAK'	'Ethanolamine Kinase (sIEC)'	'sIEC_atp[c] + sIEC_etha[c] -> sIEC_h[c] + sIEC_adp[c] + sIEC_ethamp[c] '	0	1000000	'1119.2 or 55500.1 or 1119.1 or 55224.1 or 1120.1'	'Glycerophospholipid metabolism'	'MNXR97969'	'R01468'	'2.7.1.82'
'sIEC_NTD2'	'5''-Nucleotidase (UMP), Extracellular5''-Nucleotidase (UMP) (sIEC)'	'sIEC_h2o[c] + sIEC_ump[c] -> sIEC_pi[c] + sIEC_uri[c] '	0	1000000	'4907.1'	'Pyrimidine catabolism'	'MNXR102032'	'R00963'	'3.1.3.5'
'sIEC_PETHCT'	'Phosphoethanolamine Cytidyltransferase (sIEC)'	'sIEC_h[c] + sIEC_ctp[c] + sIEC_ethamp[c] -> sIEC_ppi[c] + sIEC_cdpea[c] '	0	1000000	'5833.1'	'Glycerophospholipid metabolism'	'MNXR102498'	'R02038'	'2.7.7.14'
'sIEC_PSDm_hs'	'Phosphatidylserine DecarboxylasePsdm_Hsc (sIEC)'	'sIEC_h[m] + sIEC_ps_hs[m] -> sIEC_co2[m] + sIEC_pe_hs[m] '	0	1000000	'23761.1'	'Glycerophospholipid metabolism'	''	''	''
'sIEC_PSFLIPm'	'Phosphatidylserine Flippase (sIEC)'	'sIEC_h2o[c] + sIEC_atp[c] + sIEC_ps_hs[c] -> sIEC_h[c] + sIEC_adp[c] + sIEC_pi[c] + sIEC_ps_hs[m] '	0	1000000	'10396.1 or 57194.1'	'Transport, mitochondrial'	'MNXR103249'	''	''
'sIEC_PSSA2_hs'	'Phosphatidylserine Synthase Homo Sapiens (sIEC)'	'sIEC_ser_L[c] + sIEC_pe_hs[c] <=> sIEC_etha[c] + sIEC_ps_hs[c] '	-1000000	1000000	'81490.1'	'Glycerophospholipid metabolism'	''	''	''
'sIEC_34DHPHEALAt1u[luI]'	'Uptake of dopa by rBAT-b0,+AT transport protein, antiport with alanine'	'sIEC_34dhphe[luI] + sIEC_ala_L[c] -> sIEC_34dhphe[c] + sIEC_ala_L[luI] '	0	1000000	'(11136.1) and (6519.1)'	'Transport, extracellular'	''	''	''
'sIEC_34DHPHEARGt3u[luI]'	'Uptake of dopa by rBAT-b0,+AT transport protein, antiport with arginine'	'sIEC_34dhphe[luI] + sIEC_arg_L[c] -> sIEC_34dhphe[c] + sIEC_arg_L[luI] '	0	1000000	'(11136.1) and (6519.1)'	'Transport, extracellular'	''	''	''
'sIEC_ARGLYSex[luI]'	'Arginine/Lysine Exchanger (Arg In) (sIEC)'	'sIEC_arg_L[c] + sIEC_lys_L[luI] -> sIEC_arg_L[luI] + sIEC_lys_L[c] '	0	1000000	'9057.1 and 6520.1'	'Transport, extracellular'	''	''	''
'sIEC_TYRALAt[luI]'	'Transport of TyrAla, Extracellular (sIEC)'	'sIEC_ala_L[c] + sIEC_tyr_L[luI] -> sIEC_ala_L[luI] + sIEC_tyr_L[c] '	0	1000000	'6564.1 or 6565.1'	'Transport, extracellular'	''	''	''
'sIEC_r1608[luI]'	'Amino Acid-Polyamine-Organocation (Apc) Tcdb:2.A.3.8.1 (sIEC)'	'sIEC_arg_L[c] + sIEC_tyr_L[luI] -> sIEC_arg_L[luI] + sIEC_tyr_L[c] '	0	1000000	'8140.1'	'Transport, extracellular'	''	''	''
'sIEC_r2009[luI]'	'Amino Acid-Polyamine-Organocation (Apc) Tcdb:2.A.3.8.15 (sIEC)'	'sIEC_ala_L[luI] + sIEC_arg_L[c] -> sIEC_ala_L[c] + sIEC_arg_L[luI] '	0	1000000	'11136.1'	'Transport, extracellular'	''	''	''
'sIEC_r1565[luI]'	'Amino Acid-Polyamine-Organocation (Apc) Tcdb:2.A.3.8.1 (sIEC)'	'sIEC_leu_L[c] + sIEC_ala_L[luI] -> sIEC_leu_L[luI] + sIEC_ala_L[c] '	0	1000000	'8140.1'	'Transport, extracellular'	''	''	''
'sIEC_34DHPHEPHEt1e'	'Exit of dopa into portal blood via LAT2/4f2hc, antiport with phenylalanine'	'sIEC_34dhphe[c] + sIEC_phe_L[e] -> sIEC_34dhphe[e] + sIEC_phe_L[c] '	0	1000000	'(23428.1) and (6520.1)'	'Transport, extracellular'	''	''	''
'sIEC_34DHPHETHRt3e'	'Exit of dopa into portal blood via LAT2/4f2hc, antiport with threonine'	'sIEC_34dhphe[c] + sIEC_thr_L[e] -> sIEC_34dhphe[e] + sIEC_thr_L[c] '	0	1000000	'(23428.1) and (6520.1)'	'Transport, extracellular'	''	''	''
'sIEC_34DHPHETRPt4e'	'Exit of dopa into portal blood via LAT2/4f2hc, antiport with tryptophan'	'sIEC_34dhphe[c] + sIEC_trp_L[e] -> sIEC_34dhphe[e] + sIEC_trp_L[c] '	0	1000000	'(23428.1) and (6520.1)'	'Transport, extracellular'	''	''	''
'sIEC_34DHPHETYRt5e'	'Exit of dopa into portal blood via LAT2/4f2hc, antiport with tyrosine'	'sIEC_34dhphe[c] + sIEC_tyr_L[e] -> sIEC_34dhphe[e] + sIEC_tyr_L[c] '	0	1000000	'(23428.1) and (6520.1)'	'Transport, extracellular'	''	''	''
'sIEC_34DHPHEVALt6e'	'Exit of dopa into portal blood via LAT2/4f2hc, antiport with valine'	'sIEC_34dhphe[c] + sIEC_val_L[e] -> sIEC_34dhphe[e] + sIEC_val_L[c] '	0	1000000	'(23428.1) and (6520.1)'	'Transport, extracellular'	''	''	''
'sIEC_34DHPHEALAt7e'	'Exit of dopa into portal blood via LAT2/4f2hc, antiport with alanine'	'sIEC_34dhphe[c] + sIEC_ala_L[e] -> sIEC_34dhphe[e] + sIEC_ala_L[c] '	0	1000000	'(23428.1) and (6520.1)'	'Transport, extracellular'	''	''	''
'sIEC_34DHPHEASPt8e'	'Exit of dopa into portal blood via LAT2/4f2hc, antiport with asparagine'	'sIEC_34dhphe[c] + sIEC_asp_L[e] -> sIEC_34dhphe[e] + sIEC_asp_L[c] '	0	1000000	'(23428.1) and (6520.1)'	'Transport, extracellular'	''	''	''
'sIEC_34DHPHEGLUt9e'	'Exit of dopa into portal blood via LAT2/4f2hc, antiport with glutamine'	'sIEC_34dhphe[c] + sIEC_glu_L[e] -> sIEC_34dhphe[e] + sIEC_glu_L[c] '	0	1000000	'(23428.1) and (6520.1)'	'Transport, extracellular'	''	''	''
'sIEC_34DHPHEILEt10e'	'Exit of dopa into portal blood via LAT2/4f2hc, antiport with isoleucine'	'sIEC_34dhphe[c] + sIEC_ile_L[e] -> sIEC_34dhphe[e] + sIEC_ile_L[c] '	0	1000000	'(23428.1) and (6520.1)'	'Transport, extracellular'	''	''	''
'sIEC_34DHPHECYSt11e'	'Exit of dopa into portal blood via LAT2/4f2hc, antiport with cysteine'	'sIEC_34dhphe[c] + sIEC_cys_L[e] -> sIEC_34dhphe[e] + sIEC_cys_L[c] '	0	1000000	'(23428.1) and (6520.1)'	'Transport, extracellular'	''	''	''
'sIEC_34DHPHEHISt12e'	'Exit of dopa into portal blood via LAT2/4f2hc, antiport with histidine'	'sIEC_34dhphe[c] + sIEC_his_L[e] -> sIEC_34dhphe[e] + sIEC_his_L[c] '	0	1000000	'(23428.1) and (6520.1)'	'Transport, extracellular'	''	''	''
'sIEC_34DHPHELEUt13e'	'Exit of dopa into portal blood via LAT2/4f2hc, antiport with leucine'	'sIEC_34dhphe[c] + sIEC_leu_L[e] -> sIEC_leu_L[c] + sIEC_34dhphe[e] '	0	1000000	'(23428.1) and (6520.1)'	'Transport, extracellular'	''	''	''
'sIEC_34DHPHEMETt14e'	'Exit of dopa into portal blood via LAT2/4f2hc, antiport with methionine'	'sIEC_34dhphe[c] + sIEC_met_L[e] -> sIEC_34dhphe[e] + sIEC_met_L[c] '	0	1000000	'(23428.1) and (6520.1)'	'Transport, extracellular'	''	''	''
'sIEC_LEULEUt'	'Transport of Leucylleucine, Reversible (sIEC)'	'sIEC_h[e] + sIEC_leuleu[e] <=> sIEC_h[c] + sIEC_leuleu[c] '	-1000000	1000000	[]	'Transport, extracellular'	''	''	''
'sIEC_2HCO3_NAt[bpI]'	'Bicarbonate Transport (Na/Hco3 1:2 Symport) (sIEC)'	'2 sIEC_hco3[bpI] + sIEC_na1[bpI] <=> 2 sIEC_hco3[c] + sIEC_na1[c] '	-1000000	1000000	'57835.3 or 8671.1 or 57835.2 or 57835.1 or 57835.4'	'Transport, extracellular'	''	''	''
'sIEC_34DHPHEALAt7e[bpI]'	'Exit of dopa into portal blood via LAT2/4f2hc, antiport with alanine (bpI)'	'sIEC_34dhphe[c] + sIEC_ala_L[bpI] -> sIEC_ala_L[c] + sIEC_34dhphe[bpI] '	0	1000000	'(23428.1) and (6520.1)'	'Transport, extracellular'	''	''	''
'sIEC_34DHPHEASPt8e[bpI]'	'Exit of dopa into portal blood via LAT2/4f2hc, antiport with asparagine (bpI)'	'sIEC_34dhphe[c] + sIEC_asp_L[bpI] -> sIEC_asp_L[c] + sIEC_34dhphe[bpI] '	0	1000000	'(23428.1) and (6520.1)'	'Transport, extracellular'	''	''	''
'sIEC_34DHPHECYSt11e[bpI]'	'Exit of dopa into portal blood via LAT2/4f2hc, antiport with cysteine (bpI)'	'sIEC_34dhphe[c] + sIEC_cys_L[bpI] -> sIEC_cys_L[c] + sIEC_34dhphe[bpI] '	0	1000000	'(23428.1) and (6520.1)'	'Transport, extracellular'	''	''	''
'sIEC_34DHPHEHISt12e[bpI]'	'Exit of dopa into portal blood via LAT2/4f2hc, antiport with histidine (bpI)'	'sIEC_34dhphe[c] + sIEC_his_L[bpI] -> sIEC_his_L[c] + sIEC_34dhphe[bpI] '	0	1000000	'(23428.1) and (6520.1)'	'Transport, extracellular'	''	''	''
'sIEC_34DHPHEILEt10e[bpI]'	'Exit of dopa into portal blood via LAT2/4f2hc, antiport with isoleucine (bpI)'	'sIEC_34dhphe[c] + sIEC_ile_L[bpI] -> sIEC_ile_L[c] + sIEC_34dhphe[bpI] '	0	1000000	'(23428.1) and (6520.1)'	'Transport, extracellular'	''	''	''
'sIEC_34DHPHELEUt13e[bpI]'	'Exit of dopa into portal blood via LAT2/4f2hc, antiport with leucine (bpI)'	'sIEC_34dhphe[c] + sIEC_leu_L[bpI] -> sIEC_leu_L[c] + sIEC_34dhphe[bpI] '	0	1000000	'(23428.1) and (6520.1)'	'Transport, extracellular'	''	''	''
'sIEC_34DHPHEMETt14e[bpI]'	'Exit of dopa into portal blood via LAT2/4f2hc, antiport with methionine (bpI)'	'sIEC_34dhphe[c] + sIEC_met_L[bpI] -> sIEC_met_L[c] + sIEC_34dhphe[bpI] '	0	1000000	'(23428.1) and (6520.1)'	'Transport, extracellular'	''	''	''
'sIEC_34DHPHEPHEt1e[bpI]'	'Exit of dopa into portal blood via LAT2/4f2hc, antiport with phenylalanine (bpI)'	'sIEC_34dhphe[c] + sIEC_phe_L[bpI] -> sIEC_phe_L[c] + sIEC_34dhphe[bpI] '	0	1000000	'(23428.1) and (6520.1)'	'Transport, extracellular'	''	''	''
'sIEC_34DHPHESERt2e'	'Exit of dopa into portal blood via LAT2/4f2hc, antiport with serine (bpI)'	'sIEC_34dhphe[c] + sIEC_ser_L[bpI] -> sIEC_ser_L[c] + sIEC_34dhphe[bpI] '	0	1000000	'(23428.1) and (6520.1)'	'Transport, extracellular'	''	''	''
'sIEC_34DHPHETHRt3e[bpI]'	'Exit of dopa into portal blood via LAT2/4f2hc, antiport with threonine (bpI)'	'sIEC_34dhphe[c] + sIEC_thr_L[bpI] -> sIEC_thr_L[c] + sIEC_34dhphe[bpI] '	0	1000000	'(23428.1) and (6520.1)'	'Transport, extracellular'	''	''	''
'sIEC_34DHPHETRPt4e[bpI]'	'Exit of dopa into portal blood via LAT2/4f2hc, antiport with tryptophan (bpI)'	'sIEC_34dhphe[c] + sIEC_trp_L[bpI] -> sIEC_trp_L[c] + sIEC_34dhphe[bpI] '	0	1000000	'(23428.1) and (6520.1)'	'Transport, extracellular'	''	''	''
'sIEC_34DHPHETYRt5e[bpI]'	'Exit of dopa into portal blood via LAT2/4f2hc, antiport with tyrosine (bpI)'	'sIEC_34dhphe[c] + sIEC_tyr_L[bpI] -> sIEC_tyr_L[c] + sIEC_34dhphe[bpI] '	0	1000000	'(23428.1) and (6520.1)'	'Transport, extracellular'	''	''	''
'sIEC_34DHPHEVALt6e[bpI]'	'Exit of dopa into portal blood via LAT2/4f2hc, antiport with valine (bpI)'	'sIEC_34dhphe[c] + sIEC_val_L[bpI] -> sIEC_val_L[c] + sIEC_34dhphe[bpI] '	0	1000000	'(23428.1) and (6520.1)'	'Transport, extracellular'	''	''	''
'sIEC_34DHPHEt[bpI]'	'3, 4-Dihydroxy-L-Phenylalanine Transport (sIEC)'	'sIEC_34dhphe[bpI] <=> sIEC_34dhphe[c] '	-1000000	1000000	'117247.1'	'Transport, extracellular'	''	''	''
'sIEC_3HCO3_NAt[bpI]'	'Symport of Bicarbonate and Sodium (sIEC)'	'3 sIEC_hco3[bpI] + sIEC_na1[bpI] <=> 3 sIEC_hco3[c] + sIEC_na1[c] '	-1000000	1000000	'57835.3 or 8671.1 or 57835.2 or 57835.1 or 57835.4'	'Transport, extracellular'	''	''	''
'sIEC_ADNt[bpI]'	'''Adenosine Faciliated Transport in CytosolAdenosine Transport (Na/Adn Symport)Adenosine Faciliated Transport from LysosomeAdenosi...'' <Preview truncated at 128 characters>'	'sIEC_adn[bpI] <=> sIEC_adn[c] '	-1000000	1000000	'3177.1 or 2030.1'	'Transport, extracellular'	''	''	''
'sIEC_ALA-DTDe[bpI]'	'Secretion of D-Alanine (sIEC)'	'sIEC_ala_D[c] -> sIEC_ala_D[bpI] '	0	1000000	[]	'Transport, extracellular'	''	''	''
'sIEC_ALACYSNaEx[bpI]'	'L-Alanine/L-Cysteine Na-Dependent Exchange (Ala-L In) (sIEC)'	'sIEC_cys_L[c] + sIEC_na1[bpI] + sIEC_ala_L[bpI] -> sIEC_na1[c] + sIEC_ala_L[c] + sIEC_cys_L[bpI] '	0	1000000	'6509.1 or 6510.1'	'Transport, extracellular'	''	''	''
'sIEC_ALADGLNexR[bpI]'	'L-Alanine/Glutamine Reversible Antiport (sIEC)'	'sIEC_gln_L[c] + sIEC_ala_D[bpI] <=> sIEC_ala_D[c] + sIEC_gln_L[bpI] '	-1000000	1000000	'56301.1 and 6520.1'	'Transport, extracellular'	''	''	''
'sIEC_ALADGLYexR[bpI]'	'D-Alanine/Glycine Reversible Antiport (sIEC)'	'sIEC_gly[c] + sIEC_ala_D[bpI] <=> sIEC_ala_D[c] + sIEC_gly[bpI] '	-1000000	1000000	'56301.1 and 6520.1'	'Transport, extracellular'	''	''	''
'sIEC_ALAGLNexR[bpI]'	'L-Alanine/Glutamine Reversible Antiport (sIEC)'	'sIEC_gln_L[c] + sIEC_ala_L[bpI] <=> sIEC_ala_L[c] + sIEC_gln_L[bpI] '	-1000000	1000000	'6520.1 and 56301.1'	'Transport, extracellular'	''	''	''
'sIEC_ALAGLYexR[bpI]'	'L-Alanine/Glycine Reversible Antiport (sIEC)'	'sIEC_gly[c] + sIEC_ala_L[bpI] <=> sIEC_ala_L[c] + sIEC_gly[bpI] '	-1000000	1000000	'56301.1 and 6520.1'	'Transport, extracellular'	''	''	''
'sIEC_r1571[bpI]'	'Amino Acid-Polyamine-Organocation (Apc) Tcdb:2.A.3.8.1 (sIEC)'	'sIEC_ile_L[c] + sIEC_ala_L[bpI] -> sIEC_ala_L[c] + sIEC_ile_L[bpI] '	0	1000000	'8140.1'	'Transport, extracellular'	''	''	''
'sIEC_r1562[bpI]'	'Amino Acid-Polyamine-Organocation (Apc) Tcdb:2.A.3.8.1 (sIEC)'	'sIEC_phe_L[c] + sIEC_ala_L[bpI] -> sIEC_ala_L[c] + sIEC_phe_L[bpI] '	0	1000000	'8140.1'	'Transport, extracellular'	''	''	''
'sIEC_ALASERNaEx[bpI]'	'L-Alanine/L-Serine Na-Dependent Exchange (Ala-L In) (sIEC)'	'sIEC_ser_L[c] + sIEC_na1[bpI] + sIEC_ala_L[bpI] -> sIEC_na1[c] + sIEC_ala_L[c] + sIEC_ser_L[bpI] '	0	1000000	'6509.1 or 6510.1'	'Transport, extracellular'	''	''	''
'sIEC_ALATHRNaEx[bpI]'	'L-Alanine/L-Threonine Na-Dependent Exchange (Ala-L In) (sIEC)'	'sIEC_thr_L[c] + sIEC_na1[bpI] + sIEC_ala_L[bpI] -> sIEC_na1[c] + sIEC_ala_L[c] + sIEC_thr_L[bpI] '	0	1000000	'6509.1 or 6510.1'	'Transport, extracellular'	''	''	''
'sIEC_ALAt4[bpI]'	'Alanine-Sodium Symporter (sIEC)'	'sIEC_na1[bpI] + sIEC_ala_L[bpI] -> sIEC_na1[c] + sIEC_ala_L[c] '	0	1000000	'54407.1 or 6542.1 or 11254.1 or 6541.1 or 81539.1 or 55089.1 or 84889.1 or (340024.1 and 57393.1) or (340024.1 and 59272.1)'	'Transport, extracellular'	''	''	''
'sIEC_r1918[bpI]'	'Y+Lat2 Utilized Transport (sIEC)'	'sIEC_arg_L[c] + sIEC_na1[bpI] + sIEC_ala_L[bpI] -> sIEC_na1[c] + sIEC_ala_L[c] + sIEC_arg_L[bpI] '	0	1000000	'9057.1'	'Transport, extracellular'	''	''	''
'sIEC_ALAyLATthc[bpI]'	'Transport of Alanine by Y+Lat1 Or Y+Lat2 with Symporter of H (sIEC)'	'sIEC_arg_L[c] + sIEC_ala_L[bpI] + sIEC_h[bpI] -> sIEC_h[c] + sIEC_ala_L[c] + sIEC_arg_L[bpI] '	0	1000000	'(6520.1 and 9057.1) or (9056.1 and 6520.1)'	'Transport, extracellular'	''	''	''
'sIEC_ASCBt[bpI]'	'L-Ascorbate Transport via Facilitated DiffusionL-Ascorbate Transport via Proton Symport (sIEC)'	'sIEC_ascb_L[bpI] <=> sIEC_ascb_L[c] '	-1000000	1000000	[]	'Transport, extracellular'	''	''	''
'sIEC_r1656[bpI]'	'Amino Acid-Polyamine-Organocation (Apc) Tcdb:2.A.3.8.1 (sIEC)'	'sIEC_ile_L[c] + sIEC_asn_L[bpI] -> sIEC_asn_L[c] + sIEC_ile_L[bpI] '	0	1000000	'8140.1'	'Transport, extracellular'	''	''	''
'sIEC_ASNPHELAT2tc[bpI]'	'''transport of L-Asparagine into the cell and efflux of L-Phenylalanine out of the cell by LAT2 on the basolateral surfaces of kid...'' <Preview truncated at 128 characters>'	'sIEC_phe_L[c] + sIEC_asn_L[bpI] -> sIEC_asn_L[c] + sIEC_phe_L[bpI] '	0	1000000	'(23428.1 and 6520.1)'	'Transport, extracellular'	''	''	''
'sIEC_ASNt4[bpI]'	'L-Asparagine Transport in via Sodium Symport (sIEC)'	'sIEC_na1[bpI] + sIEC_asn_L[bpI] -> sIEC_na1[c] + sIEC_asn_L[c] '	0	1000000	'81539.1 or 11254.1 or 54407.1 or 55089.1 or (340024.1 and 57393.1) or (340024.1 and 59272.1)'	'Transport, extracellular'	''	''	''
'sIEC_ASPDTDe[bpI]'	'D-Aspartate Transport, Extracellular (sIEC)'	'sIEC_asp_D[c] <=> sIEC_asp_D[bpI] '	-1000000	1000000	[]	'Transport, extracellular'	''	''	''
'sIEC_ASPPROASCT1[bpI]'	'Aspartate Intake by System Asct-1 Transporter (sIEC)'	'sIEC_pro_L[c] + sIEC_na1[bpI] + sIEC_asp_L[bpI] -> sIEC_na1[c] + sIEC_asp_L[c] + sIEC_pro_L[bpI] '	0	1000000	'6509.1'	'Transport, extracellular'	''	''	''
'sIEC_ASPte[bpI]'	'Diffusion of Aspartate into Blood (sIEC)'	'sIEC_asp_L[c] -> sIEC_asp_L[bpI] '	0	1000000	[]	'Transport, extracellular'	''	''	''
'sIEC_BILDGLCURte[bpI]'	'Bilirubin Beta-Diglucuronide Transport Mdr (sIEC)'	'sIEC_h2o[c] + sIEC_atp[c] + sIEC_bildglcur[c] -> sIEC_h[c] + sIEC_adp[c] + sIEC_pi[c] + sIEC_bildglcur[bpI] '	0	1000000	'4363.1 or 1244.1 or 8714.1'	'Transport, extracellular'	''	''	''
'sIEC_BTNTe[bpI]'	'Release of Biotin Across the Basolatral Membrane (sIEC)'	'sIEC_btn[c] -> sIEC_btn[bpI] '	0	1000000	[]	'Transport, extracellular'	''	''	''
'sIEC_CHSTEROLt[bpI]'	'''Cholesterol Intracellular TransportCholesterol Intracellular TransportCholesterol Intracellular TransportTransport of Cholestero...'' <Preview truncated at 128 characters>'	'sIEC_h2o[c] + sIEC_atp[c] + sIEC_chsterol[c] -> sIEC_h[c] + sIEC_adp[c] + sIEC_pi[c] + sIEC_chsterol[bpI] '	0	1000000	'10948.1'	'Transport, extracellular'	''	''	''
'sIEC_CHOLATEt3[bpI]'	'ABC Bile Acid Transporter (sIEC)'	'sIEC_h2o[c] + sIEC_atp[c] + sIEC_cholate[c] -> sIEC_h[c] + sIEC_adp[c] + sIEC_pi[c] + sIEC_cholate[bpI] '	0	1000000	'8714.3 or 8647.1 or 8714.2 or 8714.1'	'Transport, extracellular'	''	''	''
'sIEC_CHOLESTTDe[bpI]'	' (bpI)'	'sIEC_chsterol[c] -> sIEC_chsterol[bpI] '	0	1000000	[]	'Transport, extracellular'	''	''	''
'sIEC_CHOLtu[bpI]'	'Choline Uniport (sIEC)'	'sIEC_chol[bpI] <=> sIEC_chol[c] '	-1000000	1000000	'6582.1 or 6584.1 or 6582.2'	'Transport, extracellular'	''	''	''
'sIEC_CO2t[bpI]'	'''CO2 Endoplasmic Reticular Transport via DiffusionCO2 Golgi TransportCO2 Transport (Diffusion), MitochondrialCO2 Peroxisomal Tran...'' <Preview truncated at 128 characters>'	'sIEC_co2[bpI] <=> sIEC_co2[c] '	-1000000	1000000	[]	'Transport, extracellular'	''	''	''
'sIEC_COt[bpI]'	'Transporter of Carbon Monoxide via Diffusion (sIEC)'	'sIEC_co[c] <=> sIEC_co[bpI] '	-1000000	1000000	[]	'Transport, extracellular'	''	''	''
'sIEC_CRNt[bpI]'	'''L-Carnitine Reversible TransportL-Carnitine Outward Transport (H+ Antiport)L-Carnitine Transport Out of Mitochondria via Diffusi...'' <Preview truncated at 128 characters>'	'sIEC_crn[bpI] <=> sIEC_crn[c] '	-1000000	1000000	'6584.1'	'Transport, extracellular'	''	''	''
'sIEC_CYSALANaEx[bpI]'	'L-Alanine/L-Cysteine Na-Dependent Exchange (Cys-L In) (sIEC)'	'sIEC_ala_L[c] + sIEC_na1[bpI] + sIEC_cys_L[bpI] -> sIEC_na1[c] + sIEC_cys_L[c] + sIEC_ala_L[bpI] '	0	1000000	'6509.1 or 6510.1'	'Transport, extracellular'	''	''	''
'sIEC_CYSGLUexR[bpI]'	'L-Cysteine/L-Glutamine Reversible Exchanger (sIEC)'	'sIEC_gln_L[c] + sIEC_cys_L[bpI] <=> sIEC_cys_L[c] + sIEC_gln_L[bpI] '	-1000000	1000000	'(6520.1 and 56301.1) or (8140.1 and 6520.1)'	'Transport, extracellular'	''	''	''
'sIEC_CYSGLYexR[bpI]'	'L-Cysteine/Glycine Reversible Exchanger (sIEC)'	'sIEC_cys_L[c] + sIEC_gly[bpI] -> sIEC_gly[c] + sIEC_cys_L[bpI] '	0	1000000	'(6520.1 and 23428.1) or (6520.1 and 23428.2) or (56301.1 and 6520.1)'	'Transport, extracellular'	''	''	''
'sIEC_r1641[bpI]'	'Amino Acid-Polyamine-Organocation (Apc) Tcdb:2.A.3.8.1 (sIEC)'	'sIEC_ile_L[c] + sIEC_cys_L[bpI] -> sIEC_cys_L[c] + sIEC_ile_L[bpI] '	0	1000000	'8140.1'	'Transport, extracellular'	''	''	''
'sIEC_CYSPHELAT2tc[bpI]'	'''transport of L-Cysteine into the cell and efflux of L-Phenylalanine out of the cell by LAT2 on the basolateral surfaces of kidne...'' <Preview truncated at 128 characters>'	'sIEC_phe_L[c] + sIEC_cys_L[bpI] -> sIEC_cys_L[c] + sIEC_phe_L[bpI] '	0	1000000	'(23428.1 and 6520.1)'	'Transport, extracellular'	''	''	''
'sIEC_CYSSERNaEx[bpI]'	'L-Serine/L-Cysteine Na-Dependent Exchange (Cys-L In) (sIEC)'	'sIEC_ser_L[c] + sIEC_na1[bpI] + sIEC_cys_L[bpI] -> sIEC_na1[c] + sIEC_cys_L[c] + sIEC_ser_L[bpI] '	0	1000000	'6509.1 or 6510.1'	'Transport, extracellular'	''	''	''
'sIEC_CYSt4[bpI]'	'Transport of L-Cysteine via Sodium Symport, Reversible (sIEC)'	'sIEC_na1[bpI] + sIEC_cys_L[bpI] -> sIEC_na1[c] + sIEC_cys_L[c] '	0	1000000	'11254.1 or 54407.1 or (340024.1 and 57393.1) or (340024.1 and 59272.1)'	'Transport, extracellular'	''	''	''
'sIEC_CYSTHRNaEx[bpI]'	'L-Cysteine/L-Threonine Na-Dependent Exchange (Cys-L In) (sIEC)'	'sIEC_thr_L[c] + sIEC_na1[bpI] + sIEC_cys_L[bpI] -> sIEC_na1[c] + sIEC_cys_L[c] + sIEC_thr_L[bpI] '	0	1000000	'6509.1 or 6510.1'	'Transport, extracellular'	''	''	''
'sIEC_CYStec[bpI]'	'Transport of L-Cysteine via Diffusion (sIEC)'	'sIEC_cys_L[bpI] <=> sIEC_cys_L[c] '	-1000000	1000000	'124935.1'	'Transport, extracellular'	''	''	''
'sIEC_CYTDt[bpI]'	'''Cytidine Faciliated Transport in CytosolCytidine Transport in via Sodium SymportCytidine Faciliated Transport in MitochondriaCyt...'' <Preview truncated at 128 characters>'	'sIEC_cytd[bpI] <=> sIEC_cytd[c] '	-1000000	1000000	'3177.1 or 2030.1'	'Transport, extracellular'	''	''	''
'sIEC_DADNt4[bpI]'	'Deoxyadenosine Transport via Diffusion (sIEC)'	'sIEC_dad_2[bpI] <=> sIEC_dad_2[c] '	-1000000	1000000	'3177.1'	'Transport, extracellular'	''	''	''
'sIEC_DCYTt[bpI]'	'Deoxycytidine Transport via Diffusion (sIEC)'	'sIEC_dcyt[bpI] <=> sIEC_dcyt[c] '	-1000000	1000000	'3177.1'	'Transport, extracellular'	''	''	''
'sIEC_DGSNt[bpI]'	'Deoyguanosine Transport via DiffusionDeoyguanosine Transport in Mitochondria (sIEC)'	'sIEC_dgsn[bpI] <=> sIEC_dgsn[c] '	-1000000	1000000	'3177.1'	'Transport, extracellular'	''	''	''
'sIEC_DHAAt1r[bpI]'	'Dehydroascorbate Transport (Uniport) (sIEC)'	'sIEC_dhdascb[bpI] <=> sIEC_dhdascb[c] '	-1000000	1000000	'6515.1 or 6513.1 or 6517.1'	'Transport, extracellular'	''	''	''
'sIEC_DINt[bpI]'	'Deoxyinosine Transport via Diffusion (sIEC)'	'sIEC_din[bpI] <=> sIEC_din[c] '	-1000000	1000000	'3177.1'	'Transport, extracellular'	''	''	''
'sIEC_DURIt[bpI]'	'Transport of Deoxyuridine via_DiffusionTransport of Deoxyuridine, Nuclear (sIEC)'	'sIEC_duri[bpI] <=> sIEC_duri[c] '	-1000000	1000000	'3177.1'	'Transport, extracellular'	''	''	''
'sIEC_FE3MTP1[bpI]'	' Transport of Ferrous Iron into Blood (sIEC)'	'sIEC_fe3[c] -> sIEC_fe3[bpI] '	0	1000000	'30061.1'	'Transport, extracellular'	''	''	''
'sIEC_FRUt1r[bpI]'	'Transport of D-Fructose via Uniport (sIEC)'	'sIEC_fru[bpI] <=> sIEC_fru[c] '	-1000000	1000000	'29988.1 or 6514.1 or 155184.1 or 6518.1 or 66035.1'	'Transport, extracellular'	''	''	''
'sIEC_GALt1r[bpI]'	'Galactose Transport (Uniport) (sIEC)'	'sIEC_gal[bpI] <=> sIEC_gal[c] '	-1000000	1000000	'29988.1 or 6513.1 or 6515.1 or 6514.1 or 81031.1'	'Transport, extracellular'	''	''	''
'sIEC_GAMt1r[bpI]'	'Glucosamine Transport (Uniport) (sIEC)'	'sIEC_gam[bpI] <=> sIEC_gam[c] '	-1000000	1000000	'6513.1 or 6517.1 or 6514.1'	'Transport, extracellular'	''	''	''
'sIEC_GCHOLAt3[bpI]'	'ABC Bile Acid Transporter (sIEC)'	'sIEC_h2o[c] + sIEC_atp[c] + sIEC_gchola[c] -> sIEC_h[c] + sIEC_adp[c] + sIEC_pi[c] + sIEC_gchola[bpI] '	0	1000000	'8714.3 or 8647.1 or 8714.2 or 8714.1 or 85320.1'	'Transport, extracellular'	''	''	''
'sIEC_GLCGLUT2[bpI]'	'transport of glucose into the portal blood (bpI)'	'sIEC_glc_D[c] -> sIEC_glc_D[bpI] '	0	1000000	'(6514.1)'	'Transport, extracellular'	''	''	''
'sIEC_r1584[bpI]'	'Amino Acid-Polyamine-Organocation (Apc) Tcdb:2.A.3.8.1 (sIEC)'	'sIEC_ile_L[c] + sIEC_gln_L[bpI] -> sIEC_gln_L[c] + sIEC_ile_L[bpI] '	0	1000000	'8140.1'	'Transport, extracellular'	''	''	''
'sIEC_r1575[bpI]'	'Amino Acid-Polyamine-Organocation (Apc) Tcdb:2.A.3.8.1 (sIEC)'	'sIEC_phe_L[c] + sIEC_gln_L[bpI] -> sIEC_gln_L[c] + sIEC_phe_L[bpI] '	0	1000000	'8140.1'	'Transport, extracellular'	''	''	''
'sIEC_GLNt4[bpI]'	'Transport of L-Glutamine via Sodium Symport, Reversible (sIEC)'	'sIEC_na1[bpI] + sIEC_gln_L[bpI] -> sIEC_na1[c] + sIEC_gln_L[c] '	0	1000000	'81539.1 or 11254.1 or 54407.1 or 55089.1 or (340024.1 and 57393.1) or (340024.1 and 59272.1)'	'Transport, extracellular'	''	''	''
'sIEC_r1923[bpI]'	'Y+Lat2 Utilized Transport (sIEC)'	'sIEC_arg_L[c] + sIEC_na1[bpI] + sIEC_gln_L[bpI] -> sIEC_na1[c] + sIEC_gln_L[c] + sIEC_arg_L[bpI] '	0	1000000	'9057.1'	'Transport, extracellular'	''	''	''
'sIEC_GLNyLATthc[bpI]'	'Transport of Glutamine by Y+Lat1 Or Y+Lat2 with Symporter of H (sIEC)'	'sIEC_arg_L[c] + sIEC_h[bpI] + sIEC_gln_L[bpI] -> sIEC_h[c] + sIEC_gln_L[c] + sIEC_arg_L[bpI] '	0	1000000	'(6520.1 and 9057.1) or (9056.1 and 6520.1)'	'Transport, extracellular'	''	''	''
'sIEC_GLYt4[bpI]'	'Transport of Glycine via Sodium Symport (sIEC)'	'sIEC_na1[bpI] + sIEC_gly[bpI] -> sIEC_na1[c] + sIEC_gly[c] '	0	1000000	'81539.1 or 11254.1 or 54407.1 or 55089.1 or (340024.1 and 57393.1) or (340024.1 and 59272.1)'	'Transport, extracellular'	''	''	''
'sIEC_GLYt7_211_r[bpI]'	'Transport of Glycine via Sodium And Chloride Symport (2:1:1), Reversible (sIEC)'	'2 sIEC_na1[bpI] + sIEC_gly[bpI] + sIEC_cl[bpI] <=> 2 sIEC_na1[c] + sIEC_cl[c] + sIEC_gly[c] '	-1000000	1000000	'6536.1 or 6536.2'	'Transport, extracellular'	''	''	''
'sIEC_GSNt[bpI]'	'''Guanosine Faciliated Transport in CytosolGuanosine Transport in via Sodium SymportGuanosine Transport in via Sodium (1:2) Sympor...'' <Preview truncated at 128 characters>'	'sIEC_gsn[bpI] <=> sIEC_gsn[c] '	-1000000	1000000	'3177.1 or 2030.1'	'Transport, extracellular'	''	''	''
'sIEC_HCO3_CLt[bpI]'	'Bicarbonate Transport (Cl-/Hco3- Exchange) (sIEC)'	'sIEC_cl[c] + sIEC_hco3[bpI] <=> sIEC_hco3[c] + sIEC_cl[bpI] '	-1000000	1000000	'6522.1 or 83697.1 or 6521.1 or 6508.2 or 6508.1'	'Transport, extracellular'	''	''	''
'sIEC_HDCEAtr[bpI]'	'Fatty Acid Transport via Diffusion (sIEC)'	'sIEC_hdcea[bpI] <=> sIEC_hdcea[c] '	-1000000	1000000	'11001.1'	'Transport, extracellular'	''	''	''
'sIEC_HISCAT1[bpI]'	'transport of L-Histidine by y+ transporter (bpI)'	'sIEC_his_L[c] <=> sIEC_his_L[bpI] '	-1000000	1000000	'(6541.1)'	'Transport, extracellular'	''	''	''
'sIEC_r2055[bpI]'	'Amino Acid-Polyamine-Organocation (Apc) Tcdb:2.A.3.8.15 (sIEC)'	'sIEC_ile_L[c] + sIEC_his_L[bpI] -> sIEC_his_L[c] + sIEC_ile_L[bpI] '	0	1000000	'11136.1'	'Transport, extracellular'	''	''	''
'sIEC_r2046[bpI]'	'Amino Acid-Polyamine-Organocation (Apc) Tcdb:2.A.3.8.15 (sIEC)'	'sIEC_phe_L[c] + sIEC_his_L[bpI] -> sIEC_his_L[c] + sIEC_phe_L[bpI] '	0	1000000	'11136.1'	'Transport, extracellular'	''	''	''
'sIEC_HISt4[bpI]'	'L-Histidine Transport in via Sodium Symport (sIEC)'	'sIEC_na1[bpI] + sIEC_his_L[bpI] -> sIEC_na1[c] + sIEC_his_L[c] '	0	1000000	'11254.1 or 54407.1'	'Transport, extracellular'	''	''	''
'sIEC_HISyLATtc[bpI]'	'Transport of L-Histidine by Y+Lat1 Or Y+Lat2 Transporters (sIEC)'	'sIEC_arg_L[c] + sIEC_na1[bpI] + sIEC_his_L[bpI] -> sIEC_na1[c] + sIEC_his_L[c] + sIEC_arg_L[bpI] '	0	1000000	'(6520.1 and 9057.1) or (9056.1 and 6520.1)'	'Transport, extracellular'	''	''	''
'sIEC_HISyLATthc[bpI]'	'Transport of Histidine by Y+Lat1 Or Y+Lat2 with Symporter of H (sIEC)'	'sIEC_arg_L[c] + sIEC_his_L[bpI] + sIEC_h[bpI] -> sIEC_h[c] + sIEC_his_L[c] + sIEC_arg_L[bpI] '	0	1000000	'(6520.1 and 9057.1) or (9056.1 and 6520.1)'	'Transport, extracellular'	''	''	''
'sIEC_ILEPHELAT2tc'	'''transport of L-Isoleucine into the cell and efflux of L-Phenylalanine out of the cell by LAT2 on the basolateral surfaces of kid...'' <Preview truncated at 128 characters>'	'sIEC_phe_L[c] + sIEC_ile_L[bpI] -> sIEC_ile_L[c] + sIEC_phe_L[bpI] '	0	1000000	'(23428.1 and 6520.1)'	'Transport, extracellular'	'MNXR100819'	''	''
'sIEC_ILEtec[bpI]'	'Transport of L-Isoleucine via Diffusion (sIEC)'	'sIEC_ile_L[bpI] <=> sIEC_ile_L[c] '	-1000000	1000000	'8501.1 or 124935.1'	'Transport, extracellular'	''	''	''
'sIEC_INSt[bpI]'	'''Transport of Inosine (Diffusion)Transport of Inosine via Sodium SymportInosine Transport in via Sodium (1:2) SymportInosine Tran...'' <Preview truncated at 128 characters>'	'sIEC_ins[bpI] <=> sIEC_ins[c] '	-1000000	1000000	'3177.1 or 2030.1'	'Transport, extracellular'	''	''	''
'sIEC_LCAT1e[bpI]'	'Lecithin-Cholesterol Acyltransferase (sIEC)'	'sIEC_chsterol[bpI] + sIEC_pchol_hs[bpI] -> sIEC_lpchol_hs[bpI] + sIEC_xolest2_hs[bpI] '	0	1000000	'3931.1'	'Fatty acid oxidation'	''	''	''
'sIEC_r1647[bpI]'	'Amino Acid-Polyamine-Organocation (Apc) Tcdb:2.A.3.8.1 (sIEC)'	'sIEC_ile_L[c] + sIEC_leu_L[bpI] <=> sIEC_leu_L[c] + sIEC_ile_L[bpI] '	-1000000	1000000	'8140.1'	'Transport, extracellular'	''	''	''
'sIEC_LEULEUt[bpI]'	'Transport of Leucylleucine, Reversible (sIEC)'	'sIEC_h[bpI] + sIEC_leuleu[bpI] <=> sIEC_h[c] + sIEC_leuleu[c] '	-1000000	1000000	[]	'Transport, extracellular'	''	''	''
'sIEC_LEUPHELAT2tc[bpI]'	'''transport of L-Leucine into the cell and efflux of L-Phenylalanine out of the cell by LAT2 on the basolateral surfaces of kidney...'' <Preview truncated at 128 characters>'	'sIEC_phe_L[c] + sIEC_leu_L[bpI] <=> sIEC_leu_L[c] + sIEC_phe_L[bpI] '	-1000000	1000000	'(23428.1 and 6520.1)'	'Transport, extracellular'	''	''	''
'sIEC_LEUtec[bpI]'	'Transport of L-Leucine via Diffusion (sIEC)'	'sIEC_leu_L[bpI] <=> sIEC_leu_L[c] '	-1000000	1000000	'8501.1 or 124935.1'	'Transport, extracellular'	''	''	''
'sIEC_LEUyLAThtc[bpI]'	'Transport of Leucine by Y+Lat1 Or Y+Lat2 with Symporter of H (sIEC)'	'sIEC_arg_L[c] + sIEC_leu_L[bpI] + sIEC_h[bpI] -> sIEC_h[c] + sIEC_leu_L[c] + sIEC_arg_L[bpI] '	0	1000000	'(6520.1 and 9057.1) or (9056.1 and 6520.1)'	'Transport, extracellular'	''	''	''
'sIEC_r1958[bpI]'	'Y+Lat2 Utilized Transport (sIEC)'	'sIEC_arg_L[c] + sIEC_na1[bpI] + sIEC_leu_L[bpI] -> sIEC_na1[c] + sIEC_leu_L[c] + sIEC_arg_L[bpI] '	0	1000000	'9057.1'	'Transport, extracellular'	''	''	''
'sIEC_LNLCt[bpI]'	'Linoleic Acid (N-C18:2) Transport in via Diffusion (sIEC)'	'sIEC_lnlc[bpI] <=> sIEC_lnlc[c] '	-1000000	1000000	'10998.1'	'Transport, extracellular'	''	''	''
'sIEC_LNLNCAt[bpI]'	'Fatty Acid Transport via Diffusion (sIEC)'	'sIEC_lnlnca[bpI] <=> sIEC_lnlnca[c] '	-1000000	1000000	'10998.1'	'Transport, extracellular'	''	''	''
'sIEC_LNLNCGt[bpI]'	'Fatty Acid Transport via Diffusion (sIEC)'	'sIEC_lnlncg[bpI] <=> sIEC_lnlncg[c] '	-1000000	1000000	'10998.1'	'Transport, extracellular'	''	''	''
'sIEC_LPCHOLt[bpI]'	'Lysophosphatidylcholine Transport (sIEC)'	'sIEC_lpchol_hs[bpI] <=> sIEC_lpchol_hs[c] '	-1000000	1000000	[]	'Transport, extracellular'	''	''	''
'sIEC_L_LACt2r[bpI]'	'L-Lactate Reversible Transport via Proton Symport (sIEC)'	'sIEC_h[bpI] + sIEC_lac_L[bpI] <=> sIEC_h[c] + sIEC_lac_L[c] '	-1000000	1000000	'9194.1 or 23539.1 or 6566.1 or 9123.1 or 682.1'	'Transport, extracellular'	''	''	''
'sIEC_MANt1r[bpI]'	'Mannose Transport (Uniport) (sIEC)'	'sIEC_man[bpI] <=> sIEC_man[c] '	-1000000	1000000	'6513.1 or 6515.1 or 6514.1'	'Transport, extracellular'	''	''	''
'sIEC_r1607[bpI]'	'Amino Acid-Polyamine-Organocation (Apc) Tcdb:2.A.3.8.1 (sIEC)'	'sIEC_ile_L[c] + sIEC_met_L[bpI] -> sIEC_met_L[c] + sIEC_ile_L[bpI] '	0	1000000	'8140.1'	'Transport, extracellular'	''	''	''
'sIEC_r1598'	'Amino Acid-Polyamine-Organocation (Apc) Tcdb:2.A.3.8.1 (sIEC)'	'sIEC_phe_L[c] + sIEC_met_L[bpI] -> sIEC_met_L[c] + sIEC_phe_L[bpI] '	0	1000000	'8140.1'	'Transport, extracellular'	'MNXR105552'	''	''
'sIEC_METt4[bpI]'	'L-Methionine Transport in via Sodium Symport (sIEC)'	'sIEC_na1[bpI] + sIEC_met_L[bpI] -> sIEC_na1[c] + sIEC_met_L[c] '	0	1000000	'81539.1 or 11254.1 or 54407.1 or 6584.1 or (340024.1 and 57393.1) or (340024.1 and 59272.1)'	'Transport, extracellular'	''	''	''
'sIEC_METtec[bpI]'	'L-Methionine Transport via Diffusion (Extracellular to Cytosol) (sIEC)'	'sIEC_met_L[bpI] <=> sIEC_met_L[c] '	-1000000	1000000	'8501.1 or 124935.1'	'Transport, extracellular'	''	''	''
'sIEC_r1933[bpI]'	'Y+Lat2 Utilized Transport (sIEC)'	'sIEC_arg_L[c] + sIEC_na1[bpI] + sIEC_met_L[bpI] -> sIEC_na1[c] + sIEC_met_L[c] + sIEC_arg_L[bpI] '	0	1000000	'9057.1'	'Transport, extracellular'	''	''	''
'sIEC_METyLATthc[bpI]'	'Transport of Methionine by Y+Lat1 Or Y+Lat2 with Symporter of H (sIEC)'	'sIEC_arg_L[c] + sIEC_met_L[bpI] + sIEC_h[bpI] -> sIEC_h[c] + sIEC_met_L[c] + sIEC_arg_L[bpI] '	0	1000000	'(6520.1 and 9057.1) or (9056.1 and 6520.1)'	'Transport, extracellular'	''	''	''
'sIEC_MTHFTe[bpI]'	'transport of THF into the protal blood (bpI)'	'sIEC_5mthf[c] -> sIEC_5mthf[bpI] '	0	1000000	[]	'N-glycan synthesis'	''	''	''
'sIEC_NACDe[bpI]'	'release of nicotinate at the basolateral surface (bpI)'	'sIEC_nac[c] -> sIEC_nac[bpI] '	0	1000000	[]	'Transport, extracellular'	''	''	''
'sIEC_NCAMDe[bpI]'	'release of nicotinamide at the basolateral surface (bpI)'	'sIEC_ncam[c] -> sIEC_ncam[bpI] '	0	1000000	[]	'Transport, extracellular'	''	''	''
'sIEC_NKCCt[bpI]'	'Na+-K+-Cl- Symport (sIEC)'	'sIEC_na1[bpI] + 2 sIEC_cl[bpI] + sIEC_k[bpI] <=> sIEC_na1[c] + 2 sIEC_cl[c] + sIEC_k[c] '	-1000000	1000000	'6557.1 or 6558.1'	'Transport, extracellular'	''	''	''
'sIEC_NaKt[bpI]'	'Na+/K+ Exchanging ATPase (sIEC)'	'sIEC_h2o[c] + sIEC_na1[c] + sIEC_atp[c] + sIEC_k[bpI] -> sIEC_h[c] + sIEC_adp[c] + sIEC_pi[c] + sIEC_k[c] + sIEC_na1[bpI] '	0	1000000	'''(481.1 and 478.1) or (477.1 and 23439.1) or (483.1 and 476.1) or (481.1 and 480.1) or (482.1 and 478.1) or (482.1 and 476.1) or ...'' <Preview truncated at 128 characters>'	'Transport, extracellular'	''	''	''
'sIEC_OCDCEAtr[bpI]'	'Fatty Acid Transport via Diffusion (sIEC)'	'sIEC_ocdcea[bpI] <=> sIEC_ocdcea[c] '	-1000000	1000000	'10998.1'	'Transport, extracellular'	''	''	''
'sIEC_OCTAt[bpI]'	'Octanoate Transport via Diffusion (sIEC)'	'sIEC_octa[bpI] <=> sIEC_octa[c] '	-1000000	1000000	[]	'Transport, extracellular'	''	''	''
'sIEC_PCHOLHSTDe[bpI]'	'Transport of Phosphatidylcholine (sIEC)'	'sIEC_pchol_hs[c] -> sIEC_pchol_hs[bpI] '	0	1000000	[]	'Transport, extracellular'	''	''	''
'sIEC_r1626[bpI]'	'Amino Acid-Polyamine-Organocation (Apc) Tcdb:2.A.3.8.1 (sIEC)'	'sIEC_ile_L[c] + sIEC_phe_L[bpI] <=> sIEC_phe_L[c] + sIEC_ile_L[bpI] '	-1000000	1000000	'8140.1'	'Transport, extracellular'	''	''	''
'sIEC_PHEMEe[bpI]'	'Release of Heme into the Blood (sIEC)'	'sIEC_pheme[c] -> sIEC_pheme[bpI] '	0	1000000	'113235.1 or 28982.1'	'Transport, extracellular'	''	''	''
'sIEC_PHEMEt[bpI]'	'Transport of Heme (sIEC)'	'sIEC_pheme[bpI] -> sIEC_pheme[c] '	0	1000000	[]	'Transport, extracellular'	''	''	''
'sIEC_PHEtec[bpI]'	'Transport of L-Phenylalanine via Diffusion (sIEC)'	'sIEC_phe_L[bpI] <=> sIEC_phe_L[c] '	-1000000	1000000	'117247.1 or 124935.1 or 8501.1'	'Transport, extracellular'	''	''	''
'sIEC_r1943[bpI]'	'Y+Lat2 Utilized Transport (sIEC)'	'sIEC_arg_L[c] + sIEC_na1[bpI] + sIEC_phe_L[bpI] -> sIEC_na1[c] + sIEC_phe_L[c] + sIEC_arg_L[bpI] '	0	1000000	'9057.1'	'Transport, extracellular'	''	''	''
'sIEC_PHEyLATthc[bpI]'	'Transport of Phenylalanine by Y+Lat1 Or Y+Lat2 with Symport of H (sIEC)'	'sIEC_arg_L[c] + sIEC_phe_L[bpI] + sIEC_h[bpI] -> sIEC_h[c] + sIEC_phe_L[c] + sIEC_arg_L[bpI] '	0	1000000	'(6520.1 and 9057.1) or (9056.1 and 6520.1)'	'Transport, extracellular'	''	''	''
'sIEC_r1423[bpI]'	'Facilitated Diffusion (sIEC)'	'sIEC_pi[c] <=> sIEC_pi[bpI] '	-1000000	1000000	[]	'Transport, extracellular'	''	''	''
'sIEC_PNTORDe[bpI]'	'Release of Pantothenate (sIEC)'	'sIEC_pnto_R[c] -> sIEC_pnto_R[bpI] '	0	1000000	[]	'Transport, extracellular'	''	''	''
'sIEC_PROt4[bpI]'	'Na+/Proline-L SymporterProline Transport (Sodium Symport) (2:1) (sIEC)'	'sIEC_na1[bpI] + sIEC_pro_L[bpI] -> sIEC_na1[c] + sIEC_pro_L[c] '	0	1000000	'55089.1 or 81539.1 or 54407.1 or (340024.1 and 57393.1) or (340024.1 and 59272.1)'	'Transport, extracellular'	''	''	''
'sIEC_PTCRTD[bpI]'	'Diffusion of Putriscine into the Endothelial Cells (sIEC)'	'sIEC_ptrc[bpI] <=> sIEC_ptrc[c] '	-1000000	1000000	[]	'Transport, extracellular'	''	''	''
'sIEC_PYDAMtr[bpI]'	'Transport of Pyridoxamine via Diffusion (sIEC)'	'sIEC_pydam[bpI] <=> sIEC_pydam[c] '	-1000000	1000000	[]	'Transport, extracellular'	''	''	''
'sIEC_PYDXNtr[bpI]'	'Transport of Pyridoxine via Diffusion (sIEC)'	'sIEC_pydxn[bpI] <=> sIEC_pydxn[c] '	-1000000	1000000	[]	'Transport, extracellular'	''	''	''
'sIEC_PYDXtr[bpI]'	'Transport of Pyridoxal (sIEC)'	'sIEC_pydx[bpI] <=> sIEC_pydx[c] '	-1000000	1000000	[]	'Transport, extracellular'	''	''	''
'sIEC_Q10H2e[bpI]'	'Transport of Ubiquinol into Lymph (sIEC)'	'sIEC_q10h2[c] <=> sIEC_q10h2[bpI] '	-1000000	1000000	[]	'Transport, extracellular'	''	''	''
'sIEC_RETNt[bpI]'	'Retinoic Acid TransportRetinoic Acid Transport in ErRetinoic Acid Transport in Er (13-Cis) (sIEC)'	'sIEC_retn[c] <=> sIEC_retn[bpI] '	-1000000	1000000	[]	'Transport, extracellular'	''	''	''
'sIEC_RIBFLVte[bpI]'	'Secretion of Riboflavin (sIEC)'	'sIEC_h2o[c] + sIEC_atp[c] + sIEC_ribflv[c] -> sIEC_h[c] + sIEC_adp[c] + sIEC_pi[c] + sIEC_ribflv[bpI] '	0	1000000	'79581.1 or 55065.1'	'Transport, extracellular'	''	''	''
'sIEC_RIBt[bpI]'	'Ribose Transport via DiffusionRibose Transport in via Proton Symporter (sIEC)'	'sIEC_rib_D[bpI] <=> sIEC_rib_D[c] '	-1000000	1000000	[]	'Transport, extracellular'	''	''	''
'sIEC_SBT_Dtde[bpI]'	'D-sorbitol transport, extracellular (bpI)'	'sIEC_sbt_D[c] <=> sIEC_sbt_D[bpI] '	-1000000	1000000	[]	'Transport, extracellular'	''	''	''
'sIEC_SERALANaEx[bpI]'	'L-Alanine/L-Serine Na-Dependent Exchange (Ser-L In) (sIEC)'	'sIEC_ala_L[c] + sIEC_na1[bpI] + sIEC_ser_L[bpI] -> sIEC_na1[c] + sIEC_ser_L[c] + sIEC_ala_L[bpI] '	0	1000000	'6509.1 or 6510.1'	'Transport, extracellular'	''	''	''
'sIEC_SERCYSNaEx[bpI]'	'L-Serine/L-Cysteine Na-Dependent Exchange (Ser-L In) (sIEC)'	'sIEC_cys_L[c] + sIEC_na1[bpI] + sIEC_ser_L[bpI] -> sIEC_na1[c] + sIEC_ser_L[c] + sIEC_cys_L[bpI] '	0	1000000	'6509.1 or 6510.1'	'Transport, extracellular'	''	''	''
'sIEC_SERDGLNexR[bpI]'	'D-Serine/Glutamine Reversible Antiport (sIEC)'	'sIEC_gln_L[c] + sIEC_ser_D[bpI] <=> sIEC_ser_D[c] + sIEC_gln_L[bpI] '	-1000000	1000000	'56301.1 and 6520.1'	'Transport, extracellular'	''	''	''
'sIEC_SERDGLYexR[bpI]'	'D-Serine/Glycine Reversible Antiport (sIEC)'	'sIEC_gly[c] + sIEC_ser_D[bpI] <=> sIEC_ser_D[c] + sIEC_gly[bpI] '	-1000000	1000000	'56301.1 and 6520.1'	'Transport, extracellular'	''	''	''
'sIEC_SERGLNexR[bpI]'	'L-Serine/Glutamine Reversible Antiport (sIEC)'	'sIEC_gln_L[c] + sIEC_ser_L[bpI] <=> sIEC_ser_L[c] + sIEC_gln_L[bpI] '	-1000000	1000000	'56301.1 and 6520.1'	'Transport, extracellular'	''	''	''
'sIEC_SERGLYexR[bpI]'	'L-Serine/Glycine Reversible Antiport (sIEC)'	'sIEC_gly[c] + sIEC_ser_L[bpI] <=> sIEC_ser_L[c] + sIEC_gly[bpI] '	-1000000	1000000	'56301.1 and 6520.1'	'Transport, extracellular'	''	''	''
'sIEC_r1596[bpI]'	'Amino Acid-Polyamine-Organocation (Apc) Tcdb:2.A.3.8.1 (sIEC)'	'sIEC_ile_L[c] + sIEC_ser_L[bpI] -> sIEC_ser_L[c] + sIEC_ile_L[bpI] '	0	1000000	'8140.1'	'Transport, extracellular'	''	''	''
'sIEC_SERLYSNaex[bpI]'	'Serine/Lysine Na-Dependent Exchange (Ser In) (sIEC)'	'sIEC_lys_L[c] + sIEC_na1[bpI] + sIEC_ser_L[bpI] -> sIEC_na1[c] + sIEC_ser_L[c] + sIEC_lys_L[bpI] '	0	1000000	'9056.1 and 6519.1'	'Transport, extracellular'	''	''	''
'sIEC_r1587[bpI]'	'Amino Acid-Polyamine-Organocation (Apc) Tcdb:2.A.3.8.1 (sIEC)'	'sIEC_phe_L[c] + sIEC_ser_L[bpI] -> sIEC_ser_L[c] + sIEC_phe_L[bpI] '	0	1000000	'8140.1'	'Transport, extracellular'	''	''	''
'sIEC_SERt4[bpI]'	'L-Serine via Sodium Symport (sIEC)'	'sIEC_na1[bpI] + sIEC_ser_L[bpI] -> sIEC_na1[c] + sIEC_ser_L[c] '	0	1000000	'81539.1 or 11254.1 or 54407.1 or 55089.1 or (340024.1 and 57393.1) or (340024.1 and 59272.1)'	'Transport, extracellular'	''	''	''
'sIEC_SERTHRNaEx[bpI]'	'L-Serine/L-Threonine Na-Dependent Exchange (Ser-L In) (sIEC)'	'sIEC_thr_L[c] + sIEC_na1[bpI] + sIEC_ser_L[bpI] -> sIEC_na1[c] + sIEC_ser_L[c] + sIEC_thr_L[bpI] '	0	1000000	'6509.1 or 6510.1'	'Transport, extracellular'	''	''	''
'sIEC_SFCYSe[bpI]'	'Secretion of Sulfocysteine into Extracellular Space (sIEC)'	'sIEC_slfcys[c] <=> sIEC_slfcys[bpI] '	-1000000	1000000	[]	'Transport, extracellular'	''	''	''
'sIEC_SPRMTDe[bpI]'	'Absorption for Spermine Across the Basolateral Side (sIEC)'	'sIEC_sprm[bpI] <=> sIEC_sprm[c] '	-1000000	1000000	'6580.1'	'Transport, extracellular'	''	''	''
'sIEC_TAGHSTDe[bpI]'	' (bpI)'	'sIEC_tag_hs[c] -> sIEC_tag_hs[bpI] '	0	1000000	[]	'Transport, extracellular'	''	''	''
'sIEC_TAURCHAe[bpI]'	'Secretion of Taurine (sIEC)'	'sIEC_taur[c] -> sIEC_taur[bpI] '	0	1000000	[]	'Transport, extracellular'	''	''	''
'sIEC_TCHOLAt3[bpI]'	'ABC Bile Acid Transporter (sIEC)'	'sIEC_h2o[c] + sIEC_atp[c] + sIEC_tchola[c] -> sIEC_h[c] + sIEC_adp[c] + sIEC_pi[c] + sIEC_tchola[bpI] '	0	1000000	'8714.3 or 8647.1 or 8714.2 or 8714.1 or 85320.1'	'Transport, extracellular'	''	''	''
'sIEC_THMATPe[bpI]'	'Transport of Thiamine (sIEC)'	'sIEC_h2o[c] + sIEC_atp[c] + sIEC_thm[c] -> sIEC_h[c] + sIEC_adp[c] + sIEC_pi[c] + sIEC_thm[bpI] '	0	1000000	[]	'Transport, extracellular'	''	''	''
'sIEC_THMt3[bpI]'	'Thiamine Transport in via Proton Antiport (sIEC)'	'sIEC_thm[c] + sIEC_h[bpI] <=> sIEC_h[c] + sIEC_thm[bpI] '	-1000000	0	'80704.1 or 10560.1'	'Transport, extracellular'	''	''	''
'sIEC_THRALANaEx[bpI]'	'L-Alanine/L-Threonine Na-Dependent Exchange (Thr-L In) (sIEC)'	'sIEC_ala_L[c] + sIEC_na1[bpI] + sIEC_thr_L[bpI] -> sIEC_na1[c] + sIEC_thr_L[c] + sIEC_ala_L[bpI] '	0	1000000	'6509.1 or 6510.1'	'Transport, extracellular'	''	''	''
'sIEC_THRCYSNaEx[bpI]'	'L-Cysteine/L-Threonine Na-Dependent Exchange (Thr-L In) (sIEC)'	'sIEC_cys_L[c] + sIEC_na1[bpI] + sIEC_thr_L[bpI] -> sIEC_na1[c] + sIEC_thr_L[c] + sIEC_cys_L[bpI] '	0	1000000	'6509.1 or 6510.1'	'Transport, extracellular'	''	''	''
'sIEC_THRGLNexR[bpI]'	'L-Threonine/Glycine Reversible Antiport (sIEC)'	'sIEC_gln_L[c] + sIEC_thr_L[bpI] <=> sIEC_thr_L[c] + sIEC_gln_L[bpI] '	-1000000	1000000	'56301.1 and 6520.1'	'Transport, extracellular'	''	''	''
'sIEC_THRGLYexR[bpI]'	'L-Threonine/Glycine Reversible Antiport (sIEC)'	'sIEC_gly[c] + sIEC_thr_L[bpI] <=> sIEC_thr_L[c] + sIEC_gly[bpI] '	-1000000	1000000	'56301.1 and 6520.1'	'Transport, extracellular'	''	''	''
'sIEC_r1661[bpI]'	'Amino Acid-Polyamine-Organocation (Apc) Tcdb:2.A.3.8.1 (sIEC)'	'sIEC_ile_L[c] + sIEC_thr_L[bpI] -> sIEC_thr_L[c] + sIEC_ile_L[bpI] '	0	1000000	'8140.1'	'Transport, extracellular'	''	''	''
'sIEC_THRPHELAT2tc[bpI]'	'''transport of L-Threonine into the cell and efflux of L-Phenylalanine out of the cell by LAT2 on the basolateral surfaces of kidn...'' <Preview truncated at 128 characters>'	'sIEC_phe_L[c] + sIEC_thr_L[bpI] -> sIEC_thr_L[c] + sIEC_phe_L[bpI] '	0	1000000	'(23428.1 and 6520.1)'	'Transport, extracellular'	''	''	''
'sIEC_THRSERNaEx[bpI]'	'L-Serine/L-Threonine Na-Dependent Exchange (Thr-L In) (sIEC)'	'sIEC_ser_L[c] + sIEC_na1[bpI] + sIEC_thr_L[bpI] -> sIEC_na1[c] + sIEC_thr_L[c] + sIEC_ser_L[bpI] '	0	1000000	'6509.1 or 6510.1'	'Glycine, serine, alanine, and threonine metabolism'	''	''	''
'sIEC_r1617[bpI]'	'Amino Acid-Polyamine-Organocation (Apc) Tcdb:2.A.3.8.1 (sIEC)'	'sIEC_ile_L[c] + sIEC_trp_L[bpI] -> sIEC_trp_L[c] + sIEC_ile_L[bpI] '	0	1000000	'8140.1'	'Transport, extracellular'	''	''	''
'sIEC_r1608[bpI]'	'Amino Acid-Polyamine-Organocation (Apc) Tcdb:2.A.3.8.1 (sIEC)'	'sIEC_phe_L[c] + sIEC_trp_L[bpI] -> sIEC_trp_L[c] + sIEC_phe_L[bpI] '	0	1000000	'8140.1'	'Transport, extracellular'	''	''	''
'sIEC_TRPt[bpI]'	'L-Tryptophan Transport in via Sodium SymportL-Tryptophan Transport (sIEC)'	'sIEC_trp_L[bpI] <=> sIEC_trp_L[c] '	-1000000	1000000	'11254.1 or (340024.1 and 57393.1) or (340024.1 and 59272.1)'	'Transport, extracellular'	''	''	''
'sIEC_r1634[bpI]'	'Amino Acid-Polyamine-Organocation (Apc) Tcdb:2.A.3.8.1 (sIEC)'	'sIEC_ile_L[c] + sIEC_tyr_L[bpI] -> sIEC_tyr_L[c] + sIEC_ile_L[bpI] '	0	1000000	'8140.1'	'Transport, extracellular'	''	''	''
'sIEC_TYRPHELAT2tc[bpI]'	'''transport of L-Tyrosine into the cell and efflux of L-Phenylalanine out of the cell by LAT2 on the basolateral surfaces of kidne...'' <Preview truncated at 128 characters>'	'sIEC_phe_L[c] + sIEC_tyr_L[bpI] -> sIEC_tyr_L[c] + sIEC_phe_L[bpI] '	0	1000000	'(23428.1 and 6520.1)'	'Transport, extracellular'	''	''	''
'sIEC_TYRt[bpI]'	'L-Tyrosine TransportL-Tyrosine Transport in via Sodium Symport (sIEC)'	'sIEC_tyr_L[bpI] <=> sIEC_tyr_L[c] '	-1000000	1000000	'117247.1'	'Transport, extracellular'	''	''	''
'sIEC_UREAt[bpI]'	'Urea, Water SymportUrea Transport via DiffusionUrea Transport via Facilitate Diffusion (sIEC)'	'sIEC_urea[bpI] <=> sIEC_urea[c] '	-1000000	1000000	'6523.1'	'Transport, extracellular'	''	''	''
'sIEC_UREAt5[bpI]'	'Urea, Water Symport (sIEC)'	'sIEC_h2o[bpI] + sIEC_urea[bpI] <=> sIEC_h2o[c] + sIEC_urea[c] '	-1000000	1000000	'6523.1'	'Transport, extracellular'	''	''	''
'sIEC_URIt[bpI]'	'''Uridine Faciliated Transport in CytosolUridine Transport in via Sodium SymportTransport of Uridine via Sodium Symport (1:2)Uridi...'' <Preview truncated at 128 characters>'	'sIEC_uri[bpI] <=> sIEC_uri[c] '	-1000000	1000000	'3177.1 or 2030.1'	'Transport, extracellular'	''	''	''
'sIEC_r1659[bpI]'	'Amino Acid-Polyamine-Organocation (Apc) Tcdb:2.A.3.8.1 (sIEC)'	'sIEC_ile_L[c] + sIEC_val_L[bpI] -> sIEC_val_L[c] + sIEC_ile_L[bpI] '	0	1000000	'8140.1'	'Transport, extracellular'	''	''	''
'sIEC_VALPHELAT2tc[bpI]'	'''transport of L-Valine into the cell and efflux of L-Phenylalanine out of the cell by LAT2 on the basolateral surfaces of kidney ...'' <Preview truncated at 128 characters>'	'sIEC_phe_L[c] + sIEC_val_L[bpI] -> sIEC_val_L[c] + sIEC_phe_L[bpI] '	0	1000000	'(23428.1 and 6520.1)'	'Transport, extracellular'	''	''	''
'sIEC_VALtec[bpI]'	'L-Valine Transport via Diffusion (Extracellular to Cytosol) (sIEC)'	'sIEC_val_L[bpI] <=> sIEC_val_L[c] '	-1000000	1000000	'8501.1 or 124935.1'	'Transport, extracellular'	''	''	''
'sIEC_VITEtl[bpI]'	'Efflux of Alpha-Tocopherol into the Lyphatics in Chylomicrons (sIEC)'	'sIEC_h2o[c] + sIEC_atp[c] + sIEC_avite1[c] -> sIEC_h[c] + sIEC_adp[c] + sIEC_pi[c] + sIEC_avite1[bpI] '	0	1000000	'19.1'	'Transport, extracellular'	''	''	''
'sIEC_VITKtl[bpI]'	'Transport of Vitamin K into Lymph (sIEC)'	'sIEC_phyQ[c] -> sIEC_phyQ[bpI] '	0	1000000	[]	'Transport, extracellular'	''	''	''
'sIEC_XOLESTte[bpI]'	'Cholesterol Ester Transporter (sIEC)'	'sIEC_xolest2_hs[c] -> sIEC_xolest2_hs[bpI] '	0	1000000	[]	'Transport, extracellular'	''	''	''
'sIEC_XYLTt[bpI]'	'Xylitol Transport via Passive Diffusion (sIEC)'	'sIEC_xylt[bpI] <=> sIEC_xylt[c] '	-1000000	1000000	[]	'Transport, extracellular'	''	''	''
'sIEC_r0899[bpI]'	'Amino Acid Transporter Atb0+ Facilitated Diffusion (sIEC)'	'sIEC_ala_B[c] <=> sIEC_ala_B[bpI] '	-1000000	1000000	[]	'Transport, extracellular'	''	''	''
'sIEC_r0944[bpI]'	'Active Transport (sIEC)'	'sIEC_spmd[c] <=> sIEC_spmd[bpI] '	-1000000	1000000	[]	'Transport, extracellular'	''	''	''
'sIEC_r1492[bpI]'	'Transport of Potassium (sIEC)'	'sIEC_k[c] -> sIEC_k[bpI] '	0	1000000	'(3764.1 and 6833.1) or (3764.1 and 10060.1) or (3767.1 and 6833.1) or (3767.1 and 10060.1)'	'Transport, extracellular'	''	''	''
'sIEC_r1696[bpI]'	'Y+Lat2 Utilized Transport (sIEC)'	'sIEC_pro_L[c] + sIEC_na1[bpI] + sIEC_ala_L[bpI] -> sIEC_na1[c] + sIEC_ala_L[c] + sIEC_pro_L[bpI] '	0	1000000	'9057.1'	'Transport, extracellular'	''	''	''
'sIEC_r2532[bpI]'	'Major Facilitator (Mfs) Tcdb:2.A.1.44.1 (sIEC)'	'sIEC_asn_L[bpI] <=> sIEC_asn_L[c] '	-1000000	1000000	'8501.1'	'Transport, extracellular'	''	''	''
'sIEC_EX_34dhphe[bpI]_[bp]'	'Exchange of 3, 4-Dihydroxy-L-Phenylalanine (sIEC)'	'sIEC_34dhphe[bpI] -> 34dhphe[bp] '	0	1000000	[]	'Transport, biofluid'	''	''	''
'sIEC_EX_5mthf[bpI]_[bp]'	'Exchange of 5-Methyltetrahydrofolate (sIEC)'	'sIEC_5mthf[bpI] -> 5mthf[bp] '	0	1000000	[]	'Transport, biofluid'	''	''	''
'sIEC_EX_SFCYS[bpI]_[bp]'	'exchange reaction for sulfocysteine (bpI) (from[bpI] toportal vein)'	'sIEC_slfcys[bpI] -> slfcys[bp] '	0	1000000	[]	'Transport, biofluid'	''	''	''
'sIEC_EX_adn[bpI]_[bp]'	'Exchange of Adenosine (sIEC)'	'sIEC_adn[bpI] -> adn[bp] '	0	1000000	[]	'Transport, biofluid'	''	''	''
'sIEC_EX_ala_B[bpI]_[bp]'	'Exchange of Beta-Alanine (sIEC)'	'sIEC_ala_B[bpI] -> ala_B[bp] '	0	1000000	[]	'Transport, biofluid'	''	''	''
'sIEC_EX_ala_D[bpI]_[bp]'	'Exchange of D-Alanine (sIEC)'	'sIEC_ala_D[bpI] -> ala_D[bp] '	0	1000000	[]	'Transport, biofluid'	''	''	''
'sIEC_EX_ala_L[bpI]_[bp]'	'Exchange of L-Alanine (sIEC)'	'sIEC_ala_L[bpI] -> ala_L[bp] '	0	1000000	[]	'Transport, biofluid'	''	''	''
'sIEC_EX_arg_L[bpI]_[bp]'	'Exchange of L-Arginine (sIEC)'	'sIEC_arg_L[bpI] -> arg_L[bp] '	0	1000000	[]	'Transport, biofluid'	''	''	''
'sIEC_EX_ascb_L[bpI]_[bp]'	'Exchange of L-Ascorbate (sIEC)'	'sIEC_ascb_L[bpI] -> ascb_L[bp] '	0	1000000	[]	'Transport, biofluid'	''	''	''
'sIEC_EX_asn_L[bpI]_[bp]'	'Exchange of L-Asparagine (sIEC)'	'sIEC_asn_L[bpI] -> asn_L[bp] '	0	1000000	[]	'Transport, biofluid'	''	''	''
'sIEC_EX_asp_D[bpI]_[bp]'	'Exchange of D-Aspartate (sIEC)'	'sIEC_asp_D[bpI] -> asp_D[bp] '	0	1000000	[]	'Transport, biofluid'	''	''	''
'sIEC_EX_asp_L[bpI]_[bp]'	'Exchange of L-Aspartate (sIEC)'	'sIEC_asp_L[bpI] -> asp_L[bp] '	0	1000000	[]	'Transport, biofluid'	''	''	''
'sIEC_EX_avite1[bpI]_[bp]'	'Exchange of Alpha-Tocopherol (sIEC)'	'sIEC_avite1[bpI] -> avite1[bp] '	0	1000000	[]	'Transport, biofluid'	''	''	''
'sIEC_EX_bildglcur[bpI]_[bp]'	'Exchange of Bilirubin Beta-Diglucuronide (sIEC)'	'sIEC_bildglcur[bpI] -> bildglcur[bp] '	0	1000000	[]	'Transport, biofluid'	''	''	''
'sIEC_EX_btn[bpI]_[bp]'	'Exchange of Biotin (sIEC)'	'sIEC_btn[bpI] -> btn[bp] '	0	1000000	[]	'Transport, biofluid'	''	''	''
'sIEC_EX_chol[bpI]_[bp]'	'Exchange of CholineExchange of CholateExchange of Choline Phosphate (sIEC)'	'sIEC_chol[bpI] -> chol[bp] '	0	1000000	[]	'Transport, biofluid'	''	''	''
'sIEC_EX_cholate[bpI]_[bp]'	'Exchange of Cholate (sIEC)'	'sIEC_cholate[bpI] -> cholate[bp] '	0	1000000	[]	'Transport, biofluid'	''	''	''
'sIEC_EX_chsterol[bpI]_[bp]'	'Exchange of CholesterolExchange of Cholesterol Sulfate (sIEC)'	'sIEC_chsterol[bpI] -> chsterol[bp] '	0	1000000	[]	'Transport, biofluid'	''	''	''
'sIEC_EX_citr[bpI]_[bp]'	'Exchange of L-Citrulline (sIEC)'	'sIEC_citr_L[bpI] -> citr_L[bp] '	0	1000000	[]	'Transport, biofluid'	''	''	''
'sIEC_EX_co[bpI]_[bp]'	'''Exchange of Carbon MonoxideExchange of Coenzyme AExchange of CortisoneExchange of Core 4 (Mucin O-Glycan)Exchange of Core 5 (Muc...'' <Preview truncated at 128 characters>'	'sIEC_co[bpI] -> co[bp] '	0	1000000	[]	'Transport, biofluid'	''	''	''
'sIEC_EX_co2[bpI]_[bp]'	'Exchange of Carbon Dioxide (sIEC)'	'sIEC_co2[bpI] -> co2[bp] '	0	1000000	[]	'Transport, biofluid'	''	''	''
'sIEC_EX_crn[bpI]_[bp]'	'Exchange of L-Carnitine (sIEC)'	'sIEC_crn[bpI] -> crn[bp] '	0	1000000	[]	'Transport, biofluid'	''	''	''
'sIEC_EX_cys_L[bpI]_[bp]'	'Exchange of L-Cysteine (sIEC)'	'sIEC_cys_L[bpI] -> cys_L[bp] '	0	1000000	[]	'Transport, biofluid'	''	''	''
'sIEC_EX_cytd[bpI]_[bp]'	'Exchange of Cytidine (sIEC)'	'sIEC_cytd[bpI] -> cytd[bp] '	0	1000000	[]	'Transport, biofluid'	''	''	''
'sIEC_EX_dad_2[bpI]_[bp]'	'Exchange of 2-Deoxyadenosine (sIEC)'	'sIEC_dad_2[bpI] -> dad_2[bp] '	0	1000000	[]	'Transport, biofluid'	''	''	''
'sIEC_EX_dcyt[bpI]_[bp]'	'Exchange of Deoxycytidine (sIEC)'	'sIEC_dcyt[bpI] -> dcyt[bp] '	0	1000000	[]	'Transport, biofluid'	''	''	''
'sIEC_EX_dgsn[bpI]_[bp]'	'Exchange of Deoxyguanosine (sIEC)'	'sIEC_dgsn[bpI] -> dgsn[bp] '	0	1000000	[]	'Transport, biofluid'	''	''	''
'sIEC_EX_dhdascb[bpI]_[bp]'	'Exchange of Dehydroascorbide (sIEC)'	'sIEC_dhdascb[bpI] -> dhdascb[bp] '	0	1000000	[]	'Transport, biofluid'	''	''	''
'sIEC_EX_din[bpI]_[bp]'	'Exchange of Deoxyinosine (sIEC)'	'sIEC_din[bpI] -> din[bp] '	0	1000000	[]	'Transport, biofluid'	''	''	''
'sIEC_EX_duri[bpI]_[bp]'	'Exchange of Deoxyuridine (sIEC)'	'sIEC_duri[bpI] -> duri[bp] '	0	1000000	[]	'Transport, biofluid'	''	''	''
'sIEC_EX_fe3[bpI]_[bp]'	'Exchange of Iron (Fe3+) (sIEC)'	'sIEC_fe3[bpI] -> fe3[bp] '	0	1000000	[]	'Transport, biofluid'	''	''	''
'sIEC_EX_fru[bpI]_[bp]'	'Exchange of D-Fructose (sIEC)'	'sIEC_fru[bpI] -> fru[bp] '	0	1000000	[]	'Transport, biofluid'	''	''	''
'sIEC_EX_gal[bpI]_[bp]'	'''Exchange of Gal-GlcNac-Gal Globoside (Homo Sapiens)Exchange of (Gal)3 (Glc)1 (GlcNac)1 (LFuc)1 (Cer)1Exchange of (Gal)4 (Glc)1 (...'' <Preview truncated at 128 characters>'	'sIEC_gal[bpI] -> gal[bp] '	0	1000000	[]	'Transport, biofluid'	''	''	''
'sIEC_EX_gam[bpI]_[bp]'	'Exchange of D-Glucosamine (sIEC)'	'sIEC_gam[bpI] -> gam[bp] '	0	1000000	[]	'Transport, biofluid'	''	''	''
'sIEC_EX_gchola[bpI]_[bp]'	'Exchange of Glycocholate (sIEC)'	'sIEC_gchola[bpI] -> gchola[bp] '	0	1000000	[]	'Transport, biofluid'	''	''	''
'sIEC_EX_gln_L[bpI]_[bp]'	'Exchange of L-Glutamine (sIEC)'	'sIEC_gln_L[bpI] -> gln_L[bp] '	0	1000000	[]	'Transport, biofluid'	''	''	''
'sIEC_EX_gly[bpI]_[bp]'	'''Exchange of (S)-GlycerateExchange of Glycogen, Structure 2 (Glycogenin-1, 6-{7[1, 4-Glc], 4[1, 4-Glc]})Exchange of Glycogen, Str...'' <Preview truncated at 128 characters>'	'sIEC_gly[bpI] -> gly[bp] '	0	1000000	[]	'Transport, biofluid'	''	''	''
'sIEC_EX_gsn[bpI]_[bp]'	'Exchange of Guanosine (sIEC)'	'sIEC_gsn[bpI] -> gsn[bp] '	0	1000000	[]	'Transport, biofluid'	''	''	''
'sIEC_EX_h[bpI]_[bp]'	'''Exchange of Hydrogen PeroxideExchange of HyaluronanExchange of Hyaluronan Biosynthesis, Precursor 1Exchange of BicarbonateExchan...'' <Preview truncated at 128 characters>'	'sIEC_h[bpI] -> h[bp] '	0	1000000	[]	'Transport, biofluid'	''	''	''
'sIEC_EX_h2o[bpI]_[bp]'	'Exchange of Hydrogen PeroxideExchange of Water (sIEC)'	'sIEC_h2o[bpI] -> h2o[bp] '	0	1000000	[]	'Transport, biofluid'	''	''	''
'sIEC_EX_hco3[bpI]_[bp]'	'Exchange of Bicarbonate (sIEC)'	'sIEC_hco3[bpI] -> hco3[bp] '	0	1000000	[]	'Transport, biofluid'	''	''	''
'sIEC_EX_hdcea[bpI]_[bp]'	'Exchange of Hexadecenoate (N-C16:1) (sIEC)'	'sIEC_hdcea[bpI] -> hdcea[bp] '	0	1000000	[]	'Transport, biofluid'	''	''	''
'sIEC_EX_his_L[bpI]_[bp]'	'Exchange of L-Histidine (sIEC)'	'sIEC_his_L[bpI] -> his_L[bp] '	0	1000000	[]	'Transport, biofluid'	''	''	''
'sIEC_EX_ile_L[bpI]_[bp]'	'Exchange of L-Isoleucine (sIEC)'	'sIEC_ile_L[bpI] -> ile_L[bp] '	0	1000000	[]	'Transport, biofluid'	''	''	''
'sIEC_EX_ins[bpI]_[bp]'	'Exchange of Inosine (sIEC)'	'sIEC_ins[bpI] -> ins[bp] '	0	1000000	[]	'Transport, biofluid'	''	''	''
'sIEC_EX_k[bpI]_[bp]'	'''Exchange of Keratan Sulfate IExchange of Keratan Sulfate I, Degradation Product 1Exchange of Keratan Sulfate Ii (Core 2-Linked)E...'' <Preview truncated at 128 characters>'	'sIEC_k[bpI] -> k[bp] '	0	1000000	[]	'Transport, biofluid'	''	''	''
'sIEC_EX_lac_L[bpI]_[bp]'	'Exchange of L-Lactate (sIEC)'	'sIEC_lac_L[bpI] -> lac_L[bp] '	0	1000000	[]	'Transport, biofluid'	''	''	''
'sIEC_EX_leu_L[bpI]_[bp]'	'Exchange of L-Leucine (sIEC)'	'sIEC_leu_L[bpI] -> leu_L[bp] '	0	1000000	[]	'Transport, biofluid'	''	''	''
'sIEC_EX_leuleu[bpI]_[bp]'	'Exchange of LeucylleucineExchange of LeuLeuTrp (sIEC)'	'sIEC_leuleu[bpI] -> leuleu[bp] '	0	1000000	[]	'Transport, biofluid'	''	''	''
'sIEC_EX_lnlc[bpI]_[bp]'	'Exchange of Linoleic Acid (All Cis C18:2)Exchange of Linoleyl Carnitine (sIEC)'	'sIEC_lnlc[bpI] -> lnlc[bp] '	0	1000000	[]	'Transport, biofluid'	''	''	''
'sIEC_EX_lnlnca[bpI]_[bp]'	'Exchange of Alpha-Linolenic Acid (sIEC)'	'sIEC_lnlnca[bpI] -> lnlnca[bp] '	0	1000000	[]	'Transport, biofluid'	''	''	''
'sIEC_EX_lnlncg[bpI]_[bp]'	'Exchange of Gamma-Linolenic Acid (sIEC)'	'sIEC_lnlncg[bpI] -> lnlncg[bp] '	0	1000000	[]	'Transport, biofluid'	''	''	''
'sIEC_EX_lpchol_hs[bpI]_[bp]'	'Exchange of Lysophosphatidylcholine (sIEC)'	'sIEC_lpchol_hs[bpI] -> lpchol_hs[bp] '	0	1000000	[]	'Transport, biofluid'	''	''	''
'sIEC_EX_lys_L[bpI]_[bp]'	'Exchange of L-Lysine (sIEC)'	'sIEC_lys_L[bpI] -> lys_L[bp] '	0	1000000	[]	'Transport, biofluid'	''	''	''
'sIEC_EX_man[bpI]_[bp]'	'Exchange of D-Mannose (sIEC)'	'sIEC_man[bpI] -> man[bp] '	0	1000000	[]	'Transport, biofluid'	''	''	''
'sIEC_EX_met_L[bpI]_[bp]'	'Exchange of L-Methionine (sIEC)'	'sIEC_met_L[bpI] -> met_L[bp] '	0	1000000	[]	'Transport, biofluid'	''	''	''
'sIEC_EX_na1[bpI]_[bp]'	'Exchange of Sodium (sIEC)'	'sIEC_na1[bpI] -> na1[bp] '	0	1000000	[]	'Transport, biofluid'	''	''	''
'sIEC_EX_nac[bpI]_[bp]'	'Exchange of NicotinateExchange of Acetyl-Vanilalanine (sIEC)'	'sIEC_nac[bpI] -> nac[bp] '	0	1000000	[]	'Transport, biofluid'	''	''	''
'sIEC_EX_ncam[bpI]_[bp]'	'Exchange of Nicotinamide (sIEC)'	'sIEC_ncam[bpI] -> ncam[bp] '	0	1000000	[]	'Transport, biofluid'	''	''	''
'sIEC_EX_ocdcea[bpI]_[bp]'	'Exchange of Octadecenoate (N-C18:1) (sIEC)'	'sIEC_ocdcea[bpI] -> ocdcea[bp] '	0	1000000	[]	'Transport, biofluid'	''	''	''
'sIEC_EX_octa[bpI]_[bp]'	'Exchange of Octanoate (N-C8:0) (sIEC)'	'sIEC_octa[bpI] -> octa[bp] '	0	1000000	[]	'Transport, biofluid'	''	''	''
'sIEC_EX_orn[bpI]_[bp]'	'Exchange of OrnithineExchange of Ornithine (sIEC)'	'sIEC_orn[bpI] -> orn[bp] '	0	1000000	[]	'Transport, biofluid'	''	''	''
'sIEC_EX_pchol_hs[bpI]_[bp]'	'Exchange of Phosphatidylcholine (Homo Sapiens) (sIEC)'	'sIEC_pchol_hs[bpI] -> pchol_hs[bp] '	0	1000000	[]	'Transport, biofluid'	''	''	''
'sIEC_EX_phe_L[bpI]_[bp]'	'Exchange of L-Phenylalanine (sIEC)'	'sIEC_phe_L[bpI] -> phe_L[bp] '	0	1000000	[]	'Transport, biofluid'	''	''	''
'sIEC_EX_phyQ[bpI]_[bp]'	'Exchange of Phylloquinone (sIEC)'	'sIEC_phyQ[bpI] -> phyQ[bp] '	0	1000000	[]	'Transport, biofluid'	''	''	''
'sIEC_EX_pi[bpI]_[bp]'	'Exchange of Phosphate (sIEC)'	'sIEC_pi[bpI] -> pi[bp] '	0	1000000	[]	'Transport, biofluid'	''	''	''
'sIEC_EX_pnto_R[bpI]_[bp]'	'Exchange of (R)-Pantothenate (sIEC)'	'sIEC_pnto_R[bpI] -> pnto_R[bp] '	0	1000000	[]	'Transport, biofluid'	''	''	''
'sIEC_EX_pro_L[bpI]_[bp]'	'Exchange of L-Proline (sIEC)'	'sIEC_pro_L[bpI] -> pro_L[bp] '	0	1000000	[]	'Transport, biofluid'	''	''	''
'sIEC_EX_ptrc[bpI]_[bp]'	'Exchange of 1, 4-Butanediammonium (sIEC)'	'sIEC_ptrc[bpI] -> ptrc[bp] '	0	1000000	[]	'Transport, biofluid'	''	''	''
'sIEC_EX_pydam[bpI]_[bp]'	'Exchange of Pyridoxamine (sIEC)'	'sIEC_pydam[bpI] -> pydam[bp] '	0	1000000	[]	'Transport, biofluid'	''	''	''
'sIEC_EX_pydx[bpI]_[bp]'	'Exchange of Pyridoxal 5-PhosphateExchange of PyridoxineExchange of Pyridoxal (sIEC)'	'sIEC_pydx[bpI] -> pydx[bp] '	0	1000000	[]	'Transport, biofluid'	''	''	''
'sIEC_EX_pydxn[bpI]_[bp]'	'Exchange of Pyridoxine (sIEC)'	'sIEC_pydxn[bpI] -> pydxn[bp] '	0	1000000	[]	'Transport, biofluid'	''	''	''
'sIEC_EX_q10h2[bpI]_[bp]'	'Exchange of Ubiquinol (sIEC)'	'sIEC_q10h2[bpI] -> q10h2[bp] '	0	1000000	[]	'Transport, biofluid'	''	''	''
'sIEC_EX_retn[bpI]_[bp]'	'Exchange of RetinoateExchange of Retinoyl Glucuronide (sIEC)'	'sIEC_retn[bpI] -> retn[bp] '	0	1000000	[]	'Transport, biofluid'	''	''	''
'sIEC_EX_rib_D[bpI]_[bp]'	'Exchange of Ribose (sIEC)'	'sIEC_rib_D[bpI] -> rib_D[bp] '	0	1000000	[]	'Transport, biofluid'	''	''	''
'sIEC_EX_ribflv[bpI]_[bp]'	'Exchange of Riboflavin (sIEC)'	'sIEC_ribflv[bpI] -> ribflv[bp] '	0	1000000	[]	'Transport, biofluid'	''	''	''
'sIEC_EX_sbt_D[bpI]_[bp]'	'Exchange of D-Sorbitol (sIEC)'	'sIEC_sbt_D[bpI] -> sbt_D[bp] '	0	1000000	[]	'Transport, biofluid'	''	''	''
'sIEC_EX_ser_L[bpI]_[bp]'	'Exchange of L-Serine (sIEC)'	'sIEC_ser_L[bpI] -> ser_L[bp] '	0	1000000	[]	'Transport, biofluid'	''	''	''
'sIEC_EX_spmd[bpI]_[bp]'	'Exchange of Spermidine (sIEC)'	'sIEC_spmd[bpI] -> spmd[bp] '	0	1000000	[]	'Transport, biofluid'	''	''	''
'sIEC_EX_sprm[bpI]_[bp]'	'Exchange of Spermine (sIEC)'	'sIEC_sprm[bpI] -> sprm[bp] '	0	1000000	[]	'Transport, biofluid'	''	''	''
'sIEC_EX_tag_hs[bpI]_[bp]'	'Exchange of Triacylglycerol (Homo Sapiens) (sIEC)'	'sIEC_tag_hs[bpI] -> tag_hs[bp] '	0	1000000	[]	'Transport, biofluid'	''	''	''
'sIEC_EX_taur[bpI]_[bp]'	'Exchange of Taurine (sIEC)'	'sIEC_taur[bpI] -> taur[bp] '	0	1000000	[]	'Transport, biofluid'	''	''	''
'sIEC_EX_tchola[bpI]_[bp]'	'Exchange of Taurocholic Acid (sIEC)'	'sIEC_tchola[bpI] -> tchola[bp] '	0	1000000	[]	'Transport, biofluid'	''	''	''
'sIEC_EX_thm[bpI]_[bp]'	'Exchange of Thiamin MonophosphateExchange of Thiamin TriphosphateExchange of Thiamin (sIEC)'	'sIEC_thm[bpI] -> thm[bp] '	0	1000000	[]	'Transport, biofluid'	''	''	''
'sIEC_EX_thr_L[bpI]_[bp]'	'Exchange of L-Threonine (sIEC)'	'sIEC_thr_L[bpI] -> thr_L[bp] '	0	1000000	[]	'Transport, biofluid'	''	''	''
'sIEC_EX_trp_L[bpI]_[bp]'	'Exchange of L-Tryptophan (sIEC)'	'sIEC_trp_L[bpI] -> trp_L[bp] '	0	1000000	[]	'Transport, biofluid'	''	''	''
'sIEC_EX_tyr_L[bpI]_[bp]'	'Exchange of L-Tyrosine (sIEC)'	'sIEC_tyr_L[bpI] -> tyr_L[bp] '	0	1000000	[]	'Transport, biofluid'	''	''	''
'sIEC_EX_urea[bpI]_[bp]'	'Exchange of Urea (sIEC)'	'sIEC_urea[bpI] -> urea[bp] '	0	1000000	[]	'Transport, biofluid'	''	''	''
'sIEC_EX_uri[bpI]_[bp]'	'Exchange of Uridine (sIEC)'	'sIEC_uri[bpI] -> uri[bp] '	0	1000000	[]	'Transport, biofluid'	''	''	''
'sIEC_EX_val_L[bpI]_[bp]'	'Exchange of L-Valine (sIEC)'	'sIEC_val_L[bpI] -> val_L[bp] '	0	1000000	[]	'Transport, biofluid'	''	''	''
'sIEC_EX_xolest2_hs[bpI]_[bp]'	'Exchange of Cholesterol Ester (from FullR2) (sIEC)'	'sIEC_xolest2_hs[bpI] -> xolest2_hs[bp] '	0	1000000	[]	'Transport, biofluid'	''	''	''
'sIEC_EX_xylt[bpI]_[bp]'	'Exchange of Xylitol (sIEC)'	'sIEC_xylt[bpI] -> xylt[bp] '	0	1000000	[]	'Transport, biofluid'	''	''	''
'sIEC_EX_orn[luI]_[luSI]'	'Exchange of OrnithineExchange of Ornithine (sIEC)'	'sIEC_orn[luI] <=> orn[luSI] '	-1000000	1000000	[]	'Exchange/demand reaction'	''	''	''
'sIEC_EX_adn[luI]_[luSI]'	'Exchange of Adenosine (sIEC)'	'sIEC_adn[luI] <=> adn[luSI] '	-1000000	1000000	[]	'Exchange/demand reaction'	''	''	''
'sIEC_EX_ala_B[luI]_[luSI]'	'Exchange of Beta-Alanine (sIEC)'	'sIEC_ala_B[luI] <=> ala_B[luSI] '	-1000000	1000000	[]	'Exchange/demand reaction'	''	''	''
'sIEC_EX_ala_L[luI]_[luSI]'	'Exchange of L-Alanine (sIEC)'	'sIEC_ala_L[luI] <=> ala_L[luSI] '	-1000000	1000000	[]	'Exchange/demand reaction'	''	''	''
'sIEC_EX_arach[luI]_[luSI]'	'Exchange of ArachidateExchange of Nc20:4Exchange of Arachidyl Coenzyme AExchange of O-Arachidonoyl Ethanolamine (sIEC)'	'sIEC_arach[luI] <=> arach[luSI] '	-1000000	1000000	[]	'Exchange/demand reaction'	''	''	''
'sIEC_EX_asn_L[luI]_[luSI]'	'Exchange of L-Asparagine (sIEC)'	'sIEC_asn_L[luI] <=> asn_L[luSI] '	-1000000	1000000	[]	'Exchange/demand reaction'	''	''	''
'sIEC_EX_bildglcur[luI]_[luSI]'	'Exchange of Bilirubin Beta-Diglucuronide (sIEC)'	'sIEC_bildglcur[luI] <=> bildglcur[luSI] '	-1000000	1000000	[]	'Exchange/demand reaction'	''	''	''
'sIEC_EX_bilglcur[luI]_[luSI]'	'Exchange of Blirubin Mono-Glucuronide (sIEC)'	'sIEC_bilglcur[luI] <=> bilglcur[luSI] '	-1000000	1000000	[]	'Exchange/demand reaction'	''	''	''
'sIEC_EX_chol[luI]_[luSI]'	'Exchange of CholineExchange of CholateExchange of Choline Phosphate (sIEC)'	'sIEC_chol[luI] <=> chol[luSI] '	-1000000	1000000	[]	'Exchange/demand reaction'	''	''	''
'sIEC_EX_cholate[luI]_[luSI]'	'Exchange of Cholate (sIEC)'	'sIEC_cholate[luI] <=> cholate[luSI] '	-1000000	1000000	[]	'Exchange/demand reaction'	''	''	''
'sIEC_EX_crn[luI]_[luSI]'	'Exchange of L-Carnitine (sIEC)'	'sIEC_crn[luI] <=> crn[luSI] '	-1000000	1000000	[]	'Exchange/demand reaction'	''	''	''
'sIEC_EX_cys_L[luI]_[luSI]'	'Exchange of L-Cysteine (sIEC)'	'sIEC_cys_L[luI] <=> cys_L[luSI] '	-1000000	1000000	[]	'Exchange/demand reaction'	''	''	''
'sIEC_EX_cytd[luI]_[luSI]'	'Exchange of Cytidine (sIEC)'	'sIEC_cytd[luI] <=> cytd[luSI] '	-1000000	1000000	[]	'Exchange/demand reaction'	''	''	''
'sIEC_EX_dad_2[luI]_[luSI]'	'Exchange of 2-Deoxyadenosine (sIEC)'	'sIEC_dad_2[luI] <=> dad_2[luSI] '	-1000000	1000000	[]	'Exchange/demand reaction'	''	''	''
'sIEC_EX_dag_hs[luI]_[luSI]'	'Exchange of Diglyceride (sIEC)'	'sIEC_dag_hs[luI] <=> dag_hs[luSI] '	-1000000	1000000	[]	'Exchange/demand reaction'	''	''	''
'sIEC_EX_dcyt[luI]_[luSI]'	'Exchange of Deoxycytidine (sIEC)'	'sIEC_dcyt[luI] <=> dcyt[luSI] '	-1000000	1000000	[]	'Exchange/demand reaction'	''	''	''
'sIEC_EX_dgsn[luI]_[luSI]'	'Exchange of Deoxyguanosine (sIEC)'	'sIEC_dgsn[luI] <=> dgsn[luSI] '	-1000000	1000000	[]	'Exchange/demand reaction'	''	''	''
'sIEC_EX_dhdascb[luI]_[luSI]'	'Exchange of Dehydroascorbide (sIEC)'	'sIEC_dhdascb[luI] <=> dhdascb[luSI] '	-1000000	1000000	[]	'Exchange/demand reaction'	''	''	''
'sIEC_EX_din[luI]_[luSI]'	'Exchange of Deoxyinosine (sIEC)'	'sIEC_din[luI] <=> din[luSI] '	-1000000	1000000	[]	'Exchange/demand reaction'	''	''	''
'sIEC_EX_dpcoa[luI]_[luSI]'	'Exchange of Dephospho Coenzyme A (sIEC)'	'sIEC_dpcoa[luI] <=> dpcoa[luSI] '	-1000000	1000000	[]	'Exchange/demand reaction'	''	''	''
'sIEC_EX_duri[luI]_[luSI]'	'Exchange of Deoxyuridine (sIEC)'	'sIEC_duri[luI] <=> duri[luSI] '	-1000000	1000000	[]	'Exchange/demand reaction'	''	''	''
'sIEC_EX_fol[luI]_[luSI]'	'Exchange of Folate (sIEC)'	'sIEC_fol[luI] <=> fol[luSI] '	-1000000	1000000	[]	'Exchange/demand reaction'	''	''	''
'sIEC_EX_fru[luI]_[luSI]'	'Exchange of D-Fructose (sIEC)'	'sIEC_fru[luI] <=> fru[luSI] '	-1000000	1000000	[]	'Exchange/demand reaction'	''	''	''
'sIEC_EX_gal[luI]_[luSI]'	'''Exchange of Gal-GlcNac-Gal Globoside (Homo Sapiens)Exchange of (Gal)3 (Glc)1 (GlcNac)1 (LFuc)1 (Cer)1Exchange of (Gal)4 (Glc)1 (...'' <Preview truncated at 128 characters>'	'sIEC_gal[luI] <=> gal[luSI] '	-1000000	1000000	[]	'Exchange/demand reaction'	''	''	''
'sIEC_EX_gam[luI]_[luSI]'	'Exchange of D-Glucosamine (sIEC)'	'sIEC_gam[luI] <=> gam[luSI] '	-1000000	1000000	[]	'Exchange/demand reaction'	''	''	''
'sIEC_EX_gln_L[luI]_[luSI]'	'Exchange of L-Glutamine (sIEC)'	'sIEC_gln_L[luI] <=> gln_L[luSI] '	-1000000	1000000	[]	'Exchange/demand reaction'	''	''	''
'sIEC_EX_gly[luI]_[luSI]'	'''Exchange of (S)-GlycerateExchange of Glycogen, Structure 2 (Glycogenin-1, 6-{7[1, 4-Glc], 4[1, 4-Glc]})Exchange of Glycogen, Str...'' <Preview truncated at 128 characters>'	'sIEC_gly[luI] <=> gly[luSI] '	-1000000	1000000	[]	'Exchange/demand reaction'	''	''	''
'sIEC_EX_glyc[luI]_[luSI]'	'''Exchange of (S)-GlycerateExchange of Glycerophosphoric AcidExchange of D-GlycerateExchange of Glycerol-2-PhosphateExchange of Gl...'' <Preview truncated at 128 characters>'	'sIEC_glyc[luI] <=> glyc[luSI] '	-1000000	1000000	[]	'Exchange/demand reaction'	''	''	''
'sIEC_EX_glygn4[luI]_[luSI]'	'Exchange of Glycogen, Structure 4 (Glycogenin-1, 6-{2[1, 4-Glc], [1, 4-Glc]}) (sIEC)'	'sIEC_glygn4[luI] <=> glygn4[luSI] '	-1000000	1000000	[]	'Exchange/demand reaction'	''	''	''
'sIEC_EX_glygn5[luI]_[luSI]'	'Exchange of Glycogen, Structure 5 (Glycogenin-2[1, 4-Glc]) (sIEC)'	'sIEC_glygn5[luI] <=> glygn5[luSI] '	-1000000	1000000	[]	'Exchange/demand reaction'	''	''	''
'sIEC_EX_gsn[luI]_[luSI]'	'Exchange of Guanosine (sIEC)'	'sIEC_gsn[luI] <=> gsn[luSI] '	-1000000	1000000	[]	'Exchange/demand reaction'	''	''	''
'sIEC_EX_hdcea[luI]_[luSI]'	'Exchange of Hexadecenoate (N-C16:1) (sIEC)'	'sIEC_hdcea[luI] <=> hdcea[luSI] '	-1000000	1000000	[]	'Exchange/demand reaction'	''	''	''
'sIEC_EX_his_L[luI]_[luSI]'	'Exchange of L-Histidine (sIEC)'	'sIEC_his_L[luI] <=> his_L[luSI] '	-1000000	1000000	[]	'Exchange/demand reaction'	''	''	''
'sIEC_EX_ins[luI]_[luSI]'	'Exchange of Inosine (sIEC)'	'sIEC_ins[luI] <=> ins[luSI] '	-1000000	1000000	[]	'Exchange/demand reaction'	''	''	''
'sIEC_EX_leu_L[luI]_[luSI]'	'Exchange of L-Leucine (sIEC)'	'sIEC_leu_L[luI] <=> leu_L[luSI] '	-1000000	1000000	[]	'Exchange/demand reaction'	''	''	''
'sIEC_EX_malt[luI]_[luSI]'	'''Exchange of MaltopentaoseExchange of MaltoheptaoseExchange of MaltotetraoseExchange of MaltoseExchange of MaltohexaoseExchange o...'' <Preview truncated at 128 characters>'	'sIEC_malt[luI] <=> malt[luSI] '	-1000000	1000000	[]	'Exchange/demand reaction'	''	''	''
'sIEC_EX_man[luI]_[luSI]'	'Exchange of D-Mannose (sIEC)'	'sIEC_man[luI] <=> man[luSI] '	-1000000	1000000	[]	'Exchange/demand reaction'	''	''	''
'sIEC_EX_na1[luI]_[luSI]'	'Exchange of Sodium (sIEC)'	'sIEC_na1[luI] <=> na1[luSI] '	-1000000	1000000	[]	'Exchange/demand reaction'	''	''	''
'sIEC_EX_no[luI]_[luSI]'	'Exchange of Nitric OxideExchange of L-NormetanephrineExchange of Nitrite (sIEC)'	'sIEC_no[luI] <=> no[luSI] '	-1000000	1000000	[]	'Exchange/demand reaction'	''	''	''
'sIEC_EX_ocdca[luI]_[luSI]'	'Exchange of Octadecanoate (N-C18:0) (sIEC)'	'sIEC_ocdca[luI] <=> ocdca[luSI] '	-1000000	1000000	[]	'Exchange/demand reaction'	''	''	''
'sIEC_EX_octa[luI]_[luSI]'	'Exchange of Octanoate (N-C8:0) (sIEC)'	'sIEC_octa[luI] <=> octa[luSI] '	-1000000	1000000	[]	'Exchange/demand reaction'	''	''	''
'sIEC_EX_pe_hs[luI]_[luSI]'	'Exchange of Phosphatidylethanolamine (sIEC)'	'sIEC_pe_hs[luI] <=> pe_hs[luSI] '	-1000000	1000000	[]	'Exchange/demand reaction'	''	''	''
'sIEC_EX_phe_L[luI]_[luSI]'	'Exchange of L-Phenylalanine (sIEC)'	'sIEC_phe_L[luI] <=> phe_L[luSI] '	-1000000	1000000	[]	'Exchange/demand reaction'	''	''	''
'sIEC_EX_pheme[luI]_[luSI]'	'Exchange of Heme (sIEC)'	'sIEC_pheme[luI] <=> pheme[luSI] '	-1000000	1000000	[]	'Exchange/demand reaction'	''	''	''
'sIEC_EX_pydam[luI]_[luSI]'	'Exchange of Pyridoxamine (sIEC)'	'sIEC_pydam[luI] <=> pydam[luSI] '	-1000000	1000000	[]	'Exchange/demand reaction'	''	''	''
'sIEC_EX_pydx[luI]_[luSI]'	'Exchange of Pyridoxal 5-PhosphateExchange of PyridoxineExchange of Pyridoxal (sIEC)'	'sIEC_pydx[luI] <=> pydx[luSI] '	-1000000	1000000	[]	'Exchange/demand reaction'	''	''	''
'sIEC_EX_pydxn[luI]_[luSI]'	'Exchange of Pyridoxine (sIEC)'	'sIEC_pydxn[luI] <=> pydxn[luSI] '	-1000000	1000000	[]	'Exchange/demand reaction'	''	''	''
'sIEC_EX_q10[luI]_[luSI]'	'Exchange of UbiquinoneExchange of Ubiquinol (sIEC)'	'sIEC_q10[luI] <=> q10[luSI] '	-1000000	1000000	[]	'Exchange/demand reaction'	''	''	''
'sIEC_EX_rib_D[luI]_[luSI]'	'Exchange of Ribose (sIEC)'	'sIEC_rib_D[luI] <=> rib_D[luSI] '	-1000000	1000000	[]	'Exchange/demand reaction'	''	''	''
'sIEC_EX_ribflv[luI]_[luSI]'	'Exchange of Riboflavin (sIEC)'	'sIEC_ribflv[luI] <=> ribflv[luSI] '	-1000000	1000000	[]	'Exchange/demand reaction'	''	''	''
'sIEC_EX_ser_L[luI]_[luSI]'	'Exchange of L-Serine (sIEC)'	'sIEC_ser_L[luI] <=> ser_L[luSI] '	-1000000	1000000	[]	'Exchange/demand reaction'	''	''	''
'sIEC_EX_strch2[luI]_[luSI]'	'Exchange of Starch, Structure 2 (1, 6-{2[1, 4-Glc], [1, 4-Glc]}) (sIEC)'	'sIEC_strch2[luI] -> strch2[luSI] '	0	0	[]	'Exchange/demand reaction'	''	''	''
'sIEC_EX_thm[luI]_[luSI]'	'Exchange of Thiamin MonophosphateExchange of Thiamin TriphosphateExchange of Thiamin (sIEC)'	'sIEC_thm[luI] <=> thm[luSI] '	-1000000	1000000	[]	'Exchange/demand reaction'	''	''	''
'sIEC_EX_thr_L[luI]_[luSI]'	'Exchange of L-Threonine (sIEC)'	'sIEC_thr_L[luI] <=> thr_L[luSI] '	-1000000	1000000	[]	'Exchange/demand reaction'	''	''	''
'sIEC_EX_ttdca[luI]_[luSI]'	'Exchange of Tetradecanoate (N-C14:0) (sIEC)'	'sIEC_ttdca[luI] <=> ttdca[luSI] '	-1000000	1000000	[]	'Exchange/demand reaction'	''	''	''
'sIEC_EX_uri[luI]_[luSI]'	'Exchange of Uridine (sIEC)'	'sIEC_uri[luI] <=> uri[luSI] '	-1000000	1000000	[]	'Exchange/demand reaction'	''	''	''
'sIEC_EX_vitd3[luI]_[luSI]'	'Exchange of Calctriol (sIEC)'	'sIEC_vitd3[luI] <=> vitd3[luSI] '	-1000000	1000000	[]	'Exchange/demand reaction'	''	''	''
'sIEC_EX_xylt[luI]_[luSI]'	'Exchange of Xylitol (sIEC)'	'sIEC_xylt[luI] <=> xylt[luSI] '	-1000000	1000000	[]	'Exchange/demand reaction'	''	''	''
'sIEC_EX_fe2[luI]_[luSI]'	'Exchange of Iron (Fe2+) (sIEC)'	'sIEC_fe2[luI] <=> fe2[luSI] '	-1000000	1000000	[]	'Exchange/demand reaction'	''	''	''
'sIEC_EX_34dhphe(e)_[bc]'	'3,4-Dihydroxy-L-phenylalanine exchange (frombloodto[e]'	'sIEC_34dhphe[e] -> 34dhphe[bc] '	0	1000000	[]	'Transport, biofluid'	''	''	''
'sIEC_EX_SFCYS(e)_[bc]'	'exchange reaction for sulfocysteine (frombloodto[e]'	'sIEC_slfcys[e] -> slfcys[bc] '	0	1000000	[]	'Transport, biofluid'	''	''	''
'sIEC_EX_adn(e)_[bc]'	'Adenosine exchange (frombloodto[e]'	'sIEC_adn[e] -> adn[bc] '	0	1000000	[]	'Transport, biofluid'	''	''	''
'sIEC_EX_ala_B(e)_[bc]'	'beta-Alanine exchange (frombloodto[e]'	'sIEC_ala_B[e] -> ala_B[bc] '	0	1000000	[]	'Transport, biofluid'	''	''	''
'sIEC_EX_ala_D(e)_[bc]'	'D-Alanine exchange (frombloodto[e]'	'sIEC_ala_D[e] -> ala_D[bc] '	0	1000000	[]	'Transport, biofluid'	''	''	''
'sIEC_EX_ala_L(e)_[bc]'	'L-Alanine exchange (frombloodto[e]'	'sIEC_ala_L[e] -> ala_L[bc] '	0	1000000	[]	'Transport, biofluid'	''	''	''
'sIEC_EX_arg_L(e)_[bc]'	'L-Arginine exchange (frombloodto[e]'	'sIEC_arg_L[e] -> arg_L[bc] '	0	1000000	[]	'Transport, biofluid'	''	''	''
'sIEC_EX_ascb_L(e)_[bc]'	'L-Ascorbate exchange (frombloodto[e]'	'sIEC_ascb_L[e] -> ascb_L[bc] '	0	1000000	[]	'Transport, biofluid'	''	''	''
'sIEC_EX_asn_L(e)_[bc]'	'L-Asparagine exchange (frombloodto[e]'	'sIEC_asn_L[e] -> asn_L[bc] '	0	1000000	[]	'Transport, biofluid'	''	''	''
'sIEC_EX_asp_D(e)_[bc]'	'D-Aspartate exchange (frombloodto[e]'	'sIEC_asp_D[e] -> asp_D[bc] '	0	1000000	[]	'Transport, biofluid'	''	''	''
'sIEC_EX_asp_L(e)_[bc]'	'L-Aspartate exchange (frombloodto[e]'	'sIEC_asp_L[e] -> asp_L[bc] '	0	1000000	[]	'Transport, biofluid'	''	''	''
'sIEC_EX_chol(e)_[bc]'	'Choline exchange (frombloodto[e]'	'sIEC_chol[e] -> chol[bc] '	0	1000000	[]	'Transport, biofluid'	''	''	''
'sIEC_EX_co(e)_[bc]'	'Carbon monoxide exchange (frombloodto[e]'	'sIEC_co[e] -> co[bc] '	0	1000000	[]	'Transport, biofluid'	''	''	''
'sIEC_EX_co2(e)_[bc]'	'CO2 exchange (frombloodto[e]'	'sIEC_co2[e] -> RBC_co2[bc] '	0	1000000	[]	'Transport, biofluid'	''	''	''
'sIEC_EX_crn(e)_[bc]'	'L-Carnitine exchange (frombloodto[e]'	'sIEC_crn[e] -> crn[bc] '	0	1000000	[]	'Transport, biofluid'	''	''	''
'sIEC_EX_cys_L(e)_[bc]'	'L-Cysteine exchange (frombloodto[e]'	'sIEC_cys_L[e] -> cys_L[bc] '	0	1000000	[]	'Transport, biofluid'	''	''	''
'sIEC_EX_cytd(e)_[bc]'	'Cytidine exchange (frombloodto[e]'	'sIEC_cytd[e] -> cytd[bc] '	0	1000000	[]	'Transport, biofluid'	''	''	''
'sIEC_EX_dad_2(e)_[bc]'	'Deoxyadenosine exchange (frombloodto[e]'	'sIEC_dad_2[e] -> dad_2[bc] '	0	1000000	[]	'Transport, biofluid'	''	''	''
'sIEC_EX_dcyt(e)_[bc]'	'Deoxycytidine exchange (frombloodto[e]'	'sIEC_dcyt[e] -> dcyt[bc] '	0	1000000	[]	'Transport, biofluid'	''	''	''
'sIEC_EX_dgsn(e)_[bc]'	'Deoxyguanosine exchange (frombloodto[e]'	'sIEC_dgsn[e] -> dgsn[bc] '	0	1000000	[]	'Transport, biofluid'	''	''	''
'sIEC_EX_dhdascb(e)_[bc]'	'Dehydroascorbate exchange (frombloodto[e]'	'sIEC_dhdascb[e] -> dhdascb[bc] '	0	1000000	[]	'Transport, biofluid'	''	''	''
'sIEC_EX_din(e)_[bc]'	'Deoxyinosine exchange (frombloodto[e]'	'sIEC_din[e] -> din[bc] '	0	1000000	[]	'Transport, biofluid'	''	''	''
'sIEC_EX_duri(e)_[bc]'	'Deoxyuridine exchange (frombloodto[e]'	'sIEC_duri[e] -> duri[bc] '	0	1000000	[]	'Transport, biofluid'	''	''	''
'sIEC_EX_fru(e)_[bc]'	'D-Fructose exchange (frombloodto[e]'	'sIEC_fru[e] -> fru[bc] '	0	1000000	[]	'Transport, biofluid'	''	''	''
'sIEC_EX_gal(e)_[bc]'	'D-Galactose exchange (frombloodto[e]'	'sIEC_gal[e] -> gal[bc] '	0	1000000	[]	'Transport, biofluid'	''	''	''
'sIEC_EX_gam(e)_[bc]'	'D-Glucosamine exchange (frombloodto[e]'	'sIEC_gam[e] -> gam[bc] '	0	1000000	[]	'Transport, biofluid'	''	''	''
'sIEC_EX_gln_L(e)_[bc]'	'L-Glutamine exchange (frombloodto[e]'	'sIEC_gln_L[e] -> gln_L[bc] '	0	1000000	[]	'Transport, biofluid'	''	''	''
'sIEC_EX_glu_L(e)_[bc]'	'L-Glutamate exchange (frombloodto[e]'	'sIEC_glu_L[e] -> glu_L[bc] '	0	1000000	[]	'Transport, biofluid'	''	''	''
'sIEC_EX_gly(e)_[bc]'	'Glycine exchange (frombloodto[e]'	'sIEC_gly[e] -> gly[bc] '	0	1000000	[]	'Transport, biofluid'	''	''	''
'sIEC_EX_gsn(e)_[bc]'	'Guanosine exchange (frombloodto[e]'	'sIEC_gsn[e] -> gsn[bc] '	0	1000000	[]	'Transport, biofluid'	''	''	''
'sIEC_EX_h(e)_[bc]'	'H+ exchange (frombloodto[e]'	'sIEC_h[e] -> h[bc] '	0	1000000	[]	'Transport, biofluid'	''	''	''
'sIEC_EX_h2o(e)_[bc]'	'H2O exchange (frombloodto[e]'	'sIEC_h2o[e] -> h2o[bc] '	0	1000000	[]	'Transport, biofluid'	''	''	''
'sIEC_EX_hco3(e)_[bc]'	'Bicarbonate exchange (frombloodto[e]'	'sIEC_hco3[e] -> hco3[bc] '	0	1000000	[]	'Transport, biofluid'	''	''	''
'sIEC_EX_hdcea(e)_[bc]'	'hexadecenoate (n-C16:1) exchange (frombloodto[e]'	'sIEC_hdcea[e] -> hdcea[bc] '	0	1000000	[]	'Transport, biofluid'	''	''	''
'sIEC_EX_his_L(e)_[bc]'	'L-Histidine exchange (frombloodto[e]'	'sIEC_his_L[e] -> his_L[bc] '	0	1000000	[]	'Transport, biofluid'	''	''	''
'sIEC_EX_ile_L(e)_[bc]'	'L-Isoleucine exchange (frombloodto[e]'	'sIEC_ile_L[e] -> ile_L[bc] '	0	1000000	[]	'Transport, biofluid'	''	''	''
'sIEC_EX_ins(e)_[bc]'	'Inosine exchange (frombloodto[e]'	'sIEC_ins[e] -> ins[bc] '	0	1000000	[]	'Transport, biofluid'	''	''	''
'sIEC_EX_k(e)_[bc]'	'K+ exchange (frombloodto[e]'	'sIEC_k[e] -> k[bc] '	0	1000000	[]	'Transport, biofluid'	''	''	''
'sIEC_EX_lac_L(e)_[bc]'	'L-Lactate exchange (frombloodto[e]'	'sIEC_lac_L[e] -> lac_L[bc] '	0	1000000	[]	'Transport, biofluid'	''	''	''
'sIEC_EX_leu_L(e)_[bc]'	'L-Leucine exchange (frombloodto[e]'	'sIEC_leu_L[e] -> leu_L[bc] '	0	1000000	[]	'Transport, biofluid'	''	''	''
'sIEC_EX_lnlc(e)_[bc]'	'linoleic acid (all cis C18:2) exchange (frombloodto[e]'	'sIEC_lnlc[e] -> lnlc[bc] '	0	1000000	[]	'Transport, biofluid'	''	''	''
'sIEC_EX_lnlnca(e)_[bc]'	'alpha-Linolenic acid exchange (frombloodto[e]'	'sIEC_lnlnca[e] -> lnlnca[bc] '	0	1000000	[]	'Transport, biofluid'	''	''	''
'sIEC_EX_lnlncg(e)_[bc]'	'gamma-linolenic acid exchange (frombloodto[e]'	'sIEC_lnlncg[e] -> lnlncg[bc] '	0	1000000	[]	'Transport, biofluid'	''	''	''
'sIEC_EX_lpchol_hs(e)_[bc]'	'lysophosphatidylcholine (homo sapiens) exchange (frombloodto[e]'	'sIEC_lpchol_hs[e] -> lpchol_hs[bc] '	0	1000000	[]	'Transport, biofluid'	''	''	''
'sIEC_EX_lys_L(e)_[bc]'	'L-Lysine exchange (frombloodto[e]'	'sIEC_lys_L[e] -> lys_L[bc] '	0	1000000	[]	'Transport, biofluid'	''	''	''
'sIEC_EX_man(e)_[bc]'	'D-Mannose exchange (frombloodto[e]'	'sIEC_man[e] -> man[bc] '	0	1000000	[]	'Transport, biofluid'	''	''	''
'sIEC_EX_met_L(e)_[bc]'	'L-Methionine exchange (frombloodto[e]'	'sIEC_met_L[e] -> met_L[bc] '	0	1000000	[]	'Transport, biofluid'	''	''	''
'sIEC_EX_na1(e)_[bc]'	'Sodium exchange (frombloodto[e]'	'sIEC_na1[e] -> na1[bc] '	0	1000000	[]	'Transport, biofluid'	''	''	''
'sIEC_EX_o2(e)_[bc]'	'O2 exchange (frombloodto[e]'	'sIEC_o2[e] <=> RBC_o2[bc] '	-1695.87	1000000	[]	'Transport, biofluid'	''	''	''
'sIEC_EX_ocdcea(e)_[bc]'	'octadecenoate (n-C18:1) exchange (frombloodto[e]'	'sIEC_ocdcea[e] -> ocdcea[bc] '	0	1000000	[]	'Transport, biofluid'	''	''	''
'sIEC_EX_octa(e)_[bc]'	'octanoate (n-C8:0) exchange (frombloodto[e]'	'sIEC_octa[e] -> octa[bc] '	0	1000000	[]	'Transport, biofluid'	''	''	''
'sIEC_EX_orn(e)_[bc]'	'Ornithine exchange (frombloodto[e]'	'sIEC_orn[e] -> orn[bc] '	0	1000000	[]	'Transport, biofluid'	''	''	''
'sIEC_EX_phe_L(e)_[bc]'	'L-Phenylalanine exchange (frombloodto[e]'	'sIEC_phe_L[e] -> phe_L[bc] '	0	1000000	[]	'Transport, biofluid'	''	''	''
'sIEC_EX_pi(e)_[bc]'	'Phosphate exchange (frombloodto[e]'	'sIEC_pi[e] -> pi[bc] '	0	1000000	[]	'Transport, biofluid'	''	''	''
'sIEC_EX_pro_L(e)_[bc]'	'L-Proline exchange (frombloodto[e]'	'sIEC_pro_L[e] -> pro_L[bc] '	0	1000000	[]	'Transport, biofluid'	''	''	''
'sIEC_EX_ptrc(e)_[bc]'	'Putrescine exchange (frombloodto[e]'	'sIEC_ptrc[e] -> ptrc[bc] '	0	1000000	[]	'Transport, biofluid'	''	''	''
'sIEC_EX_pydam(e)_[bc]'	'Pyridoxamine exchange (frombloodto[e]'	'sIEC_pydam[e] -> pydam[bc] '	0	1000000	[]	'Transport, biofluid'	''	''	''
'sIEC_EX_pydx(e)_[bc]'	'Pyridoxal exchange (frombloodto[e]'	'sIEC_pydx[e] -> pydx[bc] '	0	1000000	[]	'Transport, biofluid'	''	''	''
'sIEC_EX_pydxn(e)_[bc]'	'Pyridoxine exchange (frombloodto[e]'	'sIEC_pydxn[e] -> pydxn[bc] '	0	1000000	[]	'Transport, biofluid'	''	''	''
'sIEC_EX_q10h2(e)_[bc]'	'exchange reaction for ubiquinol (frombloodto[e]'	'sIEC_q10h2[e] -> q10h2[bc] '	0	1000000	[]	'Transport, biofluid'	''	''	''
'sIEC_EX_retn(e)_[bc]'	'Retinoate exchange (frombloodto[e]'	'sIEC_retn[e] -> retn[bc] '	0	1000000	[]	'Transport, biofluid'	''	''	''
'sIEC_EX_rib_D(e)_[bc]'	'D-Ribose exchange (frombloodto[e]'	'sIEC_rib_D[e] -> rib_D[bc] '	0	1000000	[]	'Transport, biofluid'	''	''	''
'sIEC_EX_ser_L(e)_[bc]'	'L-Serine exchange (frombloodto[e]'	'sIEC_ser_L[e] -> ser_L[bc] '	0	1000000	[]	'Transport, biofluid'	''	''	''
'sIEC_EX_spmd(e)_[bc]'	'Spermidine exchange (frombloodto[e]'	'sIEC_spmd[e] -> spmd[bc] '	0	1000000	[]	'Transport, biofluid'	''	''	''
'sIEC_EX_sprm(e)_[bc]'	' (frombloodto[e]'	'sIEC_sprm[e] -> sprm[bc] '	0	1000000	[]	'Transport, biofluid'	''	''	''
'sIEC_EX_thr_L(e)_[bc]'	'L-Threonine exchange (frombloodto[e]'	'sIEC_thr_L[e] -> thr_L[bc] '	0	1000000	[]	'Transport, biofluid'	''	''	''
'sIEC_EX_thymd(e)_[bc]'	'Thymidine exchange (frombloodto[e]'	'sIEC_thymd[e] -> thymd[bc] '	0	1000000	[]	'Transport, biofluid'	''	''	''
'sIEC_EX_trp_L(e)_[bc]'	'L-Tryptophan exchange (frombloodto[e]'	'sIEC_trp_L[e] -> trp_L[bc] '	0	1000000	[]	'Transport, biofluid'	''	''	''
'sIEC_EX_tyr_L(e)_[bc]'	'L-Tyrosine exchange (frombloodto[e]'	'sIEC_tyr_L[e] -> tyr_L[bc] '	0	1000000	[]	'Transport, biofluid'	''	''	''
'sIEC_EX_urea(e)_[bc]'	'Urea exchange (frombloodto[e]'	'sIEC_urea[e] -> urea[bc] '	0	1000000	[]	'Transport, biofluid'	''	''	''
'sIEC_EX_uri(e)_[bc]'	'Uridine exchange (frombloodto[e]'	'sIEC_uri[e] -> uri[bc] '	0	1000000	[]	'Transport, biofluid'	''	''	''
'sIEC_EX_val_L(e)_[bc]'	'L-Valine exchange (frombloodto[e]'	'sIEC_val_L[e] -> val_L[bc] '	0	1000000	[]	'Transport, biofluid'	''	''	''
'sIEC_EX_vitd3(e)_[bc]'	'Vitamin D3 exchange (frombloodto[e]'	'sIEC_vitd3[e] -> vitd3[bc] '	0	1000000	[]	'Transport, biofluid'	''	''	''
'sIEC_EX_xylt(e)_[bc]'	'Xylitol exchange (frombloodto[e]'	'sIEC_xylt[e] -> xylt[bc] '	0	1000000	[]	'Transport, biofluid'	''	''	''
'sIEC_EX_citr_L(e)_[bc]'	'EX_citr(e) (frombloodto[e]'	'sIEC_citr_L[e] -> citr_L[bc] '	0	1000000	[]	'Transport, biofluid'	''	''	''
'sIEC_EX_leuleu(e)_[bc]'	'Exchange of leuleu[e] (frombloodto[e]'	'sIEC_leuleu[e] -> leuleu[bc] '	0	1000000	[]	'Transport, biofluid'	''	''	''
'sink_gum[luSI]'	'sink_gum[luSI]'	'gum[luSI] <=> '	-10	1000000	[]	'Exchange/demand reaction'	''	''	''
'sink_psyl[luSI]'	'sink_psyl[luSI]'	'psyl[luSI] <=> '	-10	1000000	[]	'Exchange/demand reaction'	''	''	''
'Colon_10FTHFtm'	'10-Formyltetrahydrofolate Mitochondrial Transport via Diffusion (Colon)'	'Colon_10fthf[c] <=> Colon_10fthf[m] '	-1000000	1000000	[]	'N-glycan synthesis'	'MNXR94672'	''	''
'Colon_13DAMPPOX'	'1, 3-Diaminopropane:Oxygen Oxidoreductase (Deaminating) (Colon)'	'Colon_13dampp[c] + Colon_h2o[c] + Colon_o2[c] -> Colon_bamppald[c] + Colon_h2o2[c] + Colon_nh4[c] '	0	1000000	'8639.1 or 26.1 or 314.2 or 314.1'	'Beta-Alanine metabolism'	'MNXR94687'	''	''
'Colon_2AMACSULT'	'2-Aminoacrylate Sulfotransferase (Colon)'	'Colon_2amac[c] + Colon_nadph[c] + Colon_paps[c] -> Colon_nadp[c] + Colon_Lcyst[c] + Colon_pap[c] '	0	1000000	'6818.1 '	'Glycolysis/gluconeogenesis'	'MNXR94779'	''	''
'Colon_2HBO'	'2-Hydroxybutyrate:NAD+ Oxidoreductase (Colon)'	'Colon_nad[c] + Colon_2hb[c] <=> Colon_h[c] + Colon_nadh[c] + Colon_2obut[c] '	-1000000	1000000	'92483.1 or 3948.2 or 55293.1 or (3945.1 and 3939.1) or 3939.1 or 160287.1 or 3945.1 or 3948.1'	'Propanoate metabolism'	'MNXR94796'	'R01000'	'1.1.1.27'
'Colon_2HBt2'	'2-Hydroxybutyrate Symport with Proton (Colon)'	'Colon_h[e] + Colon_2hb[e] <=> Colon_h[c] + Colon_2hb[c] '	-1000000	1000000	'9123.1 or 9194.1 or 6566.1'	'Transport, extracellular'	'MNXR94797'	''	''
'Colon_2HCO3_NAt'	'Bicarbonate Transport (Na/Hco3 1:2 Symport) (Colon)'	'2 Colon_hco3[e] + Colon_na1[e] <=> 2 Colon_hco3[c] + Colon_na1[c] '	-1000000	1000000	'57835.3 or 8671.1 or 57835.2 or 57835.1 or 57835.4'	'Transport, extracellular'	'MNXR94798'	''	''
'Colon_2OXOADOXm'	'2-Oxoadipate:Lipoamde 2-Oxidoreductase (Decarboxylating And Acceptor-Succinylating), Mitochondrial (Colon)'	'Colon_nad[m] + Colon_2oxoadp[m] + Colon_coa[m] -> Colon_nadh[m] + Colon_co2[m] + Colon_glutcoa[m] '	0	1000000	'(4967.2 and 1738.1 and 8050.1 and 1743.1) or (4967.1 and 1738.1 and 8050.1 and 1743.1)'	'Lysine metabolism'	'MNXR94818'	'R01933'	'1.2.1.52, 1.2.4.2, 1.8.1.4, 2.3.1.61'
'Colon_34DHOXPEGOX'	'3, 4-Dihydroxyphenylethyleneglycol:NAD+ Oxidoreductase (Colon)'	'Colon_h[c] + Colon_nadh[c] + Colon_34dhmald[c] <=> Colon_nad[c] + Colon_34dhoxpeg[c] '	-1000000	1000000	'130.1 or 127.1 or (125.1 and 124.1) or 131.1 or (126.1 and 124.1) or 128.1 or 137872.1 or (125.1 and 126.1)'	'Tyrosine metabolism'	'MNXR94833'	'R04880'	'1.1.1.1'
'Colon_34DHPHAMT'	'3, 4-Dihydroxyphenylacetate:Amet O-Methyltransferase (Colon)'	'Colon_34dhpha[c] + Colon_amet[c] -> Colon_h[c] + Colon_ahcys[c] + Colon_homoval[c] '	0	1000000	'1312.1 or 1312.2'	'Tyrosine metabolism'	'MNXR94836'	''	'2.1.1.6'
'Colon_34DHPHEt'	'3, 4-Dihydroxy-L-Phenylalanine Transport (Colon)'	'Colon_34dhphe[e] <=> Colon_34dhphe[c] '	-1000000	1000000	'117247.1'	'Transport, extracellular'	'MNXR94838'	''	''
'Colon_34DHPLACOX_NADP_'	'3, 4-Dihydroxyphenylacetaldehyde:NADP+ Oxidoreductase (Colon)'	'Colon_h2o[c] + Colon_nadp[c] + Colon_34dhpac[c] <=> 2 Colon_h[c] + Colon_nadph[c] + Colon_34dhpha[c] '	-1000000	1000000	'222.1 or 221.1 or 218.1'	'Tyrosine metabolism'	''	''	'1.2.1.5'
'Colon_34DHXMANDACOX_NADP_'	'3, 4-Dihydroxymandelaldehyde:NADP+ Oxidoreductase (Colon)'	'Colon_h2o[c] + Colon_nadp[c] + Colon_34dhmald[c] <=> 2 Colon_h[c] + Colon_nadph[c] + Colon_34dhoxmand[c] '	-1000000	1000000	'221.1 or 222.1'	'Tyrosine metabolism'	''	''	'1.2.1.5'
'Colon_34HPLFM'	'3- (4-Hydroxyphenyl-)Lactate Formation (Colon)'	'Colon_h[m] + Colon_nadh[m] + Colon_34hpp[m] -> Colon_nad[m] + Colon_34hpl[m] '	0	1000000	[]	'Ubiquinone synthesis'	'MNXR94842'	'R03336'	'1.1.1.222, 1.1.1.237'
'Colon_34HPPOR'	'4-Hydroxyphenylpyruvate:Oxygen Oxidoreductase (Colon)'	'Colon_o2[c] + Colon_34hpp[c] -> Colon_co2[c] + Colon_hgentis[c] '	0	1000000	'3242.1'	'Phenylalanine metabolism'	'MNXR94843'	'R02521'	'1.13.11.27'
'Colon_35CGMPtn'	'35CGMP Nuclear Transport (Colon)'	'Colon_35cgmp[c] <=> Colon_35cgmp[n] '	-1000000	1000000	[]	'Transport, extracellular'	'MNXR94849'	''	''
'Colon_3DPHBH2'	'Hydroxylation of 3-Decaprenyl-4-Hydroxybenzoate (NADPH) (Colon)'	'Colon_o2[m] + Colon_h[m] + Colon_nadph[m] + Colon_3dphb[m] -> Colon_h2o[m] + Colon_nadp[m] + Colon_3dpdhb[m] '	0	1000000	[]	'Ubiquinone synthesis'	'MNXR94865'	''	''
'Colon_3DSPHR'	'3-Dehydrosphinganine Reductase (Colon)'	'Colon_h[c] + Colon_nadph[c] + Colon_3dsphgn[c] -> Colon_nadp[c] + Colon_sphgn[c] '	0	1000000	'2531.1'	'Sphingolipid metabolism'	'MNXR94866'	'R02978'	'1.1.1.102'
'Colon_3HAO'	'3-Hydroxyanthranilate 3, 4-Dioxygenase (Colon)'	'Colon_o2[c] + Colon_3hanthrn[c] -> Colon_h[c] + Colon_cmusa[c] '	0	1000000	'23498.1'	'Tryptophan metabolism'	'MNXR94889'	'R02665'	'1.13.11.6'
'Colon_3HBCOAHLm'	'3-Hydroxyisobutyryl Coenzyme A Hydrolase, Mitochondrial (Colon)'	'Colon_h2o[m] + Colon_3hibutcoa[m] -> Colon_h[m] + Colon_coa[m] + Colon_3hmp[m] '	0	1000000	[]	'Valine, leucine, and isoleucine metabolism'	'MNXR94891'	''	'3.1.2.4'
'Colon_3HLYTCL'	'3-Hydroxy-L-Tyrosine Carboxy-Lyase (Colon)'	'Colon_h[c] + Colon_34dhphe[c] -> Colon_co2[c] + Colon_dopa[c] '	0	1000000	'1644.1'	'Tyrosine metabolism'	'MNXR94896'	''	'4.1.1.28'
'Colon_3M4HDXPAC'	'3-Methoxy-4-Hydroxyphenylacetaldehyde:NAD+ Oxidoreductase (Colon)'	'Colon_h2o[c] + Colon_nad[c] + Colon_3mox4hpac[c] <=> 2 Colon_h[c] + Colon_nadh[c] + Colon_homoval[c] '	-1000000	1000000	'218.1 or 221.1 or 222.1 or 220.1'	'Tyrosine metabolism'	'MNXR94912'	''	'1.2.1.5'
'Colon_3MOBt2im'	'3-Methyl-2-Oxobutanoate Mitochondrial Transport via Proton Symport (Colon)'	'Colon_h[c] + Colon_3mob[c] -> Colon_h[m] + Colon_3mob[m] '	0	1000000	[]	'Transport, mitochondrial'	'MNXR94923'	''	''
'Colon_3MOPt2im'	'3-Methyl-2-Oxopentanoate Mitochondrial Transport via Proton Symport (Colon)'	'Colon_h[c] + Colon_3mop[c] -> Colon_h[m] + Colon_3mop[m] '	0	1000000	[]	'Transport, mitochondrial'	'MNXR94927'	''	''
'Colon_3MOX4HOXPGALDOX'	'3-Methoxy-4-Hydroxyphenylglycolaldehyde:NAD+ Oxidoreductase3-Methoxy-4-Hydroxyphenylglycolaldehyde:NADP+ Oxidoreductase (Colon)'	'Colon_h2o[c] + Colon_nad[c] + Colon_3m4hpga[c] -> 2 Colon_h[c] + Colon_nadh[c] + Colon_3mox4hoxm[c] '	0	1000000	'222.1 or 220.1 or 221.1 or 218.1'	'Tyrosine metabolism'	'MNXR94928'	''	'1.2.1.5'
'Colon_3MOXTYROX'	'3-Methoxytyramine:Oxygen Oxidoreductase (Deaminating) (Colon)'	'Colon_h2o[c] + Colon_o2[c] + Colon_3moxtyr[c] -> Colon_h2o2[c] + Colon_nh4[c] + Colon_3mox4hpac[c] '	0	1000000	'4128.1 or 4129.1'	'Tyrosine metabolism'	'MNXR94931'	'R04890'	'1.4.3.4'
'Colon_3SALAASPm'	'Cysteinesulfinate-Aspartate Mitochondrial Shuttle (Colon)'	'Colon_3sala[m] + Colon_asp_L[c] <=> Colon_3sala[c] + Colon_asp_L[m] '	-1000000	1000000	'10165.1 or 8604.1'	'Transport, mitochondrial'	'MNXR94977'	''	''
'Colon_3SALACBOXL'	'3-Sulfino-L-Alanine Carboxy-Lyase (Colon)'	'2 Colon_h[c] + Colon_3sala[c] -> Colon_co2[c] + Colon_hyptaur[c] '	0	1000000	'51380.1 or 2571.1 or 2572.1 or 2571.2'	'Taurine and hypotaurine metabolism'	''	''	'4.1.1.15'
'Colon_3SALATAi'	'3-Sulfino-Alanine Transaminase (Irreversible)3-Sulfino-Alanine Transaminase (Irreversible), Mitochondrial (Colon)'	'Colon_h[c] + Colon_akg[c] + Colon_3sala[c] -> Colon_glu_L[c] + Colon_3snpyr[c] '	0	1000000	'2805.1'	'Methionine and cysteine metabolism'	'MNXR94980'	''	'2.6.1.1'
'Colon_3SALATAim'	'3-Sulfino-Alanine Transaminase (Irreversible), Mitochondrial (Colon)'	'Colon_h[m] + Colon_akg[m] + Colon_3sala[m] -> Colon_glu_L[m] + Colon_3snpyr[m] '	0	1000000	'2806.1'	'Methionine and cysteine metabolism'	'MNXR94980'	''	'2.6.1.1'
'Colon_3SPYRSP'	'3-Sulfinopyruvate Hydrolase (Spotaneous Reaction)3-Sulfinopyruvate Hydrolase (Spotaneous Reaction), Mitochondrial (Colon)'	'Colon_h2o[c] + Colon_3snpyr[c] -> Colon_h[c] + Colon_pyr[c] + Colon_so3[c] '	0	1000000	[]	'Methionine and cysteine metabolism'	'MNXR94981'	''	'3.13.1.-'
'Colon_3SPYRSPm'	'3-Sulfinopyruvate Hydrolase (Spotaneous Reaction), Mitochondrial (Colon)'	'Colon_h2o[m] + Colon_3snpyr[m] -> Colon_h[m] + Colon_pyr[m] + Colon_so3[m] '	0	1000000	[]	'Methionine and cysteine metabolism'	'MNXR94981'	''	'3.13.1.-'
'Colon_41R1H2MAE12BOOX'	'4-[ (1R)-1-Hydroxy-2- (Methylamino)Ethyl]-1, 2-Benzenediol:Oxygen Oxidoreductase (Deaminating) (Flavin-Containing) (Colon)'	'Colon_h2o[c] + Colon_o2[c] + Colon_adrnl[c] -> Colon_h2o2[c] + Colon_34dhmald[c] + Colon_mma[c] '	0	1000000	'4128.1 or 4129.1'	'Tyrosine metabolism'	'MNXR94987'	''	'1.4.3.4'
'Colon_41R2A1H12BOOX'	'4-[ (1R)-2-Amino-1-Hydroxyethyl]-1, 2-Benzenediol:Oxygen Oxidoreductase (Deaminating) (Flavin-Containing) (Colon)'	'Colon_h2o[c] + Colon_o2[c] + Colon_nrpphr[c] -> Colon_h2o2[c] + Colon_nh4[c] + Colon_34dhmald[c] '	0	1000000	'4128.1 or 4129.1'	'Tyrosine metabolism'	'MNXR94988'	'R02532'	'1.4.3.4'
'Colon_42A12BOOX'	'4- (2-Aminoethyl)-1, 2-Benzenediol:Oxygen Oxidoreductase (Deaminating) (Flavin-Containing) (Colon)'	'Colon_h2o[c] + Colon_o2[c] + Colon_dopa[c] -> Colon_h2o2[c] + Colon_nh4[c] + Colon_34dhpac[c] '	0	1000000	'4129.1 or 8639.1 or 26.1 or 314.2 or 314.1 or 4128.1'	'Tyrosine metabolism'	'MNXR94989'	'R04300'	'1.4.3.21, 1.4.3.4, 1.4.9.2, 1.4.99.4'
'Colon_4ABUTtm'	'4-Aminobutanoate Mitochondrial Transport via Diffusion (Colon)'	'Colon_4abut[c] <=> Colon_4abut[m] '	-1000000	1000000	[]	'Transport, mitochondrial'	'MNXR94993'	''	''
'Colon_4HBZCOAFm'	'4-Hydroxybenzoyl Coenzyme A Formation (Colon)'	'Colon_h2o[m] + Colon_nad[m] + Colon_coa[m] + Colon_coucoa[m] -> Colon_h[m] + Colon_nadh[m] + Colon_4hbzcoa[m] + Colon_accoa[m] '	0	1000000	[]	'Hippurate metabolism'	'MNXR95010'	'R08767'	''
'Colon_4HBZFm'	'4-Hydroxybenzoate Formation (Colon)'	'Colon_h2o[m] + Colon_4hbzcoa[m] -> Colon_h[m] + Colon_coa[m] + Colon_4hbz[m] '	0	1000000	[]	'Ubiquinone synthesis'	'MNXR95011'	'R01301'	'3.1.2.23'
'Colon_4HOXPACDOX_NADP_'	'4-Hydroxyphenylacetaldehyde:NADP+ Oxidoreductase (Colon)'	'Colon_h2o[c] + Colon_nadp[c] + Colon_4hoxpacd[c] <=> 2 Colon_h[c] + Colon_nadph[c] + Colon_4hphac[c] '	-1000000	1000000	'222.1 or 220.1 or 221.1 or 218.1'	'Tyrosine metabolism'	''	''	'1.2.1.5'
'Colon_4MOPt2im'	'4-Methyl-2-Oxopentanoate Mitochondrial Transport via Proton Symport (Colon)'	'Colon_h[c] + Colon_4mop[c] -> Colon_h[m] + Colon_4mop[m] '	0	1000000	[]	'Transport, mitochondrial'	'MNXR95034'	''	''
'Colon_5ADTSTSTERONESULT'	'5Alpha-Dihydrotestosterone Sulfotransferase (Colon)'	'Colon_paps[c] + Colon_5adtststerone[c] -> Colon_h[c] + Colon_pap[c] + Colon_5adtststerones[c] '	0	1000000	'6822.1 or 6818.1'	'Steroid metabolism'	'MNXR95058'	''	''
'Colon_5AOPtm'	'5-Aminolevulinate Mitochondrial Transport (Colon)'	'Colon_5aop[c] <=> Colon_5aop[m] '	-1000000	1000000	[]	'Transport, extracellular'	'MNXR95062'	''	''
'Colon_5FTHFt2'	'5-Formyltetrahydrofolate Transport via Anion Exchange (Colon)'	'Colon_h2o[c] + Colon_5fthf[e] <=> Colon_h2o[e] + Colon_5fthf[c] '	-1000000	1000000	'6573.1 or 6573.2'	'N-glycan synthesis'	''	''	''
'Colon_5HLTDL'	'5-Hydroxy-L-Tryptophan Decarboxy-Lyase (Colon)'	'Colon_h[c] + Colon_5htrp[c] -> Colon_co2[c] + Colon_srtn[c] '	0	1000000	'1644.1'	'Tryptophan metabolism'	'MNXR95078'	''	'4.1.1.28'
'Colon_5HOXINDACTO2OX'	'5-Hydroxyindoleacetaldehyde:Oxygen Oxidoreductase (Colon)'	'Colon_h2o[c] + Colon_o2[c] + Colon_5hoxindact[c] -> Colon_h2o2[c] + Colon_h[c] + Colon_5hoxindoa[c] '	0	1000000	'316.1'	'Tyrosine metabolism'	'MNXR95080'	''	'1.2.3.1'
'Colon_5HOXINOXDA'	'5-Hydroxytryptamine:Oxygen Oxidoreductase (Deaminating) (Flavin-Containing) (Colon)'	'Colon_h2o[c] + Colon_o2[c] + Colon_srtn[c] -> Colon_h2o2[c] + Colon_nh4[c] + Colon_5hoxindact[c] '	0	1000000	'4128.1 or 4129.1'	'Tryptophan metabolism'	'MNXR95082'	'R02908'	'1.4.3.4'
'Colon_5MTHFt'	'''5-Methyltetrahydrofolate Transport via Receptor Binding And Protolysis5-Methyltetrahydrofolate Transport via Anion Exchange5-Met...'' <Preview truncated at 128 characters>'	'Colon_5mthf[e] <=> Colon_5mthf[c] '	-1000000	1000000	'2348.5 or 2348.3 or 2348.1 or 2348.6 or 2352.1 or 2348.4 or 2348.2'	'Transport, extracellular'	'MNXR95088'	''	''
'Colon_5MTHFt2'	'5-Methyltetrahydrofolate Transport via Anion Exchange5-Methyltetrahydrofolate Transport via Anion Antiport (Colon)'	'Colon_h2o[c] + Colon_5mthf[e] <=> Colon_h2o[e] + Colon_5mthf[c] '	-1000000	1000000	'6573.1 or 6573.2'	'Transport, extracellular'	'MNXR95089'	''	''
'Colon_7DHCHSTEROLtr'	'Cholesterol Precursor Intracellular Transport (Colon)'	'Colon_7dhchsterol[r] <=> Colon_7dhchsterol[c] '	-1000000	1000000	[]	'Transport, extracellular'	'MNXR95108'	''	''
'Colon_A4GALTc'	'Lactosylceramide 4-Alpha-Galactosyltransferase (Colon)'	'Colon_galgluside_hs[c] + Colon_udpgal[c] -> Colon_h[c] + Colon_thcrm_hs[c] + Colon_udp[c] '	0	1000000	'53947.1'	'Galactose metabolism'	'MNXR95128'	''	''
'Colon_A4GALTg'	'Lactosylceramide 4-Alpha-Galactosyltransferase (Colon)'	'Colon_galgluside_hs[g] + Colon_udpgal[g] -> Colon_h[g] + Colon_thcrm_hs[g] + Colon_udp[g] '	0	1000000	'53947.1'	'Galactose metabolism'	'MNXR95128'	''	''
'Colon_A4GNT1g'	'Alpha 1, 4-N-Acetylglucosaminyltransferase, Golgi Apparatus (Colon)'	'Colon_T_antigen[g] + Colon_uacgam[g] -> Colon_h[g] + Colon_udp[g] + Colon_gncore1[g] '	0	1000000	'51146.1'	'O-glycan metabolism'	'MNXR95130'	''	''
'Colon_A4GNT2g'	'Alpha 1, 4-N-Acetylglucosaminyltransferase, Golgi Apparatus (Colon)'	'Colon_uacgam[g] + Colon_core2[g] -> Colon_h[g] + Colon_udp[g] + Colon_gncore2[g] '	0	1000000	'51146.1'	'O-glycan metabolism'	'MNXR95131'	''	''
'Colon_AACTOOR'	'Aminoacetone:Oxygen Oxidoreductase (Deaminating) (Flavin-Containing) (Colon)'	'Colon_h2o[c] + Colon_o2[c] + Colon_aact[c] -> Colon_h2o2[c] + Colon_nh4[c] + Colon_mthgxl[c] '	0	1000000	'8639.1'	'Glycine, serine, alanine, and threonine metabolism'	'MNXR95149'	'R02529'	'1.4.3.21, 1.4.3.4, 1.4.3.6'
'Colon_AACTtm'	'Aminoacetone Transport, Mitochondrial (Colon)'	'Colon_aact[m] -> Colon_aact[c] '	0	1000000	[]	'Transport, mitochondrial'	'MNXR95150'	''	''
'Colon_ABO1g'	'Abo Blood Group (Transferase A, Alpha 1-3-N-Acetylgalactosaminyltransferase (Colon)'	'Colon_fucgalacglcgalgluside_hs[g] + Colon_udpacgal[g] -> Colon_h[g] + Colon_udp[g] + Colon_acgalfucgalacglcgalgluside_hs[g] '	0	1000000	'28.1'	'Blood group synthesis'	'MNXR95168'	''	''
'Colon_ABO2g'	'Abo Blood Group (Transferase A, Alpha 1-3-N-Acetylgalactosaminyltransferase (Colon)'	'Colon_udpgal[g] + Colon_fucgalacglcgalgluside_hs[g] -> Colon_h[g] + Colon_udp[g] + Colon_galfucgalacglcgalgluside_hs[g] '	0	1000000	'28.1'	'Blood group synthesis'	'MNXR95170'	''	''
'Colon_ABO3g'	'Abo Blood Group (Transferase A, Alpha 1-3-N-Acetylgalactosaminyltransferase (Colon)'	'Colon_udpgal[g] + Colon_fuc12gal14acglcgalgluside_hs[g] -> Colon_h[g] + Colon_udp[g] + Colon_galfuc12gal14acglcgalgluside_hs[g] '	0	1000000	'28.1'	'Blood group synthesis'	'MNXR95172'	''	''
'Colon_ABO4g'	'Abo Blood Group (Transferase A, Alpha 1-3-N-Acetylgalactosaminyltransferase (Colon)'	'Colon_udpacgal[g] + Colon_fuc12gal14acglcgalgluside_hs[g] -> Colon_h[g] + Colon_udp[g] + Colon_acgalfuc12gal14acglcgalgluside_hs[g] '	0	1000000	'28.1'	'Blood group synthesis'	'MNXR95174'	''	''
'Colon_ABO5g'	'Abo Blood Group (Transferase A, Alpha 1-3-N-Acetylgalactosaminyltransferase (Colon)'	'Colon_udpacgal[g] + Colon_fucgalacgalfuc12gal14acglcgalgluside_hs[g] -> Colon_h[g] + Colon_udp[g] + Colon_acgalfucgalacgalfuc12gal14acglcgalgluside_hs[g] '	0	1000000	'28.1'	'Blood group synthesis'	'MNXR95176'	''	''
'Colon_ABO6g'	'Abo Blood Group (Transferase A, Alpha 1-3-N-Acetylgalactosaminyltransferase (Colon)'	'Colon_udpacgal[g] + Colon_fucgalacglcgal14acglcgalgluside_hs[g] -> Colon_h[g] + Colon_udp[g] + Colon_acgalfucgalacglcgal14acglcgalgluside_hs[g] '	0	1000000	'28.1'	'Blood group synthesis'	'MNXR95178'	''	''
'Colon_ABO7g'	'Abo Blood Group (Transferase A, Alpha 1-3-N-Acetylgalactosaminyltransferase (Colon)'	'Colon_udpacgal[g] + Colon_fucgalacgalfucgalacglcgal14acglcgalgluside_hs[g] -> Colon_h[g] + Colon_udp[g] + Colon_acgalfucgalacgalfucgalacglcgal14acglcgalgluside_hs[g] '	0	1000000	'28.1'	'Blood group synthesis'	'MNXR95180'	''	''
'Colon_ABO8g'	'Abo Blood Group (Transferase A, Alpha 1-3-N-Acetylgalactosaminyltransferase (Colon)'	'Colon_udpgal[g] + Colon_fucgalacglcgal14acglcgalgluside_hs[g] -> Colon_h[g] + Colon_udp[g] + Colon_galfucgalacglcgal14acglcgalgluside_hs[g] '	0	1000000	'28.1'	'Blood group synthesis'	'MNXR95182'	''	''
'Colon_ABO9g'	'Abo Blood Group (Transferase A, Alpha 1-3-N-Acetylgalactosaminyltransferase (Colon)'	'2 Colon_udpgal[g] + Colon_fucfucgalacglcgalacglcgal14acglcgalgluside_hs[g] -> 2 Colon_h[g] + 2 Colon_udp[g] + Colon_galgalfucfucgalacglcgalacglcgal14acglcgalgluside_hs[g] '	0	1000000	'28.1'	'Blood group synthesis'	'MNXR95184'	''	''
'Colon_ABTArm'	'4-Aminobutyrate Transaminase, Reversible, Mitochondrial (Colon)'	'Colon_akg[m] + Colon_4abut[m] <=> Colon_glu_L[m] + Colon_sucsal[m] '	-1000000	1000000	'18.1 or 18.2'	'Glutamate metabolism'	'MNXR95186'	'R01648'	'2.6.1.19'
'Colon_ABTD'	'L-Arabinitol 4-DehydrogenaseL-Arabinitol 4-Dehydrogenase (Colon)'	'Colon_nad[c] + Colon_abt[c] <=> Colon_h[c] + Colon_nadh[c] + Colon_xylu_L[c] '	-1000000	1000000	[]	'Pentose phosphate pathway'	'MNXR95187'	'R01903'	'1.1.1.12'
'Colon_ACACT10m'	'Acetyl Coenzyme A C-Acetyltransferase, Mitochondrial (Colon)'	'Colon_coa[m] + Colon_2maacoa[m] <=> Colon_accoa[m] + Colon_ppcoa[m] '	-1000000	1000000	'38.1 or 3032.1 or 10449.1'	'Valine, leucine, and isoleucine metabolism'	'MNXR95195'	'R00927'	'2.3.1.16, 2.3.1.9'
'Colon_ACACT1rm'	'Acetyl Coenzyme A C-Acetyltransferase, Mitochondrial (Colon)'	'2 Colon_accoa[m] -> Colon_coa[m] + Colon_aacoa[m] '	0	1000000	'(3030.1 and 3032.1) or 38.1'	'Tryptophan metabolism'	''	''	'2.3.1.9'
'Colon_ACACT1x'	'Acetyl Coenzyme A C-Acetyltransferase, Mitochondrial (Colon)'	'2 Colon_accoa[x] -> Colon_coa[x] + Colon_aacoa[x] '	0	1000000	'39.1'	'Cholesterol metabolism'	'MNXR95194'	'R00238'	'2.3.1.9'
'Colon_ACACt2m'	'Acetoacetate Mitochondrial Transport via H+ Symport (Colon)'	'Colon_h[c] + Colon_acac[c] <=> Colon_h[m] + Colon_acac[m] '	-1000000	1000000	'6566.1'	'Transport, extracellular'	'MNXR95207'	''	''
'Colon_ACACT4p'	'Acetyl Coenzyme A C-Acetyltransferase (Octanoyl Coenzyme A), Peroxisomal (Colon)'	'Colon_coa[x] + Colon_3odcoa[x] -> Colon_accoa[x] + Colon_occoa[x] '	0	1000000	'30.1'	'Fatty acid oxidation'	'MNXR95198'	'R03778'	'2.3.1.16, 2.3.1.9'
'Colon_ACACT5p'	'Acetyl Coenzyme A C-Acyltransferase (Decanoyl Coenzyme A), Peroxisomal (Colon)'	'Colon_coa[x] + Colon_3oddcoa[x] -> Colon_accoa[x] + Colon_dcacoa[x] '	0	1000000	'30.1'	'Fatty acid oxidation'	'MNXR95199'	''	'2.3.1.9'
'Colon_ACACT6p'	'Acetyl Coenzyme A C-Acetyltransferase (Dodecanoyl), Peroxisomal (Colon)'	'Colon_coa[x] + Colon_3otdcoa[x] -> Colon_accoa[x] + Colon_ddcacoa[x] '	0	1000000	'30.1'	'Fatty acid oxidation'	'MNXR95201'	'R03858'	'2.3.1.16, 2.3.1.9'
'Colon_ACACT7p'	'Acetyl Coenzyme A Acyltransferase (Tetradecanoyl Coenzyme A), Peroxisomal (Colon)'	'Colon_coa[x] + Colon_3ohdcoa[x] -> Colon_accoa[x] + Colon_tdcoa[x] '	0	1000000	'30.1'	'Fatty acid oxidation'	'MNXR95203'	'R03991'	'2.3.1.155, 2.3.1.16, 2.3.1.9'
'Colon_ACACtx'	'Acetoacetate Intracellular Transport Unknown Mechanism (Colon)'	'Colon_acac[c] <=> Colon_acac[x] '	-1000000	1000000	[]	'Transport, peroxisomal'	'MNXR95208'	''	''
'Colon_ACALDtm'	'Acetaldehyde Mitochondrial Diffusion (Colon)'	'Colon_acald[m] <=> Colon_acald[c] '	-1000000	1000000	[]	'Transport, extracellular'	'MNXR95212'	''	''
'Colon_ACALDtx'	'Acetaldehyde Peroxisomal Diffusion (Colon)'	'Colon_acald[x] <=> Colon_acald[c] '	-1000000	1000000	[]	'Transport, extracellular'	'MNXR95212'	''	''
'Colon_ACCOACm'	'Acetyl Coenzyme A Carboxylase, Beta Isoform (Colon)'	'Colon_accoa[m] + Colon_atp[m] + Colon_hco3[m] -> Colon_h[m] + Colon_adp[m] + Colon_pi[m] + Colon_malcoa[m] '	0	1000000	'32.1'	'Fatty acid oxidation'	''	''	'6.4.1.2'
'Colon_ACCOAgt'	'Acetyl Coenzyme A Transport (Colon)'	'Colon_accoa[c] <=> Colon_accoa[g] '	-1000000	1000000	'9197.1'	'Transport, extracellular'	'MNXR95223'	''	''
'Colon_ACCOAtr'	'Acetyl Coenzyme A Transport (Colon)'	'Colon_accoa[c] <=> Colon_accoa[r] '	-1000000	1000000	'9197.1'	'Transport, endoplasmic reticular'	'MNXR95223'	''	''
'Colon_ACETONEt2'	'Acetone Transport via Proton SymportAcetone Mitochondrial Transport via Proton Symport (Colon)'	'Colon_h[e] + Colon_acetone[e] <=> Colon_h[c] + Colon_acetone[c] '	-1000000	1000000	'6566.1 or 9123.1 or 9194.1'	'Transport, extracellular'	'MNXR95230'	''	''
'Colon_ACETONEt2m'	'Acetone Mitochondrial Transport via Proton Symport (Colon)'	'Colon_h[c] + Colon_acetone[c] <=> Colon_h[m] + Colon_acetone[m] '	-1000000	1000000	'6566.1'	'Transport, mitochondrial'	'MNXR95230'	''	''
'Colon_ACGALFUCGALACGALFUC12GAL14ACGLCGALGLUSIDEtg'	'Blood Group Intracellular Transport (Colon)'	'Colon_acgalfucgalacgalfuc12gal14acglcgalgluside_hs[g] <=> Colon_acgalfucgalacgalfuc12gal14acglcgalgluside_hs[c] '	-1000000	1000000	[]	'Transport, extracellular'	'MNXR95237'	''	''
'Colon_ACGALFUCGALACGALFUCGALACGLCGAL14ACGLCGALGLUSIDEtg'	'Blood Group Intracellular Transport (Colon)'	'Colon_acgalfucgalacgalfucgalacglcgal14acglcgalgluside_hs[g] <=> Colon_acgalfucgalacgalfucgalacglcgal14acglcgalgluside_hs[c] '	-1000000	1000000	[]	'Transport, extracellular'	'MNXR95239'	''	''
'Colon_ACGALK'	'N-Acetylgalactosamine KinaseN-Acetylgalactosamine Kinase (ITP) (Colon)'	'Colon_atp[c] + Colon_acgal[c] -> Colon_h[c] + Colon_adp[c] + Colon_acgal1p[c] '	0	1000000	[]	'Galactose metabolism'	'MNXR95241'	'R08967'	'2.7.1.157, 2.7.1.162'
'Colon_ACGALtlg'	'N-Acetyl-Galactosamine Intracellular Transport (Colon)'	'Colon_acgal[g] <=> Colon_acgal[c] '	-1000000	1000000	[]	'Transport, golgi apparatus'	'MNXR95244'	''	''
'Colon_ACGALtly'	'N-Acetyl-Galactosamine Lysosomal Efflux (Colon)'	'Colon_acgal[l] -> Colon_acgal[c] '	0	1000000	[]	'Transport, lysosomal'	'MNXR95244'	''	''
'Colon_ACGAM6PSi'	'N-Acetylglucosamine-6-Phosphate Synthase (Colon)'	'Colon_accoa[c] + Colon_gam6p[c] -> Colon_h[c] + Colon_coa[c] + Colon_acgam6p[c] '	0	1000000	'64841.1'	'Aminosugar metabolism'	'MNXR81464'	''	'2.3.1.4'
'Colon_ACGAMPM'	'Phosphoacetylglucosamine Mutase (Colon)'	'Colon_acgam6p[c] <=> Colon_acgam1p[c] '	-1000000	1000000	'5238.1'	'Aminosugar metabolism'	'MNXR95250'	''	'5.4.2.3'
'Colon_ACGAMtly'	'N-Acetyl-Glucosamine Lysosomal Efflux (Colon)'	'Colon_acgam[l] -> Colon_acgam[c] '	0	1000000	[]	'Transport, lysosomal'	'MNXR95252'	''	''
'Colon_ACGBGBSIDEtg'	'Acgbgbside Hs Intracellular Transport (Colon)'	'Colon_acgbgbside_hs[c] <=> Colon_acgbgbside_hs[g] '	-1000000	1000000	[]	'Transport, golgi apparatus'	'MNXR95254'	''	''
'Colon_ACGBGBSIDEtl'	'Acgbgbside Hs Intracellular Transport (Colon)'	'Colon_acgbgbside_hs[c] <=> Colon_acgbgbside_hs[l] '	-1000000	1000000	[]	'Transport, lysosomal'	'MNXR95254'	''	''
'Colon_ACHEe'	'Acetylcholinesterase (Colon)'	'Colon_h2o[e] + Colon_ach[e] -> Colon_h[e] + Colon_ac[e] + Colon_chol[e] '	0	1000000	'43.1 or 43.2'	'Glycerophospholipid metabolism'	'MNXR95261'	'R01026'	'3.1.1.7, 3.1.1.8'
'Colon_ACITL'	'ATP-Citrate Lyase (Colon)'	'Colon_atp[c] + Colon_coa[c] + Colon_cit[c] -> Colon_adp[c] + Colon_pi[c] + Colon_accoa[c] + Colon_oaa[c] '	0	1000000	'47.1 or 47.2'	'Citric acid cycle'	'MNXR95268'	'R00352'	'2.3.3.8, 4.1.3.6'
'Colon_ACNAM9PL'	'''N-Acetylneuraminate 9-Phosphate Pyruvate-Lyase (Pyruvate-Phosphorylating)N-Acetylneuraminate 9-Phosphate Pyruvate-Lyase (Pyruvat...'' <Preview truncated at 128 characters>'	'Colon_h2o[c] + Colon_acmanap[c] + Colon_pep[c] -> Colon_pi[c] + Colon_acnamp[c] '	0	1000000	'54187.1'	'Aminosugar metabolism'	'MNXR95288'	''	'2.5.1.57'
'Colon_ACNAM9PL2'	'N-Acetylneuraminate 9-Phosphate Pyruvate-Lyase (Pyruvate-Phosphorylating) (Colon)'	'Colon_h2o[c] + Colon_pep[c] + Colon_man6p[c] -> Colon_pi[c] + Colon_kdnp[c] '	0	1000000	'54187.1'	'Aminosugar metabolism'	'MNXR95289'	''	''
'Colon_ACNAMlt'	'N-Acetylneuraminate Transport into Lysososme (Colon)'	'Colon_h[c] + Colon_acnam[c] <=> Colon_h[l] + Colon_acnam[l] '	-1000000	1000000	'26503.1'	'Transport, lysosomal'	'MNXR95291'	''	''
'Colon_ACNAMPH'	'N-Acetylneuraminate 9-Phosphate Phosphohydrolase (Colon)'	'Colon_h2o[c] + Colon_acnamp[c] -> Colon_pi[c] + Colon_acnam[c] '	0	1000000	'140838.1 or 54.1 or 51205.1 '	'Aminosugar metabolism'	'MNXR95290'	''	'3.1.3.29'
'Colon_ACNAMtn'	'N-Acetylneuraminate Nuclear Import (Colon)'	'Colon_acnam[c] -> Colon_acnam[n] '	0	1000000	[]	'Transport, nuclear'	'MNXR95292'	''	''
'Colon_ACNGALACGLCGAL14ACGLCGALGLUSIDEtg'	'Blood Group Intracellular Transport (Colon)'	'Colon_acngalacglcgal14acglcgalgluside_hs[g] <=> Colon_acngalacglcgal14acglcgalgluside_hs[c] '	-1000000	1000000	[]	'Transport, extracellular'	'MNXR95293'	''	''
'Colon_ACNMLr'	'N-Acetylneuraminate Lyase (Reversible) (Colon)'	'Colon_acnam[c] <=> Colon_pyr[c] + Colon_acmana[c] '	-1000000	1000000	[]	'Aminosugar metabolism'	''	''	'4.1.3.3'
'Colon_ACOAD10m'	'Acyl Coenzyme A Dehydrogenase (2-Methylbutanoyl Coenzyme A), Mitochondrial (Colon)'	'Colon_2mbcoa[m] + Colon_fad[m] -> Colon_2mb2coa[m] + Colon_fadh2[m] '	0	1000000	'36.1 or 34.1'	'Valine, leucine, and isoleucine metabolism'	'MNXR95306'	''	'1.3.99.3'
'Colon_ACOAD1fm'	'Acyl Coenzyme A Dehydrogenase (Butanoyl Coenzyme A), Mitochondrial (Colon)'	'Colon_fad[m] + Colon_btcoa[m] -> Colon_b2coa[m] + Colon_fadh2[m] '	0	1000000	'80724.1 or 36.1 or 35.1 or 34.1 or 84129.1 or 27034.1 or 28976.1'	'Butanoate metabolism'	'MNXR95302'	'R01175'	'1.3.3.6, 1.3.8.1, 1.3.8.7, 1.3.99.-, 1.3.99.3'
'Colon_ACOAD8m'	'Acyl Coenzyme A Dehydrogenase (Isovaleryl Coenzyme A), Mitochondrial (Colon)'	'Colon_fad[m] + Colon_ivcoa[m] -> Colon_fadh2[m] + Colon_3mb2coa[m] '	0	1000000	'3712.1'	'Valine, leucine, and isoleucine metabolism'	'MNXR95318'	'R04095'	'1.3.8.4, 1.3.8.7, 1.3.99.10'
'Colon_ACOAHi'	'Acetyl Coenzyme A Hydrolase (Colon)'	'Colon_h2o[c] + Colon_accoa[c] -> Colon_h[c] + Colon_coa[c] + Colon_ac[c] '	0	1000000	'134526.1'	'Pyruvate metabolism'	''	''	'3.1.2.1'
'Colon_ACOAO7p'	'Acyl Coenzyme A Oxidase (Hexadecanoyl Coenzyme A), Peroxisomal (Colon)'	'Colon_pmtcoa[x] + Colon_o2[x] -> Colon_h2o2[x] + Colon_hdd2coa[x] '	0	1000000	'51.1 or 51.2'	'Fatty acid oxidation'	'MNXR95367'	''	''
'Colon_ACONTm'	'Aconitate Hydratase (Colon)'	'Colon_cit[m] <=> Colon_icit[m] '	-1000000	1000000	'50.1 or 48.1'	'Citric acid cycle'	'MNXR95384'	'R01324'	'4.2.1.3'
'Colon_ACP1_FMN_'	'Acid Phosphatase (FMN) (Colon)'	'Colon_h2o[c] + Colon_fmn[c] -> Colon_pi[c] + Colon_ribflv[c] '	0	1000000	'52.1 or 52.3 or 52.2 or 55.1 or 51205.1 or 54.1'	'Vitamin B2 metabolism'	'MNXR68280'	''	'3.1.3.2'
'Colon_ACRNtm'	'O-Acetylcarnintine Transport into Mitochondria via Diffusion (Colon)'	'Colon_acrn[c] <=> Colon_acrn[m] '	-1000000	1000000	'788.1'	'Transport, extracellular'	'MNXR95412'	''	''
'Colon_ACS2'	'Acetyl Coenzyme A Synthase (Propionate) (Colon)'	'Colon_atp[c] + Colon_coa[c] + Colon_ppa[c] -> Colon_amp[c] + Colon_ppi[c] + Colon_ppcoa[c] '	0	1000000	'55902.1 or 65985.1 or 55902.2'	'Glycolysis/gluconeogenesis'	'MNXR95222'	''	'6.2.1.17'
'Colon_ACt2m'	'Acetate Mitochondrial Transport via Proton Symport (Colon)'	'Colon_h[c] + Colon_ac[c] <=> Colon_h[m] + Colon_ac[m] '	-1000000	1000000	[]	'Transport, mitochondrial'	'MNXR95429'	''	''
'Colon_ACtg'	'Acetate Transport, Golgi Apparatus (Colon)'	'Colon_ac[c] <=> Colon_ac[g] '	-1000000	1000000	[]	'Transport, golgi apparatus'	'MNXR95431'	''	''
'Colon_ACTNMO'	'Acetone Monooxygenase (Colon)'	'Colon_o2[c] + Colon_h[c] + Colon_nadph[c] + Colon_acetone[c] -> Colon_h2o[c] + Colon_nadp[c] + Colon_acetol[c] '	0	1000000	'1571.1'	'Pyruvate metabolism'	'MNXR95423'	''	''
'Colon_ADCim'	'Acetoacetate Decarboxylation (Irreversible), Mitochondrial (Colon)'	'Colon_h[m] + Colon_acac[m] -> Colon_co2[m] + Colon_acetone[m] '	0	1000000	[]	'Propanoate metabolism'	'MNXR95442'	'R01366'	'4.1.1.4'
'Colon_ADEt'	'Adenine Reversible Transport, Cytosol (Colon)'	'Colon_ade[e] <=> Colon_ade[c] '	-1000000	1000000	'3177.1'	'Transport, extracellular'	'MNXR95445'	''	''
'Colon_ADK1m'	'Adenylate Kinase, Mitochondrial (Colon)'	'Colon_atp[m] + Colon_amp[m] <=> 2 Colon_adp[m] '	-1000000	1000000	'205.3 or 205.1 or 204.1 or 204.3 or 204.2 or 205.2'	'Nucleotide interconversion'	'MNXR95450'	'R00127'	'2.7.4.3'
'Colon_ADK3m'	'Adentylate Kinase (GTP) (Colon)'	'Colon_amp[m] + Colon_gtp[m] <=> Colon_adp[m] + Colon_gdp[m] '	-1000000	1000000	'50808.1'	'Nucleotide interconversion'	'MNXR95452'	''	'2.7.4.10, 2.7.4.4'
'Colon_ADKd'	'Adenylate Kinase (D Form) (Colon)'	'Colon_damp[c] + Colon_datp[c] <=> 2 Colon_dadp[c] '	-1000000	1000000	'26289.2 or 26289.1'	'Nucleotide interconversion'	'MNXR95454'	''	''
'Colon_ADMDC'	'Adenosylmethionine Decarboxylase (Colon)'	'Colon_h[c] + Colon_amet[c] -> Colon_co2[c] + Colon_ametam[c] '	0	1000000	'262.1'	'Arginine and proline metabolism'	'MNXR95455'	'R00178'	'4.1.1.50'
'Colon_ADNCYC'	'Adenylate Cyclase (Colon)'	'Colon_atp[c] -> Colon_ppi[c] + Colon_camp[c] '	0	1000000	'112.1 or 55811.1 or 109.1 or 112.2 or 114.1 or 108.1 or 113.1 or 107.1 or 196883.1 or 115.1 or 111.1'	'Nucleotide interconversion'	'MNXR95444'	'R00089'	'4.6.1.1'
'Colon_ADNK1m'	'Adenosine Kinase, Mitochondrial (Colon)'	'Colon_atp[m] + Colon_adn[m] -> Colon_h[m] + Colon_adp[m] + Colon_amp[m] '	0	1000000	[]	'Nucleotide interconversion'	'MNXR95456'	'R00185'	'2.7.1.20, 2.7.1.74'
'Colon_ADNt'	'''Adenosine Faciliated Transport in CytosolAdenosine Transport (Na/Adn Symport)Adenosine Faciliated Transport from LysosomeAdenosi...'' <Preview truncated at 128 characters>'	'Colon_adn[e] <=> Colon_adn[c] '	-1000000	1000000	'3177.1 or 2030.1'	'Transport, extracellular'	'MNXR95460'	''	''
'Colon_ADNt4'	'Adenosine Transport (Na/Adn Symport) (Colon)'	'Colon_na1[e] + Colon_adn[e] -> Colon_na1[c] + Colon_adn[c] '	0	1000000	'9154.2 or 9154.1 or 64078.1 or 9153.1'	'Transport, extracellular'	'MNXR95462'	''	''
'Colon_ADNtl'	'Adenosine Faciliated Transport from Lysosome (Colon)'	'Colon_adn[l] <=> Colon_adn[c] '	-1000000	1000000	'55315.1'	'Transport, lysosomal'	'MNXR95460'	''	''
'Colon_ADNtm'	'Adenosine Faciliated Transport in Mitochondria (Colon)'	'Colon_adn[c] <=> Colon_adn[m] '	-1000000	1000000	'2030.1'	'Transport, mitochondrial'	'MNXR95460'	''	''
'Colon_ADRNCOAtx'	'Fatty Acid Intracellular Transport (Colon)'	'Colon_adrncoa[c] <=> Colon_adrncoa[x] '	-1000000	1000000	[]	'Transport, peroxisomal'	'MNXR95485'	''	''
'Colon_ADRNCPT1'	'Carnitine O-Palmitoyltransferase (Colon)'	'Colon_adrncoa[c] + Colon_crn[c] <=> Colon_coa[c] + Colon_adrncrn[c] '	-1000000	1000000	'1375.1 or 1375.3 or 1375.4 or 126129.1 or 1374.1 or 1375.2'	'Fatty acid oxidation'	'MNXR95486'	''	''
'Colon_ADRNCPT2'	'Carnitine Transferase (Colon)'	'Colon_coa[m] + Colon_adrncrn[m] <=> Colon_adrncoa[m] + Colon_crn[m] '	-1000000	1000000	'1376.1'	'Fatty acid oxidation'	'MNXR95486'	''	''
'Colon_ADRNCRNt'	'Transport into the Mitochondria (Carnitine) (Colon)'	'Colon_adrncrn[c] <=> Colon_adrncrn[m] '	-1000000	1000000	'788.1 or 788.1'	'Transport, extracellular'	'MNXR95487'	''	''
'Colon_ADRNt'	'Fatty Acid Transport via Diffusion (Colon)'	'Colon_adrn[e] <=> Colon_adrn[c] '	-1000000	1000000	[]	'Transport, extracellular'	'MNXR95490'	''	''
'Colon_ADSK'	'Adenylyl-Sulfate Kinase (Colon)'	'Colon_atp[c] + Colon_aps[c] -> Colon_h[c] + Colon_adp[c] + Colon_paps[c] '	0	1000000	'9060.1 or 9061.1'	'Nucleotide interconversion'	'MNXR95159'	'R00509'	'2.7.1.25'
'Colon_ADSL1'	'Adenylosuccinate Lyase (Colon)'	'Colon_dcamp[c] -> Colon_amp[c] + Colon_fum[c] '	0	1000000	'158.1 or 158.2'	'Nucleotide interconversion'	''	''	'4.3.2.2'
'Colon_ADSL2'	'Adenylosuccinate Lyase (Colon)'	'Colon_25aics[c] -> Colon_fum[c] + Colon_aicar[c] '	0	1000000	'158.1 or 158.2'	'Purine synthesis'	''	''	'4.3.2.2'
'Colon_AG13T16g'	'N-Acetyllactosaminide Beta-1, 3-N-Acetylglucosaminyltransferase, Golgi Apparatus (Colon)'	'Colon_uacgam[g] + Colon_ksii_core4_pre2[g] -> Colon_h[g] + Colon_udp[g] + Colon_ksii_core4_pre3[g] '	0	1000000	'79369.1 or 10678.1 or 11041.1 or 146712.1 or 374907.1 or 93010.1 or 374907.2 or 10678.2 or 10331.1'	'Keratan sulfate synthesis'	'MNXR95512'	''	''
'Colon_AG13T17g'	'N-Acetyllactosaminide Beta-1, 3-N-Acetylglucosaminyltransferase, Golgi Apparatus (Colon)'	'Colon_uacgam[g] + Colon_ksii_core4_pre4[g] -> Colon_h[g] + Colon_udp[g] + Colon_ksii_core4_pre5[g] '	0	1000000	'10678.2 or 11041.1 or 10678.1 or 374907.2 or 93010.1 or 374907.1 or 146712.1 or 79369.1 or 10331.1'	'Keratan sulfate synthesis'	'MNXR95513'	''	''
'Colon_AG13T18g'	'N-Acetyllactosaminide Beta-1, 3-N-Acetylglucosaminyltransferase, Golgi Apparatus (Colon)'	'Colon_uacgam[g] + Colon_ksii_core4_pre7[g] -> Colon_h[g] + Colon_udp[g] + Colon_ksii_core4_pre8[g] '	0	1000000	'10678.2 or 11041.1 or 10678.1 or 374907.2 or 93010.1 or 374907.1 or 146712.1 or 79369.1 or 10331.1'	'Keratan sulfate synthesis'	'MNXR95514'	''	''
'Colon_AG13T1g'	'N-Acetyllactosaminide Beta-1, 3-N-Acetylglucosaminyltransferase, Golgi Apparatus (Colon)'	'Colon_uacgam[g] + Colon_ksii_core2_pre2[g] -> Colon_h[g] + Colon_udp[g] + Colon_ksii_core2_pre3[g] '	0	1000000	'11041.1 or 10678.1 or 93010.1 or 374907.2 or 374907.1 or 146712.1 or 10331.1 or 10678.2 or 79369.1'	'Keratan sulfate synthesis'	'MNXR95515'	''	''
'Colon_AG13T2g'	'N-Acetyllactosaminide Beta-1, 3-N-Acetylglucosaminyltransferase, Golgi Apparatus (Colon)'	'Colon_uacgam[g] + Colon_ksii_core2_pre4[g] -> Colon_h[g] + Colon_udp[g] + Colon_ksii_core2_pre5[g] '	0	1000000	'79369.1 or 374907.1 or 11041.1 or 146712.1 or 374907.2 or 93010.1 or 10331.1 or 10678.1 or 10678.2'	'Keratan sulfate synthesis'	'MNXR95516'	''	''
'Colon_AG13T3g'	'N-Acetyllactosaminide Beta-1, 3-N-Acetylglucosaminyltransferase, Golgi Apparatus (Colon)'	'Colon_uacgam[g] + Colon_ksii_core2_pre7[g] -> Colon_h[g] + Colon_udp[g] + Colon_ksii_core2_pre8[g] '	0	1000000	'10331.1 or 11041.1 or 374907.2 or 10678.1 or 79369.1 or 374907.1 or 10678.2 or 93010.1 or 146712.1'	'Keratan sulfate synthesis'	'MNXR95517'	''	''
'Colon_AGMTm'	'Agmatinase, Mitochondrial (Colon)'	'Colon_h2o[m] + Colon_agm[m] -> Colon_ptrc[m] + Colon_urea[m] '	0	1000000	'79814.1'	'Arginine and proline metabolism'	'MNXR95554'	'R01157'	'3.5.3.11'
'Colon_AGPAT1'	'1-Acylglycerol-3-Phosphate O-Acyltransferase 1 (Colon)'	'2 Colon_h[c] + Colon_Rtotal2coa[c] + Colon_alpa_hs[c] -> Colon_coa[c] + Colon_pa_hs[c] '	0	1000000	'10555.1 or 137964.1 or 56895.1 or 56894.2 or 56894.1 or 55326.1 or 10554.1 or 129642.1'	'Triacylglycerol synthesis'	''	''	'2.3.1.51'
'Colon_AGTim'	'Alanine-Glyoxylate Transaminase (Irreversible), Mitochondrial (Colon)'	'Colon_ala_L[m] + Colon_glx[m] -> Colon_pyr[m] + Colon_gly[m] '	0	1000000	'64902.1 or 64850.1'	'Alanine and aspartate metabolism'	'MNXR95618'	'R00369'	'2.6.1.44'
'Colon_AIRCr'	'Phosphoribosylaminoimidazole Carboxylase (Colon)'	'Colon_co2[c] + Colon_air[c] <=> Colon_h[c] + Colon_5aizc[c] '	-1000000	1000000	'10606.1'	'Purine synthesis'	'MNXR95646'	''	'4.1.1.21'
'Colon_AKGDm'	'2-Oxoglutarate Dehydrogenase (Colon)'	'Colon_akg[m] + Colon_nad[m] + Colon_coa[m] -> Colon_nadh[m] + Colon_co2[m] + Colon_succoa[m] '	0	1000000	'(4967.2 and 1738.1 and 8050.1 and 1743.1) or (4967.1 and 1738.1 and 8050.1 and 1743.1)'	'Citric acid cycle'	'MNXR95655'	'R08549'	'1.2.1.52, 1.2.4.2, 1.8.1.4, 2.3.1.61'
'Colon_AKGMALtm'	'Alpha-Ketoglutarate/Malate Transporter (Colon)'	'Colon_akg[m] + Colon_mal_L[c] <=> Colon_akg[c] + Colon_mal_L[m] '	-1000000	1000000	'8402.1 or 1468.1'	'Transport, mitochondrial'	'MNXR95659'	''	''
'Colon_AKR1C42'	'Aldo-Keto Reductase Family 1, Member C4 (Chlordecone Reductase (Colon)'	'Colon_h[c] + Colon_nadh[c] + Colon_xoldioloneh[c] -> Colon_nad[c] + Colon_xoltriol[c] '	0	1000000	'1109.1'	'Bile acid synthesis'	'MNXR95669'	''	'1.1.1.50'
'Colon_AKR1D'	'''Aldo-Keto Reductase Family 1, Member D1 (Delta 4-3-Ketosteroid-5-Beta-Reductase)Aldo-Keto Reductase Family 1, Member D1 (Delta 4...'' <Preview truncated at 128 characters>'	'Colon_h[c] + Colon_nadph[c] + Colon_xol7aone[c] -> Colon_nadp[c] + Colon_xol7ah[c] '	0	1000000	'6718.1'	'Bile acid synthesis'	'MNXR95670'	''	'1.3.99.6'
'Colon_AKR1D2'	'Aldo-Keto Reductase Family 1, Member D1 (Delta 4-3-Ketosteroid-5-Beta-Reductase) (Colon)'	'Colon_h[c] + Colon_nadph[c] + Colon_xoldiolone[c] -> Colon_nadp[c] + Colon_xoldioloneh[c] '	0	1000000	'6718.1'	'Bile acid synthesis'	'MNXR95671'	''	'1.3.99.6'
'Colon_ALAASNNaEx'	'L-Alanine/L-Asparagine Na-Dependent Exchange (Ala-L In) (Colon)'	'Colon_na1[e] + Colon_ala_L[e] + Colon_asn_L[c] -> Colon_na1[c] + Colon_ala_L[c] + Colon_asn_L[e] '	0	1000000	'6510.1'	'Transport, extracellular'	'MNXR95680'	''	''
'Colon_ALACYSNaEx'	'L-Alanine/L-Cysteine Na-Dependent Exchange (Ala-L In) (Colon)'	'Colon_na1[e] + Colon_ala_L[e] + Colon_cys_L[c] -> Colon_na1[c] + Colon_ala_L[c] + Colon_cys_L[e] '	0	1000000	'6509.1 or 6510.1'	'Transport, extracellular'	'MNXR95683'	''	''
'Colon_ALADGLNexR'	'L-Alanine/Glutamine Reversible Antiport (Colon)'	'Colon_ala_D[e] + Colon_gln_L[c] <=> Colon_ala_D[c] + Colon_gln_L[e] '	-1000000	1000000	'56301.1 and 6520.1'	'Transport, extracellular'	'MNXR95685'	''	''
'Colon_ALADGLYexR'	'D-Alanine/Glycine Reversible Antiport (Colon)'	'Colon_ala_D[e] + Colon_gly[c] <=> Colon_ala_D[c] + Colon_gly[e] '	-1000000	1000000	'56301.1 and 6520.1'	'Transport, extracellular'	'MNXR95686'	''	''
'Colon_ALAGLNexR'	'L-Alanine/Glutamine Reversible Antiport (Colon)'	'Colon_ala_L[e] + Colon_gln_L[c] <=> Colon_ala_L[c] + Colon_gln_L[e] '	-1000000	1000000	'6520.1 and 56301.1'	'Transport, extracellular'	'MNXR95689'	''	''
'Colon_ALAGLNNaEx'	'L-Alanine/L-Glutamine Na-Dependent Exchange (Ala-L In) (Colon)'	'Colon_na1[e] + Colon_ala_L[e] + Colon_gln_L[c] -> Colon_na1[c] + Colon_ala_L[c] + Colon_gln_L[e] '	0	1000000	'6510.1'	'Transport, extracellular'	'MNXR95688'	''	''
'Colon_ALAGLYexR'	'L-Alanine/Glycine Reversible Antiport (Colon)'	'Colon_ala_L[e] + Colon_gly[c] <=> Colon_ala_L[c] + Colon_gly[e] '	-1000000	1000000	'56301.1 and 6520.1'	'Transport, extracellular'	'MNXR95691'	''	''
'Colon_ALASERNaEx'	'L-Alanine/L-Serine Na-Dependent Exchange (Ala-L In) (Colon)'	'Colon_na1[e] + Colon_ala_L[e] + Colon_ser_L[c] -> Colon_na1[c] + Colon_ala_L[c] + Colon_ser_L[e] '	0	1000000	'6509.1 or 6510.1'	'Transport, extracellular'	'MNXR95694'	''	''
'Colon_ALASm'	'5-Aminolevulinate Synthase (Colon)'	'Colon_h[m] + Colon_gly[m] + Colon_succoa[m] -> Colon_coa[m] + Colon_co2[m] + Colon_5aop[m] '	0	1000000	'212.1 or 23464.1 or 211.2 or 211.1'	'Glycine, serine, alanine, and threonine metabolism'	'MNXR95695'	'R00830'	'2.3.1.37'
'Colon_ALAt4'	'Alanine-Sodium Symporter (Colon)'	'Colon_na1[e] + Colon_ala_L[e] -> Colon_na1[c] + Colon_ala_L[c] '	0	1000000	'54407.1 or 6542.1 or 11254.1 or 6541.1 or 81539.1 or 55089.1 or 84889.1 or (340024.1 and 57393.1) or (340024.1 and 59272.1)'	'Transport, extracellular'	'MNXR95692'	''	''
'Colon_ALATA_L'	'L-Alanine Transaminase (Colon)'	'Colon_akg[c] + Colon_ala_L[c] <=> Colon_pyr[c] + Colon_glu_L[c] '	-1000000	1000000	'2875.1 or 84706.1'	'Glutamate metabolism'	'MNXR95698'	'R00258'	'2.6.1.2'
'Colon_ALATHRNaEx'	'L-Alanine/L-Threonine Na-Dependent Exchange (Ala-L In) (Colon)'	'Colon_na1[e] + Colon_ala_L[e] + Colon_thr_L[c] -> Colon_na1[c] + Colon_ala_L[c] + Colon_thr_L[e] '	0	1000000	'6509.1 or 6510.1'	'Transport, extracellular'	'MNXR95700'	''	''
'Colon_ALAtN1'	'Alanine Transport (Na, H Coupled) (Colon)'	'Colon_h[c] + 2 Colon_na1[e] + Colon_ala_L[e] <=> Colon_h[e] + 2 Colon_na1[c] + Colon_ala_L[c] '	-1000000	1000000	'92745.1 or 10991.1'	'Transport, extracellular'	'MNXR95705'	''	''
'Colon_ALCD21_D'	'Alcohol Dehydrogenase (D-1, 2-Propanediol) (Colon)'	'Colon_nad[c] + Colon_12ppd_R[c] -> Colon_h[c] + Colon_nadh[c] + Colon_lald_D[c] '	0	1000000	'''127.1 or 284273.2 or 125.1 or 128.1 or 131.1 or (125.1 and 124.1) or 124.1 or 130.1 or 137872.1 or (125.1 and 126.1) or (126.1 a...'' <Preview truncated at 128 characters>'	'Pyruvate metabolism'	'MNXR95713'	'R03080'	'1.1.1.77'
'Colon_ALCD21_L'	'Alcohol Dehydrogenase (L-1, 2-Propanediol) (Colon)'	'Colon_nad[c] + Colon_12ppd_S[c] -> Colon_h[c] + Colon_nadh[c] + Colon_lald_L[c] '	0	1000000	'''130.1 or 125.1 or 125.1 and 124.1 or 128.1 or 126.1 or 284273.2 or 137872.1 or 127.1 or 124.1 or (126.1 and 124.1) or 284273.1 o...'' <Preview truncated at 128 characters>'	'Pyruvate metabolism'	''	''	'1.1.1.1'
'Colon_ALCD22_D'	'Alcohol Dehydrogenase (D-Lactaldehyde) (Colon)'	'Colon_nad[c] + Colon_lald_D[c] -> Colon_h[c] + Colon_nadh[c] + Colon_mthgxl[c] '	0	1000000	'''126.1 or 137872.1 or (126.1 and 124.1) or 127.1 or 130.1 or 284273.1 or (125.1 and 124.1) or 128.1 or 124.1 or 125.1 or 284273.2...'' <Preview truncated at 128 characters>'	'Pyruvate metabolism'	''	''	''
'Colon_ALCD22_L'	'Alcohol Dehydrogenase (L-Lactaldehyde) (Colon)'	'Colon_nad[c] + Colon_lald_L[c] -> Colon_h[c] + Colon_nadh[c] + Colon_mthgxl[c] '	0	1000000	'''126.1 or 137872.1 or (126.1 and 124.1) or 127.1 or 130.1 or 284273.1 or (125.1 and 124.1) or 128.1 or 124.1 or 125.1 or 284273.2...'' <Preview truncated at 128 characters>'	'Pyruvate metabolism'	'MNXR95715'	'R10715'	'1.1.1.21, 1.1.1.6'
'Colon_ALCD2if'	'Alcohol Dehydrogenase, Forward Rxn (Ethanol -> Acetaldehyde) (Colon)'	'Colon_nad[c] + Colon_etoh[c] -> Colon_h[c] + Colon_nadh[c] + Colon_acald[c] '	0	1000000	'''(125.1 and 126.1) or 137872.1 or (125.1 and 124.1) or 127.1 or 130.1 or 284273.1 or 126.1 or 124.1 or 128.1 or 125.1 or 126.1 or...'' <Preview truncated at 128 characters>'	'Glycolysis/gluconeogenesis'	''	''	'1.1.1.1'
'Colon_ALDD20x'	'Aldehyde Dehydrogenase (Indole-3-Acetaldehyde, NAD) (Colon)'	'Colon_h2o[c] + Colon_nad[c] + Colon_id3acald[c] -> 2 Colon_h[c] + Colon_nadh[c] + Colon_ind3ac[c] '	0	1000000	'216.1 or 8854.2 or 501.1 or 8854.1 or 223.1 or 224.1 or 8854.3'	'Tryptophan metabolism'	'MNXR95744'	'R02678'	'1.2.1.3'
'Colon_ALDD21'	'Aldehyde Dehydrogenase (Pristanal, NAD) (Colon)'	'Colon_h2o[c] + Colon_nad[c] + Colon_pristanal[c] -> 2 Colon_h[c] + Colon_nadh[c] + Colon_prist[c] '	0	1000000	'224.1'	'Fatty acid oxidation'	'MNXR95747'	''	''
'Colon_ALDD2xm'	'Aldehyde Dehydrogenase (Acetylaldehyde, NAD), Mitochondrial (Colon)'	'Colon_h2o[m] + Colon_nad[m] + Colon_acald[m] -> 2 Colon_h[m] + Colon_nadh[m] + Colon_ac[m] '	0	1000000	'219.1 or 217.1'	'Glycolysis/gluconeogenesis'	'MNXR95749'	'R00710'	'1.2.1.3, 1.2.1.5'
'Colon_ALDD2y'	'Aldehyde Dehydrogenase (Acetaldehyde, NADP) (Colon)'	'Colon_h2o[c] + Colon_nadp[c] + Colon_acald[c] -> 2 Colon_h[c] + Colon_nadph[c] + Colon_ac[c] '	0	1000000	'223.1 or 221.1 or 218.1 or 8854.1 or 8854.3 or 222.1 or 8854.2 or 224.1 or 219.1'	'Glycolysis/gluconeogenesis'	'MNXR95750'	'R00711'	'1.2.1.-, 1.2.1.4, 1.2.1.5'
'Colon_ALOX15'	'Arachidonate 15-Lipoxygenase (Colon)'	'Colon_o2[c] + Colon_arachd[c] -> Colon_15HPET[c] '	0	1000000	'247.1 or 246.1'	'Eicosanoid metabolism'	'MNXR95779'	''	'1.13.11.33'
'Colon_ALOX5'	'Arachidonate 5-LipoxygenaseArachidonate 5-Lipoxygenase (Colon)'	'Colon_o2[c] + Colon_arachd[c] -> Colon_5HPET[c] '	0	1000000	'240.1'	'Eicosanoid metabolism'	'MNXR95780'	''	'1.13.11.34'
'Colon_ALR3'	'Aldose Reductase (Acetol) (Colon)'	'Colon_h[c] + Colon_nadph[c] + Colon_acetol[c] -> Colon_nadp[c] + Colon_12ppd_S[c] '	0	1000000	'10327.2 or 8574.1 or 10327.1 or 231.1'	'Pyruvate metabolism'	'MNXR95789'	''	''
'Colon_AMACR2p'	'Alpha-Methylacyl Coenzyme A Racemase (Reductase) (Colon)'	'0.5 Colon_o2[x] + Colon_dhcholestancoa[x] -> Colon_dhcholoylcoa[x] + Colon_h2o[x] '	0	1000000	'23600.1 or 23600.2'	'Bile acid synthesis'	'MNXR95798'	''	''
'Colon_AMETt2m'	'S-Adenosyl-L-Methionine Reversible Transport, Mitochondrial (Colon)'	'Colon_amet[c] + Colon_ahcys[m] <=> Colon_ahcys[c] + Colon_amet[m] '	-1000000	1000000	'115286.3 or 115286.2 or 115286.1'	'Transport, extracellular'	'MNXR95811'	''	''
'Colon_AMPDA'	'Adenosine Monophosphate Deaminase (Colon)'	'Colon_h2o[c] + Colon_h[c] + Colon_amp[c] -> Colon_nh4[c] + Colon_imp[c] '	0	1000000	'271.2 or 270.1 or 271.1 or 272.1 or 271.3'	'Nucleotide interconversion'	'MNXR95824'	'R00181'	'3.5.4.17, 3.5.4.6'
'Colon_AMPTASECGe'	'Alanyl Aminopeptidase (Cys-Gly) (E) (Colon)'	'Colon_h2o[e] + Colon_cgly[e] -> Colon_cys_L[e] + Colon_gly[e] '	0	1000000	'290.1'	'Glutathione metabolism'	'MNXR95828'	'R00899'	'3.4.11.1, 3.4.11.2, 3.4.11.23, 3.4.13.-, 3.4.13.18'
'Colon_ANDRSTRNtr'	'Androsterone Intracellular Transport (Colon)'	'Colon_andrstrn[r] <=> Colon_andrstrn[c] '	-1000000	1000000	[]	'Transport, endoplasmic reticular'	'MNXR95838'	''	''
'Colon_AOBUTDsm'	'L-2-Amino-3-Oxobutanoate Decarboxylation, Mitochondrial (Spontaneous) (Colon)'	'Colon_h[m] + Colon_2aobut[m] -> Colon_co2[m] + Colon_aact[m] '	0	1000000	[]	'Glycine, serine, alanine, and threonine metabolism'	'MNXR95851'	'R03758'	'1.1.1.381'
'Colon_APAT2rm'	'3-Aminopropanoate:2-Oxoglutarate Aminotransferase, Mitochondrial (Colon)'	'Colon_akg[m] + Colon_ala_B[m] <=> Colon_glu_L[m] + Colon_msa[m] '	-1000000	1000000	'18.1 or 18.2'	'Beta-Alanine metabolism'	'MNXR95862'	'R00908'	'2.6.1.19, 2.6.1.55'
'Colon_APOCF'	'Apocarboxylase FormationApocarboxylase Formation, Mitochondrial (Colon)'	'Colon_apoC[c] + Colon_lys_L[c] -> Colon_h2o[c] + Colon_h[c] + Colon_apoC_Lys[c] '	0	1000000	[]	'Biotin metabolism'	'MNXR95887'	''	''
'Colon_APOC_LYS_BTNP'	'Proteolysis of ApoC-Lys-BiotinProteolysis of ApoC-Lys-Biotin, Mitochondrial (Colon)'	'Colon_h2o[c] + Colon_apoC_Lys_btn[c] -> Colon_apoC[c] + Colon_biocyt[c] '	0	1000000	[]	'Biotin metabolism'	'MNXR95888'	''	''
'Colon_APRTO2'	'N-Acetylputrescine: Oxygen Oxireductase (Deaminating) (Colon)'	'Colon_h2o[c] + Colon_o2[c] + Colon_aprut[c] -> Colon_h2o2[c] + Colon_nh4[c] + Colon_n4abutn[c] '	0	1000000	'4128.1 or 4129.1'	'Arginine and proline metabolism'	'MNXR95900'	'R04025'	'1.4.3.4'
'Colon_ARABR'	'Arabinose Reductase (Colon)'	'Colon_h[c] + Colon_nadph[c] + Colon_arab_L[c] -> Colon_nadp[c] + Colon_abt[c] '	0	1000000	'10327.2 or 8574.1 or 10327.1 or 231.1'	'Pentose phosphate pathway'	'MNXR95911'	''	'1.1.1.2, 1.1.1.21'
'Colon_ARACHCOAtx'	'Fatty Acid Intracellular Transport (Colon)'	'Colon_arachcoa[c] <=> Colon_arachcoa[x] '	-1000000	1000000	[]	'Transport, peroxisomal'	'MNXR95914'	''	''
'Colon_ARACHCPT1'	'Carnitine Transferase (Colon)'	'Colon_crn[c] + Colon_arachcoa[c] <=> Colon_coa[c] + Colon_arachcrn[c] '	-1000000	1000000	'1375.3 or 1374.1 or 1375.2 or 1375.4 or 1375.1 or 126129.1'	'Fatty acid oxidation'	'MNXR95915'	''	''
'Colon_ARACHCPT2'	'Carnitine Transferase (Colon)'	'Colon_coa[m] + Colon_arachcrn[m] <=> Colon_crn[m] + Colon_arachcoa[m] '	-1000000	1000000	'1376.1'	'Fatty acid oxidation'	'MNXR95915'	''	''
'Colon_ARACHCRNt'	'Transport into the Mitochondria (Carnitine) (Colon)'	'Colon_arachcrn[c] <=> Colon_arachcrn[m] '	-1000000	1000000	'788.1'	'Transport, extracellular'	'MNXR95916'	''	''
'Colon_ARACHDtr'	'Intracellular Transport (Colon)'	'Colon_arachd[c] <=> Colon_arachd[r] '	-1000000	1000000	[]	'Transport, endoplasmic reticular'	'MNXR95918'	''	''
'Colon_ARGDCm'	'Arginine Decarboxylase, Mitochondrial (Colon)'	'Colon_h[m] + Colon_arg_L[m] -> Colon_co2[m] + Colon_agm[m] '	0	1000000	'113451.1'	'Arginine and proline metabolism'	'MNXR95940'	'R00566'	'4.1.1.19'
'Colon_ARGLYSex'	'Arginine/Lysine Exchanger (Arg In) (Colon)'	'Colon_lys_L[c] + Colon_arg_L[e] -> Colon_lys_L[e] + Colon_arg_L[c] '	0	1000000	'9057.1 and 6520.1'	'Transport, extracellular'	'MNXR95944'	''	''
'Colon_ARGSS'	'Argininosuccinate Synthase (Colon)'	'Colon_atp[c] + Colon_asp_L[c] + Colon_citr_L[c] -> Colon_h[c] + Colon_amp[c] + Colon_ppi[c] + Colon_argsuc[c] '	0	1000000	'445.1 or 445.2'	'Alanine and aspartate metabolism'	'MNXR95949'	'R01954'	'6.3.4.5'
'Colon_ARGt4'	'L-Arginine Transport in via Sodium Symport (Colon)'	'Colon_na1[e] + Colon_arg_L[e] -> Colon_na1[c] + Colon_arg_L[c] '	0	1000000	'11254.1'	'Transport, extracellular'	'MNXR95955'	''	''
'Colon_ARGtm'	'Arginine Mitochondrial Transport via Ornithine Carrier (Colon)'	'Colon_h[m] + Colon_arg_L[c] <=> Colon_h[c] + Colon_arg_L[m] '	-1000000	1000000	'83884.1 or 10166.1'	'Transport, mitochondrial'	'MNXR95954'	''	''
'Colon_ARSA'	'Arylsulfatase A (Colon)'	'Colon_h2o[l] + Colon_sgalside_hs[l] -> Colon_h[l] + Colon_galside_hs[l] + Colon_so4[l] '	0	1000000	'410.1'	'Sphingolipid metabolism'	'MNXR95959'	''	''
'Colon_R_group_phosphotase_3'	'R Group Phosphotase 3 (Colon)'	'Colon_atp[c] + Colon_coa[c] + Colon_Rtotal3[c] -> Colon_amp[c] + Colon_ppi[c] + Colon_Rtotal3coa[c] '	0	1000000	[]	'Miscellaneous'	''	''	''
'Colon_ARTFR208'	'R Group Artificial Flux (Colon)'	'2 Colon_h[m] + 2 Colon_nadph[m] + 3 Colon_fadh2[m] + Colon_tmndnccoa[c] -> 2 Colon_nadp[m] + 3 Colon_fad[m] + 1.25 Colon_R2coa_hs[c] '	0	1000000	[]	'R group synthesis'	'MNXR95987'	''	''
'Colon_ASAH1'	'N-Acylsphingosine Amidohydrolase (Colon)'	'Colon_h2o[l] + Colon_crm_hs[l] -> Colon_Rtotal[l] + Colon_sphings[l] '	0	1000000	'427.1 or 427.2'	'Sphingolipid metabolism'	'MNXR96040'	''	''
'Colon_ASCBt4'	'L-Ascorbate Transport via Proton Symport (Colon)'	'Colon_na1[e] + Colon_ascb_L[e] <=> Colon_na1[c] + Colon_ascb_L[c] '	-1000000	1000000	'9962.2 or 9963.1 or 9962.1 or 9963.2'	'Transport, extracellular'	'MNXR96049'	''	''
'Colon_ASNALANaEx'	'L-Alanine/L-Asparagine Na-Dependent Exchange (Asn-L In) (Colon)'	'Colon_na1[e] + Colon_ala_L[c] + Colon_asn_L[e] -> Colon_na1[c] + Colon_ala_L[e] + Colon_asn_L[c] '	0	1000000	'6510.1'	'Transport, extracellular'	'MNXR96052'	''	''
'Colon_ASNCYSNaEx'	'L-Cysteine/L-Asparagine Na-Dependent Exchange (Asn-L In) (Colon)'	'Colon_na1[e] + Colon_asn_L[e] + Colon_cys_L[c] -> Colon_na1[c] + Colon_asn_L[c] + Colon_cys_L[e] '	0	1000000	'6510.1'	'Transport, extracellular'	'MNXR96054'	''	''
'Colon_ASNGLNNaEx'	'L-Glutamine/L-Asparagine Na-Dependent Exchange (Asn-L In) (Colon)'	'Colon_na1[e] + Colon_asn_L[e] + Colon_gln_L[c] -> Colon_na1[c] + Colon_asn_L[c] + Colon_gln_L[e] '	0	1000000	'6510.1'	'Transport, extracellular'	'MNXR96055'	''	''
'Colon_ASNNm'	'L-Asparaginase, Mitochondrial (Colon)'	'Colon_h2o[m] + Colon_asn_L[m] -> Colon_asp_L[m] + Colon_nh4[m] '	0	1000000	'80150.1'	'Alanine and aspartate metabolism'	'MNXR96056'	'R00485'	'3.5.1.1, 3.5.1.38, 3.5.5.4'
'Colon_ASNSERNaEx'	'L-Serine/L-Asparagine Na-Dependent Exchange (Asn-L In) (Colon)'	'Colon_na1[e] + Colon_asn_L[e] + Colon_ser_L[c] -> Colon_na1[c] + Colon_asn_L[c] + Colon_ser_L[e] '	0	1000000	'6510.1'	'Transport, extracellular'	'MNXR96061'	''	''
'Colon_ASNt4'	'L-Asparagine Transport in via Sodium Symport (Colon)'	'Colon_na1[e] + Colon_asn_L[e] -> Colon_na1[c] + Colon_asn_L[c] '	0	1000000	'81539.1 or 11254.1 or 54407.1 or 55089.1 or (340024.1 and 57393.1) or (340024.1 and 59272.1)'	'Transport, extracellular'	'MNXR96057'	''	''
'Colon_ASNTHRNaEx'	'L-Threonine/L-Asparagine Na-Dependent Exchange (Asn-L In) (Colon)'	'Colon_na1[e] + Colon_asn_L[e] + Colon_thr_L[c] -> Colon_na1[c] + Colon_asn_L[c] + Colon_thr_L[e] '	0	1000000	'6510.1'	'Transport, extracellular'	'MNXR96062'	''	''
'Colon_ASNtm'	'L-Asparagine Transport, Mitochondrial (Colon)'	'Colon_asn_L[c] -> Colon_asn_L[m] '	0	1000000	[]	'Transport, mitochondrial'	'MNXR96069'	''	''
'Colon_ASNtN1'	'Asparagine Transport (Na, H Coupled) (Colon)'	'Colon_h[c] + 2 Colon_na1[e] + Colon_asn_L[e] <=> Colon_h[e] + 2 Colon_na1[c] + Colon_asn_L[c] '	-1000000	1000000	'92745.1 or 10991.1'	'Transport, extracellular'	'MNXR96068'	''	''
'Colon_ASPCTr'	'Aspartate Carbamoyltransferase (Reversible) (Colon)'	'Colon_asp_L[c] + Colon_cbp[c] <=> Colon_h[c] + Colon_pi[c] + Colon_cbasp[c] '	-1000000	1000000	'790.1'	'Pyrimidine synthesis'	''	''	'2.1.3.2'
'Colon_ASPDt6'	'D-Aspartate Transport via Na, H Symport And K Antiport (Colon)'	'Colon_h[e] + 3 Colon_na1[e] + Colon_asp_D[e] + Colon_k[c] -> Colon_h[c] + 3 Colon_na1[c] + Colon_asp_D[c] + Colon_k[e] '	0	1000000	'6511.1 or 6505.1 or 6507.1 or 6506.1 or 6512.1'	'Transport, extracellular'	'MNXR96082'	''	''
'Colon_ASPGLUm'	'Aspartate-Glutamate Mitochondrial Shuttle (Colon)'	'Colon_h[c] + Colon_glu_L[c] + Colon_asp_L[m] -> Colon_h[m] + Colon_glu_L[m] + Colon_asp_L[c] '	0	1000000	'8604.1 or 10165.1'	'Pentose phosphate pathway'	'MNXR96084'	''	''
'Colon_ASPt6'	'L-Aspartate Transport via Na, H Symport And K Antiport (Colon)'	'Colon_h[e] + 3 Colon_na1[e] + Colon_k[c] + Colon_asp_L[e] -> Colon_h[c] + 3 Colon_na1[c] + Colon_asp_L[c] + Colon_k[e] '	0	1000000	'6511.1 or 6505.1 or 6507.1 or 6506.1 or 6512.1'	'Transport, extracellular'	'MNXR96108'	''	''
'Colon_ASPTAm'	'Aspartate Transaminase (Colon)'	'Colon_akg[m] + Colon_asp_L[m] <=> Colon_glu_L[m] + Colon_oaa[m] '	-1000000	1000000	'2806.1'	'Alanine and aspartate metabolism'	'MNXR96079'	'R00355'	'2.6.1.1'
'Colon_ATP1ter'	'ADP/ATP Transporter, Endoplasmic Reticulum (Colon)'	'Colon_atp[c] + Colon_adp[r] <=> Colon_adp[c] + Colon_atp[r] '	-1000000	1000000	[]	'Transport, endoplasmic reticular'	'MNXR96123'	'R00124'	'2.7.4.6'
'Colon_ATP2ter'	'AMP/ATP Transporter, Endoplasmic Reticulum (Colon)'	'Colon_atp[c] + Colon_amp[r] <=> Colon_amp[c] + Colon_atp[r] '	-1000000	1000000	[]	'Transport, endoplasmic reticular'	'MNXR96124'	''	''
'Colon_ATPasel'	'V-Type ATPase, H+ Transporting, Lysosomal (Colon)'	'Colon_h2o[c] + Colon_atp[c] -> Colon_adp[c] + Colon_pi[c] + Colon_h[l] '	0	1000000	'''((50617.1 and 533.1 and 527.1 and 8992.1 and 245972.1) or (50617.1 and 533.1 and 527.1 and 8992.1 and 9114.1) or (533.1 and 527....'' <Preview truncated at 128 characters>'	'Transport, lysosomal'	''	''	'3.6.3.14'
'Colon_ATPH1e'	'ATP Diphosphohydrolase (Colon)'	'2 Colon_h2o[e] + Colon_atp[e] -> 2 Colon_h[e] + 2 Colon_pi[e] + Colon_amp[e] '	0	1000000	'954.1 or 954.2 or 953.1 or 956.1 or 955.1 or 957.1'	'Nucleotide interconversion'	'MNXR96128'	'R00085'	'3.6.1.5'
'Colon_ATPtm'	'ADP/ATP Transporter, Mitochondrial (Colon)'	'Colon_adp[c] + Colon_atp[m] -> Colon_atp[c] + Colon_adp[m] '	0	1000000	'291.1 or 293.1 or 292.1'	'Transport, mitochondrial'	'MNXR96123'	'R00124'	'2.7.4.6'
'Colon_B3GALT3g'	'Beta-1, 3-Galactosyltransferase 3 (Colon)'	'Colon_thcrm_hs[g] + Colon_udpacgal[g] -> Colon_h[g] + Colon_udp[g] + Colon_gbside_hs[g] '	0	1000000	'8706.4 or 8706.1 or 8706.3 or 8706.2'	'Galactose metabolism'	'MNXR96155'	''	''
'Colon_B3GALT41g'	'Beta-1, 3-Galactosyltransferase 4 (Colon)'	'Colon_udpgal[g] + Colon_ga2_hs[g] -> Colon_h[g] + Colon_udp[g] + Colon_ga1_hs[g] '	0	1000000	'8705.1'	'Galactose metabolism'	'MNXR96157'	''	''
'Colon_B3GALT43g'	'Beta-1, 3-Galactosyltransferase 4 (Colon)'	'Colon_udpgal[g] + Colon_gd2_hs[g] -> Colon_h[g] + Colon_udp[g] + Colon_gd1b_hs[g] '	0	1000000	'8705.1'	'Galactose metabolism'	'MNXR96161'	''	''
'Colon_B3GALT5g'	'Beta-1, 3-Galactosyltransferase 5 (Colon)'	'Colon_udpgal[g] + Colon_gbside_hs[g] -> Colon_h[g] + Colon_udp[g] + Colon_galgbside_hs[g] '	0	1000000	'10317.4 or 10317.1 or 10317.3 or 10317.2 or 10317.5'	'Galactose metabolism'	'MNXR96165'	''	''
'Colon_B3GALTg'	'Beta Galactosyltransferase (Colon)'	'Colon_udpgal[g] + Colon_acglcgalgluside_hs[g] -> Colon_h[g] + Colon_udp[g] + Colon_galacglcgalgluside_hs[g] '	0	1000000	[]	'Galactose metabolism'	'MNXR96167'	''	''
'Colon_B3GNT11g'	'UDP-GlcNac:Betagal Beta-1, 3-N-Acetylglucosaminyltransferase 1 (Colon)'	'Colon_uacgam[g] + Colon_gal14acglcgalgluside_hs[g] -> Colon_h[g] + Colon_udp[g] + Colon_acglcgal14acglcgalgluside_hs[g] '	0	1000000	'10678.1'	'Blood group synthesis'	'MNXR96169'	''	''
'Colon_B3GNT12g'	'UDP-GlcNac:Betagal Beta-1, 3-N-Acetylglucosaminyltransferase 1 (Colon)'	'Colon_uacgam[g] + Colon_galacglcgal14acglcgalgluside_hs[g] -> Colon_h[g] + Colon_udp[g] + Colon_acglc13galacglcgal14acglcgalgluside_hs[g] '	0	1000000	'10678.1 or 10678.2'	'Blood group synthesis'	'MNXR96171'	''	''
'Colon_B3GNT310g'	'UDP-GlcNac:Betagal Beta-1, 3-N-Acetylglucosaminyltransferase 3, Golgi Apparatus (Colon)'	'Colon_udpgal[g] + Colon_acglcgalgluside_hs[g] -> Colon_h[g] + Colon_udp[g] + Colon_gal14acglcgalgluside_hs[g] '	0	1000000	'10331.1'	'Blood group synthesis'	'MNXR96173'	''	''
'Colon_B3GNT311g'	'UDP-GlcNac:Betagal Beta-1, 3-N-Acetylglucosaminyltransferase 3, Golgi Apparatus (Colon)'	'Colon_udpgal[g] + Colon_acgalfuc12gal14acglcgalgluside_hs[g] -> Colon_h[g] + Colon_udp[g] + Colon_galacgalfuc12gal14acglcgalgluside_hs[g] '	0	1000000	'10331.1'	'Blood group synthesis'	'MNXR96175'	''	''
'Colon_B3GNT312g'	'UDP-GlcNac:Betagal Beta-1, 3-N-Acetylglucosaminyltransferase 3, Golgi Apparatus (Colon)'	'Colon_udpgal[g] + Colon_acglcgal14acglcgalgluside_hs[g] -> Colon_h[g] + Colon_udp[g] + Colon_galacglcgal14acglcgalgluside_hs[g] '	0	1000000	'10331.1'	'Blood group synthesis'	'MNXR96177'	''	''
'Colon_B3GNT313g'	'UDP-GlcNac:Betagal Beta-1, 3-N-Acetylglucosaminyltransferase 3, Golgi Apparatus (Colon)'	'Colon_udpgal[g] + Colon_acgalfucgalacglcgal14acglcgalgluside_hs[g] -> Colon_h[g] + Colon_udp[g] + Colon_galacgalfucgalacglcgal14acglcgalgluside_hs[g] '	0	1000000	'10331.1'	'Blood group synthesis'	'MNXR96179'	''	''
'Colon_B3GNT314g'	'UDP-GlcNac:Betagal Beta-1, 3-N-Acetylglucosaminyltransferase 3, Golgi Apparatus (Colon)'	'Colon_udpgal[g] + Colon_acglcgalacglcgal14acglcgalgluside_hs[g] -> Colon_h[g] + Colon_udp[g] + Colon_galacglcgalacglcgal14acglcgalgluside_hs[g] '	0	1000000	'10331.1'	'Blood group synthesis'	'MNXR96181'	''	''
'Colon_B3GNT315g'	'UDP-GlcNac:Betagal Beta-1, 3-N-Acetylglucosaminyltransferase 3, Golgi Apparatus (Colon)'	'Colon_udpgal[g] + Colon_acglc13galacglcgal14acglcgalgluside_hs[g] -> Colon_h[g] + Colon_udp[g] + Colon_galacglc13galacglcgal14acglcgalgluside_hs[g] '	0	1000000	'10331.1'	'Blood group synthesis'	'MNXR96183'	''	''
'Colon_B3GNT31g'	'UDP-GlcNac:Betagal Beta-1, 3-N-Acetylglucosaminyltransferase 3, Golgi Apparatus (Colon)'	'Colon_udpgal[g] + Colon_thcrm_hs[g] -> Colon_h[g] + Colon_udp[g] + Colon_galthcrm_hs[g] '	0	1000000	'10331.1'	'Sphingolipid metabolism'	'MNXR96185'	''	''
'Colon_B3GNT32g'	'UDP-GlcNac:Betagal Beta-1, 3-N-Acetylglucosaminyltransferase 3, Golgi Apparatus (Colon)'	'Colon_udpgal[g] + Colon_galthcrm_hs[g] -> Colon_h[g] + Colon_udp[g] + Colon_galgalthcrm_hs[g] '	0	1000000	'10331.1'	'Sphingolipid metabolism'	'MNXR96186'	''	''
'Colon_B3GNT33g'	'UDP-GlcNac:Betagal Beta-1, 3-N-Acetylglucosaminyltransferase 3, Golgi Apparatus (Colon)'	'Colon_udpgal[g] + Colon_galgalthcrm_hs[g] -> Colon_h[g] + Colon_udp[g] + Colon_galgalgalthcrm_hs[g] '	0	1000000	'10331.1'	'Sphingolipid metabolism'	'MNXR96187'	''	''
'Colon_B3GNT34g'	'UDP-GlcNac:Betagal Beta-1, 3-N-Acetylglucosaminyltransferase 3, Golgi Apparatus (Colon)'	'Colon_uacgam[g] + Colon_galgbside_hs[g] -> Colon_h[g] + Colon_udp[g] + Colon_acglcgalgbside_hs[g] '	0	1000000	'10331.1'	'Sphingolipid metabolism'	'MNXR96188'	''	''
'Colon_B3GNT35g'	'UDP-GlcNac:Betagal Beta-1, 3-N-Acetylglucosaminyltransferase 3, Golgi Apparatus (Colon)'	'Colon_udpgal[g] + Colon_acglcgalgbside_hs[g] -> Colon_h[g] + Colon_udp[g] + Colon_galacglcgalgbside_hs[g] '	0	1000000	'10331.1'	'Sphingolipid metabolism'	'MNXR96190'	''	''
'Colon_B3GNT36g'	'UDP-GlcNac:Betagal Beta-1, 3-N-Acetylglucosaminyltransferase 3, Golgi Apparatus (Colon)'	'Colon_acgal[g] + Colon_gbside_hs[g] -> Colon_acgbgbside_hs[g] + Colon_h2o[g] '	0	1000000	'10331.1'	'Sphingolipid metabolism'	'MNXR96192'	''	''
'Colon_B3GNT37g'	'UDP-GlcNac:Betagal Beta-1, 3-N-Acetylglucosaminyltransferase 3, Golgi Apparatus (Colon)'	'Colon_udpgal[g] + Colon_gm2a_hs[g] -> Colon_h[g] + Colon_udp[g] + Colon_gm1a_hs[g] '	0	1000000	'10331.1'	'Sphingolipid metabolism'	'MNXR96193'	''	''
'Colon_B3GNT39g'	'UDP-GlcNac:Betagal Beta-1, 3-N-Acetylglucosaminyltransferase 3, Golgi Apparatus (Colon)'	'Colon_udpgal[g] + Colon_gluside_hs[g] -> Colon_h[g] + Colon_galgluside_hs[g] + Colon_udp[g] '	0	1000000	'10331.1'	'Sphingolipid metabolism'	'MNXR96197'	''	''
'Colon_B3GNT51g'	'UDP-GlcNac:Betagal Beta-1, 3-N-Acetylglucosaminyltransferase 5 (Colon)'	'Colon_galgluside_hs[g] + Colon_uacgam[g] -> Colon_h[g] + Colon_udp[g] + Colon_acglcgalgluside_hs[g] '	0	1000000	'84002.1'	'Blood group synthesis'	'MNXR96198'	''	''
'Colon_BAAT3x'	'Bile Acid Coenzyme A: Amino Acid N-Acyltransferase (Colon)'	'Colon_gly[x] + Colon_dgcholcoa[x] -> Colon_coa[x] + Colon_dgchol[x] '	0	1000000	'570.1'	'Bile acid synthesis'	'MNXR96204'	''	'2.3.1.65'
'Colon_BACCL'	'Biotin-[Acetyl Coenzyme A-Carboxylase] LigaseBiotin-[Acetyl Coenzyme A-Carboxylase] Ligase, Mitochondrial (Colon)'	'Colon_h[c] + Colon_atp[c] + Colon_btn[c] -> Colon_ppi[c] + Colon_btamp[c] '	0	1000000	'3141.1'	'Biotin metabolism'	'MNXR96208'	'R01074'	'6.2.1.11, 6.3.4.10, 6.3.4.11, 6.3.4.15, 6.3.4.9'
'Colon_BALAtmr'	'Beta-Alanine Reversible Mitochondrial Transport (Diffusion) (Colon)'	'Colon_ala_B[c] <=> Colon_ala_B[m] '	-1000000	1000000	[]	'Transport, mitochondrial'	'MNXR95682'	''	''
'Colon_BAMPPALDOX'	'Beta-Aminopropion Aldehyde:NAD+ Oxidoreductase (Colon)'	'Colon_h2o[c] + Colon_bamppald[c] + Colon_nad[c] -> 2 Colon_h[c] + Colon_nadh[c] + Colon_ala_B[c] '	0	1000000	'8854.2 or 501.1 or 216.1 or 224.1 or 8854.3 or 223.1 or 8854.1'	'Oxidative phosphorylation'	'MNXR95891'	''	''
'Colon_BDHm'	'(R)-3-Hydroxybutanoate:NAD+ Oxidoreductase (Colon)'	'Colon_nad[m] + Colon_bhb[m] <=> Colon_h[m] + Colon_nadh[m] + Colon_acac[m] '	-1000000	1000000	'622.2 or 622.3 or 622.1'	'Butanoate metabolism'	'MNXR96232'	'R01361'	'1.1.1.30'
'Colon_BETALDHxm'	'Betaine-Aldehyde Dehydrogenase, Mitochondrial (Colon)'	'Colon_h2o[m] + Colon_nad[m] + Colon_betald[m] -> 2 Colon_h[m] + Colon_nadh[m] + Colon_glyb[m] '	0	1000000	[]	'Glycine, serine, alanine, and threonine metabolism'	'MNXR96237'	'R02565'	'1.2.1.8'
'Colon_BHBtm'	'(R)-3-Hydroxybutanoate Mitochondrial Transport via H+ Symport (Colon)'	'Colon_h[c] + Colon_bhb[c] <=> Colon_h[m] + Colon_bhb[m] '	-1000000	1000000	[]	'Transport, mitochondrial'	'MNXR96249'	''	''
'Colon_BHMT'	'Betaine-Homocysteine S-Methyltransferase (Colon)'	'Colon_hcys_L[c] + Colon_glyb[c] -> Colon_dmgly[c] + Colon_met_L[c] '	0	1000000	'23743.1 or 635.1'	'Glycine, serine, alanine, and threonine metabolism'	'MNXR96250'	'R02821'	'2.1.1.5'
'Colon_BILDGLCURt'	'''Bilirubin Beta-Diglucuronide Transport via Bicarbonate AntiportBilirubin Beta-Diglucuronide Transport MdrGlucuronidated Compound...'' <Preview truncated at 128 characters>'	'Colon_hco3[c] + Colon_bildglcur[e] <=> Colon_hco3[e] + Colon_bildglcur[c] '	-1000000	1000000	'10599.1'	'Transport, extracellular'	'MNXR96251'	''	''
'Colon_BILDGLCURte'	'Bilirubin Beta-Diglucuronide Transport Mdr (Colon)'	'Colon_h2o[c] + Colon_atp[c] + Colon_bildglcur[c] -> Colon_h[c] + Colon_adp[c] + Colon_pi[c] + Colon_bildglcur[e] '	0	1000000	'4363.1 or 1244.1 or 8714.1'	'Transport, extracellular'	'MNXR96252'	''	''
'Colon_BILDGLCURtr'	'Glucuronidated Compound Transport (Colon)'	'Colon_bildglcur[c] <=> Colon_bildglcur[r] '	-1000000	1000000	[]	'Transport, extracellular'	'MNXR96253'	''	''
'Colon_BILGLCURte'	'Bilirubin Monoglucuronide Transport Mdr (Colon)'	'Colon_h2o[c] + Colon_atp[c] + Colon_bilglcur[c] -> Colon_h[c] + Colon_adp[c] + Colon_pi[c] + Colon_bilglcur[e] '	0	1000000	'4363.1'	'Transport, extracellular'	'MNXR96256'	''	''
'Colon_BILGLCURtr'	'Glucuronidated Compound Transport (Colon)'	'Colon_bilglcur[c] <=> Colon_bilglcur[r] '	-1000000	1000000	[]	'Transport, extracellular'	'MNXR96257'	''	''
'Colon_BILIRED'	'NAD (P)H Biliverdin Reductase (Colon)'	'Colon_h[c] + Colon_nadph[c] + Colon_biliverd[c] -> Colon_nadp[c] + Colon_bilirub[c] '	0	1000000	'645.1 or 644.1'	'Heme degradation'	'MNXR96259'	'R02393'	'1.3.1.24'
'Colon_BILIRUBtr'	'Lipid, Flip-Flop Intracellular Transport (Colon)'	'Colon_bilirub[c] <=> Colon_bilirub[r] '	-1000000	1000000	[]	'Transport, endoplasmic reticular'	'MNXR96262'	''	''
'Colon_BPNT2'	'3'', 5''-Bisphosphate Nucleotidase (Paps) (Colon)'	'Colon_h2o[c] + Colon_paps[c] -> Colon_pi[c] + Colon_aps[c] '	0	1000000	'10380.1'	'Nucleotide interconversion'	'MNXR96322'	'R00508'	'3.1.3.7'
'Colon_BTND1'	'Biotinidase (Biotin)Biotinidase (Biotin), Nuclear (Colon)'	'Colon_h2o[c] + Colon_biocyt[c] -> Colon_lys_L[c] + Colon_btn[c] '	0	1000000	'686.1'	'Biotin metabolism'	'MNXR96331'	''	'3.5.1.12'
'Colon_BTNPL'	'Holocarboxylase Synthestase (Biotin Protein Ligase)Holocarboxylase Synthestase (Biotin Protein Ligase), Mitochondrial (Colon)'	'Colon_apoC_Lys[c] + Colon_btamp[c] -> Colon_h[c] + Colon_amp[c] + Colon_apoC_Lys_btn[c] '	0	1000000	'3141.1'	'Biotin metabolism'	'MNXR96332'	''	''
'Colon_BTNt2'	'Biotin Reversible Transport via Proton SymportBiotin Reversible Transport via Proton Symport, Mitochondria (Colon)'	'Colon_h[e] + Colon_btn[e] <=> Colon_h[c] + Colon_btn[c] '	-1000000	1000000	'6566.1'	'Transport, extracellular'	''	''	'3.5.1.12'
'Colon_BTNt2m'	'Biotin Reversible Transport via Proton Symport, Mitochondria (Colon)'	'Colon_h[c] + Colon_btn[c] <=> Colon_h[m] + Colon_btn[m] '	-1000000	1000000	'6566.1'	'Transport, mitochondrial'	'MNXR96334'	''	''
'Colon_BTNt3i'	'Biotin Transport via Sodium SymportBiotin Transport via Sodium Symport (Colon)'	'Colon_h2o[c] + Colon_atp[c] + Colon_na1[e] + Colon_btn[e] -> Colon_h[c] + Colon_adp[c] + Colon_pi[c] + Colon_na1[c] + Colon_btn[c] '	0	1000000	'8884.1'	'Transport, extracellular'	'MNXR96336'	''	''
'Colon_BUTt2m'	'Butyrate Mitochondrial Transport via Proton Symport, Reversible (Colon)'	'Colon_h[c] + Colon_but[c] <=> Colon_h[m] + Colon_but[m] '	-1000000	1000000	'6566.1'	'Transport, mitochondrial'	'MNXR96353'	''	''
'Colon_C14STRr'	'C-14 Sterol Reductase (Colon)'	'Colon_h[r] + Colon_nadph[r] + Colon_44mctr[r] -> Colon_nadp[r] + Colon_44mzym[r] '	0	1000000	'7108.1'	'Cholesterol metabolism'	'MNXR96383'	''	''
'Colon_C160CPT1'	'Production of Palmitoylcarnitine (Colon)'	'Colon_crn[c] + Colon_pmtcoa[c] <=> Colon_coa[c] + Colon_pmtcrn[c] '	-1000000	1000000	'126129.1 or 1375.3 or 1374.1 or 1375.2 or 1375.1'	'Fatty acid oxidation'	'MNXR96384'	''	'2.3.1.21'
'Colon_C160CPT2'	'C160 Transport into the Mitochondria (Colon)'	'Colon_coa[m] + Colon_pmtcrn[m] <=> Colon_crn[m] + Colon_pmtcoa[m] '	-1000000	1000000	'1376.1 or 1374.1'	'Fatty acid oxidation'	'MNXR96384'	''	'2.3.1.21'
'Colon_C160CRNt'	'C160 Transport into the Mitochondria (Colon)'	'Colon_pmtcrn[c] <=> Colon_pmtcrn[m] '	-1000000	1000000	'788.1'	'Transport, extracellular'	'MNXR96385'	''	''
'Colon_C161CPT1'	'Production of PalmitoleoylcarnitineCarnitine O-Palmitoyltransferase (Colon)'	'Colon_crn[c] + Colon_hdcoa[c] <=> Colon_coa[c] + Colon_hdcecrn[c] '	-1000000	1000000	'1375.1 or 1375.3 or 1375.4 or 126129.1 or 1374.1 or 1375.2'	'Fatty acid oxidation'	'MNXR96387'	''	''
'Colon_C161CPT12'	'Carnitine O-Palmitoyltransferase (Colon)'	'Colon_crn[c] + Colon_hdd2coa[c] <=> Colon_coa[c] + Colon_hdd2crn[c] '	-1000000	1000000	'126129.1 or 1375.3 or 1375.1 or 1375.2 or 1374.1 or 1375.4'	'Fatty acid oxidation'	'MNXR96388'	''	''
'Colon_C161CPT2'	'Transport of Hexadecenoyl Coenzyme A into Mitochondrial MatrixC161 Transport into the Mitochondria (Colon)'	'Colon_coa[m] + Colon_hdcecrn[m] <=> Colon_crn[m] + Colon_hdcoa[m] '	-1000000	1000000	'1376.1'	'Fatty acid oxidation'	'MNXR96387'	''	''
'Colon_C161CPT22'	'C161 Transport into the Mitochondria (Colon)'	'Colon_coa[m] + Colon_hdd2crn[m] <=> Colon_crn[m] + Colon_hdd2coa[m] '	-1000000	1000000	'1376.1'	'Fatty acid oxidation'	'MNXR96388'	''	''
'Colon_C161CRN2t'	'C161 Transport into the Mitochondria (Colon)'	'Colon_hdd2crn[c] <=> Colon_hdd2crn[m] '	-1000000	1000000	'788.1'	'Fatty acid oxidation'	'MNXR96389'	''	''
'Colon_C161CRNt'	'C161 Transport into the Mitochondria (Colon)'	'Colon_hdcecrn[c] <=> Colon_hdcecrn[m] '	-1000000	1000000	'788.1'	'Transport, extracellular'	'MNXR96390'	''	''
'Colon_C180CPT1'	'Production of Stearoylcarnitine (Colon)'	'Colon_crn[c] + Colon_stcoa[c] <=> Colon_coa[c] + Colon_stcrn[c] '	-1000000	1000000	'1375.4 or 1375.2 or 126129.1 or 1375.1 or 1374.1 or 1375.3'	'Fatty acid oxidation'	'MNXR96393'	''	''
'Colon_C180CPT2'	'Carnitine O-Stearoyl Transferase (Colon)'	'Colon_coa[m] + Colon_stcrn[m] <=> Colon_crn[m] + Colon_stcoa[m] '	-1000000	1000000	'1376.1'	'Fatty acid oxidation'	'MNXR96393'	''	''
'Colon_C180CRNt'	'C180 Transport into the Mitochondria (Colon)'	'Colon_stcrn[c] <=> Colon_stcrn[m] '	-1000000	1000000	'788.1'	'Transport, extracellular'	'MNXR96394'	''	''
'Colon_C181CPT1'	'Transport of Octadecenoyl Coenzyme A into Mitochondrial Matrix (Colon)'	'Colon_crn[c] + Colon_odecoa[c] <=> Colon_coa[c] + Colon_odecrn[c] '	-1000000	1000000	'126129.1 or 1375.3 or 1374.1 or 1375.2 or 1375.1 or 1375.4'	'Fatty acid oxidation'	'MNXR96396'	''	''
'Colon_C181CPT2'	'Transport of Octadecenoyl Coenzyme A into Mitochondrial Matrix (Colon)'	'Colon_coa[m] + Colon_odecrn[m] <=> Colon_crn[m] + Colon_odecoa[m] '	-1000000	1000000	'1376.1'	'Fatty acid oxidation'	'MNXR96396'	''	''
'Colon_C181CRNt'	'C181 Transport into the Mitochondria (Colon)'	'Colon_odecrn[c] <=> Colon_odecrn[m] '	-1000000	1000000	'788.1'	'Transport, extracellular'	'MNXR96397'	''	''
'Colon_C204CPT1'	'Carnitine C20:4 Transferase (Colon)'	'Colon_crn[c] + Colon_arachdcoa[c] <=> Colon_coa[c] + Colon_arachdcrn[c] '	-1000000	1000000	'1374.1 or 1375.4 or 1375.1 or 1375.3 or 1375.2 or 126129.1'	'Fatty acid oxidation'	'MNXR96400'	''	''
'Colon_C204CPT2'	'Arachidonic Acid Transport into the Mitochondria (Colon)'	'Colon_coa[m] + Colon_arachdcrn[m] <=> Colon_crn[m] + Colon_arachdcoa[m] '	-1000000	1000000	'1376.1'	'Fatty acid oxidation'	'MNXR96400'	''	''
'Colon_C204CRNt'	'Arachidonic Acid Transport into the Mitochondria (Colon)'	'Colon_arachdcrn[c] <=> Colon_arachdcrn[m] '	-1000000	1000000	'788.1'	'Transport, extracellular'	'MNXR96401'	''	''
'Colon_C226COAtx'	'Fatty Acid Intracellular Transport (Colon)'	'Colon_c226coa[c] <=> Colon_c226coa[x] '	-1000000	1000000	[]	'Transport, peroxisomal'	'MNXR96402'	''	''
'Colon_C226CPT1'	'Carnitine C22:6 Transferase (Colon)'	'Colon_crn[c] + Colon_c226coa[c] <=> Colon_coa[c] + Colon_c226crn[c] '	-1000000	1000000	'126129.1 or 1375.3 or 1374.1 or 1375.2 or 1375.1 or 1375.4'	'Fatty acid oxidation'	'MNXR96403'	''	''
'Colon_C226CPT2'	'C226 Transport into the Mitochondria (Colon)'	'Colon_coa[m] + Colon_c226crn[m] <=> Colon_crn[m] + Colon_c226coa[m] '	-1000000	1000000	'1376.1'	'Fatty acid oxidation'	'MNXR96403'	''	''
'Colon_C3STDH1Pr'	'C-3 Sterol Dehydrogenase (4-Methylzymosterol) (Colon)'	'Colon_nadp[r] + Colon_4mzym_int1[r] -> Colon_h[r] + Colon_nadph[r] + Colon_co2[r] + Colon_4mzym_int2[r] '	0	1000000	'50814.1'	'Cholesterol metabolism'	'MNXR95038'	''	''
'Colon_C3STDH1r'	'C-3 Sterol Dehydrogenase (4-Methylzymosterol) (Colon)'	'Colon_4mzym_int1[r] + Colon_nad[r] -> Colon_h[r] + Colon_co2[r] + Colon_4mzym_int2[r] + Colon_nadh[r] '	0	1000000	'50814.1'	'Cholesterol metabolism'	'MNXR96410'	''	'5.3.3.1'
'Colon_C3STKR2r'	'C-3 Sterol Keto Reductase (Zymosterol) (Colon)'	'Colon_h[r] + Colon_nadph[r] + Colon_zym_int2[r] -> Colon_nadp[r] + Colon_zymst[r] '	0	1000000	'3295.1'	'Cholesterol metabolism'	'MNXR96413'	''	''
'Colon_C4STMO2Pr'	'C-4 Methyl Sterol Oxidase (Colon)'	'Colon_o2[r] + Colon_nadp[r] + Colon_4mzym_int2[r] -> Colon_h[r] + Colon_nadph[r] + Colon_co2[r] + Colon_zym_int2[r] '	0	1000000	'50814.1'	'Cholesterol metabolism'	'MNXR96419'	''	''
'Colon_C4STMO2r'	'C-4 Methyl Sterol Oxidase (Colon)'	'Colon_o2[r] + Colon_4mzym_int2[r] + Colon_nad[r] -> Colon_h[r] + Colon_co2[r] + Colon_nadh[r] + Colon_zym_int2[r] '	0	1000000	'6307.1 or 50814.1'	'Cholesterol metabolism'	'MNXR96420'	''	''
'Colon_CAATPS'	'Ca ATPase (Colon)'	'Colon_h2o[c] + Colon_atp[c] + Colon_ca2[c] -> Colon_adp[c] + Colon_pi[c] + Colon_h[e] + Colon_ca2[e] '	0	1000000	'492.1 or 491.1 or 490.1 or 493.1'	'Transport, extracellular'	''	''	'3.6.3.6'
'Colon_CAT2p'	'Catalase A, Peroxisomal (Ethanol) (Colon)'	'Colon_h2o2[x] + Colon_etoh[x] -> Colon_acald[x] + 2 Colon_h2o[x] '	0	1000000	'847.1'	'Glycolysis/gluconeogenesis'	'MNXR96457'	''	'1.11.1.6'
'Colon_CATm'	'Catalase (Colon)'	'2 Colon_h2o2[m] -> 2 Colon_h2o[m] + Colon_o2[m] '	0	1000000	'847.1'	'ROS detoxification'	'MNXR96455'	'R00009'	'1.11.1.21, 1.11.1.6'
'Colon_CATp'	'Catalase A, Peroxisomal (Colon)'	'2 Colon_h2o2[x] -> Colon_o2[x] + 2 Colon_h2o[x] '	0	1000000	'847.1'	'Miscellaneous'	'MNXR96455'	'R00009'	'1.11.1.21, 1.11.1.6'
'Colon_CBPPer'	'Carbamoyl Phosphate Phosphotransferase, Endoplasmic Reticulum (Colon)'	'Colon_h[r] + Colon_glc_D[r] + Colon_cbp[r] -> Colon_co2[r] + Colon_nh4[r] + Colon_g6p[r] '	0	1000000	'2538.1 or 57818.1 or 92579.1'	'Glycolysis/gluconeogenesis'	'MNXR96484'	''	''
'Colon_CBPter'	'Carbamoyl Phosphate Transport, Endoplasmic Reticulum (Colon)'	'Colon_pi[c] + Colon_ppi[c] + Colon_cbp[c] <=> Colon_cbp[r] + Colon_pi[r] + Colon_ppi[r] '	-1000000	1000000	[]	'Transport, endoplasmic reticular'	'MNXR96487'	''	''
'Colon_CBR2'	'Carbonyl Reductase [NADPH] 1 (Colon)'	'Colon_h[c] + Colon_nadph[c] + Colon_prostge2[c] -> Colon_nadp[c] + Colon_prostgf2[c] '	0	1000000	'873.1'	'Eicosanoid metabolism'	'MNXR96490'	''	'1.1.1.189'
'Colon_CDIPTr'	'Phosphatidylinositol Synthase (Homo Sapiens) (Colon)'	'Colon_cdpdag_hs[c] + Colon_inost[c] <=> Colon_h[c] + Colon_cmp[c] + Colon_pail_hs[c] '	-1000000	1000000	'10423.1 or 10423.2'	'Glycerophospholipid metabolism'	'MNXR96527'	''	''
'Colon_CDS'	'Phosphatidate CytidylyltransferasePhosphatidate Cytidylyltransferase (Colon)'	'Colon_h[c] + Colon_pa_hs[c] + Colon_ctp[c] -> Colon_ppi[c] + Colon_cdpdag_hs[c] '	0	1000000	'1040.1 or 8760.1'	'Glycerophospholipid metabolism'	'MNXR96563'	''	''
'Colon_CDSm'	'Phosphatidate Cytidylyltransferase (Colon)'	'Colon_h[m] + Colon_pa_hs[m] + Colon_ctp[m] -> Colon_ppi[m] + Colon_cdpdag_hs[m] '	0	1000000	'1040.1 or 8760.1'	'Glycerophospholipid metabolism'	'MNXR96563'	''	''
'Colon_CEPTC'	'Choline Phosphotransferase (Colon)'	'Colon_cdpchol[c] + Colon_dag_hs[c] -> Colon_h[c] + Colon_cmp[c] + Colon_pchol_hs[c] '	0	1000000	'10390.1 or 56994.1'	'Glycerophospholipid metabolism'	'MNXR96592'	''	''
'Colon_CEPTE'	'Ethanolamine Phosphotransferase (Colon)'	'Colon_cdpea[c] + Colon_dag_hs[c] -> Colon_h[c] + Colon_cmp[c] + Colon_pe_hs[c] '	0	1000000	'10390.1'	'Glycerophospholipid metabolism'	'MNXR96611'	'R02057'	'2.7.8.1'
'Colon_CERT1gt'	'Ceramide Transport Protein (Colon)'	'Colon_crm_hs[c] <=> Colon_crm_hs[g] '	-1000000	1000000	'10087.1'	'Transport, golgi apparatus'	'MNXR96644'	''	''
'Colon_CERT1rt'	'Ceramide Transport Protein (Colon)'	'Colon_crm_hs[c] <=> Colon_crm_hs[r] '	-1000000	1000000	'10087.1'	'Transport, endoplasmic reticular'	'MNXR96644'	''	''
'Colon_CERT2gt'	'Ceramide Transport Protein (Colon)'	'Colon_gluside_hs[c] <=> Colon_gluside_hs[g] '	-1000000	1000000	'10087.1'	'Transport, golgi apparatus'	'MNXR96646'	''	''
'Colon_CERT2rt'	'Ceramide Transport Protein (Colon)'	'Colon_gluside_hs[c] <=> Colon_gluside_hs[r] '	-1000000	1000000	'10087.1'	'Transport, endoplasmic reticular'	'MNXR96646'	''	''
'Colon_CH25H'	'Cholesterol 25-Hydroxylase (Colon)'	'Colon_o2[r] + Colon_h[r] + Colon_nadph[r] + Colon_chsterol[r] -> Colon_h2o[r] + Colon_nadp[r] + Colon_xol25oh[r] '	0	1000000	'9023.1'	'Bile acid synthesis'	'MNXR96660'	''	''
'Colon_CHAT'	'Choline O-AcetyltransferaseCholine O-Acetyltransferase (Colon)'	'Colon_accoa[c] + Colon_chol[c] <=> Colon_coa[c] + Colon_ach[c] '	-1000000	1000000	'1103.4 or 1103.2 or 1103.3 or 1103.1'	'Glycerophospholipid metabolism'	'MNXR96666'	'R01023'	'2.3.1.6'
'Colon_CHLPCTD'	'Choline Phosphate Cytididyltransferase (Colon)'	'Colon_h[c] + Colon_ctp[c] + Colon_cholp[c] -> Colon_ppi[c] + Colon_cdpchol[c] '	0	1000000	'5130.1 or 9468.1'	'Glycerophospholipid metabolism'	'MNXR96686'	'R01890'	'2.7.7.15'
'Colon_CHOLATEt3'	'ABC Bile Acid Transporter (Colon)'	'Colon_h2o[c] + Colon_atp[c] + Colon_cholate[c] -> Colon_h[c] + Colon_adp[c] + Colon_pi[c] + Colon_cholate[e] '	0	1000000	'8714.3 or 8647.1 or 8714.2 or 8714.1'	'Transport, extracellular'	'MNXR96696'	''	''
'Colon_CHOLD2m'	'Choline Dehydrogenase (FAD Acceptor), Mitochondrial (Colon)'	'Colon_fad[m] + Colon_chol[m] -> Colon_fadh2[m] + Colon_betald[m] '	0	1000000	'55349.1'	'Glycine, serine, alanine, and threonine metabolism'	'MNXR96698'	''	'1.1.99.1'
'Colon_CHOLPtg'	'Choline Phosphate Intracellular Transport (Colon)'	'Colon_cholp[c] <=> Colon_cholp[g] '	-1000000	1000000	[]	'Transport, golgi apparatus'	'MNXR96703'	''	''
'Colon_CHOLPtl'	'Choline Phosphate Intracellular Transport (Colon)'	'Colon_cholp[c] <=> Colon_cholp[l] '	-1000000	1000000	[]	'Transport, lysosomal'	'MNXR96703'	''	''
'Colon_CHOLtg'	'Choline Intracellular Transport (Colon)'	'Colon_chol[g] <=> Colon_chol[c] '	-1000000	1000000	[]	'Transport, golgi apparatus'	'MNXR96693'	''	''
'Colon_CHOLtr'	'Choline Intracellular Transport (Colon)'	'Colon_chol[r] <=> Colon_chol[c] '	-1000000	1000000	[]	'Transport, endoplasmic reticular'	'MNXR96693'	''	''
'Colon_CHOLtu'	'Choline Uniport (Colon)'	'Colon_chol[e] <=> Colon_chol[c] '	-1000000	1000000	'6582.1 or 6584.1 or 6582.2'	'Transport, extracellular'	'MNXR96693'	''	''
'Colon_CHSTEROLSULT'	'Steroid Sulfotransferase (Colon)'	'Colon_paps[c] + Colon_chsterol[c] -> Colon_h[c] + Colon_pap[c] + Colon_chsterols[c] '	0	1000000	'6820.1 or 6818.1'	'Steroid metabolism'	'MNXR96712'	''	'2.8.2.2'
'Colon_CHSTEROLt1'	'Cholesterol Intracellular Transport (Colon)'	'Colon_chsterol[l] <=> Colon_chsterol[m] '	-1000000	1000000	'10948.1'	'Transport, extracellular'	'MNXR96700'	''	''
'Colon_CHSTEROLt2'	'Cholesterol Intracellular Transport (Colon)'	'Colon_chsterol[r] <=> Colon_chsterol[m] '	-1000000	1000000	[]	'Transport, extracellular'	'MNXR96700'	''	''
'Colon_CITRtm'	'Citrulline Mitochondrial Transport via Proton Antiport (Colon)'	'Colon_citr_L[m] <=> Colon_citr_L[c] '	-1000000	1000000	'83884.1 or 10166.1'	'Transport, mitochondrial'	'MNXR96735'	''	''
'Colon_CITt4_2'	'Citrate Transport via Sodium Symport (Colon)'	'2 Colon_na1[e] + Colon_cit[e] <=> 2 Colon_na1[c] + Colon_cit[c] '	-1000000	1000000	'9058.1'	'Transport, extracellular'	'MNXR96749'	''	''
'Colon_CITtam'	'Citrate Transport, Mitochondrial (Colon)'	'Colon_cit[c] + Colon_mal_L[m] <=> Colon_cit[m] + Colon_mal_L[c] '	-1000000	1000000	'6576.1'	'Transport, mitochondrial'	'MNXR96753'	''	''
'Colon_CITtbm'	'Citrate Transport, Mitochondrial (Colon)'	'Colon_cit[c] + Colon_pep[m] <=> Colon_pep[c] + Colon_cit[m] '	-1000000	1000000	'6576.1'	'Transport, mitochondrial'	'MNXR96754'	''	''
'Colon_CK'	'ATP Creatine KinaseATP Creatine Kinase, Cytosolic (Colon)'	'Colon_atp[m] + Colon_creat[m] -> Colon_h[m] + Colon_adp[m] + Colon_pcreat[m] '	0	1000000	'1159.1 or 1160.1 or 548596.1'	'Urea cycle'	''	''	'2.7.3.2'
'Colon_CKc'	'ATP Creatine Kinase, Cytosolic (Colon)'	'Colon_atp[c] + Colon_creat[c] -> Colon_h[c] + Colon_adp[c] + Colon_pcreat[c] '	0	1000000	'1152.1 or 1158.1'	'Urea cycle'	''	''	'2.7.3.2'
'Colon_CLHCO3tex2'	'Chloride Transport via Bicarbonate Antiport (2:1) (Colon)'	'Colon_hco3[c] + 2 Colon_cl[e] -> Colon_hco3[e] + 2 Colon_cl[c] '	0	1000000	'65010.1 or 65010.3 or 65010.2'	'Transport, extracellular'	'MNXR96763'	''	''
'Colon_CLOHtex2'	'Chloride Transport via Hydroxide Antiport (2:1) (Colon)'	'Colon_h2o[c] + 2 Colon_cl[e] -> Colon_h2o[e] + 2 Colon_cl[c] '	0	1000000	'65010.1 or 65010.3 or 65010.2'	'Transport, extracellular'	'MNXR96768'	''	''
'Colon_CLOXAtex2'	'Chloride Transport via Oxalate Antiport (2:1) (Colon)'	'2 Colon_cl[e] + Colon_oxa[c] -> 2 Colon_cl[c] + Colon_oxa[e] '	0	1000000	'65010.1 or 65010.3 or 65010.2'	'Transport, extracellular'	'MNXR96769'	''	''
'Colon_CLPNDCRNt'	'Transport into the Mitochondria (Carnitine) (Colon)'	'Colon_clpndcrn[c] <=> Colon_clpndcrn[m] '	-1000000	1000000	'788.1'	'Transport, extracellular'	'MNXR96772'	''	''
'Colon_CLS_hs'	'Cardiolipin Synthase (Homo Sapiens) (Colon)'	'Colon_cdpdag_hs[c] + Colon_pglyc_hs[c] -> Colon_h[c] + Colon_cmp[c] + Colon_clpn_hs[c] '	0	1000000	'54675.1'	'Glycerophospholipid metabolism'	''	''	''
'Colon_CMPACNAtg'	'Transport of Cytidine-5''-Monophosphate-N-Acetyl-Beta-Neuraminate via CMP Antiport, Golgi Apparatus (Colon)'	'Colon_cmp[g] + Colon_cmpacna[c] <=> Colon_cmp[c] + Colon_cmpacna[g] '	-1000000	1000000	'10559.1'	'Transport, extracellular'	'MNXR96801'	''	''
'Colon_CMPACNAtn'	'Transport of Cytidine-5''-Monophosphate-N-Acetyl-Beta-Neuraminate, Nuclear (Colon)'	'Colon_cmpacna[n] -> Colon_cmpacna[c] '	0	1000000	[]	'Transport, extracellular'	'MNXR96802'	''	''
'Colon_CMPSAS'	'CMP Sialic Acid SynthaseCMP Sialic Acid Synthase, Nuclear (Colon)'	'Colon_acnam[c] + Colon_ctp[c] -> Colon_ppi[c] + Colon_cmpacna[c] '	0	1000000	'55907.1'	'Aminosugar metabolism'	'MNXR68555'	''	'2.7.7.43'
'Colon_CMPSASn'	'CMP Sialic Acid Synthase, Nuclear (Colon)'	'Colon_acnam[n] + Colon_ctp[n] -> Colon_cmpacna[n] + Colon_ppi[n] '	0	1000000	'55907.1'	'Aminosugar metabolism'	'MNXR95295'	'R01117'	'2.7.7.43'
'Colon_CO2ter'	'CO2 Endoplasmic Reticular Transport via Diffusion (Colon)'	'Colon_co2[c] <=> Colon_co2[r] '	-1000000	1000000	[]	'Transport, extracellular'	'MNXR96810'	''	''
'Colon_CO2tg'	'CO2 Golgi Transport (Colon)'	'Colon_co2[c] <=> Colon_co2[g] '	-1000000	1000000	[]	'Transport, extracellular'	'MNXR96810'	''	''
'Colon_COAtg'	'Transport of Coenzyme A (Diffusion), Golgi Apparatus (Colon)'	'Colon_coa[c] <=> Colon_coa[g] '	-1000000	1000000	[]	'Transport, golgi apparatus'	'MNXR96815'	''	''
'Colon_COAtl'	'Transport of Coenzyme A (Diffusion), Lysosomal (Colon)'	'Colon_coa[c] <=> Colon_coa[l] '	-1000000	1000000	[]	'Transport, lysosomal'	'MNXR96815'	''	''
'Colon_COAtm'	'Transport of Coenzyme A (Colon)'	'Colon_coa[c] <=> Colon_coa[m] '	-1000000	1000000	'8034.1'	'Transport, mitochondrial'	''	''	''
'Colon_COAtp'	'Transport of Coenzyme A, Peroxisome (Colon)'	'Colon_coa[c] <=> Colon_coa[x] '	-1000000	1000000	[]	'Transport, peroxisomal'	'MNXR96815'	''	''
'Colon_COAtr'	'Transport of Coenzyme A, Endoplasmatic Reticulum (Colon)'	'Colon_coa[c] <=> Colon_coa[r] '	-1000000	1000000	[]	'Transport, endoplasmic reticular'	'MNXR96815'	''	''
'Colon_COQ3m'	'Methyltransferase Coq3 (Colon)'	'Colon_amet[m] + Colon_2dpmhobq[m] -> Colon_h[m] + Colon_ahcys[m] + Colon_q10[m] '	0	1000000	'51805.1'	'Ubiquinone synthesis'	'MNXR96850'	''	''
'Colon_COQ5m'	'Ubiquinone Biosynthesis Methyltransferase Coq5 (Colon)'	'Colon_amet[m] + Colon_2dp6mobq[m] -> Colon_h[m] + Colon_ahcys[m] + Colon_2dp6mobq_me[m] '	0	1000000	[]	'Ubiquinone synthesis'	'MNXR96851'	''	''
'Colon_COQ6m'	'Ubiquinone Biosynthesis Monooxgenase Coq6 (Colon)'	'Colon_o2[m] + Colon_2dp6mep[m] -> Colon_h2o[m] + Colon_2dp6mobq[m] '	0	1000000	'51004.1 or 51004.2'	'Ubiquinone synthesis'	'MNXR96852'	''	''
'Colon_COQ7m'	'Ubiquinone Biosynthesis Coq7 (Colon)'	'Colon_o2[m] + Colon_h[m] + Colon_nadph[m] + Colon_2dp6mobq_me[m] -> Colon_h2o[m] + Colon_nadp[m] + Colon_2dpmhobq[m] '	0	1000000	'10229.1'	'Ubiquinone synthesis'	'MNXR96853'	''	''
'Colon_CORE2GTg'	'Core 2 Acetylglucosaminyltransferase, Golgi Apparatus (Colon)'	'Colon_T_antigen[g] + Colon_uacgam[g] -> Colon_h[g] + Colon_udp[g] + Colon_core2[g] '	0	1000000	'9245.1 or 2650.1 or 51301.1'	'O-glycan metabolism'	'MNXR96854'	''	'2.4.1.102'
'Colon_CORE3GTg'	'Core 3 Beta-GlcNac-Transferase, Golgi Apparatus (Colon)'	'Colon_uacgam[g] + Colon_Tn_antigen[g] -> Colon_h[g] + Colon_udp[g] + Colon_core3[g] '	0	1000000	'192134.1'	'O-glycan metabolism'	'MNXR96855'	'R05909'	'2.4.1.147'
'Colon_CORE4GTg'	'Core 4 Beta6-Galnac-Transferase, Golgi Apparatus (Colon)'	'Colon_uacgam[g] + Colon_core3[g] -> Colon_h[g] + Colon_udp[g] + Colon_core4[g] '	0	1000000	'9245.1'	'O-glycan metabolism'	'MNXR96856'	'R05915'	'2.4.1.148'
'Colon_CORE5GTg'	'Core 5 Alpha-Galnac-Transferase, Golgi Apparatus (Colon)'	'Colon_udpacgal[g] + Colon_Tn_antigen[g] -> Colon_h[g] + Colon_udp[g] + Colon_core5[g] '	0	1000000	[]	'O-glycan metabolism'	'MNXR96857'	''	''
'Colon_CORE6GTg'	'Core 6 Beta-GlcNac-Transferase A, Golgi Apparatus (Colon)'	'Colon_uacgam[g] + Colon_Tn_antigen[g] -> Colon_h[g] + Colon_udp[g] + Colon_core6[g] '	0	1000000	'2650.1'	'O-glycan metabolism'	'MNXR96858'	''	''
'Colon_CORE7GTg'	'Core 7 Alpha-Galnac-Transferase, Golgi Apparatus (Colon)'	'Colon_udpacgal[g] + Colon_Tn_antigen[g] -> Colon_h[g] + Colon_udp[g] + Colon_core7[g] '	0	1000000	[]	'O-glycan metabolism'	'MNXR96859'	''	''
'Colon_CORE8GTg'	'N-Acetylgalactosamine 3-Alpha-Galactosyltransferase, Golgi Apparatus (Colon)'	'Colon_udpgal[g] + Colon_Tn_antigen[g] -> Colon_h[g] + Colon_udp[g] + Colon_core8[g] '	0	1000000	[]	'O-glycan metabolism'	'MNXR96860'	''	''
'Colon_COUCOAFm'	'P-Coumaroyl Coenzyme A Formation (Colon)'	'Colon_coa[m] + Colon_atp[m] + Colon_T4hcinnm[m] -> Colon_coucoa[m] + Colon_amp[m] + Colon_ppi[m] '	0	1000000	[]	'Ubiquinone synthesis'	'MNXR94998'	'R01616'	'6.2.1.12'
'Colon_CREATt4_2_r'	'Creatine Transport (Sodium Symport) (2:1) (Colon)'	'2 Colon_na1[e] + Colon_creat[e] <=> 2 Colon_na1[c] + Colon_creat[c] '	-1000000	1000000	'6535.1 or 386757.1'	'Transport, extracellular'	''	''	''
'Colon_CREATtmdiffir'	'Creatine Transport To/from Mitochondria via Diffusion (Colon)'	'Colon_creat[c] -> Colon_creat[m] '	0	1000000	[]	'Urea cycle'	'MNXR96886'	''	''
'Colon_CRNCAR3tp'	'Carnitine-Propcarnitine Carrier, Peroxisomal (Colon)'	'Colon_crn[c] + Colon_pcrn[x] -> Colon_crn[x] + Colon_pcrn[c] '	0	1000000	[]	'Transport, peroxisomal'	'MNXR96897'	''	''
'Colon_CRNt'	'''L-Carnitine Reversible TransportL-Carnitine Outward Transport (H+ Antiport)L-Carnitine Transport Out of Mitochondria via Diffusi...'' <Preview truncated at 128 characters>'	'Colon_crn[e] <=> Colon_crn[c] '	-1000000	1000000	'6584.1'	'Transport, extracellular'	'MNXR96906'	''	''
'Colon_CRNtim'	'L-Carnitine Transport Out of Mitochondria via Diffusion (Colon)'	'Colon_crn[m] <=> Colon_crn[c] '	-1000000	1000000	'788.1'	'Transport, mitochondrial'	'MNXR96906'	''	''
'Colon_CRNtuNa'	'L-Carnitine Inward Transport by Na+ Symport (Colon)'	'Colon_na1[e] + Colon_crn[e] -> Colon_na1[c] + Colon_crn[c] '	0	1000000	'6584.1'	'Transport, extracellular'	'MNXR96911'	''	''
'Colon_CSBPASEly'	'Chondroitin Sulfate B Proteoglycan Protease, Lysosomal (Endosome) (Colon)'	'Colon_h2o[l] + Colon_cspg_b[l] -> Colon_Ser_Gly_Ala_X_Gly[l] + Colon_cs_b[l] '	0	1000000	[]	'Chondroitin sulfate degradation'	'MNXR96922'	''	''
'Colon_CSCPASEly'	'Chondroitin Sulfate C Proteoglycan Protease, Lysosomal (Endosome) (Colon)'	'Colon_h2o[l] + Colon_cspg_c[l] -> Colon_Ser_Gly_Ala_X_Gly[l] + Colon_cs_c[l] '	0	1000000	[]	'Chondroitin sulfate degradation'	'MNXR96923'	''	''
'Colon_CSDPASEly'	'Chondroitin Sulfate D Proteoglycan Protease, Lysosomal (Endosome) (Colon)'	'Colon_h2o[l] + Colon_cspg_d[l] -> Colon_Ser_Gly_Ala_X_Gly[l] + Colon_cs_d[l] '	0	1000000	[]	'Chondroitin sulfate degradation'	'MNXR96924'	''	''
'Colon_CSEPASEly'	'Chondroitin Sulfate E Proteoglycan Protease, Lysosomal (Endosome) (Colon)'	'Colon_h2o[l] + Colon_cspg_e[l] -> Colon_Ser_Gly_Ala_X_Gly[l] + Colon_cs_e[l] '	0	1000000	[]	'Chondroitin sulfate degradation'	'MNXR96925'	''	''
'Colon_CSm'	'Citrate Synthase (Colon)'	'Colon_h2o[m] + Colon_accoa[m] + Colon_oaa[m] -> Colon_h[m] + Colon_coa[m] + Colon_cit[m] '	0	1000000	'1431.1 or 1431.2'	'Citric acid cycle'	'MNXR96920'	'R00351'	'2.3.3.1, 2.3.3.16, 2.3.3.3'
'Colon_CSNAT2m'	'Carnitine O-Aceyltransferase, Mitochondrial (Colon)'	'Colon_coa[m] + Colon_pcrn[m] <=> Colon_ppcoa[m] + Colon_crn[m] '	-1000000	1000000	'1384.1'	'Fatty acid oxidation'	'MNXR96409'	''	''
'Colon_CSNAT2x'	'Carnitine Dimethyl Nonanoyl Transferase, Revsible, Peroxisomal (Colon)'	'Colon_crn[x] + Colon_dmnoncoa[x] <=> Colon_coa[x] + Colon_dmnoncrn[x] '	-1000000	1000000	'54677.1 or 1384.2'	'Fatty acid oxidation'	'MNXR96377'	''	''
'Colon_CSNAT3x'	'Carnitine O-Aceyltransferase, Peroxisomal (Colon)'	'Colon_crn[x] + Colon_ppcoa[x] <=> Colon_coa[x] + Colon_pcrn[x] '	-1000000	1000000	'1384.2'	'Fatty acid oxidation'	'MNXR96409'	''	''
'Colon_CSNATer'	'Carnitine O-Acetyltransferase, Endolasmic Reticulum (Colon)'	'Colon_accoa[r] + Colon_crn[r] <=> Colon_coa[r] + Colon_acrn[r] '	-1000000	1000000	'1384.3'	'Fatty acid oxidation'	'MNXR96926'	'R02396'	'2.3.1.7'
'Colon_CSNATm'	'Carnitine O-Aceyltransferase, Mitochondrial (Colon)'	'Colon_coa[m] + Colon_acrn[m] <=> Colon_accoa[m] + Colon_crn[m] '	-1000000	1000000	'1384.1'	'Fatty acid oxidation'	'MNXR96926'	'R02396'	'2.3.1.7'
'Colon_CSNATp'	'Carnitine O-Acetyltransferase, Reverse Direction, Peroxisomal (Colon)'	'Colon_accoa[x] + Colon_crn[x] <=> Colon_coa[x] + Colon_acrn[x] '	-1000000	1000000	'1384.2'	'Fatty acid oxidation'	'MNXR96926'	'R02396'	'2.3.1.7'
'Colon_CSNATr'	'Carnitine O-Acetyltransferase (Colon)'	'Colon_accoa[c] + Colon_crn[c] <=> Colon_coa[c] + Colon_acrn[c] '	-1000000	1000000	'1384.1'	'Fatty acid oxidation'	'MNXR96926'	'R02396'	'2.3.1.7'
'Colon_CSNt'	'Cytosine Transport via Faciliated Diffusion (Colon)'	'Colon_csn[e] <=> Colon_csn[c] '	-1000000	1000000	'3177.1'	'Transport, extracellular'	'MNXR96928'	''	''
'Colon_CSPG_Ctly'	'Chondroitin Sulfate C Transport, Extracellular to Lysosome (Colon)'	'Colon_cspg_c[e] -> Colon_cspg_c[l] '	0	1000000	[]	'Transport, lysosomal'	'MNXR96932'	''	''
'Colon_CSPG_Dtly'	'Chondroitin Sulfate D Transport, Extracellular to Lysosome (Colon)'	'Colon_cspg_d[e] -> Colon_cspg_d[l] '	0	1000000	[]	'Transport, lysosomal'	'MNXR96933'	''	''
'Colon_CSPG_Etly'	'Chondroitin Sulfate E Transport, Extracellular to Lysosome (Colon)'	'Colon_cspg_e[e] -> Colon_cspg_e[l] '	0	1000000	[]	'Transport, lysosomal'	'MNXR96934'	''	''
'Colon_CTPtn'	'Transport of CTP (Diffusion), Nuclear (Colon)'	'Colon_ctp[c] <=> Colon_ctp[n] '	-1000000	1000000	[]	'Transport, nuclear'	'MNXR96946'	''	''
'Colon_CYSALANaEx'	'L-Alanine/L-Cysteine Na-Dependent Exchange (Cys-L In) (Colon)'	'Colon_na1[e] + Colon_ala_L[c] + Colon_cys_L[e] -> Colon_na1[c] + Colon_ala_L[e] + Colon_cys_L[c] '	0	1000000	'6509.1 or 6510.1'	'Transport, extracellular'	'MNXR96987'	''	''
'Colon_CYSASNNaEx'	'L-Cysteine/L-Asparagine Na-Dependent Exchange (Cys-L In) (Colon)'	'Colon_na1[e] + Colon_asn_L[c] + Colon_cys_L[e] -> Colon_na1[c] + Colon_asn_L[e] + Colon_cys_L[c] '	0	1000000	'6510.1'	'Transport, extracellular'	'MNXR96989'	''	''
'Colon_CYSGLNNaEx'	'L-Cysteine/L-Glutamine Na-Dependent Exchange (Cys-L In) (Colon)'	'Colon_na1[e] + Colon_cys_L[e] + Colon_gln_L[c] -> Colon_na1[c] + Colon_cys_L[c] + Colon_gln_L[e] '	0	1000000	'6510.1'	'Transport, extracellular'	'MNXR96998'	''	''
'Colon_CYSGLUexR'	'L-Cysteine/L-Glutamine Reversible Exchanger (Colon)'	'Colon_cys_L[e] + Colon_gln_L[c] <=> Colon_cys_L[c] + Colon_gln_L[e] '	-1000000	1000000	'(6520.1 and 56301.1) or (8140.1 and 6520.1)'	'Transport, extracellular'	'MNXR97000'	''	''
'Colon_CYSGLYexR'	'L-Cysteine/Glycine Reversible Exchanger (Colon)'	'Colon_cys_L[c] + Colon_gly[e] <=> Colon_cys_L[e] + Colon_gly[c] '	-1000000	1000000	'(6520.1 and 23428.1) or (6520.1 and 23428.2) or (56301.1 and 6520.1)'	'Transport, extracellular'	''	''	''
'Colon_CYSO'	'Cysteine Oxidase (Colon)'	'Colon_o2[c] + Colon_cys_L[c] -> 2 Colon_h[c] + Colon_3sala[c] '	0	1000000	'1036.1'	'Taurine and hypotaurine metabolism'	'MNXR96993'	'R00893'	'1.13.11.20'
'Colon_CYSSERNaEx'	'L-Serine/L-Cysteine Na-Dependent Exchange (Cys-L In) (Colon)'	'Colon_na1[e] + Colon_cys_L[e] + Colon_ser_L[c] -> Colon_na1[c] + Colon_cys_L[c] + Colon_ser_L[e] '	0	1000000	'6509.1 or 6510.1'	'Transport, extracellular'	'MNXR97009'	''	''
'Colon_CYSt4'	'Transport of L-Cysteine via Sodium Symport, Reversible (Colon)'	'Colon_na1[e] + Colon_cys_L[e] -> Colon_na1[c] + Colon_cys_L[c] '	0	1000000	'11254.1 or 54407.1 or (340024.1 and 57393.1) or (340024.1 and 59272.1)'	'Transport, extracellular'	'MNXR97028'	''	''
'Colon_CYSTA'	'Cysteine TransaminaseTransport of L-Cystine in Exchange of L-Alanine by B0, +At Transporter (Colon)'	'Colon_akg[c] + Colon_cys_L[c] <=> Colon_glu_L[c] + Colon_mercppyr[c] '	-1000000	1000000	'2805.1'	'Methionine and cysteine metabolism'	'MNXR96990'	'R00896'	'2.6.1.1, 2.6.1.3'
'Colon_CYSTHRNaEx'	'L-Cysteine/L-Threonine Na-Dependent Exchange (Cys-L In) (Colon)'	'Colon_na1[e] + Colon_cys_L[e] + Colon_thr_L[c] -> Colon_na1[c] + Colon_cys_L[c] + Colon_thr_L[e] '	0	1000000	'6509.1 or 6510.1'	'Transport, extracellular'	'MNXR97015'	''	''
'Colon_CYTDt'	'''Cytidine Faciliated Transport in CytosolCytidine Transport in via Sodium SymportCytidine Faciliated Transport in MitochondriaCyt...'' <Preview truncated at 128 characters>'	'Colon_cytd[e] <=> Colon_cytd[c] '	-1000000	1000000	'3177.1 or 2030.1'	'Transport, extracellular'	'MNXR97043'	''	''
'Colon_CYTK10'	'Cytidylate Kinase (CMP, dGTP)Cytidylate Kinase (CMP, dGTP), Nuclear (Colon)'	'Colon_cmp[c] + Colon_dgtp[c] <=> Colon_cdp[c] + Colon_dgdp[c] '	-1000000	1000000	'51727.1'	'Nucleotide interconversion'	'MNXR97048'	''	''
'Colon_CYTK10n'	'Cytidylate Kinase (CMP, dGTP), Nuclear (Colon)'	'Colon_cmp[n] + Colon_dgtp[n] <=> Colon_cdp[n] + Colon_dgdp[n] '	-1000000	1000000	'51727.1'	'Nucleotide interconversion'	'MNXR97048'	''	''
'Colon_CYTK11'	'Cytidylate Kinase (dCMP, dGTP)Cytidylate Kinase (dCMP, dGTP), Nuclear (Colon)'	'Colon_dgtp[c] + Colon_dcmp[c] <=> Colon_dgdp[c] + Colon_dcdp[c] '	-1000000	1000000	'51727.1'	'Nucleotide interconversion'	'MNXR97049'	''	''
'Colon_CYTK11n'	'Cytidylate Kinase (dCMP, dGTP), Nuclear (Colon)'	'Colon_dgtp[n] + Colon_dcmp[n] <=> Colon_dgdp[n] + Colon_dcdp[n] '	-1000000	1000000	'51727.1'	'Nucleotide interconversion'	'MNXR97049'	''	''
'Colon_CYTK12'	'Cytidylate Kinase (dCMP, dCTP)Cytidylate Kinase (dCMP, dCTP), Nuclear (Colon)'	'Colon_dcmp[c] + Colon_dctp[c] <=> 2 Colon_dcdp[c] '	-1000000	1000000	'51727.1'	'Nucleotide interconversion'	'MNXR97050'	''	''
'Colon_CYTK12n'	'Cytidylate Kinase (dCMP, dCTP), Nuclear (Colon)'	'Colon_dcmp[n] + Colon_dctp[n] <=> 2 Colon_dcdp[n] '	-1000000	1000000	'51727.1'	'Nucleotide interconversion'	'MNXR97050'	''	''
'Colon_CYTK13'	'Cytidylate Kinase (dCMP, dATP)Cytidylate Kinase (dCMP, dATP), Nuclear (Colon)'	'Colon_datp[c] + Colon_dcmp[c] <=> Colon_dadp[c] + Colon_dcdp[c] '	-1000000	1000000	'51727.1'	'Nucleotide interconversion'	'MNXR97051'	''	''
'Colon_CYTK13n'	'Cytidylate Kinase (dCMP, dATP), Nuclear (Colon)'	'Colon_dcmp[n] + Colon_datp[n] <=> Colon_dcdp[n] + Colon_dadp[n] '	-1000000	1000000	'51727.1'	'Nucleotide interconversion'	'MNXR97051'	''	''
'Colon_CYTK14'	'Cytidylate Kinase (dCMP, UTP)Cytidylate Kinase (dCMP, CTP), Nuclear (Colon)'	'Colon_dcmp[c] + Colon_utp[c] <=> Colon_udp[c] + Colon_dcdp[c] '	-1000000	1000000	'51727.1'	'Nucleotide interconversion'	'MNXR97052'	''	''
'Colon_CYTK14n'	'Cytidylate Kinase (dCMP, CTP), Nuclear (Colon)'	'Colon_dcmp[n] + Colon_utp[n] <=> Colon_dcdp[n] + Colon_udp[n] '	-1000000	1000000	'51727.1'	'Nucleotide interconversion'	'MNXR97052'	''	''
'Colon_CYTK1m'	'Cytidylate Kinase (CMP), Mitochondrial (Colon)'	'Colon_atp[m] + Colon_cmp[m] <=> Colon_adp[m] + Colon_cdp[m] '	-1000000	1000000	'129607.1 '	'Nucleotide interconversion'	'MNXR97047'	'R00512'	'2.7.4.14, 2.7.4.25'
'Colon_CYTK1n'	'Cytidylate Kinase (CMP), Nuclear (Colon)'	'Colon_atp[n] + Colon_cmp[n] <=> Colon_cdp[n] + Colon_adp[n] '	-1000000	1000000	'51727.1'	'Nucleotide interconversion'	'MNXR97047'	'R00512'	'2.7.4.14, 2.7.4.25'
'Colon_CYTK2n'	'Cytidylate Kinase (dCMP), Nuclear (Colon)'	'Colon_atp[n] + Colon_dcmp[n] <=> Colon_dcdp[n] + Colon_adp[n] '	-1000000	1000000	'51727.1'	'Nucleotide interconversion'	'MNXR97053'	'R01665'	'2.7.4.13, 2.7.4.14, 2.7.4.25'
'Colon_CYTK3n'	'Cytidylate Kinase (dCMP, CTP), Nuclear (Colon)'	'Colon_ctp[n] + Colon_dcmp[n] <=> Colon_cdp[n] + Colon_dcdp[n] '	-1000000	1000000	'51727.1'	'Nucleotide interconversion'	'MNXR97054'	''	''
'Colon_CYTK4n'	'Cytidylate Kinase (dCMP, GTP), Nuclear (Colon)'	'Colon_dcmp[n] + Colon_gtp[n] <=> Colon_dcdp[n] + Colon_gdp[n] '	-1000000	1000000	'51727.1'	'Nucleotide interconversion'	'MNXR97057'	''	''
'Colon_CYTK5'	'Cytidylate Kinase (dCMP)Cytidylate Kinase (CMP), Nuclear (Colon)'	'Colon_ctp[c] + Colon_dcmp[c] <=> Colon_cdp[c] + Colon_dcdp[c] '	-1000000	1000000	'51727.1'	'Nucleotide interconversion'	''	''	'2.7.4.14'
'Colon_CYTK5n'	'Cytidylate Kinase (CMP), Nuclear (Colon)'	'Colon_cmp[n] + Colon_gtp[n] <=> Colon_cdp[n] + Colon_gdp[n] '	-1000000	1000000	'51727.1'	'Nucleotide interconversion'	'MNXR97056'	''	''
'Colon_CYTK6'	'Cytidylate Kinase (CMP, CTP)Cytidylate Kinase (CMP, CTP), Nuclear (Colon)'	'Colon_cmp[c] + Colon_ctp[c] <=> 2 Colon_cdp[c] '	-1000000	1000000	'51727.1'	'Nucleotide interconversion'	''	''	'2.7.4.14'
'Colon_CYTK6n'	'Cytidylate Kinase (CMP, CTP), Nuclear (Colon)'	'Colon_ctp[n] + Colon_cmp[n] <=> 2 Colon_cdp[n] '	-1000000	1000000	'51727.1'	'Nucleotide interconversion'	'MNXR96876'	''	''
'Colon_CYTK7'	'Cytidylate Kinase (CMP, UTP)Cytidylate Kinase (CMP, UTP), Nuclear (Colon)'	'Colon_cmp[c] + Colon_utp[c] <=> Colon_udp[c] + Colon_cdp[c] '	-1000000	1000000	'51727.1'	'Nucleotide interconversion'	'MNXR97058'	''	''
'Colon_CYTK7n'	'Cytidylate Kinase (CMP, UTP), Nuclear (Colon)'	'Colon_cmp[n] + Colon_utp[n] <=> Colon_cdp[n] + Colon_udp[n] '	-1000000	1000000	'51727.1'	'Nucleotide interconversion'	'MNXR97058'	''	''
'Colon_CYTK8'	'Cytidylate Kinase (CMP, dATP)Cytidylate Kinase (CMP, dATP), Nuclear (Colon)'	'Colon_datp[c] + Colon_cmp[c] <=> Colon_dadp[c] + Colon_cdp[c] '	-1000000	1000000	'51727.1'	'Nucleotide interconversion'	'MNXR97059'	''	''
'Colon_CYTK8n'	'Cytidylate Kinase (CMP, dATP), Nuclear (Colon)'	'Colon_cmp[n] + Colon_datp[n] <=> Colon_cdp[n] + Colon_dadp[n] '	-1000000	1000000	'51727.1'	'Nucleotide interconversion'	'MNXR97059'	''	''
'Colon_CYTK9'	'Cytidylate Kinase (CMP, dCTP)Cytidylate Kinase (CMP, dCTP), Nuclear (Colon)'	'Colon_cmp[c] + Colon_dctp[c] <=> Colon_cdp[c] + Colon_dcdp[c] '	-1000000	1000000	'51727.1'	'Nucleotide interconversion'	'MNXR97060'	''	''
'Colon_CYTK9n'	'Cytidylate Kinase (CMP, dCTP), Nuclear (Colon)'	'Colon_cmp[n] + Colon_dctp[n] <=> Colon_cdp[n] + Colon_dcdp[n] '	-1000000	1000000	'51727.1'	'Nucleotide interconversion'	'MNXR97060'	''	''
'Colon_DADNt4'	'Deoxyadenosine Transport via Diffusion (Colon)'	'Colon_dad_2[e] <=> Colon_dad_2[c] '	-1000000	1000000	'3177.1'	'Transport, extracellular'	'MNXR97081'	''	''
'Colon_DAGK_hs'	'Diacylglycerol Phosphate Kinase (Homo Sapiens) (Colon)'	'Colon_atp[c] + Colon_dag_hs[c] -> Colon_h[c] + Colon_adp[c] + Colon_pa_hs[c] '	0	1000000	'''9162.1 or 1607.1 or 8525.2 or 160851.1 or 1608.1 or 1607.2 or 8525.1 or 8527.1 or 1606.1 or 160851.2 or 8526.1 or 8525.3 or 1607...'' <Preview truncated at 128 characters>'	'Glycerophospholipid metabolism'	''	''	''
'Colon_DASCBR'	'Dehydroascorbate Reductase (Colon)'	'Colon_nadph[c] + Colon_dhdascb[c] -> Colon_nadp[c] + Colon_ascb_L[c] '	0	1000000	'2745.1 or 51022.2 or 51022.1'	'Vitamin C metabolism'	''	''	'1.6.5.4'
'Colon_DCK1m'	'Deoxycytidine Kinase, Mitochondrial (ATP) (Colon)'	'Colon_atp[m] + Colon_dcyt[m] <=> Colon_h[m] + Colon_adp[m] + Colon_dcmp[m] '	-1000000	1000000	[]	'Nucleotide interconversion'	'MNXR95433'	'R01666'	'2.7.1.145, 2.7.1.213, 2.7.1.74'
'Colon_DCSPTN1COAtx'	'Fatty Acid Intracellular TransportTransport of Docosapentenoylcoa into Peroxisomes. (Colon)'	'Colon_dcsptn1coa[c] <=> Colon_dcsptn1coa[x] '	-1000000	1000000	[]	'Transport, peroxisomal'	'MNXR97194'	''	''
'Colon_DCSPTN1CPT1'	'Carnitine O-Palmitoyltransferase (Colon)'	'Colon_crn[c] + Colon_dcsptn1coa[c] <=> Colon_coa[c] + Colon_dcsptn1crn[c] '	-1000000	1000000	'1375.1 or 1375.3 or 1375.4 or 126129.1 or 1374.1 or 1375.2'	'Fatty acid oxidation'	'MNXR97196'	''	''
'Colon_DCSPTN1CPT2'	'Carnitine Transferase (Colon)'	'Colon_coa[m] + Colon_dcsptn1crn[m] <=> Colon_crn[m] + Colon_dcsptn1coa[m] '	-1000000	1000000	'1376.1'	'Fatty acid oxidation'	'MNXR97196'	''	''
'Colon_DCSPTN1CRNt'	'Transport into the Mitochondria (Carnitine) (Colon)'	'Colon_dcsptn1crn[c] <=> Colon_dcsptn1crn[m] '	-1000000	1000000	'788.1'	'Fatty acid oxidation'	'MNXR97197'	''	''
'Colon_DCYTD'	'Deoxycytidine DeaminaseDeoxycytidine Deaminase, Nuclear (Colon)'	'Colon_h2o[c] + Colon_h[c] + Colon_dcyt[c] -> Colon_nh4[c] + Colon_duri[c] '	0	1000000	'978.1 or 57379.1'	'Pyrimidine catabolism'	'MNXR97207'	'R02485'	'3.5.4.5'
'Colon_DCYTDn'	'Deoxycytidine Deaminase, Nuclear (Colon)'	'Colon_h2o[n] + Colon_h[n] + Colon_dcyt[n] -> Colon_nh4[n] + Colon_duri[n] '	0	1000000	'57379.1'	'Nucleotide interconversion'	'MNXR97207'	'R02485'	'3.5.4.5'
'Colon_DCYTt'	'Deoxycytidine Transport via Diffusion (Colon)'	'Colon_dcyt[e] <=> Colon_dcyt[c] '	-1000000	1000000	'3177.1'	'Transport, extracellular'	'MNXR97208'	''	''
'Colon_DDPGAm'	'2-Dehydro-3-Deoxy-Phosphogluconate Aldolase, Mitochondrial (Colon)'	'Colon_4h2oglt[m] <=> Colon_pyr[m] + Colon_glx[m] '	-1000000	1000000	[]	'Arginine and proline metabolism'	'MNXR97219'	'R00470'	'4.1.3.16, 4.1.3.42'
'Colon_DECDPtm'	'Lipid, Flip-Flop Intracellular Transport (Colon)'	'Colon_decdp[c] <=> Colon_decdp[m] '	-1000000	1000000	[]	'Transport, mitochondrial'	'MNXR97225'	''	''
'Colon_DESAT16_2'	'Palmitoyl Coenzyme A Desaturase (N-C16:0CoA -> N-C16:1CoA) (Colon)'	'Colon_o2[c] + Colon_h[c] + Colon_nadh[c] + Colon_pmtcoa[c] -> 2 Colon_h2o[c] + Colon_nad[c] + Colon_hdcoa[c] '	0	1000000	'6319.1'	'Fatty acid synthesis'	'MNXR97239'	''	''
'Colon_DESAT18_3'	'Stearoyl Coenzyme A Desaturase (N-C18:0CoA -> N-C18:1CoA) (Colon)'	'Colon_o2[c] + Colon_h[c] + Colon_nadh[c] + Colon_stcoa[c] -> 2 Colon_h2o[c] + Colon_nad[c] + Colon_odecoa[c] '	0	1000000	'6319.1'	'Fatty acid synthesis'	'MNXR97243'	''	''
'Colon_DESAT18_4'	'Stearoyl Coenzyme A Desaturase (N-C18:0CoA -> N-C18:1CoA) (Colon)'	'Colon_o2[c] + Colon_h[c] + Colon_nadh[c] + Colon_stcoa[c] -> 2 Colon_h2o[c] + Colon_nad[c] + Colon_octd11ecoa[c] '	0	1000000	'6319.1'	'Fatty acid synthesis'	''	''	'1.14.19.1'
'Colon_DESAT18_5'	'Stearoyl Coenzyme A Desaturase (N-C18:0CoA -> N-C18:1CoA) (Colon)'	'Colon_o2[c] + Colon_h[c] + Colon_nadh[c] + Colon_stcoa[c] -> 2 Colon_h2o[c] + Colon_nad[c] + Colon_od2coa[c] '	0	1000000	'6319.1'	'Fatty acid synthesis'	'MNXR97245'	''	''
'Colon_DESAT18_6'	'Fatty Acyl Coenzyme A Desaturase (N-C18:1CoA -> N-C18:2CoA) (Colon)'	'Colon_o2[c] + Colon_h[c] + Colon_nadh[c] + Colon_odecoa[c] -> 2 Colon_h2o[c] + Colon_nad[c] + Colon_lneldccoa[c] '	0	1000000	'9415.1'	'Fatty acid synthesis'	'MNXR97246'	''	''
'Colon_DESAT20_1'	'Fatty Acyl Coenzyme A Desaturase (N-C20:3CoA -> N-C20:4CoA) (Colon)'	'Colon_o2[c] + Colon_h[c] + Colon_nadh[c] + Colon_dlnlcgcoa[c] -> 2 Colon_h2o[c] + Colon_nad[c] + Colon_arachdcoa[c] '	0	1000000	'3992.1'	'Fatty acid synthesis'	'MNXR97250'	''	''
'Colon_DESAT22_1p'	'Fatty Acyl Coenzyme A Desaturase (N-C22:4CoA -> N-C22:5CoA) (Colon)'	'Colon_h[x] + Colon_nadh[x] + Colon_o2[x] + Colon_adrncoa[x] -> Colon_nad[x] + 2 Colon_h2o[x] + Colon_dcsptn1coa[x] '	0	1000000	[]	'Fatty acid synthesis'	'MNXR97252'	''	''
'Colon_DGAT'	'Diacylglycerol Acyltransferase (Colon)'	'Colon_Rtotal3coa[c] + Colon_dag_hs[c] -> Colon_coa[c] + Colon_tag_hs[c] '	0	1000000	'8694.1 or 84649.1'	'Triacylglycerol synthesis'	'MNXR97261'	''	''
'Colon_DGCHOLte'	'Bile Acid Intracellular Transport (Colon)'	'Colon_dgchol[e] <=> Colon_dgchol[c] '	-1000000	1000000	[]	'Transport, extracellular'	'MNXR97264'	''	''
'Colon_DGCHOLtx'	'Bile Acid Intracellular Transport (Colon)'	'Colon_dgchol[x] <=> Colon_dgchol[c] '	-1000000	1000000	[]	'Transport, peroxisomal'	'MNXR97264'	''	''
'Colon_DGK2m'	'Deoxyguanylate Kinase (dGMP:dATP), Mitochondrial (Colon)'	'Colon_datp[m] + Colon_dgmp[m] <=> Colon_dadp[m] + Colon_dgdp[m] '	-1000000	1000000	[]	'Nucleotide interconversion'	'MNXR97321'	''	''
'Colon_DGNSKm'	'Deoxyguanosine Kinase (Colon)'	'Colon_atp[m] + Colon_dgsn[m] -> Colon_h[m] + Colon_adp[m] + Colon_dgmp[m] '	0	1000000	'1716.5 or 1716.1 or 1716.4 or 1716.2 or 1716.3'	'Nucleotide interconversion'	'MNXR97323'	'R01967'	'2.7.1.113, 2.7.1.145, 2.7.1.74'
'Colon_DGSNt'	'Deoyguanosine Transport via DiffusionDeoyguanosine Transport in Mitochondria (Colon)'	'Colon_dgsn[e] <=> Colon_dgsn[c] '	-1000000	1000000	'3177.1'	'Transport, extracellular'	'MNXR97324'	''	''
'Colon_DGSNtm'	'Deoyguanosine Transport in Mitochondria (Colon)'	'Colon_dgsn[c] <=> Colon_dgsn[m] '	-1000000	1000000	[]	'Transport, mitochondrial'	'MNXR97324'	''	''
'Colon_DHAAt1r'	'Dehydroascorbate Transport (Uniport) (Colon)'	'Colon_dhdascb[e] <=> Colon_dhdascb[c] '	-1000000	1000000	'6515.1 or 6513.1 or 6517.1'	'Transport, extracellular'	'MNXR97356'	''	''
'Colon_DHCR241r'	'24-Dehydrocholesterol Reductase [Precursor] (Colon)'	'Colon_zymst[r] + Colon_fadh2[r] -> Colon_fad[r] + Colon_zymstnl[r] '	0	1000000	'1718.1'	'Cholesterol metabolism'	'MNXR97380'	''	''
'Colon_DHCR242r'	'24-Dehydrocholesterol Reductase [Precursor] (Colon)'	'Colon_fadh2[r] + Colon_chlstol[r] -> Colon_fad[r] + Colon_lthstrl[r] '	0	1000000	'1718.1 or 1581.1'	'Cholesterol metabolism'	'MNXR97381'	''	''
'Colon_DHCR243r'	'24-Dehydrocholesterol Reductase [Precursor] (Colon)'	'Colon_fadh2[r] + Colon_dsmsterol[r] -> Colon_chsterol[r] + Colon_fad[r] '	0	1000000	'1718.1'	'Cholesterol metabolism'	'MNXR97382'	''	''
'Colon_DHCR71r'	'7-Dehydrocholesterol Reductase (Colon)'	'Colon_h[r] + Colon_nadph[r] + Colon_ddsmsterol[r] -> Colon_nadp[r] + Colon_dsmsterol[r] '	0	1000000	'1717.1'	'Cholesterol metabolism'	'MNXR97383'	''	'1.3.1.21'
'Colon_DHCR72r'	'7-Dehydrocholesterol Reductase (Colon)'	'Colon_7dhchsterol[r] + Colon_h[r] + Colon_nadph[r] -> Colon_nadp[r] + Colon_chsterol[r] '	0	1000000	'1717.1'	'Cholesterol metabolism'	'MNXR97384'	''	'1.3.1.21'
'Colon_DHCRD2'	'Dihydroceramide Desaturase (Colon)'	'Colon_dhcrm_hs[c] + Colon_fad[c] -> Colon_crm_hs[c] + Colon_fadh2[c] '	0	1000000	'8560.1 or 8560.2 or 123099.1'	'Sphingolipid metabolism'	'MNXR97387'	''	''
'Colon_DHDPBMTm'	'Dihydroxydecaprenylbenzoate Methyltransferase (Colon)'	'Colon_3dpdhb[m] + Colon_amet[m] -> Colon_h[m] + Colon_ahcys[m] + Colon_3dpdhb_me[m] '	0	1000000	'51805.1'	'Ubiquinone synthesis'	'MNXR97391'	''	''
'Colon_DHEAStr'	'Dheas Intracellular Transport (Colon)'	'Colon_dheas[r] <=> Colon_dheas[c] '	-1000000	1000000	[]	'Transport, extracellular'	'MNXR97397'	''	''
'Colon_DHEASULT'	'Dehydroepiandrosterone Sulfotransferase (Colon)'	'Colon_paps[c] + Colon_dhea[c] -> Colon_h[c] + Colon_pap[c] + Colon_dheas[c] '	0	1000000	'6783.1 or 6822.1 or 6818.1'	'Steroid metabolism'	'MNXR97395'	'R03405'	'2.8.2.15, 2.8.2.2'
'Colon_DHORD9'	'Dihydoorotic Acid Dehydrogenase (Quinone 10) (Colon)'	'Colon_q10[m] + Colon_dhor_S[c] -> Colon_q10h2[m] + Colon_orot[c] '	0	1000000	'1723.1'	'Pyrimidine synthesis'	'MNXR97423'	''	''
'Colon_DHPM1'	'Dihydropyrimidinase (5, 6-Dihydrouracil) (Colon)'	'Colon_h2o[c] + Colon_56dura[c] -> Colon_h[c] + Colon_cala[c] '	0	1000000	'1807.1 or 1809.1 or 1808.1'	'Pyrimidine catabolism'	'MNXR97432'	'R02269'	'3.5.2.2'
'Colon_DHPR2'	'6, 7-Dihydropteridine Reduction (Colon)'	'Colon_5mthf[c] + Colon_dhbpt[c] -> Colon_h[c] + Colon_thbpt[c] + Colon_mlthf[c] '	0	1000000	[]	'Tetrahydrobiopterin metabolism'	'MNXR97437'	''	''
'Colon_DIDPtn'	'Transport of dIDP, Nuclear (Colon)'	'Colon_didp[c] <=> Colon_didp[n] '	-1000000	1000000	[]	'Transport, nuclear'	'MNXR97458'	''	''
'Colon_DINt'	'Deoxyinosine Transport via Diffusion (Colon)'	'Colon_din[e] <=> Colon_din[c] '	-1000000	1000000	'3177.1'	'Transport, extracellular'	'MNXR97466'	''	''
'Colon_DITPtn'	'Transport of dITP, Nuclear (Colon)'	'Colon_ditp[c] <=> Colon_ditp[n] '	-1000000	1000000	[]	'Transport, nuclear'	'MNXR97482'	''	''
'Colon_DKMPPD'	''' 2, 3-Diketo-5-Methylthio-1-Phosphopentane Degradation ReactionAcireductone Dixoygenase 1 (Homo Sapiens)Acireductone Synthase (H...'' <Preview truncated at 128 characters>'	'Colon_h2o[c] + Colon_o2[c] + Colon_dkmpp[c] -> 2 Colon_h[c] + Colon_pi[c] + Colon_for[c] + Colon_2kmb[c] '	0	1000000	[]	'Arginine and proline metabolism'	'MNXR97497'	''	''
'Colon_D_LACt2'	'D-Lactate Transport via Proton Symport (Colon)'	'Colon_h[e] + Colon_lac_D[e] <=> Colon_h[c] + Colon_lac_D[c] '	-1000000	1000000	'9194.1 or 23539.1 or 6566.1 or 9123.1'	'Transport, extracellular'	'MNXR97838'	''	''
'Colon_D_LACtm'	'D-Lactate Transport, Mitochondrial (Colon)'	'Colon_h[c] + Colon_lac_D[c] <=> Colon_h[m] + Colon_lac_D[m] '	-1000000	1000000	'6566.1'	'Transport, mitochondrial'	'MNXR97838'	''	''
'Colon_DLNLCGCPT1'	'Carnitine O-Palmitoyltransferase (Colon)'	'Colon_crn[c] + Colon_dlnlcgcoa[c] <=> Colon_coa[c] + Colon_dlnlcgcrn[c] '	-1000000	1000000	'1375.1 or 1375.3 or 1375.4 or 126129.1 or 1374.1 or 1375.2'	'Fatty acid oxidation'	'MNXR97502'	''	''
'Colon_DLNLCGCPT2'	'Carnitine Transferase (Colon)'	'Colon_coa[m] + Colon_dlnlcgcrn[m] <=> Colon_crn[m] + Colon_dlnlcgcoa[m] '	-1000000	1000000	'1376.1'	'Fatty acid oxidation'	'MNXR97502'	''	''
'Colon_DLNLCGCRNt'	'Transport into the Mitochondria (Carnitine) (Colon)'	'Colon_dlnlcgcrn[c] <=> Colon_dlnlcgcrn[m] '	-1000000	1000000	'788.1'	'Fatty acid oxidation'	'MNXR97503'	''	''
'Colon_DM_datp_m_'	'Demand for dATP (Colon)'	'Colon_datp[m] -> '	0	1000000	[]	'Exchange/demand reaction'	''	''	''
'Colon_DM_dctp_m_'	'Demand for dCTP (Colon)'	'Colon_dctp[m] -> '	0	1000000	[]	'Exchange/demand reaction'	''	''	''
'Colon_DM_dgtp_m_'	'Demand for dGTP, Mitochondrial (Colon)'	'Colon_dgtp[m] -> '	0	1000000	[]	'Exchange/demand reaction'	''	''	''
'Colon_DM_dsT_antigen_g_'	'Demand for Disialyl-T Antigen, Golgi Apparatus (Colon)'	'Colon_dsT_antigen[g] -> '	0	1000000	[]	'Exchange/demand reaction'	''	''	''
'Colon_DM_dttp_m_'	'Demand for dTTP (Colon)'	'Colon_dttp[m] -> '	0	1000000	[]	'Exchange/demand reaction'	''	''	''
'Colon_DM_kdn_c_'	'Demand for 2-Keto-3-Deoxy-D-Glycero-D-Galactononic Acid, Cytosolic (Colon)'	'Colon_kdn[c] -> '	0	1000000	[]	'Exchange/demand reaction'	''	''	''
'Colon_DM_sTn_antigen_g_'	'Demand for Sialyl-Tn Antigen, Golgi Apparatus (Colon)'	'Colon_sTn_antigen[g] -> '	0	1000000	[]	'Exchange/demand reaction'	''	''	''
'Colon_DMNONCOACRNCPT1'	'Dmnoncoacrncpt1 (Colon)'	'Colon_crn[c] + Colon_dmnoncoa[c] <=> Colon_coa[c] + Colon_dmnoncrn[c] '	-1000000	1000000	[]	'Fatty acid oxidation'	'MNXR96377'	''	''
'Colon_DNDPt10m'	'Transport of dADP via dCDP Antiport (Colon)'	'Colon_dadp[c] + Colon_dcdp[m] -> Colon_dcdp[c] + Colon_dadp[m] '	0	1000000	'60386.1'	'Transport, mitochondrial'	'MNXR97628'	''	''
'Colon_DNDPt11m'	'Transport of dADP via dGDP Antiport (Colon)'	'Colon_dadp[c] + Colon_dgdp[m] -> Colon_dgdp[c] + Colon_dadp[m] '	0	1000000	'60386.1'	'Transport, mitochondrial'	'MNXR97629'	''	''
'Colon_DNDPt12m'	'Transport of dADP via ADP Antiport (Colon)'	'Colon_adp[m] + Colon_dadp[c] -> Colon_adp[c] + Colon_dadp[m] '	0	1000000	'60386.1'	'Transport, mitochondrial'	'MNXR97630'	''	''
'Colon_DNDPt13m'	'Transport of dADP via ATP Antiport (Colon)'	'Colon_atp[m] + Colon_dadp[c] -> Colon_atp[c] + Colon_dadp[m] '	0	1000000	'60386.1'	'Transport, mitochondrial'	'MNXR97631'	''	''
'Colon_DNDPt14m'	'Transport of dUDP via dTDP Antiport (Colon)'	'Colon_dtdp[m] + Colon_dudp[c] -> Colon_dtdp[c] + Colon_dudp[m] '	0	1000000	'60386.1'	'Transport, mitochondrial'	'MNXR97632'	''	''
'Colon_DNDPt15m'	'Transport of dUDP via dGDP Antiport (Colon)'	'Colon_dgdp[m] + Colon_dudp[c] -> Colon_dgdp[c] + Colon_dudp[m] '	0	1000000	'60386.1'	'Transport, mitochondrial'	'MNXR97633'	''	''
'Colon_DNDPt16m'	'Transport of dUDP via dADP Antiport (Colon)'	'Colon_dadp[m] + Colon_dudp[c] -> Colon_dadp[c] + Colon_dudp[m] '	0	1000000	'60386.1'	'Transport, mitochondrial'	'MNXR97634'	''	''
'Colon_DNDPt17m'	'Transport of dUDP via dCDP Antiport (Colon)'	'Colon_dcdp[m] + Colon_dudp[c] -> Colon_dcdp[c] + Colon_dudp[m] '	0	1000000	'60386.1'	'Transport, mitochondrial'	'MNXR97635'	''	''
'Colon_DNDPt18m'	'Transport of dUDP via ADP Antiport (Colon)'	'Colon_adp[m] + Colon_dudp[c] -> Colon_adp[c] + Colon_dudp[m] '	0	1000000	'60386.1'	'Transport, mitochondrial'	'MNXR97636'	''	''
'Colon_DNDPt19m'	'Transport of dUDP via ATP Antiport (Colon)'	'Colon_atp[m] + Colon_dudp[c] -> Colon_atp[c] + Colon_dudp[m] '	0	1000000	'60386.1'	'Transport, mitochondrial'	'MNXR97637'	''	''
'Colon_DNDPt1m'	'Transport of dATP via ADP Antiport (Colon)'	'Colon_adp[m] + Colon_datp[c] -> Colon_adp[c] + Colon_datp[m] '	0	1000000	'60386.1'	'Transport, mitochondrial'	'MNXR97638'	''	''
'Colon_DNDPt20m'	'Transport of dTDP via ATP Antiport (Colon)'	'Colon_atp[m] + Colon_dtdp[c] -> Colon_atp[c] + Colon_dtdp[m] '	0	1000000	'60386.1'	'Transport, mitochondrial'	'MNXR97639'	''	''
'Colon_DNDPt21m'	'Transport of dTDP via ADP Antiport (Colon)'	'Colon_adp[m] + Colon_dtdp[c] -> Colon_adp[c] + Colon_dtdp[m] '	0	1000000	'60386.1'	'Transport, mitochondrial'	'MNXR97640'	''	''
'Colon_DNDPt23m'	'Transport of dTDP via dGTP Antiport (Colon)'	'Colon_dgdp[m] + Colon_dtdp[c] -> Colon_dgdp[c] + Colon_dtdp[m] '	0	1000000	'60386.1'	'Transport, mitochondrial'	'MNXR97641'	''	''
'Colon_DNDPt24m'	'Transport of dTDP via dADP Antiport (Colon)'	'Colon_dadp[m] + Colon_dtdp[c] -> Colon_dadp[c] + Colon_dtdp[m] '	0	1000000	'60386.1'	'Transport, mitochondrial'	'MNXR97642'	''	''
'Colon_DNDPt25m'	'Transport of dTDP via dCDP Antiport (Colon)'	'Colon_dcdp[m] + Colon_dtdp[c] -> Colon_dcdp[c] + Colon_dtdp[m] '	0	1000000	'60386.1'	'Transport, mitochondrial'	'MNXR97643'	''	''
'Colon_DNDPt28m'	'Transport of dCDP via dGDP Antiport (Colon)'	'Colon_dcdp[c] + Colon_dgdp[m] -> Colon_dgdp[c] + Colon_dcdp[m] '	0	1000000	'60386.1'	'Transport, mitochondrial'	'MNXR97644'	''	''
'Colon_DNDPt2m'	'Transport of dATP via ATP Antiport (Colon)'	'Colon_atp[m] + Colon_datp[c] -> Colon_atp[c] + Colon_datp[m] '	0	1000000	'60386.1'	'Transport, mitochondrial'	'MNXR97645'	''	''
'Colon_DNDPt30m'	'Transport of dCDP via ADP Antiport (Colon)'	'Colon_adp[m] + Colon_dcdp[c] -> Colon_adp[c] + Colon_dcdp[m] '	0	1000000	'60386.1'	'Transport, mitochondrial'	'MNXR97646'	''	''
'Colon_DNDPt31m'	'Transport of dCDP via ATP Antiport (Colon)'	'Colon_atp[m] + Colon_dcdp[c] -> Colon_atp[c] + Colon_dcdp[m] '	0	1000000	'60386.1'	'Transport, mitochondrial'	'MNXR97647'	''	''
'Colon_DNDPt32m'	'Transport of dGDP via ATP Antiport (Colon)'	'Colon_atp[m] + Colon_dgdp[c] -> Colon_atp[c] + Colon_dgdp[m] '	0	1000000	'60386.1'	'Transport, mitochondrial'	'MNXR97648'	''	''
'Colon_DNDPt37m'	'Transport of dUTP via dTDP Antiport (Colon)'	'Colon_dtdp[m] + Colon_dutp[c] -> Colon_dtdp[c] + Colon_dutp[m] '	0	1000000	'60386.1'	'Transport, mitochondrial'	'MNXR97649'	''	''
'Colon_DNDPt38m'	'Transport of dUTP via dUDP Antiport (Colon)'	'Colon_dudp[m] + Colon_dutp[c] -> Colon_dudp[c] + Colon_dutp[m] '	0	1000000	'60386.1'	'Transport, mitochondrial'	'MNXR97650'	''	''
'Colon_DNDPt39m'	'Transport of dUTP via dGDP Antiport (Colon)'	'Colon_dgdp[m] + Colon_dutp[c] -> Colon_dgdp[c] + Colon_dutp[m] '	0	1000000	'60386.1'	'Transport, mitochondrial'	'MNXR97651'	''	''
'Colon_DNDPt3m'	'Transport of dATP via dCDP Antiport (Colon)'	'Colon_datp[c] + Colon_dcdp[m] -> Colon_dcdp[c] + Colon_datp[m] '	0	1000000	'60386.1'	'Transport, mitochondrial'	'MNXR97652'	''	''
'Colon_DNDPt40m'	'Transport of dUTP via dADP Antiport (Colon)'	'Colon_dadp[m] + Colon_dutp[c] -> Colon_dadp[c] + Colon_dutp[m] '	0	1000000	'60386.1'	'Transport, mitochondrial'	'MNXR97653'	''	''
'Colon_DNDPt41m'	'Transport of dUTP via dCDP Antiport (Colon)'	'Colon_dcdp[m] + Colon_dutp[c] -> Colon_dcdp[c] + Colon_dutp[m] '	0	1000000	'60386.1'	'Transport, mitochondrial'	'MNXR97654'	''	''
'Colon_DNDPt42m'	'Transport of dUTP via ADP Antiport (Colon)'	'Colon_adp[m] + Colon_dutp[c] -> Colon_adp[c] + Colon_dutp[m] '	0	1000000	'60386.1'	'Transport, mitochondrial'	'MNXR97655'	''	''
'Colon_DNDPt43m'	'Transport of dUTP via ATP Antiport (Colon)'	'Colon_atp[m] + Colon_dutp[c] -> Colon_atp[c] + Colon_dutp[m] '	0	1000000	'60386.1'	'Transport, mitochondrial'	'MNXR97656'	''	''
'Colon_DNDPt44m'	'Transport of dTTP via ATP Antiport (Colon)'	'Colon_atp[m] + Colon_dttp[c] -> Colon_atp[c] + Colon_dttp[m] '	0	1000000	'60386.1'	'Transport, mitochondrial'	'MNXR97657'	''	''
'Colon_DNDPt45m'	'Transport of dTTP via ADP Antiport (Colon)'	'Colon_adp[m] + Colon_dttp[c] -> Colon_adp[c] + Colon_dttp[m] '	0	1000000	'60386.1'	'Transport, mitochondrial'	'MNXR97658'	''	''
'Colon_DNDPt46m'	'Transport of dTTP via dUDP Antiport (Colon)'	'Colon_dudp[m] + Colon_dttp[c] -> Colon_dttp[m] + Colon_dudp[c] '	0	1000000	'60386.1'	'Transport, mitochondrial'	'MNXR97659'	''	''
'Colon_DNDPt47m'	'Transport of dTTP via dTDP Antiport (Colon)'	'Colon_dtdp[m] + Colon_dttp[c] -> Colon_dttp[m] + Colon_dtdp[c] '	0	1000000	'60386.1'	'Transport, mitochondrial'	'MNXR97660'	''	''
'Colon_DNDPt48m'	'Transport of dTTP via dGDP Antiport (Colon)'	'Colon_dgdp[m] + Colon_dttp[c] -> Colon_dgdp[c] + Colon_dttp[m] '	0	1000000	'60386.1'	'Transport, mitochondrial'	'MNXR97661'	''	''
'Colon_DNDPt49m'	'Transport of dTTP via dADP Antiport (Colon)'	'Colon_dadp[m] + Colon_dttp[c] -> Colon_dadp[c] + Colon_dttp[m] '	0	1000000	'60386.1'	'Transport, mitochondrial'	'MNXR97662'	''	''
'Colon_DNDPt4m'	'Transport of dATP via dUDP Antiport (Colon)'	'Colon_datp[c] + Colon_dudp[m] -> Colon_datp[m] + Colon_dudp[c] '	0	1000000	'60386.1'	'Transport, mitochondrial'	'MNXR97663'	''	''
'Colon_DNDPt50m'	'Transport of dTTP via dCDP Antiport (Colon)'	'Colon_dcdp[m] + Colon_dttp[c] -> Colon_dcdp[c] + Colon_dttp[m] '	0	1000000	'60386.1'	'Transport, mitochondrial'	'MNXR97664'	''	''
'Colon_DNDPt51m'	'Transport of dCTP via dCDP Antiport (Colon)'	'Colon_dctp[c] + Colon_dcdp[m] -> Colon_dcdp[c] + Colon_dctp[m] '	0	1000000	'60386.1'	'Transport, mitochondrial'	'MNXR97204'	''	''
'Colon_DNDPt52m'	'Transport of dCTP via dUDP Antiport (Colon)'	'Colon_dctp[c] + Colon_dudp[m] -> Colon_dctp[m] + Colon_dudp[c] '	0	1000000	'60386.1'	'Transport, mitochondrial'	'MNXR97665'	''	''
'Colon_DNDPt53m'	'Transport of dCTP via dGDP Antiport (Colon)'	'Colon_dctp[c] + Colon_dgdp[m] -> Colon_dgdp[c] + Colon_dctp[m] '	0	1000000	'60386.1'	'Transport, mitochondrial'	'MNXR97666'	''	''
'Colon_DNDPt54m'	'Transport of dCTP via dADP Antiport (Colon)'	'Colon_dctp[c] + Colon_dadp[m] -> Colon_dadp[c] + Colon_dctp[m] '	0	1000000	'60386.1'	'Transport, mitochondrial'	'MNXR97667'	''	''
'Colon_DNDPt55m'	'Transport of dCTP via ADP Antiport (Colon)'	'Colon_adp[m] + Colon_dctp[c] -> Colon_adp[c] + Colon_dctp[m] '	0	1000000	'60386.1'	'Transport, mitochondrial'	'MNXR97668'	''	''
'Colon_DNDPt56m'	'Transport of dCTP via ATP Antiport (Colon)'	'Colon_atp[m] + Colon_dctp[c] -> Colon_atp[c] + Colon_dctp[m] '	0	1000000	'60386.1'	'Transport, mitochondrial'	'MNXR97669'	''	''
'Colon_DNDPt57m'	'Transport of dGTP via ATP Antiport (Colon)'	'Colon_atp[m] + Colon_dgtp[c] -> Colon_atp[c] + Colon_dgtp[m] '	0	1000000	'60386.1'	'Transport, mitochondrial'	'MNXR97670'	''	''
'Colon_DNDPt58m'	'Transport of dGTP via ADP Antiport (Colon)'	'Colon_adp[m] + Colon_dgtp[c] -> Colon_adp[c] + Colon_dgtp[m] '	0	1000000	'60386.1'	'Transport, mitochondrial'	'MNXR97671'	''	''
'Colon_DNDPt59m'	'Transport of dGTP via dADP Antiport (Colon)'	'Colon_dgtp[c] + Colon_dadp[m] -> Colon_dadp[c] + Colon_dgtp[m] '	0	1000000	'60386.1'	'Transport, mitochondrial'	'MNXR97672'	''	''
'Colon_DNDPt5m'	'Transport of dATP via dTDP Antiport (Colon)'	'Colon_datp[c] + Colon_dtdp[m] -> Colon_datp[m] + Colon_dtdp[c] '	0	1000000	'60386.1'	'Transport, mitochondrial'	'MNXR97673'	''	''
'Colon_DNDPt60m'	'Transport of dGTP via dUDP Antiport (Colon)'	'Colon_dgtp[c] + Colon_dudp[m] -> Colon_dgtp[m] + Colon_dudp[c] '	0	1000000	'60386.1'	'Transport, mitochondrial'	'MNXR97674'	''	''
'Colon_DNDPt61m'	'Transport of dGTP via dTDP Antiport (Colon)'	'Colon_dgtp[c] + Colon_dtdp[m] -> Colon_dgtp[m] + Colon_dtdp[c] '	0	1000000	'60386.1'	'Transport, mitochondrial'	'MNXR97675'	''	''
'Colon_DNDPt62m'	'Transport of dGTP via dGDP Antiport (Colon)'	'Colon_dgtp[c] + Colon_dgdp[m] -> Colon_dgdp[c] + Colon_dgtp[m] '	0	1000000	'60386.1'	'Transport, mitochondrial'	'MNXR97327'	''	''
'Colon_DNDPt63m'	'Transport of dGTP via dCDP Antiport (Colon)'	'Colon_dgtp[c] + Colon_dcdp[m] -> Colon_dcdp[c] + Colon_dgtp[m] '	0	1000000	'60386.1'	'Transport, mitochondrial'	'MNXR97676'	''	''
'Colon_DNDPt6m'	'Transport of dATP via dGDP Antiport (Colon)'	'Colon_datp[c] + Colon_dgdp[m] -> Colon_dgdp[c] + Colon_datp[m] '	0	1000000	'60386.1'	'Transport, mitochondrial'	'MNXR97677'	''	''
'Colon_DNDPt7m'	'Transport of dATP via dADP Antiport (Colon)'	'Colon_datp[c] + Colon_dadp[m] -> Colon_dadp[c] + Colon_datp[m] '	0	1000000	'60386.1'	'Transport, mitochondrial'	'MNXR97175'	''	''
'Colon_DOLGLCP_Lter'	'Dolichyl Beta-D-Glucosyl Phosphate Flippase (Liver) (Colon)'	'0.1 Colon_dolglcp_L[c] -> 0.1 Colon_dolglcp_L[r] '	0	1000000	[]	'N-glycan synthesis'	'MNXR97697'	''	''
'Colon_DOLGPP_Ler'	'Dolichyl-Beta-D-Glucosyl-Phosphate Dolichylphosphohydrolase (Liver) (Colon)'	'Colon_h2o[r] + 0.1 Colon_dolglcp_L[r] -> Colon_h[r] + 0.1 Colon_dolp_L[r] + Colon_glc_D[r] '	0	1000000	[]	'N-glycan synthesis'	'MNXR97700'	''	''
'Colon_DOLICHOL_Lter'	'Dolichol Diffusion, Human (Liver) (Colon)'	'0.1 Colon_dolichol_L[r] <=> 0.1 Colon_dolichol_L[c] '	-1000000	1000000	[]	'N-glycan synthesis'	'MNXR97703'	''	''
'Colon_DOLK_L'	'Dolichol Kinase, Human (Liver) (Colon)'	'Colon_ctp[c] + 0.1 Colon_dolichol_L[c] -> Colon_h[c] + Colon_cdp[c] + 0.1 Colon_dolp_L[c] '	0	1000000	[]	'N-glycan synthesis'	'MNXR97707'	''	''
'Colon_DOLPGT3_Ler'	'Dolichyl-Phosphate-Glucose-Glycolipid Alpha-Glucosyltransferase (Liver) (Colon)'	'Colon_h2o[r] + 0.1 Colon_dolp_L[r] -> Colon_pi[r] + 0.1 Colon_dolichol_L[r] '	0	1000000	'84920.1'	'N-glycan synthesis'	''	''	''
'Colon_DOLPMT4_Ler'	'Dolichyl-Phosphate-Mannose-Glycolipid Alpha-Mannosyltransferase (Liver) (Colon)'	'0.1 Colon_dolp_L[r] -> 0.1 Colon_dolp_L[c] '	0	1000000	[]	'N-glycan synthesis'	''	''	'2.4.1.130'
'Colon_DOPABMO'	'Dopamine Beta-Monooxygenase (Colon)'	'Colon_o2[c] + Colon_h[c] + Colon_dopa[c] + Colon_ascb_L[c] -> Colon_h2o[c] + Colon_nrpphr[c] + Colon_dhdascb[c] '	0	1000000	'26002.1 or 1621.1'	'Tyrosine metabolism'	''	''	'1.14.17.1'
'Colon_DOPAMT'	'Dopamine:Amet O-Methyltransferase (Colon)'	'Colon_amet[c] + Colon_dopa[c] -> Colon_h[c] + Colon_ahcys[c] + Colon_3moxtyr[c] '	0	1000000	'1312.1 or 1312.2'	'Tyrosine metabolism'	'MNXR97752'	'R04301'	'2.1.1.6'
'Colon_DOPAt4_2_r'	'Transport of Dopamine via Sodium Symport (1:2), Reversible (Colon)'	'2 Colon_na1[e] + Colon_dopa[e] <=> 2 Colon_na1[c] + Colon_dopa[c] '	-1000000	1000000	'6530.1 or 6531.1'	'Transport, extracellular'	''	''	''
'Colon_DOPAtu'	'Transport of Dopamine via Uniport (Colon)'	'Colon_dopa[e] <=> Colon_dopa[c] '	-1000000	1000000	'6581.1 or 6582.2 or 6582.1 or 6584.1'	'Transport, extracellular'	'MNXR97758'	''	''
'Colon_DPCOAtl'	'Transport of Dephospho Coenzyme A via Diffusion, Lysosomal (Colon)'	'Colon_dpcoa[l] <=> Colon_dpcoa[c] '	-1000000	1000000	[]	'Transport, lysosomal'	'MNXR97764'	''	''
'Colon_DPGase'	'Diphosphoglycerate Phosphatase (Colon)'	'Colon_h2o[c] + Colon_23dpg[c] -> Colon_pi[c] + Colon_3pg[c] '	0	1000000	'669.2 or 5223.1 or 5224.2 or 5224.1 or 669.1'	'Glycolysis/gluconeogenesis'	'MNXR97766'	''	''
'Colon_DPGM'	'Diphosphoglyceromutase (Colon)'	'Colon_13dpg[c] <=> Colon_h[c] + Colon_23dpg[c] '	-1000000	1000000	'669.1 or 5223.1 or 5224.2 or 5224.1 or 669.2'	'Glycolysis/gluconeogenesis'	'MNXR97765'	''	''
'Colon_DPHMBDCm'	'3-Decaprenyl-4-Hydroxy-5-Methoxybenzoate Decarboxylation (Colon)'	'Colon_h[m] + Colon_3dpdhb_me[m] -> Colon_co2[m] + Colon_2dp6mep[m] '	0	1000000	[]	'Ubiquinone synthesis'	'MNXR97774'	''	'4.1.1.-'
'Colon_DPPS'	'Decaprenyl Synthase (Colon)'	'7 Colon_ipdp[c] + Colon_frdp[c] -> 7 Colon_ppi[c] + Colon_decdp[c] '	0	1000000	[]	'Miscellaneous'	'MNXR97778'	'R09249'	'2.5.1.91'
'Colon_DRPA'	'Deoxyribose-Phosphate Aldolase (Colon)'	'Colon_2dr5p[c] -> Colon_acald[c] + Colon_g3p[c] '	0	1000000	'51071.1'	'Pentose phosphate pathway'	'MNXR97787'	'R01066'	'4.1.2.4'
[truncated: 81,666 more rows]

## Sheet: Table EV13B
Table EV13B: Metabolite list of the female whole-body metabolic reconstruction
[truncated: 166,203 more rows]
