# Supplementary material for: Personalized whole‐body models integrate metabolism, physiology, and the gut microbiome
Source: Mol Syst Biol. 2020 May 28;16(5):e8982. doi: 10.15252/msb.20198982 (PMC7285886; doi:10.15252/msb.20198982)
Supplement: Supplementary file 15 — Table EV14 [file MSB-16-e8982-s015.xlsx]

## Sheet: Table EV14
Table EV14: Overview statistics of the organ-specific reconstructions derived from the sex-specific WBM reconstructions.
Gender		Reactions	Reactions (without exchange/transport reactions)	Percentage of all Recon Reactions (without exchange/transport reactions)	Metabolites	Percentage of all Recon Metabolites	Metabolites (unique)	Percentage of all Metabolites (unique)	Compartments (unique)	Compartment List (unique)	Number of exchanges with [bc]		Number of exchanges with [bp]	Percentage of all exchanges with [bp]	Number of exchanges with [bd]	Percentage of all exchanges with [bd]	Number of exchanges with [lu]	Number of exchanges with [csf]	Percentage of all exchanges with [csf]	Number of exchanges with [sw]	Number of exchanges with [a]	Number of exchanges with [u]	Percentage of all exchanges with [u]	Percentage of overlap of [bc] with microbiota metabolites	Percentage of overlap of [bp] with microbiota metabolites	Percentage of overlap of [bd] with microbiota metabolites	Percentage of overlap of [csf] with microbiota metabolites	Percentage of overlap of [u] with microbiota metabolites	Percentage of overlap of [u] with microbiota metabolites	Percentage of overlap of [lu] with microbiota metabolites	Transcripts	Genes (unique)	Number Genes Associated Reactions	Percentage Genes Associated Reactions (Exchange Rxns excl)	Subsystems	Size of S
Female	Heart	3426	2734	35.2047	2298	57.4213	1064	0.90175	10	[bc],[c],[e],[g],[i],[l],[m],[n],[r],[x]	328	Percentage of all exchanges with [bc]	0	0	0	0	0	0	0	0	0	0	0	0	NA	NA	NA	NA	NA	NA	1701	1434	2073	75.823	1	2298;3426
	Muscle	3097	2348	30.2344	2204	55.0725	993	0.84158	10	[bc],[c],[e],[g],[i],[l],[m],[n],[r],[x]	347	33.5378	0	0	0	0	0	0	0	0	0	0	0	0	NA	NA	NA	NA	NA	NA	1574	1340	1735	73.8927	1	2204;3097
	Lung	3817	2917	37.5612	2604	65.0675	1181	1.0009	12	[aL],[a],[bc],[c],[e],[g],[i],[l],[m],[n],[r],[x]	433	35.4806	0	0	0	0	0	0	0	0	3	0	0	0	NA	NA	NA	NA	NA	NA	1700	1459	2229	76.4141	1	2604;3817
	Skin	2813	2080	26.7834	2180	54.4728	1013	0.85853	12	[bc],[c],[e],[g],[i],[l],[m],[n],[r],[swS],[sw],[x]	291	44.274	0	0	0	0	0	0	0	57	0	0	0	0	NA	NA	NA	NA	NA	NA	1652	1401	1479	71.1058	1	2180;2813
	Stomach	2281	1664	21.4267	1783	44.5527	866	0.73394	11	[bc],[c],[e],[g],[i],[l],[lu],[m],[n],[r],[x]	289	29.7546	0	0	0	0	0	0	0	0	0	0	0	0	NA	NA	NA	NA	NA	NA	1772	1494	1187	71.3341	1	1783;2281
	sIEC	2157	1314	16.9199	1462	36.5317	474	0.40172	12	[bc],[bpI],[bp],[c],[e],[i],[luI],[luSI],[m],[n],[r],[x]	90	29.5501	127	26.078	0	0	199	0	0	0	0	0	0	0	65.3543	NA	NA	NA	NA	53.7688	803	663	1073	81.6591	1	1462;2157
	Colon	6623	4346	55.9619	4439	110.919	1458	1.2357	14	[bc],[bpC],[bp],[c],[e],[g],[i],[l],[luC],[luLI],[m],[n],[r],[x]	324	9.2025	412	84.5996	0	0	376	0	0	0	0	0	0	0	42.7184	NA	NA	NA	NA	49.734	1868	1562	3187	73.3318	1	4439;6623
	Urinarybladder	2165	1576	20.2936	1703	42.5537	850	0.72038	10	[bc],[c],[e],[g],[i],[l],[m],[n],[r],[x]	276	33.1288	0	0	0	0	0	0	0	0	0	0	0	0	NA	NA	NA	NA	NA	NA	1699	1437	1111	70.4949	1	1703;2165
	Retina	1900	1437	18.5037	1438	35.932	695	0.58902	10	[bc],[c],[e],[g],[i],[l],[m],[n],[r],[x]	217	28.2209	0	0	0	0	0	0	0	0	0	0	0	0	NA	NA	NA	NA	NA	NA	1540	1286	1039	72.3034	1	1438;1900
	Scord	1767	1285	16.5465	1396	34.8826	707	0.59919	10	[c],[csf],[e],[g],[i],[l],[m],[n],[r],[x]	0	22.1881	0	0	0	0	0	224	44.0945	0	0	0	0	NA	NA	NA	0	NA	NA	NA	1407	1168	919	71.5175	1	1396;1767
	Brain	3603	2731	35.1661	2203	55.0475	1016	0.86107	10	[c],[csf],[e],[g],[i],[l],[m],[n],[r],[x]	0	0	0	0	0	0	0	398	78.3465	0	0	0	0	NA	NA	NA	0	NA	NA	NA	1843	1551	2111	77.2977	1	2203;3603
	Adipocytes	1974	1434	18.4651	1496	37.3813	710	0.60173	10	[bc],[c],[e],[g],[i],[l],[m],[n],[r],[x]	253	0	0	0	0	0	0	0	0	0	0	0	0	0	NA	NA	NA	NA	NA	NA	1364	1143	983	68.5495	1	1496;1974
	Liver	7499	4736	60.9838	4645	116.067	1382	1.1713	14	[bc],[bdL],[bd],[bpL],[bp],[c],[e],[g],[i],[l],[m],[n],[r],[x]	715	25.8691	481	98.768	160	61.0687	0	0	0	0	0	0	0	0	38.8773	36.25	NA	NA	NA	NA	1867	1565	3301	69.7002	1	4645;7499
	Gall	2841	1856	23.899	2128	53.1734	906	0.76784	14	[bc],[bdG],[bd],[bpG],[bp],[c],[e],[g],[i],[l],[m],[n],[r],[x]	183	73.1084	100	20.5339	162	61.8321	0	0	0	0	0	0	0	0	46	44.4444	NA	NA	NA	NA	1756	1491	1331	71.7134	1	2128;2841
	Kidney	9971	4312	55.5241	5771	144.203	1609	1.3636	12	[bcK],[bc],[c],[e],[g],[i],[l],[m],[n],[r],[u],[x]	964	18.7117	0	0	0	0	0	0	0	0	0	920	100	0	NA	NA	NA	0	0	NA	1847	1545	3416	79.2208	1	5771;9971
	Pancreas	3335	2145	27.6204	2475	61.8441	947	0.80259	14	[bc],[bpP],[bp],[c],[e],[g],[i],[l],[luP],[lu],[m],[n],[r],[x]	290	98.5685	81	16.6324	0	0	209	0	0	0	0	0	0	0	54.321	NA	NA	NA	NA	77.512	1770	1492	1516	70.676	1	2475;3335
	Spleen	1999	1407	18.1174	1563	39.0555	703	0.5958	12	[bc],[bpS],[bp],[c],[e],[g],[i],[l],[m],[n],[r],[x]	236	29.6524	44	9.0349	0	0	0	0	0	0	0	0	0	0	72.7273	NA	NA	NA	NA	NA	1451	1221	979	69.5807	1	1563;1999
	Agland	2626	1886	24.2853	2000	49.975	947	0.80259	10	[bc],[c],[e],[g],[i],[l],[m],[n],[r],[x]	353	24.1309	0	0	0	0	0	0	0	0	0	0	0	0	NA	NA	NA	NA	NA	NA	1763	1483	1327	70.3606	1	2000;2626
	Thyroidgland	2138	1575	20.2807	1687	42.1539	827	0.70089	10	[bc],[c],[e],[g],[i],[l],[m],[n],[r],[x]	263	36.0941	0	0	0	0	0	0	0	0	0	0	0	0	NA	NA	NA	NA	NA	NA	1628	1367	1097	69.6508	1	1687;2138
	Pthyroidgland	1900	1404	18.0788	1555	38.8556	775	0.65682	10	[bc],[c],[e],[g],[i],[l],[m],[n],[r],[x]	231	26.8916	0	0	0	0	0	0	0	0	0	0	0	0	NA	NA	NA	NA	NA	NA	1515	1276	982	69.943	1	1555;1900
	Ovary	2105	1514	19.4952	1648	41.1794	799	0.67716	10	[bc],[c],[e],[g],[i],[l],[m],[n],[r],[x]	277	23.6196	0	0	0	0	0	0	0	0	0	0	0	0	NA	NA	NA	NA	NA	NA	1593	1332	1054	69.6169	1	1648;2105
	Uterus	2134	1564	20.1391	1673	41.8041	808	0.68479	10	[bc],[c],[e],[g],[i],[l],[m],[n],[r],[x]	265	28.3231	0	0	0	0	0	0	0	0	0	0	0	0	NA	NA	NA	NA	NA	NA	1625	1373	1095	70.0128	1	1673;2134
	Breast	2146	1535	19.7656	1760	43.978	791	0.67038	12	[bc],[c],[e],[g],[i],[l],[m],[miB],[mi],[n],[r],[x]	246	27.0961	0	0	0	0	0	0	0	0	0	0	0	0	NA	NA	NA	NA	NA	NA	1596	1350	1025	66.7752	1	1760;2146
	Cervix	1915	1379	17.7569	1551	38.7556	747	0.63309	10	[bc],[c],[e],[g],[i],[l],[m],[n],[r],[x]	251	25.1534	0	0	0	0	0	0	0	0	0	0	0	0	NA	NA	NA	NA	NA	NA	1498	1268	960	69.6157	1	1551;1915
	Bcells	1584	1140	14.6794	1289	32.2089	644	0.5458	10	[bc],[c],[e],[g],[i],[l],[m],[n],[r],[x]	208	25.6646	0	0	0	0	0	0	0	0	0	0	0	0	NA	NA	NA	NA	NA	NA	1307	1094	810	71.0526	1	1289;1584
	CD4Tcells	1608	1168	15.0399	1321	33.0085	663	0.5619	10	[bc],[c],[e],[g],[i],[l],[m],[n],[r],[x]	207	21.2679	0	0	0	0	0	0	0	0	0	0	0	0	NA	NA	NA	NA	NA	NA	1288	1085	777	66.524	1	1321;1608
	Nkcells	1455	1049	13.5076	1209	30.2099	609	0.51613	10	[bc],[c],[e],[g],[i],[l],[m],[n],[r],[x]	192	21.1656	0	0	0	0	0	0	0	0	0	0	0	0	NA	NA	NA	NA	NA	NA	1184	985	704	67.1115	1	1209;1455
	Monocyte	1667	1189	15.3103	1348	33.6832	667	0.56529	10	[bc],[c],[e],[g],[i],[l],[m],[n],[r],[x]	226	19.6319	0	0	0	0	0	0	0	0	0	0	0	0	NA	NA	NA	NA	NA	NA	1320	1100	836	70.3112	1	1348;1667
	Platelet	1453	1021	13.1471	1176	29.3853	577	0.48901	9	[bc],[c],[e],[g],[i],[l],[m],[r],[x]	203	23.1084	0	0	0	0	0	0	0	0	0	0	0	0	NA	NA	NA	NA	NA	NA	1260	1050	724	70.9109	1	1176;1453
	RBC	1230	765	9.8506	911	22.7636	483	0.40935	3	[bc],[c],[e]	220	20.7566	0	0	0	0	0	0	0	0	0	0	0	0	NA	NA	NA	NA	NA	NA	883	726	569	74.3791	1	911;1230
Male	Heart	3422	2740	35.282	2290	57.2214	1065	0.93996	10	[bc],[c],[e],[g],[i],[l],[m],[n],[r],[x]	323	22.4949	0	0	0	0	0	0	0	0	0	0	0	0	NA	NA	NA	NA	NA	NA	1698	1433	2080	75.9124	1	2290;3422
	Muscle	3079	2335	30.067	2200	54.9725	993	0.87641	10	[bc],[c],[e],[g],[i],[l],[m],[n],[r],[x]	344	32.9928	0	0	0	0	0	0	0	0	0	0	0	0	NA	NA	NA	NA	NA	NA	1568	1336	1732	74.1756	1	2200;3079
	Lung	3827	2925	37.6642	2593	64.7926	1172	1.0344	12	[aL],[a],[bc],[c],[e],[g],[i],[l],[m],[n],[r],[x]	434	35.1379	0	0	0	0	0	0	0	0	3	0	0	0	NA	NA	NA	NA	NA	NA	1699	1455	2227	76.1368	1	2593;3827
	Skin	2787	2066	26.6031	2156	53.8731	1001	0.88347	12	[bc],[c],[e],[g],[i],[l],[m],[n],[r],[swS],[sw],[x]	285	44.3309	0	0	0	0	0	0	0	57	0	0	0	0	NA	NA	NA	NA	NA	NA	1646	1396	1470	71.152	1	2156;2787
	Stomach	2269	1655	21.3108	1767	44.1529	857	0.75638	11	[bc],[c],[e],[g],[i],[l],[lu],[m],[n],[r],[x]	286	29.1113	0	0	0	0	0	0	0	0	0	0	0	0	NA	NA	NA	NA	NA	NA	1767	1495	1170	70.6949	1	1767;2269
	sIEC	2157	1314	16.9199	1462	36.5317	474	0.41835	12	[bc],[bpI],[bp],[c],[e],[i],[luI],[luSI],[m],[n],[r],[x]	90	29.2135	127	26.0246	0	0	199	0	0	0	0	0	0	0	65.3543	NA	NA	NA	NA	53.7688	803	663	1073	81.6591	1	1462;2157
	Colon	6652	4366	56.2194	4444	111.044	1458	1.2868	14	[bc],[bpC],[bp],[c],[e],[g],[i],[l],[luC],[luLI],[m],[n],[r],[x]	329	9.1931	412	84.4262	0	0	375	0	0	0	0	0	0	0	42.4757	NA	NA	NA	NA	50.1333	1869	1563	3211	73.5456	1	4444;6652
	Urinarybladder	2167	1582	20.3708	1709	42.7036	852	0.75197	10	[bc],[c],[e],[g],[i],[l],[m],[n],[r],[x]	273	33.6057	0	0	0	0	0	0	0	0	0	0	0	0	NA	NA	NA	NA	NA	NA	1697	1437	1118	70.67	1	1709;2167
	Retina	1877	1416	18.2333	1422	35.5322	687	0.60634	10	[bc],[c],[e],[g],[i],[l],[m],[n],[r],[x]	215	27.8856	0	0	0	0	0	0	0	0	0	0	0	0	NA	NA	NA	NA	NA	NA	1535	1286	1018	71.8927	1	1422;1877
	Scord	1841	1331	17.1388	1436	35.8821	716	0.63193	10	[c],[csf],[e],[g],[i],[l],[m],[n],[r],[x]	0	21.9612	0	0	0	0	0	238	46.0348	0	0	0	0	NA	NA	NA	0	NA	NA	NA	1405	1169	939	70.5485	1	1436;1841
	Brain	3603	2729	35.1404	2201	54.9975	1011	0.8923	10	[c],[csf],[e],[g],[i],[l],[m],[n],[r],[x]	0	0	0	0	0	0	0	398	76.9826	0	0	0	0	NA	NA	NA	0	NA	NA	NA	1836	1548	2105	77.1345	1	2201;3603
	Adipocytes	1967	1430	18.4136	1483	37.0565	698	0.61605	10	[bc],[c],[e],[g],[i],[l],[m],[n],[r],[x]	252	0	0	0	0	0	0	0	0	0	0	0	0	0	NA	NA	NA	NA	NA	NA	1361	1142	985	68.8811	1	1483;1967
	Liver	7489	4747	61.1254	4637	115.867	1390	1.2268	14	[bc],[bdL],[bd],[bpL],[bp],[c],[e],[g],[i],[l],[m],[n],[r],[x]	707	25.7406	480	98.3607	158	60.5364	0	0	0	0	0	0	0	0	38.9583	36.0759	NA	NA	NA	NA	1870	1568	3322	69.981	1	4637;7489
	Gall	2813	1845	23.7574	2123	53.0485	908	0.80139	14	[bc],[bdG],[bd],[bpG],[bp],[c],[e],[g],[i],[l],[m],[n],[r],[x]	174	72.2165	100	20.4918	162	62.069	0	0	0	0	0	0	0	0	43	41.9753	NA	NA	NA	NA	1752	1492	1319	71.4905	1	2123;2813
	Kidney	9975	4297	55.3309	5777	144.353	1609	1.4201	12	[bcK],[bc],[c],[e],[g],[i],[l],[m],[n],[r],[u],[x]	965	17.7732	0	0	0	0	0	0	0	0	0	923	100	0	NA	NA	NA	0	0	NA	1849	1548	3415	79.4741	1	5777;9975
	Pancreas	3362	2159	27.8007	2499	62.4438	954	0.84199	14	[bc],[bpP],[bp],[c],[e],[g],[i],[l],[luP],[lu],[m],[n],[r],[x]	293	98.57	84	17.2131	0	0	210	0	0	0	0	0	0	0	52.381	NA	NA	NA	NA	77.619	1766	1489	1521	70.4493	1	2499;3362
	Spleen	2045	1425	18.3492	1595	39.8551	706	0.62311	12	[bc],[bpS],[bp],[c],[e],[g],[i],[l],[m],[n],[r],[x]	246	29.9285	47	9.6311	0	0	0	0	0	0	0	0	0	0	65.9574	NA	NA	NA	NA	NA	1436	1209	987	69.2632	1	1595;2045
	Agland	2754	1953	25.1481	2098	52.4238	981	0.86582	10	[bc],[c],[e],[g],[i],[l],[m],[n],[r],[x]	381	25.1277	0	0	0	0	0	0	0	0	0	0	0	0	NA	NA	NA	NA	NA	NA	1769	1488	1372	70.2509	1	2098;2754
	Thyroidgland	2172	1606	20.6799	1704	42.5787	829	0.73167	10	[bc],[c],[e],[g],[i],[l],[m],[n],[r],[x]	265	38.9173	0	0	0	0	0	0	0	0	0	0	0	0	NA	NA	NA	NA	NA	NA	1650	1378	1126	70.1121	1	1704;2172
	Pthyroidgland	1911	1410	18.1561	1561	39.0055	771	0.68048	10	[bc],[c],[e],[g],[i],[l],[m],[n],[r],[x]	233	27.0684	0	0	0	0	0	0	0	0	0	0	0	0	NA	NA	NA	NA	NA	NA	1507	1271	986	69.9291	1	1561;1911
	Testis	2880	2178	28.0453	1888	47.1764	901	0.79521	10	[bc],[c],[e],[g],[i],[l],[m],[n],[r],[x]	335	23.7998	0	0	0	0	0	0	0	0	0	0	0	0	NA	NA	NA	NA	NA	NA	1803	1517	1659	76.1708	1	1888;2880
	Prostate	2462	1763	22.7015	1855	46.3518	889	0.78462	10	[bc],[c],[e],[g],[i],[l],[m],[n],[r],[x]	331	34.2186	0	0	0	0	0	0	0	0	0	0	0	0	NA	NA	NA	NA	NA	NA	1697	1433	1270	72.0363	1	1855;2462
	Bcells	1563	1134	14.6021	1261	31.5092	629	0.55515	10	[bc],[c],[e],[g],[i],[l],[m],[n],[r],[x]	200	33.81	0	0	0	0	0	0	0	0	0	0	0	0	NA	NA	NA	NA	NA	NA	1314	1095	804	70.8995	1	1261;1563
	CD4Tcells	1639	1189	15.3103	1337	33.4083	668	0.58957	10	[bc],[c],[e],[g],[i],[l],[m],[n],[r],[x]	211	20.429	0	0	0	0	0	0	0	0	0	0	0	0	NA	NA	NA	NA	NA	NA	1280	1081	794	66.7788	1	1337;1639
	Nkcells	1455	1055	13.5849	1212	30.2849	615	0.54279	10	[bc],[c],[e],[g],[i],[l],[m],[n],[r],[x]	188	21.5526	0	0	0	0	0	0	0	0	0	0	0	0	NA	NA	NA	NA	NA	NA	1189	993	707	67.0142	1	1212;1455
	Monocyte	1653	1171	15.0785	1345	33.6082	665	0.58692	10	[bc],[c],[e],[g],[i],[l],[m],[n],[r],[x]	227	19.2033	0	0	0	0	0	0	0	0	0	0	0	0	NA	NA	NA	NA	NA	NA	1322	1103	827	70.6234	1	1345;1653
	Platelet	1439	1014	13.0569	1166	29.1354	573	0.50572	9	[bc],[c],[e],[g],[i],[l],[m],[r],[x]	200	23.1869	0	0	0	0	0	0	0	0	0	0	0	0	NA	NA	NA	NA	NA	NA	1262	1053	721	71.1045	1	1166;1439
	RBC	1265	781	10.0567	933	23.3133	489	0.43159	3	[bc],[c],[e]	229	20.429	0	0	0	0	0	0	0	0	0	0	0	0	NA	NA	NA	NA	NA	NA	882	725	575	73.6236	1	933;1265
												23.3912
