# Supplementary material for: Personalized whole‐body models integrate metabolism, physiology, and the gut microbiome
Source: Mol Syst Biol. 2020 May 28;16(5):e8982. doi: 10.15252/msb.20198982 (PMC7285886; doi:10.15252/msb.20198982)
Supplement: Supplementary file 16 — Table EV15 [file MSB-16-e8982-s016.xlsx]

## Sheet: Table EV15
Table EV15. Metabolic organ essentiality.
Metabolic Organ essentiality	In-vivo	Comment for in vivo essentiality	In-silico
Lung	yes		yes
Adipocytes	yes		yes
Spinal cord	complete removal not reported		no
Liver	yes		yes
Kidney	yes		yes
Skin	complete removal not reported		yes
Red blood cells	yes		yes
Brain	no	In a brain-dead person, a breathing machine maintains oxygen going to the organs. A less extreme example is hydranencephaly, where the forebrain is completely missing	no
Colon	no	Colectomy	no
Adrenal glands	no	Adrenalectomy	yes
Stomach	no	Gastrectomy	no
Small intestine	no	Small bowel resection	no
Heart	no	Artificial heart	no
Muscle	complete removal not reported		no
Urinary bladder	no	Cystectomy	no
Retina	no	Anophthalmia is a condition where one or both eyeballs are missing	no
Gall bladder	no	Cholecystectomy	no
Pancreas	no	Pancreatectomy	no
Spleen	no	Splenectomy	no
Thyroid glands	no	Thyroidectomy	no
Parathyroid glands	no	Parathyroidectomy	no
Ovary	no	Salpingo-oophorectomy	no
Uterus	no	Hysterectomy	no
Breast	no	Mastectomy	no
Cervix	no	Trachelectomy	no
Testis	no	Orchidectomy	no
Prostate	no	Prostatectomy	no
B cells	no		no
CD4 cells	no		no
NK cells	no		no
Monocytes	no		no
Platelets	complete removal not reported		no
