# Supplementary material for: Personalized whole‐body models integrate metabolism, physiology, and the gut microbiome
Source: Mol Syst Biol. 2020 May 28;16(5):e8982. doi: 10.15252/msb.20198982 (PMC7285886; doi:10.15252/msb.20198982)
Supplement: Supplementary file 17 — Table EV16 [file MSB-16-e8982-s017.xlsx]

## Sheet: Table EV16
Table EV16: Predicted and known biomarkers for inborn errors of metabolism.
Recon3D*											Harvetta											Harvey
IEM (VMH ID)	IEM Name	OMIM	Affected gene(s)	Affected reaction(s)	Biomarker (VMH ID)	Healthy (mmol/person/day)	Disease (mmol/person/day)	in silico (1 = up, 1 = unchanged/inconclusive, -1 = down)	in vivo (1 = up, 0 = unchanged/inconclusive, -1 = down)		IEM (VMH ID)	IEM Name	OMIM	Affected gene(s)	Affected reaction(s)	Biomarker (VMH ID)	Healthy (mmol/person/day)	Disease (mmol/person/day)	in silico (1 = up, 1 = unchanged/inconclusive, -1 = down)	in vivo (1 = up, 0 = unchanged/inconclusive, -1 = down)		IEM (VMH ID)	IEM Name	OMIM	Biomarker (VMH ID)	Affected gene(s)	Affected reaction(s)	Healthy (mmol/person/day)	Disease (mmol/person/day)	in silico (1 = up, 1 = unchanged/inconclusive, -1 = down)	in vivo (1 = up, 0 = unchanged/inconclusive, -1 = down)
2OAA	2-Oxoadipate Acidemia	0	89874.1	2OXOADPTm;2AMADPTm;r0879	EX_2oxoadp[u]	0	244.834	1	1		2OAA	2-Oxoadipate Acidemia	0	89874.1	2OXOADPTm;2AMADPTm;r0879	DM_L2aadp[bc]	0	40.2357	1	1		2OAA	2-Oxoadipate Acidemia	0	DM_L2aadp[bc]	89874.1	DM_L2aadp[bc]	0	39.4325	1	1
2OAA	2-Oxoadipate Acidemia	0	89874.1	2OXOADPTm;2AMADPTm;r0879	EX_adpoh[u]	0	244.834	1	1		2OAA	2-Oxoadipate Acidemia	0	89874.1	2OXOADPTm;2AMADPTm;r0879	EX_2oxoadp[u]	0	3.7048	1	1		2OAA	2-Oxoadipate Acidemia	0	EX_2oxoadp[u]	89874.1	EX_2oxoadp[u]	0	3.7368	1	1
3MCC	3-Methylcrotonyl CoA Carboxylase Deficiency	210200	56922.1;64087.1	MCCCrm;RE2453M;RE2454M	EX_3ivcrn[u]	0	50	1	1		2OAA	2-Oxoadipate Acidemia	0	89874.1	2OXOADPTm;2AMADPTm;r0879	EX_adpoh[u]	0	3.7048	1	1		2OAA	2-Oxoadipate Acidemia	0	EX_adpoh[u]	89874.1	EX_adpoh[u]	0	3.7368	1	1
3MCC	3-Methylcrotonyl CoA Carboxylase Deficiency	210200	56922.1;64087.1	MCCCrm;RE2453M;RE2454M	EX_CE2026[u]	0	155.72	1	1		3MCC	3-Methylcrotonyl CoA Carboxylase Deficiency	210200	56922.1;64087.1	MCCCrm;RE2453M;RE2454M	EX_3ivcrn[u]	0	12.8447	1	1		3MCC	3-Methylcrotonyl CoA Carboxylase Deficiency	210200	EX_3ivcrn[u]	56922.1;64087.1	EX_3ivcrn[u]	0	15.5155	1	1
3MCC	3-Methylcrotonyl CoA Carboxylase Deficiency	210200	56922.1;64087.1	MCCCrm;RE2453M;RE2454M	EX_3hivac[u]	0	155.72	1	1		3MCC	3-Methylcrotonyl CoA Carboxylase Deficiency	210200	56922.1;64087.1	MCCCrm;RE2453M;RE2454M	EX_CE2026[u]	0	3.7048	1	1		3MCC	3-Methylcrotonyl CoA Carboxylase Deficiency	210200	EX_CE2026[u]	56922.1;64087.1	EX_CE2026[u]	0	3.7368	1	1
3MGA	3-Methylglutaconic Aciduria Type I	250950	549.1	MGCHrm	EX_3ivcrn[u]	0	50	1	1		3MCC	3-Methylcrotonyl CoA Carboxylase Deficiency	210200	56922.1;64087.1	MCCCrm;RE2453M;RE2454M	EX_3hivac[u]	0	12.8447	1	1		3MCC	3-Methylcrotonyl CoA Carboxylase Deficiency	210200	EX_3hivac[u]	56922.1;64087.1	EX_3hivac[u]	0	15.5155	1	1
AADC	Aromatic L-Amino Acid Decarboxylase Deficiency	608643	1644.1	3HLYTCL;3HXKYNDCL;5HLTDL;5HXKYNDCL;LTDCL;PHYCBOXL;TYRCBOX	EX_34dhphe[u]	0	243.215	1	1		3MGA	3-Methylglutaconic Aciduria Type I	250950	549.1	MGCHrm	EX_3ivcrn[u]	0	12.8447	1	1		3MGA	3-Methylglutaconic Aciduria Type I	250950	EX_3ivcrn[u]	549.1	EX_3ivcrn[u]	0	15.5155	1	1
AADC	Aromatic L-Amino Acid Decarboxylase Deficiency	608643	1644.1	3HLYTCL;3HXKYNDCL;5HLTDL;5HXKYNDCL;LTDCL;PHYCBOXL;TYRCBOX	EX_5htrp[u]	0	105.453	1	1		AADC	Aromatic L-Amino Acid Decarboxylase Deficiency	608643	1644.1	3HLYTCL;3HXKYNDCL;5HLTDL;5HXKYNDCL;LTDCL;PHYCBOXL;TYRCBOX	EX_34dhphe[u]	0	4.5031	1	1		AADC	Aromatic L-Amino Acid Decarboxylase Deficiency	608643	EX_34dhphe[u]	1644.1	EX_34dhphe[u]	0	5.8027	1	1
AADC	Aromatic L-Amino Acid Decarboxylase Deficiency	608643	1644.1	3HLYTCL;3HXKYNDCL;5HLTDL;5HXKYNDCL;LTDCL;PHYCBOXL;TYRCBOX	EX_adrnl[u]	243.215	0	-1	-1		AADC	Aromatic L-Amino Acid Decarboxylase Deficiency	608643	1644.1	3HLYTCL;3HXKYNDCL;5HLTDL;5HXKYNDCL;LTDCL;PHYCBOXL;TYRCBOX	DM_34dhphe[bc]	0	43.2006	1	1		AADC	Aromatic L-Amino Acid Decarboxylase Deficiency	608643	DM_34dhphe[bc]	1644.1	DM_34dhphe[bc]	0	43.251	1	1
AADC	Aromatic L-Amino Acid Decarboxylase Deficiency	608643	1644.1	3HLYTCL;3HXKYNDCL;5HLTDL;5HXKYNDCL;LTDCL;PHYCBOXL;TYRCBOX	EX_dopa[u]	243.215	0	-1	1		AADC	Aromatic L-Amino Acid Decarboxylase Deficiency	608643	1644.1	3HLYTCL;3HXKYNDCL;5HLTDL;5HXKYNDCL;LTDCL;PHYCBOXL;TYRCBOX	EX_5htrp[u]	0	4.5057	1	1		AADC	Aromatic L-Amino Acid Decarboxylase Deficiency	608643	EX_5htrp[u]	1644.1	EX_5htrp[u]	0	5.4536	1	1
AADC	Aromatic L-Amino Acid Decarboxylase Deficiency	608643	1644.1	3HLYTCL;3HXKYNDCL;5HLTDL;5HXKYNDCL;LTDCL;PHYCBOXL;TYRCBOX	EX_CE2176[u]	0	243.215	1	1		AADC	Aromatic L-Amino Acid Decarboxylase Deficiency	608643	1644.1	3HLYTCL;3HXKYNDCL;5HLTDL;5HXKYNDCL;LTDCL;PHYCBOXL;TYRCBOX	DM_5htrp[bc]	0	5.452	1	1		AADC	Aromatic L-Amino Acid Decarboxylase Deficiency	608643	DM_5htrp[bc]	1644.1	DM_5htrp[bc]	0	5.4536	1	1
AADC	Aromatic L-Amino Acid Decarboxylase Deficiency	608643	1644.1	3HLYTCL;3HXKYNDCL;5HLTDL;5HXKYNDCL;LTDCL;PHYCBOXL;TYRCBOX	EX_nrpphr[u]	243.215	0	-1	-1		AADC	Aromatic L-Amino Acid Decarboxylase Deficiency	608643	1644.1	3HLYTCL;3HXKYNDCL;5HLTDL;5HXKYNDCL;LTDCL;PHYCBOXL;TYRCBOX	DM_adrnl[bc]	43.2006	5.2751e-11	-1	-1		AADC	Aromatic L-Amino Acid Decarboxylase Deficiency	608643	DM_adrnl[bc]	1644.1	DM_adrnl[bc]	43.251	2.3167e-11	-1	-1
AADC	Aromatic L-Amino Acid Decarboxylase Deficiency	608643	1644.1	3HLYTCL;3HXKYNDCL;5HLTDL;5HXKYNDCL;LTDCL;PHYCBOXL;TYRCBOX	EX_3moxtyr[u]	243.215	0	-1	1		AADC	Aromatic L-Amino Acid Decarboxylase Deficiency	608643	1644.1	3HLYTCL;3HXKYNDCL;5HLTDL;5HXKYNDCL;LTDCL;PHYCBOXL;TYRCBOX	EX_dopa[u]	14.044	-8.07e-12	-1	1		AADC	Aromatic L-Amino Acid Decarboxylase Deficiency	608643	EX_dopa[u]	1644.1	EX_dopa[u]	9.6222	1.6371e-11	-1	1
AGAT	Arginine:Glycine Amidinotransferase Deficiency	612718	2628.1	GLYAMDTRc	EX_creat[u]	1000	50	-1	-1		AADC	Aromatic L-Amino Acid Decarboxylase Deficiency	608643	1644.1	3HLYTCL;3HXKYNDCL;5HLTDL;5HXKYNDCL;LTDCL;PHYCBOXL;TYRCBOX	EX_CE2176[u]	0	4.5314	1	1		AADC	Aromatic L-Amino Acid Decarboxylase Deficiency	608643	EX_CE2176[u]	1644.1	EX_CE2176[u]	0	5.8313	1	1
AGAT	Arginine:Glycine Amidinotransferase Deficiency	612718	2628.1	GLYAMDTRc	EX_gudac[u]	1000	0	-1	-1		AADC	Aromatic L-Amino Acid Decarboxylase Deficiency	608643	1644.1	3HLYTCL;3HXKYNDCL;5HLTDL;5HXKYNDCL;LTDCL;PHYCBOXL;TYRCBOX	DM_CE2176[bc]	0	43.2006	1	1		AADC	Aromatic L-Amino Acid Decarboxylase Deficiency	608643	DM_CE2176[bc]	1644.1	DM_CE2176[bc]	0	43.251	1	1
AKGD	Alpha-Ketoglutarate Dehydrogenase Deficiency	203740	4967.1;4967.2	AKGDm;2OXOADOXm;r0163;r0384;r0451;r0620	EX_akg[u]	1000	1000	0	1		AADC	Aromatic L-Amino Acid Decarboxylase Deficiency	608643	1644.1	3HLYTCL;3HXKYNDCL;5HLTDL;5HXKYNDCL;LTDCL;PHYCBOXL;TYRCBOX	DM_nrpphr[bc]	43.2006	4.3086e-11	-1	-1		AADC	Aromatic L-Amino Acid Decarboxylase Deficiency	608643	DM_nrpphr[bc]	1644.1	DM_nrpphr[bc]	43.251	-3.638e-11	-1	-1
AKGD	Alpha-Ketoglutarate Dehydrogenase Deficiency	203740	4967.1;4967.2	AKGDm;2OXOADOXm;r0163;r0384;r0451;r0620	EX_lac_L[u]	1000	1000	0	1		AADC	Aromatic L-Amino Acid Decarboxylase Deficiency	608643	1644.1	3HLYTCL;3HXKYNDCL;5HLTDL;5HXKYNDCL;LTDCL;PHYCBOXL;TYRCBOX	EX_3moxtyr[u]	0.0005372	4.7862e-11	-1	1		AADC	Aromatic L-Amino Acid Decarboxylase Deficiency	608643	EX_3moxtyr[u]	1644.1	EX_3moxtyr[u]	0.00054183	5.0932e-11	-1	1
AKGD	Alpha-Ketoglutarate Dehydrogenase Deficiency	203740	4967.1;4967.2	AKGDm;2OXOADOXm;r0163;r0384;r0451;r0620	EX_glu_L[u]	1000	1000	0	1		ADSL	Adenylosuccinase Deficiency	103050	4967.1	ADSL1;ADSL2	DM_Brain_25aics[c]	407.704	529.158	1	1		ADSL	Adenylosuccinase Deficiency	103050	DM_Brain_25aics[c]	4967.1	DM_Brain_25aics[c]	305.684	528.986	1	1
AKGD	Alpha-Ketoglutarate Dehydrogenase Deficiency	203740	4967.1;4967.2	AKGDm;2OXOADOXm;r0163;r0384;r0451;r0620	EX_gln_L[u]	1000	1000	0	1		AGAT	Arginine:Glycine Amidinotransferase Deficiency	612718	2628.1	GLYAMDTRc	EX_creat[u]	76.9494	0	-1	-1		AGAT	Arginine:Glycine Amidinotransferase Deficiency	612718	EX_creat[u]	2628.1	EX_creat[u]	77.6127	0	-1	-1
AMA1	Aminoacylase 1 Deficiency	609924	95.1	ACODA;RE2640C	EX_acglu[u]	1000	1000	0	1		AGAT	Arginine:Glycine Amidinotransferase Deficiency	612718	2628.1	GLYAMDTRc	EX_gudac[u]	6.8539	7.9993e-13	-1	-1		AGAT	Arginine:Glycine Amidinotransferase Deficiency	612718	EX_gudac[u]	2628.1	EX_gudac[u]	6.913	0	-1	-1
AMA1	Aminoacylase 1 Deficiency	609924	95.1	ACODA;RE2640C	EX_acgly[u]	1000	1000	0	1		AKGD	Alpha-Ketoglutarate Dehydrogenase Deficiency	203740	4967.1;4967.2	AKGDm;2OXOADOXm;r0163;r0384;r0451;r0620	EX_akg[u]	1.2693e-06	790.769	1	1		AKGD	Alpha-Ketoglutarate Dehydrogenase Deficiency	203740	EX_akg[u]	4967.1;4967.2	EX_akg[u]	0	785.537	1	1
ARG	Arginase Deficiency	207800	383.1	ARGN	EX_argsuc[u]	0	1000	1	1		AKGD	Alpha-Ketoglutarate Dehydrogenase Deficiency	203740	4967.1;4967.2	AKGDm;2OXOADOXm;r0163;r0384;r0451;r0620	EX_lac_L[u]	3.1889e-05	9048.22	1	1		AKGD	Alpha-Ketoglutarate Dehydrogenase Deficiency	203740	EX_lac_L[u]	4967.1;4967.2	EX_lac_L[u]	3.488e-06	5483.28	1	1
ARG	Arginase Deficiency	207800	383.1	ARGN	EX_orot[u]	1.5927e-06	929.212	1	1		AKGD	Alpha-Ketoglutarate Dehydrogenase Deficiency	203740	4967.1;4967.2	AKGDm;2OXOADOXm;r0163;r0384;r0451;r0620	DM_lac_L[bc]	3.2133e-05	15835.8	1	1		AKGD	Alpha-Ketoglutarate Dehydrogenase Deficiency	203740	DM_lac_L[bc]	4967.1;4967.2	DM_lac_L[bc]	3.1314e-06	6179.43	1	1
ARG	Arginase Deficiency	207800	383.1	ARGN	EX_ura[u]	50.2075	978.332	1	1		AKGD	Alpha-Ketoglutarate Dehydrogenase Deficiency	203740	4967.1;4967.2	AKGDm;2OXOADOXm;r0163;r0384;r0451;r0620	DM_glu_L[bc]	0	1529.64	1	1		AKGD	Alpha-Ketoglutarate Dehydrogenase Deficiency	203740	DM_glu_L[bc]	4967.1;4967.2	DM_glu_L[bc]	0	1459.61	1	1
ARG	Arginase Deficiency	207800	383.1	ARGN	EX_creat[u]	50	1000	1	1		AKGD	Alpha-Ketoglutarate Dehydrogenase Deficiency	203740	4967.1;4967.2	AKGDm;2OXOADOXm;r0163;r0384;r0451;r0620	DM_gln_L[bc]	0	764.822	1	1		AKGD	Alpha-Ketoglutarate Dehydrogenase Deficiency	203740	DM_gln_L[bc]	4967.1;4967.2	DM_gln_L[bc]	0	729.807	1	1
ARG	Arginase Deficiency	207800	383.1	ARGN	EX_arg_L[u]	0	1000	1	1		AMA1	Aminoacylase 1 Deficiency	609924	95.1	ACODA;RE2640C	EX_acglu[u]	0	642.415	1	1		AMA1	Aminoacylase 1 Deficiency	609924	EX_acglu[u]	95.1	EX_acglu[u]	1.1931e-06	638.198	1	1
ARG	Arginase Deficiency	207800	383.1	ARGN	EX_gudac[u]	0	1000	1	1		AMA1	Aminoacylase 1 Deficiency	609924	95.1	ACODA;RE2640C	EX_acgly[u]	0	1398.83	1	1		AMA1	Aminoacylase 1 Deficiency	609924	EX_acgly[u]	95.1	EX_acgly[u]	1.087e-06	1396.46	1	1
ASA	Argininosuccinic Aciduria	207900	435.1	ARGSL;	EX_argsuc[u]	0	1000	1	1		ARG	Arginase Deficiency	207800	383.1	ARGN	EX_argsuc[u]	0	3.7048	1	1		ARG	Arginase Deficiency	207800	EX_argsuc[u]	383.1	EX_argsuc[u]	0	3.7368	1	1
ASA	Argininosuccinic Aciduria	207900	435.1	ARGSL;	EX_gly[u]	1000	1000	0	1		ARG	Arginase Deficiency	207800	383.1	ARGN	EX_orot[u]	0	13.9191	1	1		ARG	Arginase Deficiency	207800	EX_orot[u]	383.1	EX_orot[u]	0	16.5992	1	1
ASA	Argininosuccinic Aciduria	207900	435.1	ARGSL;	EX_orot[u]	875.506	929.217	1	1		ARG	Arginase Deficiency	207800	383.1	ARGN	EX_ura[u]	0	117.28	1	1		ARG	Arginase Deficiency	207800	EX_ura[u]	383.1	EX_ura[u]	0	120.85	1	1
ASA	Argininosuccinic Aciduria	207900	435.1	ARGSL;	EX_lys_L[u]	139.382	139.382	0	1		ARG	Arginase Deficiency	207800	383.1	ARGN	DM_creat[bc]	0	553.763	1	1		ARG	Arginase Deficiency	207800	DM_creat[bc]	383.1	DM_creat[bc]	0	530.701	1	1
ASA	Argininosuccinic Aciduria	207900	435.1	ARGSL;	EX_ura[u]	925.714	978.332	1	1		ARG	Arginase Deficiency	207800	383.1	ARGN	DM_arg_L[bc]	0	415.322	1	1		ARG	Arginase Deficiency	207800	DM_arg_L[bc]	383.1	DM_arg_L[bc]	0	398.026	1	1
ASA	Argininosuccinic Aciduria	207900	435.1	ARGSL;	EX_gln_L[u]	1000	1000	0	1		ARG	Arginase Deficiency	207800	383.1	ARGN	DM_gudac[bc]	0	69.6935	1	1		ARG	Arginase Deficiency	207800	DM_gudac[bc]	383.1	DM_gudac[bc]	0	79.7651	1	1
ASA	Argininosuccinic Aciduria	207900	435.1	ARGSL;	EX_citr_L[u]	1000	1000	0	1		ASA	Argininosuccinic Aciduria	207900	435.1	ARGSL;	EX_argsuc[u]	0	3.7048	1	1		ASA	Argininosuccinic Aciduria	207900	EX_argsuc[u]	435.1	EX_argsuc[u]	0	3.7368	1	1
ASNSD	Asparagine Synthetase Deficiency	615574	440.1;440.2;440.3;	ASNS1	EX_asn_L[u]	1000	149.721	-1	-1		ASA	Argininosuccinic Aciduria	207900	435.1	ARGSL;	EX_gly[u]	0	1467.92	1	1		ASA	Argininosuccinic Aciduria	207900	EX_gly[u]	435.1	EX_gly[u]	0	1378.83	1	1
ASNSD	Asparagine Synthetase Deficiency	615574	440.1;440.2;440.3;	ASNS1	EX_gln_L[u]	149.674	1000	1	1		ASA	Argininosuccinic Aciduria	207900	435.1	ARGSL;	EX_orot[u]	0	13.9191	1	1		ASA	Argininosuccinic Aciduria	207900	EX_orot[u]	435.1	EX_orot[u]	0	16.5992	1	1
BTD	Biotinidase Deficiency	253260	686.1	BTND1;BTND1n;BTNDe;BTNDm;ACCOACm;ACCOAC;PCm;MCCCrm;RE2453M;RE2454M;PPCOACm	EX_3ivcrn[u]	50	50	0	1		ASA	Argininosuccinic Aciduria	207900	435.1	ARGSL;	EX_lys_L[u]	0	39.3614	1	1		ASA	Argininosuccinic Aciduria	207900	EX_lys_L[u]	435.1	EX_lys_L[u]	0	39.4325	1	1
BTD	Biotinidase Deficiency	253260	686.1	BTND1;BTND1n;BTNDe;BTNDm;ACCOACm;ACCOAC;PCm;MCCCrm;RE2453M;RE2454M;PPCOACm	EX_acac[u]	1000	1000	0	1		ASA	Argininosuccinic Aciduria	207900	435.1	ARGSL;	EX_ura[u]	0	117.28	1	1		ASA	Argininosuccinic Aciduria	207900	EX_ura[u]	435.1	EX_ura[u]	2.0797e-06	120.85	1	1
BTD	Biotinidase Deficiency	253260	686.1	BTND1;BTND1n;BTNDe;BTNDm;ACCOACm;ACCOAC;PCm;MCCCrm;RE2453M;RE2454M;PPCOACm	EX_acetone[u]	1000	1000	0	1		ASA	Argininosuccinic Aciduria	207900	435.1	ARGSL;	DM_gln_L[bc]	0	806.59	1	1		ASA	Argininosuccinic Aciduria	207900	DM_gln_L[bc]	435.1	DM_gln_L[bc]	0	771.953	1	1
BTD	Biotinidase Deficiency	253260	686.1	BTND1;BTND1n;BTNDe;BTNDm;ACCOACm;ACCOAC;PCm;MCCCrm;RE2453M;RE2454M;PPCOACm	EX_bhb[u]	1000	1000	0	1		ASA	Argininosuccinic Aciduria	207900	435.1	ARGSL;	DM_citr_L[bc]	0	553.761	1	1		ASA	Argininosuccinic Aciduria	207900	DM_citr_L[bc]	435.1	DM_citr_L[bc]	0	530.698	1	1
BTD	Biotinidase Deficiency	253260	686.1	BTND1;BTND1n;BTNDe;BTNDm;ACCOACm;ACCOAC;PCm;MCCCrm;RE2453M;RE2454M;PPCOACm	EX_lac_L[u]	1000	1000	0	1		ASNSD	Asparagine Synthetase Deficiency	615574	440.1;440.2;440.3;	ASNS1	DM_asn_L[bc]	7.1612e-05	49.711	1	-1		ASNSD	Asparagine Synthetase Deficiency	615574	DM_asn_L[bc]	440.1;440.2;440.3;	DM_asn_L[bc]	118.614	49.7446	-1	-1
BTD	Biotinidase Deficiency	253260	686.1	BTND1;BTND1n;BTNDe;BTNDm;ACCOACm;ACCOAC;PCm;MCCCrm;RE2453M;RE2454M;PPCOACm	EX_nh4[u]	1000	1000	0	1		ASNSD	Asparagine Synthetase Deficiency	615574	440.1;440.2;440.3;	ASNS1	DM_asn_L[csf]	928.999	49.202	-1	-1		ASNSD	Asparagine Synthetase Deficiency	615574	DM_asn_L[csf]	440.1;440.2;440.3;	DM_asn_L[csf]	737.574	49.7446	-1	-1
BTD	Biotinidase Deficiency	253260	686.1	BTND1;BTND1n;BTNDe;BTNDm;ACCOACm;ACCOAC;PCm;MCCCrm;RE2453M;RE2454M;PPCOACm	EX_3hpp[u]	1000	0	-1	1		ASNSD	Asparagine Synthetase Deficiency	615574	440.1;440.2;440.3;	ASNS1	DM_gln_L[bc]	0	806.576	1	1		ASNSD	Asparagine Synthetase Deficiency	615574	DM_gln_L[bc]	440.1;440.2;440.3;	DM_gln_L[bc]	0	771.938	1	1
BTD	Biotinidase Deficiency	253260	686.1	BTND1;BTND1n;BTNDe;BTNDm;ACCOACm;ACCOAC;PCm;MCCCrm;RE2453M;RE2454M;PPCOACm	EX_CE2026[u]	155.72	155.72	0	1		ASNSD	Asparagine Synthetase Deficiency	615574	440.1;440.2;440.3;	ASNS1	DM_gln_L[csf]	8.7384e-05	1058.64	1	1		ASNSD	Asparagine Synthetase Deficiency	615574	DM_gln_L[csf]	440.1;440.2;440.3;	DM_gln_L[csf]	0	1057.97	1	1
BTD	Biotinidase Deficiency	253260	686.1	BTND1;BTND1n;BTNDe;BTNDm;ACCOACm;ACCOAC;PCm;MCCCrm;RE2453M;RE2454M;PPCOACm	EX_2mcit[u]	408.322	1000	1	1		BTD	Biotinidase Deficiency	253260	686.1	BTND1;BTND1n;BTNDe;BTNDm;ACCOACm;ACCOAC;PCm;MCCCrm;RE2453M;RE2454M;PPCOACm	DM_3ivcrn[bc]	13.9333	50	1	1		BTD	Biotinidase Deficiency	253260	DM_3ivcrn[bc]	686.1	DM_3ivcrn[bc]	19.4089	50	1	1
CD	Canavan Disease	271900	443.1	NACASPAH	EX_Nacasp[u]	0	1000	1	1		BTD	Biotinidase Deficiency	253260	686.1	BTND1;BTND1n;BTNDe;BTNDm;ACCOACm;ACCOAC;PCm;MCCCrm;RE2453M;RE2454M;PPCOACm	DM_acac[bc]	3293.29	11045.4	1	1		BTD	Biotinidase Deficiency	253260	DM_acac[bc]	686.1	DM_acac[bc]	120.71	4966.41	1	1
CIT1	Type I Citrullinemia	215700	445.1;445.2	ARGSS	EX_citr_L[u]	1000	1000	0	1		BTD	Biotinidase Deficiency	253260	686.1	BTND1;BTND1n;BTNDe;BTNDm;ACCOACm;ACCOAC;PCm;MCCCrm;RE2453M;RE2454M;PPCOACm	DM_acetone[bc]	2498.01	10242	1	1		BTD	Biotinidase Deficiency	253260	DM_acetone[bc]	686.1	DM_acetone[bc]	120.71	4950.88	1	1
CIT1	Type I Citrullinemia	215700	445.1;445.2	ARGSS	EX_gly[u]	1000	1000	0	1		BTD	Biotinidase Deficiency	253260	686.1	BTND1;BTND1n;BTNDe;BTNDm;ACCOACm;ACCOAC;PCm;MCCCrm;RE2453M;RE2454M;PPCOACm	DM_bhb[bc]	0	10663.7	1	1		BTD	Biotinidase Deficiency	253260	DM_bhb[bc]	686.1	DM_bhb[bc]	0.00019816	4658.9	1	1
CIT1	Type I Citrullinemia	215700	445.1;445.2	ARGSS	EX_nh4[u]	1000	1000	0	1		BTD	Biotinidase Deficiency	253260	686.1	BTND1;BTND1n;BTNDe;BTNDm;ACCOACm;ACCOAC;PCm;MCCCrm;RE2453M;RE2454M;PPCOACm	EX_lac_L[u]	1.8283e-06	8629.8	1	1		BTD	Biotinidase Deficiency	253260	EX_lac_L[u]	686.1	EX_lac_L[u]	2.6774e-06	5784.54	1	1
CIT1	Type I Citrullinemia	215700	445.1;445.2	ARGSS	EX_orot[u]	875.506	929.217	1	1		BTD	Biotinidase Deficiency	253260	686.1	BTND1;BTND1n;BTNDe;BTNDm;ACCOACm;ACCOAC;PCm;MCCCrm;RE2453M;RE2454M;PPCOACm	EX_nh4[u]	0.064005	1168.92	1	1		BTD	Biotinidase Deficiency	253260	EX_nh4[u]	686.1	EX_nh4[u]	115.065	1050.16	1	1
CMO1	Corticosterone Methyloxidase Type I Deficiency (CMO-1 Deficiency)/Aldosterone Deficiency Due To Defect In 18-Hydroxylase/Aldosterone Deficiency I	203400	1585.1	P45011B21m	EX_aldstrn[u]	230.017	0	-1	-1		BTD	Biotinidase Deficiency	253260	686.1	BTND1;BTND1n;BTNDe;BTNDm;ACCOACm;ACCOAC;PCm;MCCCrm;RE2453M;RE2454M;PPCOACm	EX_3hpp[u]	2.7492e-06	0	-1	1		BTD	Biotinidase Deficiency	253260	EX_3hpp[u]	686.1	EX_3hpp[u]	0	0	0	1
CPS1	Carbamoyl Phosphate Synthetase I Deficiency	237300	1373.1; 1373.2	CBPSam;r0034	EX_lys_L[u]	139.382	139.382	0	1		BTD	Biotinidase Deficiency	253260	686.1	BTND1;BTND1n;BTNDe;BTNDm;ACCOACm;ACCOAC;PCm;MCCCrm;RE2453M;RE2454M;PPCOACm	EX_CE2026[u]	0.017018	3.7048	1	1		BTD	Biotinidase Deficiency	253260	EX_CE2026[u]	686.1	EX_CE2026[u]	0.025686	3.7368	1	1
CPS1	Carbamoyl Phosphate Synthetase I Deficiency	237300	1373.1; 1373.2	CBPSam;r0034	EX_gly[u]	1000	1000	0	1		BTD	Biotinidase Deficiency	253260	686.1	BTND1;BTND1n;BTNDe;BTNDm;ACCOACm;ACCOAC;PCm;MCCCrm;RE2453M;RE2454M;PPCOACm	EX_2mcit[u]	0.048163	0.048163	0	1		BTD	Biotinidase Deficiency	253260	EX_2mcit[u]	686.1	EX_2mcit[u]	0.048578	0.048578	0	1
CPS1	Carbamoyl Phosphate Synthetase I Deficiency	237300	1373.1; 1373.2	CBPSam;r0034	EX_ura[u]	910.498	978.332	1	1		CD	Canavan Disease	271900	443.1	NACASPAH	EX_Nacasp[u]	0	1235.78	1	1		CD	Canavan Disease	271900	EX_Nacasp[u]	443.1	EX_Nacasp[u]	0	3.7368	1	1
CPS1	Carbamoyl Phosphate Synthetase I Deficiency	237300	1373.1; 1373.2	CBPSam;r0034	EX_5oxpro[u]	1000	1000	0	1		CD	Canavan Disease	271900	443.1	NACASPAH	DM_Nacasp[bc]	0	1613.19	1	1		CD	Canavan Disease	271900	DM_Nacasp[bc]	443.1	DM_Nacasp[bc]	0	1543.92	1	1
CPS1	Carbamoyl Phosphate Synthetase I Deficiency	237300	1373.1; 1373.2	CBPSam;r0034	EX_citr_L[u]	1000	124.063	-1	-1		CD	Canavan Disease	271900	443.1	NACASPAH	DM_Nacasp[csf]	1.2607e-06	10.1447	1	1		CD	Canavan Disease	271900	DM_Nacasp[csf]	443.1	DM_Nacasp[csf]	1.0895e-06	10.9432	1	1
CPS1	Carbamoyl Phosphate Synthetase I Deficiency	237300	1373.1; 1373.2	CBPSam;r0034	EX_gln_L[u]	1000	1000	0	1		CIT1	Type I Citrullinemia	215700	445.1;445.2	ARGSS	DM_citr_L[bc]	0	553.761	1	1		CIT1	Type I Citrullinemia	215700	DM_citr_L[bc]	445.1;445.2	DM_citr_L[bc]	0	530.698	1	1
CYP21D	21-Hydroxylase Deficiency	201910	1589.1	P45021A1r;P45021A2r;RE2155R;21HPRGNLONE;HMR_1940;HMR_1948;HMR_1988;HMR_1990;HMR_1992;HMR_2007	EX_aldstrn[u]	0	0	0	1		CIT1	Type I Citrullinemia	215700	445.1;445.2	ARGSS	DM_gly[bc]	1.7634e-06	1613.18	1	1		CIT1	Type I Citrullinemia	215700	DM_gly[bc]	445.1;445.2	DM_gly[bc]	1.2289e-06	1543.91	1	1
CYP21D	21-Hydroxylase Deficiency	201910	1589.1	P45021A1r;P45021A2r;RE2155R;21HPRGNLONE;HMR_1940;HMR_1948;HMR_1988;HMR_1990;HMR_1992;HMR_2007	EX_crtsl[u]	0	0	0	-1		CIT1	Type I Citrullinemia	215700	445.1;445.2	ARGSS	DM_nh4[bc]	1.0909e-06	1613.18	1	1		CIT1	Type I Citrullinemia	215700	DM_nh4[bc]	445.1;445.2	DM_nh4[bc]	1.044e-06	1543.91	1	1
CYP21D	21-Hydroxylase Deficiency	201910	1589.1	P45021A1r;P45021A2r;RE2155R;21HPRGNLONE;HMR_1940;HMR_1948;HMR_1988;HMR_1990;HMR_1992;HMR_2007	EX_prgstrn[u]	0	306.69	1	1		CIT1	Type I Citrullinemia	215700	445.1;445.2	ARGSS	EX_orot[u]	0	13.9191	1	1		CIT1	Type I Citrullinemia	215700	EX_orot[u]	445.1;445.2	EX_orot[u]	0	16.5992	1	1
CYP21D	21-Hydroxylase Deficiency	201910	1589.1	P45021A1r;P45021A2r;RE2155R;21HPRGNLONE;HMR_1940;HMR_1948;HMR_1988;HMR_1990;HMR_1992;HMR_2007	EX_andrstndn[u]	0	262.877	1	1		CIT1	Type I Citrullinemia	215700	445.1;445.2	ARGSS	EX_citr_L[u]	0	10.1925	1	1		CIT1	Type I Citrullinemia	215700	EX_citr_L[u]	445.1;445.2	EX_citr_L[u]	0	10.2804	1	1
CYP21D	21-Hydroxylase Deficiency	201910	1589.1	P45021A1r;P45021A2r;RE2155R;21HPRGNLONE;HMR_1940;HMR_1948;HMR_1988;HMR_1990;HMR_1992;HMR_2007	EX_andrstrn[u]	0	262.877	1	1		CIT1	Type I Citrullinemia	215700	445.1;445.2	ARGSS	EX_gly[u]	0	1467.92	1	1		CIT1	Type I Citrullinemia	215700	EX_gly[u]	445.1;445.2	EX_gly[u]	0	1378.83	1	1
CYP21D	21-Hydroxylase Deficiency	201910	1589.1	P45021A1r;P45021A2r;RE2155R;21HPRGNLONE;HMR_1940;HMR_1948;HMR_1988;HMR_1990;HMR_1992;HMR_2007	EX_dhea[u]	0	262.877	1	1		CMO1	Corticosterone Methyloxidase Type I Deficiency (CMO-1 Deficiency)/Aldosterone Deficiency Due To Defect In 18-Hydroxylase/Aldosterone Deficiency I	203400	1585.1	P45011B21m	DM_aldstrn[bc]	0.0042434	0	-1	-1		CMO1	Corticosterone Methyloxidase Type I Deficiency (CMO-1 Deficiency)/Aldosterone Deficiency Due To Defect In 18-Hydroxylase/Aldosterone Deficiency I	203400	DM_aldstrn[bc]	1585.1	DM_aldstrn[bc]	0.0042434	0	-1	-1
DESMO	Desmosterolosis	602398	1718.1	DHCR241r;DHCR243r;r0783;r1380;DSREDUCr;HMR_1526;RE3129N	EX_dsmsterol[u]	0	191.431	1	1		CPS1	Carbamoyl Phosphate Synthetase I Deficiency	237300	1373.1; 1373.2	CBPSam;r0034	EX_lys_L[u]	0	39.3614	1	1		CPS1	Carbamoyl Phosphate Synthetase I Deficiency	237300	EX_lys_L[u]	1373.1; 1373.2	EX_lys_L[u]	0	39.4325	1	1
DGK	Deoxyguanosine Kinase Deficiency	251880	1716.1;1716.2;1716.3;1716.4;1716.5	r0456	EX_lac_L[u]	1000	1000	0	1		CPS1	Carbamoyl Phosphate Synthetase I Deficiency	237300	1373.1; 1373.2	CBPSam;r0034	EX_gly[u]	0	1467.92	1	1		CPS1	Carbamoyl Phosphate Synthetase I Deficiency	237300	EX_gly[u]	1373.1; 1373.2	EX_gly[u]	1.341e-06	1378.83	1	1
DPYR	Dihydropyrimidinuria	222748	1807.1	DHPM2	EX_thym[u]	0	953.312	1	1		CPS1	Carbamoyl Phosphate Synthetase I Deficiency	237300	1373.1; 1373.2	CBPSam;r0034	EX_ura[u]	0	117.28	1	1		CPS1	Carbamoyl Phosphate Synthetase I Deficiency	237300	EX_ura[u]	1373.1; 1373.2	EX_ura[u]	0	120.85	1	1
DPYR	Dihydropyrimidinuria	222748	1807.1	DHPM2	EX_ura[u]	0	978.33	1	1		CPS1	Carbamoyl Phosphate Synthetase I Deficiency	237300	1373.1; 1373.2	CBPSam;r0034	EX_5oxpro[u]	0	1022.04	1	1		CPS1	Carbamoyl Phosphate Synthetase I Deficiency	237300	EX_5oxpro[u]	1373.1; 1373.2	EX_5oxpro[u]	1.3402e-06	1016.14	1	1
DPYR	Dihydropyrimidinuria	222748	1807.1	DHPM2	EX_56dura[u]	0	980.736	1	1		CPS1	Carbamoyl Phosphate Synthetase I Deficiency	237300	1373.1; 1373.2	CBPSam;r0034	DM_citr_L[bc]	0	24.0506	1	-1		CPS1	Carbamoyl Phosphate Synthetase I Deficiency	237300	DM_citr_L[bc]	1373.1; 1373.2	DM_citr_L[bc]	1.3409e-06	24.0938	1	-1
DPYR	Dihydropyrimidinuria	222748	1807.1	DHPM2	EX_56dthm[u]	0	953.591	1	1		CPS1	Carbamoyl Phosphate Synthetase I Deficiency	237300	1373.1; 1373.2	CBPSam;r0034	DM_gln_L[bc]	0	806.593	1	1		CPS1	Carbamoyl Phosphate Synthetase I Deficiency	237300	DM_gln_L[bc]	1373.1; 1373.2	DM_gln_L[bc]	0	771.958	1	1
EF	Fructosuria (Essential Fructosuria)	229800	3795.1;3795.2	HMR_8761;HMR_9800;KHK;KHK2;KHK3	EX_fru[u]	370.667	1000	1	1		CYP21D	21-Hydroxylase Deficiency	201910	1589.1	P45021A1r;P45021A2r;RE2155R;21HPRGNLONE;HMR_1940;HMR_1948;HMR_1988;HMR_1990;HMR_1992;HMR_2007	DM_aldstrn[bc]	0	0	0	1		CYP21D	21-Hydroxylase Deficiency	201910	DM_aldstrn[bc]	1589.1	DM_aldstrn[bc]	0	0	0	1
EP	Essential Pentosuria	260800	1181.1	XYLUR	EX_xylu_L[u]	0	1000	1	1		CYP21D	21-Hydroxylase Deficiency	201910	1589.1	P45021A1r;P45021A2r;RE2155R;21HPRGNLONE;HMR_1940;HMR_1948;HMR_1988;HMR_1990;HMR_1992;HMR_2007	DM_crtsl[bc]	0	-4.5439e-11	0	-1		CYP21D	21-Hydroxylase Deficiency	201910	DM_crtsl[bc]	1589.1	DM_crtsl[bc]	0	-9.0949e-12	0	-1
FED	Fish-Eye Disease/ LCAT Deficiency	136120	3931.1	HMR_0634;LCAT1e;LCAT10e;LCAT11e;LCAT12e;LCAT13e;LCAT14e;LCAT15e;LCAT16e;LCAT17e;LCAT18e;LCAT19e;LCAT2e;LCAT20e;LCAT21e;LCAT22e;LCAT23e;LCAT24e;LCAT25e;LCAT26e;LCAT27e;LCAT28e;LCAT29e;LCAT3e;LCAT30e;LCAT31e;LCAT32e;LCAT33e;LCAT34e;LCAT35e;LCAT36e;LCAT37e;LCAT38e;LCAT39e;LCAT4e;LCAT40e;LCAT41e;LCAT42e;LCAT43e;LCAT44e;LCAT45e;LCAT46e;LCAT47e;LCAT48e;LCAT49e;LCAT5e;LCAT50e;LCAT51e;LCAT52e;LCAT53e;LCA…	EX_chsterol[u]	12.1428	392.26	1	-1		CYP21D	21-Hydroxylase Deficiency	201910	1589.1	P45021A1r;P45021A2r;RE2155R;21HPRGNLONE;HMR_1940;HMR_1948;HMR_1988;HMR_1990;HMR_1992;HMR_2007	DM_prgstrn[bc]	0	0.0042434	1	1		CYP21D	21-Hydroxylase Deficiency	201910	DM_prgstrn[bc]	1589.1	DM_prgstrn[bc]	0	0.0042434	1	1
FED	Fish-Eye Disease/ LCAT Deficiency	136120	3931.1	HMR_0634;LCAT1e;LCAT10e;LCAT11e;LCAT12e;LCAT13e;LCAT14e;LCAT15e;LCAT16e;LCAT17e;LCAT18e;LCAT19e;LCAT2e;LCAT20e;LCAT21e;LCAT22e;LCAT23e;LCAT24e;LCAT25e;LCAT26e;LCAT27e;LCAT28e;LCAT29e;LCAT3e;LCAT30e;LCAT31e;LCAT32e;LCAT33e;LCAT34e;LCAT35e;LCAT36e;LCAT37e;LCAT38e;LCAT39e;LCAT4e;LCAT40e;LCAT41e;LCAT42e;LCAT43e;LCAT44e;LCAT45e;LCAT46e;LCAT47e;LCAT48e;LCAT49e;LCAT5e;LCAT50e;LCAT51e;LCAT52e;LCAT53e;LCA…	EX_tag_hs[u]	0	199.717	1	1		CYP21D	21-Hydroxylase Deficiency	201910	1589.1	P45021A1r;P45021A2r;RE2155R;21HPRGNLONE;HMR_1940;HMR_1948;HMR_1988;HMR_1990;HMR_1992;HMR_2007	DM_andrstndn[bc]	0	0.0042434	1	1		CYP21D	21-Hydroxylase Deficiency	201910	DM_andrstndn[bc]	1589.1	DM_andrstndn[bc]	0	0.0042434	1	1
FIGLU	Glutamate Formiminotransferase Deficiency	229100	10841.1;10841.2	FORTHFC;GluForTx;HMR_9726	EX_forglu[u]	0	166.702	1	1		CYP21D	21-Hydroxylase Deficiency	201910	1589.1	P45021A1r;P45021A2r;RE2155R;21HPRGNLONE;HMR_1940;HMR_1948;HMR_1988;HMR_1990;HMR_1992;HMR_2007	DM_andrstrn[bc]	0	0.0042434	1	1		CYP21D	21-Hydroxylase Deficiency	201910	DM_andrstrn[bc]	1589.1	DM_andrstrn[bc]	0	0.0042434	1	1
GA1	Glutaric Acidemia Type I	231670	2639.1;2639.2	GLUTCOADHm;r0541	EX_c5dc[u]	0	50	1	1		CYP21D	21-Hydroxylase Deficiency	201910	1589.1	P45021A1r;P45021A2r;RE2155R;21HPRGNLONE;HMR_1940;HMR_1948;HMR_1988;HMR_1990;HMR_1992;HMR_2007	DM_dhea[bc]	0	0.0042434	1	1		CYP21D	21-Hydroxylase Deficiency	201910	DM_dhea[bc]	1589.1	DM_dhea[bc]	0	0.0042434	1	1
GA2	Glutaric Acidemia Type II	231680	2108.1;2108.2;2109.1;2110.1	ETF;FADH2ETC	EX_c10crn[u]	50	50	0	1		DESMO	Desmosterolosis	602398	1718.1	DHCR241r;DHCR243r;r0783;r1380;DSREDUCr;HMR_1526;RE3129N	DM_dsmsterol[bc]	127.75	624.171	1	1		DESMO	Desmosterolosis	602398	DM_dsmsterol[bc]	1718.1	DM_dsmsterol[bc]	0	7.9927	1	1
GA2	Glutaric Acidemia Type II	231680	2108.1;2108.2;2109.1;2110.1	ETF;FADH2ETC	EX_c4crn[u]	50	50	0	1		DGK	Deoxyguanosine Kinase Deficiency	251880	1716.1;1716.2;1716.3;1716.4;1716.5	r0456	DM_lac_L[bc]	0	16215.3	1	1		DGK	Deoxyguanosine Kinase Deficiency	251880	DM_lac_L[bc]	1716.1;1716.2;1716.3;1716.4;1716.5	DM_lac_L[bc]	1.0678e-06	6599.33	1	1
GA2	Glutaric Acidemia Type II	231680	2108.1;2108.2;2109.1;2110.1	ETF;FADH2ETC	EX_ddeccrn[u]	50	50	0	1		DPYR	Dihydropyrimidinuria	222748	1807.1	DHPM2	EX_thym[u]	44.7143	124.777	1	1		DPYR	Dihydropyrimidinuria	222748	EX_thym[u]	1807.1	EX_thym[u]	124.448	124.675	1	1
GA2	Glutaric Acidemia Type II	231680	2108.1;2108.2;2109.1;2110.1	ETF;FADH2ETC	EX_ttdcrn[u]	50	50	0	1		DPYR	Dihydropyrimidinuria	222748	1807.1	DHPM2	EX_ura[u]	44.7143	117.28	1	1		DPYR	Dihydropyrimidinuria	222748	EX_ura[u]	1807.1	EX_ura[u]	120.85	120.85	0	1
GA2	Glutaric Acidemia Type II	231680	2108.1;2108.2;2109.1;2110.1	ETF;FADH2ETC	EX_pmtcrn[u]	50	50	0	1		DPYR	Dihydropyrimidinuria	222748	1807.1	DHPM2	EX_56dura[u]	44.7143	117.28	1	1		DPYR	Dihydropyrimidinuria	222748	EX_56dura[u]	1807.1	EX_56dura[u]	120.85	120.85	0	1
GA2	Glutaric Acidemia Type II	231680	2108.1;2108.2;2109.1;2110.1	ETF;FADH2ETC	EX_4hpro_LT[u]	109.72	1000	1	1		DPYR	Dihydropyrimidinuria	222748	1807.1	DHPM2	EX_56dthm[u]	44.7143	124.777	1	1		DPYR	Dihydropyrimidinuria	222748	EX_56dthm[u]	1807.1	EX_56dthm[u]	3.7368	3.7368	0	1
GA2	Glutaric Acidemia Type II	231680	2108.1;2108.2;2109.1;2110.1	ETF;FADH2ETC	EX_pro_L[u]	931.777	1000	1	1		EF	Fructosuria (Essential Fructosuria)	229800	3795.1;3795.2	HMR_8761;HMR_9800;KHK;KHK2;KHK3	EX_fru[u]	2.3896e-06	4325.6	1	1		EF	Fructosuria (Essential Fructosuria)	229800	EX_fru[u]	3795.1;3795.2	EX_fru[u]	0	2706.58	1	1
GA2	Glutaric Acidemia Type II	231680	2108.1;2108.2;2109.1;2110.1	ETF;FADH2ETC	EX_3hivac[u]	155.72	155.72	0	1		EP	Essential Pentosuria	260800	1181.1	XYLUR	EX_xylu_L[u]	0	1302.23	1	1		EP	Essential Pentosuria	260800	EX_xylu_L[u]	1181.1	EX_xylu_L[u]	0	1222.71	1	1
GA2	Glutaric Acidemia Type II	231680	2108.1;2108.2;2109.1;2110.1	ETF;FADH2ETC	EX_CE4970[u]	134.52	134.52	0	1		FED	Fish-Eye Disease/ LCAT Deficiency	136120	3931.1	HMR_0634;LCAT1e;LCAT10e;LCAT11e;LCAT12e;LCAT13e;LCAT14e;LCAT15e;LCAT16e;LCAT17e;LCAT18e;LCAT19e;LCAT2e;LCAT20e;LCAT21e;LCAT22e;LCAT23e;LCAT24e;LCAT25e;LCAT26e;LCAT27e;LCAT28e;LCAT29e;LCAT3e;LCAT30e;LCAT31e;LCAT32e;LCAT33e;LCAT34e;LCAT35e;LCAT36e;LCAT37e;LCAT38e;LCAT39e;LCAT4e;LCAT40e;LCAT41e;LCAT42e;LCAT43e;LCAT44e;LCAT45e;LCAT46e;LCAT47e;LCAT48e;LCAT49e;LCAT5e;LCAT50e;LCAT51e;LCAT52e;LCAT53e;LCA…	DM_chsterol[bc]	1011.25	1088.71	1	-1		FED	Fish-Eye Disease/ LCAT Deficiency	136120	DM_chsterol[bc]	3931.1	DM_chsterol[bc]	294.134	547.176	1	-1
GA2	Glutaric Acidemia Type II	231680	2108.1;2108.2;2109.1;2110.1	ETF;FADH2ETC	EX_CE4969[u]	144.989	144.989	0	1		FED	Fish-Eye Disease/ LCAT Deficiency	136120	3931.1	HMR_0634;LCAT1e;LCAT10e;LCAT11e;LCAT12e;LCAT13e;LCAT14e;LCAT15e;LCAT16e;LCAT17e;LCAT18e;LCAT19e;LCAT2e;LCAT20e;LCAT21e;LCAT22e;LCAT23e;LCAT24e;LCAT25e;LCAT26e;LCAT27e;LCAT28e;LCAT29e;LCAT3e;LCAT30e;LCAT31e;LCAT32e;LCAT33e;LCAT34e;LCAT35e;LCAT36e;LCAT37e;LCAT38e;LCAT39e;LCAT4e;LCAT40e;LCAT41e;LCAT42e;LCAT43e;LCAT44e;LCAT45e;LCAT46e;LCAT47e;LCAT48e;LCAT49e;LCAT5e;LCAT50e;LCAT51e;LCAT52e;LCAT53e;LCA…	DM_tag_hs[bc]	32.6958	76.9276	1	1		FED	Fish-Eye Disease/ LCAT Deficiency	136120	DM_tag_hs[bc]	3931.1	DM_tag_hs[bc]	12.4051	81.7053	1	1
GA2	Glutaric Acidemia Type II	231680	2108.1;2108.2;2109.1;2110.1	ETF;FADH2ETC	EX_CE4968[u]	155.72	155.72	0	1		FIGLU	Glutamate Formiminotransferase Deficiency	229100	10841.1;10841.2	FORTHFC;GluForTx;HMR_9726	EX_forglu[u]	0	45.3823	1	1		FIGLU	Glutamate Formiminotransferase Deficiency	229100	EX_forglu[u]	10841.1;10841.2	EX_forglu[u]	0	45.5699	1	1
GA2	Glutaric Acidemia Type II	231680	2108.1;2108.2;2109.1;2110.1	ETF;FADH2ETC	EX_ethmalac[u]	588.419	1000	1	1		GA1	Glutaric Acidemia Type I	231670	2639.1;2639.2	GLUTCOADHm;r0541	EX_c5dc[u]	0	31.7868	1	1		GA1	Glutaric Acidemia Type I	231670	EX_c5dc[u]	2639.1;2639.2	EX_c5dc[u]	0	31.6353	1	1
GA2	Glutaric Acidemia Type II	231680	2108.1;2108.2;2109.1;2110.1	ETF;FADH2ETC	EX_adpac[u]	37.6982	391.242	1	1		GA1	Glutaric Acidemia Type I	231670	2639.1;2639.2	GLUTCOADHm;r0541	DM_c5dc[bc]	0	44.8134	1	1		GA1	Glutaric Acidemia Type I	231670	DM_c5dc[bc]	2639.1;2639.2	DM_c5dc[bc]	0	44.8862	1	1
GA2	Glutaric Acidemia Type II	231680	2108.1;2108.2;2109.1;2110.1	ETF;FADH2ETC	EX_subeac[u]	41.7202	456.449	1	1		GA2	Glutaric Acidemia Type II	231680	2108.1;2108.2;2109.1;2110.1	ETF;FADH2ETC	DM_c10crn[bc]	1.7403e-05	50	1	1		GA2	Glutaric Acidemia Type II	231680	DM_c10crn[bc]	2108.1;2108.2;2109.1;2110.1	DM_c10crn[bc]	4.4092e-06	50	1	1
GA2	Glutaric Acidemia Type II	231680	2108.1;2108.2;2109.1;2110.1	ETF;FADH2ETC	EX_sebacid[u]	50.783	547.739	1	1		GA2	Glutaric Acidemia Type II	231680	2108.1;2108.2;2109.1;2110.1	ETF;FADH2ETC	DM_c4crn[bc]	14.2634	28.1649	1	1		GA2	Glutaric Acidemia Type II	231680	DM_c4crn[bc]	2108.1;2108.2;2109.1;2110.1	DM_c4crn[bc]	21.8478	50	1	1
GACR	Gyrate Atrophy of the Choroid And Retina	258870	4942.1	ORNTArm	EX_arg_L[u]	0	174.063	1	1		GA2	Glutaric Acidemia Type II	231680	2108.1;2108.2;2109.1;2110.1	ETF;FADH2ETC	DM_ddeccrn[bc]	9.1475	50	1	1		GA2	Glutaric Acidemia Type II	231680	DM_ddeccrn[bc]	2108.1;2108.2;2109.1;2110.1	DM_ddeccrn[bc]	1.9465e-06	50	1	1
GACR	Gyrate Atrophy of the Choroid And Retina	258870	4942.1	ORNTArm	EX_gln_L[u]	1000	1000	0	-1		GA2	Glutaric Acidemia Type II	231680	2108.1;2108.2;2109.1;2110.1	ETF;FADH2ETC	DM_ttdcrn[bc]	24.417	50	1	1		GA2	Glutaric Acidemia Type II	231680	DM_ttdcrn[bc]	2108.1;2108.2;2109.1;2110.1	DM_ttdcrn[bc]	1.9238e-06	50	1	1
GACR	Gyrate Atrophy of the Choroid And Retina	258870	4942.1	ORNTArm	EX_glu_L[u]	1000	1000	0	-1		GA2	Glutaric Acidemia Type II	231680	2108.1;2108.2;2109.1;2110.1	ETF;FADH2ETC	DM_pmtcrn[bc]	1.6878	50	1	1		GA2	Glutaric Acidemia Type II	231680	DM_pmtcrn[bc]	2108.1;2108.2;2109.1;2110.1	DM_pmtcrn[bc]	1.3038e-06	50	1	1
GACR	Gyrate Atrophy of the Choroid And Retina	258870	4942.1	ORNTArm	EX_lys_L[u]	139.382	139.382	0	-1		GA2	Glutaric Acidemia Type II	231680	2108.1;2108.2;2109.1;2110.1	ETF;FADH2ETC	EX_4hpro_LT[u]	0	26.7304	1	1		GA2	Glutaric Acidemia Type II	231680	EX_4hpro_LT[u]	2108.1;2108.2;2109.1;2110.1	EX_4hpro_LT[u]	0	28.2216	1	1
GACR	Gyrate Atrophy of the Choroid And Retina	258870	4942.1	ORNTArm	EX_orn[u]	0	174.063	1	1		GA2	Glutaric Acidemia Type II	231680	2108.1;2108.2;2109.1;2110.1	ETF;FADH2ETC	EX_3hivac[u]	8.3002e-06	12.8447	1	1		GA2	Glutaric Acidemia Type II	231680	EX_pro_L[u]	2108.1;2108.2;2109.1;2110.1	EX_3hivac[u]	1.7946e-06	15.5155	1	1
GMT	Guanidinoacetate Methyltransferase Deficiency	612736	2593.1;2593.2	GACMTRc	EX_creat[u]	1000	50	-1	-1		GA2	Glutaric Acidemia Type II	231680	2108.1;2108.2;2109.1;2110.1	ETF;FADH2ETC	EX_CE4970[u]	0.010087	29.6387	1	1		GA2	Glutaric Acidemia Type II	231680	EX_3hivac[u]	2108.1;2108.2;2109.1;2110.1	EX_CE4970[u]	0.017847	26.1675	1	1
GMT	Guanidinoacetate Methyltransferase Deficiency	612736	2593.1;2593.2	GACMTRc	EX_crtn[u]	1000	50	-1	1		GA2	Glutaric Acidemia Type II	231680	2108.1;2108.2;2109.1;2110.1	ETF;FADH2ETC	EX_CE4969[u]	1.0885e-06	44.9765	1	1		GA2	Glutaric Acidemia Type II	231680	EX_CE4970[u]	2108.1;2108.2;2109.1;2110.1	EX_CE4969[u]	0	45.0188	1	1
GMT	Guanidinoacetate Methyltransferase Deficiency	612736	2593.1;2593.2	GACMTRc	EX_urate[u]	1000	1000	0	1		GA2	Glutaric Acidemia Type II	231680	2108.1;2108.2;2109.1;2110.1	ETF;FADH2ETC	EX_CE4968[u]	1.4292e-06	0.042606	1	1		GA2	Glutaric Acidemia Type II	231680	EX_CE4969[u]	2108.1;2108.2;2109.1;2110.1	EX_CE4968[u]	1.2385e-06	0.042973	1	1
GMT	Guanidinoacetate Methyltransferase Deficiency	612736	2593.1;2593.2	GACMTRc	EX_gudac[u]	0	1000	1	1		GA2	Glutaric Acidemia Type II	231680	2108.1;2108.2;2109.1;2110.1	ETF;FADH2ETC	EX_ethmalac[u]	1.0196	1244.85	1	1		GA2	Glutaric Acidemia Type II	231680	EX_CE4968[u]	2108.1;2108.2;2109.1;2110.1	EX_ethmalac[u]	2.7804e-06	1232.2	1	1
HCYS	Homocystinuria	236200, 250940, 236270	875.1;4524.1;4548.1	CYSTS;SELCYSTS	EX_met_L[u]	0	112.82	1	1		GA2	Glutaric Acidemia Type II	231680	2108.1;2108.2;2109.1;2110.1	ETF;FADH2ETC	EX_adpac[u]	0	0.020377	1	1		GA2	Glutaric Acidemia Type II	231680	EX_ethmalac[u]	2108.1;2108.2;2109.1;2110.1	EX_adpac[u]	0	0.020552	1	1
HCYS	Homocystinuria	236200, 250940, 236270	875.1;4524.1;4548.1	CYSTS;SELCYSTS	EX_orn[u]	1000	1000	0	1		GA2	Glutaric Acidemia Type II	231680	2108.1;2108.2;2109.1;2110.1	ETF;FADH2ETC	EX_subeac[u]	0	1.8524	1	1		GA2	Glutaric Acidemia Type II	231680	EX_adpac[u]	2108.1;2108.2;2109.1;2110.1	EX_subeac[u]	0	1.8684	1	1
HCYS	Homocystinuria	236200, 250940, 236270	875.1;4524.1;4548.1	CYSTS;SELCYSTS	EX_Lhcystin[u]	0	56.4099	1	1		GA2	Glutaric Acidemia Type II	231680	2108.1;2108.2;2109.1;2110.1	ETF;FADH2ETC	EX_sebacid[u]	0	3.7048	1	1		GA2	Glutaric Acidemia Type II	231680	EX_subeac[u]	2108.1;2108.2;2109.1;2110.1	EX_sebacid[u]	0	3.7368	1	1
HCYS	Homocystinuria	236200, 250940, 236270	875.1;4524.1;4548.1	CYSTS;SELCYSTS	EX_hcys_L[u]	0	112.82	1	1		GA2	Glutaric Acidemia Type II	231680	2108.1;2108.2;2109.1;2110.1	ETF;FADH2ETC	EX_pro_L[u]	2.6927e-06	1382.52	1	1		GA2	Glutaric Acidemia Type II	231680	EX_sebacid[u]	2108.1;2108.2;2109.1;2110.1	EX_pro_L[u]	1.6332e-06	1274.93	1	1
HCYS	Homocystinuria	236200, 250940, 236270	875.1;4524.1;4548.1	CYSTS;SELCYSTS	EX_cyst_L[u]	112.82	0	-1	-1		GACR	Gyrate Atrophy of the Choroid And Retina	258870	4942.1	ORNTArm	EX_arg_L[u]	0	52.7939	1	1		GACR	Gyrate Atrophy of the Choroid And Retina	258870	EX_arg_L[u]	4942.1	EX_arg_L[u]	0	53.249	1	1
HIS	Histidinemia	235800	3034.1	HISD	EX_hista[u]	50	216.702	1	1		GACR	Gyrate Atrophy of the Choroid And Retina	258870	4942.1	ORNTArm	DM_gln_L[bc]	806.593	806.593	1	-1		GACR	Gyrate Atrophy of the Choroid And Retina	258870	DM_gln_L[bc]	4942.1	DM_gln_L[bc]	771.958	771.958	0	-1
HIS	Histidinemia	235800	3034.1	HISD	EX_im4ac[u]	50	216.702	1	1		GACR	Gyrate Atrophy of the Choroid And Retina	258870	4942.1	ORNTArm	EX_glu_L[u]	1031.81	1031.95	1	-1		GACR	Gyrate Atrophy of the Choroid And Retina	258870	EX_glu_L[u]	4942.1	EX_glu_L[u]	1026.07	1026.16	1	-1
HIS	Histidinemia	235800	3034.1	HISD	EX_his_L[u]	0	166.702	1	1		GACR	Gyrate Atrophy of the Choroid And Retina	258870	4942.1	ORNTArm	EX_lys_L[u]	39.3614	39.3614	0	-1		GACR	Gyrate Atrophy of the Choroid And Retina	258870	EX_lys_L[u]	4942.1	EX_lys_L[u]	39.4325	39.4325	0	-1
HLYS1	Hyperlysinemia I, Familial	238700	10157.1	SACCD3m;SACCD4m;r0525	EX_lys_L[u]	0	139.382	1	1		GACR	Gyrate Atrophy of the Choroid And Retina	258870	4942.1	ORNTArm	DM_lys_L[bc]	39.3614	39.3614	0	-1		GACR	Gyrate Atrophy of the Choroid And Retina	258870	DM_lys_L[bc]	4942.1	DM_lys_L[bc]	39.4325	39.4325	0	-1
HLYS1	Hyperlysinemia I, Familial	238700	10157.1	SACCD3m;SACCD4m;r0525	EX_Lpipecol[u]	0	139.382	1	1		GACR	Gyrate Atrophy of the Choroid And Retina	258870	4942.1	ORNTArm	EX_orn[u]	0	74.0506	1	1		GACR	Gyrate Atrophy of the Choroid And Retina	258870	EX_orn[u]	4942.1	EX_orn[u]	0	74.0938	1	1
HLYS2	Hyperlysinemia II or Saccharopinuria	268700	10157.1	SACCD3m;SACCD4m;r0525	EX_citr_L[u]	1000	1000	0	1		GACR	Gyrate Atrophy of the Choroid And Retina	258870	4942.1	ORNTArm	DM_orn[bc]	0	74.0506	1	1		GACR	Gyrate Atrophy of the Choroid And Retina	258870	DM_orn[bc]	4942.1	DM_orn[bc]	0	74.0938	1	1
HLYS2	Hyperlysinemia II or Saccharopinuria	268700	10157.1	SACCD3m;SACCD4m;r0525	EX_lys_L[u]	0	139.382	1	1		GACR	Gyrate Atrophy of the Choroid And Retina	258870	4942.1	ORNTArm	DM_orn[csf]	0	74.0506	1	1		GACR	Gyrate Atrophy of the Choroid And Retina	258870	DM_orn[csf]	4942.1	DM_orn[csf]	0	74.0938	1	1
HMET	Hypermethioninemia	613752	191.1;4143.1;27232.1	NMT	EX_met_L[u]	112.82	112.82	0	1		GMT	Guanidinoacetate Methyltransferase Deficiency	612736	2593.1;2593.2	GACMTRc	EX_creat[u]	76.9494	0	-1	-1		GMT	Guanidinoacetate Methyltransferase Deficiency	612736	EX_creat[u]	2593.1;2593.2	EX_creat[u]	77.6127	-1.819e-12	-1	-1
HMET	Hypermethioninemia	613752	191.1;4143.1;27232.1	NMT	EX_hcys_L[u]	112.82	112.82	0	1		GMT	Guanidinoacetate Methyltransferase Deficiency	612736	2593.1;2593.2	GACMTRc	DM_creat[bc]	553.763	8.4708e-13	-1	-1		GMT	Guanidinoacetate Methyltransferase Deficiency	612736	DM_creat[bc]	2593.1;2593.2	DM_creat[bc]	530.701	-3.0875e-13	-1	-1
HMG	HMG-Coenzyme A Lyase Deficiency	246450	3155.1	HMGLx	EX_c6dc[u]	50	50	0	1		GMT	Guanidinoacetate Methyltransferase Deficiency	612736	2593.1;2593.2	GACMTRc	DM_crtn[bc]	117.301	1.5404e-15	-1	1		GMT	Guanidinoacetate Methyltransferase Deficiency	612736	DM_crtn[bc]	2593.1;2593.2	DM_crtn[bc]	90.9443	-3.3827e-16	-1	1
HMG	HMG-Coenzyme A Lyase Deficiency	246450	3155.1	HMGLx	EX_adpac[u]	207.739	391.242	1	1		GMT	Guanidinoacetate Methyltransferase Deficiency	612736	2593.1;2593.2	GACMTRc	EX_urate[u]	5.3629	194.462	1	1		GMT	Guanidinoacetate Methyltransferase Deficiency	612736	EX_urate[u]	2593.1;2593.2	EX_urate[u]	5.3635	196.749	1	1
HCP	Hereditary Coproporphyria	121300	1371.1	CPPPGO	EX_C05770[u]	0	125	1	1		GMT	Guanidinoacetate Methyltransferase Deficiency	612736	2593.1;2593.2	GACMTRc	EX_gudac[u]	0	6.8539	1	1		GMT	Guanidinoacetate Methyltransferase Deficiency	612736	EX_gudac[u]	2593.1;2593.2	EX_gudac[u]	0	6.913	1	1
HPII	Hyperprolinemia Type Ii	239510	8659.1;8659.2	P5CDm;PHCDm;r0686;4HGLSDm;r0074	EX_4hpro_LT[u]	0	1000	1	1		HCYS	Homocystinuria	236200, 250940, 236270	875.1;4524.1;4548.1	CYSTS;SELCYSTS	DM_met_L[bc]	40.9693	56.7296	1	1		HCYS	Homocystinuria	236200, 250940, 236270	DM_met_L[bc]	875.1;4524.1;4548.1	DM_met_L[bc]	514.707	531.088	1	1
HPII	Hyperprolinemia Type Ii	239510	8659.1;8659.2	P5CDm;PHCDm;r0686;4HGLSDm;r0074	EX_gly[u]	1000	1000	0	1		HCYS	Homocystinuria	236200, 250940, 236270	875.1;4524.1;4548.1	CYSTS;SELCYSTS	DM_orn[bc]	806.546	799.794	-1	1		HCYS	Homocystinuria	236200, 250940, 236270	DM_orn[bc]	875.1;4524.1;4548.1	DM_orn[bc]	771.927	764.16	-1	1
HPII	Hyperprolinemia Type Ii	239510	8659.1;8659.2	P5CDm;PHCDm;r0686;4HGLSDm;r0074	EX_orn[u]	0	1000	1	1		HCYS	Homocystinuria	236200, 250940, 236270	875.1;4524.1;4548.1	CYSTS;SELCYSTS	EX_Lhcystin[u]	3.7048	3.7048	0	1		HCYS	Homocystinuria	236200, 250940, 236270	EX_Lhcystin[u]	875.1;4524.1;4548.1	EX_Lhcystin[u]	3.7368	3.7368	0	1
HPII	Hyperprolinemia Type Ii	239510	8659.1;8659.2	P5CDm;PHCDm;r0686;4HGLSDm;r0074	EX_pro_L[u]	0	1000	1	1		HCYS	Homocystinuria	236200, 250940, 236270	875.1;4524.1;4548.1	CYSTS;SELCYSTS	DM_Lhcystin[bc]	20.4846	28.3648	1	1		HCYS	Homocystinuria	236200, 250940, 236270	DM_Lhcystin[bc]	875.1;4524.1;4548.1	DM_Lhcystin[bc]	28.2667	28.2667	0	1
HYCARO	Autosomal Dominant Hypercarotenemia And Vitamin A Deficiency	115300, 277350	53630.1	BCDO	EX_caro[u]	0	0.0043027	1	1		HCYS	Homocystinuria	236200, 250940, 236270	875.1;4524.1;4548.1	CYSTS;SELCYSTS	EX_hcys_L[u]	3.0009	3.0009	0	1		HCYS	Homocystinuria	236200, 250940, 236270	EX_hcys_L[u]	875.1;4524.1;4548.1	EX_hcys_L[u]	3.0268	3.0268	0	1
HYPRO1	Hyperprolinemia Type I	239500	5625.1	r1453;PROD2m;PRO1xm	EX_4hpro_LT[u]	1000	1000	0	1		HCYS	Homocystinuria	236200, 250940, 236270	875.1;4524.1;4548.1	CYSTS;SELCYSTS	DM_hcys_L[bc]	40.9693	56.7296	1	1		HCYS	Homocystinuria	236200, 250940, 236270	DM_hcys_L[bc]	875.1;4524.1;4548.1	DM_hcys_L[bc]	56.5334	56.5334	0	1
HYPRO1	Hyperprolinemia Type I	239500	5625.1	r1453;PROD2m;PRO1xm	EX_gly[u]	1000	1000	0	1		HCYS	Homocystinuria	236200, 250940, 236270	875.1;4524.1;4548.1	CYSTS;SELCYSTS	EX_cyst_L[u]	1.0188	0	-1	-1		HCYS	Homocystinuria	236200, 250940, 236270	EX_cyst_L[u]	875.1;4524.1;4548.1	EX_cyst_L[u]	1.0276	0	-1	-1
HYPRO1	Hyperprolinemia Type I	239500	5625.1	r1453;PROD2m;PRO1xm	EX_pro_L[u]	1000	1000	0	1		HIS	Histidinemia	235800	3034.1	HISD	EX_hista[u]	0.00040767	41.476	1	1		HIS	Histidinemia	235800	EX_hista[u]	3034.1	EX_hista[u]	0.00041133	41.8336	1	1
HYPVLI	Hypervalinemia And Hyperleucine-Isoleucinemia	277100, 238340	587.1	ILETAm;LEUTAm;VALTAm	EX_val_L[u]	0	144.989	1	1		HIS	Histidinemia	235800	3034.1	HISD	DM_hista[bc]	50	116.698	1	1		HIS	Histidinemia	235800	DM_hista[bc]	3034.1	DM_hista[bc]	50	116.713	1	1
HYPVLI	Hypervalinemia And Hyperleucine-Isoleucinemia	277100, 238340	587.1	ILETAm;LEUTAm;VALTAm	EX_leu_L[u]	0	155.72	1	1		HIS	Histidinemia	235800	3034.1	HISD	EX_im4ac[u]	0.020377	4.5217	1	1		HIS	Histidinemia	235800	EX_im4ac[u]	3034.1	EX_im4ac[u]	0.020964	11.6226	1	1
IVA	Isovaleric Acidemia	243500	3712.1	ACOAD8m	EX_3bcrn[u]	50	50	0	1		HIS	Histidinemia	235800	3034.1	HISD	EX_his_L[u]	0	41.4756	1	1		HIS	Histidinemia	235800	EX_his_L[u]	3034.1	EX_his_L[u]	0	41.8331	1	1
IVA	Isovaleric Acidemia	243500	3712.1	ACOAD8m	EX_3ivcrn[u]	50	50	0	1		HIS	Histidinemia	235800	3034.1	HISD	DM_his_L[bc]	0	66.6981	1	1		HIS	Histidinemia	235800	DM_his_L[bc]	3034.1	DM_his_L[bc]	0	66.7133	1	1
IVA	Isovaleric Acidemia	243500	3712.1	ACOAD8m	EX_ivcrn[u]	0	50	1	1		HLYS1	Hyperlysinemia I, Familial	238700	10157.1	SACCD3m;SACCD4m;r0525	EX_lys_L[u]	0	39.3614	1	1		HLYS1	Hyperlysinemia I, Familial	238700	EX_lys_L[u]	10157.1	EX_lys_L[u]	0	39.4325	1	1
LNS	Lesch-Nyhan Syndrome	300322	3251.1	GUAPRT;HXPRT	EX_fol[u]	270	270	0	-1		HLYS1	Hyperlysinemia I, Familial	238700	10157.1	SACCD3m;SACCD4m;r0525	DM_lys_L[bc]	0	39.3614	1	1		HLYS1	Hyperlysinemia I, Familial	238700	DM_lys_L[bc]	10157.1	DM_lys_L[bc]	0	39.4325	1	1
LNS	Lesch-Nyhan Syndrome	300322	3251.1	GUAPRT;HXPRT	EX_urate[u]	1000	1000	0	1		HLYS1	Hyperlysinemia I, Familial	238700	10157.1	SACCD3m;SACCD4m;r0525	DM_Lpipecol[bc]	0	39.3614	1	1		HLYS1	Hyperlysinemia I, Familial	238700	DM_Lpipecol[bc]	10157.1	DM_Lpipecol[bc]	0	39.4325	1	1
LTC4S	Leukotriene C4 Synthase Deficiency	614037	4056.1; 4056.2	HMR_1081;LTC4Sr	EX_leuktrE4[u]	321.988	0	-1	-1		HLYS2	Hyperlysinemia II or Saccharopinuria	268700	10157.1	SACCD3m;SACCD4m;r0525	EX_citr_L[u]	10.1925	10.1925	0	1		HLYS2	Hyperlysinemia II or Saccharopinuria	268700	EX_citr_L[u]	10157.1	EX_citr_L[u]	10.2804	10.2804	0	1
LTC4S	Leukotriene C4 Synthase Deficiency	614037	4056.1; 4056.2	HMR_1081;LTC4Sr	EX_leuktrC4[u]	321.988	0	-1	-1		HLYS2	Hyperlysinemia II or Saccharopinuria	268700	10157.1	SACCD3m;SACCD4m;r0525	EX_lys_L[u]	0	39.3614	1	1		HLYS2	Hyperlysinemia II or Saccharopinuria	268700	EX_lys_L[u]	10157.1	EX_lys_L[u]	0	39.4325	1	1
LTC4S	Leukotriene C4 Synthase Deficiency	614037	4056.1; 4056.2	HMR_1081;LTC4Sr	EX_leuktrD4[u]	321.988	0	-1	-1		HLYS2	Hyperlysinemia II or Saccharopinuria	268700	10157.1	SACCD3m;SACCD4m;r0525	DM_citr_L[bc]	553.763	553.763	0	1		HLYS2	Hyperlysinemia II or Saccharopinuria	268700	DM_citr_L[bc]	10157.1	DM_citr_L[bc]	530.701	530.701	0	1
MMA	Methylmalonic Acidemia	251110	4594.1;166785.1	MMMm	EX_3aib[u]	108.175	1000	1	1		HLYS2	Hyperlysinemia II or Saccharopinuria	268700	10157.1	SACCD3m;SACCD4m;r0525	DM_lys_L[bc]	0	39.3614	1	1		HLYS2	Hyperlysinemia II or Saccharopinuria	268700	DM_lys_L[bc]	10157.1	DM_lys_L[bc]	0	39.4325	1	1
MMA	Methylmalonic Acidemia	251110	4594.1;166785.1	MMMm	EX_c4dc[u]	50	50	0	1		HMET	Hypermethioninemia	613752	191.1;4143.1;27232.1	NMT	EX_met_L[u]	1.4484e-05	13.3223	1	1		HMET	Hypermethioninemia	613752	EX_met_L[u]	191.1;4143.1;27232.1	EX_met_L[u]	1.3111e-05	13.4372	1	1
MMA	Methylmalonic Acidemia	251110	4594.1;166785.1	MMMm	EX_crn[u]	50	50	0	-1		HMET	Hypermethioninemia	613752	191.1;4143.1;27232.1	NMT	EX_hcys_L[u]	3.0009	3.0009	0	1		HMET	Hypermethioninemia	613752	EX_hcys_L[u]	191.1;4143.1;27232.1	EX_hcys_L[u]	1.6333e-05	3.0268	1	1
MMA	Methylmalonic Acidemia	251110	4594.1;166785.1	MMMm	EX_HC00900[u]	107.638	1000	1	1		HMET	Hypermethioninemia	613752	191.1;4143.1;27232.1	NMT	DM_hcys_L[bc]	8.1888	56.7296	1	1		HMET	Hypermethioninemia	613752	DM_hcys_L[bc]	191.1;4143.1;27232.1	DM_hcys_L[bc]	2.9967e-06	56.5334	1	1
MMA	Methylmalonic Acidemia	251110	4594.1;166785.1	MMMm	EX_3hpp[u]	1000	1000	0	1		HMET	Hypermethioninemia	613752	191.1;4143.1;27232.1	NMT	DM_met_L[bc]	1.381e-05	56.7296	1	1		HMET	Hypermethioninemia	613752	DM_met_L[bc]	191.1;4143.1;27232.1	DM_met_L[bc]	2.4608e-06	531.088	1	1
MMA	Methylmalonic Acidemia	251110	4594.1;166785.1	MMMm	EX_pcrn[u]	50	50	0	1		HMG	HMG-Coenzyme A Lyase Deficiency	246450	3155.1	HMGLx	DM_c6dc[bc]	0	4.7601	1	1		HMG	HMG-Coenzyme A Lyase Deficiency	246450	DM_c6dc[bc]	3155.1	DM_c6dc[bc]	0	50	1	1
MMA	Methylmalonic Acidemia	251110	4594.1;166785.1	MMMm	EX_3hdececrn[u]	50	50	0	1		HMG	HMG-Coenzyme A Lyase Deficiency	246450	3155.1	HMGLx	EX_adpac[u]	0	0.020377	1	1		HMG	HMG-Coenzyme A Lyase Deficiency	246450	EX_adpac[u]	3155.1	EX_adpac[u]	0	0.020552	1	1
MSUD	Maple Syrup Urine Disease	248600	593.1;594.1;594.2;1738.1;1629.1	r0670;OIVD1m;OIVD2m;OIVD3m;r0385;r0386;r1154	EX_ile_L[u]	0	134.52	1	1		HCP	Hereditary Coproporphyria	121300	1371.1	CPPPGO	EX_C05770[u]	257.406	257.406	0	1		HCP	Hereditary Coproporphyria	121300	EX_C05770[u]	1371.1	EX_C05770[u]	234.78	234.8	1	1
MSUD	Maple Syrup Urine Disease	248600	593.1;594.1;594.2;1738.1;1629.1	r0670;OIVD1m;OIVD2m;OIVD3m;r0385;r0386;r1154	EX_leu_L[u]	0	155.72	1	1		HCP	Hereditary Coproporphyria	121300	1371.1	CPPPGO	DM_C05770[bc]	374.724	374.812	1	1		HCP	Hereditary Coproporphyria	121300	DM_C05770[bc]	1371.1	DM_C05770[bc]	322.536	322.65	1	1
MSUD	Maple Syrup Urine Disease	248600	593.1;594.1;594.2;1738.1;1629.1	r0670;OIVD1m;OIVD2m;OIVD3m;r0385;r0386;r1154	EX_val_L[u]	0	144.989	1	1		HCP	Hereditary Coproporphyria	121300	1371.1	CPPPGO	DM_C05770[csf]	223.475	223.515	1	1		HCP	Hereditary Coproporphyria	121300	DM_C05770[csf]	1371.1	DM_C05770[csf]	249.648	249.713	1	1
MSUD	Maple Syrup Urine Disease	248600	593.1;594.1;594.2;1738.1;1629.1	r0670;OIVD1m;OIVD2m;OIVD3m;r0385;r0386;r1154	EX_3mop[u]	0	134.52	1	1		HPII	Hyperprolinemia Type Ii	239510	8659.1;8659.2	P5CDm;PHCDm;r0686;4HGLSDm;r0074	EX_4hpro_LT[u]	0	26.7304	1	1		HPII	Hyperprolinemia Type Ii	239510	EX_4hpro_LT[u]	8659.1;8659.2	EX_4hpro_LT[u]	0	28.2216	1	1
NAGS	N-Acetylglutamate Synthase Deficiency	237310	162417.1	RE2030M;RE2031M;RE2032M;RE2156M;RE2223M;ACGSm	EX_ala_L[u]	1000	1000	0	1		HPII	Hyperprolinemia Type Ii	239510	8659.1;8659.2	P5CDm;PHCDm;r0686;4HGLSDm;r0074	EX_gly[u]	0	1515.22	1	1		HPII	Hyperprolinemia Type Ii	239510	EX_gly[u]	8659.1;8659.2	EX_gly[u]	1.7577e-05	1426.86	1	1
NAGS	N-Acetylglutamate Synthase Deficiency	237310	162417.1	RE2030M;RE2031M;RE2032M;RE2156M;RE2223M;ACGSm	EX_citr_L[u]	1000	1000	0	-1		HPII	Hyperprolinemia Type Ii	239510	8659.1;8659.2	P5CDm;PHCDm;r0686;4HGLSDm;r0074	EX_orn[u]	0	656.925	1	1		HPII	Hyperprolinemia Type Ii	239510	EX_orn[u]	8659.1;8659.2	EX_orn[u]	0	598.23	1	1
NAGS	N-Acetylglutamate Synthase Deficiency	237310	162417.1	RE2030M;RE2031M;RE2032M;RE2156M;RE2223M;ACGSm	EX_gln_L[u]	1000	1000	0	1		HPII	Hyperprolinemia Type Ii	239510	8659.1;8659.2	P5CDm;PHCDm;r0686;4HGLSDm;r0074	EX_pro_L[u]	0	1391.65	1	1		HPII	Hyperprolinemia Type Ii	239510	EX_pro_L[u]	8659.1;8659.2	EX_pro_L[u]	0	1274.93	1	1
NAGS	N-Acetylglutamate Synthase Deficiency	237310	162417.1	RE2030M;RE2031M;RE2032M;RE2156M;RE2223M;ACGSm	EX_nh4[u]	1000	1000	0	1		HPII	Hyperprolinemia Type Ii	239510	8659.1;8659.2	P5CDm;PHCDm;r0686;4HGLSDm;r0074	DM_orn[bc]	0	806.593	1	1		HPII	Hyperprolinemia Type Ii	239510	DM_orn[bc]	8659.1;8659.2	DM_orn[bc]	0	771.958	1	1
NAGS	N-Acetylglutamate Synthase Deficiency	237310	162417.1	RE2030M;RE2031M;RE2032M;RE2156M;RE2223M;ACGSm	EX_orn[u]	1000	1000	0	1		HPII	Hyperprolinemia Type Ii	239510	8659.1;8659.2	P5CDm;PHCDm;r0686;4HGLSDm;r0074	DM_pro_L[bc]	0	1613.19	1	1		HPII	Hyperprolinemia Type Ii	239510	DM_pro_L[bc]	8659.1;8659.2	DM_pro_L[bc]	1.5208e-06	1543.92	1	1
NAGS	N-Acetylglutamate Synthase Deficiency	237310	162417.1	RE2030M;RE2031M;RE2032M;RE2156M;RE2223M;ACGSm	EX_orot[u]	863.175	929.217	1	-1		HYCARO	Autosomal Dominant Hypercarotenemia And Vitamin A Deficiency	115300, 277350	53630.1	BCDO	DM_caro[bc]	0	0.0043027	1	1		HYCARO	Autosomal Dominant Hypercarotenemia And Vitamin A Deficiency	115300, 277350	DM_caro[bc]	53630.1	DM_caro[bc]	0	0.0043027	1	1
OTC	Ornithine Transcarbamylase Deficiency	311250	5009.1	OCBTm	EX_5oxpro[u]	1000	1000	0	1		HYPRO1	Hyperprolinemia Type I	239500	5625.1	r1453;PROD2m;PRO1xm	EX_4hpro_LT[u]	0	26.7304	1	1		HYPRO1	Hyperprolinemia Type I	239500	EX_4hpro_LT[u]	5625.1	EX_4hpro_LT[u]	0	28.2216	1	1
OTC	Ornithine Transcarbamylase Deficiency	311250	5009.1	OCBTm	EX_citr_L[u]	1000	124.063	-1	-1		HYPRO1	Hyperprolinemia Type I	239500	5625.1	r1453;PROD2m;PRO1xm	EX_gly[u]	0	1515.22	1	1		HYPRO1	Hyperprolinemia Type I	239500	EX_gly[u]	5625.1	EX_gly[u]	0	1426.86	1	1
OTC	Ornithine Transcarbamylase Deficiency	311250	5009.1	OCBTm	EX_gln_L[u]	1000	1000	0	1		HYPRO1	Hyperprolinemia Type I	239500	5625.1	r1453;PROD2m;PRO1xm	EX_pro_L[u]	0	1391.65	1	1		HYPRO1	Hyperprolinemia Type I	239500	EX_pro_L[u]	5625.1	EX_pro_L[u]	0	1274.93	1	1
OTC	Ornithine Transcarbamylase Deficiency	311250	5009.1	OCBTm	EX_gly[u]	1000	1000	0	1		HYPRO1	Hyperprolinemia Type I	239500	5625.1	r1453;PROD2m;PRO1xm	DM_pro_L[bc]	0	1613.19	1	1		HYPRO1	Hyperprolinemia Type I	239500	DM_pro_L[bc]	5625.1	DM_pro_L[bc]	0	1543.92	1	1
OTC	Ornithine Transcarbamylase Deficiency	311250	5009.1	OCBTm	EX_lys_L[u]	139.382	139.382	0	1		HYPVLI	Hypervalinemia And Hyperleucine-Isoleucinemia	277100, 238340	587.1	ILETAm;LEUTAm;VALTAm	DM_val_L[bc]	0	44.9765	1	1		HYPVLI	Hypervalinemia And Hyperleucine-Isoleucinemia	277100, 238340	DM_val_L[bc]	587.1	DM_val_L[bc]	0	45.0188	1	1
OTC	Ornithine Transcarbamylase Deficiency	311250	5009.1	OCBTm	EX_orot[u]	859.918	929.217	1	1		HYPVLI	Hypervalinemia And Hyperleucine-Isoleucinemia	277100, 238340	587.1	ILETAm;LEUTAm;VALTAm	EX_val_L[u]	0	44.9765	1	1		HYPVLI	Hypervalinemia And Hyperleucine-Isoleucinemia	277100, 238340	EX_val_L[u]	587.1	EX_val_L[u]	0	45.0188	1	1
OTC	Ornithine Transcarbamylase Deficiency	311250	5009.1	OCBTm	EX_ura[u]	910.498	978.332	1	1		HYPVLI	Hypervalinemia And Hyperleucine-Isoleucinemia	277100, 238340	587.1	ILETAm;LEUTAm;VALTAm	EX_leu_L[u]	0	55.7011	1	1		HYPVLI	Hypervalinemia And Hyperleucine-Isoleucinemia	277100, 238340	EX_leu_L[u]	587.1	EX_leu_L[u]	0	55.7666	1	1
OTC	Ornithine Transcarbamylase Deficiency	311250	5009.1	OCBTm	EX_nh4[u]	1000	1000	0	1		IVA	Isovaleric Acidemia	243500	3712.1	ACOAD8m	EX_3bcrn[u]	31.7868	31.7868	0	1		IVA	Isovaleric Acidemia	243500	EX_3bcrn[u]	3712.1	EX_3bcrn[u]	31.6353	31.6353	0	1
OTC	Ornithine Transcarbamylase Deficiency	311250	5009.1	OCBTm	EX_orn[u]	1000	1000	0	1		IVA	Isovaleric Acidemia	243500	3712.1	ACOAD8m	EX_3ivcrn[u]	3.7048	12.8447	1	1		IVA	Isovaleric Acidemia	243500	EX_3ivcrn[u]	3712.1	EX_3ivcrn[u]	3.7368	15.5155	1	1
OXOP	Glutathione Synthetase Deficiency And 5-Oxoprolinuria	231900	2937.1	GTHS	EX_5oxpro[u]	1000	1000	0	1		IVA	Isovaleric Acidemia	243500	3712.1	ACOAD8m	DM_ivcrn[bc]	0	50	1	1		IVA	Isovaleric Acidemia	243500	DM_ivcrn[bc]	3712.1	DM_ivcrn[bc]	0	50	1	1
OXOP	Glutathione Synthetase Deficiency And 5-Oxoprolinuria	231900	2937.1	GTHS	EX_leuktrE4[u]	321.988	0.2	-1	1		LNS	Lesch-Nyhan Syndrome	300322	3251.1	GUAPRT;HXPRT	DM_fol[bc]	1.0482e-06	69.9995	1	-1		LNS	Lesch-Nyhan Syndrome	300322	DM_fol[bc]	3251.1	DM_fol[bc]	0	69.9996	1	-1
OXOP	Glutathione Synthetase Deficiency And 5-Oxoprolinuria	231900	2937.1	GTHS	EX_leuktrC4[u]	321.988	0.2	-1	1		LNS	Lesch-Nyhan Syndrome	300322	3251.1	GUAPRT;HXPRT	EX_urate[u]	0.42134	194.462	1	1		LNS	Lesch-Nyhan Syndrome	300322	EX_urate[u]	3251.1	EX_urate[u]	1.0087	196.749	1	1
OXOP	Glutathione Synthetase Deficiency And 5-Oxoprolinuria	231900	2937.1	GTHS	EX_leuktrD4[u]	321.988	0.2	-1	1		LNS	Lesch-Nyhan Syndrome	300322	3251.1	GUAPRT;HXPRT	DM_urate[bc]	0.42133	408.741	1	1		LNS	Lesch-Nyhan Syndrome	300322	DM_urate[bc]	3251.1	DM_urate[bc]	1.0087	391.444	1	1
OXOP	Glutathione Synthetase Deficiency And 5-Oxoprolinuria	231900	2937.1	GTHS	EX_pro_L[u]	1000	1000	0	1		LTC4S	Leukotriene C4 Synthase Deficiency	614037	4056.1; 4056.2	HMR_1081;LTC4Sr	EX_leuktrE4[u]	8.2066	3.8929e-12	-1	-1		LTC4S	Leukotriene C4 Synthase Deficiency	614037	EX_leuktrE4[u]	4056.1; 4056.2	EX_leuktrE4[u]	9.5379	-5.5554e-12	-1	-1
PC	Pyruvate Carboxylase Deficiency	266150	5091.1;5091.2	PCm	EX_acac[u]	1000	1000	0	1		LTC4S	Leukotriene C4 Synthase Deficiency	614037	4056.1; 4056.2	HMR_1081;LTC4Sr	EX_leuktrC4[u]	0.00025174	-4.9068e-13	-1	-1		LTC4S	Leukotriene C4 Synthase Deficiency	614037	EX_leuktrC4[u]	4056.1; 4056.2	EX_leuktrC4[u]	0.00025391	-4.4551e-12	-1	-1
PC	Pyruvate Carboxylase Deficiency	266150	5091.1;5091.2	PCm	EX_acetone[u]	1000	1000	0	1		LTC4S	Leukotriene C4 Synthase Deficiency	614037	4056.1; 4056.2	HMR_1081;LTC4Sr	DM_leuktrE4[bc]	124.922	1.027e-12	-1	-1		LTC4S	Leukotriene C4 Synthase Deficiency	614037	DM_leuktrE4[bc]	4056.1; 4056.2	DM_leuktrE4[bc]	125.548	-5.9032e-12	-1	-1
PC	Pyruvate Carboxylase Deficiency	266150	5091.1;5091.2	PCm	EX_akg[u]	1000	1000	0	1		LTC4S	Leukotriene C4 Synthase Deficiency	614037	4056.1; 4056.2	HMR_1081;LTC4Sr	DM_leuktrC4[bc]	124.922	3.6038e-12	-1	-1		LTC4S	Leukotriene C4 Synthase Deficiency	614037	DM_leuktrC4[bc]	4056.1; 4056.2	DM_leuktrC4[bc]	125.548	-2.7925e-12	-1	-1
PC	Pyruvate Carboxylase Deficiency	266150	5091.1;5091.2	PCm	EX_ala_L[u]	1000	1000	0	1		LTC4S	Leukotriene C4 Synthase Deficiency	614037	4056.1; 4056.2	HMR_1081;LTC4Sr	DM_leuktrD4[bc]	124.922	4.6056e-12	-1	-1		LTC4S	Leukotriene C4 Synthase Deficiency	614037	DM_leuktrD4[bc]	4056.1; 4056.2	DM_leuktrD4[bc]	125.548	-5.3847e-12	-1	-1
PC	Pyruvate Carboxylase Deficiency	266150	5091.1;5091.2	PCm	EX_bhb[u]	1000	1000	0	1		LTC4S	Leukotriene C4 Synthase Deficiency	614037	4056.1; 4056.2	HMR_1081;LTC4Sr	DM_leuktrE4[csf]	92.9618	2.0259e-12	-1	-1		LTC4S	Leukotriene C4 Synthase Deficiency	614037	DM_leuktrE4[csf]	4056.1; 4056.2	DM_leuktrE4[csf]	100.279	-5.2216e-12	-1	-1
PC	Pyruvate Carboxylase Deficiency	266150	5091.1;5091.2	PCm	EX_citr_L[u]	1000	1000	0	1		MMA	Methylmalonic Acidemia	251110	166785.1	MMMm	EX_3aib[u]	20.5534	125.094	1	1		MMA	Methylmalonic Acidemia	251110	EX_3aib[u]	166785.1	EX_3aib[u]	124.675	124.995	1	1
PC	Pyruvate Carboxylase Deficiency	266150	5091.1;5091.2	PCm	EX_lys_L[u]	139.382	139.382	0	1		MMA	Methylmalonic Acidemia	251110	166785.1	MMMm	DM_c4dc[bc]	50	50	0	1		MMA	Methylmalonic Acidemia	251110	DM_c4dc[bc]	166785.1	DM_c4dc[bc]	50	50	0	1
PC	Pyruvate Carboxylase Deficiency	266150	5091.1;5091.2	PCm	EX_pro_L[u]	1000	1000	0	1		MMA	Methylmalonic Acidemia	251110	166785.1	MMMm	DM_crn[bc]	25.6228	50	1	-1		MMA	Methylmalonic Acidemia	251110	DM_crn[bc]	166785.1	DM_crn[bc]	50	50	0	-1
PC	Pyruvate Carboxylase Deficiency	266150	5091.1;5091.2	PCm	EX_succ[u]	1000	1000	0	1		MMA	Methylmalonic Acidemia	251110	166785.1	MMMm	DM_HC00900[bc]	20.5534	185.318	1	1		MMA	Methylmalonic Acidemia	251110	DM_HC00900[bc]	166785.1	DM_HC00900[bc]	0	61.3428	1	1
PC	Pyruvate Carboxylase Deficiency	266150	5091.1;5091.2	PCm	EX_lac_L[u]	1000	1000	0	1		MMA	Methylmalonic Acidemia	251110	166785.1	MMMm	DM_3hpp[bc]	16284.7	16356.8	1	1		MMA	Methylmalonic Acidemia	251110	DM_3hpp[bc]	166785.1	DM_3hpp[bc]	6963.95	6889.58	-1	1
PC	Pyruvate Carboxylase Deficiency	266150	5091.1;5091.2	PCm	EX_nh4[u]	1000	1000	0	1		MMA	Methylmalonic Acidemia	251110	166785.1	MMMm	DM_pcrn[bc]	25.6228	50	1	1		MMA	Methylmalonic Acidemia	251110	DM_pcrn[bc]	166785.1	DM_pcrn[bc]	50	50	0	1
PC	Pyruvate Carboxylase Deficiency	266150	5091.1;5091.2	PCm	EX_glc_D[u]	1000	1000	0	-1		MMA	Methylmalonic Acidemia	251110	166785.1	MMMm	DM_3hdececrn[bc]	25.6228	50	1	1		MMA	Methylmalonic Acidemia	251110	DM_3hdececrn[bc]	166785.1	DM_3hdececrn[bc]	50	50	0	1
PC	Pyruvate Carboxylase Deficiency	266150	5091.1;5091.2	PCm	EX_fum[u]	1000	1000	0	1		MSUD	Maple Syrup Urine Disease	248600	593.1;594.1;594.2;1738.1;1629.1	r0670;OIVD1m;OIVD2m;OIVD3m;r0385;r0386;r1154	EX_ile_L[u]	25.9338	25.9338	0	1		MSUD	Maple Syrup Urine Disease	248600	EX_ile_L[u]	593.1;594.1;594.2;1738.1;1629.1	EX_ile_L[u]	22.4206	22.4307	1	1
PHOX1	Primary Hyperoxaluria-Type 1	259900	189.1	AGTix;SPTix;r0160	EX_oxa[u]	1000	1000	0	1		MSUD	Maple Syrup Urine Disease	248600	593.1;594.1;594.2;1738.1;1629.1	r0670;OIVD1m;OIVD2m;OIVD3m;r0385;r0386;r1154	EX_3mop[u]	3.7048	3.7048	0	1		MSUD	Maple Syrup Urine Disease	248600	EX_3mop[u]	593.1;594.1;594.2;1738.1;1629.1	EX_3mop[u]	3.7368	3.7368	0	1
PHOX1	Primary Hyperoxaluria-Type 1	259900	189.1	AGTix;SPTix;r0160	EX_glyclt[u]	1000	1000	0	1		MSUD	Maple Syrup Urine Disease	248600	593.1;594.1;594.2;1738.1;1629.1	r0670;OIVD1m;OIVD2m;OIVD3m;r0385;r0386;r1154	DM_ile_L[bc]	28.9202	34.51	1	1		MSUD	Maple Syrup Urine Disease	248600	DM_ile_L[bc]	593.1;594.1;594.2;1738.1;1629.1	DM_ile_L[bc]	28.7848	34.5444	1	1
PHOX1	Primary Hyperoxaluria-Type 1	259900	189.1	AGTix;SPTix;r0160	EX_glx[u]	1000	1000	0	1		MSUD	Maple Syrup Urine Disease	248600	593.1;594.1;594.2;1738.1;1629.1	r0670;OIVD1m;OIVD2m;OIVD3m;r0385;r0386;r1154	DM_leu_L[bc]	0	55.7011	1	1		MSUD	Maple Syrup Urine Disease	248600	DM_leu_L[bc]	593.1;594.1;594.2;1738.1;1629.1	DM_leu_L[bc]	0	55.7666	1	1
PKU	Phenylketonuria	261600	5053.1	PHETHPTOX2;r0399	EX_phe_L[u]	0	124.599	1	1		MSUD	Maple Syrup Urine Disease	248600	593.1;594.1;594.2;1738.1;1629.1	r0670;OIVD1m;OIVD2m;OIVD3m;r0385;r0386;r1154	DM_val_L[bc]	0	44.9765	1	1		MSUD	Maple Syrup Urine Disease	248600	DM_val_L[bc]	593.1;594.1;594.2;1738.1;1629.1	DM_val_L[bc]	0	45.0188	1	1
PKU	Phenylketonuria	261600	5053.1	PHETHPTOX2;r0399	EX_2hyoxplac[u]	0	124.599	1	1		MSUD	Maple Syrup Urine Disease	248600	593.1;594.1;594.2;1738.1;1629.1	r0670;OIVD1m;OIVD2m;OIVD3m;r0385;r0386;r1154	DM_3mop[bc]	28.9202	34.51	1	1		MSUD	Maple Syrup Urine Disease	248600	DM_3mop[bc]	593.1;594.1;594.2;1738.1;1629.1	DM_3mop[bc]	28.7848	34.5444	1	1
PKU	Phenylketonuria	261600	5053.1	PHETHPTOX2;r0399	EX_phpyr[u]	0	124.599	1	1		NAGS	N-Acetylglutamate Synthase Deficiency	237310	162417.1	RE2030M;RE2031M;RE2032M;RE2156M;RE2223M;ACGSm	DM_ala_L[bc]	0	1613.19	1	1		NAGS	N-Acetylglutamate Synthase Deficiency	237310	DM_ala_L[bc]	162417.1	DM_ala_L[bc]	0	1543.92	1	1
SSADHD	Succinic Semialdehyde Dehydrogenase Deficiency	271980	7915.1;7915.2	r0178	EX_gly[u]	1000	1000	0	1		NAGS	N-Acetylglutamate Synthase Deficiency	237310	162417.1	RE2030M;RE2031M;RE2032M;RE2156M;RE2223M;ACGSm	DM_citr_L[bc]	0	553.763	1	-1		NAGS	N-Acetylglutamate Synthase Deficiency	237310	DM_citr_L[bc]	162417.1	DM_citr_L[bc]	0	530.701	1	-1
SSADHD	Succinic Semialdehyde Dehydrogenase Deficiency	271980	7915.1;7915.2	r0178	EX_sucsal[u]	0	1000	1	1		NAGS	N-Acetylglutamate Synthase Deficiency	237310	162417.1	RE2030M;RE2031M;RE2032M;RE2156M;RE2223M;ACGSm	DM_gln_L[bc]	0	806.593	1	1		NAGS	N-Acetylglutamate Synthase Deficiency	237310	DM_gln_L[bc]	162417.1	DM_gln_L[bc]	0	771.958	1	1
SSADHD	Succinic Semialdehyde Dehydrogenase Deficiency	271980	7915.1;7915.2	r0178	EX_4abut[u]	1000	1000	0	1		NAGS	N-Acetylglutamate Synthase Deficiency	237310	162417.1	RE2030M;RE2031M;RE2032M;RE2156M;RE2223M;ACGSm	DM_nh4[bc]	0	1613.19	1	1		NAGS	N-Acetylglutamate Synthase Deficiency	237310	DM_nh4[bc]	162417.1	DM_nh4[bc]	1.2316e-06	1543.92	1	1
STAR	Congenital Lipoid Adrenal Hyperplasia/ Star Deficiency	201710	1583.1	P45011A1m;HMR_1928;HMR_1929;HMR_1932;HMR_1934;HMR_1935	EX_crtsl[u]	2.1613e-06	1.1369e-13	-1	-1		NAGS	N-Acetylglutamate Synthase Deficiency	237310	162417.1	RE2030M;RE2031M;RE2032M;RE2156M;RE2223M;ACGSm	DM_orn[bc]	0	806.593	1	1		NAGS	N-Acetylglutamate Synthase Deficiency	237310	DM_orn[bc]	162417.1	DM_orn[bc]	0	771.958	1	1
STAR	Congenital Lipoid Adrenal Hyperplasia/ Star Deficiency	201710	1583.1	P45011A1m;HMR_1928;HMR_1929;HMR_1932;HMR_1934;HMR_1935	EX_crtstrn[u]	3.242e-06	0	-1	-1		NAGS	N-Acetylglutamate Synthase Deficiency	237310	162417.1	RE2030M;RE2031M;RE2032M;RE2156M;RE2223M;ACGSm	EX_orot[u]	0	13.9191	1	-1		NAGS	N-Acetylglutamate Synthase Deficiency	237310	EX_orot[u]	162417.1	EX_orot[u]	0	16.5992	1	-1
STAR	Congenital Lipoid Adrenal Hyperplasia/ Star Deficiency	201710	1583.1	P45011A1m;HMR_1928;HMR_1929;HMR_1932;HMR_1934;HMR_1935	EX_andrstndn[u]	4.3227e-06	0	-1	-1		OTC	Ornithine Transcarbamylase Deficiency	311250	5009.1	OCBTm	EX_5oxpro[u]	0	1022.04	1	1		OTC	Ornithine Transcarbamylase Deficiency	311250	EX_5oxpro[u]	5009.1	EX_5oxpro[u]	1.3411e-06	1016.14	1	1
STAR	Congenital Lipoid Adrenal Hyperplasia/ Star Deficiency	201710	1583.1	P45011A1m;HMR_1928;HMR_1929;HMR_1932;HMR_1934;HMR_1935	EX_dhea[u]	4.3227e-06	0	-1	-1		OTC	Ornithine Transcarbamylase Deficiency	311250	5009.1	OCBTm	EX_gly[u]	0	1467.92	1	1		OTC	Ornithine Transcarbamylase Deficiency	311250	EX_gly[u]	5009.1	EX_gly[u]	1.3413e-06	1378.83	1	1
STAR	Congenital Lipoid Adrenal Hyperplasia/ Star Deficiency	201710	1583.1	P45011A1m;HMR_1928;HMR_1929;HMR_1932;HMR_1934;HMR_1935	EX_11docrtstrn[u]	6.484e-06	0	-1	-1		OTC	Ornithine Transcarbamylase Deficiency	311250	5009.1	OCBTm	EX_lys_L[u]	0	39.3614	1	1		OTC	Ornithine Transcarbamylase Deficiency	311250	EX_lys_L[u]	5009.1	EX_lys_L[u]	0	39.4325	1	1
SUCLA	Succinate-Coenzyme A Ligase Deficiency/Lactic Acidosis, Fatal Infantile	612073 and 245400	8802.1;8803.1	ITCOALm;MECOALm;SUCOASm;ITCOAL1m;MECOAS1m;SUCOAS1m	EX_lac_L[u]	1000	1000	0	1		OTC	Ornithine Transcarbamylase Deficiency	311250	5009.1	OCBTm	EX_orot[u]	0	13.9191	1	1		OTC	Ornithine Transcarbamylase Deficiency	311250	EX_orot[u]	5009.1	EX_orot[u]	0	16.5992	1	1
SUCLA	Succinate-Coenzyme A Ligase Deficiency/Lactic Acidosis, Fatal Infantile	612073 and 245400	8802.1;8803.1	ITCOALm;MECOALm;SUCOASm;ITCOAL1m;MECOAS1m;SUCOAS1m	EX_pyr[u]	1000	1000	0	1		OTC	Ornithine Transcarbamylase Deficiency	311250	5009.1	OCBTm	DM_citr_L[bc]	0	24.0506	1	-1		OTC	Ornithine Transcarbamylase Deficiency	311250	DM_citr_L[bc]	5009.1	DM_citr_L[bc]	1.3406e-06	24.0938	1	-1
TETB	Tetrahydrobiopterin Deficiency	261640	2643.1;5092.1;5092.2;5805.1;5860.1	GTPCIn;r0120;r0121;r0708;r0775;r0777;GTPCI;TYR3MO2;PHETHPTOX2;Tetrahydrobiopterin	EX_phe_L[u]	0	124.599	1	1		OTC	Ornithine Transcarbamylase Deficiency	311250	5009.1	OCBTm	DM_gln_L[bc]	0	806.593	1	1		OTC	Ornithine Transcarbamylase Deficiency	311250	DM_gln_L[bc]	5009.1	DM_gln_L[bc]	0	771.958	1	1
TYR1	Tyrosinemia Type I	276700	2184.1	FUMAC	EX_met_L[u]	112.82	112.82	0	1		OTC	Ornithine Transcarbamylase Deficiency	311250	5009.1	OCBTm	DM_ura[bc]	0	806.593	1	1		OTC	Ornithine Transcarbamylase Deficiency	311250	DM_ura[bc]	5009.1	DM_ura[bc]	0	771.958	1	1
TYR1	Tyrosinemia Type I	276700	2184.1	FUMAC	EX_tyr_L[u]	0	243.215	1	1		OTC	Ornithine Transcarbamylase Deficiency	311250	5009.1	OCBTm	DM_nh4[bc]	0	1613.19	1	1		OTC	Ornithine Transcarbamylase Deficiency	311250	DM_nh4[bc]	5009.1	DM_nh4[bc]	1.3373e-06	1543.92	1	1
TYR1	Tyrosinemia Type I	276700	2184.1	FUMAC	EX_34hpl[u]	0	243.215	1	1		OTC	Ornithine Transcarbamylase Deficiency	311250	5009.1	OCBTm	DM_orn[bc]	0	806.593	1	1		OTC	Ornithine Transcarbamylase Deficiency	311250	DM_orn[bc]	5009.1	DM_orn[bc]	0	771.958	1	1
TYR1	Tyrosinemia Type I	276700	2184.1	FUMAC	EX_34hpp[u]	0	243.215	1	1		OXOP	Glutathione Synthetase Deficiency And 5-Oxoprolinuria	231900	2937.1	GTHS	EX_5oxpro[u]	2.3758e-06	1033.86	1	1		OXOP	Glutathione Synthetase Deficiency And 5-Oxoprolinuria	231900	EX_5oxpro[u]	2937.1	EX_5oxpro[u]	2.822e-06	1028.09	1	1
TYR3	Tyrosinemia Type III	276710	3242.1	34HPPOR;PPOR	EX_tyr_L[u]	0	243.215	1	1		OXOP	Glutathione Synthetase Deficiency And 5-Oxoprolinuria	231900	2937.1	GTHS	EX_leuktrE4[u]	0	0.2	1	1		OXOP	Glutathione Synthetase Deficiency And 5-Oxoprolinuria	231900	EX_leuktrE4[u]	2937.1	EX_leuktrE4[u]	0.00014444	0.2	1	1
TYR3	Tyrosinemia Type III	276710	3242.1	34HPPOR;PPOR	EX_34hpl[u]	0	243.215	1	1		OXOP	Glutathione Synthetase Deficiency And 5-Oxoprolinuria	231900	2937.1	GTHS	EX_leuktrC4[u]	0	0.00025174	1	1		OXOP	Glutathione Synthetase Deficiency And 5-Oxoprolinuria	231900	EX_leuktrC4[u]	2937.1	EX_leuktrC4[u]	0	0.00025391	1	1
TYR3	Tyrosinemia Type III	276710	3242.1	34HPPOR;PPOR	EX_34hpp[u]	0	243.215	1	1		OXOP	Glutathione Synthetase Deficiency And 5-Oxoprolinuria	231900	2937.1	GTHS	DM_5oxpro[bc]	1.6591e-06	1612.51	1	-1		OXOP	Glutathione Synthetase Deficiency And 5-Oxoprolinuria	231900	DM_5oxpro[bc]	2937.1	DM_5oxpro[bc]	1.7528e-06	1543.66	1	-1
XAN1	Xanthinuria Type 1	278300	7498.1	r0395;XANDp;XAO2x;XAOx;r0394;r0502;r0504	EX_hxan[u]	0	1000	1	1		OXOP	Glutathione Synthetase Deficiency And 5-Oxoprolinuria	231900	2937.1	GTHS	DM_leuktrE4[bc]	0	0.2	1	1		OXOP	Glutathione Synthetase Deficiency And 5-Oxoprolinuria	231900	DM_leuktrE4[bc]	2937.1	DM_leuktrE4[bc]	0.00083758	0.2	1	1
XAN1	Xanthinuria Type 1	278300	7498.1	r0395;XANDp;XAO2x;XAOx;r0394;r0502;r0504	EX_xan[u]	0	1000	1	1		OXOP	Glutathione Synthetase Deficiency And 5-Oxoprolinuria	231900	2937.1	GTHS	DM_leuktrC4[bc]	0	0.2	1	1		OXOP	Glutathione Synthetase Deficiency And 5-Oxoprolinuria	231900	DM_leuktrC4[bc]	2937.1	DM_leuktrC4[bc]	1.6633e-06	0.2	1	1
XAN1	Xanthinuria Type 1	278300	7498.1	r0395;XANDp;XAO2x;XAOx;r0394;r0502;r0504	EX_urate[u]	1000	1000	0	-1		OXOP	Glutathione Synthetase Deficiency And 5-Oxoprolinuria	231900	2937.1	GTHS	DM_leuktrD4[bc]	0	0.2	1	1		OXOP	Glutathione Synthetase Deficiency And 5-Oxoprolinuria	231900	DM_leuktrD4[bc]	2937.1	DM_leuktrD4[bc]	0.0086976	0.2	1	1
											OXOP	Glutathione Synthetase Deficiency And 5-Oxoprolinuria	231900	2937.1	GTHS	DM_pro_L[bc]	2.9718e-06	1612.51	1	1		OXOP	Glutathione Synthetase Deficiency And 5-Oxoprolinuria	231900	DM_pro_L[bc]	2937.1	DM_pro_L[bc]	0	1543.66	1	1
											PC	Pyruvate Carboxylase Deficiency	266150	5091.1;5091.2	PCm	DM_acac[bc]	3248.23	11284.6	1	1		PC	Pyruvate Carboxylase Deficiency	266150	DM_acac[bc]	5091.1;5091.2	DM_acac[bc]	57.8752	5108.52	1	1
											PC	Pyruvate Carboxylase Deficiency	266150	5091.1;5091.2	PCm	DM_ala_L[bc]	7.522e-06	1326.06	1	1		PC	Pyruvate Carboxylase Deficiency	266150	DM_ala_L[bc]	5091.1;5091.2	DM_ala_L[bc]	0	1110.94	1	1
											PC	Pyruvate Carboxylase Deficiency	266150	5091.1;5091.2	PCm	DM_bhb[bc]	2.718e-05	10838.6	1	1		PC	Pyruvate Carboxylase Deficiency	266150	DM_bhb[bc]	5091.1;5091.2	DM_bhb[bc]	0	4812.03	1	1
											PC	Pyruvate Carboxylase Deficiency	266150	5091.1;5091.2	PCm	DM_citr_L[bc]	7.9289e-06	452.768	1	1		PC	Pyruvate Carboxylase Deficiency	266150	DM_citr_L[bc]	5091.1;5091.2	DM_citr_L[bc]	2.6977e-06	385.303	1	1
											PC	Pyruvate Carboxylase Deficiency	266150	5091.1;5091.2	PCm	DM_lys_L[bc]	1.0327e-05	39.3614	1	1		PC	Pyruvate Carboxylase Deficiency	266150	DM_lys_L[bc]	5091.1;5091.2	DM_lys_L[bc]	0	39.4325	1	1
											PC	Pyruvate Carboxylase Deficiency	266150	5091.1;5091.2	PCm	DM_pro_L[bc]	4.9016e-05	1326.06	1	1		PC	Pyruvate Carboxylase Deficiency	266150	DM_pro_L[bc]	5091.1;5091.2	DM_pro_L[bc]	31.6119	1110.94	1	1
											PC	Pyruvate Carboxylase Deficiency	266150	5091.1;5091.2	PCm	DM_lac_L[bc]	3.9397e-05	16205.3	1	1		PC	Pyruvate Carboxylase Deficiency	266150	DM_lac_L[bc]	5091.1;5091.2	DM_lac_L[bc]	1.9252e-06	6603.63	1	1
											PC	Pyruvate Carboxylase Deficiency	266150	5091.1;5091.2	PCm	DM_nh4[bc]	1.1038e-05	1326.06	1	1		PC	Pyruvate Carboxylase Deficiency	266150	DM_nh4[bc]	5091.1;5091.2	DM_nh4[bc]	59.004	1110.94	1	1
											PC	Pyruvate Carboxylase Deficiency	266150	5091.1;5091.2	PCm	DM_glc_D[bc]	1.9783e-05	7276.58	1	-1		PC	Pyruvate Carboxylase Deficiency	266150	DM_glc_D[bc]	5091.1;5091.2	DM_glc_D[bc]	0	2716.53	1	-1
											PC	Pyruvate Carboxylase Deficiency	266150	5091.1;5091.2	PCm	EX_fum[u]	3.707e-05	3.7048	1	1		PC	Pyruvate Carboxylase Deficiency	266150	EX_fum[u]	5091.1;5091.2	EX_fum[u]	1.9112e-06	3.7368	1	1
											PC	Pyruvate Carboxylase Deficiency	266150	5091.1;5091.2	PCm	EX_succ[u]	172.131	680.056	1	1		PC	Pyruvate Carboxylase Deficiency	266150	EX_succ[u]	5091.1;5091.2	EX_succ[u]	104.9	560.018	1	1
											PC	Pyruvate Carboxylase Deficiency	266150	5091.1;5091.2	PCm	EX_acetone[u]	427.908	427.908	0	1		PC	Pyruvate Carboxylase Deficiency	266150	EX_acetone[u]	5091.1;5091.2	EX_acetone[u]	57.8752	431.597	1	1
											PC	Pyruvate Carboxylase Deficiency	266150	5091.1;5091.2	PCm	EX_akg[u]	147.792	558.055	1	1		PC	Pyruvate Carboxylase Deficiency	266150	EX_akg[u]	5091.1;5091.2	EX_akg[u]	1.0416e-06	560.018	1	1
											PC	Pyruvate Carboxylase Deficiency	266150	5091.1;5091.2	PCm	EX_acac[u]	59.9006	65.7497	1	1		PC	Pyruvate Carboxylase Deficiency	266150	EX_acac[u]	5091.1;5091.2	EX_acac[u]	48.0698	68.8766	1	1
											PC	Pyruvate Carboxylase Deficiency	266150	5091.1;5091.2	PCm	EX_bhb[u]	2.4137e-05	65.7497	1	1		PC	Pyruvate Carboxylase Deficiency	266150	EX_bhb[u]	5091.1;5091.2	EX_bhb[u]	0	68.8766	1	1
											PHOX1	Primary Hyperoxaluria-Type 1	259900	189.1	AGTix;SPTix;r0160	EX_oxa[u]	0	4.9348	1	1		PHOX1	Primary Hyperoxaluria-Type 1	259900	EX_oxa[u]	189.1	EX_oxa[u]	1.0348e-06	4.9774	1	1
											PHOX1	Primary Hyperoxaluria-Type 1	259900	189.1	AGTix;SPTix;r0160	EX_glyclt[u]	2.3526	2.3526	0	1		PHOX1	Primary Hyperoxaluria-Type 1	259900	EX_glyclt[u]	189.1	EX_glyclt[u]	0	2.3728	1	1
											PHOX1	Primary Hyperoxaluria-Type 1	259900	189.1	AGTix;SPTix;r0160	EX_glx[u]	1.2623e-06	2.3674	1	1		PHOX1	Primary Hyperoxaluria-Type 1	259900	EX_glx[u]	189.1	EX_glx[u]	0	2.3878	1	1
											PKU	Phenylketonuria	261600	5053.1	PHETHPTOX2;r0399	DM_phe_L[bc]	0	24.5895	1	1		PKU	Phenylketonuria	261600	DM_phe_L[bc]	5053.1	DM_phe_L[bc]	0	24.6207	1	1
											PKU	Phenylketonuria	261600	5053.1	PHETHPTOX2;r0399	EX_2hyoxplac[u]	0	1.1972	1	1		PKU	Phenylketonuria	261600	EX_2hyoxplac[u]	5053.1	EX_2hyoxplac[u]	0	1.2075	1	1
											PKU	Phenylketonuria	261600	5053.1	PHETHPTOX2;r0399	EX_phpyr[u]	0	0.12967	1	1		PKU	Phenylketonuria	261600	EX_phpyr[u]	5053.1	EX_phpyr[u]	0	0.13079	1	1
											SSADHD	Succinic Semialdehyde Dehydrogenase Deficiency	271980	7915.1;7915.2	r0178	EX_gly[u]	0.00010182	1515.22	1	1		SSADHD	Succinic Semialdehyde Dehydrogenase Deficiency	271980	EX_gly[u]	7915.1;7915.2	EX_gly[u]	7.4667e-06	1426.86	1	1
											SSADHD	Succinic Semialdehyde Dehydrogenase Deficiency	271980	7915.1;7915.2	r0178	EX_sucsal[u]	2.5084e-06	3.7048	1	1		SSADHD	Succinic Semialdehyde Dehydrogenase Deficiency	271980	EX_sucsal[u]	7915.1;7915.2	EX_sucsal[u]	0	3.7368	1	1
											SSADHD	Succinic Semialdehyde Dehydrogenase Deficiency	271980	7915.1;7915.2	r0178	DM_gly[bc]	0.00010033	1613.19	1	1		SSADHD	Succinic Semialdehyde Dehydrogenase Deficiency	271980	DM_gly[bc]	7915.1;7915.2	DM_gly[bc]	7.4626e-06	1543.92	1	1
											SSADHD	Succinic Semialdehyde Dehydrogenase Deficiency	271980	7915.1;7915.2	r0178	DM_sucsal[bc]	1.0802e-06	2466.89	1	1		SSADHD	Succinic Semialdehyde Dehydrogenase Deficiency	271980	DM_sucsal[bc]	7915.1;7915.2	DM_sucsal[bc]	0	4253.9	1	1
											SSADHD	Succinic Semialdehyde Dehydrogenase Deficiency	271980	7915.1;7915.2	r0178	DM_4abut[csf]	1.0454e-05	2117.28	1	1		SSADHD	Succinic Semialdehyde Dehydrogenase Deficiency	271980	DM_4abut[csf]	7915.1;7915.2	DM_4abut[csf]	0	2115.94	1	1
											STAR	Congenital Lipoid Adrenal Hyperplasia/ Star Deficiency	201710	1583.1	P45011A1m;HMR_1928;HMR_1929;HMR_1932;HMR_1934;HMR_1935	DM_crtsl[bc]	0.0042434	-4.5439e-11	-1	-1		STAR	Congenital Lipoid Adrenal Hyperplasia/ Star Deficiency	201710	DM_crtsl[bc]	1583.1	DM_crtsl[bc]	0.0042434	-1.6371e-11	-1	-1
											STAR	Congenital Lipoid Adrenal Hyperplasia/ Star Deficiency	201710	1583.1	P45011A1m;HMR_1928;HMR_1929;HMR_1932;HMR_1934;HMR_1935	DM_crtstrn[bc]	0.0042434	0	-1	-1		STAR	Congenital Lipoid Adrenal Hyperplasia/ Star Deficiency	201710	DM_crtstrn[bc]	1583.1	DM_crtstrn[bc]	0.0042434	0	-1	-1
											STAR	Congenital Lipoid Adrenal Hyperplasia/ Star Deficiency	201710	1583.1	P45011A1m;HMR_1928;HMR_1929;HMR_1932;HMR_1934;HMR_1935	DM_andrstndn[bc]	0.0042434	4.1928e-20	-1	-1		STAR	Congenital Lipoid Adrenal Hyperplasia/ Star Deficiency	201710	DM_andrstndn[bc]	1583.1	DM_andrstndn[bc]	0.0042434	4.4555e-07	-1	-1
											STAR	Congenital Lipoid Adrenal Hyperplasia/ Star Deficiency	201710	1583.1	P45011A1m;HMR_1928;HMR_1929;HMR_1932;HMR_1934;HMR_1935	DM_dhea[bc]	0.0042434	0	-1	-1		STAR	Congenital Lipoid Adrenal Hyperplasia/ Star Deficiency	201710	DM_dhea[bc]	1583.1	DM_dhea[bc]	0.0042434	0	-1	-1
											STAR	Congenital Lipoid Adrenal Hyperplasia/ Star Deficiency	201710	1583.1	P45011A1m;HMR_1928;HMR_1929;HMR_1932;HMR_1934;HMR_1935	DM_11docrtstrn[bc]	0.0042434	0	-1	-1		STAR	Congenital Lipoid Adrenal Hyperplasia/ Star Deficiency	201710	DM_11docrtstrn[bc]	1583.1	DM_11docrtstrn[bc]	0.0042434	0	-1	-1
											SUCLA	Succinate-Coenzyme A Ligase Deficiency/Lactic Acidosis, Fatal Infantile	612073 and 245400	8802.1;8803.1	ITCOALm;MECOALm;SUCOASm;ITCOAL1m;MECOAS1m;SUCOAS1m	DM_lac_L[bc]	5.6405e-06	16215.4	1	1		SUCLA	Succinate-Coenzyme A Ligase Deficiency/Lactic Acidosis, Fatal Infantile	612073 and 245400	DM_lac_L[bc]	8802.1;8803.1	DM_lac_L[bc]	1.5536e-06	6599.33	1	1
											SUCLA	Succinate-Coenzyme A Ligase Deficiency/Lactic Acidosis, Fatal Infantile	612073 and 245400	8802.1;8803.1	ITCOALm;MECOALm;SUCOASm;ITCOAL1m;MECOAS1m;SUCOAS1m	DM_pyr[bc]	13785.6	15746.7	1	1		SUCLA	Succinate-Coenzyme A Ligase Deficiency/Lactic Acidosis, Fatal Infantile	612073 and 245400	DM_pyr[bc]	8802.1;8803.1	DM_pyr[bc]	8.0473e-06	6911.43	1	1
											TETB	Tetrahydrobiopterin Deficiency	261640	2643.1;5092.1;5092.2;5805.1;5860.1	GTPCIn;r0120;r0121;r0708;r0775;r0777;GTPCI;TYR3MO2;PHETHPTOX2;Tetrahydrobiopterin	DM_phe_L[bc]	0	24.5895	1	1		TETB	Tetrahydrobiopterin Deficiency	261640	DM_phe_L[bc]	2643.1;5092.1;5092.2;5805.1;5860.1	DM_phe_L[bc]	0	24.6207	1	1
											TYR1	Tyrosinemia Type I	276700	2184.1	FUMAC	DM_met_L[bc]	56.7296	56.7296	0	1		TYR1	Tyrosinemia Type I	276700	DM_met_L[bc]	2184.1	DM_met_L[bc]	513.28	531.088	1	1
											TYR1	Tyrosinemia Type I	276700	2184.1	FUMAC	DM_tyr_L[bc]	0	43.2006	1	1		TYR1	Tyrosinemia Type I	276700	DM_tyr_L[bc]	2184.1	DM_tyr_L[bc]	0	43.251	1	1
											TYR1	Tyrosinemia Type I	276700	2184.1	FUMAC	EX_34hpl[u]	0	0.36122	1	1		TYR1	Tyrosinemia Type I	276700	EX_34hpl[u]	2184.1	EX_34hpl[u]	0	0.20926	1	1
											TYR1	Tyrosinemia Type I	276700	2184.1	FUMAC	EX_34hpp[u]	0	0.15375	1	1		TYR1	Tyrosinemia Type I	276700	EX_34hpp[u]	2184.1	EX_34hpp[u]	0	0.15508	1	1
											TYR3	Tyrosinemia Type III	276710	3242.1	34HPPOR;PPOR	DM_tyr_L[bc]	0	43.2006	1	1		TYR3	Tyrosinemia Type III	276710	DM_tyr_L[bc]	3242.1	DM_tyr_L[bc]	0	43.251	1	1
											TYR3	Tyrosinemia Type III	276710	3242.1	34HPPOR;PPOR	EX_34hpl[u]	0	0.36122	1	1		TYR3	Tyrosinemia Type III	276710	EX_34hpl[u]	3242.1	EX_34hpl[u]	0	0.20926	1	1
											TYR3	Tyrosinemia Type III	276710	3242.1	34HPPOR;PPOR	EX_34hpp[u]	0	0.15375	1	1		TYR3	Tyrosinemia Type III	276710	EX_34hpp[u]	3242.1	EX_34hpp[u]	0	0.15508	1	1
											XAN1	Xanthinuria Type 1	278300	7498.1	r0395;XANDp;XAO2x;XAOx;r0394;r0502;r0504	EX_hxan[u]	0	186.255	1	1		XAN1	Xanthinuria Type 1	278300	EX_hxan[u]	7498.1	EX_hxan[u]	0	188.472	1	1
											XAN1	Xanthinuria Type 1	278300	7498.1	r0395;XANDp;XAO2x;XAOx;r0394;r0502;r0504	EX_xan[u]	2.0322e-05	186.255	1	1		XAN1	Xanthinuria Type 1	278300	EX_xan[u]	7498.1	EX_xan[u]	0	0.52875	1	1
											XAN1	Xanthinuria Type 1	278300	7498.1	r0395;XANDp;XAO2x;XAOx;r0394;r0502;r0504	EX_urate[u]	3.2714	194.462	1	-1		XAN1	Xanthinuria Type 1	278300	EX_urate[u]	7498.1	EX_urate[u]	8.2775	196.749	1	-1
											XAN1	Xanthinuria Type 1	278300	7498.1	r0395;XANDp;XAO2x;XAOx;r0394;r0502;r0504	DM_xan[bc]	2.032e-05	408.714	1	1		XAN1	Xanthinuria Type 1	278300	DM_xan[bc]	7498.1	DM_xan[bc]	0	391.411	1	1
											XAN1	Xanthinuria Type 1	278300	7498.1	r0395;XANDp;XAO2x;XAOx;r0394;r0502;r0504	DM_urate[bc]	3.2714	408.741	1	-1		XAN1	Xanthinuria Type 1	278300	DM_urate[bc]	7498.1	DM_urate[bc]	59.8654	391.444	1	-1
