# Supplementary material for: Personalized whole‐body models integrate metabolism, physiology, and the gut microbiome
Source: Mol Syst Biol. 2020 May 28;16(5):e8982. doi: 10.15252/msb.20198982 (PMC7285886; doi:10.15252/msb.20198982)
Supplement: Supplementary file 18 — Table EV17 [file MSB-16-e8982-s018.xlsx]

## Sheet: Table EV17
Table EV17: Prediction of the basal metabolic rates using the WBM reconstructions.
A. Training dataset
Data and simulation results used for identification of best parameters
Input data (Taken from PMID: 3083978)							Harvetta based predictions of BMR (kcal)						Phenomenological model for BMR prediction (kcal)
Gender	Age (years)	Height (cm)	Weight (kg)	Fat-free (kg)	Measured BMR (kJ)	Measured BMR (kcal)	Muscle atp hydrolysis adjustment in muscle biomass maintenance: factor 1	Muscle atp hydrolysis adjustment in muscle biomass maintenance: factor 5	Muscle atp hydrolysis adjustment in muscle biomass maintenance: factor 10	Muscle atp hydrolysis adjustment in muscle biomass maintenance: factor 1, fat-free mass adjusted	Muscle atp hydrolysis adjustment in muscle biomass maintenance: factor 5, fat-free mass adjusted	Muscle atp hydrolysis adjustment in muscle biomass maintenance: factor 10, fat-free mass adjusted	Based on original Harris & Benedict equations,	Based on original Harris & Benedict equations revised by Roza and Shizgal	Based on original Harris & Benedict equations revised by Mifflin and St Jeor,
female	37	161	57.6	41	5.37	1283.46	1117.24	1260.95	1437.7	1116.3	1255.92	1427.15	1330.77	1318.79	1236.25
female	33	158	49.5	43.6	6.19	1479.45	1100.43	1239.34	1403.1	1112.37	1300.36	1550.03	1266.46	1251.91	1156.5
female	31	163	55.7	42.9	5.91	1412.53	1109.85	1254.01	1430.78	1114.58	1276.47	1479.2	1344.35	1333.39	1259.75
female	23	165	56.2	41.5	5.85	1398.19	1111.25	1255.53	1432.75	1112.66	1260.5	1443.62	1390.24	1378.85	1317.25
female	23	163	53.2	37.6	5.06	1209.37	1102.97	1247.68	1419.5	1099.2	1228.48	1379.92	1357.85	1344.92	1274.75
female	32	158	49.7	35	5.31	1269.12	1100.84	1239.99	1404.01	1094.54	1205.56	1331.24	1273.05	1258.09	1163.5
female	28	163	64.6	40.8	5.54	1324.09	1118.71	1263	1445.77	1116.39	1237.25	1383.82	1443.49	1428.68	1363.75
female	26	160	60.6	43.5	5.65	1350.38	1113.89	1256.83	1438.91	1114.39	1265.02	1455.14	1409.04	1391.06	1315
female	24	156	59	41.9	5.76	1376.67	1109.81	1254.55	1435.67	1109.51	1253.18	1431.98	1395.69	1372.53	1284
female	24	180	71.4	50.2	6.4	1529.64	1107.5	1259.53	1447.9	1265.28	1293.41	1527.42	1558.67	1561.55	1558
female	31	151	62.9	43.3	5.9	1410.14	1115.98	1260.2	1443.27	1115.9	1259.08	1440.61	1391.01	1362.8	1256.75
female	29	150	51	35.3	4.67	1116.16	1101.49	1243.01	1409.84	1094.72	1205.43	1329.73	1284.71	1258.32	1141.5
female	38	170	56.4	40.7	5.86	1400.58	1112.37	1256.14	1716.94	1111.68	1253.1	1426.14	1331.27	1331.24	1275.5
B. Validation dataset
Input data (PMID: 26569101)
Gender	Age (years)	Height (cm)	Weight (kg)	Fat-free body mass (kg)	Body Mass Index	BMR (kcal)	Ethnicity	Sexual Maturation	WBM - based prediction of BMR	Based on original Harris & Benedict equations revised by Mifflin and St Jeor
female	14	164	56.8	40.08	21.12	1414.97	2	2	1247.31	1362
female	12	152	40.2	30.08	17.4	1282.42	1	2	infeasible model
female	18	162	53.2	43.71	20.27	1489.45	2	3	1290.43	1293.5
female	16	166	54.1	42.88	19.63	1277.24	2	2	1279.18	1337.5
female	15	173	62.9	53.44	21.02	1582.33	2	2	1349.5	1474.25
female	11	161	56.2	36.4	21.68	1495.3	3	2	excluded based on ethnicity
female	16	156	49.9	39.52	20.5	1271.78	1	2	1254.97	1233
female	11	155	50.4	33.75	20.98	1243.59	1	1	excluded based on sexual maturation
female	12	157	44.3	37.31	17.97	1443.9	2	2	infeasible model
female	17	165	58	45.31	21.3	1318.07	1	2	1288.48	1365.25
female	12	139	35.4	20	18.32	1103.2	1	2	infeasible model
male	15	168	60.8	51.66	21.54	1661.16	2	2	1591.81	1588
male	17	172	64.4	58.18	21.77	1515.13	1	2	1660.87	1639
male	13	164	47.9	41.4	17.81	1775.51	1	2	1532.83	1444
male	14	165	52.8	47	19.39	1576.21	1	2	1595.95	1494.25
male	16	170	65.6	55.91	22.7	1476.97	3	2	excluded based on ethnicity
male	12	172	58	48.23	19.61	1551.96	1	2	1567.59	1600
male	15	175	69.1	59.75	22.56	2039.63	1	2	1695.64	1714.75
male	16	177	64.8	56	20.68	1808.9	2	3	1641.01	1679.25
male	18	173	63.5	53.86	21.22	1537.86	2	3	1625.49	1631.25
male	13	161	48	42	18.52	1457.89	1	2	1545.79	1426.25
male	12	150	40.1	33.62	17.82	1249.74	2	2	1439.1	1283.5
male	15	174	61.2	53.22	20.21	1537.93	1	2	1608.03	1629.5
male	17	175	64.6	56.62	21.09	1633.33	1	2	1646.08	1659.75
male	15	184	65.8	49	19.44	1508.41	1	3	1572.7	1738
male	15	162	47.4	38.56	18.06	1393.85	1	2	1475.46	1416.5
male	14	159.5	48.2	39	18.95	1167.48	2	2	1480.75	1413.88
male	15	177	59.6	50	19.02	1612.75	2	3	1577.61	1632.25
Ethnicity		Sexual Maturation
1	White	1	Pre pubertal
2	Black	2	Pubertal
3	Asian	3	Post pubertal
