# Supplementary material for: Personalized whole‐body models integrate metabolism, physiology, and the gut microbiome
Source: Mol Syst Biol. 2020 May 28;16(5):e8982. doi: 10.15252/msb.20198982 (PMC7285886; doi:10.15252/msb.20198982)
Supplement: Supplementary file 19 — Table EV18 [file MSB-16-e8982-s019.xlsx]

## Sheet: Table EV18
Table EV18: Sensitivity analyses on associations between the Bacteroidetes-Clostridia ratio and fluxes in the liver
Reaction	R-squared	p-value from ANOVA	p-value from bootstrapping	p-value from quantile regression
Liver sulphotransferase	0.54	3.55e-25	5.84e-37	9.88e-25
Liver alcohol dehydrogenase	0.92	1.56e-80	3.41e-106	1.953e-71
Colon carboxylic acid:CoA ligase	0.93	8.83e-84	2.25e-231	4.86e-78
