# Supplementary material for: Personalized whole‐body models integrate metabolism, physiology, and the gut microbiome
Source: Mol Syst Biol. 2020 May 28;16(5):e8982. doi: 10.15252/msb.20198982 (PMC7285886; doi:10.15252/msb.20198982)
Supplement: Supplementary file 20 — Table EV19 [file MSB-16-e8982-s020.xlsx]

## Sheet: Table EV19
Table EV19: Metabolic function test results for each organ in the male and female organ compendium.
		male WBM model	male WBM model	male WBM model	male WBM model	male WBM model	male WBM model	male WBM model	male WBM model	male WBM model	male WBM model	male WBM model	male WBM model	male WBM model	male WBM model	male WBM model	male WBM model	male WBM model	male WBM model	male WBM model	male WBM model	male WBM model	male WBM model	male WBM model	male WBM model	male WBM model	male WBM model	male WBM model	male WBM model	female WBM model	female WBM model	female WBM model	female WBM model	female WBM model	female WBM model	female WBM model	female WBM model	female WBM model	female WBM model	female WBM model	female WBM model	female WBM model	female WBM model	female WBM model	female WBM model	female WBM model	female WBM model	female WBM model	female WBM model
Metabolic function names	Recon3D* model	Heart	Muscle	Lung	Skin	Stomach	sIEC	Colon	Urinarybladder	Retina	Scord	Brain	Adipocytes	Liver	Gall	Kidney	Pancreas	Spleen	Agland	Thyroidgland	Pthyroidgland	Testis	Prostate	Bcells	CD4Tcells	Nkcells	Monocyte	Platelet	RBC	Heart	Muscle	Lung	Skin	Stomach	sIEC	Colon	Urinarybladder	Retina	Scord	Brain	Adipocytes	Liver	Gall	Kidney	Pancreas	Spleen	Agland	Thyroidgland	Pthyroidgland
Test human biomass reaction	277.226	243.169	0	0	258.919	208.218	0	0	0	0	0	0	0	96.7221	0	348.427	0	0	0	0	0	0	0	0	0	0	0	0	0	243.169	0	0	258.919	208.218	0	0	0	0	0	0	0	96.7221	0	348.427	0	0	0	0	0
Test human biomass reaction (noTrTr)	284.271	0	0	0	0	0	0	0	0	0	0	0	0	0	0	0	0	0	0	0	0	308.449	307.807	0	0	0	0	193.195	193.697	0	0	0	0	0	0	0	0	0	0	0	0	0	0	0	0	0	0	0	0
Test human biomass reaction (mainte0ce)	278.047	243.381	151.354	260.269	259.602	209.37	42.1942	435.818	184.816	226.403	255.751	288.04	1000	337.012	234.582	348.845	271.706	380.747	342.751	254.973	178.534	308.449	306.849	191.154	191.154	157.064	227.4	0	0	243.381	151.354	260.269	259.602	209.37	42.1942	435.818	184.816	226.403	255.751	288.04	1000	337.012	234.582	348.845	271.706	380.747	342.751	254.973	178.534
ATP max, aerobic, glc	1000	32	32	32	32	32	32	32	32	32	32	32	32	0	32	31	32	32	32	32	32	32	32	32	32	32	32	32	2	32	32	32	32	32	32	32	32	32	32	32	32	0	32	31	32	32	32	32	32
ATP max, anaerobic, glc	1000	2	2	2	2	2	2	2	2	2	2	2	2	0	2	2	2	2	2	2	2	2	2	2	2	2	2	2	2	2	2	2	2	2	2	2	2	2	2	2	2	0	2	2	2	2	2	2	2
ATP max, aerobic, citrate	1000	0	0	0	0	22.5	0	22.5	0	22.5	0	22.5	0	22.5	22.5	22.5	22.5	22.5	22.5	0	0	0	22.5	22.5	22.5	22.5	22.5	0	0	0	0	0	0	22.5	0	22.5	0	22.5	0	22.5	0	22.5	22.5	22.5	22.5	22.5	22.5	0	0
ATP max, aerobic, etoh	1000	0	0	0	0	0	0	0	0	0	0	0	13	13	0	0	0	0	0	0	0	0	0	0	0	0	0	0	0	0	0	0	0	0	0	0	0	0	0	0	13	13	0	0	0	0	0	0	0
ATP max, aerobic, glu-L	1000	22.5	21.5	20.5	22.5	22.5	0	22.5	22.5	7.5	22.5	16.75	22.5	22.5	22.5	22.5	22.5	22.5	22.5	22.5	6.5	22.5	22.5	22.5	22.5	22.5	0	21.5	0	22.5	21.5	20.5	22.5	22.5	0	22.5	22.5	7.5	22.5	16.75	22.5	22.5	22.5	22.5	22.5	22.5	22.5	22.5	6.5
ATP max, aerobic, gln-L	1000	22.5	21.5	20.5	22.5	22.5	0	22.5	22.5	7.5	22.5	11	22.5	22.5	22.5	22.5	22.5	22.5	22.5	22.5	6.5	22.5	22.5	22.5	22.5	22.5	0	21.5	0	22.5	21.5	20.5	22.5	22.5	0	22.5	22.5	7.5	22.5	11	22.5	22.5	22.5	22.5	22.5	22.5	22.5	22.5	6.5
ATP max, aerobic, gly	1000	0	0	0	0	7.5	0	7.5	5	0	0	1.75	5	0	7.5	3	7.5	0	1.25	0	0	8	7.5	0	0	0	0	0	0	0	0	0	0	7.5	0	7.5	5	0	0	1.75	5	0	7.5	3	7.5	0	1.25	0	0
ATP max, aerobic, lac-L	1000	15	15	15	15	15	0	15	15	15	15	15	15	15	0	14.5	15	15	15	15	15	15	15	15	15	15	15	15	0	15	15	15	15	15	0	15	15	15	15	15	15	15	0	14.5	15	15	15	15	15
ATP max, aerobic, pro-L	1000	26.5	0	0	0	26.5	0	26.5	19	11.5	0	20.75	26.5	26.5	26.5	0	0	26.5	26.5	0	10.5	26.5	26.5	0	0	0	0	0	0	26.5	0	0	0	26.5	0	26.5	19	11.5	0	20.75	26.5	26.5	26.5	0	0	26.5	26.5	0	10.5
ATP production via electron transport chain	1000	32	32	32	32	32	32	32	32	32	32	32	32	0	32	31	32	32	32	32	32	32	32	32	32	32	32	32	0	32	32	32	32	32	32	32	32	32	32	32	32	0	32	31	32	32	32	32	32
gthrd reduces h2o2, GTHP (c)	500	4.0025	4.0025	6.5025	0.50995	0	0	9.05778	0	0.892015	0.0696517	5.97071	0	7.44722	5.7525	8.61556	8.0025	3.505	6.58667	6.2213	0.0174129	8.0025	8.0025	0	0	0	0	0	0	4.0025	4.0025	6.5025	0.50995	0	0	9.05778	0	0.892015	0.0696517	5.97071	0	7.44722	5.7525	8.61556	8.0025	3.505	6.58667	6.2213	0.0174129
gthrd reduces h2o2, GTHP (e)	100	0.470606	0	0.481488	0.043379	0	0	0	0	0	0	0.0633188	0	0.48376	0	0.4859	0	0	0.0633188	0.480684	0	0.0726496	0.484853	0	0	0	0	0	0	0.470606	0	0.481488	0.043379	0	0	0	0	0	0	0.0633188	0	0.48376	0	0.4859	0	0	0.0633188	0.480684	0
gthrd reduces h2o2, GTHP (m)	500	4.5	0	7	4.75	0	0	9.5	0	0.039801	0.0696517	5.97071	0	8	5.7525	8.5025	0.0845771	0	6.58667	0	0.308458	8.0025	2.4661	0	0	0	0	0	0	4.5	0	7	4.75	0	0	9.5	0	0.039801	0.0696517	5.97071	0	8	5.7525	8.5025	0.0845771	0	6.58667	0	0.308458
gly -> co2 + nh4	100	0	0	0	0	1	0	1	1	0	0	1	1	0	1	1	1	0	1	0	0	1	1	0	0.627119	0	0.5	0.5	0	0	0	0	0	1	0	1	1	0	0	1	1	0	1	1	1	0	1	0	0
12ppd-S(c) -> mthgxl(c)	100	1	0	0	0	1	0	1	1	1	0	0	0	0	1	0	1	0	1	1	0	1	1	0	0	0	1	0	0	1	0	0	0	1	0	1	1	1	0	0	0	0	1	0	1	0	1	1	0
12ppd-S(c) -> pyr(c)	100	1	0	0	0	1	0	1	1	1	0	0	0	0	1	0	1	0	1	1	0	1	1	0	0	0	1	0	0	1	0	0	0	1	0	1	1	1	0	0	0	0	1	0	1	0	1	1	0
3pg(c) -> gly(c)	100	0.5	0	1.5	0	0.0529557	0	1.5	1.65385	1.5	1.64724	0	1.66667	1.66667	1.65385	1.61765	0	0	0.384615	1	0	1.65385	1.66667	0	0	0	0	0	0	0.5	0	1.5	0	0.0529557	0	1.5	1.65385	1.5	1.64724	0	1.66667	1.66667	1.65385	1.61765	0	0	0.384615	1	0
3pg(c) -> ser-L(c)	100	0.046892	0	0.931034	0	0.0266254	0	0.931035	1	0.931034	1	0	1	1	1	0.964286	0	0	1	1	0	1	1	0	0	0	0	0	0	0.046892	0	0.931034	0	0.0266254	0	0.931035	1	0.931034	1	0	1	1	1	0.964286	0	0	1	1	0
4abut(c) -> succ(m)	100	0	1	0	1	1	1	1	1	0	1	0.954545	0	1	1	1	0	1	0	0	0	1	1	0	0	0	0	0	0	0	1	0	1	1	1	1	1	0	1	0.954545	0	1	1	1	0	1	0	0	0
4hpro-LT(m) -> glx(m)	100	1.5	1.5	0	0	1.02778	0	1.75	1	0	0	0	0	1	0	0	0	1.5	0	0	0	0	0	0	0	0	0	0	0	1.5	1.5	0	0	1.02778	0	1.75	1	0	0	0	0	1	0	0	0	1.5	0	0	0
5aop(c) -> pheme(c)	100	0.125	0.125	0.125	0.125	0.125	0	0	0.125	0.125	0.125	0.108757	0.125	0.125	0.125	0.125	0.125	0.125	0.125	0.125	0.125	0.125	0.125	0	0	0	0	0.125	0.125	0.125	0.125	0.125	0.125	0.125	0	0	0.125	0.125	0.125	0.108757	0.125	0.125	0.125	0.125	0.125	0.125	0.125	0.125	0.125
aact(c) -> mthgxl(c)	100	0	0	0	0	0	0	1	1	0	0	0	1	0	0	1	0	0	0	0	0	1	0	0	0	0	0	0	0	0	0	0	0	0	0	1	1	0	0	0	1	0	0	1	0	0	0	0	0
acac(m) -> acetone(m)	100	0	1	0	0	1	0	1	1	0	0	0	0	1	1	0	0	0	1	1	1	1	1	0	0	0	0	0	0	0	1	0	0	1	0	1	1	0	0	0	0	1	1	0	0	0	1	1	1
acac(m) -> bhb(m)	100	0	0	0	0.857143	0.847458	0	0.851064	0.847458	0	0	0	0	0.857143	0.847458	0	0	0.857143	0.84507	0.845638	0	0.847458	0.851064	0	0	0	0	0	0	0	0	0	0.857143	0.847458	0	0.851064	0.847458	0	0	0	0	0.857143	0.847458	0	0	0.857143	0.84507	0.845638	0
acald(c) -> ac(c)	100	0	0	0	0	1	0	1	1	0	0.954545	1	1	1	1	0	1	1	0	1	0	0	1	1	0	1	0	0	1	0	0	0	0	1	0	1	1	0	0.954545	1	1	1	1	0	1	1	0	1	0
accoa(c) -> pmtcoa(c)	200	0.275862	0	0	0	0	0	0.275862	0	0	0	0.257024	0	0	0	0	0	0	0	0	0	0	0	0	0	0	0	0	0	0.275862	0	0	0	0	0	0.275862	0	0	0	0.257024	0	0	0	0	0	0	0	0	0
pmtcoa(c) -> malcoa(m)	100	1	1	1	1	1	0	1	1	0	0	0.348485	1	1	1	1	0	1	1	1	0	1	0	0	0	0	0	0	0	1	1	1	1	1	0	1	1	0	0	0.348485	1	1	1	1	0	1	1	1	0
acetone(c) -> mthgxl(c)	100	0	0	0	0	1	0	1	1	0	0	0	0	0.65	1	0	0	0	0.833333	1	0	1	1	0	0	0	0	0	0	0	0	0	0	1	0	1	1	0	0	0	0	0.65	1	0	0	0	0.833333	1	0
acgal(c) -> udpacgal(c)	100	0	0	0	0	0	0	0	0	0	0	0	0	0	0	0	0	0	0	0	0	0	0	0	0	0	0	0	0	0	0	0	0	0	0	0	0	0	0	0	0	0	0	0	0	0	0	0	0
acgam(c) -> cmpacna(c)	100	0.370968	0	0	0	0	0	0	0	0	0	0.25	0	0.381356	0	0	0	0	0	0	0	0	0	0	0	0	0	0	0	0.370968	0	0	0	0	0	0	0	0	0	0.25	0	0.381356	0	0	0	0	0	0	0
acorn(c) -> orn(c)	100	0	0	0	0	0	0	0	0	0	0	0	0	0	0	1	0	0	0	0	0	0	0	0	0	0	0	0	0	0	0	0	0	0	0	0	0	0	0	0	0	0	0	1	0	0	0	0	0
adrnl(c) -> 34dhoxpeg(c)	100	0	0	1	0	0	0	1	0	0	0	0.5	0	0	0	0	0	0	0	0	0	0	0	0	0	0	0	0	0	0	0	1	0	0	0	1	0	0	0	0.5	0	0	0	0	0	0	0	0	0
akg(c) -> glu-L(c) (ALATA_L)	1000	20	0	20	20	20	0	0	20	1000	20	20	0	1000	20	20	20	0	20	0	0	1000	20	0	0	0	20	0	0	20	0	20	20	20	0	0	20	1000	20	20	0	1000	20	20	20	0	20	0	0
akg(c) -> glu-L(c) (ASPTA)	1000	1000	1000	1000	0	10	0	1000	0	0	0	1000	0	1000	0	0	10	0	508.364	0	0	1000	0	0	0	0	0	0	0	1000	1000	1000	0	10	0	1000	0	0	0	1000	0	1000	0	0	10	0	508.364	0	0
akg(m) -> oaa(m)	100	1.16667	1	1	1	1	1	1.36585	1.33333	1	1	1	1.34884	1.28571	1	1.28571	1	1	1.36585	1.33333	1	1	1	1	1	1	1	1	0	1.16667	1	1	1	1	1	1.36585	1.33333	1	1	1	1.34884	1.28571	1	1.28571	1	1	1.36585	1.33333	1
akg(m) -> glu-L(m)	100	0.875	0	0.851064	0.875	0.875	0	0.851064	0.875	0.851064	0.874317	0	0.875	0.875	0.875	0.87234	0	0.857143	0.875	0.874317	0	0.875	0.875	0.857143	0.857143	0.857143	0	0	0	0.875	0	0.851064	0.875	0.875	0	0.851064	0.875	0.851064	0.874317	0	0.875	0.875	0.875	0.87234	0	0.857143	0.875	0.874317	0
akg(m) -> glu-L(m) (ASPTAm)	1000	1	1	0	0	0	0	1.44595	0	0	0	6.66667	0	6.66667	0	0	6.66667	1	0	0	0	6.66667	0	0	0	0	0	0	0	1	1	0	0	0	0	1.44595	0	0	0	6.66667	0	6.66667	0	0	6.66667	1	0	0	0
ala-B(c) -> msa(m)	100	0	0	0	1	1	0	1	1	0	1	0.74	0	1	1	0	0	0	1	0	0	0	1	0	0	0	0	0	0	0	0	0	1	1	0	1	1	0	1	0.74	0	1	1	0	0	0	1	0	0
ala-D(c) -> pyr(c)	100	1	1	1	1	1	0	0	1	0	1	0.74	0	1	1	1	1	0	1	1	0	1	1	1	1	1	0	0	0	1	1	1	1	1	0	0	1	0	1	0.74	0	1	1	1	1	0	1	1	0
ala-L(c) -> ala-D(c)	100	1	1	1	1	1	0	1	1	1	1	1	0	1	1	1	1	1	1	1	1	1	1	1	1	1	1	1	1	1	1	1	1	1	0	1	1	1	1	1	0	1	1	1	1	1	1	1	1
ala-L(c) -> pyr(c)	100	1	1	1	1	1	0.96	0	1	0	1	0.74	1	1	1	1	1	0	1	1	0	1	1	1	1	1	0	0	0	1	1	1	1	1	0.96	0	1	0	1	0.74	1	1	1	1	1	0	1	1	0
arachd(c) -> malcoa(m)	100	0	0	0	0	0	0	0.0708618	0	0	0	0	0	0	0	0	0	0	0	0	0	0	0.0621801	0	0	0	0	0	0	0	0	0	0	0	0	0.0708618	0	0	0	0	0	0	0	0	0	0	0	0	0
arachd(r) -> txa2(r)	100	0	0	0.97561	0	0	0	1	0	0	0	0	0	0	0	0.97561	0	0	0	0	0	0	0	0	0	1	0	1	0	0	0	0.97561	0	0	0	1	0	0	0	0	0	0	0	0.97561	0	0	0	0	0
arg-L(c) -> creat(c)	100	0	0	0	0	0.0285714	0	1	0	0	0	1	0	1.24286	0	1	0	0	0	0	0	1	0	0	0	0	0	0	0	0	0	0	0	0.0285714	0	1	0	0	0	1	0	1.24286	0	1	0	0	0	0	0
arg-L -> glu-L (m)	100	0	0	0	0	0.5	0.333333	0.6	0	0	0	0	0	1	1	1	0	0	0	0	0	1	0.5	0	0	0	0	0	0	0	0	0	0	0.5	0.333333	0.6	0	0	0	0	0	1	1	1	0	0	0	0	0
arg-L -> no	100	0	0	0	0	0.816327	0.794523	3.7037	0	0	0	1	0	4.78261	3.92857	3.92857	0	0	0	0	0	0.833333	0.818182	0	0	0	0	0	0	0	0	0	0	0.816327	0.794523	3.7037	0	0	0	1	0	4.78261	3.92857	3.92857	0	0	0	0	0
arg-L(c) -> pcreat(c)	100	0	0	0	0	0.0285714	0	1	0	0	0	1	0	0	0	1	0	0	0	0	0	0	0	0	0	0	0	0	0	0	0	0	0	0.0285714	0	1	0	0	0	1	0	0	0	1	0	0	0	0	0
ascb-L(c) -> eryth(c)	0	0	0	0	0	0	0	0	0	0	0	0	0	0	0	0	0	0	0	0	0	0	0	0	0	0	0	0	0	0	0	0	0	0	0	0	0	0	0	0	0	0	0	0	0	0	0	0	0
ascb-L(c) -> lyxnt(c)	0	0	0	0	0	0	0	0	0	0	0	0	0	0	0	0	0	0	0	0	0	0	0	0	0	0	0	0	0	0	0	0	0	0	0	0	0	0	0	0	0	0	0	0	0	0	0	0	0
ascb-L(c) -> thrnt(c)	100	0	0	0	0	0	0	0	0	0	0	0	0	0	0	0	0	0	0	0	0	0	0	0	0	0	0	0	0	0	0	0	0	0	0	0	0	0	0	0	0	0	0	0	0	0	0	0	0
ascb-L(c) -> xylnt(c)	0	0	0	0	0	0	0	0	0	0	0	0	0	0	0	0	0	0	0	0	0	0	0	0	0	0	0	0	0	0	0	0	0	0	0	0	0	0	0	0	0	0	0	0	0	0	0	0	0
asn-L(c) -> oaa(c)	100	1	0	0.88	0	0	0	1	0	0	0.212766	0.28	0	1	1	1	1	0	0	1	0	1	0.277778	0	0	0	1	1	0	1	0	0.88	0	0	0	1	0	0	0.212766	0.28	0	1	1	1	1	0	0	1	0
asp-L(c) + hco3(c) -> arg-L(c)	100	0	0	0	0	0	0.102351	0	0	0	0	0	0.47619	0.47619	0	0	0	0	0	0	0	0	0	0	0	0	0	0	0	0	0	0	0	0	0.102351	0	0	0	0	0	0.47619	0.47619	0	0	0	0	0	0	0
asp-L(c) -> ala-B(c)	100	0	0	0.722222	0.9375	0.9375	0	0.514286	0.875	0	0	0.902439	0	1	0.9375	0.789474	0	0	0.9375	0	0	0	0.9375	0	0	0	0	0	0	0	0	0.722222	0.9375	0.9375	0	0.514286	0.875	0	0	0.902439	0	1	0.9375	0.789474	0	0	0.9375	0	0
asp-L(c) -> asn-L(c)	100	0.833333	0	0	0	0.833333	0	0	0	0.823529	0	0.5	0.833333	0.833333	0.833333	0	0.5	0	0	0	0	0.833333	0.833333	0	0	0	0	0	0	0.833333	0	0	0	0.833333	0	0	0	0.823529	0	0.5	0.833333	0.833333	0.833333	0	0.5	0	0	0	0
asp-L(c) -> argsuc(c), asp-L -> fum (via argsuc), 1	100	0	0	0	0	0	0.125375	0	0	0	0	0	0.322581	0.322581	0	0	0	0	0	0	0	0	0	0	0	0	0	0	0	0	0	0	0	0	0.125375	0	0	0	0	0	0.322581	0.322581	0	0	0	0	0	0	0
argsuc(c) -> fum(c), asp-L -> fum (via argsuc), 2	100	0	0	1	1	0	2	2	0	0	0	1	1	2.44643	2	2.44643	0	0	0	1	0	0	0	0	0	0	0	0	0	0	0	1	1	0	2	2	0	0	0	1	1	2.44643	2	2.44643	0	0	0	1	0
asp-L(c) -> dcamp(c), asp-L -> fum (via dcamp), 1	100	0	0.0491803	0.19797	0	0.0176471	0	0.231959	0	0	0.203202	0	0.214286	0.206422	0	0.146104	0.2	0	0	0.203202	0	0.229592	0	0	0	0	0	0	0	0	0.0491803	0.19797	0	0.0176471	0	0.231959	0	0	0.203202	0	0.214286	0.206422	0	0.146104	0.2	0	0	0.203202	0
dcamp(c) -> fum(c), asp-L -> fum (via dcamp), 2	100	2.66667	3.66667	1	0.9	2.66667	0	2.66667	2.66667	1	2.66667	2.66667	1	2.66667	2.66667	2.66667	2.66667	2.66667	1.5	2.66667	0	2.66667	1	1	1	1	2.66667	1	1	2.66667	3.66667	1	0.9	2.66667	0	2.66667	2.66667	1	2.66667	2.66667	1	2.66667	2.66667	2.66667	2.66667	2.66667	1.5	2.66667	0
dcamp(c) -> fum(c), asp-L -> fum (via dcamp), 3	999	45.1667	1	0.239362	2.7	45.1667	0	22.6901	42.6667	0	45.1667	42.6667	0.272727	47.6667	45.1667	30.5556	43.1667	45.6667	30.5	47.6667	0	42.6667	17.5	0	15	0	0	0	0	45.1667	1	0.239362	2.7	45.1667	0	22.6901	42.6667	0	45.1667	42.6667	0.272727	47.6667	45.1667	30.5556	43.1667	45.6667	30.5	47.6667	0
asp-L(c) -> oaa(c)	100	1	1	1	1	1	0.96	1	1	1	1	0.74	1	1	1	1	1	1	1	1	0	1	1	1	1	1	1	1	0	1	1	1	1	1	0.96	1	1	1	1	0.74	1	1	1	1	1	1	1	1	0
carn -> ala-B	100	1	0	1.91667	2	2.52941	0	1.80973	1	1	1	1.7561	0	2.59259	2.52632	2.1746	1	1	1	1	0	1	1	1	1	0	1	1	1	1	0	1.91667	2	2.52941	0	1.80973	1	1	1	1.7561	0	2.59259	2.52632	2.1746	1	1	1	1	0
chol(c) + dag_hs(c) -> pe_hs(c)	100	1	0	1	0.709459	1	0	1	1	1	0	0.952381	1	1	0	0.5	1	0	0.5	1	0	0.486111	1	0	0	0	0	0	0	1	0	1	0.709459	1	0	1	1	1	0	0.952381	1	1	0	0.5	1	0	0.5	1	0
choline -> betaine (glyb) -> glycine, 1 [m]	100	0	0	0	0	0	0	1	0	0	0	0	0	0	0	1	0	0	0	0	0	0	0	0	0	0	0	0	0	0	0	0	0	0	0	1	0	0	0	0	0	0	0	1	0	0	0	0	0
choline -> betaine (glyb) -> glycine, 2 [m]	100	0	0	0	0	0	0	3.17647	0	0	0	0	0	0	0	2.66667	0	0	0	0	0	0	0	0	0	0	0	0	0	0	0	0	0	0	0	3.17647	0	0	0	0	0	0	0	2.66667	0	0	0	0	0
coke(r) -> pecgoncoa(r)	0	0	0	0	0	0	0	0	0	0	0	0	0	0	0	0	0	0	0	0	0	0	0	0	0	0	0	0	0	0	0	0	0	0	0	0	0	0	0	0	0	0	0	0	0	0	0	0	0
core2(g) -> ksii_core2(g)	1	0	0	0	0	0	0	0.184049	0	0	0	0	0	0	0	0	0	0	0	0	0	0	0	0	0	0	0	0	0	0	0	0	0	0	0	0.184049	0	0	0	0	0	0	0	0	0	0	0	0	0
core4(g) -> ksii_core4(g)	1	0	0	0	0	0	0	0.178771	0	0	0	0	0	0	0	0	0	0	0	0	0	0	0	0	0	0	0	0	0	0	0	0	0	0	0	0.178771	0	0	0	0	0	0	0	0	0	0	0	0	0
cspg_a[ly] -> gal[ly] + glcur[ly] + xyl-D[ly]	72.5714	1	0	0	0	0	0	0	1.37087	0	0	0	0	0	0	1.19909	1.44392	0	1.71104	0	0	1.30993	1.16923	0	0	0	0	0	0	1	0	0	0	0	0	0	1.37087	0	0	0	0	0	0	1.19909	1.44392	0	1.71104	0	0
cspg_b[ly] -> gal[ly] + glcur[ly] + xyl-D[ly]	72.5714	1	0	0	0	0	0	2.14598	1.31575	0	0	0	0	0	0	0	1.31419	0	1.50325	0	0	1.08889	0	0	0	0	0	0	0	1	0	0	0	0	0	2.14598	1.31575	0	0	0	0	0	0	0	1.31419	0	1.50325	0	0
cspg_c[ly] -> gal[ly] + glcur[ly] + xyl-D[ly]	72.5714	0	0	0	0	0	0	2.2308	0	0	0	0	0	0	0	1.19909	0	0	0	0	0	0	0	0	0	0	0	0	0	0	0	0	0	0	0	2.2308	0	0	0	0	0	0	0	1.19909	0	0	0	0	0
cspg_d[ly] -> gal[ly] + glcur[ly] + xyl-D[ly]	72.5714	0	0	0	0	0	0	2.1058	0	0	0	0	0	0	0	0	0	0	0	0	0	0	0	0	0	0	0	0	0	0	0	0	0	0	0	2.1058	0	0	0	0	0	0	0	0	0	0	0	0	0
cspg_e[ly] -> gal[ly] + glcur[ly] + xyl-D[ly]	72.5714	1	0	0	0	0	0	2.0433	0	0	0	0	0	0	0	0	1.38716	0	1.62013	0	0	1.2	0	0	0	0	0	0	0	1	0	0	0	0	0	2.0433	0	0	0	0	0	0	0	0	1.38716	0	1.62013	0	0
cys-L + glu-L + gly -> ghtrd	100	0.952381	0	0.942857	0.92233	0.955056	0	0.959596	0.952381	0.909091	0.945946	0.937984	0	0.952381	0.93985	0.955556	0.955056	0.925926	0.947712	0.945946	0.783784	0.955556	0.955056	0.945946	0.947712	0.945946	0.915789	0.919192	0	0.952381	0	0.942857	0.92233	0.955056	0	0.959596	0.952381	0.909091	0.945946	0.937984	0	0.952381	0.93985	0.955556	0.955056	0.925926	0.947712	0.945946	0.783784
cys-L -> 3sala -> so4, 1	100	1	1	1	1	1	1	1	1	0	0	1	1	1	1	1	0	1	1	0	1	0	0	0	0	0	0	0	0	1	1	1	1	1	1	1	1	0	0	1	1	1	1	1	0	1	1	0	1
cys-L -> 3sala -> so4, 2	100	1	0	0	0	0	0	1	0	0	0	1	1	1	0	1	0	0	0	0	0	0	0	0	0	0	0	0	0	1	0	0	0	0	0	1	0	0	0	1	1	1	0	1	0	0	0	0	0
cys-L(c) -> hyptaur(c)	100	1	1	1	1	0.806452	0	0.853659	1	0.806452	0.806452	1	0	1	1	1	0.806452	1	1	0.806452	0.2	0.806452	0.806452	0.806452	0.806452	0.806452	0.806452	0	0	1	1	1	1	0.806452	0	0.853659	1	0.806452	0.806452	1	0	1	1	1	0.806452	1	1	0.806452	0.2
cystine (Lcystin) -> cys-L	100	1.85106	0	1.78788	0	1.78049	1	1.85106	1.78049	1.75	1.7767	1.78462	0	1.84746	0	1.85106	1.78788	0	1.78049	1.7767	0	1.78049	1.78788	1.75	1.78049	1.75	1.78049	0	0	1.85106	0	1.78788	0	1.78049	1	1.85106	1.78049	1.75	1.7767	1.78462	0	1.84746	0	1.85106	1.78788	0	1.78049	1.7767	0
dhap(c) -> mthgxl(c)	100	1	1	1	0	0	0	0.806452	0.666667	1	1	1	0.666667	0.6	0	1	1	1	1	1	0	1	1	1	1	1	1	1	1	1	1	1	0	0	0	0.806452	0.666667	1	1	1	0.666667	0.6	0	1	1	1	1	1	0
dmpp(c) -> ggdp(c) (with RPMI medium)	0	0	0	0	0	0	0	0	0	0	0	0	0	0	0	0	0	0	0	0	0	0	0	0	0	0	0	0	0	0	0	0	0	0	0	0	0	0	0	0	0	0	0	0	0	0	0	0	0
dna(n) -> dna5mtc(n) (with RPMI medium)	0	0	0	0	0	0	0	0	0	0	0	0	0	0	0	0	0	0	0	0	0	0	0	0	0	0	0	0	0	0	0	0	0	0	0	0	0	0	0	0	0	0	0	0	0	0	0	0	0
dolichol_L(c) -> dolmanp_L(r) (with RPMI medium)	0	0	0	0	0	0	0	0	0	0	0	0	0	0	0	0	0	0	0	0	0	0	0	0	0	0	0	0	0	0	0	0	0	0	0	0	0	0	0	0	0	0	0	0	0	0	0	0	0
dolichol_L(c) -> g3m8mpdol_L(r) (with RPMI medium)	0	0	0	0	0	0	0	0	0	0	0	0	0	0	0	0	0	0	0	0	0	0	0	0	0	0	0	0	0	0	0	0	0	0	0	0	0	0	0	0	0	0	0	0	0	0	0	0	0
dolichol_U(c) -> dolmanp_U(r) (with RPMI medium)	0	0	0	0	0	0	0	0	0	0	0	0	0	0	0	0	0	0	0	0	0	0	0	0	0	0	0	0	0	0	0	0	0	0	0	0	0	0	0	0	0	0	0	0	0	0	0	0	0
dolichol_U(c) -> g3m8mpdol_U(r) (with RPMI medium)	0	0	0	0	0	0	0	0	0	0	0	0	0	0	0	0	0	0	0	0	0	0	0	0	0	0	0	0	0	0	0	0	0	0	0	0	0	0	0	0	0	0	0	0	0	0	0	0	0
dopa(c) -> homoval(c)	100	0	0	0	0	0	0	1	0	0	0	2	0	0	0	1	0	0	0	0	0	0	0	0	0	0	0	0	0	0	0	0	0	0	0	1	0	0	0	2	0	0	0	1	0	0	0	0	0
etoh(c) -> acald(c)	100	0	0	0	0	0	0	1	0	0	0	0	1	1	0	0	0	0	0	0	0	0	0	0	0	0	0	0	0	0	0	0	0	0	0	1	0	0	0	0	1	1	0	0	0	0	0	0	0
f6p(c) + g3p(c) -> r5p(c)	100	1.8	1.8	1.8	1.8	1.8	1.75	1.8	1.8	1.79495	1.79495	1.8	1.8	1.8	1.8	1.8	1.8	1.8	1.8	1.79495	1.8	1.8	1.5	1.5	1.8	1.5	1.8	1.5	1.8	1.8	1.8	1.8	1.8	1.8	1.75	1.8	1.8	1.79495	1.79495	1.8	1.8	1.8	1.8	1.8	1.8	1.8	1.8	1.79495	1.8
frdp(c) -> dolichol_L(r) (with RPMI medium)	4.773	0	0	0	0	0	0	0	0.0546595	0	0	0	0	0	0.0231481	0	0.00537634	0	0.0442055	0	0	0	0	0	0	0	0	0.0179211	0	0	0	0	0	0	0	0	0.0546595	0	0	0	0	0	0.0231481	0	0.00537634	0	0.0442055	0	0
frdp(c) -> dolichol_U(r) (with RPMI medium)	0	0	0	0	0	0	0	0	0	0	0	0	0	0	0	0	0	0	0	0	0	0	0	0	0	0	0	0	0	0	0	0	0	0	0	0	0	0	0	0	0	0	0	0	0	0	0	0	0
ade(c) -> amp(c)	100	1	1	1.04752	1	1.00327	0	1.06329	1	1	1.04464	1	1.05169	0	0	1.03525	1	1	1	1.04515	0	1.05258	1.05258	0	1	1	1	0	0	1	1	1.04752	1	1.00327	0	1.06329	1	1	1.04464	1	1.05169	0	0	1.03525	1	1	1	1.04515	0
adn(c) -> urate(x)	100	1	1	0	0	0	0	0	0	0	0	0	0	1.83333	0	1.41667	0	0	0	1.83333	0	0	0	0	0	0	0	0	0	1	1	0	0	0	0	0	0	0	0	0	0	1.83333	0	1.41667	0	0	0	1.83333	0
adp(c) -> datp(n)	100	0.899038	0	0	0	0.89604	0	0.899115	0	0	0	0	0	0.90583	0	0.90583	0	0	0	0	0	0	0	0	0	0	0	0	0	0.899038	0	0	0	0.89604	0	0.899115	0	0	0	0	0	0.90583	0	0.90583	0	0	0	0	0
cdp(c) -> dctp(n)	100	0	0	0	0.894118	0	0	0	0	0	0	0	0	0.923358	0	0.894118	0	0	0	0	0	0	0	0	0	0	0	0	0	0	0	0	0.894118	0	0	0	0	0	0	0	0	0.923358	0	0.894118	0	0	0	0	0
cmp(c) -> cytd(c)	100	1	1	1	0	0	0	1	0	0	0	1	1	1	1	1	1	1	1	0	0	1	1	0	0	0	1	0	1	1	1	1	0	0	0	1	0	0	0	1	1	1	1	1	1	1	1	0	0
cytd(c) -> ala-B(c)	100	0	0	0	0	0	0	1.83425	0	0	0	2.10569	0	2.5	0	2.23171	0	0	1.66667	0	0	0	0	0	0	0	0	0	0	0	0	0	0	0	0	1.83425	0	0	0	2.10569	0	2.5	0	2.23171	0	0	1.66667	0	0
dcmp(c) -> ala-B(c)	100	0	0	1.65909	0	0	0	1.88136	1	0	0	2.2656	0	2.61905	0	1.71429	0	0	1.66667	0	0	0	0.642857	0	0	0	0	0	0	0	0	1.65909	0	0	0	1.88136	1	0	0	2.2656	0	2.61905	0	1.71429	0	0	1.66667	0	0
gdp(c) -> dgtp(n)	100	0.887701	0	0	0	0.891192	0	0.891268	0	0	0	0	0	0.899038	0	0.899038	0	0	0	0	0	0	0	0	0	0	0	0	0	0.887701	0	0	0	0.891192	0	0.891268	0	0	0	0	0	0.899038	0	0.899038	0	0	0	0	0
gln-L + HCO3 -> UMP(c)	100	0.423868	0	0.375	0	0	0	0	0.451074	0	0.375	0.33	0.454094	0.452954	0	0.452954	0	0	0	0	0	0	0	0	0	0	0	0	0	0.423868	0	0.375	0	0	0	0	0.451074	0	0.375	0.33	0.454094	0.452954	0	0.452954	0	0	0	0	0
gsn(c) -> urate(x)	100	1	1	0	0	0	0	0	0	0	0	0	0	1.83333	0	1.41667	0	0	0	1.83333	0	0	0	0	0	0	0	0	0	1	1	0	0	0	0	0	0	0	0	0	0	1.83333	0	1.41667	0	0	0	1.83333	0
gua(c) -> gmp(c)	100	1	1	1.03769	1	0	0	1.0692	0	1	0.545455	1	0	0	0	1.03668	1	0	1	1.04796	0	0.631579	0.0687885	0	0	0	0	0	0	1	1	1.03769	1	0	0	1.0692	0	1	0.545455	1	0	0	0	1.03668	1	0	1	1.04796	0
hxan(c) -> imp(c)	100	1	1	1.04873	1	1.00327	0	1.06579	1	1	1.04508	1	0	0	0	1.03585	1	1	1	1.04561	0	0.0647969	1.05319	0	1	1	1	0	0	1	1	1.04873	1	1.00327	0	1.06579	1	1	1.04508	1	0	0	0	1.03585	1	1	1	1.04561	0
imp(c) -> atp(c)	100	0.906736	0	0.384615	0.454545	0.909548	0	0.883398	0.898876	0	0.909548	0	0.454545	0.915888	0.333333	0.898058	0	0.908163	0.828571	0.915888	0	0.898876	0.454545	0	0	0	0	0	0	0.906736	0	0.384615	0.454545	0.909548	0	0.883398	0.898876	0	0.909548	0	0.454545	0.915888	0.333333	0.898058	0	0.908163	0.828571	0.915888	0
imp(c) -> gtp(c)	100	1	1	1	1	1	0	1	1	1	1	0	1	1	0.333333	1	0	1	1	1	0.166667	1	1	0	1	0	0	0	0.333333	1	1	1	1	1	0	1	1	1	1	0	1	1	0.333333	1	0	1	1	1	0.166667
imp(c) -> urate(x)	100	1	1	0	0	0	0	0	0	0	0	0	0	1.83333	0	1.41667	0	0	0	1.83333	0	0	0	0	0	0	0	0	0	1	1	0	0	0	0	0	0	0	0	0	0	1.83333	0	1.41667	0	0	0	1.83333	0
prpp(c) -> imp(c)	100	0	0	0.454545	0	0.0299401	0	0.526316	0	0	0.454545	0	0.454545	0.454545	0.526316	0.294118	0	0	0	0.454545	0	0.526316	0.526316	0	0	0	0	0	0	0	0	0.454545	0	0.0299401	0	0.526316	0	0	0.454545	0	0.454545	0.454545	0.526316	0.294118	0	0	0	0.454545	0
pydx(c) -> pydx5p(c)	100	1	1	0	1	1	0	1	0	0	1	1	1	0	0	0	1	0	1	0	0	1	0	0	0	1	1	0	0	1	1	0	1	1	0	1	0	0	1	1	1	0	0	0	1	0	1	0	0
thm(c) -> thmpp(c) (with RPMI medium)	200	0	0.681552	0.5	0	0.5	0	0.875	0.5	0	0	0.5	0	1.01652	0	0.5	0.5	0	0.5	0.5	0	0.5	0.5	0	0	0	0	0	0	0	0.681552	0.5	0	0.5	0	0.875	0.5	0	0	0.5	0	1.01652	0	0.5	0.5	0	0.5	0.5	0
thm(e) -> thmpp(m) (with RPMI medium)	100	0	0	0	0	0	0	0	0	0	0	0	0	0	0	0	0	0	0	0	0	0	0	0	0	0	0	0	0	0	0	0	0	0	0	0	0	0	0	0	0	0	0	0	0	0	0	0	0
thmmp(e) -> thmpp(c) (with RPMI medium)	200	0	0	0	0	0	0	0	0	0	0	0	0	0	0	0.5	0	0	0	0	0	0	0	0	0	0	0	0	1	0	0	0	0	0	0	0	0	0	0	0	0	0	0	0.5	0	0	0	0	0
thmmp(e) -> thmpp(m) (with RPMI medium)	100	0	0	0	0	0	0	0	0	0	0	0	0	0	0	0	0	0	0	0	0	0	0	0	0	0	0	0	0	0	0	0	0	0	0	0	0	0	0	0	0	0	0	0	0	0	0	0	0
tyr-L(m) -> q10(m)	77.9353	0	0	0	0	0	0	0	0	0	0	0	0	0.0222458	0	0	0	0	0	0	0	0	0	0	0	0	0	0	0	0	0	0	0	0	0	0	0	0	0	0	0	0.0222458	0	0	0	0	0	0	0
udp(c) -> dttp(n)	100	0	0	0	0	0.129032	0	0.777778	0	0	0	0	0	0.658228	0	0.701826	0	0	0	0	0	0	0	0	0	0	0	0	0	0	0	0	0	0.129032	0	0.777778	0	0	0	0	0	0.658228	0	0.701826	0	0	0	0	0
ump(c) -> ala-B(c)	100	0	0	2.18939	1.66667	2.5	0.5	1.8674	2.5	0	0	2	0	2.5	0	2.2561	0	0	1.66667	0	1	0	2.5	0	0	0	0	0	0	0	0	2.18939	1.66667	2.5	0.5	1.8674	2.5	0	0	2	0	2.5	0	2.2561	0	0	1.66667	0	1
fru(c) -> dhap(c)	100	1.82353	1.88235	1.82353	1.88235	1.88235	0	1.88235	1.88235	0	1.88235	1.82353	1.88235	1.88235	0	1.87879	0	0	1.88235	1.82353	0	0	1.88235	0	0	0	0	0	0	1.82353	1.88235	1.82353	1.88235	1.88235	0	1.88235	1.88235	0	1.88235	1.82353	1.88235	1.88235	0	1.87879	0	0	1.88235	1.82353	0
fru(c) -> g3p(c)	100	1.82353	1.88235	1.82353	1.88235	1.88235	0	1.88235	1.88235	0	1.88235	1.82353	1.88235	1.88235	0	1.87879	0	0	1.88235	1.82353	0	0	1.88235	0	0	0	0	0	0	1.82353	1.88235	1.82353	1.88235	1.88235	0	1.88235	1.88235	0	1.88235	1.82353	1.88235	1.88235	0	1.87879	0	0	1.88235	1.82353	0
fuc-L(c) -> gdpfuc(c) (with RPMI medium)	100	0	0	0	0	0	0	0	0	0	0	0	0	0	0	0	0	0	0	0	0	0	0	0	0	0	0	0	0	0	0	0	0	0	0	0	0	0	0	0	0	0	0	0	0	0	0	0	0
fum(m) -> oaa(m)	100	1	1	1	1	1	1	1	1	1	1	1	1	1	1	1	1	1	1	1	1	1	1	1	1	1	1	1	0	1	1	1	1	1	1	1	1	1	1	1	1	1	1	1	1	1	1	1	1
g1p(c) -> dtdprmn(c) (with RPMI medium)	0	0	0	0	0	0	0	0	0	0	0	0	0	0	0	0	0	0	0	0	0	0	0	0	0	0	0	0	0	0	0	0	0	0	0	0	0	0	0	0	0	0	0	0	0	0	0	0	0
g3p(c) -> mthgxl(c)	100	1	1	1	0	0	0	0.806452	0.666667	1	1	1	0.666667	0.6	0	1	1	1	1	1	0	1	1	1	1	1	1	1	1	1	1	1	0	0	0	0.806452	0.666667	1	1	1	0.666667	0.6	0	1	1	1	1	1	0
g6p(c) -> r5p(c)	100	1.19277	1.19277	1.19277	1.19277	1.19277	1	1.19277	1.19277	1.19277	1.19277	1.19277	1.19277	1.19277	1	1.19255	1.19277	1.19277	1.19277	1.19277	1	1.19277	1.19277	1	1.19277	1.19277	1.19277	1	1	1.19277	1.19277	1.19277	1.19277	1.19277	1	1.19277	1.19277	1.19277	1.19277	1.19277	1.19277	1.19277	1	1.19255	1.19277	1.19277	1.19277	1.19277	1
g6p(c) -> ru5p-D(c)	100	1.19277	1.19277	1.19277	1.19277	1.19277	1	1.19277	1.19277	1.19277	1.19277	1.19277	1.19277	1.19277	1	1.19255	1.19277	1.19277	1.19277	1.19277	1	1.19277	1.19277	1	1.19277	1.19277	1.19277	1	1	1.19277	1.19277	1.19277	1.19277	1.19277	1	1.19277	1.19277	1.19277	1.19277	1.19277	1.19277	1.19277	1	1.19255	1.19277	1.19277	1.19277	1.19277	1
gal(c) -> glc-D(c)	100	0.941176	0.930909	0.941176	0	0.941176	0	0.930909	0.941176	0.930909	0.941176	0.941176	0.941176	0.969697	0.941176	0.96875	0.941176	0.941176	0.941176	0.941176	0.930909	0	0.9375	0.941176	0	0.941176	0.930909	0.930909	0.457143	0.941176	0.930909	0.941176	0	0.941176	0	0.930909	0.941176	0.930909	0.941176	0.941176	0.941176	0.969697	0.941176	0.96875	0.941176	0.941176	0.941176	0.941176	0.930909
gal(c) -> udpgal(c)	100	0.39425	0	0.38477	0	0	0	0	0.389452	0	0.394251	0	0.389452	0.394251	0	0.388309	0	0	0	0	0	0	0	0	0	0	0	0	0	0.39425	0	0.38477	0	0	0	0	0.389452	0	0.394251	0	0.389452	0.394251	0	0.388309	0	0	0	0	0
galgluside_hs(g) -> galgalgalthcrm_hs(g)	100	0	0	0	0	0	0	0.510204	0	0	0	0	0	0	0	0	0	0	0	0	0	0	0	0	0	0	0	0	0	0	0	0	0	0	0	0.510204	0	0	0	0	0	0	0	0	0	0	0	0	0
galgluside_hs(g) -> acgagbside_hs(g)	100	0	0	0	0	0	0	0	0	0	0	0	0	0	0	0	0	0	0	0	0	0	0	0	0	0	0	0	0	0	0	0	0	0	0	0	0	0	0	0	0	0	0	0	0	0	0	0	0
galgluside_hs(g) -> acnacngalgbside_hs(g)	100	0	0	0	0	0	0	0	0	0	0	0	0	0	0	0	0	0	0	0	0	0	0	0	0	0	0	0	0	0	0	0	0	0	0	0	0	0	0	0	0	0	0	0	0	0	0	0	0
galgluside_hs(g) -> gd1b2_hs(g)	100	0	0	0	0	0	0	0.41713	0	0	0	0	0	0	0	0	0	0	0	0	0	0	0	0	0	0	0	0	0	0	0	0	0	0	0	0.41713	0	0	0	0	0	0	0	0	0	0	0	0	0
galgluside_hs(g) -> gd1c_hs(g)	100	0	0	0	0	0	0	0	0	0	0	0	0	0	0	0	0	0	0	0	0	0	0	0	0	0	0	0	0	0	0	0	0	0	0	0	0	0	0	0	0	0	0	0	0	0	0	0	0
galgluside_hs(g) -> gp1c_hs(g)	100	0	0	0	0	0	0	0	0	0	0	0	0	0	0	0	0	0	0	0	0	0	0	0	0	0	0	0	0	0	0	0	0	0	0	0	0	0	0	0	0	0	0	0	0	0	0	0	0
galgluside_hs(g) -> gq1balpha_hs(g)	100	0	0	0	0	0	0	0.307125	0	0	0	0	0	0	0	0	0	0	0	0	0	0	0	0	0	0	0	0	0	0	0	0	0	0	0	0.307125	0	0	0	0	0	0	0	0	0	0	0	0	0
gam6p(c) -> uacgam(c)	100	0.352941	0	0	0	0	0	0	0.352941	0	0.355987	0.333333	0	0.358974	0.352941	0.352941	0	0	0	0	0	0	0	0	0	0	0	0	0	0.352941	0	0	0	0	0	0	0.352941	0	0.355987	0.333333	0	0.358974	0.352941	0.352941	0	0	0	0	0
gdpmann(c) -> gdpfuc(c)	100	1	1	1.31162	1	1.03468	0	1.34843	1	1	1.3195	1	1.34038	0	1	1.23706	1	1	1	1.31959	1	1.35461	1.35226	1	1	1	1	1	0	1	1	1.31162	1	1.03468	0	1.34843	1	1	1.3195	1	1.34038	0	1	1.23706	1	1	1	1.31959	1
glc-D(c) -> inost(c)	100	0	0.969697	0	0.969697	0	0	0.969697	0.969697	0.969697	0.969697	0.969697	0.969697	0.969697	0.969697	0.96875	0.969697	0.969697	0.969697	0.969697	0.969697	0.969697	0.969697	0.969697	0.969697	0.969697	0.969697	0.969697	0.666667	0	0.969697	0	0.969697	0	0	0.969697	0.969697	0.969697	0.969697	0.969697	0.969697	0.969697	0.969697	0.96875	0.969697	0.969697	0.969697	0.969697	0.969697
glc-D(c) -> lac-L(c) + atp(c) + h2o(c)	100	0	0	1.63333	0	0	0	1.68333	0	0	1.63333	0	1.63343	1.63333	0	1.43333	0	0	0	1.63333	0	1.68333	1.68333	0	0	0	0	0	0	0	0	1.63333	0	0	0	1.68333	0	0	1.63333	0	1.63343	1.63333	0	1.43333	0	0	0	1.63333	0
glc-D(c) -> lac-D(c)	100	2	2	2	0	2	0	2	2	2	2	2	2	2	2	1.87879	2	2	2	2	2	2	2	2	2	2	2	2	2	2	2	2	0	2	0	2	2	2	2	2	2	2	2	1.87879	2	2	2	2	2
glc-D(c) -> lcts(g)	100	0.477612	0	0	0	0	0	0.477612	0	0	0	0.477612	0	0.477612	0	0	0.477612	0	0	0	0	0	0	0	0	0	0.477612	0	0	0.477612	0	0	0	0	0	0.477612	0	0	0	0.477612	0	0.477612	0	0	0.477612	0	0	0	0
glc-D(c) -> pyr(c)	100	2	2	2	2	2	2	2	2	2	2	2	2	2	2	2	2	2	2	2	2	2	2	2	2	2	2	2	2	2	2	2	2	2	2	2	2	2	2	2	2	2	2	2	2	2	2	2	2
gln-L(c) -> nh4(c)	100	2	2	2	2	2	1.45994	2	2	1.5	2	2	2	2	2	2	2	2	2	2	1	2	2	2	2	2	1	2	0	2	2	2	2	2	1.45994	2	2	1.5	2	2	2	2	2	2	2	2	2	2	1
gln-L(m) -> glu-L(m)	100	1	0	0.902439	0	1	0	1	0	0	1	0.656716	1	1	1	1	1	0	1	1	0	1	0	1	1	1	0	1	0	1	0	0.902439	0	1	0	1	0	0	1	0.656716	1	1	1	1	1	0	1	1	0
gln-L(m) -> glu-L(m)	100	1	0	0.902439	0	1	0	1	0	0	1	0.656716	1	1	1	1	1	0	1	1	0	1	0	1	1	1	0	1	0	1	0	0.902439	0	1	0	1	0	0	1	0.656716	1	1	1	1	1	0	1	1	0
glu5sa(c) -> pro-L(c)	100	0	0	0	0	0	0	0	0	0.75	0	0	0.9	0	0	0.9	0.9	0	0.888889	0	0	0	0	0	0	0	0	0	0	0	0	0	0	0	0	0	0	0.75	0	0	0.9	0	0	0.9	0.9	0	0.888889	0	0
glu-L(c) -> 4abut(c)	100	0	1	0	1	1	0.261421	1	1	1	1	1	0	1	1	1	0	1	0	0	1	1	1	0	0	0	0	0	0	0	1	0	1	1	0.261421	1	1	1	1	1	0	1	1	1	0	1	0	0	1
glu-L(c) -> gln-L(c)	100	0.957447	0.955556	0.953488	0.957447	0.957447	0.346801	0.957447	0.957447	0.882353	0.957447	0.5	0.957447	0.957447	0.957447	0.957447	0.5	0.957447	0.957447	0.957447	0.866667	0.957447	0.957447	0	0	0.957447	0	0.955556	0	0.957447	0.955556	0.953488	0.957447	0.957447	0.346801	0.957447	0.957447	0.882353	0.957447	0.5	0.957447	0.957447	0.957447	0.957447	0.5	0.957447	0.957447	0.957447	0.866667
glu-L -> pro-L	100	0	0	0	0	0	0.426312	0	0	0.5	0	0	0.8	0	0	0.8	0.8	0	0	0	0	0	0	0.777778	0.777778	0.777778	0	0	0	0	0	0	0	0	0.426312	0	0	0.5	0	0	0.8	0	0	0.8	0.8	0	0	0	0
glu-L(m) -> akg(m)	100	1	1	1	1	1	0.975	1	1	0.25	1	0.8375	1	1	1	1	1	1	1	1	0	1	1	1	1	1	0	1	0	1	1	1	1	1	0.975	1	1	0.25	1	0.8375	1	1	1	1	1	1	1	1	0
gluside_hs(g) -> galgluside_hs(g)	100	0.48	0	0	0	0.354303	0	0.764706	0.477612	0	0	0	0	0.484848	0	0.484375	0	0	0.477612	0	0	0	0	0	0	0	0	0	0	0.48	0	0	0	0.354303	0	0.764706	0.477612	0	0	0	0	0.484848	0	0.484375	0	0	0.477612	0	0
glx(m) -> glyclt(m)	100	0	0	0	0	0.666667	0	0.119048	0	0	0	0	0	0	0.666667	0	0	0	0	0	0	0.666667	0	0	0	0	0	0	0	0	0	0	0	0.666667	0	0.119048	0	0	0	0	0	0	0.666667	0	0	0	0	0	0
gly(c) -> ser-L(c) -> pyr(c), 1	100	0	0	0	0	0.5	0	0.5	0	0	0	0.259259	0	0	0.5	0	0	0	0.5	0	0	0.5	0.5	0	0.5	0	0.5	0.5	0	0	0	0	0	0.5	0	0.5	0	0	0	0.259259	0	0	0.5	0	0	0	0.5	0	0
gly(c) -> ser-L(c) -> pyr(c), 2	100	0	1	0	0	0	0	0.435484	0.653846	0.4	0	0.54	1	1	1	0	1	1	0	0.485714	0	1	0	1	0	0	0	0	0	0	1	0	0	0	0	0.435484	0.653846	0.4	0	0.54	1	1	1	0	1	1	0	0.485714	0
glyc(c) -> glc-D(c)	100	0.5	0.5	0.5	0.5	0.5	0.5	0.5	0	0	0.5	0.5	0.5	0.5	0.5	0.5	0.5	0.5	0.5	0.5	0.466431	0.5	0	0	0	0	0	0	0.228571	0.5	0.5	0.5	0.5	0.5	0.5	0.5	0	0	0.5	0.5	0.5	0.5	0.5	0.5	0.5	0.5	0.5	0.5	0.466431
glyc(c) + Rtotal(c) + Rtotal2(c) -> dag_hs(c)	100	0.787234	0.767442	0.72093	0	0	0.339934	0.744681	0	0	0.787234	0.672727	0	0.787234	0	0.777778	0.660377	0.72973	0.698113	0	0	0.698113	0	0	0	0	0	0	0	0.787234	0.767442	0.72093	0	0	0.339934	0.744681	0	0	0.787234	0.672727	0	0.787234	0	0.777778	0.660377	0.72973	0.698113	0	0
glyc(c) + Rtotal(c) -> tag_hs(c) (with RPMI medium)	0	0	0	0	0	0	0	0	0	0	0	0	0.3	0	0	0	0	0	0	0	0	0	0	0	0	0	0	0	0	0	0	0	0	0	0	0	0	0	0	0	0.3	0	0	0	0	0	0	0	0
glyclt(c) -> gly(c)	100	0	0	0	0	0.666667	0	0	0.5	0	0	0	0	0.5	0.64	0	0	0	0	0	0	0.653846	0	0	0	0	0	0	0	0	0	0	0	0.666667	0	0	0.5	0	0	0	0	0.5	0.64	0	0	0	0	0	0
glygn2(c) -> glc-D(c)	100	10.9118	10.88	0	0	10.9118	0	0	10.9118	0	10.9118	10.9118	0	3	10.9118	3	10.9118	0	10.9118	10.9118	10.88	10.9118	0	10.9118	10.9118	10.9118	10.88	10.88	10.0571	10.9118	10.88	0	0	10.9118	0	0	10.9118	0	10.9118	10.9118	0	3	10.9118	3	10.9118	0	10.9118	10.9118	10.88
glygn2(e) -> glc-D(e) - via AMY2e	1	0	0	0	0	0	0	0	0	0	0	0	0	0	0	0	0	0	0	0	0	0	0	0	0	0	0	0	0	0	0	0	0	0	0	0	0	0	0	0	0	0	0	0	0	0	0	0	0
glx(c) -> oxa(c)	100	0	0	0	0	0	0	1	1	0	0	0	0	1	0	0	1	0	0	0	1	0	0	0	0	0	0	0	0	0	0	0	0	0	0	1	1	0	0	0	0	1	0	0	1	0	0	0	1
ha[l] -> acgam[l] + glcur[l]	100	0	0	0	0	2	0	2	2	0	2	2	0	0	2.98167	2.97143	2	0	2.95	2.92889	2.8948	2.95	2	2	2	2	2	0	0	0	0	0	0	2	0	2	2	0	2	2	0	0	2.98167	2.97143	2	0	2.95	2.92889	2.8948
his-L(c) -> glu-L(c)	100	0	0	0.811475	0.8125	1	0	1.0431	0	0	0	0.462687	1.10638	1.11111	1.09333	1	0	0	0	1	0	0	0	0	0	0	0	0	0	0	0	0.811475	0.8125	1	0	1.0431	0	0	0	0.462687	1.10638	1.11111	1.09333	1	0	0	0	1	0
his-L(c) -> hista(c)	2	1	0	1	1	1	0	1	1	0	0	1	1	1	0	1	1	0	1	1	0	1	1	0	0	0	0	0	0	1	0	1	1	1	0	1	1	0	0	1	1	1	0	1	1	0	1	1	0
hista(c) -> 3mlda(c) (with RPMI medium)	100	0	0	0	2	0	0	2	0	0	0	3	0	0	0	0	0	0	0	0	0	0	0	0	0	0	0	0	0	0	0	0	2	0	0	2	0	0	0	3	0	0	0	0	0	0	0	0	0
hista(c) -> im4ac(c)	100	1	0	0	0	0	0	1	0	0	0	0	0	0	0	1	0	0	0	1	0	0	0	0	0	0	0	0	0	1	0	0	0	0	0	1	0	0	0	0	0	0	0	1	0	0	0	1	0
hmgcoa(x) -> chsterol(r)	100	0	0.255261	0	0	0	0	0.25427	0	0	0	0.232944	0	0.264905	0	0	0	0	0	0	0	0	0	0	0	0	0	0	0	0	0.255261	0	0	0	0	0.25427	0	0	0	0.232944	0	0.264905	0	0	0	0	0	0	0
hmgcoa(x) -> frdp(x)	100	0.518519	0.518519	0	0	0	0	0	0	0	0	0	0	0.551075	0	0	0	0	0	0	0	0	0	0	0	0	0	0	0	0.518519	0.518519	0	0	0	0	0	0	0	0	0	0	0.551075	0	0	0	0	0	0	0
hmgcoa(x) -> xoldiolone(r)	100	0	0	0	0	0	0	0.251716	0	0	0	0	0	0.26224	0	0	0	0	0	0	0	0	0	0	0	0	0	0	0	0	0	0	0	0	0	0.251716	0	0	0	0	0	0.26224	0	0	0	0	0	0	0
hmgcoa(x) -> xoltriol(c)	100	0	0	0	0	0	0	0.246759	0	0	0	0	0	0.257068	0	0	0	0	0	0	0	0	0	0	0	0	0	0	0	0	0	0	0	0	0	0.246759	0	0	0	0	0	0.257068	0	0	0	0	0	0	0
hpyr(c) -> 2pg(c)	100	0	0	0	0	0	0	0.8	0	0.785847	0	0	0.740741	0.8	0	0	0	0	0	0	0	0.790698	0	0	0	0	0	0	0	0	0	0	0	0	0	0.8	0	0.785847	0	0	0.740741	0.8	0	0	0	0	0	0	0
hpyr(c) -> glyclt(c)	100	0	0	0	0	1	0	1	0	1	0	0	0	0	1	0	1	0	0	0	1	1	0	0	0	0	0	0	0	0	0	0	0	1	0	1	0	1	0	0	0	0	1	0	1	0	0	0	1
hpyr(c) -> glyc-S(c)	100	0	0	0	0	0	0	0	0	0	0	0	0	0	0	0	0	0	0	0	0	0	0	0.857143	0	0	0	0	0	0	0	0	0	0	0	0	0	0	0	0	0	0	0	0	0	0	0	0	0
hspg(l) -> gal(l) + glcur(l) + xyl-D(l)	72.5714	1	0	0	0	0	0	2.32009	0	0	0	0	0	0	0	0	2.57126	0	2.54617	0	0	2.13885	0	0	0	0	0	0	0	1	0	0	0	0	0	2.32009	0	0	0	0	0	0	0	0	2.57126	0	2.54617	0	0
hyptaur(c) -> taur(x)	100	1	1	1	0	0	0	0	0	0	0	1	0	1	1	1	1	0	0	0	0	0	0	0	0	0	0	0	0	1	1	1	0	0	0	0	0	0	0	1	0	1	1	1	1	0	0	0	0
ile-L(c) -> accoa(c)	100	0	0	0	0	0	0	0	0	0	0	0	1	1	0	0	0	0	0	0	0	0	0	0	0	0	0	0	0	0	0	0	0	0	0	0	0	0	0	0	1	1	0	0	0	0	0	0	0
inost(c) -> pail_hs(c) (with RPMI medium)	100	0	0	0	0	0	0	4.6872e-06	0	0	0	0	0.428571	0	0	1.07398e-06	0	4.48895e-06	0	4.68719e-06	0	0	0	0	0	0	0	0	0	0	0	0	0	0	0	4.6872e-06	0	0	0	0	0.428571	0	0	1.07398e-06	0	4.48895e-06	0	4.68719e-06	0
inost(c) -> pail45p_hs(c) (with RPMI medium)	100	0	0	0	0	0	0	2.83355e-06	0	0	1.23613e-06	4.68715e-06	0	0	0	0	0	4.68715e-06	0	0	0	0	0	0	0	0	0	0	0	0	0	0	0	0	0	2.83355e-06	0	0	1.23613e-06	4.68715e-06	0	0	0	0	0	4.68715e-06	0	0	0
inost(c) -> pail4p_hs(c) (with RPMI medium)	100	0	0	0	0	4.68717e-06	0	0	0	0	0	0	0	0	0	0	4.68717e-06	0	0	4.68717e-06	0	0	0	0	0	0	0	0	0	0	0	0	0	4.68717e-06	0	0	0	0	0	0	0	0	0	0	4.68717e-06	0	0	4.68717e-06	0
inost(c) -> xu5p-D(c)	100	0	0	0	0	0	0	0	0	0	0	0	0	0	0	0.962733	0	0	0	0	0	0	0	0	0	0	0	0	0	0	0	0	0	0	0	0	0	0	0	0	0	0	0	0.962733	0	0	0	0	0
ipdp(x) -> sql(r)	100	0.277778	0.277778	0.277778	0.277778	0.277778	0	0	0	0	0	0	0.277778	0	0	0.277778	0	0.277778	0	0	0	0	0	0	0	0	0	0	0	0.277778	0.277778	0.277778	0.277778	0.277778	0	0	0	0	0	0	0.277778	0	0	0.277778	0	0.277778	0	0	0
itacon(m) -> pyr(m)	0	0	0	0	0	0	0	0	0	0	0	0	0	0	0	0	0	0	0	0	0	0	0	0	0	0	0	0	0	0	0	0	0	0	0	0	0	0	0	0	0	0	0	0	0	0	0	0	0
ksi[l] -> man[l] + acgam[l] (with RPMI medium)	100	0	0	0	0	0	0	0	0	0	0	0	0	0	0	0	0	0	0	0	0	0	0	0	0	0	0	0	0	0	0	0	0	0	0	0	0	0	0	0	0	0	0	0	0	0	0	0	0
ksii_core2(l) -> Ser/Thr(l)	1	0	0	0	0	0	0	1	0.5	0	0	0	0	1	0	0	0	0	0	0	0	0	0	0	0	0	0	0	0	0	0	0	0	0	0	1	0.5	0	0	0	0	1	0	0	0	0	0	0	0
ksii_core4(l) -> Ser/Thr(l)	1	0	0	0	0	0	0	1	0	0	0	0	0	1	0	0	0	0	0	0	0	0	0	0	0	0	0	0	0	0	0	0	0	0	0	1	0	0	0	0	0	1	0	0	0	0	0	0	0
l2fn2m2masn(g) -> ksi(g) (with RPMI medium)	0	0	0	0	0	0	0	0	0	0	0	0	0	0	0	0	0	0	0	0	0	0	0	0	0	0	0	0	0	0	0	0	0	0	0	0	0	0	0	0	0	0	0	0	0	0	0	0	0
lac-L(c) -> glc-D(c)	100	0.441176	0.436364	0.441176	0.441176	0.428571	0	0.436364	0.428571	0	0.441176	0.441176	0.428571	0.454545	0.428571	0.453125	0.428571	0.441176	0.428571	0.441176	0.424028	0.428571	0	0	0.428571	0	0.424028	0	0	0.441176	0.436364	0.441176	0.441176	0.428571	0	0.436364	0.428571	0	0.441176	0.441176	0.428571	0.454545	0.428571	0.453125	0.428571	0.441176	0.428571	0.441176	0.424028
Lcyst(c) -> taur(x)	100	0	0	0	0	0	0	0	0	0	0	1	0	0	1	0	1	0	0	0	0	0	0	0	0	0	0	0	0	0	0	0	0	0	0	0	0	0	0	1	0	0	1	0	1	0	0	0	0
leu-L(c) -> accoa(c)	100	0	0	0	0	0	0	0	0	0	0	0	1	1	0	0	0	0	0	0	0	0	0	0	0	0	0	0	0	0	0	0	0	0	0	0	0	0	0	0	1	1	0	0	0	0	0	0	0
lys-L[c] -> accoa[m] (via saccrp-L pathway)	100	0	0	0	0	0	0	0	0	0	0	0	0	1	0	0	0	0	0	0	0	0	0	0	0	0	0	0	0	0	0	0	0	0	0	0	0	0	0	0	0	1	0	0	0	0	0	0	0
lys-L[x] -> aacoa[m] (via Lpipecol pathway)	100	0	0	0	0	0	0	0	0	0	0	0	0	0	0	0	0	0	0	0	0	0	0	0	0	0	0	0	0	0	0	0	0	0	0	0	0	0	0	0	0	0	0	0	0	0	0	0	0
m8masn(r) -> nm4masn(g)	0	0	0	0	0	0	0	0	0	0	0	0	0	0	0	0	0	0	0	0	0	0	0	0	0	0	0	0	0	0	0	0	0	0	0	0	0	0	0	0	0	0	0	0	0	0	0	0	0
man(c) -> gdpmann(c)	100	0	0	0.347197	0	0.0346821	0	0.387097	0	0	0.352941	0	0	0.352941	0	0.257618	0	0	0	0.352941	0	0.387097	0.387097	0	0	0	0	0	0	0	0	0.347197	0	0.0346821	0	0.387097	0	0	0.352941	0	0	0.352941	0	0.257618	0	0	0	0.352941	0
man6p(c) -> kdn(c) - via ACNAM9PL2	1000	0	0	0.666667	0	0	0	0.666667	0	0	0	0	0	0	0	0	0.666667	0	0	0.666667	0	0	0	0.666667	0	0.666667	0	0.666667	0	0	0	0.666667	0	0	0	0.666667	0	0	0	0	0	0	0	0	0.666667	0	0	0.666667	0
mescon(m) -> pyr(m)	0	0	0	0	0	0	0	0	0	0	0	0	0	0	0	0	0	0	0	0	0	0	0	0	0	0	0	0	0	0	0	0	0	0	0	0	0	0	0	0	0	0	0	0	0	0	0	0	0
met-L(c) -> cys-L(c)	100	0	0	0	0	0	0	0	0	0	0	0	0.5	0.5	0	0	0	0	0	0	0	0	0	0	0	0	0	0	0	0	0	0	0	0	0	0	0	0	0	0	0.5	0.5	0	0	0	0	0	0	0
mi145p(c) -> inost(c)	100	0	0	0	0	0	0	0	0	0	0	0	0	1	0	1	0	0	0	0	0	0	0	0	0	0	0	0	1	0	0	0	0	0	0	0	0	0	0	0	0	1	0	1	0	0	0	0	0
msa(m) -> ala-B(m)	100	0	0	0	0.8	0.8	0	0.78125	0.8	0.78125	0.8	0	0	0.8	0.8	0	0	0	0.8	0	0	0	0.8	0	0	0	0	0	0	0	0	0	0.8	0.8	0	0.78125	0.8	0.78125	0.8	0	0	0.8	0.8	0	0	0	0.8	0	0
mthgxl(c) -> 12ppd-S(c)	100	0.740741	0	0	0	0	0	0.740741	0.5	0.714286	0	0	0	0	0	0	0.740741	0	0.5	0.732558	0	0	0	0	0	0	0.735294	0	0	0.740741	0	0	0	0	0	0.740741	0.5	0.714286	0	0	0	0	0	0	0.740741	0	0.5	0.732558	0
mthgxl(c) -> lac-D(c)	100	1	1	1	0	1	0	1	1	1	1	1	1	1	1	1	1	1	1	1	0	1	1	1	1	1	1	1	1	1	1	1	0	1	0	1	1	1	1	1	1	1	1	1	1	1	1	1	0
n2m2nmasn[l] -> man[l] + acgam[l] (with RPMI medium)	100	0	0	0	0	0	0	0	0	0	0	0	0	0	0	0	0	0	0	0	0	0	0	0	0	0	0	0	0	0	0	0	0	0	0	0	0	0	0	0	0	0	0	0	0	0	0	0	0
nm4masn(g) -> l2fn2m2masn(g) (with RPMI medium)	0	0	0	0	0	0	0	0	0	0	0	0	0	0	0	0	0	0	0	0	0	0	0	0	0	0	0	0	0	0	0	0	0	0	0	0	0	0	0	0	0	0	0	0	0	0	0	0	0
nm4masn(g) -> n2m2nmasn(g) (with RPMI medium)	0	0	0	0	0	0	0	0	0	0	0	0	0	0	0	0	0	0	0	0	0	0	0	0	0	0	0	0	0	0	0	0	0	0	0	0	0	0	0	0	0	0	0	0	0	0	0	0	0
nm4masn(g) -> s2l2fn2m2masn(g) (with RPMI medium)	0	0	0	0	0	0	0	0	0	0	0	0	0	0	0	0	0	0	0	0	0	0	0	0	0	0	0	0	0	0	0	0	0	0	0	0	0	0	0	0	0	0	0	0	0	0	0	0	0
o2- -> h2o2 -> o2 + h2o, 1	100	0.5	0.5	0.25	0.25	0.25	0	0.5	0.25	0	0.25	0.25	0.25	0.25	0.5	0.5	0.5	0	0.5	0.25	0.25	0.25	0.25	0	0	0.25	0.25	0.25	0	0.5	0.5	0.25	0.25	0.25	0	0.5	0.25	0	0.25	0.25	0.25	0.25	0.5	0.5	0.5	0	0.5	0.25	0.25
o2- -> h2o2 -> o2 + h2o, 2	100	98	98	0	0	0	1	100	0	0	0	0	0	0	100	100	100	0	98	0	0	0	0	0	0	0	0	0	0	98	98	0	0	0	1	100	0	0	0	0	0	0	100	100	100	0	98	0	0
orn(c) -> nh4(c)	100	0	0	2	2	2	2	2	0	0	1	2	2	2	2	2	0	0	2	0	0	2	2	0	0	0	0	0	0	0	0	2	2	2	2	2	0	0	1	2	2	2	2	2	0	0	2	0	0
orn(c) -> ptrc(c)	100	1	1	1	1	1	0.679487	1	0	1	0	0	1	1	1	1	1	0	1	1	1	1	1	0	0	0	1	0	1	1	1	1	1	1	0.679487	1	0	1	0	0	1	1	1	1	1	0	1	1	1
orn(c) -> spmd(c)	100	0	0	0.375	0	0	0.313069	0	0	0	0	0	0	0.466535	0.45974	0	0	0	0	0	0	0	0	0	0	0	0	0	0	0	0	0.375	0	0	0.313069	0	0	0	0	0	0	0.466535	0.45974	0	0	0	0	0	0
orn(c) -> sprm(c)	100	0	0	0	0	0	0.20339	0	0	0	0	0	0	0.304236	0.298482	0	0	0	0	0	0	0	0	0	0	0	0	0	0	0	0	0	0	0	0.20339	0	0	0	0	0	0	0.304236	0.298482	0	0	0	0	0	0
pail_hs(c) -> gpi_prot_hs(r) (with RMPI medium)	0	0	0	0	0	0	0	0	0	0	0	0	0	0	0	0	0	0	0	0	0	0	0	0	0	0	0	0	0	0	0	0	0	0	0	0	0	0	0	0	0	0	0	0	0	0	0	0	0
pail45p(c) -> mi145p(c)	100	1	1.5	1	1.48611	1	0	1.5	0	1	1.4777	1.48684	0	1.5	1	1.5	1.44595	1.5	1.5	0	1	1.5	1	1	1	1	1.36486	1	1	1	1.5	1	1.48611	1	0	1.5	0	1	1.4777	1.48684	0	1.5	1	1.5	1.44595	1.5	1.5	0	1
phe-L(c) -> pac(c)	100	1	0	1	1	1	0	1	1	0	0	0.616667	1	1	1	1	1	1	1	1	0	1	1	0	0	0	0	0	0	1	0	1	1	1	0	1	1	0	0	0.616667	1	1	1	1	1	1	1	1	0
phe-L(c) -> pacald(c)	100	0	0	0	0	0	0	1	0	0	0	0	0	0.923077	0	0	0	0	0	0.5	0	0	0	0	0	0	0	0	0	0	0	0	0	0	0	1	0	0	0	0	0	0.923077	0	0	0	0	0	0.5	0
phe-L(c) -> peamn(c)	100	0	0	1	0	0	0	1	0	0	0	0	0	0	0	0	0	0	0	0	0	0	0	0	0	0	0	0	1	0	0	1	0	0	0	1	0	0	0	0	0	0	0	0	0	0	0	0	0
phe-L(c) -> phaccoa(c)	2	0	0	0	0	0	0	0	0	0	0	0	0	0.971496	0	0	0	0	0	0	0	0	0	0	0	0	0	0	0	0	0	0	0	0	0	0	0	0	0	0	0	0.971496	0	0	0	0	0	0	0
phe-L(c) -> pheacgln(c)	2	0	0	0	0	0	0	0	0	0	0	0	0	0.54902	0	0	0	0	0	0	0	0	0	0	0	0	0	0	0	0	0	0	0	0	0	0	0	0	0	0	0	0.54902	0	0	0	0	0	0	0
phe-L(c) -> phpyr(c)	2	1	0	1	1	1	0	1	1	0	1	0.74	0	1	1	1	1	0	1	1	0	1	1	1	1	1	0	1	0	1	0	1	1	1	0	1	1	0	1	0.74	0	1	1	1	1	0	1	1	0
phe-L(c) -> tyr-L(c)	100	0	0	0	0	0	0	0	0	0	0	0.784615	0.847458	0.923077	0.5	0	0	0	0	0.5	0	0	0	0	0	0	0	0	0	0	0	0	0	0	0	0	0	0	0	0.784615	0.847458	0.923077	0.5	0	0	0	0	0.5	0
pheme(c) -> bilirub(c)	71.3182	0.0833333	1	1.09524	0	1.00985	0.545455	1.09524	0.136364	0.136	0.140496	1	1.09524	0	1.09524	0.137931	1	0	0.140496	1.09524	0	1.09524	1.09524	0	0	0	0	1	1	0.0833333	1	1.09524	0	1.00985	0.545455	1.09524	0.136364	0.136	0.140496	1	1.09524	0	1.09524	0.137931	1	0	0.140496	1.09524	0
phytcoa(x) -> dmnoncoa(m)	1	0	0	1	1	0	0	1	0	0	0	0	0	0	0	0	0	0	0	0	0	0	0	0	0	0	0	0	0	0	0	1	1	0	0	1	0	0	0	0	0	0	0	0	0	0	0	0	0
pmtcoa(c) -> crmp_hs(c) (with RPMI medium)	100	0	0	0	0	0	0	0	0	0	0	0	0	0	0	0	9.37434e-06	0	0	0	0	0	0	0	0	0	0	0	0	0	0	0	0	0	0	0	0	0	0	0	0	0	0	0	9.37434e-06	0	0	0	0
pmtcoa(c) -> sphmyln_hs(c) (with RPMI medium)	100	0	0	0	0	0	0	0	0	0	0	0	0.6	0	0	1.22732e-06	0	0	0	0	0	1.23601e-06	2.74685e-06	0	0	0	0	0	0	0	0	0	0	0	0	0	0	0	0	0	0.6	0	0	1.22732e-06	0	0	0	0	0
ppcoa(m) -> succoa(m)	100	0.25	0.25	0	0	0	0	0.625	0	0	0	0.60828	0	0.625	0	0	0	0	0	0	0	0	0	0	0	0	0	0	0	0.25	0.25	0	0	0	0	0.625	0	0	0	0.60828	0	0.625	0	0	0	0	0	0	0
pro-L(c) -> glu-L(c)	200	1	0	0	0	1	0	1	0	1	0	1	1	1	1	0	0	1	1	0	1	1	1	0	0	0	0	0	0	1	0	0	0	1	0	1	0	1	0	1	1	1	1	0	0	1	1	0	1
ptrc(c) -> ala-B(c)	100	0	0	0	0	1	0	0.713115	0	0	0	0	0	0	1	0	0	0	0	0	0	0	1	0	0	0	0	0	0	0	0	0	0	1	0	0.713115	0	0	0	0	0	0	1	0	0	0	0	0	0
ptrc(c) -> spmd(c)	100	0	0	0	0	0	0.375	0	0	0	0	0	0	0	0.428571	0	0	0	0	0	0	0	0	0	0	0	0	0	0	0	0	0	0	0	0.375	0	0	0	0	0	0	0	0.428571	0	0	0	0	0	0
pyr -> fad[m] + h[m] (with RPMI medium)	1	1	1	1	1	1	1	1	1	1	1	1	1	1	1	1	1	1	1	1	1	1	1	1	1	1	1	1	0	1	1	1	1	1	1	1	1	1	1	1	1	1	1	1	1	1	1	1	1
pyr(c) -> lac-D(c)	100	0.825	0.825	0.825	0	0.82	0	0.825	0.82	0.8	0.81746	0.825	0.82	0.825	0.82	0.735294	0.825	0.825	0.82	0.81746	0	0.82	0.825	0.8	0.82	0.8	0.82	0.8	0	0.825	0.825	0.825	0	0.82	0	0.825	0.82	0.8	0.81746	0.825	0.82	0.825	0.82	0.735294	0.825	0.825	0.82	0.81746	0
pyr -> nad[m] + h[m] (with RPMI medium)	100	0	0	0	0	0	0	0	0	0	0	0	0	0	0	0	0	0	0	0	0	0	0	0	0	0	0	0	0	0	0	0	0	0	0	0	0	0	0	0	0	0	0	0	0	0	0	0	0
pyr[c] -> accoa[m] + co2(c) + nadh[m]	100	0	0	0	0	0	0	0	0	0	0	0	0	0	0	0	0	0	0	0	0	0	0	0	0	0	0	0	0	0	0	0	0	0	0	0	0	0	0	0	0	0	0	0	0	0	0	0	0
pyr(c) -> ala-L(c), 1	200	0.825	0	0.78125	0.825	0.82	0	0.78125	0.82	0.78125	0.81746	0	0.82	0.825	0.82	0.815385	0	0.78125	0.82	0.81746	0	0.82	0.825	0.8	0.82	0.8	0	0	0	0.825	0	0.78125	0.825	0.82	0	0.78125	0.82	0.78125	0.81746	0	0.82	0.825	0.82	0.815385	0	0.78125	0.82	0.81746	0
pyr(c) -> ala-L(c), 2	100	1	2	1	1	1	0.96	0	1	0	1	0.74	1	1	1	1	1	0	1	1	0	1	1	1	1	1	0	0	0	1	2	1	1	1	0.96	0	1	0	1	0.74	1	1	1	1	1	0	1	1	0
s2l2fn2m2masn(l) -> man[l] + acgam[l] (with RPMI medium)	3	0	0	0	0	0	0	0	0	0	0	0	0	0	0	0	0	0	0	0	0	0	0	0	0	0	0	0	0	0	0	0	0	0	0	0	0	0	0	0	0	0	0	0	0	0	0	0	0
Ser/Thr[g] + udpacgal[g] -> core2[g] - via GALNTg and DM_core4[g] (with RPMI medium)	0	0	0	0	0	0	0	0	0	0	0	0	0	0	0	0	0	0	0	0	0	0	0	0	0	0	0	0	0	0	0	0	0	0	0	0	0	0	0	0	0	0	0	0	0	0	0	0	0
Ser/Thr[g] + udpacgal[g] -> core4[g] - via GALNTg and DM_core4[g] (with RPMI medium)	0	0	0	0	0	0	0	0	0	0	0	0	0	0	0	0	0	0	0	0	0	0	0	0	0	0	0	0	0	0	0	0	0	0	0	0	0	0	0	0	0	0	0	0	0	0	0	0	0
Ser/Thr[g] + udpacgal[g] -> Tn_antigen[g] - via GALNTg (with RPMI medium)	0	0	0	0	0	0	0	0	0	0	0	0	0	0	0	0	0	0	0	0	0	0	0	0	0	0	0	0	0	0	0	0	0	0	0	0	0	0	0	0	0	0	0	0	0	0	0	0	0
Ser/Thr[g] + udpacgal[g] -> sTn_antigen[g] - via GALNTg and DM_sTn_antigen(g) (with RPMI medium)	0	0	0	0	0	0	0	0	0	0	0	0	0	0	0	0	0	0	0	0	0	0	0	0	0	0	0	0	0	0	0	0	0	0	0	0	0	0	0	0	0	0	0	0	0	0	0	0	0
Ser-Gly/Ala-X-Gly[r] -> cs_pre[g]	100	0	0.181818	0	0	0.179231	0	0.18251	0.179231	0	0	0	0	0	0.135593	0.180233	0	0	0.180791	0	0	0	0	0	0	0	0	0	0	0	0.181818	0	0	0.179231	0	0.18251	0.179231	0	0	0	0	0	0.135593	0.180233	0	0	0.180791	0	0
Ser-Gly/Ala-X-Gly[r] -> cspg_a[g]	71.5714	0	0	0	0	0.122632	0	0	0	0	0	0	0	0	0.0996885	0.121094	0	0	0.121673	0	0	0	0	0	0	0	0	0	0	0	0	0	0	0.122632	0	0	0	0	0	0	0	0	0.0996885	0.121094	0	0	0.121673	0	0
Ser-Gly/Ala-X-Gly[r] -> cspg_c[g]	71.5714	0	0.123077	0	0	0.122632	0	0.123077	0	0	0	0	0	0	0.0996885	0	0	0	0	0	0	0	0	0	0	0	0	0	0	0	0.123077	0	0	0.122632	0	0.123077	0	0	0	0	0	0	0.0996885	0	0	0	0	0	0
Ser-Gly/Ala-X-Gly[r] -> cspg_d[g]	60	0	0.120301	0	0	0	0	0	0.120301	0	0	0	0	0	0	0.118321	0	0	0.118959	0	0	0	0	0	0	0	0	0	0	0	0.120301	0	0	0	0	0	0.120301	0	0	0	0	0	0	0.118321	0	0	0.118959	0	0
Ser-Gly/Ala-X-Gly[r] -> cspg_e[g]	50	0	0	0	0	0	0	0.118959	0.118959	0	0	0	0	0	0	0	0	0	0	0	0	0	0	0	0	0	0	0	0	0	0	0	0	0	0	0.118959	0.118959	0	0	0	0	0	0	0	0	0	0	0	0
Ser-Gly/Ala-X-Gly[r] -> hspg[g]	25	0	0.0662526	0	0	0.0662526	0	0.0662526	0.0662526	0	0	0	0	0	0.0662526	0.0610236	0	0	0.0659794	0	0.0645161	0	0	0	0	0	0	0	0	0	0.0662526	0	0	0.0662526	0	0.0662526	0.0662526	0	0	0	0	0	0.0662526	0.0610236	0	0	0.0659794	0	0.0645161
Ser-Gly/Ala-X-Gly[r] -> cspg_b[g]	66.8	0	0	0	0	0	0	0	0.121673	0	0	0	0	0	0	0	0	0	0	0	0	0	0	0	0	0	0	0	0	0	0	0	0	0	0	0	0.121673	0	0	0	0	0	0	0	0	0	0	0	0
ser-L(c) -> cys-L(c)	100	0	0	0	0	0	0	0	0	0	0	0	0	0	0	0	0	0	0	0	0	0	0	0	0	0	0	0	0	0	0	0	0	0	0	0	0	0	0	0	0	0	0	0	0	0	0	0	0
so4(c) -> paps(c)	100	0	0	0.48731	0	0.0359281	0	0.57485	0	0	0.527473	0	0.545469	0	0	0.333932	0	0	0	0.527473	0	0.607595	0.607595	0	0	0	0	0	0	0	0	0.48731	0	0.0359281	0	0.57485	0	0	0.527473	0	0.545469	0	0	0.333932	0	0	0	0.527473	0
spmd(c) -> sprm(c)	100	0	0	0	0	0	0	0.548043	0	0	0	0	0	0	0	0	0	0	0	0	0	0	0	0	0	0	0	0	0	0	0	0	0	0	0	0.548043	0	0	0	0	0	0	0	0	0	0	0	0	0
srtn(c) -> f5hoxkyn(c)	0	0	0	0	0	0	0	0	0	0	0	0	0	0	0	0	0	0	0	0	0	0	0	0	0	0	0	0	0	0	0	0	0	0	0	0	0	0	0	0	0	0	0	0	0	0	0	0	0
srtn(c) -> fna5moxam(c)	100	0	0	0	0	0	0	0	0	0	0	0	0	0	0	0	0	0	0	0	0	0	0	0	0	0	0	0	0	0	0	0	0	0	0	0	0	0	0	0	0	0	0	0	0	0	0	0	0
srtn(c) -> nmthsrtn(c)	0	0	0	0	0	0	0	0	0	0	0	0	0	0	0	0	0	0	0	0	0	0	0	0	0	0	0	0	0	0	0	0	0	0	0	0	0	0	0	0	0	0	0	0	0	0	0	0	0
strch1(e) -> glc-D(e) via AMY1e	1	0	0	0	0	0	0	0	0	0	0	0	0	0	0	0	0	0	0	0	0	0	0	0	0	0	0	0	0	0	0	0	0	0	0	0	0	0	0	0	0	0	0	0	0	0	0	0	0
succoa(m) -> oaa(m)	100	2.66667	2.66667	0	0	0	0	2.66667	0	0	0	2.66667	1	2.66667	0	0	0	0	0	0	0	0	0	0	1	0	0	0	0	2.66667	2.66667	0	0	0	0	2.66667	0	0	0	2.66667	1	2.66667	0	0	0	0	0	0	0
taur(x) -> tchola(x)	100	0	0	0	0	0	0	0	0	0	0	0	0	0	0	0	0	0	0	0	0	0	0	0	0	0	0	0	0	0	0	0	0	0	0	0	0	0	0	0	0	0	0	0	0	0	0	0	0
thcholstoic(x) -> gchola(x)	100	0	0	0	0	0	0	0	0	0	0	0	0	0	0	0	0	0	0	0	0	1	0	0	0	0	0	0	0	0	0	0	0	0	0	0	0	0	0	0	0	0	0	0	0	0	0	0	0
thcholstoic(x) -> tchola(x)	100	0	0	0	0	0	0	0	0	0	0	0	0	0	0	0	0	0	0	0	0	0	0	0	0	0	0	0	0	0	0	0	0	0	0	0	0	0	0	0	0	0	0	0	0	0	0	0	0
trp-L(c) -> ppcoa(c)	100	0	0	0	0	0	0	0	0	0	0	0	0	1	0	0	0	0	0	0	0	0	0	0	0	0	0	0	0	0	0	0	0	0	0	0	0	0	0	0	0	1	0	0	0	0	0	0	0
trp-L(c) -> accoa(c)	100	0	0	0	0	0	0	0	0	0	0	0	0.15	1	0	0	0	0	0	0	0	0	0	0	0	0	0	0	0	0	0	0	0	0	0	0	0	0	0	0	0.15	1	0	0	0	0	0	0	0
trp-L(c) -> anth(c)	2	0	0	0	0	1	0	0	0	0	0	1	0	1	1	0	0	0	1	0	0	0	0	0	0	0	0	0	0	0	0	0	0	1	0	0	0	0	0	1	0	1	1	0	0	0	1	0	0
trp-L(c) -> id3acald(c)	2	0	0	0	0	0	0	1	0	0	0	0	0	1	0	0	0	0	0	0	0	0	0	0	0	0	0	0	0	0	0	0	0	0	0	1	0	0	0	0	0	1	0	0	0	0	0	0	0
trp-L(c) -> kynate(c)	2	0	2	1	1	1	0	1	1	0	0	0.86	0	0	1	0	1	1	1	1	0	1	1	0	0	0	0	0	0	0	2	1	1	1	0	1	1	0	0	0.86	0	0	1	0	1	1	1	1	0
trp-L(c) -> melatn(c)	2	0	0	0	0	0	0	0	0	0	0	0	0	0	0	0	0	0	0	0	0	0	0	0	0	0	0	0	0	0	0	0	0	0	0	0	0	0	0	0	0	0	0	0	0	0	0	0	0
trp-L(c) -> Lfmkynr(c)	2	1	2	1	1	1	0	1	1	0	0	1	1	1	1	0	1	1	1	1	1	1	1	0	0	0	0	1	1	1	2	1	1	1	0	1	1	0	0	1	1	1	1	0	1	1	1	1	1
trp-L(c) -> Lkynr(c)	2	1	2	1	1	1	0	1	1	0	0	1	1	1	1	0	1	1	1	1	1	1	1	0	0	0	0	1	1	1	2	1	1	1	0	1	1	0	0	1	1	1	1	0	1	1	1	1	1
trp-L(c) -> nformanth(c)	2	0	0	0	0	0	0	0	0	0	0	0	0	1	0	0	0	0	0	0	0	0	0	0	0	0	0	0	0	0	0	0	0	0	0	0	0	0	0	0	0	1	0	0	0	0	0	0	0
srtn(c) -> 5moxact(c)	0	0	0	0	0	0	0	0	0	0	0	0	0	0	0	0	0	0	0	0	0	0	0	0	0	0	0	0	0	0	0	0	0	0	0	0	0	0	0	0	0	0	0	0	0	0	0	0	0
srtn(c) -> 6hoxmelatn(c)	100	0	0	0	0	0	0	0	0	0	0	0	0	0	0	0	0	0	0	0	0	0	0	0	0	0	0	0	0	0	0	0	0	0	0	0	0	0	0	0	0	0	0	0	0	0	0	0	0
trp-L(c) -> quln(c)	2	0	0	0	0	0	0	0	0	0	0	1	0	1	0	0	0	0.444444	0	0	0	0	0	0	0	0	0	0	0	0	0	0	0	0	0	0	0	0	0	1	0	1	0	0	0	0.444444	0	0	0
trp-L(c) -> srtn(c)	2	0	0	0	0.666667	0.24505	0	0	0	0	0	0.811321	0	0	0.867647	0	0.615385	0	0.867647	0	0.5	0	0	0	0	0	0	0	0	0	0	0	0.666667	0.24505	0	0	0	0	0	0.811321	0	0	0.867647	0	0.615385	0	0.867647	0	0.5
Tyr-ggn(c) -> glygn2(c)	81.2038	0	0	0	0	0	0	0	0	0	0	0	0	0	0	0	0	0	0	0	0	0	0	0	0	0	0	0	0	0	0	0	0	0	0	0	0	0	0	0	0	0	0	0	0	0	0	0	0
tyr-L(c) -> 34hpp(c)	100	0	0	1	1	1	0	1	1	0	0	0.783333	1	1	0	0	0	1	1	0	1	1	1	0	1	1	0	0	0	0	0	1	1	1	0	1	1	0	0	0.783333	1	1	0	0	0	1	1	0	1
tyr-L(c) -> 4hphac(c)	100	0	0	0	0	0	0	0	0	0	0	0	0	0	0	0	0	0	0	0	0	0	0	0	0	0	0	0	0	0	0	0	0	0	0	0	0	0	0	0	0	0	0	0	0	0	0	0	0
tyr-L(c) -> adrnl(c)	100	0	0	0	0	0	0	0.670103	0	0	0	0.465347	0	0.59589	0	0	0	0	0	0	0	0	0	0	0	0	0	0	0	0	0	0	0	0	0	0.670103	0	0	0	0.465347	0	0.59589	0	0	0	0	0	0	0
tyr-L(c) -> dopa(c)	100	0	0	1	1	0	0	0.925532	1	0	0	1	0.248815	1	0	0	1	0	0.8	0	0	0	0	0	0	0	0	0	1	0	0	1	1	0	0	0.925532	1	0	0	1	0.248815	1	0	0	1	0	0.8	0	0
tyr-L(c) -> fum(c) + acac(c)	100	0	0	0	0	0	0	1.9	1.84375	0	0	0.783333	1	1.77917	0	0	0	1	0	0	0	0	0	0	0	0	0	0	0	0	0	0	0	0	0	1.9	1.84375	0	0	0.783333	1	1.77917	0	0	0	1	0	0	0
tyr-L(c) -> melanin(c)	100	0	0	0	1	0	0	0	0	0	0	0	0	0	0	0	0	0	0	0	0	0	0	0	0	0	0	0	0	0	0	0	1	0	0	0	0	0	0	0	0	0	0	0	0	0	0	0	0
tyr-L(c) -> nrpphr(c)	100	0	0	0	0	0	0	0.861386	0.917431	0	0	0.822785	0	0.928571	0	0	0.8	0	0.666667	0	0	0	0	0	0	0	0	0	0	0	0	0	0	0	0	0.861386	0.917431	0	0	0.822785	0	0.928571	0	0	0.8	0	0.666667	0	0
uacgamv(c) + udpglcur(c) -> ha[e] - via HAS2	366.501	0.5	0	0.5	0.5	0	0	0	2.08333	0.5	0.5	0.5	0.5	0.981481	0	1.19231	0	0	14.5217	0.5	0	9	0.5	0.5	0.5	0.5	0	0.5	0.5	0.5	0	0.5	0.5	0	0	0	2.08333	0.5	0.5	0.5	0.5	0.981481	0	1.19231	0	0	14.5217	0.5	0
uacgam(c) -> m8masn(r)	0	0	0	0	0	0	0	0	0	0	0	0	0	0	0	0	0	0	0	0	0	0	0	0	0	0	0	0	0	0	0	0	0	0	0	0	0	0	0	0	0	0	0	0	0	0	0	0	0
udpglcur(c) -> xu5p-D(c)	100	0	0	0	0	0	0	1.1713	1.28636	0	0.837349	1	0	0	0.801205	2	1.92771	0	1.92771	0.9	0	0.927711	0.633367	0	0.801205	0	0	0	1.6	0	0	0	0	0	0	1.1713	1.28636	0	0.837349	1	0	0	0.801205	2	1.92771	0	1.92771	0.9	0
ura(c) -> ala-B(c)	100	0	0	0	0	0.8	0	0.8	0.8	0	0	0.108108	0	0.8	0	0	0	0	0	0	0	0	0.8	0	0	0	0	0	0	0	0	0	0	0.8	0	0.8	0.8	0	0	0.108108	0	0.8	0	0	0	0	0	0	0
val-L(c) -> 3aib(c)	100	0	0	0	0	0	0	0	0	1	0	1	0	1	0	1	1	0	0	1	0	1	0	0	0	0	0	0	0	0	0	0	0	0	0	0	0	1	0	1	0	1	0	1	1	0	0	1	0
val-L(c) -> succoa(m)	100	0	0	0	0	0	0	0	0	0	0	0	1	1	0	0	0	0	0	0	0	0	0	0	0	0	0	0	0	0	0	0	0	0	0	0	0	0	0	0	1	1	0	0	0	0	0	0	0
xoltriol(m) -> thcholstoic(m)	100	0	0	0.545455	0	0	0	1	0	0	0	0	0	1	0	0	0	0	0	0	0	0	0	0	0	0	0	0	0	0	0	0.545455	0	0	0	1	0	0	0	0	0	1	0	0	0	0	0	0	0
xylu-D(c) -> glyclt(c)	100	0	0	0	0	0.0462963	0	1.5	0	0	0	0	0	0	1.66667	0	2.38095	0	0	0	0	1.66667	0	0	0	0	0	0	0	0	0	0	0	0.0462963	0	1.5	0	0	0	0	0	0	1.66667	0	2.38095	0	0	0	0
glucose to lactate conversion	100	2	2	2	2	2	2	0	2	2	2	2	2	0	0	2	0	2	2	2	2	2	2	2	2	2	2	2	2	2	2	2	2	2	2	0	2	2	2	2	2	0	0	2	0	2	2	2	2
glutamine to glucose conversion - GLUNm	1000	23.5	0	7.16667	0	23.5	0	23.5	0	0.285714	23.5	12	23.5	23.5	23.5	23.5	23.5	0	23.5	23.5	0	23.5	0	1	1	23.5	0	22.5	0	23.5	0	7.16667	0	23.5	0	23.5	0	0.285714	23.5	12	23.5	23.5	23.5	23.5	23.5	0	23.5	23.5	0
glutamine to glucose conversion - ASPTAm	1000	1	1	0	0	0	0	1.54545	0	0	0	4	0	7.83333	0	0	7.83333	1	0	0	0	7.83333	0	0	0	0	0	0	0	1	1	0	0	0	0	1.54545	0	0	0	4	0	7.83333	0	0	7.83333	1	0	0	0
glutamine to glucose conversion - FUM	1000	1000	512.25	1000	1000	1000	0	1000	0	0	1000	1000	1000	1000	0	1000	0	1000	0	1000	1000	0	0	1000	1000	1000	1000	1000	0	1000	512.25	1000	1000	1000	0	1000	0	0	1000	1000	1000	1000	0	1000	0	1000	0	1000	1000
glutamine to glucose conversion - MDH	1000	1000	1000	1000	1000	1000	0	1000	1000	1000	0	1000	1000	23.5	1000	1000	1000	1000	23.5	1000	1000	1000	1000	0	0	0	0	0	0	1000	1000	1000	1000	1000	0	1000	1000	1000	0	1000	1000	23.5	1000	1000	1000	1000	23.5	1000	1000
glutamine to glucose conversion - G6PPer	1000	0	0	0	0	0	0	0	0	0	0	0	0	22.5	0	22.5	0	0	0	3.1789	0	0	0	0	0	0	0	0	0	0	0	0	0	0	0	0	0	0	0	0	0	22.5	0	22.5	0	0	0	3.1789	0
glutamine to proline conversion - P5CRm	1000	8	8	8	8	8	0	8	8	2	8	5	8	0	8	8	8	7	8	8	1	8	8	0	0	0	0	0	0	8	8	8	8	8	0	8	8	2	8	5	8	0	8	8	8	7	8	8	1
glutamine to proline conversion - P5CRxm	1000	0	8	0	0	8	0	0	0	0	8	0	0	0	0	8	8	7	0	8	1	8	8	0	0	0	0	0	0	0	8	0	0	8	0	0	0	0	8	0	0	0	0	8	8	7	0	8	1
glutamine to ornithine conversion - ORNTArm	100	0	0	0	0	0	0	0	0	0	0	0	0	0	0	0	0	0	0	0	0	0	0	0	0	0	0	0	0	0	0	0	0	0	0	0	0	0	0	0	0	0	0	0	0	0	0	0	0
glutamine to citrulline converion - OCBTm	888.057	0	0	0	0	0	0	4.08333	0	0	0	0	0.762712	5.625	0	0	0	0	0	0	0	0	0	0	0	0	0	0	0	0	0	0	0	0	0	4.08333	0	0	0	0	0.762712	5.625	0	0	0	0	0	0	0
glutamine to lactate - LDH_L	1000	1000	1000	1000	1000	1000	0	9.44	1000	1000	1000	1000	0	1000	1000	1000	1000	1000	6.42857	6.42857	1000	1000	1000	10.8	0	0	0	1000	0	1000	1000	1000	1000	1000	0	9.44	1000	1000	1000	1000	0	1000	1000	1000	1000	1000	6.42857	6.42857	1000
glutamine to aspartate - ASPTA	1000	1000	1000	1000	0	11.25	0	1000	0	0	0	999.647	1000	1000	0	0	11.25	0	509.841	0	0	1000	0	0	0	0	0	-1	0	1000	1000	1000	0	11.25	0	1000	0	0	0	999.647	1000	1000	0	0	11.25	0	509.841	0	0
glutamine to co2 - AKGDm	1000	2	2	2	2	2	0	2.5	2	1	2.5	2.5	2	2.5	2	2	2.5	2	2	2.5	1	2	2	2	2	2	0	2	0	2	2	2	2	2	0	2.5	2	1	2.5	2.5	2	2.5	2	2	2.5	2	2	2.5	1
glutamine to ammonia - GLUNm	1000	23.5	0	7.16667	0	23.5	0	23.5	0	0.285714	23.5	12	23.5	23.5	23.5	23.5	23.5	0	23.5	23.5	0	23.5	0	1	1	23.5	0	22.5	0	23.5	0	7.16667	0	23.5	0	23.5	0	0.285714	23.5	12	23.5	23.5	23.5	23.5	23.5	0	23.5	23.5	0
putriscine to methionine (depends on oxygen uptake) - UNK2	0	0	0	0	0	0	0	0	0	0	0	0	0	0	0	0	0	0	0	0	0	0	0	0	0	0	0	0	0	0	0	0	0	0	0	0	0	0	0	0	0	0	0	0	0	0	0	0	0
secretion of alanine	100	2	0	1.93182	1.875	1.875	0	0	1.875	1.875	1.875	0	1.875	0	0	2	0	1.85	2	1.9	0	1.875	1.875	1.83333	1.83333	1.875	0	0	0	2	0	1.93182	1.875	1.875	0	0	1.875	1.875	1.875	0	1.875	0	0	2	0	1.85	2	1.9	0
secretion of lactate	100	2	2	2	1.875	1.875	2	0	1.875	1.875	1.875	1.89744	1.875	0	0	2	0	1.89744	2	1.9	1.78571	1.875	1.875	1.83333	1.83333	1.875	1.875	1.75	1.875	2	2	2	1.875	1.875	2	0	1.875	1.875	1.875	1.89744	1.875	0	0	2	0	1.89744	2	1.9	1.78571
synthesis of arginine from glutamine - ARGSL	1000	0	0	8.16667	11.25	0	0	4.08333	0	0	0	2	0.699153	5.625	3.21429	3.21429	0	0	0	11.25	0	0	0	0	0	0	0	0	0	0	0	8.16667	11.25	0	0	4.08333	0	0	0	2	0.699153	5.625	3.21429	3.21429	0	0	0	11.25	0
synthesis of proline from glutamine - P5CR	1000	1000	0	5.85714	1000	1000	0	1000	1000	2	0	1.42857	1000	1000	0	1000	0.8	0	0	1000	0	1000	1000	1000	1000	1000	0	0	0	1000	0	5.85714	1000	1000	0	1000	1000	2	0	1.42857	1000	1000	0	1000	0.8	0	0	1000	0
synthesis of proline from glutamine - P5CRm	1000	8	8	8	8	8	0	8	8	2	8	5	8	0	8	8	8	7	8	8	1	8	8	0	0	0	0	0	0	8	8	8	8	8	0	8	8	2	8	5	8	0	8	8	8	7	8	8	1
synthesis of proline from glutamine - P5CRxm	1000	0	8	0	0	8	0	0	0	0	8	0	0	0	0	8	8	7	0	8	1	8	8	0	0	0	0	0	0	0	8	0	0	8	0	0	0	0	8	0	0	0	0	8	8	7	0	8	1
synthesis of alanine from glutamine - ALATA_L	1000	6.07614	0	6.07614	6.94734	7.07179	0	0	6.85054	1000	7.07179	3.65787	6.07179	1000	6.85054	7.07179	7.07179	0	6.07614	0	0	1000	6.85054	1	1	0	1	0	0	6.07614	0	6.07614	6.94734	7.07179	0	0	6.85054	1000	7.07179	3.65787	6.07179	1000	6.85054	7.07179	7.07179	0	6.07614	0	0
secretion of proline	100	0	0	0	0	0	0	0	0	1	0	0	1	0	0	1	0	0	0	0	0	0	0	1	1	1	0	0	0	0	0	0	0	0	0	0	0	1	0	0	1	0	0	1	0	0	0	0	0
secretion of arginine	100	0	0	0	0	0	0	0	0	0	0	0	0.970833	0	0	0	0	0	0	0	0	0	0	0	0	0	0	0	0	0	0	0	0	0	0	0	0	0	0	0	0.970833	0	0	0	0	0	0	0	0
secretion of ornithine	100	1	0	1	1	1	0	0	0	0	0	0	1	0	0	1	0	0	0	0	0	1	0	0	0	0	0	0	0	1	0	1	1	1	0	0	0	0	0	0	1	0	0	1	0	0	0	0	0
synthesis of spermine from ornithine - SPRMS	326.667	0	0	0	0	0	0	1.425	0	0	0	0	0	0.304236	0.298482	0	0	0	1.28571	0	0	0	0	0	0	0	0	0	0	0	0	0	0	0	0	1.425	0	0	0	0	0	0.304236	0.298482	0	0	0	1.28571	0	0
synthesis of spermidine from ornithine - SPMS	440.045	0	0	0.375	0	0	0	0	0	0	0	0	0	0.466535	0.298482	0	0	0	0	0	0	0	0	0	0	0	0	0	0	0	0	0.375	0	0	0	0	0	0	0	0	0	0.466535	0.298482	0	0	0	0	0	0
synthesis of nitric oxide from arginine - NOS2	100	0	0	0	0	0	0	3.125	0	0	0	1	0	0	0	0	0	0	0	0	0	0	0.818182	0	0	0	0	0	0	0	0	0	0	0	0	3.125	0	0	0	1	0	0	0	0	0	0	0	0	0
synthesis of cholesterol - DSREDUCr (with RPMI medium)	50.1429	0	0.142857	0.142857	0.142857	0	0.0604815	0.142857	0	0.125	0	0.125	0.105263	0.142857	0	0.142857	0	0.142857	0.1	0.142857	0	0	0.125	0	0	0	0	0	0	0	0.142857	0.142857	0.142857	0	0.0604815	0.142857	0	0.125	0	0.125	0.105263	0.142857	0	0.142857	0	0.142857	0.1	0.142857	0
de novo purine synthesis - ADSL1	1000	32	0	0.510638	6.4	32	0	16	32	0	32	32	0.545455	0	32	20.6667	32	32	32	32	0	32	32	0	32	0	0	0	0	32	0	0.510638	6.4	32	0	16	32	0	32	32	0.545455	0	32	20.6667	32	32	32	32	0
de novo purine synthesis - GMPS2	1000	0	10.6667	10.6667	0	0	0	10.6667	10.6667	0	10.6667	10.6667	10.6667	0	0	10.3333	0	10.6667	10.6667	10.6667	0	10.6667	10.6667	0	0	10.6667	10.6667	0	0.666667	0	10.6667	10.6667	0	0	0	10.6667	10.6667	0	10.6667	10.6667	10.6667	0	0	10.3333	0	10.6667	10.6667	10.6667	0
salvage of purine bases - ADPT	1000	32	16	16	8	0	16	32	16	10.6667	10.6667	32	16	0	16	31	10.6667	8	1.71429	32	0	0	0	0	0	0	32	0	2	32	16	16	8	0	16	32	16	10.6667	10.6667	32	16	0	16	31	10.6667	8	1.71429	32	0
salvage of purine bases - GUAPRT	1000	16	16	0	0	0	16	32	0	0	0	0	0	0	0	31	0	0	0	0	0	0	0	0	0	0	0	0	2	16	16	0	0	0	16	32	0	0	0	0	0	0	0	31	0	0	0	0	0
salvage of purine bases - HXPRT	1000	16	16	0	6.4	16	16	32	10.6667	0	8	16	0	0	6.4	31	8	0	1.71429	32	0	0	8	0	0	0	0	0	2	16	16	0	6.4	16	16	32	10.6667	0	8	16	0	0	6.4	31	8	0	1.71429	32	0
purine catabolism - XAOx	300	0	0	0	0	0	0	0	0	0	0	0	0	0	0	0.5	0	0	0	1	0	0	0	0	0	0	0	0	0	0	0	0	0	0	0	0	0	0	0	0	0	0	0	0.5	0	0	0	1	0
pyrimidine synthesis (with hco3 uptake) - TMDS	756.913	0.0959041	0	0.853333	0	0	0	0	0.936585	0	0.472906	0	0.510638	0	0	1.27835	0	0	0	0	0	0	0	0	0	0	0	0	0	0.0959041	0	0.853333	0	0	0	0	0.936585	0	0.472906	0	0.510638	0	0	1.27835	0	0	0	0	0
pyrimidine synthesis (with hco3 uptake) - CTPS2	1000	16	0	0.650847	16	0	0	16	0	16	0	0	16	0	16	15.5	16	16	16	16	16	2.08421	0	0	0	0	16	0	1	16	0	0.650847	16	0	0	16	0	16	0	0	16	0	16	15.5	16	16	16	16	16
pyrimidine catabolism - UPPN	744.772	0	0	1.45455	0	0	0	0	3.5	0	0	2	0	0	0	1.55	0	0	0	0	0	0	0	0	0	0	0	0	0	0	0	1.45455	0	0	0	0	3.5	0	0	2	0	0	0	1.55	0	0	0	0	0
pyrimidine catabolism - BUP2	752.298	0	0	0	0	0	0	0	0	0	0	0	0	0	0	1.27835	0	0	0	0	0	0	0	0	0	0	0	0	0	0	0	0	0	0	0	0	0	0	0	0	0	0	0	1.27835	0	0	0	0	0
fructose to glucose conversion - TRIOK	1000	0	14.4737	0	0	0	0	0	0	0	0	0	0	1000	0	32	0	0	0	0	0	0	0	0	0	0	0	0	0	0	14.4737	0	0	0	0	0	0	0	0	0	0	1000	0	32	0	0	0	0	0
[]	1000	0	2.5	0	0	0	0	1.5	0	0	0	0	0	1.54167	0	2	0	0	0	0	0	0	0	0	0	0	0	0	0	0	2.5	0	0	0	0	1.5	0	0	0	0	0	1.54167	0	2	0	0	0	0	0
uptake of cholic glycocholate - GCHOLAt3	1000	0	0	0	0	0	0	0	0	0	0	0	0	1.54167	0	4.27834	0	0	0	0	0	0	5.07614	0	0	0	0	0	0	0	0	0	0	0	0	0	0	0	0	0	0	1.54167	0	4.27834	0	0	0	0	0
uptake of tauro-cholate - TCHOLAt3	1000	0	0	0	0	0	0	1.5	0	0	0	0	0	1.54167	0	0	0	0	0	0	0.25	0	0	0	0	0	0	0	0	0	0	0	0	0	0	1.5	0	0	0	0	0	1.54167	0	0	0	0	0	0	0.25
Synthesis of fructose-6-phosphate from erythrose-4-phosphate (HMP shunt) - TKT2	1000	2	2	2	2	2	2	2	2	2	2	2	2	0	2	2	2	2	2	2	0	2	1	1	2	1	2	1	2	2	2	2	2	2	2	2	2	2	2	2	2	0	2	2	2	2	2	2	0
Malate to pyruvate (malic enzyme) - ME2	1000	32	32	32	32	32	15	0	32	32	32	32	20.6667	0	0	20.6667	32	0	32	32	0	32	32	0	0	0	0	0	0	32	32	32	32	32	15	0	32	32	32	32	20.6667	0	0	20.6667	32	0	32	32	0
Malate to pyruvate (malic enzyme) - ME2m	1000	32	32	32	0	0	30	0	0	32	32	32	31	0	0	31	32	0	32	0	32	32	0	0	0	0	0	0	0	32	32	32	0	0	30	0	0	32	32	32	31	0	0	31	32	0	32	0	32
Synthesis of urea (urea cycle) - ARGN (with RPMI medium)	100	1	1	0	0	0	0	5.39404	0	0	0	0	0	5.26904	1	0	1	0	0	0	1	0	1	0	0	0	0	0	1	1	1	0	0	0	0	5.39404	0	0	0	0	0	5.26904	1	0	1	0	0	0	1
Cysteine to pyruvate - 3SPYRSP	201	1	1	0	0	0	0	1	0	0	0	0.974038	1	0	0	0.945232	0	0	0	0	0	0	0	0	0	0	0	0	0	1	1	0	0	0	0	1	0	0	0	0.974038	1	0	0	0.945232	0	0	0	0	0
Methionine to cysteine - CYSTGL	101	0.216536	0	0	0	0	0	0	0	0	0	1	0	1	0	0.465026	0	0	0	0	0	0	0	0	0	0	0	0	0	0.216536	0	0	0	0	0	0	0	0	0	1	0	1	0	0.465026	0	0	0	0	0
Synthesis of triacylglycerol (TAG reformation) - DGAT	1000	3.03807	3.03807	2.53807	0	0	0	2.53807	0	0	0	3.03807	0	3.03807	2.53807	2.78807	2.39304	0	3.03807	0	0	3.03807	0	0	0	0	2.03046	0	0	3.03807	3.03807	2.53807	0	0	0	2.53807	0	0	0	3.03807	0	3.03807	2.53807	2.78807	2.39304	0	3.03807	0	0
Phosphatidylcholine synthesis - PETOHMm_hs	666.667	0	0	0	0	0	0	0	0	0	0	0	0	0	0	0	0	0	0	0	0	0	0	0	0	0	0	0	0	0	0	0	0	0	0	0	0	0	0	0	0	0	0	0	0	0	0	0	0
Synthesis of FMN from riboflavin - RBFK	1000	0	0	0	0	0	32	31	0	0	0	0	0	0	0	0.333932	0	0	0	0	0	0	0	0	0	0	0	0	0	0	0	0	0	0	32	31	0	0	0	0	0	0	0	0.333932	0	0	0	0	0
synthesis of FAD from riboflavin - FMNAT	1000	0	0	0	0	0	16	15.5	0	0	0	0	0	0	0	0.333932	16	0	0	0	0	0	0	16	0	0	0	0	0	0	0	0	0	0	16	15.5	0	0	0	0	0	0	0	0.333932	16	0	0	0	0
Synthesis of 5-methyl-tetrahydrofolate from folic acid - MTHFR3	1000	0	0	0	0	0	0	1000	0	0	0	0	0	0	0	0	0	0	0	0	0	0	0	0	0	0	0	0	0	0	0	0	0	0	0	1000	0	0	0	0	0	0	0	0	0	0	0	0	0
Putriscine to GABA - ABUTD	802	0	0	0	0	0	0	1	0	0	0	0	0	0	0	0	0	1	0	0	0	1.05715	0	0	0	0	0	0	0	0	0	0	0	0	0	1	0	0	0	0	0	0	0	0	0	1	0	0	0
Superoxide dismutase - SPODMm	3.95939	0.06	0	0.06	0.06	0.06	0.06	0.06	0.06	0.06	0.06	0.06	0.06	0	0.06	0.06	0.06	0	0.06	0	0.06	0.06	0.06	0	0.06	0	0.06	0.06	0	0.06	0	0.06	0.06	0.06	0.06	0.06	0.06	0.06	0.06	0.06	0.06	0	0.06	0.06	0.06	0	0.06	0	0.06
Availability of bicarbonate from Carbonic anhydrase reaction - H2CO3Dm	1000	32	32	32	32	32	30	32	32	32	32	32	31	0	32	32	32	31	32	32	32	32	32	32	32	32	32	32	0	32	32	32	32	32	30	32	32	32	32	32	31	0	32	32	32	31	32	32	32
Regeneration of citrate (TCA cycle) - CSm	1000	34	18	2	2	34	2	34	18	2	3	14.8	34	0	18	34	34	2	12.4	18	2	34	4	34	18	34	34	34	0	34	18	2	2	34	2	34	18	2	3	14.8	34	0	18	34	34	2	12.4	18	2
Histidine to FIGLU - IZPN	101	0	0	1	1	1	0	1	0	0	0	1	1	1	1	1	1	0	1	1	0	0	0	0	0	0	0	0	0	0	0	1	1	1	0	1	0	0	0	1	1	1	1	1	1	0	1	1	0
binding of guar gum fiber to bile acids - EX_gumgchol(e)	1	0	0	0	0	0	0	0	0	0	0	0	0	0	0	0	0	0	0	0	0	0	0	0	0	0	0	0	0	0	0	0	0	0	0	0	0	0	0	0	0	0	0	0	0	0	0	0	0
binding of guar gum fiber to bile acids - GUMTCHOLe	1	0	0	0	0	0	0	0	0	0	0	0	0	0	0	0	0	0	0	0	0	0	0	0	0	0	0	0	0	0	0	0	0	0	0	0	0	0	0	0	0	0	0	0	0	0	0	0	0
binding of guar gum fiber to bile acids - GUMDCHAe	1	0	0	0	0	0	0	0	0	0	0	0	0	0	0	0	0	0	0	0	0	0	0	0	0	0	0	0	0	0	0	0	0	0	0	0	0	0	0	0	0	0	0	0	0	0	0	0	0
binding of psyllium fiber to bile acids - PSYGCHe	1	0	0	0	0	0	0	0	0	0	0	0	0	0	0	0	0	0	0	0	0	0	0	0	0	0	0	0	0	0	0	0	0	0	0	0	0	0	0	0	0	0	0	0	0	0	0	0	0
binding of psyllium fiber to bile acids - PSYTCHe	1	0	0	0	0	0	0	0	0	0	0	0	0	0	0	0	0	0	0	0	0	0	0	0	0	0	0	0	0	0	0	0	0	0	0	0	0	0	0	0	0	0	0	0	0	0	0	0	0
binding of psyllium fiber to bile acids - PSYTDECHe	1	0	0	0	0	0	0	0	0	0	0	0	0	0	0	0	0	0	0	0	0	0	0	0	0	0	0	0	0	0	0	0	0	0	0	0	0	0	0	0	0	0	0	0	0	0	0	0	0
binding to beta glucan fibers to bile acids - BGLUGCHe	1	0	0	0	0	0	0	0	0	0	0	0	0	0	0	0	0	0	0	0	0	0	0	0	0	0	0	0	0	0	0	0	0	0	0	0	0	0	0	0	0	0	0	0	0	0	0	0	0
binding to beta glucan fibers to bile acids - BGLUTCHLe	1	0	0	0	0	0	0	0	0	0	0	0	0	0	0	0	0	0	0	0	0	0	0	0	0	0	0	0	0	0	0	0	0	0	0	0	0	0	0	0	0	0	0	0	0	0	0	0	0
binding to beta glucan fibers to bile acids - BGLUTDECHOe	1	0	0	0	0	0	0	0	0	0	0	0	0	0	0	0	0	0	0	0	0	0	0	0	0	0	0	0	0	0	0	0	0	0	0	0	0	0	0	0	0	0	0	0	0	0	0	0	0
binding of pectin fiber to bile acids - PECGCHLe	1	0	0	0	0	0	0	0	0	0	0	0	0	0	0	0	0	0	0	0	0	0	0	0	0	0	0	0	0	0	0	0	0	0	0	0	0	0	0	0	0	0	0	0	0	0	0	0	0
binding of pectin fiber to bile acids - PECTCHLe	1	0	0	0	0	0	0	0	0	0	0	0	0	0	0	0	0	0	0	0	0	0	0	0	0	0	0	0	0	0	0	0	0	0	0	0	0	0	0	0	0	0	0	0	0	0	0	0	0
binding of pectin fiber to bile acids - PECDCHe	1	0	0	0	0	0	0	0	0	0	0	0	0	0	0	0	0	0	0	0	0	0	0	0	0	0	0	0	0	0	0	0	0	0	0	0	0	0	0	0	0	0	0	0	0	0	0	0	0
heme synthesis - FCLTm	125	0.0833333	0	0.141046	0	0.0131579	0	0.120996	0.143349	0.140468	0.143479	0	0.138655	0	0.124088	0.142857	0	0	0.146552	0.143324	0	0.143197	0.143197	0	0	0	0	0	0	0.0833333	0	0.141046	0	0.0131579	0	0.120996	0.143349	0.140468	0.143479	0	0.138655	0	0.124088	0.142857	0	0	0.146552	0.143324	0
heme degradation - HOXG	0	0	0	0	0	0	0.277495	0.120996	0	0	0	0	0.138655	0	0.124088	0.137931	0	0	0	0	0	0	0	0	0	0	0	0	0	0	0	0	0	0	0.277495	0.120996	0	0	0	0	0.138655	0	0.124088	0.137931	0	0	0	0	0
valine -> pyruvate	100	1	1	1	1	1	0	1	1	0	1	1	1	1	1	0	1	1	1	1	0	1	1	0	1	0	0	0	0	1	1	1	1	1	0	1	1	0	1	1	1	1	1	0	1	1	1	1	0
leucine -> pyruvate	100	0.329114	0.1	0	0.788235	1	0	1.5	1.5	0	0	0	0.5	1.5	1	0.5	0	0	1.5	1.5	0	1	1	0	0	0	0	0	0	0.329114	0.1	0	0.788235	1	0	1.5	1.5	0	0	0	0.5	1.5	1	0.5	0	0	1.5	1.5	0
isoleucine -> pyruvate	100	0	0	0	0	0	0	0.5	0.5	0	0	0	0.5	0.5	0	0	0	0	0	0	0	0	0	0	0	0	0	0	0	0	0	0	0	0	0	0.5	0.5	0	0	0	0.5	0.5	0	0	0	0	0	0	0
threonine -> alanine	200	0	0	0	0	0	0	0	0	0	0	0	0	0	0	0	0	0	0	0	0	0	0	0	0	0	0	0	0	0	0	0	0	0	0	0	0	0	0	0	0	0	0	0	0	0	0	0	0
aspartate -> pyruvate	100	1	1	1	1	1	0	1	1	1	1	0.74	0	1	1	1	1	0	1	1	0	1	1	0.952381	0	0	0	0	0	1	1	1	1	1	0	1	1	1	1	0.74	0	1	1	1	1	0	1	1	0
serine -> alanine	200	0	0	0	0	0	0	0.833333	0.548387	0.413666	0	0.710983	0.708333	0.760479	0.82	0	0.833333	0.6625	0	0.425	0	0.708333	0	0.636364	0	0	0	0	0	0	0	0	0	0	0	0.833333	0.548387	0.413666	0	0.710983	0.708333	0.760479	0.82	0	0.833333	0.6625	0	0.425	0
glycine -> alanine	200	0	0	0	0	0	0	0.5	0	0	0	0.189189	0	0	0.5	0	0	0	0	0	0	0.375	0	0	0	0	0	0	0	0	0	0	0	0	0	0.5	0	0	0	0.189189	0	0	0.5	0	0	0	0	0	0
aspartate -> alanine	200	1	1	0.923077	0.871951	0.870192	0	1	0.841667	0.813639	0.869318	0.861272	0	0.891509	1	1	1	0	1	0.87931	0	0.870192	0.871951	0.8	0	0	0	0	0	1	1	0.923077	0.871951	0.870192	0	1	0.841667	0.813639	0.869318	0.861272	0	0.891509	1	1	1	0	1	0.87931	0
tyrosine -> glutamine	200	0	0	0	0	0	0	1.2	1	0	0	0.5	0.5	1.33333	0	0	0	1	0.333333	0	0	0	0	0	0	0	0	0	0	0	0	0	0	0	0	1.2	1	0	0	0.5	0.5	1.33333	0	0	0	1	0.333333	0	0
lysine -> glutamine	200	0	0	0	0	0	0	0.6	0	0	0	0	0	0.666667	0	0	0	0	0	0	0	0	0.5	0	0	0	0	0	0	0	0	0	0	0	0	0.6	0	0	0	0	0	0.666667	0	0	0	0	0	0	0
phenylalanine -> glutamine	200	0	0	0	0	0	0	0	0	0	0	0.5	0.5	1.29231	0	0	0	0	0	0.0633072	0	0	0	0	0	0	0	0	0	0	0	0	0	0	0	0	0	0	0	0.5	0.5	1.29231	0	0	0	0	0	0.0633072	0
cysteine -> glutamine	200	0.5	0.5	0.463768	0	0.452128	0	0.6	0.452128	0.442294	0.452128	0.5	0.5	0.6	0	0.5	0.5	0	0.5	0.454212	0	0.452128	0.452128	0	0	0.452128	0	0	0	0.5	0.5	0.463768	0	0.452128	0	0.6	0.452128	0.442294	0.452128	0.5	0.5	0.6	0	0.5	0.5	0	0.5	0.454212	0
cysteine -> alanine	200	1	1	0.727273	0	0.697115	0	1	0.697115	0.681384	0.695076	1	1	1	0	1	0.825	0	0.82	0.708546	0	0.697115	0.70122	0.636364	0.653846	0.681818	0	0	0	1	1	0.727273	0	0.697115	0	1	0.697115	0.681384	0.695076	1	1	1	0	1	0.825	0	0.82	0.708546	0
leucine -> glutamine	200	0.257426	0.0929487	0	0.626168	1	0	1	1	0	0	0	0.333333	1	1	0.333333	0	0	1	1	0	1	1	0	0	0	0	0	0	0.257426	0.0929487	0	0.626168	1	0	1	1	0	0	0	0.333333	1	1	0.333333	0	0	1	1	0
leucine -> alanine	200	0.307692	0.0989761	0	0.744444	1	0	1.5	1.5	0	0	0	0.5	1.375	1	0.5	0	0	1.5	1.5	0	1	1	0	0	0	0	0	0	0.307692	0.0989761	0	0.744444	1	0	1.5	1.5	0	0	0	0.5	1.375	1	0.5	0	0	1.5	1.5	0
valine -> glutamine	200	0.5	0.5	0.5	0.5	0.5	0	0.6	0.5	0	0.6	0.5	0.5	0.6	0.5	0	0.5	0.5	0.5	0.6	0	0.5	0.5	0	0	0	0	0	0	0.5	0.5	0.5	0.5	0.5	0	0.6	0.5	0	0.6	0.5	0.5	0.6	0.5	0	0.5	0.5	0.5	0.6	0
valine -> alanine	200	1	1	1	1	1	0	1	1	1	1	1	1	1	1	0	1	0	1	1	0	1	1	0	0	0	0	0	0	1	1	1	1	1	0	1	1	1	1	1	1	1	1	0	1	0	1	1	0
isoleucine -> glutamine	200	0	0	0	0	0	0	0.333333	0.333333	0	0	0	0.333333	0.333333	0	0	0	0	0	0	0	0	0	0	0	0	0	0	0	0	0	0	0	0	0	0.333333	0.333333	0	0	0	0.333333	0.333333	0	0	0	0	0	0	0
isoleucine -> alanine	200	0	0	0	0	0	0	0.5	0.5	0	0	0	0.5	0.5	0	0	0	0	0	0	0	0	0	0	0	0	0	0	0	0	0	0	0	0	0	0.5	0.5	0	0	0	0.5	0.5	0	0	0	0	0	0	0
methionine -> glutamine	200	0	0	0	0	0	0	0.0762712	0	0.233375	0	0	0.25	0.3	0	0	0	0	0	0	0	0	0	0	0	0	0	0	0	0	0	0	0	0	0	0.0762712	0	0.233375	0	0	0.25	0.3	0	0	0	0	0	0	0
methionine -> alanine	200	0	0	0	0	0	0	0.3	0	0.361519	0	0	0.5	0.5	0	0	0	0	0	0	0	0	0	0	0	0	0	0	0	0	0	0	0	0	0	0.3	0	0.361519	0	0	0.5	0.5	0	0	0	0	0	0	0
arginine -> ornithine	100	1	1	0	0	0.5	0	1	0	0	0	0	0	0.940823	1	1	1	0	0	0	0	0.928571	0.928571	0	0	0	0	0	0	1	1	0	0	0.5	0	1	0	0	0	0	0	0.940823	1	1	1	0	0	0	0
arginine -> proline	200	0	0	0	0	0	0	0	0	0	0	0	0	0	0	1	0	0	0	0	0	0	0	0	0	0	0	0	0	0	0	0	0	0	0	0	0	0	0	0	0	0	0	1	0	0	0	0	0
ornithine -> putrescine	100	1	1	0.957746	0.928571	0.928571	0	1	0	0	0	0	0.929688	0.940823	1	1	1	0	1	0	0	0.928571	0.928571	0	0	0	0	0	0	1	1	0.957746	0.928571	0.928571	0	1	0	0	0	0	0.929688	0.940823	1	1	1	0	1	0	0
glutamate -> glutamine	200	0.957447	0.955556	0.919355	0.896739	0.896739	0	0.957447	0.896739	0.699097	0.896739	0.5	0.896739	0.904908	0.957447	0.957447	0.5	0.882353	0.957447	0.898876	0.625	0.896739	0.896739	0	0	0.896739	0	0.833333	0	0.957447	0.955556	0.919355	0.896739	0.896739	0	0.957447	0.896739	0.699097	0.896739	0.5	0.896739	0.904908	0.957447	0.957447	0.5	0.882353	0.957447	0.898876	0.625
methionine -> spermine	100	0	0	0	0	0	0	0	0	0	0	0	0	0.117216	0	0	0	0	0	0	0	0	0	0	0	0	0	0	0	0	0	0	0	0	0	0	0	0	0	0	0	0.117216	0	0	0	0	0	0	0
methionine -> spermidine	100	0	0	0	0	0	0	0	0	0	0	0	0	0.172973	0	0	0	0	0	0	0	0	0	0	0	0	0	0	0	0	0	0	0	0	0	0	0	0	0	0	0	0.172973	0	0	0	0	0	0	0
spermidine -> putrescine	100	0	0	0	0	0	0	0	0	0	0	0	0	0	0	0	0	0	0	0	0	0	0	0	0	0	0	0	0	0	0	0	0	0	0	0	0	0	0	0	0	0	0	0	0	0	0	0	0
ADP -> ATP/ adenylate kinase	0	0	0	0	0	0	0	0	0	0	0	0	0	0	0	0	0	0	0	0	0	0	0	0	0	0	0	0	0	0	0	0	0	0	0	0	0	0	0	0	0	0	0	0	0	0	0	0	0
ADP -> ATP/ adenylate kinase (mitochondrial)	0	0	0	0	0	0	0	0	0	0	0	0	0	0	0	0	0	0	0	0	0	0	0	0	0	0	0	0	0	0	0	0	0	0	0	0	0	0	0	0	0	0	0	0	0	0	0	0	0
phosphocreatine -> creatine/ cytosolic creatine kinase	100	0	0	0	0	0	0	0	0	0	0	0	0	0	0	0	0	0	0	0	0	0	0	0	0	0	0	0	0	0	0	0	0	0	0	0	0	0	0	0	0	0	0	0	0	0	0	0	0
creatine -> phosphocreatine/mitochondrial creatine kinase	100	0	0	0	0	0.824074	0	0.9375	0.660714	0.711605	0	0	0	0	0	0.833333	0	0	0	0	0	0	0.648148	0	0	0	0	0	0	0	0	0	0	0.824074	0	0.9375	0.660714	0.711605	0	0	0	0	0	0.833333	0	0	0	0	0
fructose -> lactate/ oxidation of fructose	100	2	2	2	0	2	0	0	2	0	0	2	0	2	0	2	0	0	2	0	0	0	2	2	0	0	0	0	2	2	2	2	0	2	0	0	2	0	0	2	0	2	0	2	0	0	2	0	0
fructose -> glycogen/ glycogenesis	81.277	0	0	0	0	0	0	0	0	0	0	0	0	0	0	0	0	0	0	0	0	0	0	0	0	0	0	0	0	0	0	0	0	0	0	0	0	0	0	0	0	0	0	0	0	0	0	0	0
glucose -> erythrose/ HMP shunt	100	1.43284	1.43284	1.4011	1.37598	1.37598	0	1.43284	1.37598	1.37556	1.37598	1.36196	1.37598	0	0	1.43077	1.43284	1.36196	1.43284	1.37805	0	1.37598	1.37598	0	1.34646	1.37598	1.37598	0	0	1.43284	1.43284	1.4011	1.37598	1.37598	0	1.43284	1.37598	1.37556	1.37598	1.36196	1.37598	0	0	1.43077	1.43284	1.36196	1.43284	1.37805	0
tag_hs(c) -> mag_hs(c)/ lipolysis	100	1	1	1	0	0.505114	0	1	1	0	0	0	1.42857	0.787234	0	1	0	0	1	0.75	0	0.891892	0	0	0	0	0	0	0	1	1	1	0	0.505114	0	1	1	0	0	0	1.42857	0.787234	0	1	0	0	1	0.75	0
tag_hs(c) -> glyc(c)/ lipolysis	100	3.33663	1	1	0	0.505114	0	4.82456	1	0	0	0	3.69734	0.909922	0	4.34328	0	0	4.29231	0	0	0.840278	0	0	0	0	0	0	0	3.33663	1	1	0	0.505114	0	4.82456	1	0	0	0	3.69734	0.909922	0	4.34328	0	0	4.29231	0	0
pmtcoa -> acetylCoA/ beta oxidation from pmtcoa	100	0	0	0	0	0	0	0	0	0	0	0	1	1	0	0	0	0	0	0	0	0	0	0	0	0	0	0	0	0	0	0	0	0	0	0	0	0	0	0	1	1	0	0	0	0	0	0	0
odecoa -> acetylCoA/ beta oxidation from oleic acid (with RPMI medium)	100	0	0	0	0	0	0	0	0	0	0	0	1	0.96679	0	0	0	0	0	0	0	0	0	0	0	0	0	0	0	0	0	0	0	0	0	0	0	0	0	0	1	0.96679	0	0	0	0	0	0	0
lnlccoa -> acetylCoA/ beta oxidation from linoleic acid (with RPMI medium)	100	0	0	0	0	0	0	0.0627514	0	0	0	0	1	1	0	0	0	0	0	0	0	0	0	0	0	0	0	0	0	0	0	0	0	0	0	0.0627514	0	0	0	0	1	1	0	0	0	0	0	0	0
glycerol -> dhap/ glycerol utilizing machinery	100	1	1	1	0.976562	0.976562	0	0	0	0	0	0.987805	1	1	0	1	1	0.987805	0	0.966667	0	1	0.976563	0	0	0.990385	0	0	0	1	1	1	0.976562	0.976562	0	0	0	0	0	0.987805	1	1	0	1	1	0.987805	0	0.966667	0
adenine -> amp/ salvage of adenine	100	0.967914	0.970297	0	0	0.91763	0	0.968056	0.911491	0	0.91763	0.919924	0	0.931618	0	0.968586	0.967914	0.926978	0.935484	0.919708	0	0.911491	0.0416667	0	0	0.911491	0.911491	0	0	0.967914	0.970297	0	0	0.91763	0	0.968056	0.911491	0	0.91763	0.919924	0	0.931618	0	0.968586	0.967914	0.926978	0.935484	0.919708	0
hypoxanthine -> imp/ salvage of hypoxanthine	1000	0	5	0	0	0	0	0	0	0	0	0	0	0	0	4	0	1.25	0	5	0	0	0	0	0	0	0	0	0	0	5	0	0	0	0	0	0	0	0	0	0	0	0	4	0	1.25	0	5	0
guanine -> gmp/ salvage of guanine	1000	14.3333	16.0833	1	0	0	14.8333	28.7923	0	0	0	0	0	31.1667	0	29.8333	0	0	0	0	0	0	0	0	0	0	0	0	3.66667	14.3333	16.0833	1	0	0	14.8333	28.7923	0	0	0	0	0	31.1667	0	29.8333	0	0	0	0	0
ribose -> imp/ denovo purine synthesis	100	0	0	0.43956	0	0.0299401	0	0	0	0	0.454545	0	0	0.454545	0	0.292453	0	0	0	0.454545	0	0.526316	0	0	0	0	0	0	0	0	0	0.43956	0	0.0299401	0	0	0	0	0.454545	0	0	0.454545	0	0.292453	0	0	0	0.454545	0
thymd -> thym/ thymidine phosphorylase	100	0	0	1.4433	0	0	0	1	0	0	0	1	0	1.68807	1	1.6055	1	0	1	0	0	0	1	1	1	1	1	1	1	0	0	1.4433	0	0	0	1	0	0	0	1	0	1.68807	1	1.6055	1	0	1	0	0
glutamine -> cmp/ pyrimidine synthesis	100	0.423868	0	0.375	0	0	0	0	0.444706	0	0.375	0.375	0.454094	0.452954	0	0.447084	0	0	0	0	0	0	0	0	0	0	0	0	0	0.423868	0	0.375	0	0	0	0	0.444706	0	0.375	0.375	0.454094	0.452954	0	0.447084	0	0	0	0	0
glutamine -> dtmp/ pyrimidine synthesis	100	0.0711044	0	0.272727	0	0	0	0	0.362069	0	0.272727	0.254826	0.373016	0.323438	0	0.368327	0	0	0	0	0	0	0	0	0	0	0	0	0	0.0711044	0	0.272727	0	0	0	0	0.362069	0	0.272727	0.254826	0.373016	0.323438	0	0.368327	0	0	0	0	0
citr_L(c) -> arg_L(c)	200	0	0	0	0	0	0	0.88	0	0	0	0	0	0.927273	0.927273	0.909091	0	0	0	0	0	0	0	0	0	0	0	0	0	0	0	0	0	0	0	0.88	0	0	0	0	0	0.927273	0.927273	0.909091	0	0	0	0	0
cys_L(c) -> taur(c)	100	1	1	1	1	1	1	0.972222	1	0.961538	0.806452	1	0	1	1	1	0.806452	1	1	0.806452	1	0.806452	0.806452	0.806452	0.806452	0.9	0.9	0	0	1	1	1	1	1	1	0.972222	1	0.961538	0.806452	1	0	1	1	1	0.806452	1	1	0.806452	1
gly(c) -> orn(c)	100	0	0	0	0	0	0	0	0	0	0	0.102941	0	0	0.25	0	0	0	0	0	0	0.25	0	0	0	0	0	0	0	0	0	0	0	0	0	0	0	0	0	0.102941	0	0	0.25	0	0	0	0	0	0
citr_L(c) -> urea(c)/ partial urea cycle in kidney	100	0	0	0	0	0	0	4.66667	0	0	0	0.382353	0	7.375	1	1.42857	0	0	0	0	0	0	0	0	0	0	0	0	0	0	0	0	0	0	0	4.66667	0	0	0	0.382353	0	7.375	1	1.42857	0	0	0	0	0
gthrd(c) -> glycine(c)/ glutathione breakdown via glutamyl-transeptidase	100	0	0	0	0	0	0	0	0	0	0	0	0	0	0	0	0	0	0	0	0	0	0	0	0	0	0	0	0	0	0	0	0	0	0	0	0	0	0	0	0	0	0	0	0	0	0	0	0
pro_L(c) -> GABA(c)/ GABA synthesis in kidney	100	0	0	0	0	1	0	1.125	0	1	0	1	0	1.1	1	0	0	1	0	0	1	1	1	0	0	0	0	0	0	0	0	0	0	1	0	1.125	0	1	0	1	0	1.1	1	0	0	1	0	0	1
pro_L(c) -> orn(c)	100	0.9	0	0	0	0.9	0	0	0	0.888889	0	0.5	0.9	0.9	0.9	0	0	0	0	0	0	0.9	0	0	0	0	0	0	0	0.9	0	0	0	0.9	0	0	0	0.888889	0	0.5	0.9	0.9	0.9	0	0	0	0	0	0
met_L(c) -> hcys_L(c)	2	1	0	0.6	0	1	0	1	1	1	0	0	1	1	0	0.714286	1	0	0	1	0	0	1	0	0	0	0	0	0	1	0	0.6	0	1	0	1	1	1	0	0	1	1	0	0.714286	1	0	0	1	0
hcys_L(c) -> met_L(c)	1	0	0	0	0	0	0	0	0	0	0	0	0	0	0	0	0	0	0	0	0	0	0	0	0	0	0	0	0	0	0	0	0	0	0	0	0	0	0	0	0	0	0	0	0	0	0	0	0
hcys_L(c) -> cys_L(c)	101	0	0	0	0	0	0	0	0	0	0	0	0	0	0	0	0	0	0	0	0	0	0	0	0	0	0	0	0	0	0	0	0	0	0	0	0	0	0	0	0	0	0	0	0	0	0	0	0
lys-L(c) -> glu_L(c) / lysine degradation	200	0	0	0	0	0	0	0.6	0	0	0	0	0	0.666667	0	0	0	0	0	0	0	0	0.5	0	0	0	0	0	0	0	0	0	0	0	0	0.6	0	0	0	0	0	0.666667	0	0	0	0	0	0	0
trp-L(c) -> trypta(c) / tryptophan degradation	100	0	0	1	0	0	0	1	0	0	0	0	0	1	0	1	0	0	0	0	0	0	0	0	0	0	0	0	0	0	0	1	0	0	0	1	0	0	0	0	0	1	0	1	0	0	0	0	0
kynate(c) -> nicotinamide(c) / nicotinamide from tryptophan metabolite	100	0	0	0	0	0	0	0	0	0	0	0	0	0	0	0.40107	0	0	0	0	0	0	0	0	0	0	0	0	0	0	0	0	0	0	0	0	0	0	0	0	0	0	0	0.40107	0	0	0	0	0
pyr(c) -> lac-L(c)/ lactate dehydrogenase	100	0.825	0.825	0.825	0.825	0.82	0	0.825	0.82	0.8	0.81746	0.825	0.82	0.825	0.82	0.825	0.825	0.825	0.82	0.81746	0	0.82	0.825	0.8	0.82	0.8	0.82	0.8	0	0.825	0.825	0.825	0.825	0.82	0	0.825	0.82	0.8	0.81746	0.825	0.82	0.825	0.82	0.825	0.825	0.825	0.82	0.81746	0
ATP max, aerobic, pyruvate/ pyruvate dehydrogenase-->TCA->energy	1000	12.5	12.5	12.5	12.5	12.5	0	12.5	12.5	12.5	12.5	12.5	12.5	12.5	0	12.5	12.5	12.5	0	12.5	12.5	0	12.5	12.5	12.5	12.5	12.5	12.5	0	12.5	12.5	12.5	12.5	12.5	0	12.5	12.5	12.5	12.5	12.5	12.5	12.5	0	12.5	12.5	12.5	0	12.5	12.5
gal(c) -> udpg(c)/ galactose utilization	100	0.394251	0	0.38477	0	0	0	0	0.389452	0	0.394251	0	0.389452	0.394251	0	0.388309	0	0	0	0	0	0	0	0	0	0	0	0	0	0.394251	0	0.38477	0	0	0	0	0.389452	0	0.394251	0	0.389452	0.394251	0	0.388309	0	0	0	0	0
fru(c) -> lac_L(c)/ fructose conversion to glucose & utilization	100	2	2	2	2	2	2	2	2	0	2	2	2	2	2	2	0	0	2	2	0	0	2	2	0	0	0	0	2	2	2	2	2	2	2	2	2	0	2	2	2	2	2	2	0	0	2	2	0
malcoa(c) -> eicostetcoa(c)/ fatty acid elongation (wtih RPMI medium)	100	1	1	1	1	0	0	1	0	0	0	0	0	0	0	1	0	0	0	0	0.372064	0	0	0	0	0	0	0	0	1	1	1	1	0	0	1	0	0	0	0	0	0	0	1	0	0	0	0	0.372064
accoa(c) -> chsterol(r)	100	0	0.148148	0	0	0	0	0.163927	0	0	0	0.147497	0.040107	0.17228	0	0	0	0	0	0	0	0	0	0	0	0	0	0	0	0	0.148148	0	0	0	0	0.163927	0	0	0	0.147497	0.040107	0.17228	0	0	0	0	0	0	0
inost(c) -> glac(r)	100	0	0	0	0	0	0	0	0	0	0	0	0	0	0	1	0	0	0	0	0	0	0	0	0	0	0	0	0	0	0	0	0	0	0	0	0	0	0	0	0	0	0	1	0	0	0	0	0
pail_hs(c) -> pail4p_hs(c)/ inositol kinase	100	0.948718	0.902439	0.897436	0.897436	0	0	1	0	0	0.860465	0.828571	0	0.860465	0	1	0.870968	0.902439	0.885714	1	0	0.885714	0	0	0	0	0.84	0	0	0.948718	0.902439	0.897436	0.897436	0	0	1	0	0	0.860465	0.828571	0	0.860465	0	1	0.870968	0.902439	0.885714	1	0
arachd(c) -> prostgh2(c)/ prostaglandin synthesis	100	0	0	0.97561	0.975	0	0	1	0	0	0	0	0	0	0	0.97561	0	0	0	0	0	0	0.974359	0	0	1	0	1	0	0	0	0.97561	0.975	0	0	1	0	0	0	0	0	0	0	0.97561	0	0	0	0	0
arachd(c) -> prostgd2(r)/ prostaglandin synthesis	100	0	0	0.97561	0.975	0	0	0	0	0	0	0	0	0	0	0.97561	0	0	0	0	0	0	0.974359	0	0	0	0	0	0	0	0	0.97561	0.975	0	0	0	0	0	0	0	0	0	0	0.97561	0	0	0	0	0
arachd(c) -> prostge2(r)/ prostaglandin synthesis	100	0	0	0.97561	0.975	0	0	1	0	0	0	0	0	0	0	0.97561	0	0	0	0	0	0	0.974359	0	0	1	0	0	0	0	0	0.97561	0.975	0	0	1	0	0	0	0	0	0	0	0.97561	0	0	0	0	0
arachd(c) -> prostgi2(r)/ prostaglandin synthesis	100	0	0	0.97561	0.975	0	0	1	0	0	0	0	0	0	0	0.97561	0	0	0	0	0	0	0.974359	0	0	1	0	0	0	0	0	0.97561	0.975	0	0	1	0	0	0	0	0	0	0	0.97561	0	0	0	0	0
25hvitd3(m) -> 2425dhvitd3(m)/ 24,25-dihydroxycalciol synthesis (with RPMI medium)	100	2.6493	1	2.55556	2.27778	1	0	0	1	0	0	1	0	3.35619	0	2.75926	1	0	1	0	1	1	1	0	1	0	1	0	0	2.6493	1	2.55556	2.27778	1	0	0	1	0	0	1	0	3.35619	0	2.75926	1	0	1	0	1
caro(c) -> retinal(c)/ vitamin A synthesis	100	0	0	2	0	2	0	2	2	2	2	2	0	2	2	2	2	0	0	2	0	0	0	2	0	2	0	0	0	0	0	2	0	2	0	2	2	2	2	2	0	2	2	2	2	0	0	2	0
synthesis of glutamate from ornithine	0	0	0	0	0	0	0	0	0	0	0	0	0	0	0	0	0	0	0	0	0	0	0	0	0	0	0	0	0	0	0	0	0	0	0	0	0	0	0	0	0	0	0	0	0	0	0	0	0
synthesis of proline from ornithine	1000	0	0	0	0	0	0	0.6	0	0	0	0.735632	1	0	1	1	0	0	1	0	0	1	0	0	0	0	0	0	0	0	0	0	0	0	0	0.6	0	0	0	0.735632	1	0	1	1	0	0	1	0	0
visual cycle in retina	801	1	0	0	0	0	0	0	0	0	1	0	0	1	0	0	0	0	1	0	0	1	0	0	0	0	0	0	0	1	0	0	0	0	0	0	0	0	1	0	0	1	0	0	0	0	1	0	0
pail_hs(c) -> pchol_hs(c)	355.957	0.0133333	0	0	0	0	0	0.253623	0	0	0	0	0	0.198925	0	0.518962	0	0	0	0	0	0.224638	0	0	0	0	0	0	0	0.0133333	0	0	0	0	0	0.253623	0	0	0	0	0	0.198925	0	0.518962	0	0	0	0	0
pail_hs(c) -> pe_hs(c)	446.541	0.047619	0	0.486111	0	0	0	0.486111	0	0	0	0	0	0.5	0	1	0	0	0.430556	0	0	0.430556	0	0	0	0	0	0	0	0.047619	0	0.486111	0	0	0	0.486111	0	0	0	0	0	0.5	0	1	0	0	0.430556	0	0
pail_hs(c) -> ps_hs(c)	443.755	0.047619	0	0.5	0	0	0	0.5	0	0	0	0	0	0.5	0	1	0	0	0.442857	0	0	0.442857	0	0	0	0	0	0	0	0.047619	0	0.5	0	0	0	0.5	0	0	0	0	0	0.5	0	1	0	0	0.442857	0	0
pail_hs(c) -> g3pc(c)	390.272	0	0	0	0	0	0	0.253623	0	0	0	0	0	0.198925	0	0.518962	0	0	0	0	0	0.224638	0	0	0	0	0	0	0	0	0	0	0	0	0	0.253623	0	0	0	0	0	0.198925	0	0.518962	0	0	0	0	0
dag_hs(c) -> pchol_hs(c)	355.952	0.0133333	0	0	0	0	0	0.253623	0	0	0	0	0	0.198925	0	0.2	0	0	0	0	0	0.268116	0	0	0	0	0	0	0	0.0133333	0	0	0	0	0	0.253623	0	0	0	0	0	0.198925	0	0.2	0	0	0	0	0
dag_hs(c) -> pe_hs(c)	446.528	0.047619	0	0.486111	0	0	0	0.486111	0	0	0	0	0	0.5	0	0.492958	0	0	0.5	0	0	0.5	0	0	0	0	0	0	0	0.047619	0	0.486111	0	0	0	0.486111	0	0	0	0	0	0.5	0	0.492958	0	0	0.5	0	0
dag_hs(c) -> clpn_hs(c)	275.054	0.316239	0	0.309735	0.294118	0	0	0.309735	0	0	0.305785	0.316239	0	0.316239	0	0.315315	0.292035	0.316239	0.305785	0	0	0.305785	0	0	0	0	0.272727	0	0	0.316239	0	0.309735	0.294118	0	0	0.309735	0	0	0.305785	0.316239	0	0.316239	0	0.315315	0.292035	0.316239	0.305785	0	0
dag_hs(c) -> pgp_hs(c)	538.738	0.474359	0	0.459184	0.426829	0	0	0.460526	0	0	0.45122	0.474359	0	0.474359	0	0.472973	0.423077	0.474359	0.45122	0	0	0.45122	0	0	0	0	0.385714	0	0	0.474359	0	0.459184	0.426829	0	0	0.460526	0	0	0.45122	0.474359	0	0.474359	0	0.472973	0.423077	0.474359	0.45122	0	0
bhb(m) -> acac(m)	1000	1	1	0	1	1	0	1	1	1	1	1	0	1	1	1	1	1	1	1	1	1	1	0	0	0	0	0	0	1	1	0	1	1	0	1	1	1	1	1	0	1	1	1	1	1	1	1	1
mal_L(m) -> pyr(m)	1000	1	1	1	1	1	0	1	1	1	1	1	1	1	1	1	1	1	1	1	1	1	1	1	1	1	1	1	0	1	1	1	1	1	0	1	1	1	1	1	1	1	1	1	1	1	1	1	1
glu_L(c) -> gln_L(c)	1000	0.957447	0.955556	0.953488	0.957447	0.957447	0.346801	0.957447	0.957447	0.882353	0.957447	0.5	0.957447	0.957447	0.957447	0.957447	0.5	0.957447	0.957447	0.957447	0.866667	0.957447	0.957447	0	0	0.957447	0	0.955556	0	0.957447	0.955556	0.953488	0.957447	0.957447	0.346801	0.957447	0.957447	0.882353	0.957447	0.5	0.957447	0.957447	0.957447	0.957447	0.5	0.957447	0.957447	0.957447	0.866667
cys_L(c) -> coa(c)	1000	17.5	28	0	0	0	0	17.5	0	12.5	0	0	0	17.5	0	0	12.5	0	0	0	0	0	0	0	12.5	0	0	0	0	17.5	28	0	0	0	0	17.5	0	12.5	0	0	0	17.5	0	0	12.5	0	0	0	0
occoa(m) -> accoa(m)	1000	1	1	1	1	1	1	1	1	1	1	1	1	1	1	1	1	1	1	1	1	1	1	1	0	1	1	1	0	1	1	1	1	1	1	1	1	1	1	1	1	1	1	1	1	1	1	1	1
lnlncgcoa(c) -> dlnlcgcoa(c)	869.229	0.904856	0.902546	0.829493	0	0	0	0.905442	0	0	0	0.385542	0	0.86506	0	0.829493	0	0	0	0	0	0	0	0	0	0	0	0	0	0.904856	0.902546	0.829493	0	0	0	0.905442	0	0	0	0.385542	0	0.86506	0	0.829493	0	0	0	0	0
chol(c) -> ach(c)	533.333	0	0	0	0	0	0	0.561404	0	0	0	0.486486	0	0.748252	0	0	0.5	0	0	0	0	0	0	0	0	0	0	0	0	0	0	0	0	0	0	0.561404	0	0	0	0.486486	0	0.748252	0	0	0.5	0	0	0	0
pyr(m) -> oaa(m)	1000	0.925926	0.925926	0.925926	0.925926	0.925926	0.925926	0.925926	0.925926	0.925926	0.925926	0.925926	0.925926	0.925926	0.925926	0.925926	0.925926	0.925926	0.925926	0.925926	0.925926	0.925926	0.925926	0.925926	0.925926	0.925926	0.925926	0.925926	0	0.925926	0.925926	0.925926	0.925926	0.925926	0.925926	0.925926	0.925926	0.925926	0.925926	0.925926	0.925926	0.925926	0.925926	0.925926	0.925926	0.925926	0.925926	0.925926	0.925926
GABA aminotransferase	1000	0	2	0	0	2	0	0	0	1	0	2.5	0	0	2	2	0	0	0	0	1	2	0	0	0	0	0	0	0	0	2	0	0	2	0	0	0	1	0	2.5	0	0	2	2	0	0	0	0	1
methionine adenosyltransferase	1000	1.5	0	1	0	2.91667	0	2.5	0	3.08333	0	0	2.63636	4.66667	0	1	0	0	0	0	0	0	1.3	0	0	0	0	0	0	1.5	0	1	0	2.91667	0	2.5	0	3.08333	0	0	2.63636	4.66667	0	1	0	0	0	0	0
creatine synthesis	769.863	0	0	0	0	0	0	0	0	0	0	0	0	0	0	0	0	0	0	0	0	0	0	0	0	0	0	0	0	0	0	0	0	0	0	0	0	0	0	0	0	0	0	0	0	0	0	0	0
arachd(c) -> leuktrE4(c) (with RPMI medium)	203	0	0	2	0	1	0	2	0	0	0	2	0	2	1	2	1	0	0	0	0.446154	1	1	1	0	0	0	0	0	0	0	2	0	1	0	2	0	0	0	2	0	2	1	2	1	0	0	0	0.446154
arachd(c) -> C06314(c) (with RPMI medium)	300	0	0	0	0	0	0	2	1	0	0	2	0	2	1	2	0	0	0	0	0	0	1	0	0	0	0	0	0	0	0	0	0	0	0	2	1	0	0	2	0	2	1	2	0	0	0	0	0
nrpphr(c) -> 3mox4hoxm(c) (with RPMI medium)	184.5	0	0	2	0	0	0	2	0	0	0	3	0	0	0	0	0	0	2	0	0	1	0	0	0	0	0	0	0	0	0	2	0	0	0	2	0	0	0	3	0	0	0	0	0	0	2	0	0
sbt_D(c) -> fru(c)/sorbitol pathway	1000	1	1	0	0	1	0	1	1	0	1	1	0	1	1	1	1	0	1	1	0	1	1	0	0	0	0	0	1	1	1	0	0	1	0	1	1	0	1	1	0	1	1	1	1	0	1	1	0
Mitochondrial accoa de novo synthesis from glc	1000	0	0	0	0	0	0	0	0	0	0	0	1	0	0	0	0	0	0	0	0	0	0	0	0	0	0	0	0	0	0	0	0	0	0	0	0	0	0	0	1	0	0	0	0	0	0	0	0
Mitochondrial succoa de novo synthesis from glc	1000	0	0	0	0	0	0	0	0	0	0	0	1	0	0	0	0	0	0	0	0	0	0	0	0	0	0	0	0	0	0	0	0	0	0	0	0	0	0	0	1	0	0	0	0	0	0	0	0
[truncated: 8 more columns]
