# Supplementary material for: Personalized whole‐body models integrate metabolism, physiology, and the gut microbiome
Source: Mol Syst Biol. 2020 May 28;16(5):e8982. doi: 10.15252/msb.20198982 (PMC7285886; doi:10.15252/msb.20198982)
Supplement: Supplementary file 21 — Table EV20 [file MSB-16-e8982-s021.xlsx]

## Sheet: Table EV20
Table EV20: List of tests and results for ATP yield for different carbon sources under aerobic and anaerobic conditions. Based on tests proposed by (Swainston et al, 2016). The theoretical and the Recon 2.2 ATP yield, as provided by (Swainston et al, 2016), as well as the Recon3D* model are also given for comparison. ATPS4m - ATP synthetase.
Gender	Test	D-glucose - aerobic	D-glucose - anaerobic	L-glutamine - aerobic	L-glutamine - anaerobic	Fructose - aerobic	Fructose - anaerobic	Butyrate - aerobic	Butyrate - anaerobic	Caproate (6:0) - aerobic	Caproate (6:0) - anaerobic	Octanoic acid - aerobic	Octanoic acid - anaerobic	Decanoic acid - aerobic	Decanoic acid - anaerobic	Dodecanoic acid - aerobic	Dodecanoic acid - anaerobic	Tetradecanoic acid - aerobic	Tetradecanoic acid - anaerobic	Hexadecanoic acid - aerobic	Hexadecanoic acid - anaerobic	Octadecanoic acid - aerobic	Octadecanoic acid - anaerobic	Icosanoic acid - aerobic	Icosanoic acid - anaerobic	Docosanoic acid - aerobic	Docosanoic acid - anaerobic	Tetracosanoic acid - aerobic	Tetracosanoic acid - anaerobic	Hexacosanoic acid - aerobic	Hexacosanoic acid - anaerobic
NA	'Theoretical'	31	2	ND	ND	31	2	21.5	0	35.25	0	49	0	62.75	0	76.5	0	90.25	0	104	0	117.75	0	131.5	0	145.25	0	159	0	172.75	0
	'Recon 2,2: ATP yield'	32	2	ND	ND	32	2	22	0	36	0	50	0	64	0	82.5	0	92	0	106.75	0	120	0	134	0	147.25	0	160.5	0	170.75	0
	'Recon3DHarvey'	32	2	22.5	1	32	2	22	0	34.5	0	52	0	67	0	82	0	97	0	113	0	129	0	143	0	157	0	168	0	178.5	0
Female	'Heart'	32	2	22.5	0	31	1	22	0	34.5	0	51	0	2.09184e-11	0	2.09184e-11	0	95	0	110	0	126	0	140	0	2.09184e-11	0	165	0	175.5	0
	'Muscle'	32	2	21.5	1	32	2	22	0	34.5	0	0	0	0	0	0	0	95	0	110	0	126	0	140	0	0	0	165	0	175.5	0
	'Lung'	32	2	20.5	0	31	1	0	0	34.5	0	0	0	0	0	0	0	0	0	112	0	128	0	142	0	0	0	167	0	177.5	0
	'Skin'	32	2	22.5	1	0	0	22	0	0	0	0	0	0	0	0	0	0	0	110	0	126	0	140	0	0	0	151.667	0	155.5	0
	'Stomach'	32	2	22.5	1	32	2	0	0	3.12639e-11	0	3.12639e-11	0	3.12639e-11	0	0	0	3.12639e-11	0	0	0	119	0	137	0	3.12639e-11	0	3.12639e-11	0	3.12639e-11	0
	'sIEC'	32	2	0	0	0	0	0	0	0	0	0	0	0	0	0	0	0	0	0	0	0	0	0	0	0	0	0	0	0	0
	'Colon'	32	2	22.5	1	1.33014e-11	0	22	0	34.5	0	1.33014e-11	0	66	0	81	0	95	0	110	0	127	0	1.33014e-11	0	1.33014e-11	0	166	0	1.33014e-11	0
	'Urinarybladder'	32	2	21.5	1	31	1	0	0	0	0	0	0	0	0	0	0	86	0	102	0	116.5	0	0	0	0	0	0	0	0	0
	'Retina'	32	2	7.5	1	0	0	22	0	0	0	0	0	0	0	0	0	0	0	0	0	8	0	0	0	0	0	0	0	0	0
	'Scord'	32	2	22.5	1	32	2	0	0	0	0	0	0	0	0	74.5	0	0	0	0	0	120.5	0	134.5	0	0	0	0	0	0	0
	'Brain'	32	2	22.5	1	31	1	2	0	0	0	50	0	0	0	0	0	0	0	0	0	7.38964e-12	0	0	0	0	0	0	0	0	0
	'Adipocytes'	32	2	22.5	0.5	0	0	23.0714	0	0	0	0	0	0	0	0	0	95.0714	0	109.071	0	125.071	0	0	0	25.0714	0	0	0	10.5	0
	'Liver'	0	0	22.5	1	32	2	3.75167e-12	0	32.5	0	1.93268e-12	0	0	0	80	0	0	0	110	0	8	0	0	0	0	0	0	0	0	0
	'Gall'	32	2	22.5	1	-5.13865e-12	0	0	0	-5.13865e-12	0	-5.13865e-12	0	55	0	-5.13865e-12	0	-5.13865e-12	0	-5.13865e-12	0	121	0	-5.13865e-12	0	-5.13865e-12	0	-5.13865e-12	0	-5.13865e-12	0
	'Kidney'	31	2	22.5	1	31	2	22	0	0	0	0	0	0	0	82	0	0	0	112	0	128	0	0	0	0	0	143.333	0	142	0
	'Pancreas'	32	2	22.5	0.333333	6.0254e-12	0	0	0	0	0	0	0	0	0	0	0	0	0	0	0	118	0	0	0	0	0	0	0	0	0
	'Spleen'	32	2	22.5	1	0	0	0	0	0	0	0	0	0	0	0	0	0	0	102	0	116	0	0	0	0	0	0	0	0	0
	'Agland'	32	2	20.5	0	32	2	0	0	0	0	0	0	55	0	72	0	89	0	106	0	119	0	0	0	145.7	0	0	0	8.7	0
	'Thyroidgland'	32	2	22.5	0	0	0	22	0	0	0	0	0	0	0	0	0	0	0	0	0	118	0	0	0	0	0	0	0	0	0
	'Pthyroidgland'	32	2	22.5	1	0	0	0	0	0	0	0	0	0	0	0	0	0	0	0	0	0	0	0	0	0	0	0	0	0	0
	'Ovary'	32	2	22.5	0	0	0	5.11591e-12	0	5.11591e-12	0	5.11591e-12	0	5.11591e-12	0	5.11591e-12	0	5.11591e-12	0	102	0	5.11591e-12	0	128.833	0	5.11591e-12	0	5.11591e-12	0	5.11591e-12	0
	'Uterus'	32	2	22.5	1	0	0	0	0	0	0	0	0	0	0	0	0	0	0	0	0	8	0	0	0	0	0	0	0	0	0
	'Breast'	32	2	22.5	0.5	0	0	0	0	0	0	0	0	0	0	0	0	0	0	0	0	83	0	0	0	0	0	0	0	0	0
	'Cervix'	32	2	22.5	0	0	0	0	0	0	0	0	0	0	0	0	0	0	0	0	0	106	0	0	0	0	0	0	0	0	0
	'Bcells'	32	2	22.5	0.333333	32	2	0	0	0	0	0	0	0	0	0	0	0	0	0	0	8	0	20.5	0	0	0	0	0	0	0
	'CD4Tcells'	32	2	22.5	0.5	0	0	0	0	0	0	0	0	0	0	0	0	0	0	0	0	8	0	0	0	0	0	0	0	0	0
	'Nkcells'	32	2	22.5	0	0	0	0	0	0	0	0	0	0	0	0	0	0	0	0	0	0	0	0	0	0	0	0	0	0	0
	'Monocyte'	32	2	0	0	0	0	22	0	0	0	0	0	0	0	0	0	0	0	0	0	118	0	0	0	0	0	0	0	0	0
	'Platelet'	32	2	21.5	0	0	0	22	0	0	0	0	0	0	0	0	0	0	0	0	0	8	0	0	0	0	0	0	0	0	0
	'RBC'	2	2	0	0	2	2	0	0	0	0	0	0	0	0	0	0	0	0	0	0	0	0	0	0	0	0	0	0	0	0
Male	'Heart'	32	2	22.5	0	31	1	22	0	34.5	0	51	0	1.33014e-11	0	1.33014e-11	0	95	0	110	0	126	0	140	0	1.33014e-11	0	165	0	175.5	0
	'Muscle'	32	2	21.5	1	32	2	22	0	34.5	0	0	0	0	0	0	0	95	0	110	0	126	0	140	0	0	0	165	0	175.5	0
	'Lung'	32	2	20.5	0	31	1	0	0	34.5	0	6.85911e-12	0	0	0	6.85911e-12	0	0	0	112	0	128	0	142	0	6.85911e-12	0	167	0	177.5	0
	'Skin'	32	2	22.5	1	0	0	22	0	0	0	0	0	0	0	0	0	0	0	110	0	126	0	140	0	0	0	165	0	175.5	0
	'Stomach'	32	2	22.5	1	32	2	0	0	0	0	0	0	0	0	75	0	0	0	0	0	0	0	137	0	0	0	0	0	0	0
	'sIEC'	32	2	0	0	0	0	0	0	0	0	0	0	0	0	0	0	0	0	0	0	0	0	0	0	0	0	0	0	0	0
	'Colon'	32	2	22.5	1	0	0	22	0	34.5	0	0	0	65	0	80	0	94	0	109	0	126	0	0	0	0	0	165	0	0	0
	'Urinarybladder'	32	2	22.5	1	32	2	0	0	0	0	-1.90207e-12	0	-1.90207e-12	0	-1.90207e-12	0	86	0	102	0	0	0	12.5	0	-1.90207e-12	0	-1.90207e-12	0	-1.90207e-12	0
	'Retina'	32	2	7.5	1	0	0	22	0	0	0	0	0	0	0	0	0	0	0	0	0	0	0	0	0	0	0	0	0	0	0
	'Scord'	32	2	22.5	1	0	0	0	0	0	0	0	0	0	0	74.5	0	0	0	0	0	121.5	0	0	0	0	0	0	0	0	0
	'Brain'	32	2	11	0	31	1	2	0	0	0	50	0	6.0254e-12	0	6.0254e-12	0	6.0254e-12	0	0	0	0	0	0	0	6.0254e-12	0	0	0	6.0254e-12	0
	'Adipocytes'	32	2	22.5	0.5	-2.27374e-13	0	23.0714	0	0	0	-2.27374e-13	0	-2.27374e-13	0	0	0	95.0714	0	109.071	0	125.071	0	0	0	25.0714	0	0	0	10.5	0
	'Liver'	0	0	22.5	1	32	2	0	0	32.5	0	0	0	65	0	80	0	0	0	110	0	8	0	6.13909e-12	0	0	0	0	0	0	0
	'Gall'	32	2	22.5	1	0	0	0	0	0	0	0	0	55	0	0	0	0	0	0	0	0	0	0	0	0	0	0	0	0	0
	'Kidney'	31	2	22.5	1	31	2	22	0	0	0	-3.63798e-12	0	0	0	82	0	0	0	112	0	128	0	-3.63798e-12	0	-3.63798e-12	0	143.333	0	142	0
	'Pancreas'	32	2	22.5	0.5	0	0	0	0	0	0	0	0	0	0	0	0	0	0	0	0	123	0	0	0	0	0	0	0	0	0
	'Spleen'	32	2	22.5	1	0	0	0	0	0	0	0	0	0	0	0	0	0	0	102	0	116	0	0	0	0	0	0	0	0	0
	'Agland'	32	2	22.5	0	32	2	0	0	0	0	0	0	64	0	0	0	90	0	0	0	120	0	0	0	146.833	0	0	0	8.83333	0
	'Thyroidgland'	32	2	22.5	0.5	0	0	22	0	0	0	0	0	0	0	0	0	0	0	0	0	114.5	0	0	0	0	0	0	0	0	0
	'Pthyroidgland'	32	2	6.5	1	0	0	0	0	0	0	0	0	0	0	0	0	0	0	0	0	0	0	0	0	0	0	0	0	0	0
	'Testis'	32	2	22.5	1	0	0	0	0	0	0	0	0	0	0	0	0	0	0	0	0	6	0	0	0	0	0	0	0	0	0
	'Prostate'	32	2	22.5	1	32	2	0	0	0	0	0	0	0	0	0	0	0	0	0	0	0	0	0	0	0	0	0	0	0	0
	'Bcells'	32	2	22.5	0.333333	32	2	0	0	0	0	0	0	0	0	0	0	0	0	0	0	8	0	20.5	0	0	0	0	0	0	0
	'CD4Tcells'	32	2	22.5	0.5	0	0	0	0	0	0	0	0	0	0	0	0	0	0	0	0	8	0	0	0	0	0	0	0	0	0
	'Nkcells'	32	2	22.5	0	0	0	0	0	0	0	0	0	0	0	0	0	0	0	0	0	0	0	0	0	0	0	0	0	0	0
	'Monocyte'	32	2	0	0	-3.97904e-12	0	0	0	0	0	-3.97904e-12	0	-3.97904e-12	0	-3.97904e-12	0	-3.97904e-12	0	0	0	118	0	0	0	-3.97904e-12	0	0	0	-3.97904e-12	0
	'Platelet'	32	2	21.5	0	0	0	22	0	0	0	0	0	0	0	0	0	0	0	0	0	8	0	0	0	0	0	0	0	0	0
	'RBC'	2	2	0	0	2	2	0	0	0	0	0	0	0	0	0	0	0	0	0	0	0	0	0	0	0	0	0	0	0	0
