# Supplementary material for: Personalized whole‐body models integrate metabolism, physiology, and the gut microbiome
Source: Mol Syst Biol. 2020 May 28;16(5):e8982. doi: 10.15252/msb.20198982 (PMC7285886; doi:10.15252/msb.20198982)
Supplement: Supplementary file 22 — Dataset EV1 [file MSB-16-e8982-s022.zip]

Archive with 774 entries (725 files):
- PSCM_toolbox/
- PSCM_toolbox/.DS_Store
- __MACOSX/PSCM_toolbox/._.DS_Store
- PSCM_toolbox/MethodSection3.m
- __MACOSX/PSCM_toolbox/._MethodSection3.m
- PSCM_toolbox/SuppliedResults/
- PSCM_toolbox/MethodSection3.html
- __MACOSX/PSCM_toolbox/._MethodSection3.html
- PSCM_toolbox/ext/
- __MACOSX/PSCM_toolbox/._ext
- PSCM_toolbox/Statistical_Analyses_STATA/
- PSCM_toolbox/PSCM_toolbox_doc/
- PSCM_toolbox/MethodSection3.mlx
- __MACOSX/PSCM_toolbox/._MethodSection3.mlx
- PSCM_toolbox/Data/
- PSCM_toolbox/src/
- PSCM_toolbox/SuppliedResults/ResultsOrganEss_female.mat
- __MACOSX/PSCM_toolbox/SuppliedResults/._ResultsOrganEss_female.mat
- PSCM_toolbox/SuppliedResults/Results_IEM_Recon3DStar.mat
- PSCM_toolbox/SuppliedResults/Results_IEM_Harvey_1_03.mat
- PSCM_toolbox/SuppliedResults/Results_IEM_Harvetta_1_03.mat
- PSCM_toolbox/SuppliedResults/.DS_Store
- __MACOSX/PSCM_toolbox/SuppliedResults/._.DS_Store
- PSCM_toolbox/SuppliedResults/OrganAtlas_Harvetta.mat
- PSCM_toolbox/SuppliedResults/TableMetFuncTests.mat
- PSCM_toolbox/SuppliedResults/Results_StatsOrganComp.mat
- __MACOSX/PSCM_toolbox/SuppliedResults/._Results_StatsOrganComp.mat
- PSCM_toolbox/SuppliedResults/Results_host_microbiome.mat
- PSCM_toolbox/SuppliedResults/ResultsOrganEss_male.mat
- __MACOSX/PSCM_toolbox/SuppliedResults/._ResultsOrganEss_male.mat
- PSCM_toolbox/SuppliedResults/Results_BMR_newData.mat
- __MACOSX/PSCM_toolbox/SuppliedResults/._Results_BMR_newData.mat
- PSCM_toolbox/SuppliedResults/modelHM_female.mat
- PSCM_toolbox/SuppliedResults/Results_sensi_no_fatAdj.mat
- __MACOSX/PSCM_toolbox/SuppliedResults/._Results_sensi_no_fatAdj.mat
- PSCM_toolbox/SuppliedResults/OrganAtlas_Harvey.mat
- PSCM_toolbox/SuppliedResults/Results_sensi_fatAdj.mat
- __MACOSX/PSCM_toolbox/SuppliedResults/._Results_sensi_fatAdj.mat
- PSCM_toolbox/ext/.DS_Store
- __MACOSX/PSCM_toolbox/ext/._.DS_Store
- PSCM_toolbox/ext/m2html/
- __MACOSX/PSCM_toolbox/ext/._m2html
- PSCM_toolbox/ext/violinPlots/
- __MACOSX/PSCM_toolbox/ext/._violinPlots
- PSCM_toolbox/Statistical_Analyses_STATA/.DS_Store
- __MACOSX/PSCM_toolbox/Statistical_Analyses_STATA/._.DS_Store
- PSCM_toolbox/Statistical_Analyses_STATA/Microbiome/
- PSCM_toolbox/Statistical_Analyses_STATA/BMR/
- PSCM_toolbox/Statistical_Analyses_STATA/IEM/
- PSCM_toolbox/PSCM_toolbox_doc/matlabicon.gif
- __MACOSX/PSCM_toolbox/PSCM_toolbox_doc/._matlabicon.gif
- PSCM_toolbox/PSCM_toolbox_doc/demoicon.gif
- __MACOSX/PSCM_toolbox/PSCM_toolbox_doc/._demoicon.gif
- PSCM_toolbox/PSCM_toolbox_doc/mex.png
- __MACOSX/PSCM_toolbox/PSCM_toolbox_doc/._mex.png
- PSCM_toolbox/PSCM_toolbox_doc/index.html
- __MACOSX/PSCM_toolbox/PSCM_toolbox_doc/._index.html
- PSCM_toolbox/PSCM_toolbox_doc/.DS_Store
- __MACOSX/PSCM_toolbox/PSCM_toolbox_doc/._.DS_Store
- PSCM_toolbox/PSCM_toolbox_doc/doxysearch.php
- __MACOSX/PSCM_toolbox/PSCM_toolbox_doc/._doxysearch.php
- PSCM_toolbox/PSCM_toolbox_doc/pcode.png
- __MACOSX/PSCM_toolbox/PSCM_toolbox_doc/._pcode.png
- PSCM_toolbox/PSCM_toolbox_doc/up.png
- __MACOSX/PSCM_toolbox/PSCM_toolbox_doc/._up.png
- PSCM_toolbox/PSCM_toolbox_doc/simulinkicon.gif
- __MACOSX/PSCM_toolbox/PSCM_toolbox_doc/._simulinkicon.gif
- PSCM_toolbox/PSCM_toolbox_doc/brain.png
- __MACOSX/PSCM_toolbox/PSCM_toolbox_doc/._brain.png
- PSCM_toolbox/PSCM_toolbox_doc/alpha.png
- __MACOSX/PSCM_toolbox/PSCM_toolbox_doc/._alpha.png
- PSCM_toolbox/PSCM_toolbox_doc/down.png
- __MACOSX/PSCM_toolbox/PSCM_toolbox_doc/._down.png
- PSCM_toolbox/PSCM_toolbox_doc/menu.html
- PSCM_toolbox/PSCM_toolbox_doc/linux.png
- __MACOSX/PSCM_toolbox/PSCM_toolbox_doc/._linux.png
- PSCM_toolbox/PSCM_toolbox_doc/fortran.png
- __MACOSX/PSCM_toolbox/PSCM_toolbox_doc/._fortran.png
- PSCM_toolbox/PSCM_toolbox_doc/left.png
- __MACOSX/PSCM_toolbox/PSCM_toolbox_doc/._left.png
- PSCM_toolbox/PSCM_toolbox_doc/sgi.png
- __MACOSX/PSCM_toolbox/PSCM_toolbox_doc/._sgi.png
- PSCM_toolbox/PSCM_toolbox_doc/m2html.css
- __MACOSX/PSCM_toolbox/PSCM_toolbox_doc/._m2html.css
- PSCM_toolbox/PSCM_toolbox_doc/hp.png
- __MACOSX/PSCM_toolbox/PSCM_toolbox_doc/._hp.png
- PSCM_toolbox/PSCM_toolbox_doc/c++.png
- __MACOSX/PSCM_toolbox/PSCM_toolbox_doc/._c++.png
- PSCM_toolbox/PSCM_toolbox_doc/windows.png
- __MACOSX/PSCM_toolbox/PSCM_toolbox_doc/._windows.png
- PSCM_toolbox/PSCM_toolbox_doc/c.png
- __MACOSX/PSCM_toolbox/PSCM_toolbox_doc/._c.png
- PSCM_toolbox/PSCM_toolbox_doc/solaris.png
- __MACOSX/PSCM_toolbox/PSCM_toolbox_doc/._solaris.png
- PSCM_toolbox/PSCM_toolbox_doc/menu.css
- __MACOSX/PSCM_toolbox/PSCM_toolbox_doc/._menu.css
- PSCM_toolbox/PSCM_toolbox_doc/right.png
- __MACOSX/PSCM_toolbox/PSCM_toolbox_doc/._right.png
- PSCM_toolbox/PSCM_toolbox_doc/src/
- PSCM_toolbox/Data/Harvetta_1_03c.mat
- __MACOSX/PSCM_toolbox/Data/._Harvetta_1_03c.mat
- PSCM_toolbox/Data/.DS_Store
- __MACOSX/PSCM_toolbox/Data/._.DS_Store
- PSCM_toolbox/Data/Harvey_1_03c.mat
- PSCM_toolbox/Data/Recon3D_star/
- PSCM_toolbox/Data/MicrobiomeModel/
- PSCM_toolbox/src/performSanityChecksonRecon.m
- PSCM_toolbox/src/Test4HumanFctExtv5.m
- __MACOSX/PSCM_toolbox/src/._Test4HumanFctExtv5.m
- PSCM_toolbox/src/.DS_Store
- __MACOSX/PSCM_toolbox/src/._.DS_Store
- PSCM_toolbox/src/getBasicHarveyStats.m
- PSCM_toolbox/src/optimizeWBModel.m
- __MACOSX/PSCM_toolbox/src/._optimizeWBModel.m
- PSCM_toolbox/src/compareMaleFemale.m
- PSCM_toolbox/src/determineFluxValuesOnBoundary.m
- PSCM_toolbox/src/adjustWholeBodyRxnCoeff.m
- __MACOSX/PSCM_toolbox/src/._adjustWholeBodyRxnCoeff.m
- PSCM_toolbox/src/linearRegression.m
- PSCM_toolbox/src/io/
- PSCM_toolbox/src/checkIEM_WBM.m
- __MACOSX/PSCM_toolbox/src/._checkIEM_WBM.m
- PSCM_toolbox/src/convertATPflux2StepNumer.m
- PSCM_toolbox/src/calculateBMR.m
- PSCM_toolbox/src/createModelNewCompartment.m
- __MACOSX/PSCM_toolbox/src/._createModelNewCompartment.m
- PSCM_toolbox/src/annotateModel.m
- __MACOSX/PSCM_toolbox/src/._annotateModel.m
- PSCM_toolbox/src/hostMicrobeInteraction/
- PSCM_toolbox/src/compareBounds2Models.m
- __MACOSX/PSCM_toolbox/src/._compareBounds2Models.m
- PSCM_toolbox/src/getStatsOrganComp.m
- PSCM_toolbox/src/organEssentiality.m
- PSCM_toolbox/src/scripts/
- PSCM_toolbox/src/calcOrganFract.m
- PSCM_toolbox/src/setConstraints/
- PSCM_toolbox/src/getRxnsFromGene.m
- PSCM_toolbox/src/getOrgansFromHarvey.m
- __MACOSX/PSCM_toolbox/src/._getOrgansFromHarvey.m
- PSCM_toolbox/ext/m2html/INSTALL
- __MACOSX/PSCM_toolbox/ext/m2html/._INSTALL
- PSCM_toolbox/ext/m2html/LICENSE
- __MACOSX/PSCM_toolbox/ext/m2html/._LICENSE
- PSCM_toolbox/ext/m2html/m2html.m
- __MACOSX/PSCM_toolbox/ext/m2html/._m2html.m
- PSCM_toolbox/ext/m2html/mwizard.m
- __MACOSX/PSCM_toolbox/ext/m2html/._mwizard.m
- PSCM_toolbox/ext/m2html/Changelog
- __MACOSX/PSCM_toolbox/ext/m2html/._Changelog
- PSCM_toolbox/ext/m2html/Contents.m
- __MACOSX/PSCM_toolbox/ext/m2html/._Contents.m
- PSCM_toolbox/ext/m2html/@template/
- __MACOSX/PSCM_toolbox/ext/m2html/._@template
- PSCM_toolbox/ext/m2html/README
- __MACOSX/PSCM_toolbox/ext/m2html/._README
- PSCM_toolbox/ext/m2html/TODO
- __MACOSX/PSCM_toolbox/ext/m2html/._TODO
- PSCM_toolbox/ext/m2html/private/
- __MACOSX/PSCM_toolbox/ext/m2html/._private
- PSCM_toolbox/ext/m2html/GPL
- __MACOSX/PSCM_toolbox/ext/m2html/._GPL
- PSCM_toolbox/ext/m2html/templates/
- __MACOSX/PSCM_toolbox/ext/m2html/._templates
- PSCM_toolbox/ext/m2html/doc/
- __MACOSX/PSCM_toolbox/ext/m2html/._doc
- PSCM_toolbox/ext/m2html/mdot.m
- __MACOSX/PSCM_toolbox/ext/m2html/._mdot.m
- PSCM_toolbox/ext/m2html/mwizard2.m
- __MACOSX/PSCM_toolbox/ext/m2html/._mwizard2.m
- PSCM_toolbox/ext/violinPlots/README.md
- __MACOSX/PSCM_toolbox/ext/violinPlots/._README.md
- PSCM_toolbox/ext/violinPlots/violinplot.m
- __MACOSX/PSCM_toolbox/ext/violinPlots/._violinplot.m
- PSCM_toolbox/ext/violinPlots/Violin.m
- __MACOSX/PSCM_toolbox/ext/violinPlots/._Violin.m
- PSCM_toolbox/ext/violinPlots/example.png
- __MACOSX/PSCM_toolbox/ext/violinPlots/._example.png
- PSCM_toolbox/Statistical_Analyses_STATA/Microbiome/.DS_Store
- __MACOSX/PSCM_toolbox/Statistical_Analyses_STATA/Microbiome/._.DS_Store
- PSCM_toolbox/Statistical_Analyses_STATA/Microbiome/figures_6BDEF.log
- PSCM_toolbox/Statistical_Analyses_STATA/Microbiome/bacteroidia_clostridia_ratio.csv
- PSCM_toolbox/Statistical_Analyses_STATA/Microbiome/AbsoluteFluxes_Microbiota_Germfree.xlsx
- __MACOSX/PSCM_toolbox/Statistical_Analyses_STATA/Microbiome/._AbsoluteFluxes_Microbiota_Germfree.xlsx
- PSCM_toolbox/Statistical_Analyses_STATA/Microbiome/fold_changes_modeling.csv
- PSCM_toolbox/Statistical_Analyses_STATA/Microbiome/figures/
- PSCM_toolbox/Statistical_Analyses_STATA/Microbiome/figures_6BDEF.do
- PSCM_toolbox/Statistical_Analyses_STATA/Microbiome/Flux_Sulfotransferase_vs_Clostridioides.xlsx
- PSCM_toolbox/Statistical_Analyses_STATA/BMR/BMR_analyses.log
- PSCM_toolbox/Statistical_Analyses_STATA/BMR/BMR_analyses.do
- PSCM_toolbox/Statistical_Analyses_STATA/BMR/figures/
- PSCM_toolbox/Statistical_Analyses_STATA/BMR/BMR_predictions_Oct_2018_1.xlsx
- __MACOSX/PSCM_toolbox/Statistical_Analyses_STATA/BMR/._BMR_predictions_Oct_2018_1.xlsx
- PSCM_toolbox/Statistical_Analyses_STATA/IEM/prediction_accuracy_analyses_080520.log
- __MACOSX/PSCM_toolbox/Statistical_Analyses_STATA/IEM/._prediction_accuracy_analyses_080520.log
- PSCM_toolbox/Statistical_Analyses_STATA/IEM/.DS_Store
- __MACOSX/PSCM_toolbox/Statistical_Analyses_STATA/IEM/._.DS_Store
- PSCM_toolbox/Statistical_Analyses_STATA/IEM/IEM_analyses.do
- __MACOSX/PSCM_toolbox/Statistical_Analyses_STATA/IEM/._IEM_analyses.do
- PSCM_toolbox/Statistical_Analyses_STATA/IEM/IEM_predictions_Overview_rc_08_05_20.xlsx
- __MACOSX/PSCM_toolbox/Statistical_Analyses_STATA/IEM/._IEM_predictions_Overview_rc_08_05_20.xlsx
- PSCM_toolbox/PSCM_toolbox_doc/src/annotateModel.html
- PSCM_toolbox/PSCM_toolbox_doc/src/compareBounds2Models.html
- PSCM_toolbox/PSCM_toolbox_doc/src/getBasicHarveyStats.html
- PSCM_toolbox/PSCM_toolbox_doc/src/linearRegression.html
- PSCM_toolbox/PSCM_toolbox_doc/src/compareMaleFemale.html
- PSCM_toolbox/PSCM_toolbox_doc/src/createModelNewCompartment.html
- PSCM_toolbox/PSCM_toolbox_doc/src/calcOrganFract.html
- PSCM_toolbox/PSCM_toolbox_doc/src/io/
- PSCM_toolbox/PSCM_toolbox_doc/src/adjustWholeBodyRxnCoeff.html
- PSCM_toolbox/PSCM_toolbox_doc/src/optimizeWBModel.html
- PSCM_toolbox/PSCM_toolbox_doc/src/menu.html
- PSCM_toolbox/PSCM_toolbox_doc/src/getRxnsFromGene.html
- PSCM_toolbox/PSCM_toolbox_doc/src/calculateBMR.html
- PSCM_toolbox/PSCM_toolbox_doc/src/organEssentiality.html
- PSCM_toolbox/PSCM_toolbox_doc/src/hostMicrobeInteraction/
- PSCM_toolbox/PSCM_toolbox_doc/src/checkIEM_WBM.html
- PSCM_toolbox/PSCM_toolbox_doc/src/performSanityChecksonRecon.html
- PSCM_toolbox/PSCM_toolbox_doc/src/scripts/
- PSCM_toolbox/PSCM_toolbox_doc/src/getOrgansFromHarvey.html
- PSCM_toolbox/PSCM_toolbox_doc/src/setConstraints/
- PSCM_toolbox/PSCM_toolbox_doc/src/Test4HumanFctExtv5.html
- PSCM_toolbox/PSCM_toolbox_doc/src/convertATPflux2StepNumer.html
- PSCM_toolbox/PSCM_toolbox_doc/src/getStatsOrganComp.html
- PSCM_toolbox/PSCM_toolbox_doc/src/determineFluxValuesOnBoundary.html
- PSCM_toolbox/Data/Recon3D_star/VMH_Metabolites.tsv
- __MACOSX/PSCM_toolbox/Data/Recon3D_star/._VMH_Metabolites.tsv
- PSCM_toolbox/Data/Recon3D_star/VMH_Reactions.tsv
- __MACOSX/PSCM_toolbox/Data/Recon3D_star/._VMH_Reactions.tsv
- PSCM_toolbox/Data/Recon3D_star/Recon3DModel_301.mat
- PSCM_toolbox/Data/Recon3D_star/Recon3D_Harvey_Used_in_Script_120502.mat
- PSCM_toolbox/Data/Recon3D_star/Recon3D_301.mat
- PSCM_toolbox/Data/MicrobiomeModel/.DS_Store
- __MACOSX/PSCM_toolbox/Data/MicrobiomeModel/._.DS_Store
- PSCM_toolbox/Data/MicrobiomeModel/InputDataHMP_fromxlsx.mat
- PSCM_toolbox/Data/MicrobiomeModel/microbiota_model_samp_SRS011239.mat
- __MACOSX/PSCM_toolbox/Data/MicrobiomeModel/._microbiota_model_samp_SRS011239.mat
- PSCM_toolbox/src/io/.DS_Store
- __MACOSX/PSCM_toolbox/src/io/._.DS_Store
- PSCM_toolbox/src/io/loadPSCMfile.m
- __MACOSX/PSCM_toolbox/src/io/._loadPSCMfile.m
- PSCM_toolbox/src/io/addReactionsHH.m
- PSCM_toolbox/src/io/OrganLists.m
- PSCM_toolbox/src/hostMicrobeInteraction/.DS_Store
- __MACOSX/PSCM_toolbox/src/hostMicrobeInteraction/._.DS_Store
- PSCM_toolbox/src/hostMicrobeInteraction/calculateCorrelations.m
- PSCM_toolbox/src/hostMicrobeInteraction/setSimulationConstraints.m
- PSCM_toolbox/src/hostMicrobeInteraction/analyzeHMmodel.m
- PSCM_toolbox/src/hostMicrobeInteraction/combineHarveyMicrotiota.m
- __MACOSX/PSCM_toolbox/src/hostMicrobeInteraction/._combineHarveyMicrotiota.m
- PSCM_toolbox/src/hostMicrobeInteraction/adjust.m
- __MACOSX/PSCM_toolbox/src/hostMicrobeInteraction/._adjust.m
- PSCM_toolbox/src/hostMicrobeInteraction/AGORAEssentialMetabolites.m
- PSCM_toolbox/src/scripts/BMRcalculations/
- PSCM_toolbox/src/scripts/.DS_Store
- __MACOSX/PSCM_toolbox/src/scripts/._.DS_Store
- PSCM_toolbox/src/scripts/LeakTestRecon.m
- PSCM_toolbox/src/scripts/runIEM_HH.m
- __MACOSX/PSCM_toolbox/src/scripts/._runIEM_HH.m
- PSCM_toolbox/src/scripts/annotateHH.m
- __MACOSX/PSCM_toolbox/src/scripts/._annotateHH.m
- PSCM_toolbox/src/scripts/annotateOrganAtlas.m
- __MACOSX/PSCM_toolbox/src/scripts/._annotateOrganAtlas.m
- PSCM_toolbox/src/setConstraints/setFeedingFastingConstraints.m
- PSCM_toolbox/src/setConstraints/.DS_Store
- __MACOSX/PSCM_toolbox/src/setConstraints/._.DS_Store
- PSCM_toolbox/src/setConstraints/individualizedLabReport.m
- PSCM_toolbox/src/setConstraints/inputData/
- PSCM_toolbox/src/setConstraints/AAStorage.m
- PSCM_toolbox/src/setConstraints/organWeight/
- PSCM_toolbox/src/setConstraints/standardPhysiolDefaultParameters.m
- __MACOSX/PSCM_toolbox/src/setConstraints/._standardPhysiolDefaultParameters.m
- PSCM_toolbox/src/setConstraints/setDietConstraints.m
- PSCM_toolbox/src/setConstraints/diets/
- PSCM_toolbox/src/setConstraints/physiologicalConstraintsHMDBbased.m
- __MACOSX/PSCM_toolbox/src/setConstraints/._physiologicalConstraintsHMDBbased.m
- PSCM_toolbox/src/setConstraints/physiologicalConstraintsHMDBbased_old.m
- __MACOSX/PSCM_toolbox/src/setConstraints/._physiologicalConstraintsHMDBbased_old.m
- PSCM_toolbox/src/setConstraints/readInDietFromVMH.m
- PSCM_toolbox/ext/m2html/@template/display.m
- __MACOSX/PSCM_toolbox/ext/m2html/@template/._display.m
- PSCM_toolbox/ext/m2html/@template/char.m
- __MACOSX/PSCM_toolbox/ext/m2html/@template/._char.m
- PSCM_toolbox/ext/m2html/@template/set.m
- __MACOSX/PSCM_toolbox/ext/m2html/@template/._set.m
- PSCM_toolbox/ext/m2html/@template/template.m
- __MACOSX/PSCM_toolbox/ext/m2html/@template/._template.m
- PSCM_toolbox/ext/m2html/@template/get.m
- __MACOSX/PSCM_toolbox/ext/m2html/@template/._get.m
- PSCM_toolbox/ext/m2html/@template/private/
- __MACOSX/PSCM_toolbox/ext/m2html/@template/._private
- PSCM_toolbox/ext/m2html/@template/parse.m
- __MACOSX/PSCM_toolbox/ext/m2html/@template/._parse.m
- PSCM_toolbox/ext/m2html/private/openfile.m
- __MACOSX/PSCM_toolbox/ext/m2html/private/._openfile.m
- PSCM_toolbox/ext/m2html/private/strtok.m
- __MACOSX/PSCM_toolbox/ext/m2html/private/._strtok.m
- PSCM_toolbox/ext/m2html/private/mexexts.m
- __MACOSX/PSCM_toolbox/ext/m2html/private/._mexexts.m
- PSCM_toolbox/ext/m2html/private/mfileparse.m
- __MACOSX/PSCM_toolbox/ext/m2html/private/._mfileparse.m
[truncated: 474 more entries]
