# Supplementary material for: Personalized whole‐body models integrate metabolism, physiology, and the gut microbiome
Source: Mol Syst Biol. 2020 May 28;16(5):e8982. doi: 10.15252/msb.20198982 (PMC7285886; doi:10.15252/msb.20198982)
Supplement: Supplementary file 22 — Dataset EV1 [file MSB-16-e8982-s022.zip › PSCM_toolbox/src/organEssentiality.m]

function [ResultsOrganEss] = organEssentiality(model, LPSolver)
% This function computes the organ essentiality in a whole-body model by
% setting each organ's value to zero in the whole-body objective reaction,
% setting all organ-specific reaction bounds to zero (lower and upper),
% and then computes whether a non-zero flux through this objective is still
% possible.
%
% function [ResultsOrganEss] = organEssentiality(model, LPSolver)
%
% INPUT
% model             model structure (whole-body metabolic model)
% LPSolver          Define LPSolver ('ILOGcomplex';
%                   'tomlab_cplex' -default)
%
% OUTPUT
% ResultsOrganEss   Contains the maximally possible flux value for the
%                   whole-body reaction for each organ. Col 1: Organ name,
%                   Col 2: Max flux value, Col 3: Min flux value (if
%                   minimization is activated; default: inactive), Col 4:
%                   Solver status: 1 = feasible, 5 = feasible with
%                   numerical difficulties (rescaling issues), 3 =
%                   infeasible)
%
% Ines Thiele 2016
% Ines Thiele, added option to specify LPSolver - 10/2018

if ~exist('LPSolver','var')
    LPSolver = 'tomlab_cplex';
end

global useSolveCobraLPCPLEX
useSolveCobraLPCPLEX

[solverOK, solverInstalled] = changeCobraSolver(LPSolver, 'LP');

% reset the bounds on the whole-body objective
model = changeRxnBounds(model,'Whole_body_objective_rxn',0,'l');
model = changeRxnBounds(model,'Whole_body_objective_rxn',1000,'u');

% define whole-body objective as objective function
model = changeObjective(model,'Whole_body_objective_rxn');

sex = model.sex;

% List of organs
getOrganWeightFraction;
OrganLists;
for i  = 1 : length(OrgansListShort)
    modelOrganEss = model;
    % redefine objective by removing the organ from the whole-body reaction
    O = strmatch(OrgansListShort{i},ObjectiveComponents);
    R = find(ismember(modelOrganEss.rxns,'Whole_body_objective_rxn'));
    M = find(ismember(modelOrganEss.mets,strcat(ObjectiveComponents{O},'_dummy_objective')));
    if useSolveCobraLPCPLEX 
        if ~isfield(modelOrganEss,'A')
            error('model.A missing')
        end
        modelOrganEss.A(M,R)=0; % no requirement of this objective part in OF
    else
        modelOrganEss.S(M,R)=0; % no requirement of this objective part in OF
    end
    modelOrganEss = changeObjective(modelOrganEss,'Whole_body_objective_rxn');
    % set all reaction bounds in this organ to 0
    R1 = strmatch(OrgansListShort{i},modelOrganEss.rxns);
    modelOrganEss.lb(R1)=0;
    modelOrganEss.ub(R1)=0;
    % maximize the whole-body reaction
    modelOrganEss.osenseStr = 'max';
    tic;
    if useSolveCobraLPCPLEX
        [FBA,~]=solveCobraLPCPLEX(modelOrganEss,1,0,0,[],0,LPSolver);
        FBA.f=FBA.obj;
        FBA.v=FBA.full;
    else
        FBA = optimizeWBModel(modelOrganEss);
    end
    timeTaken = toc;
    fprintf('%u%s%s%s%f\n',timeTaken,' sec. ',OrgansListShort{i},' obj = ',FBA.f)
    ResultsOrganEss(i,1)=OrgansListShort(i);
    
    if useSolveCobraLPCPLEX
        feasible = FBA.origStat == 1 || FBA.origStat == 5;
    else
        feasible = FBA.stat == 1;
    end
    if feasible
        ResultsOrganEss{i,2}=num2str(FBA.v(modelOrganEss.c~=0)); % max
        if 0 % also compute the minimal possible flux through the objective
            modelOrganEss.osenseStr = 'min';
            tic;
            if useSolveCobraLPCPLEX
                [FBA,LPProblem]=solveCobraLPCPLEX(modelOrganEss,1,0,0,[],0,LPSolver);
            else
                FBA = optimizeWBModel(modelOrganEss);
            end
            timeTaken = toc;
            ResultsOrganEss{i,3}=num2str(FBA.v(modelOrganEss.c)~=0);%min
        end
        %feasible
        ResultsOrganEss{i,4}=num2str(FBA.origStat);
    else
        if FBA.stat == -1 ||  FBA.stat == 2
            %display solution in case there is a problem
            fprinf('%s\n',['Problem with FBA for organ: ' ResultsOrganEss{i,1} '. FBA solution is:'])
            FBA
        end
            
        %infeasible or otherwise
        ResultsOrganEss{i,2}=NaN; % min
        ResultsOrganEss{i,3}=NaN;%max
        ResultsOrganEss{i,4}=num2str(FBA.origStat);
    end
end
