# Supplementary material for: Personalized whole‐body models integrate metabolism, physiology, and the gut microbiome
Source: Mol Syst Biol. 2020 May 28;16(5):e8982. doi: 10.15252/msb.20198982 (PMC7285886; doi:10.15252/msb.20198982)
Supplement: Supplementary file 22 — Dataset EV1 [file MSB-16-e8982-s022.zip › PSCM_toolbox/Statistical_Analyses_STATA/Microbiome/AbsoluteFluxes_Microbiota_Germfree.xlsx]

## Sheet: Sheet1
Microbiota	Results_HMPNew_GF_2017_12_07_female_microbiota_model_samp_SRS011061.mat	Results_HMPNew_GF_2017_12_07_female_microbiota_model_samp_SRS011239.mat	Results_HMPNew_GF_2017_12_07_female_microbiota_model_samp_SRS011302.mat	Results_HMPNew_GF_2017_12_07_female_microbiota_model_samp_SRS011405.mat	Results_HMPNew_GF_2017_12_07_female_microbiota_model_samp_SRS011586.mat	Results_HMPNew_GF_2017_12_07_female_microbiota_model_samp_SRS012273.mat	Results_HMPNew_GF_2017_12_07_female_microbiota_model_samp_SRS012902.mat	Results_HMPNew_GF_2017_12_07_female_microbiota_model_samp_SRS013521.mat	Results_HMPNew_GF_2017_12_07_female_microbiota_model_samp_SRS014313.mat	Results_HMPNew_GF_2017_12_07_female_microbiota_model_samp_SRS014459.mat	Results_HMPNew_GF_2017_12_07_female_microbiota_model_samp_SRS014613.mat	Results_HMPNew_GF_2017_12_07_female_microbiota_model_samp_SRS014979.mat	Results_HMPNew_GF_2017_12_07_female_microbiota_model_samp_SRS015065.mat	Results_HMPNew_GF_2017_12_07_female_microbiota_model_samp_SRS015133.mat	Results_HMPNew_GF_2017_12_07_female_microbiota_model_samp_SRS015190.mat	Results_HMPNew_GF_2017_12_07_female_microbiota_model_samp_SRS015217.mat	Results_HMPNew_GF_2017_12_07_female_microbiota_model_samp_SRS015369.mat	Results_HMPNew_GF_2017_12_07_female_microbiota_model_samp_SRS016095.mat	Results_HMPNew_GF_2017_12_07_female_microbiota_model_samp_SRS016203.mat	Results_HMPNew_GF_2017_12_07_female_microbiota_model_samp_SRS016495.mat	Results_HMPNew_GF_2017_12_07_female_microbiota_model_samp_SRS016517.mat	Results_HMPNew_GF_2017_12_07_female_microbiota_model_samp_SRS017521.mat	Results_HMPNew_GF_2017_12_07_female_microbiota_model_samp_SRS017701.mat	Results_HMPNew_GF_2017_12_07_female_microbiota_model_samp_SRS018656.mat	Results_HMPNew_GF_2017_12_07_female_microbiota_model_samp_SRS019267.mat	Results_HMPNew_GF_2017_12_07_female_microbiota_model_samp_SRS019601.mat	Results_HMPNew_GF_2017_12_07_female_microbiota_model_samp_SRS019968.mat	Results_HMPNew_GF_2017_12_07_female_microbiota_model_samp_SRS020328.mat	Results_HMPNew_GF_2017_12_07_female_microbiota_model_samp_SRS021948.mat	Results_HMPNew_GF_2017_12_07_female_microbiota_model_samp_SRS022071.mat	Results_HMPNew_GF_2017_12_07_female_microbiota_model_samp_SRS022137.mat	Results_HMPNew_GF_2017_12_07_female_microbiota_model_samp_SRS022524.mat	Results_HMPNew_GF_2017_12_07_female_microbiota_model_samp_SRS022713.mat	Results_HMPNew_GF_2017_12_07_female_microbiota_model_samp_SRS023346.mat	Results_HMPNew_GF_2017_12_07_female_microbiota_model_samp_SRS023583.mat	Results_HMPNew_GF_2017_12_07_female_microbiota_model_samp_SRS023829.mat	Results_HMPNew_GF_2017_12_07_female_microbiota_model_samp_SRS024009.mat	Results_HMPNew_GF_2017_12_07_female_microbiota_model_samp_SRS024265.mat	Results_HMPNew_GF_2017_12_07_female_microbiota_model_samp_SRS024388.mat	Results_HMPNew_GF_2017_12_07_female_microbiota_model_samp_SRS042284.mat	Results_HMPNew_GF_2017_12_07_female_microbiota_model_samp_SRS043001.mat	Results_HMPNew_GF_2017_12_07_female_microbiota_model_samp_SRS043411.mat	Results_HMPNew_GF_2017_12_07_female_microbiota_model_samp_SRS048870.mat	Results_HMPNew_GF_2017_12_07_female_microbiota_model_samp_SRS049995.mat	Results_HMPNew_GF_2017_12_07_female_microbiota_model_samp_SRS050752.mat	Results_HMPNew_GF_2017_12_07_female_microbiota_model_samp_SRS051882.mat	Results_HMPNew_GF_2017_12_07_female_microbiota_model_samp_SRS052697.mat	Results_HMPNew_GF_2017_12_07_female_microbiota_model_samp_SRS053214.mat	Results_HMPNew_GF_2017_12_07_female_microbiota_model_samp_SRS053335.mat
Liver_PCSF	4.36838	4.25779	4.47898	4.53427	3.04128	4.86605	0.218	2.15	4.42368	3.98131	3.31776	4.25779	3.98131	4.53427	2.728	4.31309	0	3.98131	4.03661	4.86605	4.86605	4.31309	2.91	5.25312	1.47	3.76013	4.0919	3.42835	3.53894	4.86605	2.93069	3.26246	2.99978	1.166	0.678	0.664	4.53427	4.47898	1.292	5.30842	3.728	4.86605	4.64486	3.76013	3.87072	4.31309	3.04128	4.86605	3.59424
Liver_ALCD2if	1263.5	1886.46	8572.62	1152.33	4186.88	5344.81	484.666	588.497	2397.82	6952.27	3252.55	7651.72	7329.39	7455.01	1395.75	11302.2	692.684	3019.99	4078.55	11306	11306	4514.94	1163.31	3802.13	835.117	4275.95	2930.69	6553.67	2131.62	3512.21	2024.14	4968.04	2331.26	1223.87	612.582	509.542	996.42	3023.66	962.952	2557.51	2367.53	2818.4	3290.01	1818.19	4776.21	3529.05	5805.82	2508.7	4336.74
Liver_EX_val_L(e)_[bc]	1342.39	1309.36	1377.64	1393.21	938.399	1494.47	1495.47	1159.72	1360.66	1225.5	1022.44	1309.14	1225.5	1393.06	1494.17	1327.82	1159.82	1226.67	1242.18	1495.58	1495.58	1327.16	1040.32	1612.7	1293.81	1158.93	1257.94	1055.71	1090.55	1494.47	903.43	1006.1	1461.21	1442.91	1073.18	1495.47	1393.21	1377.64	971.473	1627.14	1460.63	1494.17	1427.1	1159.72	1190.92	1327.82	939.014	1495.58	1107.86
Liver_EX_ile_L(e)_[bc]	163.152	160.779	165.123	166.73	125.77	174.116	170.382	147.662	163.728	154.725	136.755	160.764	154.711	166.755	172.656	161.369	147.679	154.36	155.935	173.714	173.734	162.037	136.479	181.726	157.998	149.733	157.472	141.433	143.925	173.617	121.737	134.504	171.38	169.047	139.956	172.425	166.377	165.04	127.991	182.116	170.233	173.716	168.974	148.503	153.018	161.386	125.492	173.351	144.855
Colon_HMR_0156	1053.4	1807.05	7429.08	706.013	3062.48	2962.34	58.6115	305.528	1332.21	7093.85	2968.23	7093.29	6738.04	7367.67	984.552	7472.48	227.035	1577.22	4266.04	7759.04	8233.05	1749.12	844.564	2242.08	449.249	2152.4	2509.68	3925.24	1430.6	3417.1	1623.8	5024.34	362.189	750.104	307.134	97.2584	657.279	2477.57	415.742	1110.74	2096.43	2195.35	2961.89	1675.09	3252.08	2575.84	4620.98	1636.76	3746.24
Brain_DM_dopa[c]	329.036	329.389	339.529	336.563	235.278	351.887	330.321	290.889	333.015	308	256.667	329.057	308	335.891	328.959	333.667	290.889	308	312.278	355.371	355.552	333.667	260.945	364.886	315.24	290.889	316.556	265.222	273.778	346.925	226.722	252.389	346.6	315.861	269.5	334.089	331.487	337.481	243.833	335.758	324.595	345.843	340.132	290.889	299.445	333.667	235.278	351.534	278.056
Brain_DM_srtn[c]	208.112	211.623	215.221	211.526	156.717	218.591	199.552	187.97	210.548	210.851	179.805	210.298	210.799	210.932	198.349	216.556	187.967	214.648	210.552	221.666	221.826	218.497	170.664	222.02	199.165	213.743	207.283	192.792	196.396	214.21	146.292	174.251	216.078	190.018	175.602	202.878	207.044	213.413	154.244	195.734	196.651	213.255	212.522	199.818	210.589	216.636	155.407	218.279	194.289
Brain_DM_adrnl[c]	246.829	248.092	255.237	252.719	181.03	264.517	244.5	223.256	250.312	242.72	205.818	246.901	242.681	252.171	243.132	253.651	223.254	246.338	243.383	267.177	267.313	255.169	200.275	272.093	236.982	243.359	241.163	217.31	225.072	260.731	167.063	201.531	260.553	232.605	205.414	248.188	248.944	253.698	177.773	242.654	240.606	259.618	255.569	233.525	240.184	253.719	181.717	264.292	224.727
Brain_DM_4abut[c]	1684.61	1824.39	1945.14	1796.43	1591.28	1917.63	1962.62	1934.28	1930.09	1841.14	1616.9	1768.84	1840.79	1761.92	1795.21	1983.39	1942.01	1953.54	1818.42	1992.93	1993.49	1950.1	1724.13	2019.86	1941.31	1914.47	1577.07	1560.3	1747.64	1904.76	1411.82	1687.28	1921.66	1536.35	1579.66	1969.83	1773.87	1946.23	1475.4	1708.66	1764.06	1866.66	1857.46	1949.93	1630.6	1983.96	1651.84	1984.19	1801.08
Brain_DM_hista[c]	123.087	119.971	126.203	127.761	85.6936	137.11	137.11	105.949	124.645	112.181	93.484	119.971	112.181	127.761	137.11	121.529	105.949	112.181	113.739	137.11	137.11	121.529	95.042	148.016	118.413	105.949	115.297	96.6001	99.7162	137.11	82.5775	91.9259	133.994	132.436	98.1582	137.11	127.761	126.203	88.8098	149.574	133.994	137.11	130.878	105.949	109.065	121.529	85.6936	137.11	101.274
Brain_DM_kynate[c]	1218.38	1216.84	1126.05	1222.91	1112.41	1239.17	1167.11	1026.25	859.634	1207.44	1195.44	1216.32	1207.07	1076.89	1185.81	967.97	1133.96	1196.54	1209.34	1226.93	1212.08	1178.85	1157.21	1225.36	1159.25	1207.44	1221.03	1214.25	1141.49	1222.71	1129.09	1143.72	1225	1179.17	1153.45	1178.32	1204.01	1205.5	1159.38	1192.35	1181.48	1225.66	1221.31	1164.74	1200.27	1200.47	1178.41	1214.76	1180.52
Brain_DM_nrpphr[c]	251.221	252.492	259.472	257.152	187.121	268.917	249.771	227.737	254.494	247.041	212.525	251.288	247	256.62	248.409	257.83	227.951	250.583	247.715	271.578	271.717	259.51	205.495	277.786	240.91	248	245.479	224.392	230.939	265.124	172.613	206.784	264.876	237.972	211.66	253.538	253.289	257.906	183.68	247.885	245.876	264.297	259.933	238.092	244.477	257.899	186.613	268.646	230.584
Brain_DM_Lkynr[c]	532.125	531.67	526.634	533.037	467.679	538.273	508.611	499.184	523.368	528.791	517.445	531.458	528.588	533.405	516.813	523.129	499.438	523.433	529.369	532.368	532.662	532.946	494.4	529.57	508.03	529.532	534.778	534.983	526.118	530.931	450.368	505.633	532.496	515.645	503.866	513.425	527.853	525.42	459.821	518.088	515.647	532.385	531.577	511.448	538.15	523.369	463.82	527.028	519.294
Germfree
Liver_PCSF	0	0	0	0	0	0	0	0	0	0	0	0	0	0	0	0	0	0	0	0	0	0	0	0	0	0	0	0	0	0	0	0	0	0	0	0	0	0	0	0	0	0	0	0	0	0	0	0	0
Liver_ALCD2if	281.321	281.321	281.321	281.321	281.321	281.321	281.321	281.321	281.321	281.321	281.321	281.321	281.321	281.321	281.321	281.321	281.321	281.321	281.321	281.321	281.321	281.321	281.321	281.321	281.321	281.321	281.321	281.321	281.321	281.321	281.321	281.321	281.321	281.321	281.321	281.321	281.321	281.321	281.321	281.321	281.321	281.321	281.321	281.321	281.321	281.321	281.321	281.321	281.321
Liver_EX_val_L(e)_[bc]	251.572	246.3	256.675	259.382	188.773	275.018	274.942	222.643	254.074	233.22	201.882	246.317	233.22	259.393	275.041	248.789	222.636	233.131	235.843	274.934	274.934	248.839	204.423	293.198	243.592	222.703	238.535	207.152	212.303	275.018	183.632	199.225	269.777	267.277	209.723	274.942	259.382	256.675	194.058	295.981	269.821	275.041	264.588	222.643	228.066	248.789	188.727	274.934	214.886
Liver_EX_ile_L(e)_[bc]	72.6299	71.6314	73.4915	74.0489	61.0205	76.9	76.8384	67.1903	73.0212	69.2148	63.4596	71.645	69.2148	74.0577	76.9182	72.0116	67.1845	69.1432	69.7036	76.832	76.832	72.0517	63.8821	80.1755	71.0734	67.2391	70.2491	64.457	65.3579	76.9	60.1277	62.9432	75.9261	75.5367	64.9041	76.8384	74.0489	73.4915	62.0295	80.7937	75.9614	76.9182	74.9945	67.1903	68.3116	72.0116	60.9828	76.832	65.8146
Colon_HMR_0156	31.6011	31.6011	31.6011	31.6011	31.6011	31.6011	31.6011	31.6011	31.6011	31.6011	31.6011	31.6011	31.6011	31.6011	31.6011	31.6011	31.6011	31.6011	31.6011	31.6011	31.6011	31.6011	31.6011	31.6011	31.6011	31.6011	31.6011	31.6011	31.6011	31.6011	31.6011	31.6011	31.6011	31.6011	31.6011	31.6011	31.6011	31.6011	31.6011	31.6011	31.6011	31.6011	31.6011	31.6011	31.6011	31.6011	31.6011	31.6011	31.6011
Brain_DM_dopa[c]	43.3348	43.2825	43.1867	43.298	43.252	43.2437	43.1533	43.123	43.2028	43.2681	43.2993	43.3024	43.2681	43.3109	43.2702	43.1342	43.1146	43.1632	43.279	43.144	43.144	43.193	43.2129	43.1058	43.1702	43.1945	43.373	43.35	43.2594	43.2437	43.3544	43.2479	43.2272	43.362	43.2998	43.1533	43.298	43.1867	43.3198	43.3063	43.279	43.2702	43.2729	43.123	43.3554	43.1342	43.1968	43.144	43.2233
Brain_DM_srtn[c]	5.45629	5.45462	5.45158	5.45512	5.45202	5.45339	5.45052	5.44956	5.45202	5.45417	5.45516	5.45202	5.45417	5.45553	5.45202	5.44992	5.44929	5.45084	5.45451	5.45023	5.45023	5.45178	5.45242	5.44902	5.45106	5.45183	5.45603	5.45677	5.45202	5.45339	5.45631	5.45353	5.45287	5.45202	5.45517	5.45052	5.45512	5.45158	5.45581	5.45538	5.45202	5.45202	5.45202	5.44956	5.45694	5.44992	5.45191	5.45023	5.45274
Brain_DM_adrnl[c]	43.3348	43.2825	43.1867	43.298	43.252	43.2437	43.1533	43.123	43.2028	43.2681	43.2993	43.3024	43.2681	43.3109	43.2702	43.1342	43.1146	43.1632	43.279	43.144	43.144	43.193	43.2129	43.1058	43.1702	43.1945	43.373	43.35	43.2594	43.2437	43.3544	43.2479	43.2272	43.362	43.2998	43.1533	43.298	43.1867	43.3198	43.3063	43.279	43.2702	43.2729	43.123	43.3554	43.1342	43.1968	43.144	43.2233
Brain_DM_4abut[c]	1295.92	1494.28	1799.19	1455.01	1073.72	1639.65	1863.51	1783.73	1751.9	1518.46	1068.63	1420.01	1518.46	1403.89	1555.44	1877.8	1802.06	1774.57	1495.81	1875.48	1875.48	1776.45	1388	1907.06	1820.89	1626.22	1092.46	957.028	1329.9	1639.65	659.799	1213.16	1687.61	1195.79	1160.72	1863.51	1455.01	1799.19	904.704	1456.45	1524.03	1555.44	1539.54	1783.73	1157.06	1877.8	1261.57	1875.48	1469.8
Brain_DM_hista[c]	66.7399	66.7241	66.6952	66.7288	66.7145	66.7125	66.6853	66.6758	66.7001	66.7197	66.7289	66.7301	66.7197	66.7327	66.7206	66.6794	66.6733	66.688	66.7229	66.6825	66.6825	66.6971	66.7028	66.6711	66.6902	66.6974	66.7513	66.7442	66.7169	66.7125	66.7454	66.7133	66.7076	66.7482	66.729	66.6853	66.7288	66.6952	66.735	66.7316	66.7232	66.7206	66.7213	66.6758	66.7459	66.6794	66.6979	66.6825	66.706
Brain_DM_kynate[c]	5.45629	5.45202	5.45158	5.45512	5.45366	5.45339	5.45052	5.44956	5.4521	5.45417	5.45516	5.45526	5.45417	5.45553	5.45424	5.44992	5.44929	5.45084	5.45451	5.45023	5.45023	5.45178	5.45242	5.44902	5.45106	5.45183	5.4575	5.45677	5.45389	5.45339	5.45691	5.45353	5.45287	5.45202	5.45517	5.45052	5.45512	5.45158	5.45581	5.45538	5.45451	5.45424	5.45432	5.44956	5.45694	5.44992	5.45191	5.45023	5.45274
Brain_DM_nrpphr[c]	43.3348	43.2825	43.1867	43.298	43.252	43.2437	43.1533	43.123	43.2028	43.2681	43.2993	43.3024	43.2681	43.3109	43.2702	43.1342	43.1146	43.1632	43.279	43.144	43.144	43.193	43.2129	43.1058	43.1702	43.1945	43.373	43.35	43.2594	43.2437	43.3544	43.2479	43.2272	43.362	43.2998	43.1533	43.298	43.1867	43.3198	43.3063	43.279	43.2702	43.2729	43.123	43.3554	43.1342	43.1968	43.144	43.2233
Brain_DM_Lkynr[c]	5.45629	5.45462	5.45158	5.45512	5.45366	5.45339	5.45052	5.44956	5.4521	5.45417	5.45516	5.45526	5.45417	5.45553	5.45424	5.44992	5.44929	5.45084	5.45202	5.45023	5.45023	5.45178	5.45242	5.44902	5.45106	5.45183	5.4575	5.45677	5.45389	5.45339	5.45631	5.45353	5.45287	5.45715	5.45517	5.45052	5.45512	5.45158	5.45581	5.45538	5.45451	5.45424	5.45202	5.44956	5.45694	5.44992	5.45191	5.45023	5.45274
Ratio microbiota/ germfree
Liver_PCSF	Inf	Inf	Inf	Inf	Inf	Inf	Inf	Inf	Inf	Inf	Inf	Inf	Inf	Inf	Inf	Inf	NaN	Inf	Inf	Inf	Inf	Inf	Inf	Inf	Inf	Inf	Inf	Inf	Inf	Inf	Inf	Inf	Inf	Inf	Inf	Inf	Inf	Inf	Inf	Inf	Inf	Inf	Inf	Inf	Inf	Inf	Inf	Inf	Inf
Liver_ALCD2if	4.49131	6.70574	30.4727	4.09613	14.8829	18.999	1.72282	2.09191	8.52343	24.713	11.5617	27.1992	26.0535	26.5	4.96142	40.1756	2.46226	10.735	14.4979	40.1891	40.1891	16.0491	4.13518	13.5153	2.96856	15.1996	10.4176	23.2961	7.57718	12.4847	7.19514	17.6597	8.28685	4.35046	2.17752	1.81125	3.54194	10.7481	3.42297	9.09109	8.41575	10.0185	11.6949	6.46306	16.9778	12.5446	20.6377	8.91757	15.4156
Liver_EX_val_L(e)_[bc]	5.336	5.31612	5.36728	5.37126	4.97104	5.43406	5.43922	5.20889	5.35536	5.25471	5.06458	5.31485	5.25471	5.37048	5.43255	5.33711	5.20948	5.26171	5.26701	5.43976	5.43976	5.33342	5.08907	5.50037	5.31137	5.20391	5.27361	5.09631	5.13675	5.43406	4.91978	5.05009	5.41636	5.39855	5.11714	5.43922	5.37126	5.36728	5.0061	5.49745	5.41335	5.43255	5.39365	5.20889	5.22184	5.33711	4.97552	5.43976	5.15559
Liver_EX_ile_L(e)_[bc]	2.24635	2.24453	2.24683	2.25162	2.06111	2.26419	2.21741	2.19767	2.2422	2.23543	2.155	2.2439	2.23523	2.25169	2.24467	2.24088	2.19811	2.23247	2.23712	2.26097	2.26123	2.2489	2.13642	2.2666	2.22303	2.22688	2.24162	2.19422	2.20211	2.25769	2.02463	2.13691	2.25719	2.23795	2.15635	2.244	2.24685	2.24569	2.06339	2.25408	2.24105	2.25845	2.25315	2.21018	2.24	2.24111	2.05782	2.25624	2.20096
Colon_HMR_0156	33.3344	57.183	235.089	22.3414	96.9107	93.7416	1.85473	9.66826	42.1572	224.481	93.9281	224.463	213.221	233.146	31.1556	236.463	7.18439	49.9103	134.997	245.531	260.53	55.3499	26.7258	70.9494	14.2163	68.1114	79.4175	124.212	45.2705	108.132	51.3844	158.992	11.4613	23.7366	9.7191	3.07769	20.7992	78.4015	13.1559	35.1489	66.3405	69.4706	93.7274	53.0072	102.91	81.5111	146.229	51.7943	118.548
Brain_DM_dopa[c]	7.59288	7.61022	7.86189	7.77318	5.4397	8.13732	7.6546	6.74556	7.70818	7.11841	5.92773	7.59904	7.11841	7.75534	7.60242	7.73555	6.74688	7.13571	7.21547	8.23686	8.24106	7.72503	6.03858	8.46489	7.30227	6.7344	7.29845	6.11816	6.32875	8.02256	5.22951	5.83587	8.01809	7.28428	6.22406	7.74189	7.65595	7.81446	5.62868	7.7531	7.50007	7.99263	7.86017	6.74556	6.90675	7.73555	5.44665	8.14793	6.43301
Brain_DM_srtn[c]	38.1417	38.7969	39.4787	38.7756	28.7448	40.0835	36.6115	34.4926	38.6183	38.6587	32.9605	38.5725	38.6492	38.6639	36.3808	39.7356	34.4937	39.3788	38.6014	40.6711	40.7004	40.0781	31.3005	40.7449	36.5369	39.2057	37.9915	35.3308	36.0226	39.2802	26.8114	31.952	39.6264	34.8527	32.1901	37.2217	37.9541	39.1469	28.2715	35.8791	36.0694	39.1148	38.9804	36.6668	38.5911	39.7503	28.505	40.0495	35.6314
Brain_DM_adrnl[c]	5.69587	5.73194	5.91008	5.83674	4.18547	6.11689	5.66585	5.17719	5.79389	5.60968	4.75338	5.70179	5.60877	5.82235	5.61892	5.88051	5.17815	5.70713	5.62358	6.19269	6.19584	5.90765	4.63462	6.3122	5.48947	5.63402	5.5602	5.01292	5.20286	6.02934	3.85342	4.6599	6.02752	5.36425	4.74399	5.75131	5.74954	5.87446	4.10374	5.6032	5.55942	5.99993	5.90598	5.41533	5.53988	5.88209	4.20672	6.12583	5.19921
Brain_DM_4abut[c]	1.29993	1.22091	1.08112	1.23465	1.48203	1.16953	1.05319	1.0844	1.10171	1.2125	1.51306	1.24566	1.21228	1.25503	1.15414	1.05623	1.07766	1.10085	1.21567	1.06263	1.06292	1.09775	1.24216	1.05915	1.06613	1.17725	1.4436	1.63036	1.31412	1.16169	2.13978	1.39081	1.13869	1.2848	1.36093	1.05705	1.21914	1.08172	1.63081	1.17317	1.1575	1.20009	1.2065	1.09318	1.40927	1.05654	1.30935	1.05797	1.22539
Brain_DM_hista[c]	1.84428	1.79802	1.89224	1.91464	1.28448	2.05523	2.05607	1.58901	1.86874	1.68138	1.40095	1.79786	1.68138	1.91452	2.05499	1.82259	1.58907	1.68217	1.70464	2.05616	2.05616	1.82211	1.42486	2.2201	1.77557	1.5885	1.72726	1.44732	1.49462	2.05523	1.2372	1.37792	2.00867	1.98411	1.471	2.05607	1.91464	1.89224	1.33078	2.24143	2.0082	2.05499	1.96156	1.58901	1.63403	1.82259	1.2848	2.05616	1.51822
Brain_DM_kynate[c]	223.299	223.19	206.555	224.177	203.975	227.229	214.129	188.319	157.67	221.38	219.14	222.963	221.312	197.393	217.411	177.612	208.093	219.514	221.714	225.116	222.392	216.231	212.238	224.877	212.666	221.474	223.734	222.521	209.298	224.212	206.91	209.721	224.652	216.282	211.442	216.185	220.711	221.129	212.503	218.564	216.606	224.717	223.916	213.731	219.953	220.272	216.147	222.882	216.499
Brain_DM_nrpphr[c]	5.79721	5.8336	6.00814	5.93913	4.3263	6.21863	5.788	5.28109	5.89067	5.70953	4.90828	5.8031	5.70859	5.92506	5.74086	5.97738	5.2871	5.80547	5.72368	6.29471	6.29791	6.00815	4.75541	6.44428	5.58048	5.74146	5.6597	5.17628	5.33846	6.13094	3.98145	4.78136	6.12752	5.48804	4.88824	5.87529	5.8499	5.9719	4.24009	5.72399	5.68119	6.10806	6.00683	5.52123	5.6389	5.97899	4.32006	6.22674	5.33472
Brain_DM_Lkynr[c]	97.5251	97.4714	96.602	97.7133	85.7552	98.7043	93.3141	91.6007	95.994	96.9517	94.8542	97.4213	96.9145	97.7734	94.7544	95.9885	91.6518	96.0279	97.0958	97.6781	97.7321	97.7562	90.6754	97.1864	93.1984	97.1292	97.9895	98.0403	96.4666	97.3579	82.5406	92.7166	97.6542	94.4898	92.3648	94.1974	96.7629	96.3792	84.2809	94.9683	94.5358	97.6095	97.5009	93.8512	98.6175	96.0324	85.0748	96.6983	95.2354
[truncated: 98 more columns]

## Sheet: Sheet2
	Microbiota											Germfree
	Liver Sulfotransferase	Liver Alcohol dehydrogenase	Colon Carboxylic acid:CoA ligase	Brain dopamine production	Brain serotonin production	Brain adrenaline production	Brain GABA production	Brain histamine production	Brain kynurenic acid production	Brain norepinephrine production	Brain L-kynurenine production	Liver Sulfotransferase G	Liver Alcohol dehydrogenase G	Colon Carboxylic acidG	Brain dopamine production G	Brain serotonin production G	Brain adrenaline production G	Brain GABA production G	Brain histamine production G	Brain kynurenic acidG	Brain norepinephrineG	Brain L-kynurenine production G
SRS011061	4.36838	1263.5	1053.4	329.036	208.112	246.829	1684.61	123.087	1218.38	251.221	532.125	0	281.321	31.6011	43.3348	5.45629	43.3348	1295.92	66.7399	5.45629	43.3348	5.45629
SRS011239	4.25779	1886.46	1807.05	329.389	211.623	248.092	1824.39	119.971	1216.84	252.492	531.67	0	281.321	31.6011	43.2825	5.45462	43.2825	1494.28	66.7241	5.45202	43.2825	5.45462
SRS011302	4.47898	8572.62	7429.08	339.529	215.221	255.237	1945.14	126.203	1126.05	259.472	526.634	0	281.321	31.6011	43.1867	5.45158	43.1867	1799.19	66.6952	5.45158	43.1867	5.45158
SRS011405	4.53427	1152.33	706.013	336.563	211.526	252.719	1796.43	127.761	1222.91	257.152	533.037	0	281.321	31.6011	43.298	5.45512	43.298	1455.01	66.7288	5.45512	43.298	5.45512
SRS011586	3.04128	4186.88	3062.48	235.278	156.717	181.03	1591.28	85.6936	1112.41	187.121	467.679	0	281.321	31.6011	43.252	5.45202	43.252	1073.72	66.7145	5.45366	43.252	5.45366
SRS012273	4.86605	5344.81	2962.34	351.887	218.591	264.517	1917.63	137.11	1239.17	268.917	538.273	0	281.321	31.6011	43.2437	5.45339	43.2437	1639.65	66.7125	5.45339	43.2437	5.45339
SRS012902	0.218	484.666	58.6115	330.321	199.552	244.5	1962.62	137.11	1167.11	249.771	508.611	0	281.321	31.6011	43.1533	5.45052	43.1533	1863.51	66.6853	5.45052	43.1533	5.45052
SRS013521	2.15	588.497	305.528	290.889	187.97	223.256	1934.28	105.949	1026.25	227.737	499.184	0	281.321	31.6011	43.123	5.44956	43.123	1783.73	66.6758	5.44956	43.123	5.44956
SRS014313	4.42368	2397.82	1332.21	333.015	210.548	250.312	1930.09	124.645	859.634	254.494	523.368	0	281.321	31.6011	43.2028	5.45202	43.2028	1751.9	66.7001	5.4521	43.2028	5.4521
SRS014459	3.98131	6952.27	7093.85	308	210.851	242.72	1841.14	112.181	1207.44	247.041	528.791	0	281.321	31.6011	43.2681	5.45417	43.2681	1518.46	66.7197	5.45417	43.2681	5.45417
SRS014613	3.31776	3252.55	2968.23	256.667	179.805	205.818	1616.9	93.484	1195.44	212.525	517.445	0	281.321	31.6011	43.2993	5.45516	43.2993	1068.63	66.7289	5.45516	43.2993	5.45516
SRS014979	4.25779	7651.72	7093.29	329.057	210.298	246.901	1768.84	119.971	1216.32	251.288	531.458	0	281.321	31.6011	43.3024	5.45202	43.3024	1420.01	66.7301	5.45526	43.3024	5.45526
SRS015065	3.98131	7329.39	6738.04	308	210.799	242.681	1840.79	112.181	1207.07	247	528.588	0	281.321	31.6011	43.2681	5.45417	43.2681	1518.46	66.7197	5.45417	43.2681	5.45417
SRS015133	4.53427	7455.01	7367.67	335.891	210.932	252.171	1761.92	127.761	1076.89	256.62	533.405	0	281.321	31.6011	43.3109	5.45553	43.3109	1403.89	66.7327	5.45553	43.3109	5.45553
SRS015190	2.728	1395.75	984.552	328.959	198.349	243.132	1795.21	137.11	1185.81	248.409	516.813	0	281.321	31.6011	43.2702	5.45202	43.2702	1555.44	66.7206	5.45424	43.2702	5.45424
SRS015217	4.31309	11302.2	7472.48	333.667	216.556	253.651	1983.39	121.529	967.97	257.83	523.129	0	281.321	31.6011	43.1342	5.44992	43.1342	1877.8	66.6794	5.44992	43.1342	5.44992
SRS015369	0	692.684	227.035	290.889	187.967	223.254	1942.01	105.949	1133.96	227.951	499.438	0	281.321	31.6011	43.1146	5.44929	43.1146	1802.06	66.6733	5.44929	43.1146	5.44929
SRS016095	3.98131	3019.99	1577.22	308	214.648	246.338	1953.54	112.181	1196.54	250.583	523.433	0	281.321	31.6011	43.1632	5.45084	43.1632	1774.57	66.688	5.45084	43.1632	5.45084
SRS016203	4.03661	4078.55	4266.04	312.278	210.552	243.383	1818.42	113.739	1209.34	247.715	529.369	0	281.321	31.6011	43.279	5.45451	43.279	1495.81	66.7229	5.45451	43.279	5.45202
SRS016495	4.86605	11306	7759.04	355.371	221.666	267.177	1992.93	137.11	1226.93	271.578	532.368	0	281.321	31.6011	43.144	5.45023	43.144	1875.48	66.6825	5.45023	43.144	5.45023
SRS016517	4.86605	11306	8233.05	355.552	221.826	267.313	1993.49	137.11	1212.08	271.717	532.662	0	281.321	31.6011	43.144	5.45023	43.144	1875.48	66.6825	5.45023	43.144	5.45023
SRS017521	4.31309	4514.94	1749.12	333.667	218.497	255.169	1950.1	121.529	1178.85	259.51	532.946	0	281.321	31.6011	43.193	5.45178	43.193	1776.45	66.6971	5.45178	43.193	5.45178
SRS017701	2.91	1163.31	844.564	260.945	170.664	200.275	1724.13	95.042	1157.21	205.495	494.4	0	281.321	31.6011	43.2129	5.45242	43.2129	1388	66.7028	5.45242	43.2129	5.45242
SRS018656	5.25312	3802.13	2242.08	364.886	222.02	272.093	2019.86	148.016	1225.36	277.786	529.57	0	281.321	31.6011	43.1058	5.44902	43.1058	1907.06	66.6711	5.44902	43.1058	5.44902
SRS019267	1.47	835.117	449.249	315.24	199.165	236.982	1941.31	118.413	1159.25	240.91	508.03	0	281.321	31.6011	43.1702	5.45106	43.1702	1820.89	66.6902	5.45106	43.1702	5.45106
SRS019601	3.76013	4275.95	2152.4	290.889	213.743	243.359	1914.47	105.949	1207.44	248	529.532	0	281.321	31.6011	43.1945	5.45183	43.1945	1626.22	66.6974	5.45183	43.1945	5.45183
SRS019968	4.0919	2930.69	2509.68	316.556	207.283	241.163	1577.07	115.297	1221.03	245.479	534.778	0	281.321	31.6011	43.373	5.45603	43.373	1092.46	66.7513	5.4575	43.373	5.4575
SRS020328	3.42835	6553.67	3925.24	265.222	192.792	217.31	1560.3	96.6001	1214.25	224.392	534.983	0	281.321	31.6011	43.35	5.45677	43.35	957.028	66.7442	5.45677	43.35	5.45677
SRS021948	3.53894	2131.62	1430.6	273.778	196.396	225.072	1747.64	99.7162	1141.49	230.939	526.118	0	281.321	31.6011	43.2594	5.45202	43.2594	1329.9	66.7169	5.45389	43.2594	5.45389
SRS022071	4.86605	3512.21	3417.1	346.925	214.21	260.731	1904.76	137.11	1222.71	265.124	530.931	0	281.321	31.6011	43.2437	5.45339	43.2437	1639.65	66.7125	5.45339	43.2437	5.45339
SRS022137	2.93069	2024.14	1623.8	226.722	146.292	167.063	1411.82	82.5775	1129.09	172.613	450.368	0	281.321	31.6011	43.3544	5.45631	43.3544	659.799	66.7454	5.45691	43.3544	5.45631
SRS022524	3.26246	4968.04	5024.34	252.389	174.251	201.531	1687.28	91.9259	1143.72	206.784	505.633	0	281.321	31.6011	43.2479	5.45353	43.2479	1213.16	66.7133	5.45353	43.2479	5.45353
SRS022713	2.99978	2331.26	362.189	346.6	216.078	260.553	1921.66	133.994	1225	264.876	532.496	0	281.321	31.6011	43.2272	5.45287	43.2272	1687.61	66.7076	5.45287	43.2272	5.45287
SRS023346	1.166	1223.87	750.104	315.861	190.018	232.605	1536.35	132.436	1179.17	237.972	515.645	0	281.321	31.6011	43.362	5.45202	43.362	1195.79	66.7482	5.45202	43.362	5.45715
SRS023583	0.678	612.582	307.134	269.5	175.602	205.414	1579.66	98.1582	1153.45	211.66	503.866	0	281.321	31.6011	43.2998	5.45517	43.2998	1160.72	66.729	5.45517	43.2998	5.45517
SRS023829	0.664	509.542	97.2584	334.089	202.878	248.188	1969.83	137.11	1178.32	253.538	513.425	0	281.321	31.6011	43.1533	5.45052	43.1533	1863.51	66.6853	5.45052	43.1533	5.45052
SRS024009	4.53427	996.42	657.279	331.487	207.044	248.944	1773.87	127.761	1204.01	253.289	527.853	0	281.321	31.6011	43.298	5.45512	43.298	1455.01	66.7288	5.45512	43.298	5.45512
SRS024265	4.47898	3023.66	2477.57	337.481	213.413	253.698	1946.23	126.203	1205.5	257.906	525.42	0	281.321	31.6011	43.1867	5.45158	43.1867	1799.19	66.6952	5.45158	43.1867	5.45158
SRS024388	1.292	962.952	415.742	243.833	154.244	177.773	1475.4	88.8098	1159.38	183.68	459.821	0	281.321	31.6011	43.3198	5.45581	43.3198	904.704	66.735	5.45581	43.3198	5.45581
SRS042284	5.30842	2557.51	1110.74	335.758	195.734	242.654	1708.66	149.574	1192.35	247.885	518.088	0	281.321	31.6011	43.3063	5.45538	43.3063	1456.45	66.7316	5.45538	43.3063	5.45538
SRS043001	3.728	2367.53	2096.43	324.595	196.651	240.606	1764.06	133.994	1181.48	245.876	515.647	0	281.321	31.6011	43.279	5.45202	43.279	1524.03	66.7232	5.45451	43.279	5.45451
SRS043411	4.86605	2818.4	2195.35	345.843	213.255	259.618	1866.66	137.11	1225.66	264.297	532.385	0	281.321	31.6011	43.2702	5.45202	43.2702	1555.44	66.7206	5.45424	43.2702	5.45424
SRS048870	4.64486	3290.01	2961.89	340.132	212.522	255.569	1857.46	130.878	1221.31	259.933	531.577	0	281.321	31.6011	43.2729	5.45202	43.2729	1539.54	66.7213	5.45432	43.2729	5.45202
SRS049995	3.76013	1818.19	1675.09	290.889	199.818	233.525	1949.93	105.949	1164.74	238.092	511.448	0	281.321	31.6011	43.123	5.44956	43.123	1783.73	66.6758	5.44956	43.123	5.44956
SRS050752	3.87072	4776.21	3252.08	299.445	210.589	240.184	1630.6	109.065	1200.27	244.477	538.15	0	281.321	31.6011	43.3554	5.45694	43.3554	1157.06	66.7459	5.45694	43.3554	5.45694
SRS051882	4.31309	3529.05	2575.84	333.667	216.636	253.719	1983.96	121.529	1200.47	257.899	523.369	0	281.321	31.6011	43.1342	5.44992	43.1342	1877.8	66.6794	5.44992	43.1342	5.44992
SRS052697	3.04128	5805.82	4620.98	235.278	155.407	181.717	1651.84	85.6936	1178.41	186.613	463.82	0	281.321	31.6011	43.1968	5.45191	43.1968	1261.57	66.6979	5.45191	43.1968	5.45191
SRS053214	4.86605	2508.7	1636.76	351.534	218.279	264.292	1984.19	137.11	1214.76	268.646	527.028	0	281.321	31.6011	43.144	5.45023	43.144	1875.48	66.6825	5.45023	43.144	5.45023
SRS053335	3.59424	4336.74	3746.24	278.056	194.289	224.727	1801.08	101.274	1180.52	230.584	519.294	0	281.321	31.6011	43.2233	5.45274	43.2233	1469.8	66.706	5.45274	43.2233	5.45274
SRS053398	3.81542	2669.19	2381.84	295.167	193.898	225.598	1708.73	107.507	1161.3	229.616	511.447	0	281.321	31.6011	43.2744	5.45437	43.2744	1426.62	66.7215	5.45437	43.2744	5.45437
SRS054590	4.25779	1776.92	728.749	318.243	200.738	239.136	1881.45	119.971	1175.11	243.205	514.608	0	281.321	31.6011	43.2233	5.45274	43.2233	1681.8	66.7062	5.45202	43.2233	5.45274
SRS054956	3.98131	5029.91	4550.04	308	207.243	239.686	1831.9	112.181	1198.45	243.948	525.501	0	281.321	31.6011	43.2644	5.45202	43.2644	1528.41	66.7185	5.45405	43.2644	5.45405
SRS055982	2.93069	2448.8	1958.57	214.323	131.796	154.723	1353.24	82.5775	1091.16	160.503	414.978	0	281.321	31.6011	43.3544	5.45691	43.3544	659.799	66.7454	5.45631	43.3544	5.45691
SRS057478	4.75546	1482.34	580.213	349.647	218.768	262.83	1928.71	133.994	1234.73	267.204	536.774	0	281.321	31.6011	43.2272	5.45202	43.2272	1687.61	66.7076	5.45287	43.2272	5.45287
SRS057717	2.69328	2109.98	394.655	324.703	197.824	241.206	1577.33	132.436	1200.31	246.798	523.949	0	281.321	31.6011	43.362	5.45202	43.362	1195.79	66.7482	5.45202	43.362	5.45715
SRS058723	2.018	1362.03	727.377	318.732	197.939	239.616	1902.84	124.645	747.233	243.579	510.153	0	281.321	31.6011	43.2028	5.45202	43.2028	1751.9	66.7001	5.4521	43.2028	5.4521
SRS063040	3.26246	4780.49	4240.09	252.389	175.299	202.424	1692.84	91.9259	1192.92	207.7	508.33	0	281.321	31.6011	43.2479	5.45353	43.2479	1213.16	66.7133	5.45353	43.2479	5.45353
SRS063985	4.53427	7455.01	7364.34	335.662	210.73	252.006	1760.7	127.761	1096.74	256.448	532.955	0	281.321	31.6011	43.3109	5.45553	43.3109	1403.89	66.7327	5.45553	43.3109	5.45553
SRS064276	3.31776	7723.04	5880.59	256.667	182.944	208.518	1633.41	93.484	1206.88	215.288	525.281	0	281.321	31.6011	43.2993	5.45202	43.2993	1068.63	66.7289	5.45516	43.2993	5.45516
SRS064557	1.274	892.511	656.756	290.889	189.361	224.462	1942.29	105.949	1136.63	229.179	500.281	0	281.321	31.6011	43.1146	5.44929	43.1146	1802.06	66.6733	5.44929	43.1146	5.44929
SRS065504	4.25779	5253.7	4319.36	329.108	210.351	246.943	1769.23	119.971	1216.66	251.331	531.636	0	281.321	31.6011	43.3024	5.45202	43.3024	1420.01	66.7301	5.45526	43.3024	5.45526
SRS075398	2.398	956.072	168.833	331.381	200.488	245.538	1961.95	137.11	1168.81	250.831	509.13	0	281.321	31.6011	43.1533	5.45052	43.1533	1863.51	66.6853	5.45052	43.1533	5.45052
SRS077730	4.86605	1670.03	916.73	351.826	218.537	264.513	1984.66	137.11	1215.59	268.87	527.371	0	281.321	31.6011	43.144	5.45023	43.144	1875.48	66.6825	5.45023	43.144	5.45023
SRS078176	3.76013	2796.68	2519.33	290.889	210.267	242.542	1965.67	105.949	829.529	247.257	523.217	0	281.321	31.6011	43.123	5.44956	43.123	1783.73	66.6758	5.44956	43.123	5.44956
SRS011084	3.40213	2580.66	2641.68	271.519	185.444	225.955	1559.08	102.522	1151.77	230.32	471.469	0	281.321	31.6011	43.2702	5.45423	43.2702	1434.84	66.7202	5.45423	43.2702	5.45423
SRS011134	3.17904	7266.49	4840.61	253.715	175.812	213.222	1465.51	95.7997	1204.51	217.738	458.004	0	281.321	31.6011	43.2951	5.45202	43.2951	1339.67	66.7276	5.45502	43.2951	5.45202
SRS011271	3.34636	2815.44	2416.58	259.445	168.41	207.924	1422.4	100.842	1193.75	212.554	443.604	0	281.321	31.6011	43.3129	5.45559	43.3129	1294.65	66.7331	5.45559	43.3129	5.45559
SRS011452	0	782.399	374.252	246.468	154.182	196.676	1402.53	107.565	1161.21	201.923	407.269	0	281.321	31.6011	43.3197	5.45581	43.3197	1289.02	66.7352	5.45581	43.3197	5.45581
SRS011529	3.29059	1588.36	1074.38	262.617	173.247	212.342	1543.23	99.1611	1078.7	216.651	444.639	0	281.321	31.6011	43.2657	5.45409	43.2657	1441.21	66.7188	5.45409	43.2657	5.45409
SRS013158	0.682	1074.05	657.755	271.094	176.484	217.739	1556.59	104.203	1181.54	222.098	452.574	0	281.321	31.6011	43.2682	5.45417	43.2682	1445.16	66.7196	5.45202	43.2682	5.45417
SRS013215	0.478	508.855	118.487	264.885	149.353	198.654	1345.46	146.685	1223.67	206.448	396.169	0	281.321	31.6011	43.3775	5.45764	43.3775	1173.27	66.7531	5.45764	43.3775	5.45202
SRS013476	3.34636	6960.56	4934.38	258.365	167.517	206.689	1395.73	100.842	1207.37	211.669	440.788	0	281.321	31.6011	43.323	5.45591	43.323	1256.99	66.7361	5.45591	43.323	5.45591
SRS013687	4.12718	2799.1	1600.66	309.632	199.14	248.863	1684.24	124.372	1236.59	253.67	495.355	0	281.321	31.6011	43.2504	5.45361	43.2504	1544.54	66.7144	5.45202	43.2504	5.45361
SRS013800	1.234	625.325	345.592	301.248	187.855	241.998	1690.63	134.456	1199.48	246.802	471.134	0	281.321	31.6011	43.2504	5.45202	43.2504	1567.57	66.7146	5.45361	43.2504	5.45202
SRS013951	5.13109	6295.91	6295.91	285.883	164.994	216.719	1441.1	154.624	985.829	224.307	434.572	0	281.321	31.6011	43.3527	5.45202	43.3527	1278.62	66.7456	5.45685	43.3527	5.45202
SRS014235	4.79645	6263.05	5143.76	277.927	163.015	212.948	1418.86	144.54	1236.4	220.368	429.688	0	281.321	31.6011	43.3542	5.45202	43.3542	1244.31	66.746	5.4569	43.3542	5.4569
SRS014287	4.01563	6593.41	5555.42	266.604	164.794	211.834	1407.11	121.01	1220.97	218.416	434.16	0	281.321	31.6011	43.3394	5.45643	43.3394	1244.27	66.7413	5.45643	43.3394	5.45202
SRS014683	4.12718	2071.37	2124.06	315.236	202.811	253.366	1742.82	124.372	1226.01	258.261	498.595	0	281.321	31.6011	43.229	5.45202	43.229	1607.49	66.708	5.45293	43.229	5.45293
SRS014923	3.23482	7395.12	4954.97	258.166	180.458	218.724	1508.48	97.4804	1132.59	223.119	464.373	0	281.321	31.6011	43.2822	5.45461	43.2822	1384.73	66.7237	5.45461	43.2822	5.45461
SRS015264	4.23872	2710.79	3601.38	254.701	150.789	193.428	1264.75	127.733	1220.42	203.692	398.795	0	281.321	31.6011	43.3814	5.45776	43.3814	1058.68	66.754	5.45776	43.3814	5.45776
SRS015578	3.681	4027.08	3574.16	250.461	155.601	196.782	1289.62	110.926	1174.68	205.209	411.388	0	281.321	31.6011	43.3619	5.45714	43.3619	1110.87	66.7479	5.45202	43.3619	5.45714
SRS015663	3.56945	4607.71	3844.96	270.348	174.396	216.709	1454.55	107.565	1098.05	221.487	458.551	0	281.321	31.6011	43.3122	5.45557	43.3122	1313.11	66.7329	5.45557	43.3122	5.45557
SRS015782	4.01563	5657.23	4447.33	302.96	195.168	243.5	1654.2	121.01	1230.55	248.204	488.666	0	281.321	31.6011	43.2574	5.45383	43.2574	1516.16	66.7165	5.45202	43.2574	5.45383
SRS015794	2.306	1022.93	515.201	298.134	185.367	238.956	1609.04	134.456	1228.19	244.251	475.251	0	281.321	31.6011	43.2817	5.4546	43.2817	1473.47	66.724	5.4546	43.2817	5.4546
SRS015854	3.56945	5775.72	4799.97	267.512	172.071	214.333	1449.56	107.565	1212.55	219.163	452.173	0	281.321	31.6011	43.3125	5.45558	43.3125	1311.86	66.733	5.45558	43.3125	5.45202
SRS015960	4.69646	1283.96	1124.62	296.284	180.146	233.733	1643.72	142.859	1198.05	239.394	460.116	0	281.321	31.6011	43.2717	5.45202	43.2717	1524.03	66.7211	5.45202	43.2717	5.45202
SRS016018	4.908	1334.3	777.972	304.561	184.733	239.359	1599.23	147.901	1236.59	245.664	474.967	0	281.321	31.6011	43.2951	5.45202	43.2951	1461.73	66.7282	5.45502	43.2951	5.45202
SRS016056	0.734	583.539	292.894	265.751	156.281	204.044	1472.03	137.817	1145.43	210.87	412.479	0	281.321	31.6011	43.3244	5.45202	43.3244	1344.59	66.7369	5.45596	43.3244	5.45596
SRS016267	1.856	972.671	356.182	278.434	171.432	221.12	1510.52	129.414	1213.54	226.899	450.836	0	281.321	31.6011	43.3102	5.4555	43.3102	1370.74	66.7325	5.4555	43.3102	5.45202
SRS016335	3.56945	3672.6	3574.42	280.72	182.899	225.504	1544.41	107.565	1213.57	229.983	468.635	0	281.321	31.6011	43.2803	5.45456	43.2803	1414.62	66.7233	5.45456	43.2803	5.45202
SRS016753	0.728	682.388	381.148	322.232	192.93	252.656	1798.47	159.666	1196.19	258.649	476.968	0	281.321	31.6011	43.229	5.45293	43.229	1679.57	66.7084	5.45293	43.229	5.45293
SRS016954	3.51368	3103.7	3793.1	262.503	168.703	210.595	1478.7	105.884	1184.98	215.059	443.247	0	281.321	31.6011	43.2968	5.45508	43.2968	1358.17	66.7282	5.45508	43.2968	5.45508
SRS016989	1.726	1698.53	929.146	257.528	163.109	206.282	1443.97	109.245	1181.78	210.984	429.641	0	281.321	31.6011	43.311	5.45202	43.311	1320.8	66.7326	5.45553	43.311	5.45553
SRS017103	3.23482	2812.69	1386.21	258.166	185.766	224.104	1554.36	97.4804	1207.91	228.433	471.421	0	281.321	31.6011	43.2667	5.45412	43.2667	1434.02	66.7191	5.45412	43.2667	5.45412
SRS017191	5.57727	2431.74	1153.35	325.556	193.014	252.095	1651.48	168.07	1266.49	258.626	492.858	0	281.321	31.6011	43.2933	5.45497	43.2933	1505.29	66.7279	5.45497	43.2933	5.45497
SRS017247	0	678.334	364.181	294.137	190.863	236.408	1682.25	114.287	1193.94	240.975	474.586	0	281.321	31.6011	43.2368	5.45317	43.2368	1561.69	66.7102	5.45317	43.2368	5.45317
SRS017307	3.681	2129.83	1721.43	262.379	166.388	210.326	1487.12	110.926	871.317	214.958	437.717	0	281.321	31.6011	43.2976	5.4551	43.2976	1367.39	66.7285	5.4551	43.2976	5.4551
SRS017821	4.51759	1847.81	1388.39	261.209	153.157	200.019	1376.49	136.136	1206.73	206.997	405.833	0	281.321	31.6011	43.3568	5.45615	43.3568	1209.41	66.7467	5.45698	43.3568	5.45698
SRS018133	0	492.71	140.627	270.93	171.922	217.382	1574.67	114.287	1167.03	221.963	442.119	0	281.321	31.6011	43.2692	5.45202	43.2692	1465.9	66.72	5.45202	43.2692	5.45202
SRS018313	4.74068	1752.58	869.451	316.19	196.406	253.326	1698.97	142.859	1236.48	259.043	491.196	0	281.321	31.6011	43.2574	5.45383	43.2574	1565.99	66.7168	5.45383	43.2574	5.45383
SRS018351	2.90018	3126.77	2771.39	231.459	169.636	203.169	1397.11	87.3962	1196.25	207.879	446.979	0	281.321	31.6011	43.3086	5.45202	43.3086	1276.5	66.7316	5.45545	43.3086	5.45545
SRS018427	3.84832	3828.15	2911.29	250.688	153.65	195.955	1322.47	115.968	1203.16	204.527	407.145	0	281.321	31.6011	43.3551	5.45693	43.3551	1161.45	66.7459	5.45202	43.3551	5.45693
SRS018575	2.25372	949.862	986.896	302.19	192.441	242.881	1731.36	124.372	1192.31	247.573	476.286	0	281.321	31.6011	43.2284	5.45291	43.2284	1609.41	66.7078	5.45202	43.2284	5.45291
SRS018817	4.79645	2238.26	2041.36	294.236	177.376	230.152	1537.04	144.54	1235.03	236.677	464.673	0	281.321	31.6011	43.3141	5.45563	43.3141	1393.17	66.7339	5.45563	43.3141	5.45563
SRS019030	3.82068	2364.34	2434.21	305.073	194.825	245.198	1732.4	124.372	1200.39	249.935	481.775	0	281.321	31.6011	43.229	5.45202	43.229	1607.49	66.708	5.45293	43.229	5.45293
SRS019161	5.13109	4964.79	4531.91	285.988	165.085	216.827	1441.51	154.624	1242.05	224.413	434.815	0	281.321	31.6011	43.3527	5.45202	43.3527	1278.62	66.7456	5.45685	43.3527	5.45202
SRS019397	2.494	2340.68	1804.18	283.008	175.92	226.594	1600.77	127.733	1186.83	231.859	452.207	0	281.321	31.6011	43.2746	5.45202	43.2746	1480.25	66.7218	5.45202	43.2746	5.45437
SRS019582	3.34636	5708.85	4768.73	235.769	146.648	182.906	1181.72	100.842	1196.85	190.672	391.523	0	281.321	31.6011	43.379	5.45769	43.379	960.488	66.753	5.45769	43.379	5.45582
SRS019685	4.79645	3501.47	2737.02	282.11	166.723	217.326	1423.82	144.54	1250.68	224.551	439.117	0	281.321	31.6011	43.3542	5.45202	43.3542	1244.31	66.746	5.4569	43.3542	5.4569
SRS019787	3.74652	1744.48	861.463	284.599	176.403	226.884	1516.23	129.414	1226.28	233.064	461.617	0	281.321	31.6011	43.3102	5.4555	43.3102	1370.74	66.7325	5.4555	43.3102	5.45202
SRS019910	4.46182	2426.74	1712.28	297.846	185.131	238.364	1593.97	134.456	1229.61	244.015	474.376	0	281.321	31.6011	43.2876	5.45479	43.2876	1454.6	66.7258	5.45479	43.2876	5.45479
SRS020233	3.23482	4348.15	2830.48	258.166	174.863	212.952	1459.51	97.4804	1156.36	217.528	456.751	0	281.321	31.6011	43.2989	5.45202	43.2989	1331.43	66.7288	5.45202	43.2989	5.45514
SRS020869	3.40213	4772.97	3210.68	271.519	180.293	220.666	1506.21	102.522	1123.08	225.167	466.162	0	281.321	31.6011	43.2889	5.45483	43.2889	1375.13	66.7258	5.45483	43.2889	5.45483
SRS021484	3.40213	1914.38	1627.24	271.519	185.463	225.973	1559.17	102.522	1210.77	230.339	471.518	0	281.321	31.6011	43.2702	5.45423	43.2702	1434.84	66.7202	5.45423	43.2702	5.45423
SRS022609	3.17904	4324.55	3949.28	253.715	167.313	204.845	1452.9	95.7997	1143.74	209.245	439.954	0	281.321	31.6011	43.2951	5.45202	43.2951	1339.67	66.7276	5.45502	43.2951	5.45202
SRS023176	0.994	1260.31	236.479	261.991	148.255	196.471	1394.82	148.637	1196.72	204.187	393.109	0	281.321	31.6011	43.3579	5.45202	43.3579	1245.67	66.7472	5.45702	43.3579	5.45202
SRS023526	3.34636	2489.96	1977.09	262.33	170.775	210.146	1427.07	100.842	1207.45	214.917	449.184	0	281.321	31.6011	43.3129	5.45559	43.3129	1294.65	66.7331	5.45559	43.3129	5.45559
SRS023914	4.12718	4027.22	3112.8	306.553	196.615	246.388	1680.91	124.372	1210.61	251.148	489.25	0	281.321	31.6011	43.2504	5.45361	43.2504	1544.54	66.7144	5.45202	43.2504	5.45361
SRS023971	0.96	678.183	228.539	269.243	174.967	216.208	1554.13	104.203	1175.7	220.581	449.155	0	281.321	31.6011	43.2682	5.45417	43.2682	1445.16	66.7196	5.45202	43.2682	5.45417
SRS024075	3.79254	1829.21	1294.79	302.677	199.018	244.692	1695.05	114.287	1219.72	249.419	491.578	0	281.321	31.6011	43.2368	5.45317	43.2368	1561.69	66.7102	5.45317	43.2368	5.45317
SRS024132	3.34636	6960.56	4936.37	258.888	167.953	207.147	1396.34	100.842	1135.77	212.097	441.971	0	281.321	31.6011	43.323	5.45591	43.323	1256.99	66.7361	5.45591	43.323	5.45591
SRS024331	3.21	2158.56	1561.43	258.166	185.805	224.142	1554.54	97.4804	1208.13	228.472	471.529	0	281.321	31.6011	43.2667	5.45412	43.2667	1434.02	66.7191	5.45412	43.2667	5.45412
SRS024435	4.46182	3180.54	2817.81	313.228	197.647	251.753	1702.25	134.456	1229.13	256.616	490.803	0	281.321	31.6011	43.2504	5.45202	43.2504	1567.57	66.7146	5.45361	43.2504	5.45202
SRS024549	1.214	947.277	388.929	278.13	157.659	208.51	1369.87	157.985	1249.25	216.739	416.09	0	281.321	31.6011	43.3775	5.45764	43.3775	1173.27	66.7531	5.45764	43.3775	5.45202
SRS024625	3.51368	1589.96	1516.04	262.783	168.933	210.807	1479.39	105.884	1186.1	215.289	443.805	0	281.321	31.6011	43.2968	5.45508	43.2968	1358.17	66.7282	5.45508	43.2968	5.45508
SRS042628	4.908	7585.34	6471.81	304.94	185.044	239.746	1599.89	147.901	1164.85	246.042	475.743	0	281.321	31.6011	43.2951	5.45502	43.2951	1461.73	66.7282	5.45502	43.2951	5.45502
SRS043701	5.57727	1569.62	1091.1	304.242	175.232	230.908	1620.22	168.07	1208.65	237.312	455.705	0	281.321	31.6011	43.2933	5.45497	43.2933	1505.29	66.7279	5.45497	43.2933	5.45497
SRS045004	3.298	1325.56	1090.03	271.519	202.187	244.52	1841.74	102.522	1163.96	250.338	487.144	0	281.321	31.6011	43.166	5.45093	43.166	1739.07	66.6888	5.45093	43.166	5.45093
SRS045645	2.99	1061.4	723.162	271.519	201.203	243.536	1840.36	102.522	1160.66	249.341	484.925	0	281.321	31.6011	43.166	5.45093	43.166	1739.07	66.6888	5.45093	43.166	5.45093
SRS045713	1.288	971.128	574.034	294.525	182.355	235.43	1678.67	134.456	1183.61	240.982	459.426	0	281.321	31.6011	43.2526	5.45202	43.2526	1561.13	66.7152	5.45368	43.2526	5.45368
SRS047014	3.56945	4176.86	5231.11	269.394	173.614	216.365	1530.96	107.565	1184.36	220.704	449.743	0	281.321	31.6011	43.2803	5.45456	43.2803	1414.62	66.7233	5.45456	43.2803	5.45202
SRS047044	2.398	981.822	594.021	284.834	180.339	228.932	1634.17	121.01	583.973	233.355	457.029	0	281.321	31.6011	43.2574	5.45383	43.2574	1516.16	66.7165	5.45202	43.2574	5.45383
SRS048164	3.45791	2615.49	3119.89	275.971	194.38	235.507	1639.39	104.203	1211.9	240.056	483.53	0	281.321	31.6011	43.2449	5.45343	43.2449	1514.6	66.7126	5.45343	43.2449	5.45343
SRS049164	3.56945	4172.41	5235.76	270.65	174.644	217.439	1532.43	107.565	1188.09	221.734	452.057	0	281.321	31.6011	43.2803	5.45456	43.2803	1414.62	66.7233	5.45456	43.2803	5.45202
SRS049712	3.40213	1967.36	1459.82	271.519	182.099	222.546	1530.3	102.522	478.543	226.971	466.978	0	281.321	31.6011	43.2798	5.45202	43.2798	1404.12	66.7231	5.45454	43.2798	5.45202
SRS049900	0.948	956.18	507.528	241.928	149.499	189.002	1280.55	109.245	1051.53	198.218	396.796	0	281.321	31.6011	43.3582	5.45703	43.3582	1125.95	66.7468	5.45202	43.3582	5.45703
SRS049959	4.07141	8459.24	5796.45	302.131	193.743	242.833	1659	122.691	1221.9	247.524	484.37	0	281.321	31.6011	43.2558	5.45202	43.2558	1524.78	66.7161	5.45202	43.2558	5.45202
SRS050299	3.17624	920.492	395.681	255.98	151.93	194.807	1267.87	127.733	1224.7	205.127	401.678	0	281.321	31.6011	43.3814	5.45776	43.3814	1058.68	66.754	5.45776	43.3814	5.45776
SRS050422	4.01563	6593.41	5590.06	270.527	168.194	215.935	1413.02	121.01	1234.96	221.634	443.019	0	281.321	31.6011	43.3394	5.45202	43.3394	1244.27	66.7413	5.45643	43.3394	5.45643
SRS050925	3.23482	3886.78	3800.9	258.166	173.566	212.033	1498.27	97.4804	1184.5	216.232	450.646	0	281.321	31.6011	43.2822	5.45461	43.2822	1384.73	66.7237	5.45461	43.2822	5.45461
SRS051031	3.56945	3259.55	2569.32	267.665	172.197	214.463	1450.77	107.565	1062.51	219.289	452.499	0	281.321	31.6011	43.3122	5.45557	43.3122	1313.11	66.7329	5.45557	43.3122	5.45557
SRS052027	3.62522	3303.01	2230.44	257.649	163.218	206.388	1443.91	109.245	1182	211.083	429.908	0	281.321	31.6011	43.311	5.45553	43.311	1320.8	66.7326	5.45553	43.311	5.45553
SRS056259	4.74068	1418.89	1182.36	302.256	185.035	239.714	1649.27	142.859	1214.3	245.367	470.959	0	281.321	31.6011	43.2717	5.45202	43.2717	1524.03	66.7211	5.45202	43.2717	5.45428
SRS056519	4.03404	1279.94	1139.04	313.561	201.419	252.02	1742.21	124.372	1220.22	256.889	495.359	0	281.321	31.6011	43.2284	5.45291	43.2284	1609.41	66.7078	5.45291	43.2284	5.45291
SRS058770	2.132	1010.07	709.727	286.641	184.791	230.384	1592.87	114.287	1208.94	234.834	470.113	0	281.321	31.6011	43.2692	5.4542	43.2692	1465.9	66.72	5.4542	43.2692	5.4542
SRS062427	3.25778	2345.85	1329.1	266.611	164.799	211.839	1407.11	121.01	1220.99	218.423	434.172	0	281.321	31.6011	43.3394	5.45643	43.3394	1244.27	66.7413	5.45643	43.3394	5.45202
SRS064645	0	1533.21	1012.17	234.001	142.316	179.912	1263.31	109.245	1027.31	189.459	377.776	0	281.321	31.6011	43.3582	5.45703	43.3582	1125.95	66.7468	5.45202	43.3582	5.45703
