# Supplementary material for: Personalized whole‐body models integrate metabolism, physiology, and the gut microbiome
Source: Mol Syst Biol. 2020 May 28;16(5):e8982. doi: 10.15252/msb.20198982 (PMC7285886; doi:10.15252/msb.20198982)
Supplement: Supplementary file 22 — Dataset EV1 [file MSB-16-e8982-s022.zip › PSCM_toolbox/Statistical_Analyses_STATA/Microbiome/fold_changes_modeling.csv]

	Liver_PCSF	Liver_ALCD2if	Liver_EX_val_L(e)_[bc]	Liver_EX_ile_L(e)_[bc]	Colon_HMR_0156	Brain_DM_dopa[c]	Brain_DM_srtn[c]	Brain_DM_adrnl[c]	Brain_DM_4abut[c]	Brain_DM_hista[c]	Brain_DM_kynate[c]	Brain_DM_nrpphr[c]	Brain_DM_Lkynr[c]
SRS011061	4.3684	4.4913	5.336	2.2464	33.3344	7.5929	38.1417	5.6959	1.2999	1.8443	223.2991	5.7972	97.5251
SRS011239	4.2578	6.7057	5.3161	2.2445	57.183	7.6102	38.7969	5.7319	1.2209	1.798	223.1897	5.8336	97.4714
SRS011302	4.479	30.4727	5.3673	2.2468	235.0892	7.8619	39.4787	5.9101	1.0811	1.8922	206.5552	6.0081	96.602
SRS011405	4.5343	4.0961	5.3713	2.2516	22.3414	7.7732	38.7756	5.8367	1.2346	1.9146	224.1771	5.9391	97.7133
SRS011586	3.0413	14.8829	4.971	2.0611	96.9107	5.4397	28.7448	4.1855	1.482	1.2845	203.9748	4.3263	85.7552
SRS012273	4.866	18.999	5.4341	2.2642	93.7416	8.1373	40.0835	6.1169	1.1695	2.0552	227.2292	6.2186	98.7043
SRS012902	0.218	1.7228	5.4392	2.2174	1.8547	7.6546	36.6115	5.6659	1.0532	2.0561	214.1285	5.788	93.3141
SRS013521	2.15	2.0919	5.2089	2.1977	9.6683	6.7456	34.4926	5.1772	1.0844	1.589	188.3186	5.2811	91.6007
SRS014313	4.4237	8.5234	5.3554	2.2422	42.1572	7.7082	38.6183	5.7939	1.1017	1.8687	157.6705	5.8907	95.994
SRS014459	3.9813	24.713	5.2547	2.2354	224.4811	7.1184	38.6587	5.6097	1.2125	1.6814	221.3796	5.7095	96.9517
SRS014613	3.3178	11.5617	5.0646	2.155	93.9281	5.9277	32.9605	4.7534	1.5131	1.401	219.1399	4.9083	94.8542
SRS014979	4.2578	27.1992	5.3149	2.2439	224.4632	7.599	38.5725	5.7018	1.2457	1.7979	222.9628	5.8031	97.4213
SRS015065	3.9813	26.0535	5.2547	2.2352	213.2215	7.1184	38.6492	5.6088	1.2123	1.6814	221.3122	5.7086	96.9145
SRS015133	4.5343	26.5	5.3705	2.2517	233.1458	7.7553	38.6639	5.8223	1.255	1.9145	197.3934	5.9251	97.7734
SRS015190	2.728	4.9614	5.4325	2.2447	31.1556	7.6024	36.3808	5.6189	1.1541	2.055	217.4112	5.7409	94.7544
SRS015217	4.3131	40.1756	5.3371	2.2409	236.4628	7.7356	39.7356	5.8805	1.0562	1.8226	177.6119	5.9774	95.9885
SRS015369	0	2.4623	5.2095	2.1981	7.1844	6.7469	34.4937	5.1781	1.0777	1.5891	208.0932	5.2871	91.6518
SRS016095	3.9813	10.735	5.2617	2.2325	49.9103	7.1357	39.3788	5.7071	1.1009	1.6822	219.5139	5.8055	96.0279
SRS016203	4.0366	14.4979	5.267	2.2371	134.9966	7.2155	38.6014	5.6236	1.2157	1.7046	221.7136	5.7237	97.0958
SRS016495	4.866	40.1891	5.4398	2.261	245.5306	8.2369	40.6711	6.1927	1.0626	2.0562	225.1161	6.2947	97.6781
SRS016517	4.866	40.1891	5.4398	2.2612	260.5303	8.2411	40.7004	6.1958	1.0629	2.0562	222.3916	6.2979	97.7321
SRS017521	4.3131	16.0491	5.3334	2.2489	55.3499	7.725	40.0781	5.9077	1.0978	1.8221	216.2314	6.0082	97.7562
SRS017701	2.91	4.1352	5.0891	2.1364	26.7258	6.0386	31.3005	4.6346	1.2422	1.4249	212.2379	4.7554	90.6754
SRS018656	5.2531	13.5153	5.5004	2.2666	70.9494	8.4649	40.7449	6.3122	1.0591	2.2201	224.8772	6.4443	97.1864
SRS019267	1.47	2.9686	5.3114	2.223	14.2163	7.3023	36.5369	5.4895	1.0661	1.7756	212.6657	5.5805	93.1984
SRS019601	3.7601	15.1996	5.2039	2.2269	68.1114	6.7344	39.2057	5.634	1.1773	1.5885	221.4742	5.7415	97.1292
SRS019968	4.0919	10.4176	5.2736	2.2416	79.4175	7.2984	37.9915	5.5602	1.4436	1.7273	223.7335	5.6597	97.9895
SRS020328	3.4284	23.2961	5.0963	2.1942	124.2122	6.1182	35.3308	5.0129	1.6304	1.4473	222.521	5.1763	98.0403
SRS021948	3.5389	7.5772	5.1368	2.2021	45.2705	6.3288	36.0226	5.2029	1.3141	1.4946	209.2979	5.3385	96.4666
SRS022071	4.866	12.4847	5.4341	2.2577	108.1322	8.0226	39.2802	6.0293	1.1617	2.0552	224.2117	6.1309	97.3579
SRS022137	2.9307	7.1951	4.9198	2.0246	51.3844	5.2295	26.8114	3.8534	2.1398	1.2372	206.9104	3.9814	82.5406
SRS022524	3.2625	17.6597	5.0501	2.1369	158.9924	5.8359	31.952	4.6599	1.3908	1.3779	209.7212	4.7814	92.7166
SRS022713	2.9998	8.2869	5.4164	2.2572	11.4613	8.0181	39.6264	6.0275	1.1387	2.0087	224.6525	6.1275	97.6542
SRS023346	1.166	4.3505	5.3985	2.2379	23.7366	7.2843	34.8527	5.3642	1.2848	1.9841	216.2817	5.488	94.4898
SRS023583	0.678	2.1775	5.1171	2.1563	9.7191	6.2241	32.1901	4.744	1.3609	1.471	211.4416	4.8882	92.3648
SRS023829	0.664	1.8113	5.4392	2.244	3.0777	7.7419	37.2217	5.7513	1.0571	2.0561	216.1845	5.8753	94.1974
SRS024009	4.5343	3.5419	5.3713	2.2469	20.7992	7.6559	37.9541	5.7495	1.2191	1.9146	220.7114	5.8499	96.7629
SRS024265	4.479	10.7481	5.3673	2.2457	78.4015	7.8145	39.1469	5.8745	1.0817	1.8922	221.1291	5.9719	96.3792
SRS024388	1.292	3.423	5.0061	2.0634	13.1559	5.6287	28.2715	4.1037	1.6308	1.3308	212.503	4.2401	84.2809
SRS042284	5.3084	9.0911	5.4975	2.2541	35.1489	7.7531	35.8791	5.6032	1.1732	2.2414	218.5637	5.724	94.9683
SRS043001	3.728	8.4158	5.4134	2.241	66.3405	7.5001	36.0694	5.5594	1.1575	2.0082	216.6058	5.6812	94.5358
SRS043411	4.866	10.0185	5.4325	2.2584	69.4706	7.9926	39.1148	5.9999	1.2001	2.055	224.717	6.1081	97.6095
SRS048870	4.6449	11.6949	5.3936	2.2532	93.7274	7.8602	38.9804	5.906	1.2065	1.9616	223.9165	6.0068	97.5009
SRS049995	3.7601	6.4631	5.2089	2.2102	53.0072	6.7456	36.6668	5.4153	1.0932	1.589	213.731	5.5212	93.8512
SRS050752	3.8707	16.9778	5.2218	2.24	102.9104	6.9067	38.5911	5.5399	1.4093	1.634	219.9532	5.6389	98.6175
SRS051882	4.3131	12.5446	5.3371	2.2411	81.5111	7.7356	39.7503	5.8821	1.0565	1.8226	220.2724	5.979	96.0324
SRS052697	3.0413	20.6377	4.9755	2.0578	146.2286	5.4466	28.505	4.2067	1.3094	1.2848	216.1472	4.3201	85.0748
SRS053214	4.866	8.9176	5.4398	2.2562	51.7943	8.1479	40.0495	6.1258	1.058	2.0562	222.8824	6.2267	96.6983
SRS053335	3.5942	15.4156	5.1556	2.201	118.5476	6.433	35.6314	5.1992	1.2254	1.5182	216.4993	5.3347	95.2354
SRS053398	3.8154	9.4881	5.2131	2.2116	75.3719	6.8208	35.5492	5.2132	1.1977	1.6113	212.9128	5.306	93.7684
SRS054590	4.2578	6.3164	5.3199	2.2296	23.0609	7.3628	36.8141	5.5326	1.1187	1.7985	215.5357	5.6267	94.3759
SRS054956	3.9813	17.8796	5.255	2.2323	143.9836	7.119	38.0121	5.54	1.1986	1.6814	219.7364	5.6385	96.3507
SRS055982	2.9307	8.7046	4.9198	1.981	61.978	4.9435	24.1521	3.5688	2.051	1.2372	199.9807	3.7021	76.0464
SRS057478	4.7555	5.2692	5.4164	2.261	18.3605	8.0886	40.126	6.0802	1.1429	2.0087	226.4367	6.1814	98.4387
SRS057717	2.6933	7.5003	5.3985	2.2456	12.4887	7.4882	36.2845	5.5626	1.3191	1.9841	220.1595	5.6916	96.0115
SRS058723	2.018	4.8416	5.3554	2.2299	23.0174	7.3776	36.3055	5.5463	1.0862	1.8687	137.0542	5.638	93.5701
SRS063040	3.2625	16.993	5.0501	2.14	134.1753	5.8359	32.1442	4.6806	1.3954	1.3779	218.7436	4.8026	93.2113
SRS063985	4.5343	26.5	5.3705	2.2513	233.0406	7.7501	38.6269	5.8185	1.2542	1.9145	201.0329	5.9211	97.6908
SRS064276	3.3178	27.4528	5.0646	2.1638	186.088	5.9277	33.5553	4.8157	1.5285	1.401	221.2364	4.9721	96.2907
SRS064557	1.274	3.1726	5.2095	2.199	20.7827	6.7469	34.7496	5.2062	1.0778	1.5891	208.5834	5.3156	91.8065
SRS065504	4.2578	18.6751	5.3149	2.2441	136.6837	7.6002	38.5823	5.7028	1.2459	1.7979	223.0261	5.8041	97.4539
SRS075398	2.398	3.3985	5.4392	2.2402	5.3426	7.6792	36.7832	5.6899	1.0528	2.0561	214.4401	5.8126	93.4093
SRS077730	4.866	5.9364	5.4398	2.2565	29.0094	8.1547	40.0969	6.1309	1.0582	2.0562	223.034	6.2319	96.7612
SRS078176	3.7601	9.9412	5.2089	2.2221	79.7228	6.7456	38.5843	5.6244	1.102	1.589	152.2194	5.7337	96.0109
SRS011084	3.4021	9.1734	4.963	2.1291	83.5945	6.275	34.0001	5.222	1.0866	1.5366	211.1701	5.3228	86.4409
SRS011134	3.179	25.8299	4.8968	2.0872	153.1785	5.8601	32.2471	4.9249	1.0939	1.4357	220.8069	5.0292	84.0063
SRS011271	3.3464	10.0079	4.9448	2.0847	76.4715	5.99	30.8692	4.8005	1.0987	1.5111	218.813	4.9074	81.3119
SRS011452	0	2.7812	5.0042	2.0687	11.843	5.6895	28.2602	4.5401	1.0881	1.6118	212.84	4.6612	74.6488
SRS011529	3.2906	5.6461	4.9319	2.0862	33.9982	6.0699	31.7647	4.9079	1.0708	1.4863	197.7783	5.0074	81.524
SRS013158	0.682	3.8179	4.9783	2.1138	20.8143	6.2654	32.3576	5.0323	1.0771	1.5618	216.7158	5.133	82.9776
SRS013215	0.478	1.8088	5.2705	2.1548	3.7494	6.1065	27.3658	4.5797	1.1468	2.1974	224.2125	4.7593	72.6646
SRS013476	3.3464	24.7424	4.9441	2.0812	156.1459	5.9637	30.7037	4.7709	1.1104	1.5111	221.2954	4.8858	80.7909
SRS013687	4.1272	9.9499	5.1323	2.2118	50.6522	7.1591	36.5152	5.754	1.0904	1.8642	226.8133	5.8652	90.8307
SRS013800	1.234	2.2228	5.1931	2.2029	10.9361	6.9652	34.456	5.5953	1.0785	2.0154	219.9422	5.7063	86.4145
SRS013951	5.1311	22.3798	5.2691	2.1883	199.2306	6.5943	30.2629	4.999	1.1271	2.3166	180.6588	5.174	79.7084
SRS014235	4.7965	22.263	5.2289	2.1694	162.7715	6.4106	29.8998	4.9118	1.1403	2.1655	226.5752	5.083	78.7422
SRS014287	4.0156	23.4373	5.1053	2.1363	175.7981	6.1515	30.2018	4.8878	1.1309	1.8131	223.7664	5.0397	79.6328
SRS014683	4.1272	7.363	5.1335	2.2154	67.2147	7.2922	37.1992	5.861	1.0842	1.8644	224.8354	5.9743	91.4362
SRS014923	3.2348	26.2871	4.9145	2.1022	156.7975	5.9647	33.0835	5.0534	1.0894	1.461	207.6386	5.155	85.134
SRS015264	4.2387	9.6359	5.141	2.1095	113.9636	5.8712	27.6284	4.4588	1.1946	1.9135	223.6121	4.6954	73.0693
SRS015578	3.681	14.3149	5.0295	2.0841	113.1023	5.7761	28.5133	4.5381	1.1609	1.6619	215.457	4.7325	75.3852
SRS015663	3.5695	16.3788	5.0047	2.1256	121.6718	6.2419	31.9667	5.0034	1.1077	1.6119	201.2716	5.1137	84.052
SRS015782	4.0156	20.1095	5.1099	2.2004	140.7333	7.0037	35.7855	5.6291	1.091	1.8138	225.7059	5.7378	89.6006
SRS015794	2.306	3.6362	5.1915	2.2061	16.3033	6.8882	33.9837	5.5209	1.092	2.0151	225.1656	5.6433	87.1284
SRS015854	3.5695	20.5307	5.0047	2.1186	151.8926	6.1763	31.5404	4.9485	1.105	1.6119	222.2594	5.06	82.9368
SRS015960	4.6965	4.564	5.2343	2.2034	35.588	6.8471	33.0421	5.4015	1.0785	2.1411	219.7436	5.5324	84.3936
SRS016018	4.908	4.743	5.2568	2.2222	24.6185	7.0346	33.8834	5.5286	1.0941	2.2165	226.6888	5.6742	87.1175
SRS016056	0.734	2.0743	5.1968	2.1423	9.2685	6.134	28.6648	4.7097	1.0948	2.0651	209.9414	4.8672	75.6016
SRS016267	1.856	3.4575	5.1605	2.1681	11.2712	6.4288	31.4237	5.1055	1.102	1.9393	222.4426	5.2389	82.6915
SRS016335	3.5695	13.0548	5.0066	2.1432	113.1107	6.4861	33.5314	5.2103	1.0917	1.6121	222.4883	5.3138	85.9561
SRS016753	0.728	2.4257	5.3053	2.239	12.0612	7.4541	35.3811	5.8446	1.0708	2.3935	219.3664	5.9832	87.4701
SRS016954	3.5137	11.0326	4.9912	2.1044	120.0305	6.0629	30.9259	4.864	1.0887	1.5868	217.226	4.9671	81.254
SRS016989	1.726	6.0377	5.0188	2.0999	29.4023	5.946	29.9171	4.7628	1.0933	1.6371	216.6201	4.8714	78.7533
SRS017103	3.2348	9.9981	4.9155	2.1108	43.8658	5.9668	34.0598	5.1796	1.0839	1.4611	221.4676	5.2796	86.4339
SRS017191	5.5773	8.644	5.3305	2.2597	36.4972	7.5198	35.3831	5.8229	1.0971	2.5187	232.1712	5.9738	90.3504
SRS017247	0	2.4112	5.0633	2.1728	11.5243	6.8029	35.0004	5.4678	1.0772	1.7132	218.9435	5.5734	87.0293
SRS017307	3.681	7.5708	5.0333	2.1148	54.4739	6.0599	30.5013	4.8577	1.0876	1.6623	159.725	4.9647	80.24
SRS017821	4.5176	6.5683	5.1848	2.1312	43.9348	6.0246	28.0705	4.6133	1.1381	2.0396	221.1345	4.7743	74.3695
SRS018133	0	1.7514	5.0614	2.137	4.4501	6.2615	31.5336	5.024	1.0742	1.7129	214.0552	5.1298	81.0927
SRS018313	4.7407	6.2298	5.2379	2.2317	27.5133	7.3095	36.0125	5.8562	1.0849	2.1413	226.718	5.9884	90.0644
SRS018351	2.9002	11.1146	4.8045	2.035	87.6992	5.3444	31.1144	4.6912	1.0945	1.3097	219.2759	4.8	81.9325
SRS018427	3.8483	13.6078	5.0692	2.0962	92.1262	5.7822	28.1569	4.5198	1.1386	1.7375	220.682	4.7175	74.6106
SRS018575	2.2537	3.3764	5.1335	2.194	31.2298	6.9905	35.2914	5.6186	1.0758	1.8644	218.6907	5.7271	87.3453
SRS018817	4.7965	7.9562	5.2388	2.2037	64.5977	6.7931	32.5125	5.3136	1.1033	2.1659	226.3779	5.4642	85.1732
SRS019030	3.8207	8.4044	5.1335	2.1994	77.0292	7.0571	35.7344	5.6721	1.0777	1.8644	220.1368	5.7817	88.3516
SRS019161	5.1311	17.6481	5.2692	2.1885	143.4098	6.5968	30.2797	5.0015	1.1274	2.3166	227.6125	5.1764	79.7531
SRS019397	2.494	8.3203	5.1522	2.1731	57.0924	6.5398	32.2669	5.2362	1.0814	1.9144	217.6857	5.3579	82.9073
SRS019582	3.3464	20.293	4.9406	2.0224	150.904	5.4351	26.8701	4.2165	1.2303	1.5107	219.2965	4.3955	71.7624
SRS019685	4.7965	12.4465	5.2311	2.1785	86.6116	6.5071	30.5801	5.0128	1.1443	2.1655	229.1925	5.1795	80.47
SRS019787	3.7465	6.201	5.1605	2.1799	27.2605	6.5712	32.3349	5.2386	1.1061	1.9393	224.779	5.3813	84.669
SRS019910	4.4618	8.6262	5.1912	2.2051	54.184	6.8806	33.9393	5.5065	1.0958	2.015	225.419	5.6371	86.965
SRS020233	3.2348	15.4562	4.9134	2.091	89.5689	5.9624	32.0731	4.9182	1.0962	1.4608	212.098	5.0239	83.7284
SRS020869	3.4021	16.9663	4.9618	2.1222	101.6002	6.2723	33.0521	5.0975	1.0953	1.5365	205.8864	5.2015	85.4586
SRS021484	3.4021	6.805	4.963	2.1292	51.4931	6.275	34.0035	5.2224	1.0867	1.5366	221.9863	5.3233	86.45
SRS022609	3.179	15.3723	4.8968	2.0628	124.9727	5.8601	30.6882	4.7314	1.0845	1.4357	209.6679	4.833	80.6955
SRS023176	0.994	4.48	5.2459	2.1424	7.4833	6.0425	27.1927	4.5314	1.1197	2.2269	219.2986	4.7093	72.1033
SRS023526	3.3464	8.851	4.9448	2.091	62.564	6.0566	31.3028	4.8518	1.1023	1.5111	221.3226	4.962	82.3347
SRS023914	4.1272	14.3154	5.1323	2.206	98.5029	7.0879	36.0523	5.6968	1.0883	1.8642	222.0471	5.8068	89.7112
SRS023971	0.96	2.4107	4.9783	2.11	7.232	6.2227	32.0794	4.9969	1.0754	1.5618	215.6445	5.098	82.3507
SRS024075	3.7925	6.5022	5.0633	2.1908	40.9729	7.0005	36.4958	5.6593	1.0854	1.7132	223.671	5.7687	90.1454
SRS024132	3.3464	24.7424	4.9441	2.0826	156.2088	5.9758	30.7837	4.7815	1.1109	1.5111	208.1717	4.8957	81.0077
SRS024331	3.21	7.673	4.9155	2.1109	49.4105	5.9668	34.0669	5.1805	1.084	1.4611	221.5068	5.2805	86.4536
SRS024435	4.4618	11.3057	5.1931	2.2211	89.1681	7.2422	36.2521	5.8208	1.0859	2.0154	225.3799	5.9333	90.0221
SRS024549	1.214	3.3672	5.2757	2.1748	12.3074	6.4118	28.8878	4.8069	1.1676	2.3667	228.8992	4.9966	76.3185
SRS024625	3.5137	5.6518	4.9912	2.105	47.9744	6.0693	30.968	4.8689	1.0893	1.5868	217.4312	4.9724	81.3564
SRS042628	4.908	26.9633	5.257	2.2229	204.7969	7.0433	33.9217	5.5375	1.0945	2.2165	213.5378	5.6829	87.2119
SRS043701	5.5773	5.5795	5.322	2.2271	34.5274	7.0275	32.1234	5.3336	1.0764	2.5187	221.5683	5.4815	83.5394
SRS045004	3.298	4.7119	4.9696	2.1492	34.4935	6.2901	37.0922	5.6646	1.059	1.5373	213.5348	5.7994	89.369
SRS045645	2.99	3.7729	4.9696	2.1467	22.8841	6.2901	36.9117	5.6418	1.0582	1.5373	212.9287	5.7763	88.9619
SRS045713	1.288	3.452	5.193	2.1912	18.165	6.8094	33.4472	5.4431	1.0753	2.0154	217.029	5.5715	84.2416
SRS047014	3.5695	14.8473	5.0066	2.1218	165.5357	6.2244	31.8292	4.9992	1.0822	1.6121	217.1323	5.0994	82.4911
SRS047044	2.398	3.49	5.1099	2.1678	18.7975	6.5846	33.0665	5.2923	1.0778	1.8138	107.1113	5.3946	83.7997
SRS048164	3.4579	9.2972	4.9797	2.1492	98.7271	6.3816	35.6436	5.4459	1.0824	1.562	222.2272	5.5511	88.6652
SRS049164	3.5695	14.8315	5.0066	2.1244	165.6828	6.2534	32.018	5.024	1.0833	1.6121	217.8167	5.1232	82.9155
SRS049712	3.4021	6.9933	4.9624	2.1238	46.1951	6.2736	33.4002	5.142	1.0899	1.5365	87.7329	5.2443	85.6523
SRS049900	0.948	3.3989	5.016	2.0605	16.0604	5.5797	27.3956	4.3591	1.1373	1.6367	192.8697	4.5716	72.7128
SRS049959	4.0714	30.0697	5.1211	2.1988	183.4257	6.9847	35.5359	5.6139	1.088	1.839	224.1193	5.7223	88.8423
SRS050299	3.1762	3.272	5.1419	2.1126	12.5211	5.9007	27.8373	4.4906	1.1976	1.9135	224.3952	4.7285	73.5976
SRS050422	4.0156	23.4373	5.1053	2.1456	176.8946	6.2421	30.8499	4.9824	1.1356	1.8131	226.3316	5.1139	81.1922
SRS050925	3.2348	13.8162	4.9145	2.0857	120.2774	5.9647	31.82	4.8989	1.082	1.461	217.1556	4.9959	82.6175
SRS051031	3.5695	11.5866	5.0047	2.119	81.3046	6.1799	31.5636	4.9516	1.1048	1.6119	194.7573	5.063	82.9425
SRS052027	3.6252	11.7411	5.0188	2.1001	70.5812	5.9488	29.9179	4.7653	1.0932	1.6371	216.6601	4.8736	78.8023
SRS056259	4.7407	5.0437	5.2372	2.2133	37.4151	6.9851	33.9389	5.5397	1.0822	2.1411	222.7255	5.6704	86.3466
SRS056519	4.034	4.5497	5.1335	2.2123	36.0443	7.2536	36.9379	5.83	1.0825	1.8644	223.7751	5.9426	90.8431
SRS058770	2.132	3.5904	5.0614	2.1673	22.4589	6.6246	33.8805	5.3244	1.0866	1.7129	221.6523	5.4273	86.1927
SRS062427	3.2578	8.3387	5.1053	2.1363	42.0587	6.1517	30.2026	4.8879	1.1309	1.8131	223.7709	5.0398	79.635
SRS064645	0	5.45	5.016	2.039	32.0296	5.3969	26.0795	4.1494	1.122	1.6367	188.4273	4.3696	69.2275
