# Supplementary material for: Personalized whole‐body models integrate metabolism, physiology, and the gut microbiome
Source: Mol Syst Biol. 2020 May 28;16(5):e8982. doi: 10.15252/msb.20198982 (PMC7285886; doi:10.15252/msb.20198982)
Supplement: Supplementary file 22 — Dataset EV1 [file MSB-16-e8982-s022.zip › PSCM_toolbox/Statistical_Analyses_STATA/Microbiome/Flux_Sulfotransferase_vs_Clostridioides.xlsx]

## Sheet: Sheet1
	Liver Sulfotransferase	Clostridioides
SRS011061	4.36838	0.00036522
SRS011239	4.25779	0.00044507
SRS011302	4.47898	0.0038374
SRS011405	4.53427	0.00034042
SRS011586	3.04128	0.0011143
SRS012273	4.86605	0.0021255
SRS012902	0.218	1.09e-05
SRS013521	2.15	0.0001075
SRS014313	4.42368	0.0020016
SRS014459	3.98131	0.00096269
SRS014613	3.31776	0.00094724
SRS014979	4.25779	0.0052664
SRS015065	3.98131	0.00079055
SRS015133	4.53427	0.0037178
SRS015190	2.728	0.0001364
SRS015217	4.31309	0.0031314
SRS015369	0	0
SRS016095	3.98131	0.00074276
SRS016203	4.03661	0.0010306
SRS016495	4.86605	0.0043121
SRS016517	4.86605	0.0046666
SRS017521	4.31309	0.00075973
SRS017701	2.91	0.0001455
SRS018656	5.25312	0.00060624
SRS019267	1.47	7.35e-05
SRS019601	3.76013	0.001193
SRS019968	4.0919	0.00040967
SRS020328	3.42835	0.0018383
SRS021948	3.53894	0.00052947
SRS022071	4.86605	0.0013899
SRS022137	2.93069	0.00026524
SRS022524	3.26246	0.001436
SRS022713	2.99978	0.00014999
SRS023346	1.166	5.83e-05
SRS023583	0.678	3.39e-05
SRS023829	0.664	3.32e-05
SRS024009	4.53427	0.00058527
SRS024265	4.47898	0.0017834
SRS024388	1.292	6.46e-05
SRS042284	5.30842	0.00029747
SRS043001	3.728	0.0001864
SRS043411	4.86605	0.00031578
SRS048870	4.64486	0.00076455
SRS049995	3.76013	0.00062165
SRS050752	3.87072	0.00069521
SRS051882	4.31309	0.00055016
SRS052697	3.04128	0.00099654
SRS053214	4.86605	0.00038235
SRS053335	3.59424	0.00077665
SRS053398	3.81542	0.0003264
SRS054590	4.25779	0.0002852
SRS054956	3.98131	0.0014477
SRS055982	2.93069	0.00025643
SRS057478	4.75546	0.00032428
SRS057717	2.69328	0.00013466
SRS058723	2.018	0.0001009
SRS063040	3.26246	0.0015886
SRS063985	4.53427	0.0025509
SRS064276	3.31776	0.0027561
SRS064557	1.274	6.37e-05
SRS065504	4.25779	0.0012018
SRS075398	2.398	0.0001199
SRS077730	4.86605	0.0002908
SRS078176	3.76013	0.0003567
SRS011084	3.40213	0.0010783
SRS011134	3.17904	0.0011152
SRS011271	3.34636	0.00044316
SRS011452	0	0
SRS011529	3.29059	0.00029322
SRS013158	0.682	3.41e-05
SRS013215	0.478	2.39e-05
SRS013476	3.34636	0.0014416
SRS013687	4.12718	0.00099925
SRS013800	1.234	6.17e-05
SRS013951	5.13109	0.0026112
SRS014235	4.79645	0.0023201
SRS014287	4.01563	0.0010436
SRS014683	4.12718	0.00027918
SRS014923	3.23482	0.0026206
SRS015264	4.23872	0.00081306
SRS015578	3.681	0.00099155
SRS015663	3.56945	0.0010207
SRS015782	4.01563	0.0023489
SRS015794	2.306	0.0001153
SRS015854	3.56945	0.00089558
SRS015960	4.69646	0.00023482
SRS016018	4.908	0.00049952
SRS016056	0.734	3.67e-05
SRS016267	1.856	9.28e-05
SRS016335	3.56945	0.0010934
SRS016753	0.728	3.64e-05
SRS016954	3.51368	0.000582
SRS016989	1.726	8.63e-05
SRS017103	3.23482	0.00017061
SRS017191	5.57727	0.00035853
SRS017247	0	0
SRS017307	3.681	0.000461
SRS017821	4.51759	0.00027276
SRS018133	0	0
SRS018313	4.74068	0.00036947
SRS018351	2.90018	0.00050057
SRS018427	3.84832	0.00099059
SRS018575	2.25372	0.00011269
SRS018817	4.79645	0.00056703
SRS019030	3.82068	0.00019103
SRS019161	5.13109	0.00078114
SRS019397	2.494	0.0001247
SRS019582	3.34636	0.0012674
SRS019685	4.79645	0.0011155
SRS019787	3.74652	0.00018733
SRS019910	4.46182	0.0004475
SRS020233	3.23482	0.0012591
SRS020869	3.40213	0.0012991
SRS021484	3.40213	0.00066565
SRS022609	3.17904	0.00064691
SRS023176	0.994	4.97e-05
SRS023526	3.34636	0.00035182
SRS023914	4.12718	0.0010418
SRS023971	0.96	4.8e-05
SRS024075	3.79254	0.0003077
SRS024132	3.34636	0.0013086
SRS024331	3.21	0.0001605
SRS024435	4.46182	0.00051514
SRS024549	1.214	6.07e-05
SRS024625	3.51368	0.00040876
SRS042628	4.908	0.0033606
SRS043701	5.57727	0.00031649
SRS045004	3.298	0.0001649
SRS045645	2.99	0.0001495
SRS045713	1.288	6.44e-05
SRS047014	3.56945	0.00094423
SRS047044	2.398	0.0001199
SRS048164	3.45791	0.00037007
SRS049164	3.56945	0.00092844
SRS049712	3.40213	0.00025685
SRS049900	0.948	4.74e-05
SRS049959	4.07141	0.0037558
SRS050299	3.17624	0.00015881
SRS050422	4.01563	0.00057498
SRS050925	3.23482	0.0006428
SRS051031	3.56945	0.00076197
SRS052027	3.62522	0.00019591
SRS056259	4.74068	0.00026428
SRS056519	4.03404	0.0002017
SRS058770	2.132	0.0001066
SRS062427	3.25778	0.00016289
SRS064645	0	0
