# Supplementary material for: Personalized whole‐body models integrate metabolism, physiology, and the gut microbiome
Source: Mol Syst Biol. 2020 May 28;16(5):e8982. doi: 10.15252/msb.20198982 (PMC7285886; doi:10.15252/msb.20198982)
Supplement: Supplementary file 22 — Dataset EV1 [file MSB-16-e8982-s022.zip › PSCM_toolbox/Statistical_Analyses_STATA/BMR/BMR_analyses.log]

----------------------------------------------------------------------------------------------------------------------------------------
      name:  <unnamed>
       log:  A:\Hertel\Finalized\Thiele_2018_HH\BMR\BMR_prediction_analyses.log
  log type:  text
 opened on:  27 Nov 2018, 12:11:54

. 
. import excel "A:\Hertel\Finalized\Thiele_2018_HH\BMR\Kopie von BMR_predictions_Oct_2018_1.xlsx", sheet("BMR calculation - parameter id
> e") firstrow cellrange(A3:P16) 

. 
. *calculate model-fit and p-values on the training data set n=13
. foreach j of varlist Muscleatphydrolysisadjustment-P{
  2.         reg MeasuredBMRkcal `j'
  3.         test `j'
  4.         display r(p)
  5.         ci2 MeasuredBMRkcal `j', corr
  6.         }

      Source |       SS           df       MS      Number of obs   =        13
-------------+----------------------------------   F(1, 11)        =      6.68
       Model |  56004.1872         1  56004.1872   Prob > F        =    0.0254
    Residual |  92230.4927        11  8384.59024   R-squared       =    0.3778
-------------+----------------------------------   Adj R-squared   =    0.3212
       Total |   148234.68        12    12352.89   Root MSE        =    91.567

-----------------------------------------------------------------------------------------------
              MeasuredBMRkcal |      Coef.   Std. Err.      t    P>|t|     [95% Conf. Interval]
------------------------------+----------------------------------------------------------------
Muscleatphydrolysisadjustment |   4.489629   1.737165     2.58   0.025     .6661541    8.313104
                        _cons |   -3638.09   1930.492    -1.88   0.086    -7887.074    610.8939
-----------------------------------------------------------------------------------------------

 ( 1)  Muscleatphydrolysisadjustment = 0

       F(  1,    11) =    6.68
            Prob > F =    0.0254
.02538783

Confidence interval for Pearson's product-moment correlation 
of MeasuredBMRkcal and Muscleatphydrolysisadjustment, based on Fisher's transformation.
Correlation = 0.615 on 13 observations (95% CI: 0.096 to 0.871)

      Source |       SS           df       MS      Number of obs   =        13
-------------+----------------------------------   F(1, 11)        =      0.58
       Model |  7408.10091         1  7408.10091   Prob > F        =    0.4628
    Residual |  140826.579        11  12802.4163   R-squared       =    0.0500
-------------+----------------------------------   Adj R-squared   =   -0.0364
       Total |   148234.68        12    12352.89   Root MSE        =    113.15

------------------------------------------------------------------------------
MeasuredBM~l |      Coef.   Std. Err.      t    P>|t|     [95% Conf. Interval]
-------------+----------------------------------------------------------------
           I |    2.31394   3.041898     0.76   0.463    -4.381232    9.009113
       _cons |  -1567.376   3836.289    -0.41   0.691    -10010.99     6876.24
------------------------------------------------------------------------------

 ( 1)  I = 0

       F(  1,    11) =    0.58
            Prob > F =    0.4628
.46283707

Confidence interval for Pearson's product-moment correlation 
of MeasuredBMRkcal and I, based on Fisher's transformation.
Correlation = 0.224 on 13 observations (95% CI: -0.373 to 0.690)

      Source |       SS           df       MS      Number of obs   =        13
-------------+----------------------------------   F(1, 11)        =      2.57
       Model |  28089.1427         1  28089.1427   Prob > F        =    0.1371
    Residual |  120145.537        11  10922.3216   R-squared       =    0.1895
-------------+----------------------------------   Adj R-squared   =    0.1158
       Total |   148234.68        12    12352.89   Root MSE        =    104.51

------------------------------------------------------------------------------
MeasuredBM~l |      Coef.   Std. Err.      t    P>|t|     [95% Conf. Interval]
-------------+----------------------------------------------------------------
           J |   1.690422   1.054104     1.60   0.137    -.6296448    4.010489
       _cons |  -1138.718    1552.64    -0.73   0.479    -4556.055    2278.619
------------------------------------------------------------------------------

 ( 1)  J = 0

       F(  1,    11) =    2.57
            Prob > F =    0.1371
.13709263

Confidence interval for Pearson's product-moment correlation 
of MeasuredBMRkcal and J, based on Fisher's transformation.
Correlation = 0.435 on 13 observations (95% CI: -0.152 to 0.795)

      Source |       SS           df       MS      Number of obs   =        13
-------------+----------------------------------   F(1, 11)        =      3.20
       Model |    33436.13         1    33436.13   Prob > F        =    0.1010
    Residual |   114798.55        11  10436.2318   R-squared       =    0.2256
-------------+----------------------------------   Adj R-squared   =    0.1552
       Total |   148234.68        12    12352.89   Root MSE        =    102.16

------------------------------------------------------------------------------
MeasuredBM~l |      Coef.   Std. Err.      t    P>|t|     [95% Conf. Interval]
-------------+----------------------------------------------------------------
           K |   1.236795   .6909735     1.79   0.101     -.284028    2.757617
       _cons |  -33.16693   773.6879    -0.04   0.967    -1736.042    1669.709
------------------------------------------------------------------------------

 ( 1)  K = 0

       F(  1,    11) =    3.20
            Prob > F =    0.1010
.10099744

Confidence interval for Pearson's product-moment correlation 
of MeasuredBMRkcal and K, based on Fisher's transformation.
Correlation = 0.475 on 13 observations (95% CI: -0.103 to 0.813)

      Source |       SS           df       MS      Number of obs   =        13
-------------+----------------------------------   F(1, 11)        =     28.02
       Model |  106450.974         1  106450.974   Prob > F        =    0.0003
    Residual |  41783.7062        11  3798.51875   R-squared       =    0.7181
-------------+----------------------------------   Adj R-squared   =    0.6925
       Total |   148234.68        12    12352.89   Root MSE        =    61.632

------------------------------------------------------------------------------
MeasuredBM~l |      Coef.   Std. Err.      t    P>|t|     [95% Conf. Interval]
-------------+----------------------------------------------------------------
           L |   2.221546   .4196505     5.29   0.000     1.297902    3.145191
       _cons |  -1458.922    531.023    -2.75   0.019    -2627.696   -290.1485
------------------------------------------------------------------------------

 ( 1)  L = 0

       F(  1,    11) =   28.02
            Prob > F =    0.0003
.00025482

Confidence interval for Pearson's product-moment correlation 
of MeasuredBMRkcal and L, based on Fisher's transformation.
Correlation = 0.847 on 13 observations (95% CI: 0.556 to 0.953)

      Source |       SS           df       MS      Number of obs   =        13
-------------+----------------------------------   F(1, 11)        =     43.14
       Model |   118114.63         1   118114.63   Prob > F        =    0.0000
    Residual |  30120.0495        11  2738.18632   R-squared       =    0.7968
-------------+----------------------------------   Adj R-squared   =    0.7783
       Total |   148234.68        12    12352.89   Root MSE        =    52.328

------------------------------------------------------------------------------
MeasuredBM~l |      Coef.   Std. Err.      t    P>|t|     [95% Conf. Interval]
-------------+----------------------------------------------------------------
           M |   1.244716   .1895177     6.57   0.000     .8275901    1.661841
       _cons |  -487.7913   280.3085    -1.74   0.110    -1104.746    129.1636
------------------------------------------------------------------------------

 ( 1)  M = 0

       F(  1,    11) =   43.14
            Prob > F =    0.0000
.00004036

Confidence interval for Pearson's product-moment correlation 
of MeasuredBMRkcal and M, based on Fisher's transformation.
Correlation = 0.893 on 13 observations (95% CI: 0.672 to 0.968)

      Source |       SS           df       MS      Number of obs   =        13
-------------+----------------------------------   F(1, 11)        =      3.20
       Model |    33372.75         1    33372.75   Prob > F        =    0.1014
    Residual |   114861.93        11  10441.9936   R-squared       =    0.2251
-------------+----------------------------------   Adj R-squared   =    0.1547
       Total |   148234.68        12    12352.89   Root MSE        =    102.19

--------------------------------------------------------------------------------------------
           MeasuredBMRkcal |      Coef.   Std. Err.      t    P>|t|     [95% Conf. Interval]
---------------------------+----------------------------------------------------------------
BasedonoriginalHarrisBened |    .666226   .3726639     1.79   0.101    -.1540017    1.486454
                     _cons |   439.7333   510.3798     0.86   0.407    -683.6051    1563.072
--------------------------------------------------------------------------------------------

 ( 1)  BasedonoriginalHarrisBened = 0

       F(  1,    11) =    3.20
            Prob > F =    0.1014
.10136668

Confidence interval for Pearson's product-moment correlation 
of MeasuredBMRkcal and BasedonoriginalHarrisBened, based on Fisher's transformation.
Correlation = 0.474 on 13 observations (95% CI: -0.104 to 0.813)

      Source |       SS           df       MS      Number of obs   =        13
-------------+----------------------------------   F(1, 11)        =      3.76
       Model |  37774.4918         1  37774.4918   Prob > F        =    0.0785
    Residual |  110460.188        11  10041.8353   R-squared       =    0.2548
-------------+----------------------------------   Adj R-squared   =    0.1871
       Total |   148234.68        12    12352.89   Root MSE        =    100.21

------------------------------------------------------------------------------
MeasuredBM~l |      Coef.   Std. Err.      t    P>|t|     [95% Conf. Interval]
-------------+----------------------------------------------------------------
           O |   .6783172   .3497358     1.94   0.079    -.0914461    1.448081
       _cons |    432.824   474.0926     0.91   0.381    -610.6468    1476.295
------------------------------------------------------------------------------

 ( 1)  O = 0

       F(  1,    11) =    3.76
            Prob > F =    0.0785
.07850648

Confidence interval for Pearson's product-moment correlation 
of MeasuredBMRkcal and O, based on Fisher's transformation.
Correlation = 0.505 on 13 observations (95% CI: -0.064 to 0.826)

      Source |       SS           df       MS      Number of obs   =        13
-------------+----------------------------------   F(1, 11)        =      4.39
       Model |  42258.9084         1  42258.9084   Prob > F        =    0.0602
    Residual |  105975.772        11  9634.16105   R-squared       =    0.2851
-------------+----------------------------------   Adj R-squared   =    0.2201
       Total |   148234.68        12    12352.89   Root MSE        =    98.154

------------------------------------------------------------------------------
MeasuredBM~l |      Coef.   Std. Err.      t    P>|t|     [95% Conf. Interval]
-------------+----------------------------------------------------------------
           P |   .5539017   .2644725     2.09   0.060    -.0281983    1.136002
       _cons |   643.3552   338.8572     1.90   0.084    -102.4645    1389.175
------------------------------------------------------------------------------

 ( 1)  P = 0

       F(  1,    11) =    4.39
            Prob > F =    0.0602
.06018456

Confidence interval for Pearson's product-moment correlation 
of MeasuredBMRkcal and P, based on Fisher's transformation.
Correlation = 0.534 on 13 observations (95% CI: -0.024 to 0.838)

. 
. reg MeasuredBMRkcal P M

      Source |       SS           df       MS      Number of obs   =        13
-------------+----------------------------------   F(2, 10)        =     21.34
       Model |  120098.762         2   60049.381   Prob > F        =    0.0002
    Residual |   28135.918        10   2813.5918   R-squared       =    0.8102
-------------+----------------------------------   Adj R-squared   =    0.7722
       Total |   148234.68        12    12352.89   Root MSE        =    53.043

------------------------------------------------------------------------------
MeasuredBM~l |      Coef.   Std. Err.      t    P>|t|     [95% Conf. Interval]
-------------+----------------------------------------------------------------
           P |    .137225   .1634099     0.84   0.421    -.2268751     .501325
           M |   1.155297    .219646     5.26   0.000     .6658954    1.644699
       _cons |   -530.965   288.7557    -1.84   0.096    -1174.353    112.4228
------------------------------------------------------------------------------

. test P

 ( 1)  P = 0

       F(  1,    10) =    0.71
            Prob > F =    0.4207

. display r(p)
.42066657

. test M

 ( 1)  M = 0

       F(  1,    10) =   27.67
            Prob > F =    0.0004

. display r(p)
.00036816

. *Graphs:
. cd A:\Hertel\Finalized\Thiele_2018_HH\BMR\figures\raw
A:\Hertel\Finalized\Thiele_2018_HH\BMR\figures\raw

. *Training data set:
. scatter MeasuredBMRkcal Muscleatphydrolysisadjustment || lfit MeasuredBMRkcal Muscleatphydrolysisadjustment, saving(fig_5A1.gph, repla
> ce)
(file fig_5A1.gph saved)

. scatter MeasuredBMRkcal M || lfit MeasuredBMRkcal M, saving(fig_5A2.gph, replace)
(file fig_5A2.gph saved)

. scatter MeasuredBMRkcal P || lfit MeasuredBMRkcal P, saving(fig_5A3.gph, replace)       
(file fig_5A3.gph saved)

.         
. *calculate model-fit and p-values on the test data set n=       
. clear

. 
. import excel "A:\Hertel\Finalized\Thiele_2018_HH\BMR\Kopie von BMR_predictions_Oct_2018_1.xlsx", sheet("BMR calculation - parameter va
> l") firstrow cellrange(A5:K33)

. destring(WBMbasedpredictionofBMR BasedonoriginalHarrisBened), replace force 
WBMbasedpredictionofBMR contains nonnumeric characters; WBMbasedpredictionofBMR replaced as double
(6 missing values generated)
BasedonoriginalHarrisBened already numeric; no replace

. egen sex=group(Gender)

. 
. reg  BMRkcal  WBMbasedpredictionofBMR sex       

      Source |       SS           df       MS      Number of obs   =        22
-------------+----------------------------------   F(2, 19)        =     15.06
       Model |  526818.717         2  263409.358   Prob > F        =    0.0001
    Residual |  332395.206        19  17494.4846   R-squared       =    0.6131
-------------+----------------------------------   Adj R-squared   =    0.5724
       Total |  859213.923        21  40914.9487   Root MSE        =    132.27

-----------------------------------------------------------------------------------------
                BMRkcal |      Coef.   Std. Err.      t    P>|t|     [95% Conf. Interval]
------------------------+----------------------------------------------------------------
WBMbasedpredictionofBMR |   2.141917   .4491611     4.77   0.000     1.201812    3.082022
                    sex |  -484.9348   151.6002    -3.20   0.005    -802.2377   -167.6318
                  _cons |  -865.3911   451.7343    -1.92   0.071    -1810.882     80.0997
-----------------------------------------------------------------------------------------

. predict WBM_score
(option xb assumed; fitted values)
(6 missing values generated)

. ci2 WBM_score BMRkcal, corr

Confidence interval for Pearson's product-moment correlation 
of WBM_score and BMRkcal, based on Fisher's transformation.
Correlation = 0.783 on 22 observations (95% CI: 0.540 to 0.906)

. reg  BMRkcal  BasedonoriginalHarrisBened sex

      Source |       SS           df       MS      Number of obs   =        22
-------------+----------------------------------   F(2, 19)        =      8.95
       Model |  416682.481         2  208341.241   Prob > F        =    0.0018
    Residual |  442531.442        19  23291.1285   R-squared       =    0.4850
-------------+----------------------------------   Adj R-squared   =    0.4307
       Total |  859213.923        21  40914.9487   Root MSE        =    152.61

--------------------------------------------------------------------------------------------
                   BMRkcal |      Coef.   Std. Err.      t    P>|t|     [95% Conf. Interval]
---------------------------+----------------------------------------------------------------
BasedonoriginalHarrisBened |   .9956522   .2832921     3.51   0.002     .4027151    1.588589
                       sex |   -44.7595   95.59667    -0.47   0.645    -244.8456    155.3266
                     _cons |   98.66074   344.7424     0.29   0.778    -622.8934    820.2149
--------------------------------------------------------------------------------------------

. predict Base_score
(option xb assumed; fitted values)
(6 missing values generated)

. ci2 Base_score BMRkcal, corr

Confidence interval for Pearson's product-moment correlation 
of Base_score and BMRkcal, based on Fisher's transformation.
Correlation = 0.696 on 22 observations (95% CI: 0.389 to 0.864)

. 
. reg  BMRkcal BasedonoriginalHarrisBened sex WBMbasedpredictionofBMR

      Source |       SS           df       MS      Number of obs   =        22
-------------+----------------------------------   F(3, 18)        =      9.52
       Model |  527100.307         3  175700.102   Prob > F        =    0.0005
    Residual |  332113.616        18  18450.7565   R-squared       =    0.6135
-------------+----------------------------------   Adj R-squared   =    0.5490
       Total |  859213.923        21  40914.9487   Root MSE        =    135.83

--------------------------------------------------------------------------------------------
                   BMRkcal |      Coef.   Std. Err.      t    P>|t|     [95% Conf. Interval]
---------------------------+----------------------------------------------------------------
BasedonoriginalHarrisBened |  -.0618229   .5004352    -0.12   0.903    -1.113198    .9895525
                       sex |  -501.4402   205.1568    -2.44   0.025    -932.4586   -70.42176
   WBMbasedpredictionofBMR |   2.239612   .9155041     2.45   0.025     .3162093    4.163015
                     _cons |  -890.8743   507.7093    -1.75   0.096    -1957.532    175.7834
--------------------------------------------------------------------------------------------

. test WBMbasedpredictionofBMR

 ( 1)  WBMbasedpredictionofBMR = 0

       F(  1,    18) =    5.98
            Prob > F =    0.0249

. display r(p)
.02493247

. test BasedonoriginalHarrisBened 

 ( 1)  BasedonoriginalHarrisBened = 0

       F(  1,    18) =    0.02
            Prob > F =    0.9030

. display r(p)
.90304985

. 
. *Graphs:
. cd A:\Hertel\Finalized\Thiele_2018_HH\BMR\figures\raw
A:\Hertel\Finalized\Thiele_2018_HH\BMR\figures\raw

. *Test data set
. scatter BMRkcal WBM_score || lfit BMRkcal WBM_score, saving(fig_5B1.gph, replace)
(file fig_5B1.gph saved)

. scatter BMRkcal Base_score || lfit BMRkcal Base_score, saving(fig_5B2.gph, replace)
(file fig_5B2.gph saved)

.  
. 
. 
. log close
      name:  <unnamed>
       log:  A:\Hertel\Finalized\Thiele_2018_HH\BMR\BMR_prediction_analyses.log
  log type:  text
 closed on:  27 Nov 2018, 12:11:59
----------------------------------------------------------------------------------------------------------------------------------------
