# Supplementary material for: Personalized whole‐body models integrate metabolism, physiology, and the gut microbiome
Source: Mol Syst Biol. 2020 May 28;16(5):e8982. doi: 10.15252/msb.20198982 (PMC7285886; doi:10.15252/msb.20198982)
Supplement: Supplementary file 22 — Dataset EV1 [file MSB-16-e8982-s022.zip › PSCM_toolbox/Statistical_Analyses_STATA/IEM/prediction_accuracy_analyses_080520.log]

------------------------------------------------------------------------------------------------------------------------------------------------
      name:  <unnamed>
       log:  A:\Hertel\Finalized\Thiele_2018_HH\Statistical_Analyses_STATA\IEM\prediction_accuracy_analyses_080520.log
  log type:  text
 opened on:   8 May 2020, 21:51:31

. 
. *******************************************
. *Data preparation: Import from Excel-files*
. *******************************************
. 
. foreach j in REC HTA HV{
  2.         import excel "A:\Hertel\Finalized\Thiele_2018_HH\Statistical_Analyses_STATA\IEM\IEM_predictions_Overview_rc_08_05_20.xlsx", firstro
> w //adapt directory as suitable
  3.         egen id=seq(), by(G)
  4.         drop G N
  5.         keep id *`j'
  6.         gen iem_bio=IEM+Biomarker
  7.         egen test=seq(), by(iem_bio)
  8.         drop if test>1
  9.         drop test
 10.         save `j'_pred.dta, replace
 11.         gen agree_`j'=insilico_`j'-invivo_`j'
 12.         replace agree_`j'=1 if agree_`j'==-1 | agree_`j'==-2 | agree_`j'==2
 13.         recode agree_`j' (0=1) (1=0)
 14.         tab agree_`j'
 15.         egen mean_agree_`j'=mean(agree_`j'), by(IEM_`j')
 16.         save `j'_pred.dta, replace
 17.         collapse agree_`j',by(IEM_`j')
 18.         rename IEM_`j' IEM
 19.         save `j'_IEM.dta, replace
 20.         clear
 21.         }
(47 missing values generated)
(46 observations deleted)
file REC_pred.dta saved
(1 missing value generated)
(93 real changes made)
(agree_REC: 205 changes made)

  agree_REC |      Freq.     Percent        Cum.
------------+-----------------------------------
          0 |        102       49.76       49.76
          1 |        103       50.24      100.00
------------+-----------------------------------
      Total |        205      100.00
(1 missing value generated)
file REC_pred.dta saved
file REC_IEM.dta saved
(0 observations deleted)
file HTA_pred.dta saved
(34 real changes made)
(agree_HTA: 252 changes made)

  agree_HTA |      Freq.     Percent        Cum.
------------+-----------------------------------
          0 |         37       14.68       14.68
          1 |        215       85.32      100.00
------------+-----------------------------------
      Total |        252      100.00
file HTA_pred.dta saved
file HTA_IEM.dta saved
(0 observations deleted)
file HV_pred.dta saved
(33 real changes made)
(agree_HV: 252 changes made)

   agree_HV |      Freq.     Percent        Cum.
------------+-----------------------------------
          0 |         38       15.08       15.08
          1 |        214       84.92      100.00
------------+-----------------------------------
      Total |        252      100.00
file HV_pred.dta saved
file HV_IEM.dta saved

.         
. **************************************************************
. *Analyses of agreements on the level of reactions/metabolites*
. **************************************************************  
. 
. use REC_pred.dta

. merge 1:1 iem_bio using HV_pred.dta
(note: variable iem_bio was str21, now str22 to accommodate using data's values)

    Result                           # of obs.
    -----------------------------------------
    not matched                           216
        from master                        85  (_merge==1)
        from using                        131  (_merge==2)

    matched                               121  (_merge==3)
    -----------------------------------------

. rename _merge merge1

. merge 1:1 iem_bio using HTA_pred.dta

    Result                           # of obs.
    -----------------------------------------
    not matched                            85
        from master                        85  (_merge==1)
        from using                          0  (_merge==2)

    matched                               252  (_merge==3)
    -----------------------------------------

. rename _merge merge2

. 
. *Cohen's Kappa: Metric of agreement between in-vivo measurements and prediction from modelling
. 
. foreach j in REC HTA HV{
  2.         tab invivo_`j' insilico_`j'
  3.         kap  invivo_`j' insilico_`j'
  4.         local CI_l=r(kappa)-invnormal(0.975)*r(se)
  5.         local CI_u=r(kappa)+invnormal(0.975)*r(se)
  6.         display "95%-CI lower bound:"
  7.         display `CI_l'
  8.         display "95%-CI upper bound:"
  9.         display `CI_u'
 10.         }

           |           insilico_REC
invivo_REC |        -1          0          1 |     Total
-----------+---------------------------------+----------
        -1 |        18          9          2 |        29 
         1 |         7         84         85 |       176 
-----------+---------------------------------+----------
     Total |        25         93         87 |       205 


             Expected
Agreement   Agreement     Kappa   Std. Err.         Z      Prob>Z
-----------------------------------------------------------------
  50.24%      38.16%     0.1954     0.0265       7.36      0.0000
95%-CI lower bound:
.14336808
95%-CI upper bound:
.24742767

           |           insilico_HTA
invivo_HTA |        -1          0          1 |     Total
-----------+---------------------------------+----------
        -1 |        20          3         14 |        37 
         1 |         5         15        195 |       215 
-----------+---------------------------------+----------
     Total |        25         18        209 |       252 


             Expected
Agreement   Agreement     Kappa   Std. Err.         Z      Prob>Z
-----------------------------------------------------------------
  85.32%      72.22%     0.4715     0.0505       9.34      0.0000
95%-CI lower bound:
.37264493
95%-CI upper bound:
.57045187

           |           insilico_HV
 invivo_HV |        -1          0          1 |     Total
-----------+---------------------------------+----------
        -1 |        21          5         11 |        37 
         1 |         5         17        193 |       215 
-----------+---------------------------------+----------
     Total |        26         22        204 |       252 


             Expected
Agreement   Agreement     Kappa   Std. Err.         Z      Prob>Z
-----------------------------------------------------------------
  84.92%      70.58%     0.4874     0.0488      10.00      0.0000
95%-CI lower bound:
.39187248
95%-CI upper bound:
.58296961

. 
. *Model-fit and p-values from multinomial logistic regressions
. 
. foreach j in REC HTA HV{
  2.         replace insilico_`j'=insilico_`j'+1
  3.         mlogit invivo_`j' i.insilico_`j',
  4.         display "p-value:"
  5.         display chi2tail(2,e(chi2))
  6.         }
(205 real changes made)

Iteration 0:   log likelihood = -83.560284  
Iteration 1:   log likelihood = -62.369789  
Iteration 2:   log likelihood = -54.964938  
Iteration 3:   log likelihood = -53.925807  
Iteration 4:   log likelihood =  -53.91433  
Iteration 5:   log likelihood = -53.914309  
Iteration 6:   log likelihood = -53.914309  

Multinomial logistic regression                 Number of obs     =        205
                                                LR chi2(2)        =      59.29
                                                Prob > chi2       =     0.0000
Log likelihood = -53.914309                     Pseudo R2         =     0.3548

------------------------------------------------------------------------------
  invivo_REC |      Coef.   Std. Err.      z    P>|z|     [95% Conf. Interval]
-------------+----------------------------------------------------------------
-1           |
insilico_REC |
          1  |  -3.178054   .5669467    -5.61   0.000    -4.289249   -2.066859
          2  |  -4.693966   .8427202    -5.57   0.000    -6.345667   -3.042264
             |
       _cons |   .9444616   .4454354     2.12   0.034     .0714243    1.817499
-------------+----------------------------------------------------------------
1            |  (base outcome)
------------------------------------------------------------------------------
p-value:
1.333e-13
(252 real changes made)

Iteration 0:   log likelihood = -105.12499  
Iteration 1:   log likelihood = -77.919302  
Iteration 2:   log likelihood =  -73.51617  
Iteration 3:   log likelihood = -71.988239  
Iteration 4:   log likelihood = -71.986305  
Iteration 5:   log likelihood = -71.986304  

Multinomial logistic regression                 Number of obs     =        252
                                                LR chi2(2)        =      66.28
                                                Prob > chi2       =     0.0000
Log likelihood = -71.986304                     Pseudo R2         =     0.3152

------------------------------------------------------------------------------
  invivo_HTA |      Coef.   Std. Err.      z    P>|z|     [95% Conf. Interval]
-------------+----------------------------------------------------------------
-1           |
insilico_HTA |
          1  |  -2.995732   .8062258    -3.72   0.000    -4.575906   -1.415559
          2  |  -4.020237   .5714515    -7.04   0.000    -5.140261   -2.900212
             |
       _cons |   1.386294         .5     2.77   0.006     .4063124    2.366276
-------------+----------------------------------------------------------------
1            |  (base outcome)
------------------------------------------------------------------------------
p-value:
4.056e-15
(252 real changes made)

Iteration 0:   log likelihood = -105.12499  
Iteration 1:   log likelihood =  -73.74183  
Iteration 2:   log likelihood = -69.228956  
Iteration 3:   log likelihood = -67.343122  
Iteration 4:   log likelihood = -67.339891  
Iteration 5:   log likelihood = -67.339891  

Multinomial logistic regression                 Number of obs     =        252
                                                LR chi2(2)        =      75.57
                                                Prob > chi2       =     0.0000
Log likelihood = -67.339891                     Pseudo R2         =     0.3594

------------------------------------------------------------------------------
   invivo_HV |      Coef.   Std. Err.      z    P>|z|     [95% Conf. Interval]
-------------+----------------------------------------------------------------
-1           |
 insilico_HV |
          1  |   -2.65886   .7116478    -3.74   0.000    -4.053664   -1.264056
          2  |  -4.299879   .5862674    -7.33   0.000    -5.448942   -3.150816
             |
       _cons |   1.435084   .4976133     2.88   0.004     .4597802    2.410389
-------------+----------------------------------------------------------------
1            |  (base outcome)
------------------------------------------------------------------------------
p-value:
3.892e-17

. clear

.         
. *********************************************
. *Analyses of agreements on the level of IEMs*
. *********************************************   
. 
. use REC_IEM.dta

. merge 1:1 IEM using HV_IEM.dta

    Result                           # of obs.
    -----------------------------------------
    not matched                             2
        from master                         1  (_merge==1)
        from using                          1  (_merge==2)

    matched                                56  (_merge==3)
    -----------------------------------------

. rename _merge merge1

. merge 1:1 IEM using HTA_IEM.dta

    Result                           # of obs.
    -----------------------------------------
    not matched                             1
        from master                         1  (_merge==1)
        from using                          0  (_merge==2)

    matched                                57  (_merge==3)
    -----------------------------------------

. rename _merge merge2

. 
. *Non-parametric sign test comparing agreement percentages in IEMs for every pair of model
. signtest agree_REC=agree_HV

Sign test

        sign |    observed    expected
-------------+------------------------
    positive |           4        14.5
    negative |          25        14.5
        zero |          27          27
-------------+------------------------
         all |          56          56

One-sided tests:
  Ho: median of agree_REC - agree_HV = 0 vs.
  Ha: median of agree_REC - agree_HV > 0
      Pr(#positive >= 4) =
         Binomial(n = 29, x >= 4, p = 0.5) =  1.0000

  Ho: median of agree_REC - agree_HV = 0 vs.
  Ha: median of agree_REC - agree_HV < 0
      Pr(#negative >= 25) =
         Binomial(n = 29, x >= 25, p = 0.5) =  0.0001

Two-sided test:
  Ho: median of agree_REC - agree_HV = 0 vs.
  Ha: median of agree_REC - agree_HV != 0
      Pr(#positive >= 25 or #negative >= 25) =
         min(1, 2*Binomial(n = 29, x >= 25, p = 0.5)) =  0.0001

. signtest agree_REC=agree_HTA

Sign test

        sign |    observed    expected
-------------+------------------------
    positive |           5          15
    negative |          25          15
        zero |          26          26
-------------+------------------------
         all |          56          56

One-sided tests:
  Ho: median of agree_REC - agree_HTA = 0 vs.
  Ha: median of agree_REC - agree_HTA > 0
      Pr(#positive >= 5) =
         Binomial(n = 30, x >= 5, p = 0.5) =  1.0000

  Ho: median of agree_REC - agree_HTA = 0 vs.
  Ha: median of agree_REC - agree_HTA < 0
      Pr(#negative >= 25) =
         Binomial(n = 30, x >= 25, p = 0.5) =  0.0002

Two-sided test:
  Ho: median of agree_REC - agree_HTA = 0 vs.
  Ha: median of agree_REC - agree_HTA != 0
      Pr(#positive >= 25 or #negative >= 25) =
         min(1, 2*Binomial(n = 30, x >= 25, p = 0.5)) =  0.0003

. signtest agree_HV=agree_HTA

Sign test

        sign |    observed    expected
-------------+------------------------
    positive |           7           5
    negative |           3           5
        zero |          47          47
-------------+------------------------
         all |          57          57

One-sided tests:
  Ho: median of agree_HV - agree_HTA = 0 vs.
  Ha: median of agree_HV - agree_HTA > 0
      Pr(#positive >= 7) =
         Binomial(n = 10, x >= 7, p = 0.5) =  0.1719

  Ho: median of agree_HV - agree_HTA = 0 vs.
  Ha: median of agree_HV - agree_HTA < 0
      Pr(#negative >= 3) =
         Binomial(n = 10, x >= 3, p = 0.5) =  0.9453

Two-sided test:
  Ho: median of agree_HV - agree_HTA = 0 vs.
  Ha: median of agree_HV - agree_HTA != 0
      Pr(#positive >= 7 or #negative >= 7) =
         min(1, 2*Binomial(n = 10, x >= 7, p = 0.5)) =  0.3438

. 
. *IEMs with REC better HV
. tab IEM if agree_REC>agree_HV & agree_REC!=.

    IEM_REC |      Freq.     Percent        Cum.
------------+-----------------------------------
       DPYR |          1       25.00       25.00
       HCYS |          1       25.00       50.00
       MSUD |          1       25.00       75.00
       XAN1 |          1       25.00      100.00
------------+-----------------------------------
      Total |          4      100.00

. *IEMs with REC better HTA
. tab IEM if agree_REC>agree_HTA & agree_REC!=.

    IEM_REC |      Freq.     Percent        Cum.
------------+-----------------------------------
      ASNSD |          1       20.00       20.00
        HCP |          1       20.00       40.00
       HCYS |          1       20.00       60.00
       MSUD |          1       20.00       80.00
       XAN1 |          1       20.00      100.00
------------+-----------------------------------
      Total |          5      100.00

. *IEMs with REC worse HV
. tab IEM if agree_REC<agree_HV & agree_REC!=.

    IEM_REC |      Freq.     Percent        Cum.
------------+-----------------------------------
       AADC |          1        4.00        4.00
       AKGD |          1        4.00        8.00
       AMA1 |          1        4.00       12.00
        ASA |          1        4.00       16.00
        BTD |          1        4.00       20.00
       CIT1 |          1        4.00       24.00
       CPS1 |          1        4.00       28.00
        DGK |          1        4.00       32.00
        GA2 |          1        4.00       36.00
       GACR |          1        4.00       40.00
        GMT |          1        4.00       44.00
       HMET |          1        4.00       48.00
        HMG |          1        4.00       52.00
       HPII |          1        4.00       56.00
     HYPRO1 |          1        4.00       60.00
        IVA |          1        4.00       64.00
        LNS |          1        4.00       68.00
       NAGS |          1        4.00       72.00
        OTC |          1        4.00       76.00
       OXOP |          1        4.00       80.00
         PC |          1        4.00       84.00
      PHOX1 |          1        4.00       88.00
     SSADHD |          1        4.00       92.00
      SUCLA |          1        4.00       96.00
       TYR1 |          1        4.00      100.00
------------+-----------------------------------
      Total |         25      100.00

. *IEMs with REC worse HTA
. tab IEM if agree_REC<agree_HTA & agree_REC!=.

    IEM_REC |      Freq.     Percent        Cum.
------------+-----------------------------------
       AADC |          1        4.00        4.00
       AKGD |          1        4.00        8.00
       AMA1 |          1        4.00       12.00
        ASA |          1        4.00       16.00
        BTD |          1        4.00       20.00
       CIT1 |          1        4.00       24.00
       CPS1 |          1        4.00       28.00
        DGK |          1        4.00       32.00
        GA2 |          1        4.00       36.00
       GACR |          1        4.00       40.00
        GMT |          1        4.00       44.00
       HMET |          1        4.00       48.00
        HMG |          1        4.00       52.00
       HPII |          1        4.00       56.00
     HYPRO1 |          1        4.00       60.00
        IVA |          1        4.00       64.00
        LNS |          1        4.00       68.00
        MMA |          1        4.00       72.00
       NAGS |          1        4.00       76.00
        OTC |          1        4.00       80.00
       OXOP |          1        4.00       84.00
         PC |          1        4.00       88.00
      PHOX1 |          1        4.00       92.00
     SSADHD |          1        4.00       96.00
      SUCLA |          1        4.00      100.00
------------+-----------------------------------
      Total |         25      100.00

. *IEMs with REC equal HV
. tab IEM if agree_REC==agree_HV & agree_REC!=.

    IEM_REC |      Freq.     Percent        Cum.
------------+-----------------------------------
       2OAA |          1        3.70        3.70
       3MCC |          1        3.70        7.41
       3MGA |          1        3.70       11.11
       AGAT |          1        3.70       14.81
        ARG |          1        3.70       18.52
      ASNSD |          1        3.70       22.22
         CD |          1        3.70       25.93
       CMO1 |          1        3.70       29.63
     CYP21D |          1        3.70       33.33
      DESMO |          1        3.70       37.04
         EF |          1        3.70       40.74
         EP |          1        3.70       44.44
        FED |          1        3.70       48.15
      FIGLU |          1        3.70       51.85
        GA1 |          1        3.70       55.56
        HCP |          1        3.70       59.26
        HIS |          1        3.70       62.96
      HLYS1 |          1        3.70       66.67
      HLYS2 |          1        3.70       70.37
     HYCARO |          1        3.70       74.07
     HYPVLI |          1        3.70       77.78
      LTC4S |          1        3.70       81.48
        MMA |          1        3.70       85.19
        PKU |          1        3.70       88.89
       STAR |          1        3.70       92.59
       TETB |          1        3.70       96.30
       TYR3 |          1        3.70      100.00
------------+-----------------------------------
      Total |         27      100.00

. *IEMs with REC equal HTA
. tab IEM if agree_REC==agree_HTA & agree_REC!=.

    IEM_REC |      Freq.     Percent        Cum.
------------+-----------------------------------
       2OAA |          1        3.85        3.85
       3MCC |          1        3.85        7.69
       3MGA |          1        3.85       11.54
       AGAT |          1        3.85       15.38
        ARG |          1        3.85       19.23
         CD |          1        3.85       23.08
       CMO1 |          1        3.85       26.92
     CYP21D |          1        3.85       30.77
      DESMO |          1        3.85       34.62
       DPYR |          1        3.85       38.46
         EF |          1        3.85       42.31
         EP |          1        3.85       46.15
        FED |          1        3.85       50.00
      FIGLU |          1        3.85       53.85
        GA1 |          1        3.85       57.69
        HIS |          1        3.85       61.54
      HLYS1 |          1        3.85       65.38
      HLYS2 |          1        3.85       69.23
     HYCARO |          1        3.85       73.08
     HYPVLI |          1        3.85       76.92
      LTC4S |          1        3.85       80.77
        PKU |          1        3.85       84.62
       STAR |          1        3.85       88.46
       TETB |          1        3.85       92.31
       TYR1 |          1        3.85       96.15
       TYR3 |          1        3.85      100.00
------------+-----------------------------------
      Total |         26      100.00

. 
. log close
      name:  <unnamed>
       log:  A:\Hertel\Finalized\Thiele_2018_HH\Statistical_Analyses_STATA\IEM\prediction_accuracy_analyses_080520.log
  log type:  text
 closed on:   8 May 2020, 21:51:33
------------------------------------------------------------------------------------------------------------------------------------------------
