# Supplementary material for: Personalized whole‐body models integrate metabolism, physiology, and the gut microbiome
Source: Mol Syst Biol. 2020 May 28;16(5):e8982. doi: 10.15252/msb.20198982 (PMC7285886; doi:10.15252/msb.20198982)
Supplement: Supplementary file 22 — Dataset EV1 [file MSB-16-e8982-s022.zip › PSCM_toolbox/Statistical_Analyses_STATA/IEM/IEM_predictions_Overview_rc_08_05_20.xlsx]

## Sheet: Tabelle1
IEM_REC	Biomarker_REC	Healthy_REC	Disease_REC	insilico_REC	invivo_REC		IEM_HTA	Biomarker_HTA	Healthy_HTA	Disease_HTA	insilico_HTA	invivo_HTA		IEM_HV	Biomarker_HV	Healthy_HV	Disease_HV	insilico_HV	invivo_HV
2OAA	EX_2oxoadp[u]	0	244.834	1	1		2OAA	DM_L2aadp[bc]	0	40.2357	1	1		2OAA	DM_L2aadp[bc]	0	39.4325	1	1
2OAA	EX_adpoh[u]	0	244.834	1	1		2OAA	EX_2oxoadp[u]	0	3.7048	1	1		2OAA	EX_2oxoadp[u]	0	3.7368	1	1
3MCC	EX_3ivcrn[u]	0	50	1	1		2OAA	EX_adpoh[u]	0	3.7048	1	1		2OAA	EX_adpoh[u]	0	3.7368	1	1
3MCC	EX_CE2026[u]	0	155.72	1	1		3MCC	EX_3ivcrn[u]	0	12.8447	1	1		3MCC	EX_3ivcrn[u]	0	15.5155	1	1
3MCC	EX_3hivac[u]	0	155.72	1	1		3MCC	EX_CE2026[u]	0	3.7048	1	1		3MCC	EX_CE2026[u]	0	3.7368	1	1
3MGA	EX_3ivcrn[u]	0	50	1	1		3MCC	EX_3hivac[u]	0	12.8447	1	1		3MCC	EX_3hivac[u]	0	15.5155	1	1
AADC	EX_34dhphe[u]	0	243.215	1	1		3MGA	EX_3ivcrn[u]	0	12.8447	1	1		3MGA	EX_3ivcrn[u]	0	15.5155	1	1
AADC	EX_5htrp[u]	0	105.453	1	1		AADC	EX_34dhphe[u]	0	4.5031	1	1		AADC	EX_34dhphe[u]	0	5.8027	1	1
AADC	EX_adrnl[u]	243.215	0	-1	-1		AADC	DM_34dhphe[bc]	0	43.2006	1	1		AADC	DM_34dhphe[bc]	0	43.251	1	1
AADC	EX_dopa[u]	243.215	0	-1	1		AADC	EX_5htrp[u]	0	4.5057	1	1		AADC	EX_5htrp[u]	0	5.4536	1	1
AADC	EX_CE2176[u]	0	243.215	1	1		AADC	DM_5htrp[bc]	0	5.452	1	1		AADC	DM_5htrp[bc]	0	5.4536	1	1
AADC	EX_nrpphr[u]	243.215	0	-1	-1		AADC	DM_adrnl[bc]	43.2006	5.2751e-11	-1	-1		AADC	DM_adrnl[bc]	43.251	2.3167e-11	-1	-1
AADC	EX_3moxtyr[u]	243.215	0	-1	1		AADC	EX_dopa[u]	14.044	-8.07e-12	-1	1		AADC	EX_dopa[u]	9.6222	1.6371e-11	-1	1
AGAT	EX_creat[u]	1000	50	-1	-1		AADC	EX_CE2176[u]	0	4.5314	1	1		AADC	EX_CE2176[u]	0	5.8313	1	1
AGAT	EX_gudac[u]	1000	0	-1	-1		AADC	DM_CE2176[bc]	0	43.2006	1	1		AADC	DM_CE2176[bc]	0	43.251	1	1
AKGD	EX_akg[u]	1000	1000	0	1		AADC	DM_nrpphr[bc]	43.2006	4.3086e-11	-1	-1		AADC	DM_nrpphr[bc]	43.251	-3.638e-11	-1	-1
AKGD	EX_lac_L[u]	1000	1000	0	1		AADC	EX_3moxtyr[u]	0.0005372	4.7862e-11	-1	1		AADC	EX_3moxtyr[u]	0.00054183	5.0932e-11	-1	1
AKGD	EX_glu_L[u]	1000	1000	0	1		ADSL	DM_Brain_25aics[c]	407.704	529.158	1	1		ADSL	DM_Brain_25aics[c]	305.684	528.986	1	1
AKGD	EX_gln_L[u]	1000	1000	0	1		AGAT	EX_creat[u]	76.9494	0	-1	-1		AGAT	EX_creat[u]	77.6127	0	-1	-1
AMA1	EX_acglu[u]	1000	1000	0	1		AGAT	EX_gudac[u]	6.8539	7.9993e-13	-1	-1		AGAT	EX_gudac[u]	6.913	0	-1	-1
AMA1	EX_acgly[u]	1000	1000	0	1		AKGD	EX_akg[u]	1.2693e-06	790.769	1	1		AKGD	EX_akg[u]	0	785.537	1	1
ARG	EX_argsuc[u]	0	1000	1	1		AKGD	EX_lac_L[u]	3.1889e-05	9048.22	1	1		AKGD	EX_lac_L[u]	3.488e-06	5483.28	1	1
ARG	EX_orot[u]	1.5927e-06	929.212	1	1		AKGD	DM_lac_L[bc]	3.2133e-05	15835.8	1	1		AKGD	DM_lac_L[bc]	3.1314e-06	6179.43	1	1
ARG	EX_ura[u]	50.2075	978.332	1	1		AKGD	DM_glu_L[bc]	0	1529.64	1	1		AKGD	DM_glu_L[bc]	0	1459.61	1	1
ARG	EX_creat[u]	50	1000	1	1		AKGD	DM_gln_L[bc]	0	764.822	1	1		AKGD	DM_gln_L[bc]	0	729.807	1	1
ARG	EX_arg_L[u]	0	1000	1	1		AMA1	EX_acglu[u]	0	642.415	1	1		AMA1	EX_acglu[u]	1.1931e-06	638.198	1	1
ARG	EX_gudac[u]	0	1000	1	1		AMA1	EX_acgly[u]	0	1398.83	1	1		AMA1	EX_acgly[u]	1.087e-06	1396.46	1	1
ASA	EX_argsuc[u]	0	1000	1	1		ARG	EX_argsuc[u]	0	3.7048	1	1		ARG	EX_argsuc[u]	0	3.7368	1	1
ASA	EX_gly[u]	1000	1000	0	1		ARG	EX_orot[u]	0	13.9191	1	1		ARG	EX_orot[u]	0	16.5992	1	1
ASA	EX_orot[u]	875.506	929.217	1	1		ARG	EX_ura[u]	0	117.28	1	1		ARG	EX_ura[u]	0	120.85	1	1
ASA	EX_lys_L[u]	139.382	139.382	0	1		ARG	DM_creat[bc]	0	553.763	1	1		ARG	DM_creat[bc]	0	530.701	1	1
ASA	EX_ura[u]	925.714	978.332	1	1		ARG	DM_arg_L[bc]	0	415.322	1	1		ARG	DM_arg_L[bc]	0	398.026	1	1
ASA	EX_gln_L[u]	1000	1000	0	1		ARG	DM_gudac[bc]	0	69.6935	1	1		ARG	DM_gudac[bc]	0	79.7651	1	1
ASA	EX_citr_L[u]	1000	1000	0	1		ASA	EX_argsuc[u]	0	3.7048	1	1		ASA	EX_argsuc[u]	0	3.7368	1	1
ASNSD	EX_asn_L[u]	1000	149.721	-1	-1		ASA	EX_gly[u]	0	1467.92	1	1		ASA	EX_gly[u]	0	1378.83	1	1
ASNSD	EX_gln_L[u]	149.674	1000	1	1		ASA	EX_orot[u]	0	13.9191	1	1		ASA	EX_orot[u]	0	16.5992	1	1
BTD	EX_3ivcrn[u]	50	50	0	1		ASA	EX_lys_L[u]	0	39.3614	1	1		ASA	EX_lys_L[u]	0	39.4325	1	1
BTD	EX_acac[u]	1000	1000	0	1		ASA	EX_ura[u]	0	117.28	1	1		ASA	EX_ura[u]	2.0797e-06	120.85	1	1
BTD	EX_acetone[u]	1000	1000	0	1		ASA	DM_gln_L[bc]	0	806.59	1	1		ASA	DM_gln_L[bc]	0	771.953	1	1
BTD	EX_bhb[u]	1000	1000	0	1		ASA	DM_citr_L[bc]	0	553.761	1	1		ASA	DM_citr_L[bc]	0	530.698	1	1
BTD	EX_lac_L[u]	1000	1000	0	1		ASNSD	DM_asn_L[bc]	7.1612e-05	49.711	1	-1		ASNSD	DM_asn_L[bc]	118.614	49.7446	-1	-1
BTD	EX_nh4[u]	1000	1000	0	1		ASNSD	DM_asn_L[csf]	928.999	49.202	-1	-1		ASNSD	DM_asn_L[csf]	737.574	49.7446	-1	-1
BTD	EX_3hpp[u]	1000	0	-1	1		ASNSD	DM_gln_L[bc]	0	806.576	1	1		ASNSD	DM_gln_L[bc]	0	771.938	1	1
BTD	EX_CE2026[u]	155.72	155.72	0	1		ASNSD	DM_gln_L[csf]	8.7384e-05	1058.64	1	1		ASNSD	DM_gln_L[csf]	0	1057.97	1	1
BTD	EX_2mcit[u]	408.322	1000	1	1		BTD	DM_3ivcrn[bc]	13.9333	50	1	1		BTD	DM_3ivcrn[bc]	19.4089	50	1	1
CD	EX_Nacasp[u]	0	1000	1	1		BTD	DM_acac[bc]	3293.29	11045.4	1	1		BTD	DM_acac[bc]	120.71	4966.41	1	1
CIT1	EX_citr_L[u]	1000	1000	0	1		BTD	DM_acetone[bc]	2498.01	10242	1	1		BTD	DM_acetone[bc]	120.71	4950.88	1	1
CIT1	EX_gly[u]	1000	1000	0	1		BTD	DM_bhb[bc]	0	10663.7	1	1		BTD	DM_bhb[bc]	0.00019816	4658.9	1	1
CIT1	EX_nh4[u]	1000	1000	0	1		BTD	EX_lac_L[u]	1.8283e-06	8629.8	1	1		BTD	EX_lac_L[u]	2.6774e-06	5784.54	1	1
CIT1	EX_orot[u]	875.506	929.217	1	1		BTD	EX_nh4[u]	0.064005	1168.92	1	1		BTD	EX_nh4[u]	115.065	1050.16	1	1
CMO1	EX_aldstrn[u]	230.017	0	-1	-1		BTD	EX_3hpp[u]	2.7492e-06	0	-1	1		BTD	EX_3hpp[u]	0	0	0	1
CPS1	EX_lys_L[u]	139.382	139.382	0	1		BTD	EX_CE2026[u]	0.017018	3.7048	1	1		BTD	EX_CE2026[u]	0.025686	3.7368	1	1
CPS1	EX_gly[u]	1000	1000	0	1		BTD	EX_2mcit[u]	0.048163	0.048163	0	1		BTD	EX_2mcit[u]	0.048578	0.048578	0	1
CPS1	EX_ura[u]	910.498	978.332	1	1		CD	EX_Nacasp[u]	0	1235.78	1	1		CD	EX_Nacasp[u]	0	3.7368	1	1
CPS1	EX_5oxpro[u]	1000	1000	0	1		CD	DM_Nacasp[bc]	0	1613.19	1	1		CD	DM_Nacasp[bc]	0	1543.92	1	1
CPS1	EX_citr_L[u]	1000	124.063	-1	-1		CD	DM_Nacasp[csf]	1.2607e-06	10.1447	1	1		CD	DM_Nacasp[csf]	1.0895e-06	10.9432	1	1
CPS1	EX_gln_L[u]	1000	1000	0	1		CIT1	DM_citr_L[bc]	0	553.761	1	1		CIT1	DM_citr_L[bc]	0	530.698	1	1
CYP21D	EX_aldstrn[u]	0	0	0	1		CIT1	DM_gly[bc]	1.7634e-06	1613.18	1	1		CIT1	DM_gly[bc]	1.2289e-06	1543.91	1	1
CYP21D	EX_crtsl[u]	0	0	0	-1		CIT1	DM_nh4[bc]	1.0909e-06	1613.18	1	1		CIT1	DM_nh4[bc]	1.044e-06	1543.91	1	1
CYP21D	EX_prgstrn[u]	0	306.69	1	1		CIT1	EX_orot[u]	0	13.9191	1	1		CIT1	EX_orot[u]	0	16.5992	1	1
CYP21D	EX_andrstndn[u]	0	262.877	1	1		CIT1	EX_citr_L[u]	0	10.1925	1	1		CIT1	EX_citr_L[u]	0	10.2804	1	1
CYP21D	EX_andrstrn[u]	0	262.877	1	1		CIT1	EX_gly[u]	0	1467.92	1	1		CIT1	EX_gly[u]	0	1378.83	1	1
CYP21D	EX_dhea[u]	0	262.877	1	1		CMO1	DM_aldstrn[bc]	0.0042434	0	-1	-1		CMO1	DM_aldstrn[bc]	0.0042434	0	-1	-1
DESMO	EX_dsmsterol[u]	0	191.431	1	1		CPS1	EX_lys_L[u]	0	39.3614	1	1		CPS1	EX_lys_L[u]	0	39.4325	1	1
DGK	EX_lac_L[u]	1000	1000	0	1		CPS1	EX_gly[u]	0	1467.92	1	1		CPS1	EX_gly[u]	1.341e-06	1378.83	1	1
DPYR	EX_thym[u]	0	953.312	1	1		CPS1	EX_ura[u]	0	117.28	1	1		CPS1	EX_ura[u]	0	120.85	1	1
DPYR	EX_ura[u]	0	978.33	1	1		CPS1	EX_5oxpro[u]	0	1022.04	1	1		CPS1	EX_5oxpro[u]	1.3402e-06	1016.14	1	1
DPYR	EX_56dura[u]	0	980.736	1	1		CPS1	DM_citr_L[bc]	0	24.0506	1	-1		CPS1	DM_citr_L[bc]	1.3409e-06	24.0938	1	-1
DPYR	EX_56dthm[u]	0	953.591	1	1		CPS1	DM_gln_L[bc]	0	806.593	1	1		CPS1	DM_gln_L[bc]	0	771.958	1	1
EF	EX_fru[u]	370.667	1000	1	1		CYP21D	DM_aldstrn[bc]	0	0	0	1		CYP21D	DM_aldstrn[bc]	0	0	0	1
EP	EX_xylu_L[u]	0	1000	1	1		CYP21D	DM_crtsl[bc]	0	-4.5439e-11	0	-1		CYP21D	DM_crtsl[bc]	0	-9.0949e-12	0	-1
FED	EX_chsterol[u]	12.1428	392.26	1	-1		CYP21D	DM_prgstrn[bc]	0	0.0042434	1	1		CYP21D	DM_prgstrn[bc]	0	0.0042434	1	1
FED	EX_tag_hs[u]	0	199.717	1	1		CYP21D	DM_andrstndn[bc]	0	0.0042434	1	1		CYP21D	DM_andrstndn[bc]	0	0.0042434	1	1
FIGLU	EX_forglu[u]	0	166.702	1	1		CYP21D	DM_andrstrn[bc]	0	0.0042434	1	1		CYP21D	DM_andrstrn[bc]	0	0.0042434	1	1
GA1	EX_c5dc[u]	0	50	1	1		CYP21D	DM_dhea[bc]	0	0.0042434	1	1		CYP21D	DM_dhea[bc]	0	0.0042434	1	1
GA2	EX_c10crn[u]	50	50	0	1		DESMO	DM_dsmsterol[bc]	127.75	624.171	1	1		DESMO	DM_dsmsterol[bc]	0	7.9927	1	1
GA2	EX_c4crn[u]	50	50	0	1		DGK	DM_lac_L[bc]	0	16215.3	1	1		DGK	DM_lac_L[bc]	1.0678e-06	6599.33	1	1
GA2	EX_ddeccrn[u]	50	50	0	1		DPYR	EX_thym[u]	44.7143	124.777	1	1		DPYR	EX_thym[u]	124.448	124.675	1	1
GA2	EX_ttdcrn[u]	50	50	0	1		DPYR	EX_ura[u]	44.7143	117.28	1	1		DPYR	EX_ura[u]	120.85	120.85	0	1
GA2	EX_pmtcrn[u]	50	50	0	1		DPYR	EX_56dura[u]	44.7143	117.28	1	1		DPYR	EX_56dura[u]	120.85	120.85	0	1
GA2	EX_4hpro_LT[u]	109.72	1000	1	1		DPYR	EX_56dthm[u]	44.7143	124.777	1	1		DPYR	EX_56dthm[u]	3.7368	3.7368	0	1
GA2	EX_pro_L[u]	931.777	1000	1	1		EF	EX_fru[u]	2.3896e-06	4325.6	1	1		EF	EX_fru[u]	0	2706.58	1	1
GA2	EX_3hivac[u]	155.72	155.72	0	1		EP	EX_xylu_L[u]	0	1302.23	1	1		EP	EX_xylu_L[u]	0	1222.71	1	1
GA2	EX_CE4970[u]	134.52	134.52	0	1		FED	DM_chsterol[bc]	1011.25	1088.71	1	-1		FED	DM_chsterol[bc]	294.134	547.176	1	-1
GA2	EX_CE4969[u]	144.989	144.989	0	1		FED	DM_tag_hs[bc]	32.6958	76.9276	1	1		FED	DM_tag_hs[bc]	12.4051	81.7053	1	1
GA2	EX_CE4968[u]	155.72	155.72	0	1		FIGLU	EX_forglu[u]	0	45.3823	1	1		FIGLU	EX_forglu[u]	0	45.5699	1	1
GA2	EX_ethmalac[u]	588.419	1000	1	1		GA1	EX_c5dc[u]	0	31.7868	1	1		GA1	EX_c5dc[u]	0	31.6353	1	1
GA2	EX_adpac[u]	37.6982	391.242	1	1		GA1	DM_c5dc[bc]	0	44.8134	1	1		GA1	DM_c5dc[bc]	0	44.8862	1	1
GA2	EX_subeac[u]	41.7202	456.449	1	1		GA2	DM_c10crn[bc]	1.7403e-05	50	1	1		GA2	DM_c10crn[bc]	4.4092e-06	50	1	1
GA2	EX_sebacid[u]	50.783	547.739	1	1		GA2	DM_c4crn[bc]	14.2634	28.1649	1	1		GA2	DM_c4crn[bc]	21.8478	50	1	1
GACR	EX_arg_L[u]	0	174.063	1	1		GA2	DM_ddeccrn[bc]	9.1475	50	1	1		GA2	DM_ddeccrn[bc]	1.9465e-06	50	1	1
GACR	EX_gln_L[u]	1000	1000	0	-1		GA2	DM_ttdcrn[bc]	24.417	50	1	1		GA2	DM_ttdcrn[bc]	1.9238e-06	50	1	1
GACR	EX_glu_L[u]	1000	1000	0	-1		GA2	DM_pmtcrn[bc]	1.6878	50	1	1		GA2	DM_pmtcrn[bc]	1.3038e-06	50	1	1
GACR	EX_lys_L[u]	139.382	139.382	0	-1		GA2	EX_4hpro_LT[u]	0	26.7304	1	1		GA2	EX_4hpro_LT[u]	0	28.2216	1	1
GACR	EX_orn[u]	0	174.063	1	1		GA2	EX_3hivac[u]	8.3002e-06	12.8447	1	1		GA2	EX_3hivac[u]	1.7946e-06	15.5155	1	1
GMT	EX_creat[u]	1000	50	-1	-1		GA2	EX_CE4970[u]	0.010087	29.6387	1	1		GA2	EX_CE4970[u]	0.017847	26.1675	1	1
GMT	EX_crtn[u]	1000	50	-1	1		GA2	EX_CE4969[u]	1.0885e-06	44.9765	1	1		GA2	EX_CE4969[u]	0	45.0188	1	1
GMT	EX_urate[u]	1000	1000	0	1		GA2	EX_CE4968[u]	1.4292e-06	0.042606	1	1		GA2	EX_CE4968[u]	1.2385e-06	0.042973	1	1
GMT	EX_gudac[u]	0	1000	1	1		GA2	EX_ethmalac[u]	1.0196	1244.85	1	1		GA2	EX_ethmalac[u]	2.7804e-06	1232.2	1	1
HCYS	EX_met_L[u]	0	112.82	1	1		GA2	EX_adpac[u]	0	0.020377	1	1		GA2	EX_adpac[u]	0	0.020552	1	1
HCYS	EX_orn[u]	1000	1000	0	1		GA2	EX_subeac[u]	0	1.8524	1	1		GA2	EX_subeac[u]	0	1.8684	1	1
HCYS	EX_Lhcystin[u]	0	56.4099	1	1		GA2	EX_sebacid[u]	0	3.7048	1	1		GA2	EX_sebacid[u]	0	3.7368	1	1
HCYS	EX_hcys_L[u]	0	112.82	1	1		GA2	EX_pro_L[u]	2.6927e-06	1382.52	1	1		GA2	EX_pro_L[u]	1.6332e-06	1274.93	1	1
HCYS	EX_cyst_L[u]	112.82	0	-1	-1		GACR	EX_arg_L[u]	0	52.7939	1	1		GACR	EX_arg_L[u]	0	53.249	1	1
HIS	EX_hista[u]	50	216.702	1	1		GACR	DM_gln_L[bc]	806.593	806.593	1	-1		GACR	DM_gln_L[bc]	771.958	771.958	0	-1
HIS	EX_im4ac[u]	50	216.702	1	1		GACR	EX_glu_L[u]	1031.81	1031.95	1	-1		GACR	EX_glu_L[u]	1026.07	1026.16	1	-1
HIS	EX_his_L[u]	0	166.702	1	1		GACR	EX_lys_L[u]	39.3614	39.3614	0	-1		GACR	EX_lys_L[u]	39.4325	39.4325	0	-1
HLYS1	EX_lys_L[u]	0	139.382	1	1		GACR	DM_lys_L[bc]	39.3614	39.3614	0	-1		GACR	DM_lys_L[bc]	39.4325	39.4325	0	-1
HLYS1	EX_Lpipecol[u]	0	139.382	1	1		GACR	EX_orn[u]	0	74.0506	1	1		GACR	EX_orn[u]	0	74.0938	1	1
HLYS2	EX_citr_L[u]	1000	1000	0	1		GACR	DM_orn[bc]	0	74.0506	1	1		GACR	DM_orn[bc]	0	74.0938	1	1
HLYS2	EX_lys_L[u]	0	139.382	1	1		GACR	DM_orn[csf]	0	74.0506	1	1		GACR	DM_orn[csf]	0	74.0938	1	1
HMET	EX_met_L[u]	112.82	112.82	0	1		GMT	EX_creat[u]	76.9494	0	-1	-1		GMT	EX_creat[u]	77.6127	-1.819e-12	-1	-1
HMET	EX_hcys_L[u]	112.82	112.82	0	1		GMT	DM_creat[bc]	553.763	8.4708e-13	-1	-1		GMT	DM_creat[bc]	530.701	-3.0875e-13	-1	-1
HMG	EX_c6dc[u]	50	50	0	1		GMT	DM_crtn[bc]	117.301	1.5404e-15	-1	1		GMT	DM_crtn[bc]	90.9443	-3.3827e-16	-1	1
HMG	EX_adpac[u]	207.739	391.242	1	1		GMT	EX_urate[u]	5.3629	194.462	1	1		GMT	EX_urate[u]	5.3635	196.749	1	1
HCP	EX_C05770[u]	0	125	1	1		GMT	EX_gudac[u]	0	6.8539	1	1		GMT	EX_gudac[u]	0	6.913	1	1
HPII	EX_4hpro_LT[u]	0	1000	1	1		HCYS	DM_met_L[bc]	40.9693	56.7296	1	1		HCYS	DM_met_L[bc]	514.707	531.088	1	1
HPII	EX_gly[u]	1000	1000	0	1		HCYS	DM_orn[bc]	806.546	799.794	-1	1		HCYS	DM_orn[bc]	771.927	764.16	-1	1
HPII	EX_orn[u]	0	1000	1	1		HCYS	EX_Lhcystin[u]	3.7048	3.7048	0	1		HCYS	EX_Lhcystin[u]	3.7368	3.7368	0	1
HPII	EX_pro_L[u]	0	1000	1	1		HCYS	DM_Lhcystin[bc]	20.4846	28.3648	1	1		HCYS	DM_Lhcystin[bc]	28.2667	28.2667	0	1
HYCARO	EX_caro[u]	0	0.0043027	1	1		HCYS	EX_hcys_L[u]	3.0009	3.0009	0	1		HCYS	EX_hcys_L[u]	3.0268	3.0268	0	1
HYPRO1	EX_4hpro_LT[u]	1000	1000	0	1		HCYS	DM_hcys_L[bc]	40.9693	56.7296	1	1		HCYS	DM_hcys_L[bc]	56.5334	56.5334	0	1
HYPRO1	EX_gly[u]	1000	1000	0	1		HCYS	EX_cyst_L[u]	1.0188	0	-1	-1		HCYS	EX_cyst_L[u]	1.0276	0	-1	-1
HYPRO1	EX_pro_L[u]	1000	1000	0	1		HIS	EX_hista[u]	0.00040767	41.476	1	1		HIS	EX_hista[u]	0.00041133	41.8336	1	1
HYPVLI	EX_val_L[u]	0	144.989	1	1		HIS	DM_hista[bc]	50	116.698	1	1		HIS	DM_hista[bc]	50	116.713	1	1
HYPVLI	EX_leu_L[u]	0	155.72	1	1		HIS	EX_im4ac[u]	0.020377	4.5217	1	1		HIS	EX_im4ac[u]	0.020964	11.6226	1	1
IVA	EX_3bcrn[u]	50	50	0	1		HIS	EX_his_L[u]	0	41.4756	1	1		HIS	EX_his_L[u]	0	41.8331	1	1
IVA	EX_3ivcrn[u]	50	50	0	1		HIS	DM_his_L[bc]	0	66.6981	1	1		HIS	DM_his_L[bc]	0	66.7133	1	1
IVA	EX_ivcrn[u]	0	50	1	1		HLYS1	EX_lys_L[u]	0	39.3614	1	1		HLYS1	EX_lys_L[u]	0	39.4325	1	1
LNS	EX_fol[u]	270	270	0	-1		HLYS1	DM_lys_L[bc]	0	39.3614	1	1		HLYS1	DM_lys_L[bc]	0	39.4325	1	1
LNS	EX_urate[u]	1000	1000	0	1		HLYS1	DM_Lpipecol[bc]	0	39.3614	1	1		HLYS1	DM_Lpipecol[bc]	0	39.4325	1	1
LTC4S	EX_leuktrE4[u]	321.988	0	-1	-1		HLYS2	EX_citr_L[u]	10.1925	10.1925	0	1		HLYS2	EX_citr_L[u]	10.2804	10.2804	0	1
LTC4S	EX_leuktrC4[u]	321.988	0	-1	-1		HLYS2	EX_lys_L[u]	0	39.3614	1	1		HLYS2	EX_lys_L[u]	0	39.4325	1	1
LTC4S	EX_leuktrD4[u]	321.988	0	-1	-1		HLYS2	DM_citr_L[bc]	553.763	553.763	0	1		HLYS2	DM_citr_L[bc]	530.701	530.701	0	1
MMA	EX_3aib[u]	108.175	1000	1	1		HLYS2	DM_lys_L[bc]	0	39.3614	1	1		HLYS2	DM_lys_L[bc]	0	39.4325	1	1
MMA	EX_c4dc[u]	50	50	0	1		HMET	EX_met_L[u]	1.4484e-05	13.3223	1	1		HMET	EX_met_L[u]	1.3111e-05	13.4372	1	1
MMA	EX_crn[u]	50	50	0	-1		HMET	EX_hcys_L[u]	3.0009	3.0009	0	1		HMET	EX_hcys_L[u]	1.6333e-05	3.0268	1	1
MMA	EX_HC00900[u]	107.638	1000	1	1		HMET	DM_hcys_L[bc]	8.1888	56.7296	1	1		HMET	DM_hcys_L[bc]	2.9967e-06	56.5334	1	1
MMA	EX_3hpp[u]	1000	1000	0	1		HMET	DM_met_L[bc]	1.381e-05	56.7296	1	1		HMET	DM_met_L[bc]	2.4608e-06	531.088	1	1
MMA	EX_pcrn[u]	50	50	0	1		HMG	DM_c6dc[bc]	0	4.7601	1	1		HMG	DM_c6dc[bc]	0	50	1	1
MMA	EX_3hdececrn[u]	50	50	0	1		HMG	EX_adpac[u]	0	0.020377	1	1		HMG	EX_adpac[u]	0	0.020552	1	1
MSUD	EX_ile_L[u]	0	134.52	1	1		HCP	EX_C05770[u]	257.406	257.406	0	1		HCP	EX_C05770[u]	234.78	234.8	1	1
MSUD	EX_leu_L[u]	0	155.72	1	1		HCP	DM_C05770[bc]	374.724	374.812	1	1		HCP	DM_C05770[bc]	322.536	322.65	1	1
MSUD	EX_val_L[u]	0	144.989	1	1		HCP	DM_C05770[csf]	223.475	223.515	1	1		HCP	DM_C05770[csf]	249.648	249.713	1	1
MSUD	EX_3mop[u]	0	134.52	1	1		HPII	EX_4hpro_LT[u]	0	26.7304	1	1		HPII	EX_4hpro_LT[u]	0	28.2216	1	1
NAGS	EX_ala_L[u]	1000	1000	0	1		HPII	EX_gly[u]	0	1515.22	1	1		HPII	EX_gly[u]	1.7577e-05	1426.86	1	1
NAGS	EX_citr_L[u]	1000	1000	0	-1		HPII	EX_orn[u]	0	656.925	1	1		HPII	EX_orn[u]	0	598.23	1	1
NAGS	EX_gln_L[u]	1000	1000	0	1		HPII	EX_pro_L[u]	0	1391.65	1	1		HPII	EX_pro_L[u]	0	1274.93	1	1
NAGS	EX_nh4[u]	1000	1000	0	1		HPII	DM_orn[bc]	0	806.593	1	1		HPII	DM_orn[bc]	0	771.958	1	1
NAGS	EX_orn[u]	1000	1000	0	1		HPII	DM_pro_L[bc]	0	1613.19	1	1		HPII	DM_pro_L[bc]	1.5208e-06	1543.92	1	1
NAGS	EX_orot[u]	863.175	929.217	1	-1		HYCARO	DM_caro[bc]	0	0.0043027	1	1		HYCARO	DM_caro[bc]	0	0.0043027	1	1
OTC	EX_5oxpro[u]	1000	1000	0	1		HYPRO1	EX_4hpro_LT[u]	0	26.7304	1	1		HYPRO1	EX_4hpro_LT[u]	0	28.2216	1	1
OTC	EX_citr_L[u]	1000	124.063	-1	-1		HYPRO1	EX_gly[u]	0	1515.22	1	1		HYPRO1	EX_gly[u]	0	1426.86	1	1
OTC	EX_gln_L[u]	1000	1000	0	1		HYPRO1	EX_pro_L[u]	0	1391.65	1	1		HYPRO1	EX_pro_L[u]	0	1274.93	1	1
OTC	EX_gly[u]	1000	1000	0	1		HYPRO1	DM_pro_L[bc]	0	1613.19	1	1		HYPRO1	DM_pro_L[bc]	0	1543.92	1	1
OTC	EX_lys_L[u]	139.382	139.382	0	1		HYPVLI	DM_val_L[bc]	0	44.9765	1	1		HYPVLI	DM_val_L[bc]	0	45.0188	1	1
OTC	EX_orot[u]	859.918	929.217	1	1		HYPVLI	EX_val_L[u]	0	44.9765	1	1		HYPVLI	EX_val_L[u]	0	45.0188	1	1
OTC	EX_ura[u]	910.498	978.332	1	1		HYPVLI	EX_leu_L[u]	0	55.7011	1	1		HYPVLI	EX_leu_L[u]	0	55.7666	1	1
OTC	EX_nh4[u]	1000	1000	0	1		IVA	EX_3bcrn[u]	31.7868	31.7868	0	1		IVA	EX_3bcrn[u]	31.6353	31.6353	0	1
OTC	EX_orn[u]	1000	1000	0	1		IVA	EX_3ivcrn[u]	3.7048	12.8447	1	1		IVA	EX_3ivcrn[u]	3.7368	15.5155	1	1
OXOP	EX_5oxpro[u]	1000	1000	0	1		IVA	DM_ivcrn[bc]	0	50	1	1		IVA	DM_ivcrn[bc]	0	50	1	1
OXOP	EX_leuktrE4[u]	321.988	0.2	-1	1		LNS	DM_fol[bc]	1.0482e-06	69.9995	1	-1		LNS	DM_fol[bc]	0	69.9996	1	-1
OXOP	EX_leuktrC4[u]	321.988	0.2	-1	1		LNS	EX_urate[u]	0.42134	194.462	1	1		LNS	EX_urate[u]	1.0087	196.749	1	1
OXOP	EX_leuktrD4[u]	321.988	0.2	-1	1		LNS	DM_urate[bc]	0.42133	408.741	1	1		LNS	DM_urate[bc]	1.0087	391.444	1	1
OXOP	EX_pro_L[u]	1000	1000	0	1		LTC4S	EX_leuktrE4[u]	8.2066	3.8929e-12	-1	-1		LTC4S	EX_leuktrE4[u]	9.5379	-5.5554e-12	-1	-1
PC	EX_acac[u]	1000	1000	0	1		LTC4S	EX_leuktrC4[u]	0.00025174	-4.9068e-13	-1	-1		LTC4S	EX_leuktrC4[u]	0.00025391	-4.4551e-12	-1	-1
PC	EX_acetone[u]	1000	1000	0	1		LTC4S	DM_leuktrE4[bc]	124.922	1.027e-12	-1	-1		LTC4S	DM_leuktrE4[bc]	125.548	-5.9032e-12	-1	-1
PC	EX_akg[u]	1000	1000	0	1		LTC4S	DM_leuktrC4[bc]	124.922	3.6038e-12	-1	-1		LTC4S	DM_leuktrC4[bc]	125.548	-2.7925e-12	-1	-1
PC	EX_ala_L[u]	1000	1000	0	1		LTC4S	DM_leuktrD4[bc]	124.922	4.6056e-12	-1	-1		LTC4S	DM_leuktrD4[bc]	125.548	-5.3847e-12	-1	-1
PC	EX_bhb[u]	1000	1000	0	1		LTC4S	DM_leuktrE4[csf]	92.9618	2.0259e-12	-1	-1		LTC4S	DM_leuktrE4[csf]	100.279	-5.2216e-12	-1	-1
PC	EX_citr_L[u]	1000	1000	0	1		MMA	EX_3aib[u]	20.5534	125.094	1	1		MMA	EX_3aib[u]	124.675	124.995	1	1
PC	EX_lys_L[u]	139.382	139.382	0	1		MMA	DM_c4dc[bc]	50	50	0	1		MMA	DM_c4dc[bc]	50	50	0	1
PC	EX_pro_L[u]	1000	1000	0	1		MMA	DM_crn[bc]	25.6228	50	1	-1		MMA	DM_crn[bc]	50	50	0	-1
PC	EX_succ[u]	1000	1000	0	1		MMA	DM_HC00900[bc]	20.5534	185.318	1	1		MMA	DM_HC00900[bc]	0	61.3428	1	1
PC	EX_lac_L[u]	1000	1000	0	1		MMA	DM_3hpp[bc]	16284.7	16356.8	1	1		MMA	DM_3hpp[bc]	6963.95	6889.58	-1	1
PC	EX_nh4[u]	1000	1000	0	1		MMA	DM_pcrn[bc]	25.6228	50	1	1		MMA	DM_pcrn[bc]	50	50	0	1
PC	EX_glc_D[u]	1000	1000	0	-1		MMA	DM_3hdececrn[bc]	25.6228	50	1	1		MMA	DM_3hdececrn[bc]	50	50	0	1
PC	EX_fum[u]	1000	1000	0	1		MSUD	EX_ile_L[u]	25.9338	25.9338	0	1		MSUD	EX_ile_L[u]	22.4206	22.4307	1	1
PHOX1	EX_oxa[u]	1000	1000	0	1		MSUD	EX_3mop[u]	3.7048	3.7048	0	1		MSUD	EX_3mop[u]	3.7368	3.7368	0	1
PHOX1	EX_glyclt[u]	1000	1000	0	1		MSUD	DM_ile_L[bc]	28.9202	34.51	1	1		MSUD	DM_ile_L[bc]	28.7848	34.5444	1	1
PHOX1	EX_glx[u]	1000	1000	0	1		MSUD	DM_leu_L[bc]	0	55.7011	1	1		MSUD	DM_leu_L[bc]	0	55.7666	1	1
PKU	EX_phe_L[u]	0	124.599	1	1		MSUD	DM_val_L[bc]	0	44.9765	1	1		MSUD	DM_val_L[bc]	0	45.0188	1	1
PKU	EX_2hyoxplac[u]	0	124.599	1	1		MSUD	DM_3mop[bc]	28.9202	34.51	1	1		MSUD	DM_3mop[bc]	28.7848	34.5444	1	1
PKU	EX_phpyr[u]	0	124.599	1	1		NAGS	DM_ala_L[bc]	0	1613.19	1	1		NAGS	DM_ala_L[bc]	0	1543.92	1	1
SSADHD	EX_gly[u]	1000	1000	0	1		NAGS	DM_citr_L[bc]	0	553.763	1	-1		NAGS	DM_citr_L[bc]	0	530.701	1	-1
SSADHD	EX_sucsal[u]	0	1000	1	1		NAGS	DM_gln_L[bc]	0	806.593	1	1		NAGS	DM_gln_L[bc]	0	771.958	1	1
SSADHD	EX_4abut[u]	1000	1000	0	1		NAGS	DM_nh4[bc]	0	1613.19	1	1		NAGS	DM_nh4[bc]	1.2316e-06	1543.92	1	1
STAR	EX_crtsl[u]	2.1613e-06	1.1369e-13	-1	-1		NAGS	DM_orn[bc]	0	806.593	1	1		NAGS	DM_orn[bc]	0	771.958	1	1
STAR	EX_crtstrn[u]	3.242e-06	0	-1	-1		NAGS	EX_orot[u]	0	13.9191	1	-1		NAGS	EX_orot[u]	0	16.5992	1	-1
STAR	EX_andrstndn[u]	4.3227e-06	0	-1	-1		OTC	EX_5oxpro[u]	0	1022.04	1	1		OTC	EX_5oxpro[u]	1.3411e-06	1016.14	1	1
STAR	EX_dhea[u]	4.3227e-06	0	-1	-1		OTC	EX_gly[u]	0	1467.92	1	1		OTC	EX_gly[u]	1.3413e-06	1378.83	1	1
STAR	EX_11docrtstrn[u]	6.484e-06	0	-1	-1		OTC	EX_lys_L[u]	0	39.3614	1	1		OTC	EX_lys_L[u]	0	39.4325	1	1
SUCLA	EX_lac_L[u]	1000	1000	0	1		OTC	EX_orot[u]	0	13.9191	1	1		OTC	EX_orot[u]	0	16.5992	1	1
SUCLA	EX_pyr[u]	1000	1000	0	1		OTC	DM_citr_L[bc]	0	24.0506	1	-1		OTC	DM_citr_L[bc]	1.3406e-06	24.0938	1	-1
TETB	EX_phe_L[u]	0	124.599	1	1		OTC	DM_gln_L[bc]	0	806.593	1	1		OTC	DM_gln_L[bc]	0	771.958	1	1
TYR1	EX_met_L[u]	112.82	112.82	0	1		OTC	DM_ura[bc]	0	806.593	1	1		OTC	DM_ura[bc]	0	771.958	1	1
TYR1	EX_tyr_L[u]	0	243.215	1	1		OTC	DM_nh4[bc]	0	1613.19	1	1		OTC	DM_nh4[bc]	1.3373e-06	1543.92	1	1
TYR1	EX_34hpl[u]	0	243.215	1	1		OTC	DM_orn[bc]	0	806.593	1	1		OTC	DM_orn[bc]	0	771.958	1	1
TYR1	EX_34hpp[u]	0	243.215	1	1		OXOP	EX_5oxpro[u]	2.3758e-06	1033.86	1	1		OXOP	EX_5oxpro[u]	2.822e-06	1028.09	1	1
TYR3	EX_tyr_L[u]	0	243.215	1	1		OXOP	EX_leuktrE4[u]	0	0.2	1	1		OXOP	EX_leuktrE4[u]	0.00014444	0.2	1	1
TYR3	EX_34hpl[u]	0	243.215	1	1		OXOP	EX_leuktrC4[u]	0	0.00025174	1	1		OXOP	EX_leuktrC4[u]	0	0.00025391	1	1
TYR3	EX_34hpp[u]	0	243.215	1	1		OXOP	DM_5oxpro[bc]	1.6591e-06	1612.51	1	-1		OXOP	DM_5oxpro[bc]	1.7528e-06	1543.66	1	-1
XAN1	EX_hxan[u]	0	1000	1	1		OXOP	DM_leuktrE4[bc]	0	0.2	1	1		OXOP	DM_leuktrE4[bc]	0.00083758	0.2	1	1
XAN1	EX_xan[u]	0	1000	1	1		OXOP	DM_leuktrC4[bc]	0	0.2	1	1		OXOP	DM_leuktrC4[bc]	1.6633e-06	0.2	1	1
XAN1	EX_urate[u]	1000	1000	0	-1		OXOP	DM_leuktrD4[bc]	0	0.2	1	1		OXOP	DM_leuktrD4[bc]	0.0086976	0.2	1	1
							OXOP	DM_pro_L[bc]	2.9718e-06	1612.51	1	1		OXOP	DM_pro_L[bc]	0	1543.66	1	1
							PC	DM_acac[bc]	3248.23	11284.6	1	1		PC	DM_acac[bc]	57.8752	5108.52	1	1
							PC	DM_ala_L[bc]	7.522e-06	1326.06	1	1		PC	DM_ala_L[bc]	0	1110.94	1	1
							PC	DM_bhb[bc]	2.718e-05	10838.6	1	1		PC	DM_bhb[bc]	0	4812.03	1	1
							PC	DM_citr_L[bc]	7.9289e-06	452.768	1	1		PC	DM_citr_L[bc]	2.6977e-06	385.303	1	1
							PC	DM_lys_L[bc]	1.0327e-05	39.3614	1	1		PC	DM_lys_L[bc]	0	39.4325	1	1
							PC	DM_pro_L[bc]	4.9016e-05	1326.06	1	1		PC	DM_pro_L[bc]	31.6119	1110.94	1	1
							PC	DM_lac_L[bc]	3.9397e-05	16205.3	1	1		PC	DM_lac_L[bc]	1.9252e-06	6603.63	1	1
							PC	DM_nh4[bc]	1.1038e-05	1326.06	1	1		PC	DM_nh4[bc]	59.004	1110.94	1	1
							PC	DM_glc_D[bc]	1.9783e-05	7276.58	1	-1		PC	DM_glc_D[bc]	0	2716.53	1	-1
							PC	EX_fum[u]	3.707e-05	3.7048	1	1		PC	EX_fum[u]	1.9112e-06	3.7368	1	1
							PC	EX_succ[u]	172.131	680.056	1	1		PC	EX_succ[u]	104.9	560.018	1	1
							PC	EX_acetone[u]	427.908	427.908	0	1		PC	EX_acetone[u]	57.8752	431.597	1	1
							PC	EX_akg[u]	147.792	558.055	1	1		PC	EX_akg[u]	1.0416e-06	560.018	1	1
							PC	EX_acac[u]	59.9006	65.7497	1	1		PC	EX_acac[u]	48.0698	68.8766	1	1
							PC	EX_bhb[u]	2.4137e-05	65.7497	1	1		PC	EX_bhb[u]	0	68.8766	1	1
							PHOX1	EX_oxa[u]	0	4.9348	1	1		PHOX1	EX_oxa[u]	1.0348e-06	4.9774	1	1
							PHOX1	EX_glyclt[u]	2.3526	2.3526	0	1		PHOX1	EX_glyclt[u]	0	2.3728	1	1
							PHOX1	EX_glx[u]	1.2623e-06	2.3674	1	1		PHOX1	EX_glx[u]	0	2.3878	1	1
							PKU	DM_phe_L[bc]	0	24.5895	1	1		PKU	DM_phe_L[bc]	0	24.6207	1	1
							PKU	EX_2hyoxplac[u]	0	1.1972	1	1		PKU	EX_2hyoxplac[u]	0	1.2075	1	1
							PKU	EX_phpyr[u]	0	0.12967	1	1		PKU	EX_phpyr[u]	0	0.13079	1	1
							SSADHD	EX_gly[u]	0.00010182	1515.22	1	1		SSADHD	EX_gly[u]	7.4667e-06	1426.86	1	1
							SSADHD	EX_sucsal[u]	2.5084e-06	3.7048	1	1		SSADHD	EX_sucsal[u]	0	3.7368	1	1
							SSADHD	DM_gly[bc]	0.00010033	1613.19	1	1		SSADHD	DM_gly[bc]	7.4626e-06	1543.92	1	1
							SSADHD	DM_sucsal[bc]	1.0802e-06	2466.89	1	1		SSADHD	DM_sucsal[bc]	0	4253.9	1	1
							SSADHD	DM_4abut[csf]	1.0454e-05	2117.28	1	1		SSADHD	DM_4abut[csf]	0	2115.94	1	1
							STAR	DM_crtsl[bc]	0.0042434	-4.5439e-11	-1	-1		STAR	DM_crtsl[bc]	0.0042434	-1.6371e-11	-1	-1
							STAR	DM_crtstrn[bc]	0.0042434	0	-1	-1		STAR	DM_crtstrn[bc]	0.0042434	0	-1	-1
							STAR	DM_andrstndn[bc]	0.0042434	4.1928e-20	-1	-1		STAR	DM_andrstndn[bc]	0.0042434	4.4555e-07	-1	-1
							STAR	DM_dhea[bc]	0.0042434	0	-1	-1		STAR	DM_dhea[bc]	0.0042434	0	-1	-1
							STAR	DM_11docrtstrn[bc]	0.0042434	0	-1	-1		STAR	DM_11docrtstrn[bc]	0.0042434	0	-1	-1
							SUCLA	DM_lac_L[bc]	5.6405e-06	16215.4	1	1		SUCLA	DM_lac_L[bc]	1.5536e-06	6599.33	1	1
							SUCLA	DM_pyr[bc]	13785.6	15746.7	1	1		SUCLA	DM_pyr[bc]	8.0473e-06	6911.43	1	1
							TETB	DM_phe_L[bc]	0	24.5895	1	1		TETB	DM_phe_L[bc]	0	24.6207	1	1
							TYR1	DM_met_L[bc]	56.7296	56.7296	0	1		TYR1	DM_met_L[bc]	513.28	531.088	1	1
							TYR1	DM_tyr_L[bc]	0	43.2006	1	1		TYR1	DM_tyr_L[bc]	0	43.251	1	1
							TYR1	EX_34hpl[u]	0	0.36122	1	1		TYR1	EX_34hpl[u]	0	0.20926	1	1
							TYR1	EX_34hpp[u]	0	0.15375	1	1		TYR1	EX_34hpp[u]	0	0.15508	1	1
							TYR3	DM_tyr_L[bc]	0	43.2006	1	1		TYR3	DM_tyr_L[bc]	0	43.251	1	1
							TYR3	EX_34hpl[u]	0	0.36122	1	1		TYR3	EX_34hpl[u]	0	0.20926	1	1
							TYR3	EX_34hpp[u]	0	0.15375	1	1		TYR3	EX_34hpp[u]	0	0.15508	1	1
							XAN1	EX_hxan[u]	0	186.255	1	1		XAN1	EX_hxan[u]	0	188.472	1	1
							XAN1	EX_xan[u]	2.0322e-05	186.255	1	1		XAN1	EX_xan[u]	0	0.52875	1	1
							XAN1	EX_urate[u]	3.2714	194.462	1	-1		XAN1	EX_urate[u]	8.2775	196.749	1	-1
							XAN1	DM_xan[bc]	2.032e-05	408.714	1	1		XAN1	DM_xan[bc]	0	391.411	1	1
							XAN1	DM_urate[bc]	3.2714	408.741	1	-1		XAN1	DM_urate[bc]	59.8654	391.444	1	-1
