# Supplementary material for: Personalized whole‐body models integrate metabolism, physiology, and the gut microbiome
Source: Mol Syst Biol. 2020 May 28;16(5):e8982. doi: 10.15252/msb.20198982 (PMC7285886; doi:10.15252/msb.20198982)
Supplement: Supplementary file 22 — Dataset EV1 [file MSB-16-e8982-s022.zip › PSCM_toolbox/Data/Recon3D_star/VMH_Metabolites.tsv]

abbreviation	fullName	chargedFormula	charge	avgmolweight	monoisotopicweight	keggId	pubChemId	cheBlId	hmdb	pdmapName	reconMap	reconMap3	food_db	chemspider	biocyc	biggId	wikipedia	drugbank	seed	metanetx	knapsack	metlin	casRegistry	epa_id	inchiKey	inchiString	smile
10dacb	10-Deacetylbaccatin III	C29H36O10	0
10dacdbb	10-Deacetyl-2-debenzoylbaccatin III	C22H32O9	0
10dmthmcn	10-Deoxymethymycin	C25H44NO6	1
10dmthnld	10-Deoxymethynolide	C17H28O4	0
10fdhf	10-Formyldihydrofolate	C20H19N7O7	-2
10fthf	10-Formyltetrahydrofolate	C20H21N7O7	-2	473.4393	473.1658961	C00234	122347	15637	HMDB00972		10fthf	10fthf	FDB022345	109092	10-FORMYL-THF	10fthf	10-formyl-tetrahydrofolate		cpd00201	MNXM237		5912	2800-34-2		AUFGTPPARQZWDO-YUZLPWPTSA-L	InChI=1S/C20H23N7O7/c21-20-25-16-15(18(32)26-20)23-11(7-22-16)8-27(9-28)12-3-1-10(2-4-12)17(31)24-13(19(33)34)5-6-14(29)30/h1-4,9,11,13,23H,5-8H2,(H,24,31)(H,29,30)(H,33,34)(H4,21,22,25,26,32)/p-2/t11?,13-/m0/s1	[H]OC1=NC(=NC2=C1N([H])C([H])(C([H])([H])N(C([H])=O)C1=C([H])C([H])=C(C([H])=C1[H])C(=O)N([H])[C@]([H])(C([O-])=O)C([H])([H])C([H])([H])C([O-])=O)C([H])([H])N2[H])N([H])[H]
10fthf5glu	10-Formyltetrahydrofolate-[Glu](5)	C40H45N11O19	-6	0	0						10fthf5glu	10fthf5glu				10fthf5glu				MNXM3428					RGSLBOWMZCMTRA-UHFFFAOYSA-H	InChI=1S/C40H51N11O19/c41-40-49-32-31(37(66)50-40)43-19(15-42-32)16-51(17-52)20-3-1-18(2-4-20)33(62)47-24(38(67)68)5-10-26(53)44-21(6-11-27(54)55)34(63)45-22(7-12-28(56)57)35(64)46-23(8-13-29(58)59)36(65)48-25(39(69)70)9-14-30(60)61/h1-4,17,19,21-25,43H,5-16H2,(H,44,53)(H,45,63)(H,46,64)(H,47,62)(H,48,65)(H,54,55)(H,56,57)(H,58,59)(H,60,61)(H,67,68)(H,69,70)(H4,41,42,49,50,66)/p-6	[H]OC1=NC(=N[H])N([H])C2=C1N([H])C([H])(C([H])([H])N(C([H])=O)C1=C([H])C([H])=C(C([H])=C1[H])C(=O)N([H])C([H])(C([O-])=O)C([H])([H])C([H])([H])C(=O)N([H])C([H])(C(=O)N([H])C([H])(C(=O)N([H])C([H])(C(=O)N([H])C([H])(C([O-])=O)C([H])([H])C([H])([H])C([O-])=O)C([H])([H])C([H])([H])C([O-])=O)C([H])([H])C([H])([H])C([O-])=O)C([H])([H])C([H])([H])C([O-])=O)C([H])([H])N2[H]
10fthf6glu	10-Formyltetrahydrofolate-[Glu](6)	C45H51N12O22	-7	0	0						10fthf6glu	10fthf6glu				10fthf6glu				MNXM3429					SFFBEUFYOPMKMV-CWMPVMSNSA-G	InChI=1S/C45H58N12O22/c46-45-55-36-35(38(67)56-45)48-21(17-47-36)18-57(19-58)22-3-1-20(2-4-22)37(66)54-28(44(78)79)9-15-33(63)52-26(42(74)75)7-13-31(61)50-24(40(70)71)5-11-29(59)49-23(39(68)69)6-12-30(60)51-25(41(72)73)8-14-32(62)53-27(43(76)77)10-16-34(64)65/h1-4,19,21,23-28,48H,5-18H2,(H,49,59)(H,50,61)(H,51,60)(H,52,63)(H,53,62)(H,54,66)(H,64,65)(H,68,69)(H,70,71)(H,72,73)(H,74,75)(H,76,77)(H,…	[H]OC(=O)C([H])(N=C([O-])C([H])([H])C([H])([H])C([H])(N=C([O-])C([H])([H])C([H])([H])C([H])(N=C([O-])C([H])([H])C([H])([H])C([H])(N=C([O-])C([H])([H])C([H])([H])C([H])(N=C([O-])C([H])([H])C([H])([H])[C@@]([H])(N([H])C(=O)C1=C([H])C([H])=C(C([H])=C1[H])N(C([H])=O)C([H])([H])C1([H])N([H])C2=C(N([H])C(=N[H])N=C2[O-])N([H])C1([H])[H])C(=O)O[H])C(=O)O[H])C(=O)O[H])C(=O)O[H])C(=O)O[H])C([H])([H])C([H])…
10fthf7glu	10-Formyltetrahydrofolate-[Glu](7)	C50H57N13O25	-8	0	0						10fthf7glu	10fthf7glu				10fthf7glu				MNXM5422					VTHHVZBTNSHUDD-UHFFFAOYSA-F	InChI=1S/C50H65N13O25/c51-50-61-40-39(47(84)62-50)53-23(19-52-40)20-63(21-64)24-3-1-22(2-4-24)41(78)59-30(48(85)86)5-12-32(65)54-25(6-13-33(66)67)42(79)55-26(7-14-34(68)69)43(80)56-27(8-15-35(70)71)44(81)57-28(9-16-36(72)73)45(82)58-29(10-17-37(74)75)46(83)60-31(49(87)88)11-18-38(76)77/h1-4,21,23,25-31,53H,5-20H2,(H,54,65)(H,55,79)(H,56,80)(H,57,81)(H,58,82)(H,59,78)(H,60,83)(H,66,67)(H,68,69)(H,…	[H]OC1=NC(=N[H])N([H])C2=C1N([H])C([H])(C([H])([H])N(C([H])=O)C1=C([H])C([H])=C(C([H])=C1[H])C(=O)N([H])C([H])(C([O-])=O)C([H])([H])C([H])([H])C(=O)N([H])C([H])(C(=O)N([H])C([H])(C(=O)N([H])C([H])(C(=O)N([H])C([H])(C(=O)N([H])C([H])(C(=O)N([H])C([H])(C([O-])=O)C([H])([H])C([H])([H])C([O-])=O)C([H])([H])C([H])([H])C([O-])=O)C([H])([H])C([H])([H])C([O-])=O)C([H])([H])C([H])([H])C([O-])=O)C([H])([H]…
10hdhsngnrn	10-Hydroxydihydrosanguinarine	C20H15NO5	0
10hocdca	(R)-10-Hydroxystearate	C18H35O3	-1
10m3hddcaACP	10-methyl-3-hydroxy-dodecanoyl-ACP	C24H45N2O9PRS	-1	0	0														cpd11509
10m3hundecACP	10-methyl-3-hydroxy-undecanoyl-ACP	C23H43N2O9PRS	-1	0	0														cpd11559
10m3oddcaACP	10-methyl-3-oxo-dodecanoyl-ACP	C24H43N2O9PRS	-1	0	0														cpd11508
10m3oundecACP	10-methyl-3-oxo-undecanoyl-ACP	C23H41N2O9PRS	-1	0	0														cpd11558
10mddcaACP	10-methyl-dodecanoyl-ACP	C24H45N2O8PRS	-1	0	0														cpd11511
10mtddec2eACP	10-methyl-trans-dodec-2-enoyl-ACP	C24H43N2O8PRS	-1	0	0														cpd11510
10mtundec2eACP	10-methyl-trans-undec-2-enoyl-ACP	C23H41N2O8PRS	-1	0	0														cpd11560
10mundecACP	10-methyl-undecanoyl-ACP	C23H43N2O8PRS	-1	0	0														cpd11561
11_cis_retfa	Fatty Acid 11-Cis-Retinol	C20H29OFULLR2CO	0	0	0						11_cis_retfa	11_cis_retfa				11_cis_retfa				MNXM146564
11docrtsl	Cortexolone	C21H30O4	0	346.4605	346.2144094	C05488	53477676	28324	HMDB00015		11docrtsl	11docrtsl	FDB021872		11-DEOXY-CORTISOL	11docrtsl	Cortexolone		cpd03268	MNXM163103		5088	152-58-9	DTXSID8045642	WHBHBVVOGNECLV-OBQKJFGGSA-N	InChI=1S/C21H30O4/c1-19-8-5-14(23)11-13(19)3-4-15-16(19)6-9-20(2)17(15)7-10-21(20,25)18(24)12-22/h11,15-17,22,25H,3-10,12H2,1-2H3/t15-,16+,17+,19+,20+,21+/m1/s1	[H]OC([H])([H])C(=O)[C@@]1(O[H])C([H])([H])C([H])([H])[C@@]2([H])[C@]3([H])C([H])([H])C([H])([H])C4=C([H])C(=O)C([H])([H])C([H])([H])[C@]4(C([H])([H])[H])[C@@]3([H])C([H])([H])C([H])([H])[C@]12C([H])([H])[H]
11docrtstrn	Deoxycorticosterone	C21H30O3	0	330.4611	330.2194948	C03205	6166	16973	HMDB00016		11docrtstrn	11docrtstrn	FDB021873	5932	11-DEOXYCORTICOSTERONE	11docrtstrn	Deoxycorticosterone		cpd02047	MNXM162887		5089	64-85-7	DTXSID0045254	ZESRJSPZRDMNHY-YFWFAHHUSA-N	InChI=1S/C21H30O3/c1-20-9-7-14(23)11-13(20)3-4-15-16-5-6-18(19(24)12-22)21(16,2)10-8-17(15)20/h11,15-18,22H,3-10,12H2,1-2H3/t15-,16-,17-,18+,20-,21-/m0/s1	[H]OC([H])([H])C(=O)[C@@]1([H])C([H])([H])C([H])([H])[C@@]2([H])[C@]3([H])C([H])([H])C([H])([H])C4=C([H])C(=O)C([H])([H])C([H])([H])[C@]4(C([H])([H])[H])[C@@]3([H])C([H])([H])C([H])([H])[C@]12C([H])([H])[H]
11m3hddcaACP	11-methyl-3-hydroxy-dodecanoyl-ACP	C24H45N2O9PRS	-1	0	0														cpd11534
11m3oddcaACP	11-methyl-3-oxo-dodecanoyl-ACP	C24H43N2O9PRS	-1	0	0														cpd11533
11mddcaACP	11-methyl-dodecanoyl-ACP	C24H45N2O8PRS	-1	0	0														cpd11536
11mtddec2eACP	11-methyl-trans-dodec-2-enoyl-ACP	C24H43N2O8PRS	-1	0	0														cpd11535
11od17odeacvind	11-O-Demethyl-17-O-deacetylvindoline	C22H29N2O5	1			C04318
12acndl	1,2-Anthracenediol	C14H10O2	0
12bishp4ppl	1,2-Bis(4-hydroxyphenyl)-2-propanol	C15H16O3	0			C13629
12d4mch35d1c	cis-1,2-Dihydroxy-4-methylcyclohexa-3,5-diene-1-carboxylate	C8H9O4	-1
12daihdglyc	1,2-Dianteisoheptadecanoyl-sn-glycerol	C37H72O5	0	0	0														cpd15702
12daipdglyc	1,2-Dianteisopentadecanoyl-sn-glycerol	C33H64O5	0	0	0														cpd15705							InChI=1S/C27H52O5/c1-3-5-7-9-11-13-15-17-19-21-26(29)31-24-25(23-28)32-27(30)22-20-18-16-14-12-10-8-6-4-2/h25,28H,3-24H2,1-2H3
12dgr_HP	1,2-Diacylglycerol Hp specific	C36H68O5	0
12dgr_LLA	1_2_diacylglycerol__lactis_specific_	C3720H6998O500	0
12dgr120	1,2-Diacyl-Sn-Glycerol (Didodecanoyl, N-C12:0)	C27H52O5	0	0	0			17815			12dgr120	12dgr120				12dgr120			cpd15306	MNXM4939					OQQOAWVKVDAJOI-UHFFFAOYSA-N	InChI=1S/C27H52O5/c1-3-5-7-9-11-13-15-17-19-21-26(29)31-24-25(23-28)32-27(30)22-20-18-16-14-12-10-8-6-4-2/h25,28H,3-24H2,1-2H3	[H]OC([H])([H])C([H])(OC(=O)C([H])([H])C([H])([H])C([H])([H])C([H])([H])C([H])([H])C([H])([H])C([H])([H])C([H])([H])C([H])([H])C([H])([H])C([H])([H])[H])C([H])([H])OC(=O)C([H])([H])C([H])([H])C([H])([H])C([H])([H])C([H])([H])C([H])([H])C([H])([H])C([H])([H])C([H])([H])C([H])([H])C([H])([H])[H]
12dgr140	1,2-Diacyl-sn-glycerol (ditetradecanoyl, n-C14:0)	C31H60O5	0	0	0											12dgr140			cpd15307	MNXM146479
12dgr141	1,2-Diacyl-sn-glycerol (ditetradec-7-enoyl, n-C14:1)	C31H56O5	0	0	0											12dgr141			cpd15308	MNXM4940
12dgr160	1,2-Diacyl-sn-glycerol (dihexadecanoyl, n-C16:0)	C35H68O5	0	0	0											12dgr160			cpd15309	MNXM3132
12dgr161	1,2-Diacyl-sn-glycerol (dihexadec-9-enoyl, n-C16:1)	C35H64O5	0	0	0											12dgr161			cpd15310	MNXM3774
12dgr180	1,2-Diacyl-sn-glycerol (dioctadecanoyl, n-C18:0)	C39H76O5	0	0	0											12dgr180			cpd15311	MNXM4217
12dgr181	1,2-Diacyl-sn-glycerol (dioctadec-11-enoyl, n-C18:1)	C39H72O5	0	0	0											12dgr181			cpd15312	MNXM3775
12dgr2_ST	Membrane 1,2-diacylglycerol mixture	X	0
12dhchol	12-Dehydrocholic acid; 12-Oxodeoxycholic acid; 12oxo-3alpha,7alpha-Dihydroxy-5beta-cholan-24-oic acid	C24H37O5	-1	0	0							12dhchol
12dhnp12d	cis-1,2-Dihydronaphthalene-1,2-diol	C10H10O2	0
12dhrtclnm	1,2-Dehydroreticulinium	C19H22NO4	1
12dhtc	12-Dehydrotetracycline	C22H22N2O8	0
12dihdglyc	1,2-Diisoheptadecanoyl-sn-glycerol	C37H72O5	0	0	0														cpd15701
12dipdglyc	1,2-Diisopentadecanoyl-sn-glycerol	C33H64O5	0	0	0														cpd15704
12ditdglyc	1,2-Diisotetradecanoyl-sn-glycerol	C31H60O5	0	0	0														cpd15703
12dixdglyc	1,2-Diisohexadecanoyl-sn-glycerol	C35H68O5	0	0	0														cpd15706
12dvmln	1,2-Dihydrovomilenine	C21H24N2O3	0
12ethd	1,2-Ethanediol	C2H6O2	0	0	0	C01380			HMDB0037790										cpd00992							InChI=1S/C20H32O4/c1-2-3-4-5-10-13-16-19(24-23)17-14-11-8-6-7-9-12-15-18-20(21)22/h7-11,13-14,17,19,23H,2-6,12,15-16,18H2,1H3,(H,21,22)/p-1/b9-7-,11-8-,13-10-,17-14?/t19-/m1/s1
12glcglcur	1,2-beta-D-Glucuronosyl-D-glucuronate	C12H16O13	-2			C04354
12harachd	12-HETE	C20H31O3	-1	320.4663	320.2351449		5312983		HMDB06111		12harachd	12harachd	FDB001435	4472408		12harachd				MNXM13977	C00000424		71030-37-0		ZNHVWPKMFKADKW-FUOBAMOMSA-M	InChI=1S/C20H32O3/c1-2-3-4-5-10-13-16-19(21)17-14-11-8-6-7-9-12-15-18-20(22)23/h7-11,13-14,17,19,21H,2-6,12,15-16,18H2,1H3,(H,22,23)/p-1/b9-7+,11-8?,13-10-,17-14?	[H]OC([H])(C(\[H])=C(\[H])/C(/[H])=C(/[H])C([H])([H])C(\[H])=C(/[H])C([H])([H])C([H])([H])C([H])([H])C([O-])=O)C([H])([H])C(\[H])=C(\[H])C([H])([H])C([H])([H])C([H])([H])C([H])([H])C([H])([H])[H]
12HPET	12(S)-HPETE	C20H31O4	-1	336.4657	336.2300595	C05965	5280892	15626	HMDB04243		12HPET	12HPET	FDB023348	4444415		12HPET				MNXM13989		7038	71774-10-2	DTXSID50349638	ZIOZYRSDNLNNNJ-APFHZBIOSA-M	InChI=1S/C20H32O4/c1-2-3-4-5-10-13-16-19(24-23)17-14-11-8-6-7-9-12-15-18-20(21)22/h7-11,13-14,17,19,23H,2-6,12,15-16,18H2,1H3,(H,21,22)/p-1/b9-7-,11-8-,13-10-,17-14?/t19-/m0/s1	[H]OO[C@]([H])(C([H])=C([H])C([H])=C([H])C([H])([H])C([H])=C([H])C([H])([H])C([H])([H])C([H])([H])C([O-])=O)C([H])([H])C([H])=C([H])C([H])([H])C([H])([H])C([H])([H])C([H])([H])C([H])([H])[H]
12htacr	12-HT or M-VI, 12-Hydroxy Tacrolimus	C44H69NO13	0	0	0
12m3hmyrsACP	12-methyl-3-hydroxy-tetra-decanoyl-ACP	C26H49N2O9PRS	-1	0	0														cpd11513
12m3htridecACP	12-methyl-3-hydroxy-tridecanoyl-ACP	C25H47N2O9PRS	-1	0	0														cpd11563
12m3omyrsACP	12-methyl-3-oxo-tetra-decanoyl-ACP	C26H47N2O9PRS	-1	0	0														cpd11512
12m3otridecACP	12-methyl-3-oxo-tridecanoyl-ACP	C25H45N2O9PRS	-1	0	0														cpd11562
12mmyrsACP	12-methyl-tetra-decanoyl-ACP	C26H49N2O8PRS	-1	0	0														cpd11515
12mtmrs2eACP	12-methyl-trans-tetra-dec-2-enoyl-ACP	C26H47N2O8PRS	-1	0	0														cpd11514
12mtridecACP	12-methyl-tridecanoyl-ACP	C25H47N2O8PRS	-1	0	0														cpd11565
12mttritec2eACP	12-methyl-trans-tridec-2-enoyl-ACP	C25H45N2O8PRS	-1	0	0														cpd11564
12npthldl	1,2-Naphthalenediol	C10H8O2	0	0	0				HMDB0060497										cpd01932							InChI=1S/C20H26O3/c1-14(7-6-8-15(2)13-19(22)23)9-10-17-16(3)18(21)11-12-20(17,4)5/h6-10,13H,11-12H2,1-5H3,(H,22,23)/p-1/b8-6+,10-9+,14-7+,15-13-
12ppd_R	Propylene glycol	C3H8O2	0	76.0944	76.0524295	C00583	1030	16997	HMDB01881		12ppd_R	12ppd_R	FDB008274	13835224	PROPANE-1,2-DIOL	12ppd__R	1,2-Propanediol		cpd01861	MNXM90191	C00007410	3220	57-55-6	DTXSID0021206	DNIAPMSPPWPWGF-UHFFFAOYSA-N	InChI=1S/C3H8O2/c1-3(5)2-4/h3-5H,2H2,1H3	[H]OC([H])([H])C([H])(O[H])C([H])([H])[H]
12ppd_S	(S)-Propane-1,2-diol	C3H8O2	0	76.0944	76.0524295	C02917	439846	29002	HMDB06213		12ppd_S	12ppd_S	FDB023838	388890	#NAME?	12ppd__S	1,2-propanediol		cpd00453	MNXM1255		3220	4254-15-3		DNIAPMSPPWPWGF-VKHMYHEASA-N	InChI=1S/C3H8O2/c1-3(5)2-4/h3-5H,2H2,1H3/t3-/m0/s1	[H]OC([H])([H])[C@@]([H])(O[H])C([H])([H])[H]
12RHPET	12R-Hydroperoxyeicosatetraenoate	C20H31O4	-1	0	0	C14812		34145	HMDB06222		12RHPET					12RHPET				MNXM13994					ZIOZYRSDNLNNNJ-AUXIVJNKSA-M	InChI=1S/C20H32O4/c1-2-3-4-5-10-13-16-19(24-23)17-14-11-8-6-7-9-12-15-18-20(21)22/h7-11,13-14,17,19,23H,2-6,12,15-16,18H2,1H3,(H,21,22)/p-1/b9-7-,11-8-,13-10-,17-14?/t19-/m1/s1	[H]OO[C@@]([H])(C([H])=C([H])C([H])=C([H])C([H])([H])C([H])=C([H])C([H])([H])C([H])([H])C([H])([H])C([O-])=O)C([H])([H])C([H])=C([H])C([H])([H])C([H])([H])C([H])([H])C([H])([H])C([H])([H])[H]
13_cis_oretn	13-Cis-Oxo-Retinoic Acid	C20H27O3	-1	0	0						13_cis_oretn	13_cis_oretn				13_cis_oretn				MNXM146866					GGCUJPCCTQNTJF-FAOQNJJDSA-M	InChI=1S/C20H26O3/c1-14(7-6-8-15(2)13-19(22)23)9-10-17-16(3)18(21)11-12-20(17,4)5/h6-10,13H,11-12H2,1-5H3,(H,22,23)/p-1/b8-6+,10-9+,14-7+,15-13-	[H]/C(=C(/[H])\C(=C(\[H])C([O-])=O)\C([H])([H])[H])/C(/[H])=C(/C(/[H])=C(\[H])C1=C(C(=O)C([H])([H])C([H])([H])C1(C([H])([H])[H])C([H])([H])[H])C([H])([H])[H])\C([H])([H])[H]
13_cis_retn	13-cis-Retinoic acid	C20H27O2	-1	300.4351	300.2089301	D00348	5282379	6067	HMDB06219		13_cis_retn	13_cis_retn	FDB023843	4445539		13_cis_retn	13-cis-retinoic_acid	DB00982		MNXM58377			4759-48-2	DTXSID4023177	SHGAZHPCJJPHSC-XFYACQKRSA-M	InChI=1S/C20H28O2/c1-15(8-6-9-16(2)14-19(21)22)11-12-18-17(3)10-7-13-20(18,4)5/h6,8-9,11-12,14H,7,10,13H2,1-5H3,(H,21,22)/p-1/b9-6+,12-11+,15-8+,16-14-	[H]/C(=C(/[H])\C(=C(\[H])C([O-])=O)\C([H])([H])[H])/C(/[H])=C(/C(/[H])=C(\[H])C1=C(C([H])([H])[H])C([H])([H])C([H])([H])C([H])([H])C1(C([H])([H])[H])C([H])([H])[H])\C([H])([H])[H]
13_cis_retnglc	13-Cis-Retinoyl Glucuronide	C26H35O8	-1	476.5660095	476.2410181	C11061	5281877	28870	HMDB03141		13_cis_retnglc	13_cis_retnglc				13_cis_retnglc				MNXM146867			401-10-5	DTXSID40274187	MTGFYEHKPMOVNE-JZXLACIESA-M	InChI=1S/C26H36O8/c1-15(11-12-18-17(3)10-7-13-26(18,4)5)8-6-9-16(2)14-19(27)33-25-22(30)20(28)21(29)23(34-25)24(31)32/h6,8-9,11-12,14,20-23,25,28-30H,7,10,13H2,1-5H3,(H,31,32)/p-1/b9-6+,12-11-,15-8+,16-14+/t20-,21-,22+,23-,25+/m0/s1	[H]O[C@@]1([H])[C@]([H])(OC(=O)C(\[H])=C(\C(\[H])=C(/[H])\C(\[H])=C(\C([H])=C([H])C2=C(C([H])([H])[H])C([H])([H])C([H])([H])C([H])([H])C2(C([H])([H])[H])C([H])([H])[H])C([H])([H])[H])/C([H])([H])[H])O[C@]([H])(C([O-])=O)[C@@]([H])(O[H])[C@]1([H])O[H]
1331tacr	13,31-O-Didesmethyl-Tacrolimus	C42H65NO12	0	0	0
13dampp	1,3-Diaminopropane	C3H12N2	2	74.1249	74.08439833	C00986	428	15725	HMDB00002		13dampp	13dampp	FDB005274	415	CPD-313	13dampp			cpd00726	MNXM146468	C00007404	5081	109-76-2	DTXSID1021906	XFNJVJPLKCPIBV-UHFFFAOYSA-P	InChI=1S/C3H10N2/c4-2-1-3-5/h1-5H2/p+2	[H][N+]([H])([H])C([H])([H])C([H])([H])C([H])([H])[N+]([H])([H])[H]
13dmt	13-O-Desmethyl Tacrolimus, 13-DMT or M-I	C43H67NO12	0	0	0
13dmxnthn	1,3-Dimethylxanthine	C7H8N4O2	0
13dpg	Glyceric acid 1,3-biphosphate	C3H4O10P2	-4	266.0371	265.9592695	C00236	683	16001	HMDB01270	3-phospho-D-glyceroyl dihydrogen phosphate;D-glyceraldehyde 3-phosphate	13dpg	13dpg	FDB022524	663	DPG	13dpg	1,3-Biphosphoglycerate		cpd00203	MNXM261			1981-49-3		LJQLQCAXBUHEAZ-UWTATZPHSA-J	InChI=1S/C3H8O10P2/c4-2(1-12-14(6,7)8)3(5)13-15(9,10)11/h2,4H,1H2,(H2,6,7,8)(H2,9,10,11)/p-4/t2-/m1/s1	[H]O[C@@]([H])(C(=O)OP([O-])([O-])=O)C([H])([H])OP([O-])([O-])=O
13m3hmyrsACP	13-methyl-3-hydroxy-tetra-decanoyl-ACP	C26H49N2O9PRS	-1	0	0														cpd11538
13m3omyrsACP	13-methyl-3-oxo-tetra-decanoyl-ACP	C26H47N2O9PRS	-1	0	0														cpd11537
13mmyrsACP	13-methyl-tetra-decanoyl-ACP	C26H49N2O8PRS	-1	0	0														cpd11540
13mtmrs2eACP	13-methyl-trans-tetra-dec-2-enoyl-ACP	C26H47N2O8PRS	-1	0	0														cpd11539							InChI=1S/C3H8O2/c4-2-1-3-5/h4-5H,1-3H2
13ppd	Propane-1,3-diol	C3H8O2	0	0	0	C02457	5477	16109								13ppd			cpd01618	MNXM2861		3221				InChI=1S/C3H8O2/c4-2-1-3-5/h4-5H,1-3H2
13shpoddnt	13S-Hydroperoxy-9Z,11E-octadecadienoic acid	C18H31O4	-1
14bdc	1,4-Benzenedicarboxylic acid	C8H4O4	-2
14dgndnbtn	1,4-Diguanidinobutane	C6H18N6	2
14glucan	1,4-alpha-D-glucan	C36H62O31	0
14hmdz	1,4-Dihydroxy-Midazolam	C18H13ClFN3O2	0	0	0
14hphe2maoh	1-(4-Hydroxyphenyl)-2-(methylamino)ethanol	C9H14NO2	1
14lctn	1,4-Lactone	C4H6O2	0
14m3hpalmACP	14-methyl-3-hydroxy-hexa-decanoyl-ACP	C28H53N2O9PRS	-1	0	0														cpd11517
14m3hpentdecACP	14-methyl-3-hydroxy-pentadecanoyl-ACP	C27H51N2O9PRS	-1	0	0														cpd11567
14m3opalmACP	14-methyl-3-oxo-hexa-decanoyl-ACP	C28H51N2O9PRS	-1	0	0														cpd11516
14m3opentdecACP	14-methyl-3-oxo-pentadecanoyl-ACP	C27H49N2O9PRS	-1	0	0														cpd11566
14mpalmACP	14-methyl-hexa-decanoyl-ACP	C28H53N2O8PRS	-1	0	0														cpd11519
14mpentdecACP	14-methyl-pentadecanoyl-ACP	C27H51N2O8PRS	-1	0	0														cpd11569
14mtpalm2eACP	14-methyl-trans-hexa-dec-2-enoyl-ACP	C28H51N2O8PRS	-1	0	0														cpd11518
14mtpentdec2eACP	14-methyl-trans-pentadec-2-enoyl-ACP	C27H49N2O8PRS	-1	0	0														cpd11568
1513tacr	13,15-O-Didesmethyl Tacrolimus	C42H65NO12	0	0	0
1531tacr	15, 31-O-Didesmethyl-Tacrolimus	C42H65NO12	0	0	0
15ahgtl	1,5-Anhydroglucitol	C6H12O5	0
15anhfruc	1,5-Anhydro-D-fructose	C6H10O5	0
15dap	1,5-Diaminopentane	C5H16N2	2	0	0	C01672	273	18127	HMDB02322					13866593		15dap	Cadaverine	DB03854	cpd01155	MNXM943	C00001403		462-94-2			InChI=1S/C20H32O4/c1-2-3-13-16-19(24-23)17-14-11-9-7-5-4-6-8-10-12-15-18-20(21)22/h4-5,8-11,14,17,19,23H,2-3,6-7,12-13,15-16,18H2,1H3,(H,21,22)/p-1/b5-4-,10-8-,11-9-,17-14+/t19-/m0/s1
15dmt	15-DMT or M-III, 15-O-Desmethyl Tacrolimus	C43H67NO12	0	0	0																					InChI=1S/C20H32O5/c1-2-3-6-9-15(21)12-13-17-16(18(22)14-19(17)23)10-7-4-5-8-11-20(24)25/h4,7,12-13,16-19,22-23H,2-3,5-6,8-11,14H2,1H3,(H,24,25)/p-1/b7-4-,13-12+/t16-,17-,18+,19-/m1/s1
15HPET	15S-Hydroperoxyeicosatetraenoate	C20H31O4	-1	0	0	C05966	5280893	15628	HMDB04244		15HPET	15HPET				15HPET			cpd03555	MNXM162620					BFWYTORDSFIVKP-VAEKSGALSA-M	InChI=1S/C20H32O4/c1-2-3-13-16-19(24-23)17-14-11-9-7-5-4-6-8-10-12-15-18-20(21)22/h4-5,8-11,14,17,19,23H,2-3,6-7,12-13,15-16,18H2,1H3,(H,21,22)/p-1/b5-4-,10-8-,11-9-,17-14+/t19-/m0/s1	[H]OO[C@]([H])(C([H])=C([H])C([H])=C([H])C([H])([H])C([H])=C([H])C([H])([H])C([H])=C([H])C([H])([H])C([H])([H])C([H])([H])C([O-])=O)C([H])([H])C([H])([H])C([H])([H])C([H])([H])C([H])([H])[H]
15kprostgf2	15-Keto-Prostaglandin F2A	C20H31O5	-1	0	0							15kprostgf2													LOLJEILMPWPILA-AMFHKTBMSA-M	InChI=1S/C20H32O5/c1-2-3-6-9-15(21)12-13-17-16(18(22)14-19(17)23)10-7-4-5-8-11-20(24)25/h4,7,12-13,16-19,22-23H,2-3,5-6,8-11,14H2,1H3,(H,24,25)/p-1/b7-4-,13-12+/t16-,17-,18+,19-/m1/s1	[H]O[C@]1([H])C([H])([H])[C@]([H])(O[H])[C@]([H])(C([H])([H])C(\[H])=C(\[H])C([H])([H])C([H])([H])C([H])([H])C([O-])=O)[C@@]1([H])C(\[H])=C(/[H])C(=O)C([H])([H])C([H])([H])C([H])([H])C([H])([H])C([H])([H])[H]
15m3hpalmACP	15-methyl-3-hydroxy-hexa-decanoyl-ACP	C28H53N2O9PRS	-1	0	0														cpd11542
15m3opalmACP	15-methyl-3-oxo-hexa-decanoyl-ACP	C28H51N2O9PRS	-1	0	0														cpd11541
15mpalmACP	15-methyl-hexa-decanoyl-ACP	C28H53N2O8PRS	-1	0	0														cpd11544
15mtpalm2eACP	15-methyl-trans-hexa-dec-2-enoyl-ACP	C28H51N2O8PRS	-1	0	0														cpd11543
15phytn	15-cis-Phytoene	C40H64	0	0	0														cpd03211
16evsmn	16-Epivellosimine	C19H20N2O	0
16htabson	16-Hydroxytabersonine	C21H25N2O3	1			C11643
16mo23dh3htsn	16-Methoxy-2,3-dihydro-3-hydroxytabersonine	C22H28N2O4	0
16mtabson	16-Methoxytabersonine	C22H27N2O3	1			C11675
17ahprgnlone	17a-Hydroxypregnenolone	C21H32O3	0	332.477	332.2351449	C05138	91451	28750	HMDB00363		17ahprgnlone	17ahprgnlone	FDB021982	82579		17ahprgnlone	17α-Hydroxypregnenolone		cpd03058	MNXM162733		5352	387-79-1		JERGUCIJOXJXHF-TVWVXWENSA-N	InChI=1S/C21H32O3/c1-13(22)21(24)11-8-18-16-5-4-14-12-15(23)6-9-19(14,2)17(16)7-10-20(18,21)3/h4,15-18,23-24H,5-12H2,1-3H3/t15-,16+,17-,18-,19-,20-,21-/m0/s1	[H]O[C@]1([H])C([H])([H])C2=C([H])C([H])([H])[C@@]3([H])[C@]4([H])C([H])([H])C([H])([H])[C@](O[H])(C(=O)C([H])([H])[H])[C@@]4(C([H])([H])[H])C([H])([H])C([H])([H])[C@]3([H])[C@@]2(C([H])([H])[H])C([H])([H])C1([H])[H]
17ahprgstrn	17-Hydroxyprogesterone	C21H30O3	0	330.4611	330.2194948	C01176	6238	17252	HMDB00374		17ahprgstrn	17ahprgstrn	FDB021992	6002		17ahprgstrn	17-Hydroxyprogesterone		cpd00866	MNXM162621		5363	68-96-2	DTXSID6040747	DBPWSSGDRRHUNT-CEGNMAFCSA-N	InChI=1S/C21H30O3/c1-13(22)21(24)11-8-18-16-5-4-14-12-15(23)6-9-19(14,2)17(16)7-10-20(18,21)3/h12,16-18,24H,4-11H2,1-3H3/t16-,17+,18+,19+,20+,21+/m1/s1	[H]O[C@]1(C(=O)C([H])([H])[H])C([H])([H])C([H])([H])[C@@]2([H])[C@]3([H])C([H])([H])C([H])([H])C4=C([H])C(=O)C([H])([H])C([H])([H])[C@]4(C([H])([H])[H])[C@@]3([H])C([H])([H])C([H])([H])[C@]12C([H])([H])[H]
17dmurt	1,7-Dimethyluric acid	C7H8N4O3	0
17oajmln	17-O-Acetylajmaline	C22H29N2O3	1
17oanrjmln	17-O-Acetylnorajmaline	C21H27N2O3	1
18harachd	18-Hydroxyarachidonic acid	C20H31O3	-1	320.4663	320.2351449		11141754	91132	HMDB06245		18harachd	18harachd	FDB023857	9316866		18harachd				MNXM14054			124411-81-0		PPCHNRUZQWLEMF-LFFPGIGVSA-M	InChI=1S/C20H32O3/c1-2-19(21)17-15-13-11-9-7-5-3-4-6-8-10-12-14-16-18-20(22)23/h4-7,10-13,19,21H,2-3,8-9,14-18H2,1H3,(H,22,23)/p-1/b6-4-,7-5-,12-10-,13-11-/t19-/m1/s1	[H]O[C@]([H])(C([H])([H])C([H])([H])[H])C([H])([H])C([H])([H])C(\[H])=C(\[H])C([H])([H])C(\[H])=C(\[H])C([H])([H])C(\[H])=C(\[H])C([H])([H])C(\[H])=C(\[H])C([H])([H])C([H])([H])C([H])([H])C([O-])=O
1a2425thvitd2	1-a,24R,25-Trihydroxyvitamin D2	C28H44O4	0	444.6466	444.3239599		9547253		HMDB06227		1a2425thvitd2	1a2425thvitd2	FDB023847	7826193		1a2425thvitd2				MNXM9596					KRGCLKZOZQUAFK-ABEKVIRTSA-N	InChI=1S/C28H44O4/c1-18(13-15-28(6,32)26(3,4)31)23-11-12-24-20(8-7-14-27(23,24)5)9-10-21-16-22(29)17-25(30)19(21)2/h9-10,13,15,18,22-25,29-32H,2,7-8,11-12,14,16-17H2,1,3-6H3/b15-13+,20-9+,21-10-/t18-,22-,23-,24+,25+,27-,28-/m1/s1	[H]O[C@]1([H])C(=C([H])[H])\C(=C(\[H])/C(/[H])=C2\C([H])([H])C([H])([H])C([H])([H])[C@@]3(C([H])([H])[H])[C@@]2([H])C([H])([H])C([H])([H])[C@]3([H])[C@@]([H])(C(\[H])=C(/[H])[C@](O[H])(C([H])([H])[H])C(O[H])(C([H])([H])[H])C([H])([H])[H])C([H])([H])[H])C([H])([H])[C@@]([H])(O[H])C1([H])[H]
1a2425thvitd3	24-Hydroxycalcitriol	C27H44O4	0	432.6359	432.3239599	C18231	6446280	47799	HMDB06228		1a2425thvitd3		FDB023848	4949843		1a2425thvitd3				MNXM9597			56142-94-0	DTXSID40432720	WFZKUWGUJVKMHC-UKBUZQLGSA-N	InChI=1S/C27H44O4/c1-17(8-13-25(30)26(3,4)31)22-11-12-23-19(7-6-14-27(22,23)5)9-10-20-15-21(28)16-24(29)18(20)2/h9-10,17,21-25,28-31H,2,6-8,11-16H2,1,3-5H3/b19-9+,20-10-/t17-,21-,22-,23+,24+,25-,27-/m1/s1	[H]O[C@]([H])(C([H])([H])C([H])([H])[C@@]([H])(C([H])([H])[H])[C@@]1([H])C([H])([H])C([H])([H])[C@@]2([H])\C(=C(/[H])\C(\[H])=C3/C(=C([H])[H])[C@@]([H])(O[H])C([H])([H])[C@]([H])(O[H])C3([H])[H])C([H])([H])C([H])([H])C([H])([H])[C@]12C([H])([H])[H])C(O[H])(C([H])([H])[H])C([H])([H])[H]
1a25dhvitd2	Ercalcitriol	C28H44O3	0	428.6472	428.3290453		9547243	86320	HMDB06225		1a25dhvitd2	1a25dhvitd2	FDB023845	7826183		1a25dhvitd2				MNXM9598			60133-18-8	DTXSID90429509	ZGLHBRQAEXKACO-XJRQOBMKSA-N	InChI=1S/C28H44O3/c1-18(9-10-19(2)27(4,5)31)24-13-14-25-21(8-7-15-28(24,25)6)11-12-22-16-23(29)17-26(30)20(22)3/h9-12,18-19,23-26,29-31H,3,7-8,13-17H2,1-2,4-6H3/b10-9+,21-11+,22-12-/t18-,19+,23-,24-,25+,26+,28-/m1/s1	[H]O[C@]1([H])C(=C([H])[H])\C(=C(\[H])/C(/[H])=C2\C([H])([H])C([H])([H])C([H])([H])[C@@]3(C([H])([H])[H])[C@@]2([H])C([H])([H])C([H])([H])[C@]3([H])[C@@]([H])(C(\[H])=C(/[H])[C@]([H])(C([H])([H])[H])C(O[H])(C([H])([H])[H])C([H])([H])[H])C([H])([H])[H])C([H])([H])[C@@]([H])(O[H])C1([H])[H]
1a25dhvitd3	Calcitriol	C27H44O3	0	416.6365	416.3290453	C01673	5280453	17823	HMDB01903		1a25dhvitd3	1a25dhvitd3	FDB021822	4444108	CALCITRIOL	1a25dhvitd3	Calcitriol	DB00136		MNXM9599		6382	32222-06-3	DTXSID5022722	GMRQFYUYWCNGIN-NKMMMXOESA-N	InChI=1S/C27H44O3/c1-18(8-6-14-26(3,4)30)23-12-13-24-20(9-7-15-27(23,24)5)10-11-21-16-22(28)17-25(29)19(21)2/h10-11,18,22-25,28-30H,2,6-9,12-17H2,1,3-5H3/b20-10+,21-11-/t18-,22-,23-,24+,25+,27-/m1/s1	[H]O[C@]1([H])C(=C([H])[H])\C(=C(\[H])/C(/[H])=C2\C([H])([H])C([H])([H])C([H])([H])[C@@]3(C([H])([H])[H])[C@@]2([H])C([H])([H])C([H])([H])[C@]3([H])[C@]([H])(C([H])([H])[H])C([H])([H])C([H])([H])C([H])([H])C(O[H])(C([H])([H])[H])C([H])([H])[H])C([H])([H])[C@@]([H])(O[H])C1([H])[H]
1agpe120	1-Acyl-sn-glycero-3-phosphoethanolamine (n-C12:0)	C17H36NO7P1	0	0	0											1agpe120			cpd15313	MNXM32692
1agpe140	1-Acyl-sn-glycero-3-phosphoethanolamine (n-C14:0)	C19H40NO7P1	0	0	0											1agpe140			cpd15314	MNXM32693
1agpe141	1-Acyl-sn-glycero-3-phosphoethanolamine (n-C14:1)	C19H38NO7P1	0	0	0											1agpe141			cpd15315	MNXM6599
1agpe160	1-Acyl-sn-glycero-3-phosphoethanolamine (n-C16:0)	C21H44NO7P1	0	0	0											1agpe160			cpd15316	MNXM32511
1agpe161	1-Acyl-sn-glycero-3-phosphoethanolamine (n-C16:1)	C21H42NO7P1	0	0	0											1agpe161			cpd15317	MNXM6601
1agpe180	1-Acyl-sn-glycero-3-phosphoethanolamine (n-C18:0)	C23H48NO7P1	0	0	0											1agpe180			cpd12547	MNXM32694
1agpe181	1-Acyl-sn-glycero-3-phosphoethanolamine (n-C18:1)	C23H46NO7P1	0	0	0											1agpe181				MNXM9584
1agpg120	1-Acyl-sn-glycero-3-phosphoglycerol (n-C12:0)	C18H36O9P1	-1	0	0											1agpg120			cpd15318	MNXM32695
1agpg140	1-Acyl-sn-glycero-3-phosphoglycerol (n-C14:0)	C20H40O9P1	-1	0	0											1agpg140			cpd15319	MNXM6603
1agpg141	1-Acyl-sn-glycero-3-phosphoglycerol (n-C14:1)	C20H38O9P1	-1	0	0											1agpg141			cpd15320	MNXM6604
1agpg160	1-Acyl-sn-glycero-3-phosphoglycerol (n-C16:0)	C22H44O9P1	-1	0	0											1agpg160			cpd15321	MNXM6605
1agpg161	1-Acyl-sn-glycero-3-phosphoglycerol (n-C16:1)	C22H42O9P1	-1	0	0											1agpg161			cpd15322	MNXM6606
1agpg180	1-Acyl-sn-glycero-3-phosphoglycerol (n-C18:0)	C24H48O9P1	-1	0	0											1agpg180			cpd15323	MNXM6607
1agpg181	1-Acyl-sn-glycero-3-phosphoglycerol (n-C18:1)	C24H46O9P1	-1	0	0											1agpg181			cpd15324	MNXM73868
1aihpdecg3p	1-anteisoheptadecanoyl-sn-glycerol 3-phosphate (14-methyl-hexadecanoyl, anteiso-C17)	C20H39O7P	-2	0	0														cpd15672
1aipdecg3p	1-anteisopentadecanoyl-sn-glycerol 3-phosphate (12-methyl-tetradecanoyl, anteiso-C15)	C18H36O7P	-1	0	0														cpd15675
1asng	1-Alkyl-sn-glycerol	C3H7O3R	0
1c24dnb	1-chloro-2,4-dinitrobenzene	C6H3ClN2O4	0
1ddecg3p	1-acyl-sn-glycerol 3-phosphate(2-)	C15H29O7P1	-2	0	0			57970								1ddecg3p			cpd15325	MNXM4232
1fagalr	1F-alpha-D-Galactosylraffinose	C24H42O21	0
1fbfrctsylsucr	1F-beta-D-Fructosylsucrose	C18H32O16	0
1fchhdl	1-Fluorocyclohexadiene-cis,cis-1,2-diol	C6H7O2F	0
1glyc_hs	1 Acyl Phosphoglycerol	C6H13O7PFULLRCO2	-1	0	0						1glyc_hs	1glyc_hs				1glyc_hs				MNXM13807
1h2npt	1-Hydroxy-2-naphthoate	C11H7O3	-1	0	0														cpd02045
1hchxn1ylaccoa	(1-Hydroxycyclohexan-1-yl)acetyl-CoA	C29H45N7O18P3S	-3
1hdec9eg3p	1-hexadec-9-enoyl-sn-glycerol 3-phosphate	C19H35O7P1	-2	0	0											1hdec9eg3p			cpd15326	MNXM91047
1hdecg3p	1-hexadecanoyl-sn-glycerol 3-phosphate	C19H37O7P1	-2	0	0											1hdecg3p			cpd15327	MNXM90586
1hgcrtn	1-Hydroxy-gamma-carotene	C40H58O	0
1hibup_S	1-Hydroxy S-Ibuprofen	C13H17O3	-1	0	0		45117195							21686528
1hibupglu_S	1-hydroxy S-ibuprofen-glucuronide	C19H25O9	-1	0	0
1hmdgluc	1'-OH-Midazolam-Glucuronide	C24H20ClFN3O7	-1	0	0
1hmnp	1-Hydroxymethylnaphthalene	C11H10O	0
1hnpaldh	1-Hydroxy-2-naphthaldehyde	C11H8O2	0
1holmn	(1S,4R)-1-Hydroxy-2-oxolimonene	C10H16O2	0
1ihdecg3p	1-isohexadecanoyl-sn-glycerol 3-phosphate (14-methyl-pentadecanoyl, iso-C16)	C19H38O7P	-1	0	0														cpd15676
1ihpdecg3p	1-isoheptadecanoyl-sn-glycerol 3-phosphate (15-methyl-hexadecanoyl, iso-C17)	C20H39O7P	-2	0	0														cpd15671
1ipdecg3p	1-isopentadecanoyl-sn-glycerol 3-phosphate (13-methyl-tetradecanoyl, iso-C15)	C18H36O7P	-1	0	0														cpd15674
1itdecg3p	1-isotetradecanoyl-sn-glycerol 3-phosphate (12-methyl-tridecanoyl, iso-C14)	C17H34O7P	-1	0	0														cpd15673							InChI=1S/C5H10N/c1-6-4-2-3-5-6/h4H,2-3,5H2,1H3/q+1
1m4phthpyro	1-Methyl-4-phenyl-1,2,3,6-tetrahydropyridine N-oxide	C12H15NO	0
1mncam	1-Methylnicotinamide	C7H9N2O	1	137.1592	137.0714879	C02918	457	16797	HMDB00699		1mncam	1mncam	FDB022188	444	CPD-396	1mncam				MNXM2172		5667	3106-60-3	DTXSID10185019	LDHMAVIPBRSVRG-UHFFFAOYSA-O	InChI=1S/C7H8N2O/c1-9-4-2-3-6(5-9)7(8)10/h2-5H,1H3,(H-,8,10)/p+1	[H]N([H])C(=O)C1=C([H])[N+](=C([H])C([H])=C1[H])C([H])([H])[H]
1mpyr	1-Methylpyrrolinium	C5H10N	1	84.1396	84.08132433	C06178		27435	HMDB0060253						CPD-7994	1mpyr			cpd03688	MNXM1615					FDWZAOGDOVQOLD-UHFFFAOYSA-N	InChI=1S/C5H10N/c1-6-4-2-3-5-6/h4H,2-3,5H2,1H3/q+1	[H]C1=[N+](C([H])([H])[H])C([H])([H])C([H])([H])C1([H])[H]
1murt	1-Methyluric acid	C6H6N4O3	0
1mxnthn	1-Methylxanthine	C6H6N4O2	0
1naldh	1-Naphthaldehyde	C11H8O	0
1odec11eg3p	1-octadec-11-enoyl-sn-glycerol 3-phosphate	C21H39O7P1	-2	0	0											1odec11eg3p			cpd15328	MNXM91049
1odecg3p	1-octadecanoyl-sn-glycerol 3-phosphate	C21H41O7P1	-2	0	0											1odecg3p			cpd15329	MNXM32950
1oh	Primary alcohol	CH3OR	0
1ohmdz	1'-OH-Midazolam	C18H13ClFN3O	0	0	0
1ometmistl	1-O-Methyl-myo-inositol	C7H14O6	0
1p2cbxl	1-Pyrroline-2-carboxylic acid	C5H6NO2	-1	113.1146	113.0476785	C03564	440046	36761	HMDB06875				FDB024129	389057	DELTA1-PYRROLINE_2-CARBOXYLATE	1p2cbxl			cpd02235	MNXM165560					RHTAIKJZSXNELN-UHFFFAOYSA-M	InChI=1S/C5H7NO2/c7-5(8)4-2-1-3-6-4/h1-3H2,(H,7,8)/p-1	[H]C1([H])N=C(C([O-])=O)C([H])([H])C1([H])[H]
1p3h5c	Pyrroline hydroxycarboxylic acid	C5H6NO3	-1	129.114	129.0425931	C04281	1059	27391	HMDB01369		1p3h5c	1p3h5c	FDB022582	1030	PYRROLINE-HYDROXY-CARBOXYLATE	1p3h5c			cpd02625	MNXM114091		6196	22573-88-2		WFOFKRKDDKGRIK-IUYQGCFVSA-M	InChI=1S/C5H7NO3/c7-3-1-4(5(8)9)6-2-3/h2-4,7H,1H2,(H,8,9)/p-1/t3-,4+/m0/s1	[H]O[C@@]1([H])C([H])=N[C@]([H])(C([O-])=O)C1([H])[H]
1p4h2cbxl	1-Pyrroline-4-hydroxy-2-carboxylate	C5H6NO3	-1	0	0				HMDB02234										cpd02626							InChI=1S/C6H9NO2/c8-6(9)5-3-1-2-4-7-5/h1-4H2,(H,8,9)
1padglcnt	1-Phospho-alpha-D-glucuronate	C6H9O10P	-2
1pdmi45bp	1-Phosphatidyl-D-myo-inositol 4,5-bisphosphate	C11H16O19P3R2	-3
1pipdn2c	D-1-Piperideine-2-Carboxylic Acid	C6H9NO2	0	127.1412	127.0633285	C04092	1194	30912	HMDB01084		1pipdn2c	1pipdn2c	FDB022415	1157	delta(1)-piperideine-2-carboxylate	1pipdn2c			cpd00922	MNXM911		5992	2756-89-0	DTXSID80181962	GEJXSVNGWOSZPC-UHFFFAOYSA-N	InChI=1S/C6H9NO2/c8-6(9)5-3-1-2-4-7-5/h1-4H2,(H,8,9)	[H]OC(=O)C1=NC([H])([H])C([H])([H])C([H])([H])C1([H])[H]
1pyr5c	1-Pyrroline-5-Carboxylate	C5H6NO2	-1	113.1159973	113.0476785	C03912	1196	371	HMDB01301		1pyr5c	1pyr5c				1pyr5c			cpd02431	MNXM1617			64199-88-8	DTXSID10331473	DWAKNKKXGALPNW-UHFFFAOYSA-M	InChI=1S/C5H7NO2/c7-5(8)4-2-1-3-6-4/h3-4H,1-2H2,(H,7,8)/p-1	[H]C1=NC([H])(C([O-])=O)C([H])([H])C1([H])[H]
1tdec7eg3p	1-tetradec-7-enoyl-sn-glycerol 3-phosphate	C17H31O7P1	-2	0	0											1tdec7eg3p			cpd15330	MNXM91053
1tdecg3p	1-tetradecanoyl-sn-glycerol 3-phosphate	C17H33O7P1	-2	0	0			62833	HMDB62321						CPD-18379	1tdecg3p			cpd15331	MNXM3426					FAZBDRGXCKPVJU-MRXNPFEDSA-N	InChI=1S/C17H35O7P/c1-2-3-4-5-6-7-8-9-10-11-12-13-17(19)23-14-16(18)15-24-25(20,21)22/h16,18H,2-15H2,1H3,(H2,20,21,22)/t16-/m1/s1	CCCCCCCCCCCCCC(=O)OC[C@@H](O)COP(O)(O)=O
20ahchsterol	20alpha-Hydroxycholesterol	C27H46O2	0	402.6529	402.3497807	C05500	440711	1296	HMDB06283		20ahchsterol	20ahchsterol	FDB023876	389586	20A-HYDROXY-CHOLESTEROL	20ahchsterol				MNXM164166			516-72-3		MCKLJFJEQRYRQT-APGJSSKUSA-N	InChI=1S/C27H46O2/c1-18(2)7-6-14-27(5,29)24-11-10-22-21-9-8-19-17-20(28)12-15-25(19,3)23(21)13-16-26(22,24)4/h8,18,20-24,28-29H,6-7,9-17H2,1-5H3/t20-,21-,22-,23-,24-,25-,26-,27-/m0/s1	[H]O[C@]1([H])C([H])([H])C2=C([H])C([H])([H])[C@@]3([H])[C@]4([H])C([H])([H])C([H])([H])[C@]([H])([C@](O[H])(C([H])([H])[H])C([H])([H])C([H])([H])C([H])([H])C([H])(C([H])([H])[H])C([H])([H])[H])[C@@]4(C([H])([H])[H])C([H])([H])C([H])([H])[C@]3([H])[C@@]2(C([H])([H])[H])C([H])([H])C1([H])[H]
21hprgnlone	21-Hydroxypregnenolone	C21H32O3	0	0	0							21hprgnlone													MOIQRAOBRXUWGN-ANWDBCJUSA-N	InChI=1S/C21H32O3/c1-20-9-7-14(23)11-13(20)3-4-15-16-5-6-18(19(24)12-22)21(16,2)10-8-17(15)20/h3,14-18,22-23H,4-12H2,1-2H3/t14-,15?,16?,17?,18+,20-,21-/m0/s1	[H]OC([H])([H])C(=O)[C@@]1([H])C([H])([H])C([H])([H])C2([H])C3([H])C([H])([H])C([H])=C4C([H])([H])[C@@]([H])(O[H])C([H])([H])C([H])([H])[C@]4(C([H])([H])[H])C3([H])C([H])([H])C([H])([H])[C@]12C([H])([H])[H]
23boggnglyc1p	2,3-Bis-O-(geranylgeranyl)glycerol 1-phosphate	C43H72O6P	-1
23camp	2,3-Cyclic AMP	C10H11N5O6P	-1	0	0											23camp			cpd01570	MNXM2598
23ccmp	2,3-Cyclic CMP	C9H11N3O7P	-1	0	0											23ccmp			cpd01571	MNXM3148
23cgmp	2,3-Cyclic GMP	C10H11N5O7P	-1	0	0											23cgmp			cpd03702	MNXM3149						InChI=1S/C9H11N2O8P/c12-3-4-6-7(19-20(15,16)18-6)8(17-4)11-2-1-5(13)10-9(11)14/h1-2,4,6-8,12H,3H2,(H,15,16)(H,10,13,14)/p-1/t4-,6-,7-,8-/m1/s1
23cump	Uridine 2',3'-cyclic phosphate	C9H10N2O8P	-1	306.166	306.0253019	C02355	439715	28637	HMDB0011640			23cump	FDB028337	388781		23cump			cpd01572	MNXM3150			40632-52-8		HWDMHJDYMFRXOX-XVFCMESISA-M	InChI=1S/C9H11N2O8P/c12-3-4-6-7(19-20(15,16)18-6)8(17-4)11-2-1-5(13)10-9(11)14/h1-2,4,6-8,12H,3H2,(H,15,16)(H,10,13,14)/p-1/t4-,6-,7-,8-/m1/s1	[H]OC([H])([H])[C@@]1([H])O[C@@]([H])(N2C([H])=C([H])C(=O)N([H])C2=O)[C@]2([H])OP([O-])(=O)O[C@]12[H]
23d23d4cbiphe	cis-2,3-Dihydro-2,3-dihydroxy-4-chlorobiphenyl	C12H11O2Cl	0
23d23dbiphe	cis-2,3-Dihydro-2,3-dihydroxybiphenyl	C12H12O2	0
23d23dpcmt	cis-2,3-Dihydroxy-2,3-dihydro-p-cumate	C10H13O4	-1
23damnppn	L-2,3-Diaminopropanoate	C3H8N2O2	0
23dappa	2,3-diaminopropionate	C3H9N2O2	1
23ddhb	2,3-Dihydro-2,3-dihydroxybenzoate	C7H7O4	-1	0	0											23ddhb			cpd02566	MNXM114261						InChI=1S/C8H7NO2/c10-7-3-5-1-2-9-6(5)4-8(7)11/h3-4,9H,1-2H2
23dh1i56dio	2,3-Dihydro-1H-Indole-5,6-Dione	C8H7NO2	0	149.1490021	149.0476785							23dh1i56dio											67992-45-4	DTXSID80218186	XDEURYRPQDIBSL-UHFFFAOYSA-N	InChI=1S/C8H7NO2/c10-7-3-5-1-2-9-6(5)4-8(7)11/h3-4,9H,1-2H2	[H]N1C2=C([H])C(=O)C(=O)C([H])=C2C([H])([H])C1([H])[H]
23dh4cbiphe	2,3-Dihydroxy-4-chlorobiphenyl	C12H9O2Cl	0
23dhb	2,3-Dihydroxybenzoate	C7H5O4	-1	0	0				HMDB00397							23dhb			cpd00168	MNXM455						InChI=1S/C6H8O7/c7-1-2(8)3(9)4(10)5(11)6(12)13/h2-3,7-9H,1H2,(H,12,13)/p-1/t2-,3+/m0/s1
23dhba	(2,3-Dihydroxybenzoyl)adenylate	C17H17N5O10P	-1	0	0											23dhba			cpd02494	MNXM1978
23dhbzs	2,3-dihydroxybenzoylserine	C10H10NO6	-1
23dhbzs2	2-3-dihydroxybenzoylserine dimer	C20H20N2O11	0
23dhbzs3	2-3-dihydroxybenzoylserine trimer	C30H29N3O16	0
23dhdp	2,3-Dihydrodipicolinate	C7H5NO4	-2	0	0				HMDB0012247							23dhdp			cpd02120	MNXM163139
23dhgosptn	2,3-Dihydrogossypetin	C15H12O8	0			C03052
23dhmb	(R)-2,3-Dihydroxy-3-methylbutanoate	C5H9O4	-1	0	0				HMDB0012141							23dhmb			cpd02498	MNXM114097
23dhmp	(R)-2,3-Dihydroxy-3-methylpentanoate	C6H11O4	-1	0	0				HMDB0012140							23dhmp			cpd02535	MNXM1202						InChI=1S/C28H44O3/c1-19-9-12-23(29)18-22(19)11-10-21-8-7-16-27(5)24(13-14-25(21)27)20(2)15-17-28(6,31)26(3,4)30/h10-11,15,17,20,23-25,29-31H,1,7-9,12-14,16,18H2,2-6H3/b17-15+,21-10+,22-11-
23dm5pqnl	2,3-Dimethyl-5-phytylquinol	C28H48O2	0
23dmthmlet	2,3-Dimethylmaleate	C6H6O4	-2
23dmthmlt	2,3-Dimethylmalate	C6H8O5	-2
23doguln	2,3-Diketo-L-gulonate	C6H7O7	-1	192.1235	192.0270026	C04575	53477844	15622	HMDB06511		23doguln	23doguln	FDB023950		2,3-diketo-l-gulonate	23doguln			cpd02784	MNXM958			3445-22-5	DTXSID40331486	GJQWCDSAOUMKSE-STHAYSLISA-M	InChI=1S/C6H8O7/c7-1-2(8)3(9)4(10)5(11)6(12)13/h2-3,7-9H,1H2,(H,12,13)/p-1/t2-,3+/m0/s1	[H]OC([H])([H])[C@]([H])(O[H])[C@@]([H])(O[H])C(=O)C(=O)C([O-])=O
23dpg	2,3-Diphosphoglyceric acid	C3H3O10P2	-5	266.0371	265.9592695	C01159	186004	17720	HMDB01294	2,3-bisphospho-D-glyceric acid	23dpg	23dpg	FDB022538	161681	23-DIPHOSPHOGLYCERATE	23dpg			cpd00853	MNXM146487		153	138-81-8		XOHUEYCVLUUEJJ-UWTATZPHSA-I	InChI=1S/C3H8O10P2/c4-3(5)2(13-15(9,10)11)1-12-14(6,7)8/h2H,1H2,(H,4,5)(H2,6,7,8)(H2,9,10,11)/p-5/t2-/m1/s1	[H]C([H])(OP([O-])([O-])=O)[C@@]([H])(OP([O-])([O-])=O)C([O-])=O
23esucc	trans-2,3-Epoxysuccinate	C4H2O5	-2
2425dhvitd2	24R,25-Dihydroxyvitamin D2	C28H44O3	0	0	0						2425dhvitd2	2425dhvitd2				2425dhvitd2				MNXM6764					BPEQZNMKGFTMQE-XIMRHTDJSA-N	InChI=1S/C28H44O3/c1-19-9-12-23(29)18-22(19)11-10-21-8-7-16-27(5)24(13-14-25(21)27)20(2)15-17-28(6,31)26(3,4)30/h10-11,15,17,20,23-25,29-31H,1,7-9,12-14,16,18H2,2-6H3/b17-15+,21-10+,22-11-	[H]OC1([H])C([H])([H])\C(=C(/[H])\C(\[H])=C2/C([H])([H])C([H])([H])C([H])([H])C3(C([H])([H])[H])C2([H])C([H])([H])C([H])([H])C3([H])C([H])(C(\[H])=C(/[H])C(O[H])(C([H])([H])[H])C(O[H])(C([H])([H])[H])C([H])([H])[H])C([H])([H])[H])C(=C([H])[H])C([H])([H])C1([H])[H]
2425dhvitd3	Secalciferol	C27H44O3	0	416.6365	416.3290453	C07712	5281059	28818	HMDB0060508		2425dhvitd3	2425dhvitd3		4444517		2425dhvitd3				MNXM6763				DTXSID4021260	FCKJYANJHNLEEP-XRWYNYHCSA-N	InChI=1S/C27H44O3/c1-18-8-12-22(28)17-21(18)11-10-20-7-6-16-27(5)23(13-14-24(20)27)19(2)9-15-25(29)26(3,4)30/h10-11,19,22-25,28-30H,1,6-9,12-17H2,2-5H3/b20-10+,21-11-/t19-,22+,23-,24+,25-,27-/m1/s1	[H]O[C@]([H])(C([H])([H])C([H])([H])[C@@]([H])(C([H])([H])[H])[C@@]1([H])C([H])([H])C([H])([H])[C@@]2([H])\C(=C(/[H])\C(\[H])=C3/C(=C([H])[H])C([H])([H])C([H])([H])[C@]([H])(O[H])C3([H])[H])C([H])([H])C([H])([H])C([H])([H])[C@]12C([H])([H])[H])C(O[H])(C([H])([H])[H])C([H])([H])[H]
24dchlphe	2,4-Dichlorophenol	C6H4OCl2	0
24dhacphn	2,4-Dihydroxyacetophenone	C8H8O3	0
24dhhed	2,4-Dihydroxyhept-2-enedioate	C7H8O6	-2	0	0	C06201		58936								24dhhed			cpd03708	MNXM1623						InChI=1S/C7H10O6/c8-4(1-2-6(10)11)3-5(9)7(12)13/h3-4,8-9H,1-2H2,(H,10,11)(H,12,13)/p-2
24dmpntn	2,4-Diaminopentanoate	C5H13N2O2	1
24dnpsg	2,4-dinitrophenyl-S-glutathione	X	0
24k3DoFcnt	2,4-Diketo-3-deoxy-L-fuconate	C6H8O5	0	0	0	C20781
24mcartnl	24-Methylenecycloartanol	C31H52O	0
24nph	4-Nitrocatechol	C6H5NO4	0	155.1082	155.0218577	C02235	3505109	16318	HMDB02916		24nph	24nph	FDB023081	2745027	CPD-158	24nph				MNXM9757					XJNPNXSISMKQEX-UHFFFAOYSA-N	InChI=1S/C6H5NO4/c8-5-2-1-4(7(10)11)3-6(5)9/h1-3,8-9H	[H]OC1=C(O[H])C([H])=C(C([H])=C1[H])[N+]([O-])=O
24pentdcoa	2,4-Pentadienoyl-CoA	C26H36N7O17P3S	0	0	0
256th56dhqln	2,5,6-Trihydroxy-5,6-dihydroquinoline	C9H9NO3	0
25aics	SAICAR	C13H15N4O12P	-4	454.2833	454.0737086	C04823	160666	18319	HMDB00797		25aics	25aics	FDB022251	141175	P-RIBOSYL-4-SUCCCARB-AMINOIMIDAZOLE	25aics	Phosphoribosylaminoimidazolesuccinocarboxamide		cpd02921	MNXM32478		5762	3031-95-6	DTXSID90184404	NAQGHJTUZRHGAC-GYAZKSLVSA-J	InChI=1S/C13H19N4O12P/c14-10-7(11(22)16-4(13(23)24)1-6(18)19)15-3-17(10)12-9(21)8(20)5(29-12)2-28-30(25,26)27/h3-5,8-9,12,20-21H,1-2,14H2,(H,16,22)(H,18,19)(H,23,24)(H2,25,26,27)/p-4/t4?,5-,8-,9-,12-/m0/s1	[H]O[C@@]1([H])[C@@]([H])(O[C@]([H])(C([H])([H])OP([O-])([O-])=O)[C@@]1([H])O[H])N1C([H])=NC(C(=O)N([H])C([H])(C([O-])=O)C([H])([H])C([O-])=O)=C1N([H])[H]
25d5o2a	Muconolactone	C6H5O4	-1	0	0
25dahxnt	2,5-Diaminohexanoate	C6H15N2O2	1
25daphoa4opm	2,5-Diamino-6-(5-triphosphoryl-3,4-trihydroxy-2-oxopentyl)- amino-4-oxopyrimidine	C9H14N5O14P3	-4
25dcmucnt	2,5-Dichloro-cis,cis-muconate	C6H2O4Cl2	-2
25dhb	2,5-dihydroxybenzoate	X	-1
25dhpp	2,5-Diamino-6-hydroxy-4-(5-phosphoribosylamino)-pyrimidine	C9H14N5O8P	-2	0	0											25dhpp			cpd00957	MNXM90906
25dhpyr	2,5-Dihydroxypyridine	C5H5NO2	0
25dkglcn	2,5-diketo-D-gluconate	C6H7O7	-1	0	0											25dkglcn			cpd01793	MNXM936
25dop	2,5-Dioxopentanoate	C5H5O4	-1	0	0				HMDB0060365							25dop			cpd00340	MNXM165561
25dpiprzn	2,5-Dioxopiperazine	C4H6N2O2	0
25drapp	2,5-Diamino-6-(ribosylamino)-4-(3H)-pyrimidinone 5-phosphate	C9H14N5O8P	-2	0	0											25drapp				MNXM648
25hvitd2	25-Hydroxyvitamin D2	C28H44O2	0	412.6478	412.3341307		22833566		HMDB01438		25hvitd2	25hvitd2	FDB022621	17216121		25hvitd2				MNXM4976			21343-40-8		KJKIIUAXZGLUND-BJWBXCNSSA-N	InChI=1S/C28H44O2/c1-19-10-14-24(29)18-23(19)13-12-22-8-7-17-28(6)25(15-16-26(22)28)20(2)9-11-21(3)27(4,5)30/h9,11-13,20-21,24-26,29-30H,1,7-8,10,14-18H2,2-6H3/b11-9+,22-12+,23-13-/t20-,21+,24+,25?,26+,28-/m1/s1	[H]O[C@]1([H])C([H])([H])\C(=C(/[H])\C(\[H])=C2/C([H])([H])C([H])([H])C([H])([H])[C@@]3(C([H])([H])[H])[C@@]2([H])C([H])([H])C([H])([H])C3([H])[C@@]([H])(C(\[H])=C(/[H])[C@]([H])(C([H])([H])[H])C(O[H])(C([H])([H])[H])C([H])([H])[H])C([H])([H])[H])C(=C([H])[H])C([H])([H])C1([H])[H]
25hvitd3	Calcidiol	C27H44O2	0	400.6371	400.3341307	C01561	5283731	17933	HMDB03550		25hvitd3	25hvitd3	FDB021782	4446820	CALCIDIOL	25hvitd3	Calcidiol	DB00146		MNXM162388	C00040805	6949	19356-17-3	DTXSID0022721	JWUBBDSIWDLEOM-DTOXIADCSA-N	InChI=1S/C27H44O2/c1-19-10-13-23(28)18-22(19)12-11-21-9-7-17-27(5)24(14-15-25(21)27)20(2)8-6-16-26(3,4)29/h11-12,20,23-25,28-29H,1,6-10,13-18H2,2-5H3/b21-11+,22-12-/t20-,23+,24-,25+,27-/m1/s1	[H]O[C@]1([H])C([H])([H])\C(=C(/[H])\C(\[H])=C2/C([H])([H])C([H])([H])C([H])([H])[C@@]3(C([H])([H])[H])[C@@]2([H])C([H])([H])C([H])([H])[C@]3([H])[C@]([H])(C([H])([H])[H])C([H])([H])C([H])([H])C([H])([H])C(O[H])(C([H])([H])[H])C([H])([H])[H])C(=C([H])[H])C([H])([H])C1([H])[H]
26dap_LL	LL-2,6-Diaminoheptanedioate	C7H14N2O4	0	0	0		1549101	16488	HMDB01370					89700		26dap_LL	LL-2,6-diaminoheptanedioate		cpd00504	MNXM644			583-93-7			InChI=1S/C3H5NO2/c1-2(4)3(5)6/h1,4H2,(H,5,6)
26dap_M	Meso-2,6-Diaminoheptanedioate	C7H14N2O4	0	0	0	C00680	3949		HMDB01370					89700		26dap__M			cpd00516	MNXM529		352				InChI=1S/C2H8NO3P/c3-1-2-7(4,5)6/h1-3H2,(H2,4,5,6)
26dhcychex1cbxlcoa	2,6-Dihydroxycyclohexane-1-carboxyl-CoA	C28H42N7O19P3S	-4			C09824
26dhponctn	2,6-Dihydroxypseudooxynicotine	C10H15N2O3	1
26dhpy	2,6-Dihydroxypyridine	C5H5NO2	0
26do6ph3e	2,6-Dioxo-6-phenylhexa-3-enoate	C12H9O4	-1
26do6phexnt	2,6-Dioxo-6-phenylhexanoate	C12H11O4	-1
27mthmlt	2-(7-Methylthio)heptylmalate	C12H22O5S	0
2a2mmnt	2-Aryl-2-methylmalonate	C4H3O4R	-2
2a4opntn	2-Amino-4-oxopentanoate	C5H9NO3	0
2a5faprap	2-Amino-5-formylamino-6-(5-phosphoribosylamino)pyrimidin-4(3H)-one	C10H15N5O9P	-1
2a5ohexnt	2-Amino-5-oxohexanoate	C6H11NO3	0
2aasng3p	2-Acetyl-1-alkyl-sn-glycero-3-phosphate	C5H9O7PR	-1
2abut2en	2-Aminobut-2-enoate	C4H7NO2	0
2ac1asngpc	2-Acetyl-1-alkyl-sn-glycero-3-phosphocholine	C10H21NO7PR	0
2acamsucc	2-(Acetamidomethylene)succinate	C7H7NO5	-2	0	0	C01215													cpd00893
2admasl3pg	2-(alpha-D-Mannosyl)-3-phosphoglycerate	C9H15O12P	-2
2aeppn	Ciliatine	C2H7NO3P	-1	125.0636	125.0241796	C03557	339	15573	HMDB0011747				FDB028420	332	CPD-1106	2aeppn			cpd02233				2041-14-7	DTXSID10174362	QQVDJLLNRSOCEL-UHFFFAOYSA-N	InChI=1S/C2H8NO3P/c3-1-2-7(4,5)6/h1-3H2,(H2,4,5,6)
2agpe120	2-Acyl-sn-glycero-3-phosphoethanolamine (n-C12:0)	C17H36NO7P1	0	0	0											2agpe120			cpd15336	MNXM34808
2agpe140	2-Acyl-sn-glycero-3-phosphoethanolamine (n-C14:0)	C19H40NO7P1	0	0	0											2agpe140			cpd15337	MNXM34809
2agpe141	2-Acyl-sn-glycero-3-phosphoethanolamine (n-C14:1)	C19H38NO7P1	0	0	0											2agpe141			cpd15338	MNXM3447
2agpe160	2-Acyl-sn-glycero-3-phosphoethanolamine (n-C16:0)	C21H44NO7P1	0	0	0											2agpe160			cpd15339	MNXM34810
2agpe161	2-Acyl-sn-glycero-3-phosphoethanolamine (n-C16:1)	C21H42NO7P1	0	0	0											2agpe161			cpd15340	MNXM3448
2agpe180	2-Acyl-sn-glycero-3-phosphoethanolamine (n-C18:0)	C23H48NO7P1	0	0	0											2agpe180			cpd15341	MNXM34811
2agpe181	2-Acyl-sn-glycero-3-phosphoethanolamine (n-C18:1)	C23H46NO7P1	0	0	0											2agpe181			cpd15342	MNXM3449
2agpg120	2-Acyl-sn-glycero-3-phosphoglycerol (n-C12:0)	C18H36O9P1	-1	0	0											2agpg120			cpd15343	MNXM3450
2agpg140	2-Acyl-sn-glycero-3-phosphoglycerol (n-C14:0)	C20H40O9P1	-1	0	0											2agpg140			cpd15344	MNXM34739
2agpg141	2-Acyl-sn-glycero-3-phosphoglycerol (n-C14:1)	C20H38O9P1	-1	0	0											2agpg141			cpd15345	MNXM3452
2agpg160	2-Acyl-sn-glycero-3-phosphoglycerol (n-C16:0)	C22H44O9P1	-1	0	0											2agpg160			cpd15346	MNXM34740
2agpg161	2-Acyl-sn-glycero-3-phosphoglycerol (n-C16:1)	C22H42O9P1	-1	0	0											2agpg161			cpd15347	MNXM3453
2agpg180	2-Acyl-sn-glycero-3-phosphoglycerol (n-C18:0)	C24H48O9P1	-1	0	0											2agpg180			cpd15348	MNXM150642
2agpg181	2-Acyl-sn-glycero-3-phosphoglycerol (n-C18:1)	C24H46O9P1	-1	0	0											2agpg181			cpd15349	MNXM3455
2ahbut	(S)-2-Aceto-2-hydroxybutanoate	C6H9O4	-1	0	0											2ahbut			cpd00498	MNXM114220
2ahhmd	2-Amino-4-hydroxy-6-hydroxymethyl-7,8-dihydropteridine diphosphate	C7H8N5O8P2	-3	0	0											2ahhmd				MNXM1160
2ahhmp	2-Amino-4-hydroxy-6-hydroxymethyl-7,8-dihydropteridine	C7H9N5O2	0	0	0	C01300										2ahhmp				MNXM146055		3335				InChI=1S/C2H8NO3P/c3-1-2-7(4,5)6/h1-3H2,(H2,4,5,6)/p-1
2amac	2-Aminoacrylic acid	C3H5NO2	0	87.0773	87.03202841	C02218	123991	17123	HMDB03609		2amac	2amac	FDB023206	110510		2amac	Dehydroalanine	DB02688	cpd01495	MNXM3414			28453-71-6	DTXSID90173131	UQBOJOOOTLPNST-UHFFFAOYSA-N	InChI=1S/C3H5NO2/c1-2(4)3(5)6/h1,4H2,(H,5,6)	[H]C([H])=C(C([O-])=O)[N+]([H])([H])[H]
2ameph	Ciliatine	C2H7NO3P	-1	125.064003	125.0241801	C03557	339	15573	HMDB0011747				FDB028420	332	CPD-1106	2ameph				MNXM1692			2041-14-7	DTXSID10174362	QQVDJLLNRSOCEL-UHFFFAOYSA-M	InChI=1S/C2H8NO3P/c3-1-2-7(4,5)6/h1-3H2,(H2,4,5,6)/p-1	[H][N+]([H])([H])C([H])([H])C([H])([H])P([O-])([O-])=O
2amnb4old	2-Aminobutan-4-olide	C4H8NO2	1
2amsa	2-Aminomalonate semialdehyde	C3H5NO3	0
2aobut	L-2-Amino-3-oxobutanoic acid	C4H7NO3	0	117.1033	117.0425931	C03508	440033	40673	HMDB06454		2aobut	2aobut	FDB023915	389046	AMINO-OXOBUT	2aobut			cpd02211	MNXM114087					SAUCHDKDCUROAO-VKHMYHEASA-N	InChI=1S/C4H7NO3/c1-2(6)3(5)4(7)8/h3H,5H2,1H3,(H,7,8)/t3-/m0/s1	[H]C([H])([H])C(=O)[C@@]([H])(C([O-])=O)[N+]([H])([H])[H]
2aphenl	2-Aminophenol	C6H7NO	0
2appnt	2-Arylpropionate	C3H4O2R	-1
2beacp	But_2_enoyl_acyl_carrier_protein	C4H4OX	0
2butnt	2-Butenoate	C4H5O2	-1
2c23dh56dhoxin	Leucodopachrome	C9H8NO4	-1	195.1721	195.0531578	C05604	161255	60872	HMDB04067		2c23dh56dhoxin	2c23dh56dhoxin	FDB023297	141655		2c23dh56dhoxin				MNXM163662	C00051835		18766-67-1	DTXSID80172072	JDWYRSDDJVCWPB-LURJTMIESA-M	InChI=1S/C9H9NO4/c11-7-2-4-1-6(9(13)14)10-5(4)3-8(7)12/h2-3,6,10-12H,1H2,(H,13,14)/p-1/t6-/m0/s1	[H]OC1=C([H])C2=C(C([H])=C1O[H])C([H])([H])[C@]([H])(N2[H])C([O-])=O
2c25dh5of2a	2-Chloro-2,5-dihydro-5-oxofuran-2-acetate	C6H4O4Cl	-1
2c25dho	2-Carboxy-2,5-dihydro-5-oxofuran-2-acetate	C7H4O6	-2	0	0	C01278	4497	16993								2c25dho			cpd00938	MNXM1521		65574				InChI=1S/C7H6O6/c8-4(9)3-7(6(11)12)2-1-5(10)13-7/h1-2H,3H2,(H,8,9)(H,11,12)/p-2
2c4mthzep	2-[(2R,5Z)-2-Carboxy-4-methylthiazol-5(2H)-ylidene]ethyl phosphate	C7H7NO6PS	-3			C20246
2chatzn	2-Chloro-4-hydroxy-6-amino-1,3,5-triazine	C3H3N4OCl	0
2chdeacp	cis_Hexadec_2_enoyl_acyl_carrier_protein	C16H28OX	0
2cmcnt	2-Chloro-cis,cis-muconate	C6H3O4Cl	-2
2cocdacp	cis_Octadec_2_enoyl_acyl_carrier_protein	C18H32OX	0
2coum	Coumaric acid	C9H7O3	-1	164.158	164.0473441	C05838	5280841	28873	HMDB0041592				FDB021703	4444389		2coum	Coumaric_acid		cpd03468	MNXM3237			495-79-4		PMOWTIHVNWZYFI-WAYWQWQTSA-M	InChI=1S/C9H8O3/c10-8-4-2-1-3-7(8)5-6-9(11)12/h1-6,10H,(H,11,12)/p-1/b6-5-	[H]OC1=C([H])C([H])=C([H])C([H])=C1\C([H])=C(\[H])C([O-])=O
2cpr5p	1-(2-Carboxyphenylamino)-1-deoxy-D-ribulose 5-phosphate	C12H13NO9P	-3	0	0											2cpr5p			cpd00956	MNXM1455
2ctdeacp	cis_Tetradec_2_enoyl_acyl_carrier_protein	C14H24OX	0
2d3dxylt	2-Dehydro-3-deoxy-D-xylonate	C5H7O5	-1	0	0														cpd02386
2d3ksciam	2-Deoxy-3-keto-scyllo-inosamine	C6H12NO4	1
2dda7p	2-Dehydro-3-deoxy-D-arabino-heptonate 7-phosphate	C7H10O10P	-3	285.124	285.002808	C04691		58394						26331153	META:3-DEOXY-D-ARABINO-HEPTULOSONATE-7-P	2dda7p			cpd02857	MNXM1219					PJWIPEXIFFQAQZ-PUFIMZNGSA-K	InChI=1S/C7H13O10P/c8-3(1-4(9)7(12)13)6(11)5(10)2-17-18(14,15)16/h3,5-6,8,10-11H,1-2H2,(H,12,13)(H2,14,15,16)/p-3/t3-,5-,6+/m1/s1	O[C@H](COP([O-])([O-])=O)[C@@H](O)[C@H](O)CC(=O)C([O-])=O
2ddecdicoa	2,6-Dodecadienoyl Coenzyme A	C33H50N7O17P3S	-4	0	0	C05279	53480665		HMDB11123		2ddecdicoa	2ddecdicoa													BNPQDIKRZDRREL-GQUYLXGASA-J	InChI=1S/C33H54N7O17P3S/c1-4-5-6-7-8-9-10-11-12-13-24(42)61-17-16-35-23(41)14-15-36-31(45)28(44)33(2,3)19-54-60(51,52)57-59(49,50)53-18-22-27(56-58(46,47)48)26(43)32(55-22)40-21-39-25-29(34)37-20-38-30(25)40/h8-9,12-13,20-22,26-28,32,43-44H,4-7,10-11,14-19H2,1-3H3,(H,35,41)(H,36,45)(H,49,50)(H,51,52)(H2,34,37,38)(H2,46,47,48)/p-4/b9-8-,13-12+/t22-,26-,27-,28+,32-/m1/s1	[H]O[C@@]([H])(C(=O)N([H])C([H])([H])C([H])([H])C(=O)N([H])C([H])([H])C([H])([H])SC(=O)C(\[H])=C(/[H])C([H])([H])C([H])([H])C(\[H])=C(\[H])C([H])([H])C([H])([H])C([H])([H])C([H])([H])C([H])([H])[H])C(C([H])([H])[H])(C([H])([H])[H])C([H])([H])OP([O-])(=O)OP([O-])(=O)OC([H])([H])[C@@]1([H])O[C@@]([H])(N2C([H])=NC3=C(N=C([H])N=C23)N([H])[H])[C@]([H])(O[H])[C@]1([H])OP([O-])([O-])=O
2ddecg3p	2-dodecanoyl-sn-glycerol 3-phosphate	C15H30O7P1	-1	0	0											2ddecg3p			cpd15350	MNXM5461
2ddg6p	2-Dehydro-3-deoxy-D-gluconate 6-phosphate	C6H8O9P	-3	0	0											2ddg6p			cpd02711	MNXM649
2ddglcn	2-Dehydro-3-deoxy-D-gluconate	C6H9O6	-1	0	0	C00204	3504	17032								2ddglcn			cpd00176	MNXM1627
2ddpent	2-Dehydro-3-deoxy-L-pentonate	C5H7O5	-1	0	0														cpd00520							InChI=1S/C31H50N7O17P3S/c1-4-5-6-7-8-9-10-11-22(40)59-15-14-33-21(39)12-13-34-29(43)26(42)31(2,3)17-52-58(49,50)55-57(47,48)51-16-20-25(54-56(44,45)46)24(41)30(53-20)38-19-37-23-27(32)35-18-36-28(23)38/h5-6,10-11,18-20,24-26,30,41-42H,4,7-9,12-17H2,1-3H3,(H,33,39)(H,34,43)(H,47,48)(H,49,50)(H2,32,35,36)(H2,44,45,46)/p-4/b6-5-,11-10+/t20-,24-,25-,26+,30-/m1/s1
2decdicoa	2,7-Decadienoyl Coenzyme A	C31H46N7O17P3S	-4	0	0						2decdicoa	2decdicoa													CDCJVILOANYHMI-CPAJBTEKSA-J	InChI=1S/C31H50N7O17P3S/c1-4-5-6-7-8-9-10-11-22(40)59-15-14-33-21(39)12-13-34-29(43)26(42)31(2,3)17-52-58(49,50)55-57(47,48)51-16-20-25(54-56(44,45)46)24(41)30(53-20)38-19-37-23-27(32)35-18-36-28(23)38/h5-6,10-11,18-20,24-26,30,41-42H,4,7-9,12-17H2,1-3H3,(H,33,39)(H,34,43)(H,47,48)(H,49,50)(H2,32,35,36)(H2,44,45,46)/p-4/b6-5-,11-10+/t20-,24-,25-,26+,30-/m1/s1	[H]O[C@@]([H])(C(=O)N([H])C([H])([H])C([H])([H])C(=O)N([H])C([H])([H])C([H])([H])SC(=O)C(\[H])=C(/[H])C([H])([H])C([H])([H])C([H])([H])C(\[H])=C(\[H])C([H])([H])C([H])([H])[H])C(C([H])([H])[H])(C([H])([H])[H])C([H])([H])OP([O-])(=O)OP([O-])(=O)OC([H])([H])[C@@]1([H])O[C@@]([H])(N2C([H])=NC3=C2N=C([H])N=C3N([H])[H])[C@]([H])(O[H])[C@]1([H])OP([O-])([O-])=O
2dg	2-deoxy-D-glucose	C6H12O5	0
2dg6p	2-deoxy-D-glucose 6-phosphate	C6H13O8P	-2
2dglcn	2-Deoxy-D-gluconate	C6H11O6	-1
2dh2dofnt	2-Dehydro-3-deoxy-D-fuconate	C6H9O5	-1
2dh3dgal	2-Dehydro-3-deoxy-D-galactonate	C6H9O6	-1	0	0											2dh3dgal			cpd00894	MNXM1627
2dh3dgal6p	2-Dehydro-3-deoxy-D-galactonate 6-phosphate	C6H8O9P	-3	0	0											2dh3dgal6p			cpd00945	MNXM90136
2dh3dglc	2-Dehydro-3-deoxy-D-glucarate	C6H6O7	-2	0	0														cpd02439
2Dh3DoFcnt	2-Dehydro-3-deoxy-L-fuconate	C6H10O5	0	0	0	C03827
2dhglcn	2-Dehydro-D-gluconate	C6H9O7	-1	0	0											2dhglcn			cpd00480	MNXM582
2dhguln	2-Dehydro-L-gulonate	C6H9O7	-1	0	0											2dhguln			cpd15351	MNXM114283
2dhp	2-Dehydropantoate	C6H9O4	-1	145.134	145.050629			11561						14649571		2dhp			cpd00712	MNXM959					PKVVTUWHANFMQC-UHFFFAOYSA-M	InChI=1S/C6H10O4/c1-6(2,3-7)4(8)5(9)10/h7H,3H2,1-2H3,(H,9,10)/p-1	CC(C)(CO)C(=O)C(=O)[O-]
2dhphaccoa	1,2-Dihydroxy-1,2-dihydrophenylacetyl-CoA	X	0
2dmmq10	2-Demethylmenaquinone 10	C60H86O2	0			C05818
2dmmq11	2-Demethylmenaquinone 11	C65H94O2	0			C05818
2dmmq6	2-Demethylmenaquinone 6	C40H54O2	0
2dmmq7	2-Demethylmenaquinone 7	C45H62O2	0	0	0	C05818										2dmmq7			cpd11425	MNXM164125
2dmmq8	2-Demethylmenaquinone 8	C50H70O2	0	0	0											2dmmq8			cpd15352	MNXM2178
2dmmq9	2-Demethylmenaquinone 9	C55H78O2	0			C05818
2dmmql10	2-Demethylmenaquinol 10	C60H88O2	0
2dmmql11	2-Demethylmenaquinol 11	C65H96O2	0
2dmmql7	2-Demethylmenaquinol 7	C45H64O2	0
2dmmql8	2-Demethylmenaquinol 8	C50H72O2	0	0	0											2dmmql8			cpd15353	MNXM558						InChI=1S/C43H66N7O17P3S/c1-4-5-6-7-8-9-10-11-12-13-14-15-16-17-18-19-20-21-22-23-34(52)71-27-26-45-33(51)24-25-46-41(55)38(54)43(2,3)29-64-70(61,62)67-69(59,60)63-28-32-37(66-68(56,57)58)36(53)42(65-32)50-31-49-35-39(44)47-30-48-40(35)50/h5-6,8-9,11-12,14-15,17-18,22-23,30-32,36-38,42,53-54H,4,7,10,13,16,19-21,24-29H2,1-3H3,(H,45,51)(H,46,55)(H,59,60)(H,61,62)(H2,44,47,48)(H2,56,57,58)/p-4/b6-5+,…
2dmmql9	2-Demethylmenaquinol 9	C55H80O2	0
2do5hmc5dp	2-Deoxy-5-hydroxymethylcytidine-5-diphosphate	C10H15N3O11P2	-2
2do5hmc5p	2-Deoxy-5-hydroxymethylcytidine 5-phosphate	C10H15N3O8P	-1
2do5hmc5tp	2-Deoxy-5-hydroxymethylcytidine-5-triphosphate	C10H15N3O14P3	-3
2docohexecoa	2,7,10,13,16,19-Docosahexenoyl Coenzyme A	C43H62N7O17P3S	-4	0	0						2docohexecoa	2docohexecoa													HGVXUTAEZALTIG-XHTFRJCKSA-J	InChI=1S/C43H66N7O17P3S/c1-4-5-6-7-8-9-10-11-12-13-14-15-16-17-18-19-20-21-22-23-34(52)71-27-26-45-33(51)24-25-46-41(55)38(54)43(2,3)29-64-70(61,62)67-69(59,60)63-28-32-37(66-68(56,57)58)36(53)42(65-32)50-31-49-35-39(44)47-30-48-40(35)50/h5-6,8-9,11-12,14-15,17-18,22-23,30-32,36-38,42,53-54H,4,7,10,13,16,19-21,24-29H2,1-3H3,(H,45,51)(H,46,55)(H,59,60)(H,61,62)(H2,44,47,48)(H2,56,57,58)/p-4/b6-5+,…	[H]O[C@@]([H])(C(=O)N([H])C([H])([H])C([H])([H])C(=O)N([H])C([H])([H])C([H])([H])SC(=O)C(\[H])=C(/[H])C([H])([H])C([H])([H])C([H])([H])C(\[H])=C(/[H])C([H])([H])C(\[H])=C(/[H])C([H])([H])C(\[H])=C(/[H])C([H])([H])C(\[H])=C(/[H])C([H])([H])C(\[H])=C(/[H])C([H])([H])C([H])([H])[H])C(C([H])([H])[H])(C([H])([H])[H])C([H])([H])OP([O-])(=O)OP([O-])(=O)OC([H])([H])[C@@]1([H])O[C@@]([H])(N2C([H])=NC3=C(N…
2docopencoa	2,7,10,13,16-Docosapentenoyl Coenzyme A	C43H64N7O17P3S	-4	0	0						2docopencoa	2docopencoa													XSIBQUOFLNIVEK-XPBIURITSA-J	InChI=1S/C43H68N7O17P3S/c1-4-5-6-7-8-9-10-11-12-13-14-15-16-17-18-19-20-21-22-23-34(52)71-27-26-45-33(51)24-25-46-41(55)38(54)43(2,3)29-64-70(61,62)67-69(59,60)63-28-32-37(66-68(56,57)58)36(53)42(65-32)50-31-49-35-39(44)47-30-48-40(35)50/h8-9,11-12,14-15,17-18,22-23,30-32,36-38,42,53-54H,4-7,10,13,16,19-21,24-29H2,1-3H3,(H,45,51)(H,46,55)(H,59,60)(H,61,62)(H2,44,47,48)(H2,56,57,58)/p-4/b9-8-,12-1…	[H]O[C@@]([H])(C(=O)N([H])C([H])([H])C([H])([H])C(=O)N([H])C([H])([H])C([H])([H])SC(=O)C(\[H])=C(/[H])C([H])([H])C([H])([H])C([H])([H])C(\[H])=C(\[H])C([H])([H])C(\[H])=C(\[H])C([H])([H])C(\[H])=C(\[H])C([H])([H])C(\[H])=C(\[H])C([H])([H])C([H])([H])C([H])([H])C([H])([H])C([H])([H])[H])C(C([H])([H])[H])(C([H])([H])[H])C([H])([H])OP([O-])(=O)OP([O-])(=O)OC([H])([H])[C@@]1([H])O[C@@]([H])(N2C([H])=…
2dodtricoa	2,6,9-Dodecatrienoyl Coenzyme A	C33H48N7O17P3S	-4	0	0						2dodtricoa	2dodtricoa													XGHIPSZYSVQIHM-JHHAAFDISA-J	InChI=1S/C33H52N7O17P3S/c1-4-5-6-7-8-9-10-11-12-13-24(42)61-17-16-35-23(41)14-15-36-31(45)28(44)33(2,3)19-54-60(51,52)57-59(49,50)53-18-22-27(56-58(46,47)48)26(43)32(55-22)40-21-39-25-29(34)37-20-38-30(25)40/h5-6,8-9,12-13,20-22,26-28,32,43-44H,4,7,10-11,14-19H2,1-3H3,(H,35,41)(H,36,45)(H,49,50)(H,51,52)(H2,34,37,38)(H2,46,47,48)/p-4/b6-5-,9-8-,13-12+/t22-,26-,27-,28+,32-/m1/s1	[H]O[C@@]([H])(C(=O)N([H])C([H])([H])C([H])([H])C(=O)N([H])C([H])([H])C([H])([H])SC(=O)C(\[H])=C(/[H])C([H])([H])C([H])([H])C(\[H])=C(\[H])C([H])([H])C(\[H])=C(\[H])C([H])([H])C([H])([H])[H])C(C([H])([H])[H])(C([H])([H])[H])C([H])([H])OP([O-])(=O)OP([O-])(=O)OC([H])([H])[C@@]1([H])O[C@@]([H])(N2C([H])=NC3=C2N=C([H])N=C3N([H])[H])[C@]([H])(O[H])[C@]1([H])OP([O-])([O-])=O
2doglu	2-deoxygluconate	C6H12O6	0
2dosamn	2-Deoxystreptamine antibiotic	C6H12N2O3R2	0
2doxg6p	2-Deoxy-D-glucose 6-phosphate	C6H12O8P	-1
2dp6mep	2-Decaprenyl-6-methoxyphenol	C57H88O2	0	805.3074	804.6784321			50774	HMDB0060250		2dp6mep	2dp6mep			CPD-9865	2dp6mep				MNXM91882					FYLLWSGFAAQKHU-GBBROCKZSA-N	InChI=1S/C57H88O2/c1-45(2)23-13-24-46(3)25-14-26-47(4)27-15-28-48(5)29-16-30-49(6)31-17-32-50(7)33-18-34-51(8)35-19-36-52(9)37-20-38-53(10)39-21-40-54(11)43-44-55-41-22-42-56(59-12)57(55)58/h22-23,25,27,29,31,33,35,37,39,41-43,58H,13-21,24,26,28,30,32,34,36,38,40,44H2,1-12H3/b46-25+,47-27+,48-29+,49-31+,50-33+,51-35+,52-37+,53-39+,54-43+	[H]OC1=C(C([H])=C([H])C([H])=C1OC([H])([H])[H])C([H])([H])C(\[H])=C(/C([H])([H])[H])C([H])([H])C([H])([H])C(\[H])=C(/C([H])([H])[H])C([H])([H])C([H])([H])C(\[H])=C(/C([H])([H])[H])C([H])([H])C([H])([H])C(\[H])=C(/C([H])([H])[H])C([H])([H])C([H])([H])C(\[H])=C(/C([H])([H])[H])C([H])([H])C([H])([H])C(\[H])=C(/C([H])([H])[H])C([H])([H])C([H])([H])C(\[H])=C(/C([H])([H])[H])C([H])([H])C([H])([H])C(\[H…
2dp6mobq	2-Decaprenyl-6-methoxy-1,4-benzoquinone	C57H86O3	0	819.2909	818.6576966			50773	HMDB0060248		2dp6mobq	2dp6mobq			CPD-11659	2dp6mobq				MNXM9806					POYJNCVGTDCCPK-RDSVHMIISA-N	InChI=1S/C57H86O3/c1-44(2)22-13-23-45(3)24-14-25-46(4)26-15-27-47(5)28-16-29-48(6)30-17-31-49(7)32-18-33-50(8)34-19-35-51(9)36-20-37-52(10)38-21-39-53(11)40-41-54-42-55(58)43-56(60-12)57(54)59/h22,24,26,28,30,32,34,36,38,40,42-43H,13-21,23,25,27,29,31,33,35,37,39,41H2,1-12H3/b45-24+,46-26+,47-28+,48-30+,49-32+,50-34+,51-36+,52-38+,53-40+	[H]C(=C(C([H])([H])[H])C([H])([H])[H])C([H])([H])C([H])([H])C(=C(/[H])C([H])([H])C([H])([H])C(=C(/[H])C([H])([H])C([H])([H])C(=C(/[H])C([H])([H])C([H])([H])C(=C(/[H])C([H])([H])C([H])([H])C(=C(/[H])C([H])([H])C([H])([H])C(=C(/[H])C([H])([H])C([H])([H])C(=C(/[H])C([H])([H])C([H])([H])C(=C(/[H])C([H])([H])C([H])([H])C(=C(/[H])C([H])([H])C1=C([H])C(=O)C([H])=C(OC([H])([H])[H])C1=O)\C([H])([H])[H])\C…
2dp6mobq_me	2-Decaprenyl-6-methoxy-3-methyl-1,4-benzoquinone	C58H88O3	0	833.3175	832.6733467			50772	HMDB0060251		2dp6mobq_me	2dp6mobq_me			CPD-11660	2dp6mobq_me				MNXM9803					DLBRMPAESNEOJM-RGIWONJESA-N	InChI=1S/C58H88O3/c1-44(2)23-14-24-45(3)25-15-26-46(4)27-16-28-47(5)29-17-30-48(6)31-18-32-49(7)33-19-34-50(8)35-20-36-51(9)37-21-38-52(10)39-22-40-53(11)41-42-55-54(12)56(59)43-57(61-13)58(55)60/h23,25,27,29,31,33,35,37,39,41,43H,14-22,24,26,28,30,32,34,36,38,40,42H2,1-13H3/b45-25+,46-27+,47-29+,48-31+,49-33+,50-35+,51-37+,52-39+,53-41+	[H]C(=C(C([H])([H])[H])C([H])([H])[H])C([H])([H])C([H])([H])C(=C(/[H])C([H])([H])C([H])([H])C(=C(/[H])C([H])([H])C([H])([H])C(=C(/[H])C([H])([H])C([H])([H])C(=C(/[H])C([H])([H])C([H])([H])C(=C(/[H])C([H])([H])C([H])([H])C(=C(/[H])C([H])([H])C([H])([H])C(=C(/[H])C([H])([H])C([H])([H])C(=C(/[H])C([H])([H])C([H])([H])C(=C(/[H])C([H])([H])C1=C(C(=O)C([H])=C(OC([H])([H])[H])C1=O)C([H])([H])[H])\C([H])…
2dpmhobq	2-Decaprenyl-5-Hydroxy-6-Methoxy-3-Methyl-1,4-Benzoquinone	C58H88O4	0	0	0			50771	HMDB06484		2dpmhobq	2dpmhobq				2dpmhobq				MNXM9802					ONGWDJKIJUAIOD-AVRCVIBKSA-N	InChI=1S/C58H88O4/c1-43(2)23-14-24-44(3)25-15-26-45(4)27-16-28-46(5)29-17-30-47(6)31-18-32-48(7)33-19-34-49(8)35-20-36-50(9)37-21-38-51(10)39-22-40-52(11)41-42-54-53(12)55(59)57(61)58(62-13)56(54)60/h23,25,27,29,31,33,35,37,39,41,61H,14-22,24,26,28,30,32,34,36,38,40,42H2,1-13H3/b44-25+,45-27+,46-29+,47-31+,48-33+,49-35+,50-37+,51-39+,52-41+	[H]OC1=C(OC([H])([H])[H])C(=O)C(=C(C1=O)C([H])([H])[H])C([H])([H])C(\[H])=C(/C([H])([H])[H])C([H])([H])C([H])([H])C(\[H])=C(/C([H])([H])[H])C([H])([H])C([H])([H])C(\[H])=C(/C([H])([H])[H])C([H])([H])C([H])([H])C(\[H])=C(/C([H])([H])[H])C([H])([H])C([H])([H])C(\[H])=C(/C([H])([H])[H])C([H])([H])C([H])([H])C(\[H])=C(/C([H])([H])[H])C([H])([H])C([H])([H])C(\[H])=C(/C([H])([H])[H])C([H])([H])C([H])([…
2dr1p	Deoxyribose 1-phosphate	C5H9O7P	-2	214.1104	214.0242392	C00672	439287	28542	HMDB01351		2dr1p	2dr1p	FDB022571	388420	DEOXY-RIBOSE-1P	2dr1p			cpd00509	MNXM789		6182	17210-42-3		KBDKAJNTYKVSEK-PYHARJCCSA-L	InChI=1S/C5H11O7P/c6-2-4-3(7)1-5(11-4)12-13(8,9)10/h3-7H,1-2H2,(H2,8,9,10)/p-2/t3-,4+,5?/m0/s1	[H]OC([H])([H])[C@@]1([H])OC([H])(OP([O-])([O-])=O)C([H])([H])[C@]1([H])O[H]
2dr5p	Deoxyribose 5-phosphate	C5H9O7P	-2	214.1104	214.0242392	C00673	45934311	16132	HMDB01031		2dr5p	2dr5p	FDB022380	25057464	DEOXY-RIBOSE-5P	2dr5p			cpd00510	MNXM2179		5956	102916-66-5		KKZFLSZAWCYPOC-PYHARJCCSA-L	InChI=1S/C5H11O7P/c6-3-1-5(7)12-4(3)2-11-13(8,9)10/h3-7H,1-2H2,(H2,8,9,10)/p-2/t3-,4+,5?/m0/s1	[H]OC1([H])O[C@]([H])(C([H])([H])OP([O-])([O-])=O)[C@@]([H])(O[H])C1([H])[H]
2dsciam	2-Deoxy-scyllo-inosamine	C6H14NO4	1
2fbnzt	2-Fluorobenzoate	C7H4O2F	-1
2fch1c	2-Fluorocyclohexadiene-cis,cis-1,2-diol-1-carboxylate	C7H6O4F	-1
2fmcnt	2-Fluoro-cis,cis-muconate	C6H3O4F	-2
2fuclac	2-Fucosyllactose (HMO, PMID:11425797)	C18H32O15	0			G00268
2h3cbenzalpyr	2-Hydroxy-3-carboxybenzalpyruvate	C11H6O6	-2			C14095
2h3mb	2_hydroxy_3_methyl_butanoate	C6H8O6PS	0
2h3mbenzalpyr	2-Hydroxy-3-methylbenzalpyruvate	C11H9O4	-1			C14086
2h3mp	2_hydroxy_3_methyl_pentanoate	C6H8O6PS	0
2h3mv	2-Hydroxy-3-Methyl-Valerate	C6H11O3	-1	0	0							2h3mv													RILPIWOPNGRASR-RFZPGFLSSA-M	InChI=1S/C6H12O3/c1-3-4(2)5(7)6(8)9/h4-5,7H,3H2,1-2H3,(H,8,9)/p-1/t4-,5-/m1/s1	[H]O[C@@]([H])(C([O-])=O)[C@]([H])(C([H])([H])[H])C([H])([H])C([H])([H])[H]
2h3oapt	2-Hydroxy-3-oxoadipate	C6H6O6	-2
2h3oppan	2-Hydroxy-3-oxopropanoate	C3H3O4	-1	0	0				HMDB06938							2h3oppan			cpd00843	MNXM475						InChI=1S/C4H8O3/c1-2-3(5)4(6)7/h3,5H,2H2,1H3,(H,6,7)/p-1
2h4hmbenzalpyr	2-Hydroxy-4-hydroxymethylbenzalpyruvate	C11H9O5	-1			C14107
2h4iphex1cbxlcoa	2-Hydroxy-4-isopropenylcyclohexane-1-carboxyl-CoA	C31H46N7O18P3S	-4			C11934
2h5cmmusa	2-Hydroxy-5-carboxymethylmuconate-Semialdehyde	C8H6O6	-2					58030																		InChI=1S/C8H8O6/c9-4-5(3-7(11)12)1-2-6(10)8(13)14/h1-2,4,10H,3H2,(H,11,12)(H,13,14)/p-2/b5-1-,6-2-
2h5mmsaldh	2-Hydroxy-5-methyl-cis,cis-muconic semialdehyde	C7H7O4	-1
2h6oh24dnt	2-Hydroxy-6-oxo-hept-2,4-dienoate	C7H7O4	-1
2hatvacid	2-Hydroxy-Atorvastatin-Acid / Ortho-Hydroxy-Atorvastatin-Acid	C33H34FN2O6	-1	0	0
2hatvacidgluc	2-Hydroxy-Atorvastatin-Acyl-Glucuronide	C39H42FN2O12	-1	0	0
2hatvlac	2-Hydroxy-Atorvastatin-Lactone / Ortho-Hydroxy-Atorvastatin-Lactone	C33H33FN2O5	0	0	0
2hatvlacgluc	2-Hydroxy-Atorvastatin-Lactone-Glucuronide	C39H40FN2O11	-1	0	0
2hb	2-Hydroxybutyric acid	C4H7O3	-1	104.1045	104.0473441	C05984	11266	1148	HMDB00008		2hb	2hb	FDB021867	10792	CPD-3564	2hb	2-Hydroxybutyric acid		cpd03561	MNXM4968		3783	600-15-7	DTXSID8041903	AFENDNXGAFYKQO-UHFFFAOYSA-M	InChI=1S/C4H8O3/c1-2-3(5)4(6)7/h3,5H,2H2,1H3,(H,6,7)/p-1	[H]OC([H])(C([O-])=O)C([H])([H])C([H])([H])[H]
2hbiphe	2-Hydroxybiphenyl	C12H10O	0
2hbnzlfrmt	4-Hydroxybenzoylformate	C8H5O4	-1
2hc	2-Hydroxy carboxylate	C2H2O3R	-1
2hchd	2-Hydroxy-cis-hex-2,4-dienoate	C6H7O3	-1			C11354
2hcomd	2-Hydroxy-3-carboxy-6-oxo-7-methylocta-2,4-dienoate	C10H10O6	-2
2hcych1cbxlcoa	(2-Hydroxycyclohexane-1-carboxyl-CoA	C28H42N7O18P3S	-4			C09812
2hdec9eg3p	2-hexadec-9-enoyl-sn-glycerol 3-phosphate	C19H36O7P1	-1	0	0											2hdec9eg3p			cpd15354	MNXM5464
2hdecg3p	2-hexadecanoyl-sn-glycerol 3-phosphate	C19H38O7P1	-1	0	0											2hdecg3p			cpd15355	MNXM5465						InChI=1S/C37H58N7O17P3S/c1-4-5-6-7-8-9-10-11-12-13-14-15-16-17-28(46)65-21-20-39-27(45)18-19-40-35(49)32(48)37(2,3)23-58-64(55,56)61-63(53,54)57-22-26-31(60-62(50,51)52)30(47)36(59-26)44-25-43-29-33(38)41-24-42-34(29)44/h5-6,8-9,11-12,16-17,24-26,30-32,36,47-48H,4,7,10,13-15,18-23H2,1-3H3,(H,39,45)(H,40,49)(H,53,54)(H,55,56)(H2,38,41,42)(H2,50,51,52)/p-4/b6-5-,9-8-,12-11-,17-16+/t26-,30-,31-,32+,…
2hdhdzn	2-Hydroxydihydrodaidzein	C15H12O5	0
2hdhgstn	2-Hydroxy-2,3-dihydrogenistein	C15H12O6	0
2hdzn	2-Hydroxydaidzein	C15H10O5	0
2hexdtetcoa	2,7,10,13-Hexadecatetraenoyl Coenzyme A	C37H54N7O17P3S	-4	0	0						2hexdtetcoa	2hexdtetcoa													GIKPDPXCUAJUFG-AZKNSBQASA-J	InChI=1S/C37H58N7O17P3S/c1-4-5-6-7-8-9-10-11-12-13-14-15-16-17-28(46)65-21-20-39-27(45)18-19-40-35(49)32(48)37(2,3)23-58-64(55,56)61-63(53,54)57-22-26-31(60-62(50,51)52)30(47)36(59-26)44-25-43-29-33(38)41-24-42-34(29)44/h5-6,8-9,11-12,16-17,24-26,30-32,36,47-48H,4,7,10,13-15,18-23H2,1-3H3,(H,39,45)(H,40,49)(H,53,54)(H,55,56)(H2,38,41,42)(H2,50,51,52)/p-4/b6-5-,9-8-,12-11-,17-16+/t26-,30-,31-,32+,…	[H]O[C@@]([H])(C(=O)N([H])C([H])([H])C([H])([H])C(=O)N([H])C([H])([H])C([H])([H])SC(=O)C(\[H])=C(/[H])C([H])([H])C([H])([H])C([H])([H])C(\[H])=C(\[H])C([H])([H])C(\[H])=C(\[H])C([H])([H])C(\[H])=C(\[H])C([H])([H])C([H])([H])[H])C(C([H])([H])[H])(C([H])([H])[H])C([H])([H])OP([O-])(=O)OP([O-])(=O)OC([H])([H])[C@@]1([H])O[C@@]([H])(N2C([H])=NC3=C2N=C([H])N=C3N([H])[H])[C@]([H])(O[H])[C@]1([H])OP([O-…
2hexdtricoa	2,7,10-Hexadecatrienoyl Coenzyme A	C37H56N7O17P3S	-4	0	0						2hexdtricoa	2hexdtricoa													WJHWJZSGWIEAAU-YLEUZIDYSA-J	InChI=1S/C37H60N7O17P3S/c1-4-5-6-7-8-9-10-11-12-13-14-15-16-17-28(46)65-21-20-39-27(45)18-19-40-35(49)32(48)37(2,3)23-58-64(55,56)61-63(53,54)57-22-26-31(60-62(50,51)52)30(47)36(59-26)44-25-43-29-33(38)41-24-42-34(29)44/h8-9,11-12,16-17,24-26,30-32,36,47-48H,4-7,10,13-15,18-23H2,1-3H3,(H,39,45)(H,40,49)(H,53,54)(H,55,56)(H2,38,41,42)(H2,50,51,52)/p-4/b9-8-,12-11-,17-16+/t26-,30-,31-,32+,36-/m1/s1	[H]O[C@@]([H])(C(=O)N([H])C([H])([H])C([H])([H])C(=O)N([H])C([H])([H])C([H])([H])SC(=O)C(\[H])=C(/[H])C([H])([H])C([H])([H])C([H])([H])C(\[H])=C(\[H])C([H])([H])C(\[H])=C(\[H])C([H])([H])C([H])([H])C([H])([H])C([H])([H])C([H])([H])[H])C(C([H])([H])[H])(C([H])([H])[H])C([H])([H])OP([O-])(=O)OP([O-])(=O)OC([H])([H])[C@@]1([H])O[C@@]([H])(N2C([H])=NC3=C2N=C([H])N=C3N([H])[H])[C@]([H])(O[H])[C@]1([H]…
2hh24dd	2-Hydroxyhepta-2-4-dienedioate	C7H6O5	-2	0	0	C05600	7923	78626								2hh24dd			cpd03326	MNXM146251						InChI=1S/C7H8O5/c8-5(7(11)12)3-1-2-4-6(9)10/h1-3,8H,4H2,(H,9,10)(H,11,12)/p-2/b2-1+,5-3-
2hhmbaldh	2-Hydroxy-4-hydroxymethyl-benzaldehyde	C8H8O3	0
2hibup_R	2-Hydroxy-R-Ibuprofen	C13H17O3	-1	0	0				HMDB0060920
2hibup_S	2-Hydroxy-S-Ibuprofen	C13H17O3	-1	0	0				HMDB0060920
2hibupglu_S	2-hydroxy S-ibuprofen-glucuronide	C19H25O9	-1	0	0																					InChI=1S/C5H10O3/c1-3(2)4(6)5(7)8/h3-4,6H,1-2H3,(H,7,8)/p-1
2hiv	2-Hydroxy-Isovalerate	C5H9O3	-1	0	0							2hiv													NGEWQZIDQIYUNV-UHFFFAOYSA-M	InChI=1S/C5H10O3/c1-3(2)4(6)5(7)8/h3-4,6H,1-2H3,(H,7,8)/p-1	[H]OC([H])(C([O-])=O)C([H])(C([H])([H])[H])C([H])([H])[H]
2hm3amlsucc	2-(Hydroxymethyl)-3-(acetamidomethylene)succinate	C8H9NO6	-2
2hmc	2-Hydroxymuconate	C6H4O5	-2	0	0											2hmc			cpd01644	MNXM6068						InChI=1S/C6H12O3/c1-4(2)3-5(7)6(8)9/h4-5,7H,3H2,1-2H3,(H,8,9)/p-1
2hmnp	2-Hydroxymethylnaphthalene	C11H10O	0
2hmsa	2-Hydroxymuconate semialdehyde	C6H5O4	-1
2hoaphd	2-Hydroxy-6-oxo-(2-aminophenyl)-hexa-2,4-dienoate	C12H10NO4	-1
2hobtc	2-Hydroxy-4-oxobutane-1,2,4-tricarboxylate	C7H5O8	-3
2hohdnt	2-Hydroxy-6-oxo-6-(2-carboxyphenyl)-hexa-2,4-dienoate	C13H8O6	-2
2homd	2-Hydroxy-6-oxo-7-methylocta-2,4-dienoate	C9H11O4	-1
2hood	2-Hydroxy-6-oxo-octa-2,4-dienoate	C8H9O4	-1
2hotnt	2-Hydroxy-6-oxoocta-2,4,7-trienoate	C8H7O4	-1
2hp3m6m14bqn	2-Hexaprenyl-3-methyl-6-methoxy-1,4-benzoquinone	C38H56O3	0
2hp6hphe	2-Hexaprenyl-6-hydroxyphenol	C36H54O2	0
2hp6m14bqn	2-Hexaprenyl-6-methoxy-1,4-benzoquinone	C37H54O3	0
2hp6mphe	2-Hexaprenyl-6-methoxyphenol	C37H56O2	0
2hxic_L	2-Hydroxy-Isocaproate	C6H11O3	-1	0	0											2hxic__L									LVRFTAZAXQPQHI-UHFFFAOYSA-M	InChI=1S/C6H12O3/c1-4(2)3-5(7)6(8)9/h4-5,7H,3H2,1-2H3,(H,8,9)/p-1	[H]OC([H])(C([O-])=O)C([H])([H])C([H])(C([H])([H])[H])C([H])([H])[H]
2hxmp	2__Hydroxymethyl_phenol	C7H8O2	0
2hydog	2-Hydroxy-Glutarate	C5H6O5	-2	0	0				HMDB0059655																HWXBTNAVRSUOJR-UHFFFAOYSA-L	InChI=1S/C5H8O5/c6-3(5(9)10)1-2-4(7)8/h3,6H,1-2H2,(H,7,8)(H,9,10)/p-2	[H]OC([H])(C([O-])=O)C([H])([H])C([H])([H])C([O-])=O
2hydogcoa	2-Hydroxyglutaryl-CoA	C26H38N7O20P3S	-4	0	0	C03058	11966206	28578											cpd01957			63267
2hymeph	2-(Hydroxymethyl)phenol	C7H8O2	0	0	0	C06191			HMDB0059709							2hymeph				MNXM1855
2hyoxplac	Ortho-Hydroxyphenylacetic acid	C8H7O3	-1	152.1473	152.0473441	C05852	11970	28478	HMDB00669		2hyoxplac	2hyoxplac	FDB012331	11476		2hyoxplac			cpd03480	MNXM2160		5639	614-75-5	DTXSID1060633	CCVYRRGZDBSHFU-UHFFFAOYSA-M	InChI=1S/C8H8O3/c9-7-4-2-1-3-6(7)5-8(10)11/h1-4,9H,5H2,(H,10,11)/p-1	[H]OC1=C([H])C([H])=C([H])C([H])=C1C([H])([H])C([O-])=O
2ins	2-Inosose	C6H10O6	0	0	0											2ins			cpd00524	MNXM676
2ippcoa	3-Isopropenylpimelyl-CoA	C31H46N7O19P3S	-4
2ippm	2-Isopropylmaleate	C7H8O4	-2	0	0				HMDB0012241							2ippm			cpd01710	MNXM1706
2kmb	2-Oxo-4-methylthiobutanoic acid	C5H7O3S	-1	148.18	148.0194148	C01180	473	33574	HMDB01553		2kmb	2kmb	FDB011626	460	CPD-479	2kmb			cpd00869	MNXM276	C00007474	6319	583-92-6	DTXSID50207027	SXFSQZDSUWACKX-UHFFFAOYSA-M	InChI=1S/C5H8O3S/c1-9-3-2-4(6)5(7)8/h2-3H2,1H3,(H,7,8)/p-1	[H]C([H])([H])SC([H])([H])C([H])([H])C(=O)C([O-])=O
2m1hbtpp	2-Methyl-1-hydroxybutyl-ThPP	C17H26N4O8P2S	-2	511.447	511.1181326	C15978	23724627		HMDB0012310				FDB028932						cpd14702						CUBSXOWPMAOFDG-MYHCZTBNSA-O	InChI=1S/C5H10O3/c1-3(4(2)6)5(7)8/h3-4,6H,1-2H3,(H,7,8)/p-1
2m1hptpp	2-Methyl-1-hydroxypropyl-TPP	C16H24N4O8P2S	-2	0	0				HMDB06866										cpd14700							InChI=1S/C16H26N4O8P2S/c1-9(2)14(21)16-20(8-12-7-18-11(4)19-15(12)17)10(3)13(31-16)5-6-27-30(25,26)28-29(22,23)24/h7,9,14,21H,5-6,8H2,1-4H3,(H4-,17,18,19,22,23,24,25,26)/p+1
2m3hbu	2-Methyl-3-Hydroxy-Butyrate	C5H9O3	-1	0	0							2m3hbu													VEXDRERIMPLZLU-UHFFFAOYSA-M	InChI=1S/C5H10O3/c1-3(4(2)6)5(7)8/h3-4,6H,1-2H3,(H,7,8)/p-1	[H]OC([H])(C([H])([H])[H])C([H])(C([O-])=O)C([H])([H])[H]
2m3hppa	2-methyl-3-hydroxypropionic acid	X	-1
2m3hvac	2-Methyl-3-Hydroxy-Valerate	C6H11O3	-1	0	0							2m3hvac													NVIHALDXJWGLFD-UHFFFAOYSA-M	InChI=1S/C6H12O3/c1-3-5(7)4(2)6(8)9/h4-5,7H,3H2,1-2H3,(H,8,9)/p-1	[H]OC([H])(C([H])([H])C([H])([H])[H])C([H])(C([O-])=O)C([H])([H])[H]
2m3ovac	2-Methyl-3-Oxo-Valerate	C6H9O3	-1	0	0							2m3ovac													QTLYPQZWYOHATR-UHFFFAOYSA-M	InChI=1S/C6H10O3/c1-3-5(7)4(2)6(8)9/h4H,3H2,1-2H3,(H,8,9)/p-1	[H]C([H])([H])C([H])([H])C(=O)C([H])(C([O-])=O)C([H])([H])[H]
2m3ovcoa	2-Methyl-3-Oxo-Valeryl Coenzyme A	C27H40N7O18P3S	-4	0	0							2m3ovcoa													KQGBVZCGKIYZSZ-UHFFFAOYSA-J	InChI=1S/C27H44N7O18P3S/c1-5-15(35)14(2)26(40)56-9-8-29-17(36)6-7-30-24(39)21(38)27(3,4)11-49-55(46,47)52-54(44,45)48-10-16-20(51-53(41,42)43)19(37)25(50-16)34-13-33-18-22(28)31-12-32-23(18)34/h12-14,16,19-21,25,37-38H,5-11H2,1-4H3,(H,29,36)(H,30,39)(H,44,45)(H,46,47)(H2,28,31,32)(H2,41,42,43)/p-4	[H]OC([H])(C(=O)N([H])C([H])([H])C([H])([H])C(=O)N([H])C([H])([H])C([H])([H])SC(=O)C([H])(C(=O)C([H])([H])C([H])([H])[H])C([H])([H])[H])C(C([H])([H])[H])(C([H])([H])[H])C([H])([H])OP([O-])(=O)OP([O-])(=O)OC([H])([H])C1([H])OC([H])(N2C([H])=NC3=C2N=C([H])N=C3N([H])[H])C([H])(O[H])C1([H])OP([O-])([O-])=O
2m6pqnl	2-Methyl-6-phytylquinol	C27H46O2	0
2maacoa	2-Methylacetoacetyl-CoA	C26H38N7O18P3S	-4	865.634	865.1519878	C03344	53	15476	HMDB01157		2maacoa	2maacoa	FDB022455	52	2-METHYL-ACETO-ACETYL-COA	2maacoa			cpd02124	MNXM524		6040			NHNODHRSCRALBF-NQNBQJKNSA-J	InChI=1S/C26H42N7O18P3S/c1-13(14(2)34)25(39)55-8-7-28-16(35)5-6-29-23(38)20(37)26(3,4)10-48-54(45,46)51-53(43,44)47-9-15-19(50-52(40,41)42)18(36)24(49-15)33-12-32-17-21(27)30-11-31-22(17)33/h11-13,15,18-20,24,36-37H,5-10H2,1-4H3,(H,28,35)(H,29,38)(H,43,44)(H,45,46)(H2,27,30,31)(H2,40,41,42)	[H]O[C@@]([H])(C(=O)N([H])C([H])([H])C([H])([H])C(=O)N([H])C([H])([H])C([H])([H])SC(=O)C([H])(C(=O)C([H])([H])[H])C([H])([H])[H])C(C([H])([H])[H])(C([H])([H])[H])C([H])([H])OP([O-])(=O)OP([O-])(=O)OC([H])([H])[C@@]1([H])O[C@@]([H])(N2C([H])=NC3=C(N=C([H])N=C23)N([H])[H])[C@]([H])(O[H])[C@]1([H])OP([O-])([O-])=O
2mahmp	2-Methyl-4-amino-5-hydroxymethylpyrimidine diphosphate	C6H8N3O7P2	-3	0	0											2mahmp			cpd02894	MNXM1135
2mb_p	2_methylbutanoyl_p	C6H8N3O7P2	0
2mb2coa	Tiglyl-CoA	C26H38N7O17P3S	-4	849.635	849.1570732	C03345	5280564	15478	HMDB02054		2mb2coa	2mb2coa	FDB022819	4444187	TIGLYL-COA	2mb2coa	Tiglyl-CoA		cpd02125	MNXM609		448	6247-62-7		PMWATMXOQQZNBX-SMRBIBNPSA-J	InChI=1S/C26H42N7O17P3S/c1-5-14(2)25(38)54-9-8-28-16(34)6-7-29-23(37)20(36)26(3,4)11-47-53(44,45)50-52(42,43)46-10-15-19(49-51(39,40)41)18(35)24(48-15)33-13-32-17-21(27)30-12-31-22(17)33/h5,12-13,15,18-20,24,35-36H,6-11H2,1-4H3,(H,28,34)(H,29,37)(H,42,43)(H,44,45)(H2,27,30,31)(H2,39,40,41)/p-4/b14-5+/t15-,18-,19-,20+,24-/m0/s1	[H]O[C@@]([H])(C(=O)N([H])C([H])([H])C([H])([H])C(=O)N([H])C([H])([H])C([H])([H])SC(=O)C(=C(/[H])C([H])([H])[H])\C([H])([H])[H])C(C([H])([H])[H])(C([H])([H])[H])C([H])([H])OP([O-])(=O)OP([O-])(=O)OC([H])([H])[C@@]1([H])O[C@@]([H])(N2C([H])=NC3=C(N=C([H])N=C23)N([H])[H])[C@]([H])(O[H])[C@]1([H])OP([O-])([O-])=O
2mba	2_methyl_butanoic_acid	X	0
2mbal	2_Methylbutanal	X	0
2mbald	2-methylbutyraldehyde	C5H10O	0
2mbaldh	2-Methylbenzaldehyde	C8H8O	0
2mbcoa	2-Methylbutyryl-CoA	C26H40N7O17P3S	-4	851.651	851.1727232	C01033	439371	15477	HMDB01041		2mbcoa	2mbcoa	FDB022387	388491	2-METHYL-BUTYRYL-COA	2mbcoa			cpd00760	MNXM569		5960			LYNVNYDEQMMNMZ-XGXNYEOVSA-J	InChI=1S/C26H44N7O17P3S/c1-5-14(2)25(38)54-9-8-28-16(34)6-7-29-23(37)20(36)26(3,4)11-47-53(44,45)50-52(42,43)46-10-15-19(49-51(39,40)41)18(35)24(48-15)33-13-32-17-21(27)30-12-31-22(17)33/h12-15,18-20,24,35-36H,5-11H2,1-4H3,(H,28,34)(H,29,37)(H,42,43)(H,44,45)(H2,27,30,31)(H2,39,40,41)/t14-,15+,18+,19+,20-,24+/m0/s1	[H]O[C@@]([H])(C(=O)N([H])C([H])([H])C([H])([H])C(=O)N([H])C([H])([H])C([H])([H])SC(=O)C([H])(C([H])([H])[H])C([H])([H])C([H])([H])[H])C(C([H])([H])[H])(C([H])([H])[H])C([H])([H])OP([O-])(=O)OP([O-])(=O)OC([H])([H])[C@@]1([H])O[C@@]([H])(N2C([H])=NC3=C(N=C([H])N=C23)N([H])[H])[C@]([H])(O[H])[C@]1([H])OP([O-])([O-])=O
2mbnzt	2-Methylbenzoic acid	C8H7O2	-1
2mboh	2-Methylbenzyl alcohol	C8H10O	0
2mbol	2_methylbutanol	X	0
2mbut	Ethylmethylacetic acid	C5H9O2	-1	102.1317	102.0680796	C18319	8314	37070	HMDB02176				FDB008135	8012	BENZYL-2R3S-2-METHYL-3-HYDROXYBUTANOA						C00029461	6528	116-53-0	DTXSID5021621	WLAMNBDJUVNPJU-UHFFFAOYSA-N	InChI=1S/C7H10O7/c1-3(5(10)11)7(14,6(12)13)2-4(8)9/h3,14H,2H2,1H3,(H,8,9)(H,10,11)(H,12,13)/p-3
2mbutACP	2-methylbutanoyl-ACP,2-methylbutyryl-ACP	C16H29N2O8PRS	-1	0	0														cpd11495
2mcacn	(Z)-But-2-Ene-1,2,3-Tricarboxylate	C7H5O6	-3	0	0	C04225	3080625	16717	HMDB06357							2mcacn			cpd02597	MNXM1792					NUZLRKBHOBPTQV-ARJAWSKDSA-K	InChI=1S/C7H8O6/c1-3(6(10)11)4(7(12)13)2-5(8)9/h2H2,1H3,(H,8,9)(H,10,11)(H,12,13)/p-3/b4-3-	[H]C([H])([H])C(\C([O-])=O)=C(\C([O-])=O)C([H])([H])C([O-])=O
2mchln	2-Methylcholine	C6H16NO	1
2mcit	2-Methylcitric acid	C7H7O7	-3	206.1501	206.0426527		515	30835	HMDB00379		2mcit	2mcit	FDB021997	500		2mcit			cpd01501	MNXM90279		5368	6061-96-7		YNOXCRMFGMSKIJ-UHFFFAOYSA-K	InChI=1S/C7H10O7/c1-3(5(10)11)7(14,6(12)13)2-4(8)9/h3,14H,2H2,1H3,(H,8,9)(H,10,11)(H,12,13)/p-3	[H]OC(C([O-])=O)(C([H])([H])C([O-])=O)C([H])(C([O-])=O)C([H])([H])[H]
2me4p	2-C-methyl-D-erythritol 4-phosphate	C5H11O7P	-2	0	0											2me4p			cpd08286	MNXM1626
2mecdp	2-C-methyl-D-erythritol 2,4-cyclodiphosphate	C5H10O9P2	-2	0	0											2mecdp			cpd08301	MNXM1168
2mhphdbnt	4-(2-Amino-5-hydroxyphenyl)-2,4-dioxobutanoate	C10H8NO5	-1
2miphd	cis-2-Methyl-5-isopropylhexa-2,5-dienal	C10H16O	0
2miphdnt	cis-2-Methyl-5-isopropylhexa-2,5-dienoic acid	C10H15O2	-1
2mmal	(R)-2-Methylmalate	C5H6O5	-2	0	0
2mmale	2-Methylmaleate	C5H4O4	-2	0	0				HMDB00634																	InChI=1S/C4H6O3/c1-3(2-5)4(6)7/h2-3H,1H3,(H,6,7)/p-1
2mnptl	2-Methylnaphthalene	C11H10	0	0	0														cpd09801
2mop	2-Methyl-3-oxopropanoic acid	C4H5O3	-1	102.0886	102.0316941	C00349	296	16256	HMDB01172		2mop	2mop	FDB022464	290	CH3-MALONATE-S-ALD	2mop	2-Methyl-3-oxopropanoic_acid		cpd00287	MNXM305		6053			VOKUMXABRRXHAR-UHFFFAOYSA-M	InChI=1S/C4H6O3/c1-3(2-5)4(6)7/h2-3H,1H3,(H,6,7)/p-1	[H]C(=O)C([H])(C([O-])=O)C([H])([H])[H]
2mp2coa	Methacrylyl-CoA	C25H36N7O17P3S	-4	835.608	835.1414231	C03460	440021	27754	HMDB01011		2mp2coa	2mp2coa	FDB022369	389035	METHACRYLYL-COA	2mp2coa			cpd02187	MNXM947		5941	6008-91-9		NPALUEYCDZWBOV-NDZSKPAWSA-J	InChI=1S/C25H40N7O17P3S/c1-13(2)24(37)53-8-7-27-15(33)5-6-28-22(36)19(35)25(3,4)10-46-52(43,44)49-51(41,42)45-9-14-18(48-50(38,39)40)17(34)23(47-14)32-12-31-16-20(26)29-11-30-21(16)32/h11-12,14,17-19,23,34-35H,1,5-10H2,2-4H3,(H,27,33)(H,28,36)(H,41,42)(H,43,44)(H2,26,29,30)(H2,38,39,40)/p-4/t14-,17-,18-,19+,23-/m1/s1	[H]O[C@@]([H])(C(=O)N([H])C([H])([H])C([H])([H])C(=O)N([H])C([H])([H])C([H])([H])SC(=O)C(=C([H])[H])C([H])([H])[H])C(C([H])([H])[H])(C([H])([H])[H])C([H])([H])OP([O-])(=O)OP([O-])(=O)OC([H])([H])[C@@]1([H])O[C@@]([H])(N2C([H])=NC3=C(N=C([H])N=C23)N([H])[H])[C@]([H])(O[H])[C@]1([H])OP([O-])([O-])=O
2mpa	2_methylpropanoic_acid	X	0
2mpal	2_methylpropanal	X	0
2mpdhl	S-(2-Methylpropionyl)-dihydrolipoamide-E	C12H23NO2S2	0	277.447	277.1170204	C04424	11953835	17577	HMDB06868		2mpdhl	2mpdhl	FDB024124	10128135		2mpdhl			cpd02700	MNXM7749					UEFURMXXHJCLJP-UHFFFAOYSA-N	InChI=1S/C12H23NO2S2/c1-9(2)12(15)17-8-7-10(16)5-3-4-6-11(13)14/h9-10,16H,3-8H2,1-2H3,(H2,13,14)	[H]SC([H])(C([H])([H])C([H])([H])SC(=O)C([H])(C([H])([H])[H])C([H])([H])[H])C([H])([H])C([H])([H])C([H])([H])C([H])([H])C(=O)N([H])[H]
2mpol	2_methylpropanol	X	0
2mpropACP	2-methylpropionyl-ACP,isobutyryl-ACP	C15H27N2O8PRS	-1	0	0														cpd11545							InChI=1S/C39H62N7O17P3S/c1-4-5-6-7-8-9-10-11-12-13-14-15-16-17-18-19-30(48)67-23-22-41-29(47)20-21-42-37(51)34(50)39(2,3)25-60-66(57,58)63-65(55,56)59-24-28-33(62-64(52,53)54)32(49)38(61-28)46-27-45-31-35(40)43-26-44-36(31)46/h8-9,11-12,14-15,18-19,26-28,32-34,38,49-50H,4-7,10,13,16-17,20-25H2,1-3H3,(H,41,47)(H,42,51)(H,55,56)(H,57,58)(H2,40,43,44)(H2,52,53,54)/p-4/b9-8-,12-11-,15-14-,19-18?/t28-…
2mproph	2-Methylpropanoyl phosphate	C4H8O5P	-1
2naldh	2-Naphthaldehyde	C11H8O	0
2npthcoa	2-Naphthoyl-CoA	C32H39N7O17P3S	-3
2o3mpt	R__2_Oxo_3_methylpentanoate	C6H9O3	0
2o7mthnt	2-Oxo-7-methylthioheptanoic acid	C8H14O3S	0
2oaldh	2-Oxoaldehyde	C2HO2R	0
2obut	2-Ketobutyric acid	C4H5O3	-1	102.0886	102.0316941	C00109	58	30831	HMDB00005		2obut	2obut	FDB003359	57	2-OXOBUTANOATE	2obut	Alpha-ketobutyric_acid	DB04553	cpd00094	MNXM159	C00019675		600-18-0	DTXSID9060524	TYEYBOSBBBHJIV-UHFFFAOYSA-M	InChI=1S/C4H6O3/c1-2-3(5)4(6)7/h2H2,1H3,(H,6,7)/p-1	[H]C([H])([H])C([H])([H])C(=O)C([O-])=O
2oc	2-Oxocarboxylate	C2O3R	-1
2octdectecoa	2,6,9,12-Octadecatetraenoyl Coenzyme A	C39H58N7O17P3S	-4	0	0						2octdectecoa	2octdectecoa													ARCCYNRJAHXWRR-BLHYBTKNSA-J	InChI=1S/C39H62N7O17P3S/c1-4-5-6-7-8-9-10-11-12-13-14-15-16-17-18-19-30(48)67-23-22-41-29(47)20-21-42-37(51)34(50)39(2,3)25-60-66(57,58)63-65(55,56)59-24-28-33(62-64(52,53)54)32(49)38(61-28)46-27-45-31-35(40)43-26-44-36(31)46/h8-9,11-12,14-15,18-19,26-28,32-34,38,49-50H,4-7,10,13,16-17,20-25H2,1-3H3,(H,41,47)(H,42,51)(H,55,56)(H,57,58)(H2,40,43,44)(H2,52,53,54)/p-4/b9-8-,12-11-,15-14-,19-18?/t28-…	[H]O[C@@]([H])(C(=O)N([H])C([H])([H])C([H])([H])C(=O)N([H])C([H])([H])C([H])([H])SC(=O)C(\[H])=C(/[H])C([H])([H])C([H])([H])C(\[H])=C(\[H])C([H])([H])C(\[H])=C(\[H])C([H])([H])C(\[H])=C(\[H])C([H])([H])C([H])([H])C([H])([H])C([H])([H])C([H])([H])[H])C(C([H])([H])[H])(C([H])([H])[H])C([H])([H])OP([O-])(=O)OP([O-])(=O)OC([H])([H])[C@@]1([H])O[C@@]([H])(N2C([H])=NC3=C2N=C([H])N=C3N([H])[H])[C@]([H])…
2octpencoa	2,6,9,12,15-Octadecapentenoyl Coenzyme A	C39H56N7O17P3S	-4	0	0							2octpencoa													PDRIJPFVKOBYQM-OXYAKQEASA-J	InChI=1S/C39H60N7O17P3S/c1-4-5-6-7-8-9-10-11-12-13-14-15-16-17-18-19-30(48)67-23-22-41-29(47)20-21-42-37(51)34(50)39(2,3)25-60-66(57,58)63-65(55,56)59-24-28-33(62-64(52,53)54)32(49)38(61-28)46-27-45-31-35(40)43-26-44-36(31)46/h5-6,8-9,11-12,14-15,18-19,26-28,32-34,38,49-50H,4,7,10,13,16-17,20-25H2,1-3H3,(H,41,47)(H,42,51)(H,55,56)(H,57,58)(H2,40,43,44)(H2,52,53,54)/p-4/b6-5+,9-8+,12-11+,15-14+,19…	[H]O[C@@]([H])(C(=O)N([H])C([H])([H])C([H])([H])C(=O)N([H])C([H])([H])C([H])([H])SC(=O)C(\[H])=C(/[H])C([H])([H])C([H])([H])C(\[H])=C(/[H])C([H])([H])C(\[H])=C(/[H])C([H])([H])C(\[H])=C(/[H])C([H])([H])C(\[H])=C(/[H])C([H])([H])C([H])([H])[H])C(C([H])([H])[H])(C([H])([H])[H])C([H])([H])OP([O-])(=O)OP([O-])(=O)OC([H])([H])[C@@]1([H])O[C@@]([H])(N2C([H])=NC3=C(N=C([H])N=C23)N([H])[H])[C@]([H])(O[H]…
2odec11eg3p	2-octadec-11-enoyl-sn-glycerol 3-phosphate	C21H40O7P1	-1	0	0											2odec11eg3p			cpd15357	MNXM5480
2odecg3p	2-octadecanoyl-sn-glycerol 3-phosphate	C21H42O7P1	-1	0	0											2odecg3p			cpd15358	MNXM5481						InChI=1S/C7H8O5/c8-5(7(11)12)3-1-2-4-6(9)10/h1,3H,2,4H2,(H,9,10)(H,11,12)/b3-1-
2oh	Secondary alcohol	CH2OR2	0
2oh_cbz	2-Hydroxycarbamazepine	C15H12N2O2	0			C16601	129274
2oh_cbz_glc	2-Hydroxy Carbamazepine Glucuronide	C21H19N2O8	-1				71748920
2oh_mtz	2-Hydroxymetronidazole	C6H9N3O4	0
2oh_mtz_glc	2-Hydroxymetronidazole Glucuronide	C12H16N3O10	-1
2oh3d	2-Oxohept-3-ene-1,7-dioate	C7H6O5	-2
2ohed	2-Oxohept-3-ene-1,7-dioate	C7H6O5	-2	0	0	C03063	5963	1254								2ohed			cpd01960	MNXM90958		63518				InChI=1S/C7H8O5/c8-5(7(11)12)3-1-2-4-6(9)10/h1,3H,2,4H2,(H,9,10)(H,11,12)/b3-1-
2ohph	2-Octaprenyl-6-hydroxyphenol	C46H70O2	0	0	0											2ohph			cpd03445	MNXM1635
2ombz	2-Octaprenyl-6-methoxy-1,4-benzoquinone	C47H70O3	0	0	0											2ombz			cpd03447	MNXM1903
2ombzl	2-Octaprenyl-6-methoxy-1,4-benzoquinol	C47H72O3	0	0	0											2ombzl			cpd15359	MNXM162799
2omfuc	2-o-methylfucose (rare sugar in rhamnogalacturonan II)	C7H14O5	0	0	0		444792
2omhmbl	2-Octaprenyl-3-methyl-5-hydroxy-6-methoxy-1,4-benzoquinol	C48H74O4	0	0	0											2omhmbl			cpd15360	MNXM2187
2ommb	2-Octaprenyl-3-methyl-6-methoxy-1,4-benzoquinone	C48H72O3	0	0	0											2ommb			cpd03448	MNXM90440
2ommbl	2-Octaprenyl-3-methyl-6-methoxy- 1,4-benzoquinol	C48H74O3	0	0	0											2ommbl			cpd15361	MNXM35383
2omph	2-Octaprenyl-6-methoxyphenol	C47H72O2	0	0	0											2omph			cpd03446	MNXM1707
2omthpnt	2-Oxo-5-methylthiopentanoic acid	C6H10O3S	0
2omxyl	2-O-methylxylose (rare sugar in rhamnogalacturonan II)	C6H12O5	0	0	0	560157
2oph	2-Octaprenylphenol	C46H70O	0	0	0											2oph			cpd03444	MNXM1886
2oscnmt	2-Oxosuccinamate	C4H4NO4	-1
2oxht4en	2-Oxohex-trans-4-enoate	C6H7O3	-1			C06761
2oxoadp	Oxoadipic acid	C6H6O5	-2	160.1247	160.0371734	C00322	71	15753	HMDB00225		2oxoadp	2oxoadp	FDB003362	70	2K-ADIPATE	2oxoadp	Alpha-Ketoadipic_acid		cpd00269	MNXM263	C00000770	5234	3184-35-8	DTXSID20185702	FGSBNBBHOZHUBO-UHFFFAOYSA-L	InChI=1S/C6H8O5/c7-4(6(10)11)2-1-3-5(8)9/h1-3H2,(H,8,9)(H,10,11)/p-2	[H]C([H])(C([O-])=O)C([H])([H])C([H])([H])C(=O)C([O-])=O
2p46dcxlt	2-Pyrone-4,6-dicarboxylate	C7H2O6	-2
2p4c2me	2-phospho-4-(cytidine 5-diphospho)-2-C-methyl-D-erythritol	C14H22N3O17P3	-4	0	0											2p4c2me			cpd08288	MNXM1641
2pcphlrgcxl	2-Protocatechoylphloroglucinolcarboxylate	C14H9O8	-1
2pentcoa	2-pentenoyl-CoA	C26H38N7O17P3S	0	0	0
2pg	2-Phospho-D-glyceric acid	C3H4O7P	-3	186.0572	185.9929391	C00631	439278	17835	HMDB03391		2pg	2pg	FDB001407	388411	2-PG	2pg			cpd00482	MNXM275	C00000123	6915			GXIURPTVHJPJLF-UWTATZPHSA-K	InChI=1S/C3H7O7P/c4-1-2(3(5)6)10-11(7,8)9/h2,4H,1H2,(H,5,6)(H2,7,8,9)/p-3/t2-/m1/s1	[H]OC([H])([H])[C@@]([H])(OP([O-])([O-])=O)C([O-])=O
2pglyc	Phosphoglycolic acid	C2H2O6P	-3	156.0313	155.9823744	C00988	529	17150	HMDB00816		2pglyc		FDB022263	514	CPD-67	2pglyc			cpd00727	MNXM2074		5780	13147-57-4	DTXSID60157064	ASCFNMCAHFUBCO-UHFFFAOYSA-K	InChI=1S/C2H5O6P/c3-2(4)1-8-9(5,6)7/h1H2,(H,3,4)(H2,5,6,7)/p-3	[H]C([H])(OP([O-])([O-])=O)C([O-])=O
2phpdmcmt	2-Phenyl-1,3-propanediol monocarbamate	C10H13NO3	0
2pntn	2-Pentanone	C5H10O	0
2ppoh	Isopropanol	C3H8O	0			C01845
2ppp	2-Polyprenylphenol	C16H22O	0
2qlnl	2-Quinolinol	C9H7NO	0
2s5epchc	2-Succinyl-5-enolpyruvyl-6-hydroxy-3-cyclohexene-1-carboxylate	C14H13O9	-3	0	0	C16519													cpd16335
2shchc	2-Succinyl-6-hydroxy-2,4-cyclohexadiene-1-carboxylate	C11H10O6	-2	0	0											2shchc			cpd03451	MNXM162721
2tddacp	trans_Dodec_2_enoyl_acyl_carrier_protein	C12H20OX	0
2tdeacp	trans_Dec_2_enoyl_acyl_carrier_protein	C10H16OX	0
2tdec7eg3p	2-tetradec-7-enoyl-sn-glycerol 3-phosphate	C17H32O7P1	-1	0	0											2tdec7eg3p			cpd15362	MNXM5490
2tdecg3p	2-tetradecanoyl-sn-glycerol 3-phosphate	C17H34O7P1	-1	0	0											2tdecg3p			cpd15363	MNXM5491
2thdeacp	trans_Hexadec_2_enoyl_acyl_carrier_protein	C16H28OX	0
2theacp	trans_Hex_2_enoyl_acp	C6H8OX	0
2tocdacp	trans_Octadec_2_enoyl_acyl_carrier_protein	C18H32OX	0
2toceacp	trans_Oct_2_enoyl_acp	C8H12OX	0
2tpr3dpcoa	2-(5-triphosphoribosyl)-3-dephospho-CoA	C26H40N7O26P5S	-6
2ttdeacp	trans_Tetradec_2_enoyl_acyl_carrier_protein	C14H24OX	0
2xchccoa	2-Oxocyclohexane-1-carbonyl-CoA	C28H41N7O18P3S	-3
31dmt	31-DMT or M-II, 31-O-Desmethyl Tacrolimus	C43H67NO12	0	0	0
325dgh	3-deoxy-D-glycero-2,5-hexodiulosonate	C6H8O6	0
32ddog	3-dehydro-2-deoxy-D-gluconate	X	0
334dhpyrylala	3-(3,4-Dihydroxypyridin-1-yl)-L-alanine	C8H9N2O4	-1
33hmeoxobut	2-Oxo-3-hydroxyisovalerate	C5H7O4	-1	0	0														cpd02569
34dchlanln	3,4-Dichloroaniline	C6H5NCl2	0
34dchlphem	N-(3,4-Dichlorophenyl)-malonamate	C9H6NO3Cl2	-1
34dh2hprl2c	3,4-Dihydro-2H-Pyrrole-2-carboxylate	C5H6NO2	-1
34dhahrdvn	3,4-Dihydroanhydrorhodovibrin	C41H60O	0
34dhb	Protocatechuate	C7H5O4	-1	0	0				HMDB01856										cpd00197							InChI=1S/C9H8O4/c10-7-3-1-6(5-8(7)11)2-4-9(12)13/h1-5,10-11H,(H,12,13)/p-1/b4-2+
34dhcinm	3,4-Dihydroxy-trans-cinnamate	C9H7O4	-1	180.1574	180.0422587	C01197	689043	16433	HMDB03501				FDB002559	600426	CPD-676	34dhcinm	Caffeic_acid	DB01880		MNXM890	C00000615		501-16-6		QAIPRVGONGVQAS-DUXPYHPUSA-M	InChI=1S/C9H8O4/c10-7-3-1-6(5-8(7)11)2-4-9(12)13/h1-5,10-11H,(H,12,13)/p-1/b4-2+	[H]OC1=C(O[H])C([H])=C(\C([H])=C(/[H])C([O-])=O)C([H])=C1[H]
34dhmald	3,4-Dihydroxymandelaldehyde	C8H8O4	0	168.1467	168.0422587	C05577	151725	27852	HMDB06242		34dhmald	34dhmald	FDB023855	133725		34dhmald			cpd03307	MNXM1633			13023-73-9		YUGMCLJIWGEKCK-UHFFFAOYSA-N	InChI=1S/C8H8O4/c9-4-8(12)5-1-2-6(10)7(11)3-5/h1-4,8,10-12H	[H]OC1=C(O[H])C([H])=C(C([H])=C1[H])C([H])(O[H])C([H])=O
34dhoxmand	3,4-Dihydroxymandelic acid	C8H7O5	-1	184.1461	184.0371734	C05580	85782	27637	HMDB01866		34dhoxmand	34dhoxmand	FDB022719	77371		34dhoxmand				MNXM90911		696	775-01-9		RGHMISIYKIHAJW-UHFFFAOYSA-M	InChI=1S/C8H8O5/c9-5-2-1-4(3-6(5)10)7(11)8(12)13/h1-3,7,9-11H,(H,12,13)/p-1	[H]OC1=C(O[H])C([H])=C(C([H])=C1[H])C([H])(O[H])C([O-])=O
34dhoxpeg	3,4-Dihydroxyphenylglycol	C8H10O4	0	170.1626	170.0579088	C05576	91528	1387	HMDB00318		34dhoxpeg	34dhoxpeg	FDB020084	82648		34dhoxpeg	DHPG		cpd03306	MNXM2931		5307	28822-73-3		MTVWFVDWRVYDOR-UHFFFAOYSA-N	InChI=1S/C8H10O4/c9-4-8(12)5-1-2-6(10)7(11)3-5/h1-3,8-12H,4H2	[H]OC1=C(O[H])C([H])=C(C([H])=C1[H])C([H])(O[H])C([H])([H])O[H]
34dhpac	3,4-Dihydroxyphenylacetaldehyde	C8H8O3	0	152.1473	152.0473441	C04043	119219	27978	HMDB03791		34dhpac	34dhpac	FDB023227	106504		34dhpac	DOPAL		cpd02500	MNXM1401			5707-55-1	DTXSID10205680	IADQVXRMSNIUEL-UHFFFAOYSA-N	InChI=1S/C8H8O3/c9-4-3-6-1-2-7(10)8(11)5-6/h1-2,4-5,10-11H,3H2	[H]OC1=C([H])C([H])=C(C([H])=C1O[H])C([H])([H])C([H])=O
34dhpacet	3-4-Dihydroxyphenylacetate	C8H7O4	0
34dhpe	Hydroxytyrosol	C8H10O3	0	154.1632	154.0629942		82755	68889	HMDB05784			34dhpe	FDB008754	74680	CPD-15887		Hydroxytyrosol				C00032635		10597-60-1	DTXSID70147451	JUUBCHWRXWPFFH-UHFFFAOYSA-N	InChI=1S/C8H10O3/c9-4-3-6-1-2-7(10)8(11)5-6/h1-2,5,9-11H,3-4H2	[H]OC1=C(O[H])C([H])=C(C([H])=C1[H])C([H])([H])C([H])([H])O[H]
34dhpha	3,4-Dihydroxybenzeneacetic acid	C8H7O4	-1	168.1467	168.0422587	C01161	547	41941	HMDB01336	DOPAC	34dhpha	34dhpha	FDB000316	532	CPD-782	34dhpha	DOPAC	DB01702	cpd00854	MNXM645	C00040996	6170	102-32-9	DTXSID9074430	CFFZDZCDUFSOFZ-UHFFFAOYSA-M	InChI=1S/C8H8O4/c9-6-2-1-5(3-7(6)10)4-8(11)12/h1-3,9-10H,4H2,(H,11,12)/p-1	[H]OC1=C([H])C([H])=C(C([H])=C1O[H])C([H])([H])C([O-])=O
34dhphe	L-Dopa	C9H11NO4	0	197.1879	197.0688078	C00355	6047	15765	HMDB00181	L-dopa	34dhphe	34dhphe	FDB000567	5824	L-DOPA	34dhphe	L-Dopa	DB01235	cpd00291	MNXM162631	C00001357	42	59-92-7	DTXSID9023209	WTDRDQBEARUVNC-LURJTMIESA-N	InChI=1S/C9H11NO4/c10-6(9(13)14)3-5-1-2-7(11)8(12)4-5/h1-2,4,6,11-12H,3,10H2,(H,13,14)/t6-/m0/s1	[H]OC1=C([H])C([H])=C(C([H])=C1O[H])C([H])([H])[C@@]([H])(C([O-])=O)[N+]([H])([H])[H]
34dhpyr	3,4-Dihydroxypyridine	C5H5NO2	0
34dhrdpn	3,4-Dehydrorhodopin	C40H56O	0
34dhrdvn	3,4-Dihydrorhodovibrin	C41H62O2	0
34dhstyrn	3,4-Dihydroxystyrene	C8H8O2	0
34dhtm3c	3,4-Dehydrothiomorpholine-3-carboxylate	C5H6NO2S	-1
34hpl	Hydroxyphenyllactic acid	C9H9O4	-1	182.1733	182.0579088	C03672	9378	17385	HMDB00755		34hpl	34hpl	FDB019021	9010	4-HYDROXYPHENYLLACTATE	34hpl			cpd02305	MNXM114141	C00050491	5723	306-23-0		JVGVDSSUAVXRDY-UHFFFAOYSA-M	InChI=1S/C9H10O4/c10-7-3-1-6(2-4-7)5-8(11)9(12)13/h1-4,8,10-11H,5H2,(H,12,13)/p-1	[H]OC1=C([H])C([H])=C(C([H])=C1[H])C([H])([H])C([H])(O[H])C([O-])=O
34hplac	R__3__4_Hydroxyphenyl_lactate	X	0
34hpp	4-Hydroxyphenylpyruvic acid	C9H7O4	-1	180.1574	180.0422587	C01179	979	15999	HMDB00707		34hpp	34hpp	FDB022193	954	P-HYDROXY-PHENYLPYRUVATE	34hpp	Hydroxyphenylpyruvic acid	DB07718	cpd00868	MNXM153		5675	156-39-8	DTXSID80166017	KKADPXVIOXHVKN-UHFFFAOYSA-M	InChI=1S/C9H8O4/c10-7-3-1-6(2-4-7)5-8(11)9(12)13/h1-4,10H,5H2,(H,12,13)/p-1	[H]OC1=C([H])C([H])=C(C([H])=C1[H])C([H])([H])C(=O)C([O-])=O
35ccmp	3,5-Cyclic CMP (iMM904)	C9H11N3O7P	-1			C00941
35cdamp	3__5__Cyclic_dAMP	X	0
35cgmp	Cyclic GMP	C10H11N5O7P	-1	345.2053	345.0474343	C00942	24316	16356	HMDB01314		35cgmp	35cgmp	FDB022549	22734	CGMP	35cgmp	Cyclic GMP		cpd00697	MNXM665	C00019673	6152	7665-99-8	DTXSID8040646	ZOOGRGPOEVQQDX-UUOKFMHZSA-M	InChI=1S/C10H12N5O7P/c11-10-13-7-4(8(17)14-10)12-2-15(7)9-5(16)6-3(21-9)1-20-23(18,19)22-6/h2-3,5-6,9,16H,1H2,(H,18,19)(H3,11,13,14,17)/p-1/t3-,5-,6-,9-/m1/s1	[H]O[C@@]1([H])[C@@]([H])(O[C@]2([H])C([H])([H])OP([O-])(=O)O[C@@]12[H])N1C([H])=NC2=C1N=C(N([H])[H])N([H])C2=O
35cimp	3__5__Cyclic_IMP	X	0
35cntd	3,5-Cyclic nucleotide	C5H7O6PR	-1
35dacap	(3S,5S)-3,5-Diaminocaproate	C6H15N2O2	1	0	0				HMDB0012115										cpd00874
35dchlctcl	3,5-Dichlorocatechol	C6H4O2Cl2	0
35dhpaccoa	3,5-Dihydroxyphenylacetyl-CoA	C29H39N7O19P3S	-3
35dhpgoxlt	3,5-Dihydroxyphenylglyoxylate	C8H5O5	-1
35dhpvs	3'-Alpha-5'-Beta-Dihydroxy-Pravastatin / 3'-Alpha-5'-Beta-6'-Beta-Trihydroxy Pravastatin	C23H34NaO9	-1	0	0
35diotyr	3,5-Diiodo-L-tyrosine	C9H9I2NO3	0	432.9816	432.86718	C01060	9305	15768	HMDB03474		35diotyr	35diotyr	FDB023181	8946	DIIODO-L-TYROSINE	35diotyr				MNXM163675		6940	300-39-0	DTXSID0048680	NYPYHUZRZVSYKL-ZETCQYMHSA-N	InChI=1S/C9H9I2NO3/c10-5-1-4(2-6(11)8(5)13)3-7(12)9(14)15/h1-2,7,13H,3,12H2,(H,14,15)/t7-/m0/s1	[H]OC1=C(I)C([H])=C(C([H])=C1I)C([H])([H])[C@@]([H])(C([O-])=O)[N+]([H])([H])[H]
35dsmv	3',5'-Dihydrodiol-Simvastatin (Lactone Form)	C25H40O7	0	0	0
36dahx	(3S)-3,6-Diaminohexanoate	C6H15N2O2	1	146.1876	146.1055277	C01142	439417	15613	HMDB0012114				FDB028778	388530	CPD-9366	36dahx			cpd00840	MNXM1865			4299-56-3		QKEWQOJCHPFEAF-YFKPBYRVSA-N	InChI=1S/C3H8NO5P/c4-1-3(5)2-9-10(6,7)8/h1-2,4H2,(H2,6,7,8)
37dmurt	3,7-Dimethyluric acid	C7H8N4O3	0
37dmxthn	3,7-Dimethylxanthine	C7H8N4O2	0
3a2opp	3-Amino-2-oxopropyl phosphate	C3H7NO5P	-1	0	0			1449											cpd08449							InChI=1S/C3H8NO5P/c4-1-3(5)2-9-10(6,7)8/h1-2,4H2,(H2,6,7,8)
3abutcoa	L-3-Aminobutyryl-CoA	C25H39N8O17P3S	-4	852.639	852.1679722	C05231	440564	15512	HMDB0012248				FDB028890	389464	CPD-672				cpd03104						CCSDHAPTHIKZLY-LRJFFYKASA-N	InChI=1S/C11H21NO5/c1-8(13)5-11(16)17-9(6-10(14)15)7-12(2,3)4/h8-9,13H,5-7H2,1-4H3
3adp2pg	3-(ADP)-2-phosphoglycerate	C13H16N5O16P3	-4
3adpg	3-(ADP)-glycerate	C13H16N5O13P2	-3
3aib	(S)-b-aminoisobutyric acid	C4H9NO2	0	103.1198	103.0633285	C03284	439434	33094	HMDB02166		3aib	3aib	FDB022878	388543		3aib			cpd03063	MNXM786		6520	4249-19-8		QCHPKSFMDHPSNR-VKHMYHEASA-N	InChI=1S/C4H9NO2/c1-3(2-5)4(6)7/h3H,2,5H2,1H3,(H,6,7)/t3-/m0/s1	[H]C([H])([H])[C@]([H])(C([O-])=O)C([H])([H])[N+]([H])([H])[H]
3aib_D	(R)-b-aminoisobutyric acid	C4H9NO2	0	103.1198	103.0633285	C01205	5459822	16320	HMDB02299		3aib_D	3aib_D	FDB022955	4573585		3aib__D				MNXM162802		6599	2140-95-6	DTXSID70420079	QCHPKSFMDHPSNR-GSVOUGTGSA-N	InChI=1S/C4H9NO2/c1-3(2-5)4(6)7/h3H,2,5H2,1H3,(H,6,7)/t3-/m1/s1	[H]C([H])([H])[C@@]([H])(C([O-])=O)C([H])([H])[N+]([H])([H])[H]
3aib_L	L-3-Amino-isobutyrate	C4H9NO2	0
3amp	3-Adenosine Monophosphate	C10H12N5O7P	-2	0	0	C01367		28931	HMDB03540							3amp			cpd00988	MNXM1985					LNQVTSROQXJCDD-KQYNXXCUSA-L	InChI=1S/C10H14N5O7P/c11-8-5-9(13-2-12-8)15(3-14-5)10-6(17)7(4(1-16)21-10)22-23(18,19)20/h2-4,6-7,10,16-17H,1H2,(H2,11,12,13)(H2,18,19,20)/p-2/t4-,6-,7-,10-/m1/s1	[H]OC([H])([H])[C@@]1([H])O[C@@]([H])(N2C([H])=NC3=C(N=C([H])N=C23)N([H])[H])[C@]([H])(O[H])[C@]1([H])OP([O-])([O-])=O
3ap12dn	3-Aminopropane-1,2-diol	C3H10NO2	1
3apntrl	3-Aminopropiononitrile	C3H7N2	1
3atrpn	3-Acetyltropine	C10H17NO2	0
3bcrn	3-Hydroxy Butyryl Carnitine	C11H21NO5	0	0	0		90659885	84842	HMDB0062735		3bcrn	3bcrn				3bcrn				MNXM163668					UEFRDQSMQXDWTO-UHFFFAOYSA-N	InChI=1S/C11H21NO5/c1-8(13)5-11(16)17-9(6-10(14)15)7-12(2,3)4/h8-9,13H,5-7H2,1-4H3	[H]OC([H])(C([H])([H])[H])C([H])([H])C(=O)OC([H])(C([H])([H])C([O-])=O)C([H])([H])[N+](C([H])([H])[H])(C([H])([H])[H])C([H])([H])[H]
3bhd5strd	3beta-Hydroxy-delta5-steroid	C19H30O	0
3btcoa	3-Butenoyl-CoA	C25H36N7O17P3S	-4	0	0														cpd01557
3btnt	3-Butynoate	C4H3O2	-1
3c2hmp	3-Carboxy-2-hydroxy-4-methylpentanoate	C7H10O5	-2	0	0				HMDB0012156							3c2hmp			cpd02693	MNXM891
3c2hmsal	3-Carboxy-2-hydroxymuconate semialdehyde	C7H4O6	-2
3c3hmp	3-Carboxy-3-hydroxy-4-methylpentanoate	C7H10O5	-2	0	0				HMDB00402							3c3hmp			cpd01646	MNXM985						InChI=1S/C6H10O7/c7-1-2(8)3(9)4(10)5(11)6(12)13/h2-3,5,7-9,11H,1H2,(H,12,13)/p-1/t2-,3+,5-/m0/s1
3c4mop	3-Carboxy-4-methyl-2-oxopentanoate	C7H8O5	-2	0	0				HMDB0012149							3c4mop			cpd02605	MNXM1602
3chmucnt	3-Chloro-cis,cis-muconate	C6H3O4Cl	-2
3clctcl	3-Chlorocatechol	C6H5O2Cl	0
3cldhchdn	3-Chloro-cis-1,2-dihydroxycyclohexa-3,5-diene	C6H7O2Cl	0
3clhmsaldh	3-Chloro-2-hydroxymuconic semialdehyde	C6H4O4Cl	-1
3cmp	3-cmp	C9H12N3O8P	-2	0	0											3cmp			cpd03454	MNXM2182
3cmuc	3-Carboxy-cis,cis-muconate	C7H3O6	-3	0	0														cpd00856							InChI=1S/C19H37NO5/c1-5-6-7-8-9-10-11-12-16(21)13-19(24)25-17(14-18(22)23)15-20(2,3)4/h16-17,21H,5-15H2,1-4H3
3cvobz	3-[(1-Carboxyvinyl)oxy]benzoate	C10H6O5	-2	0	0	C20772
3ddcrn	3-Hydroxydodecanoylcarnitine	C19H37NO5	0	0	0						3ddcrn	3ddcrn				3ddcrn				MNXM150910					ULWDPUHFMOBGFJ-UHFFFAOYSA-N	InChI=1S/C19H37NO5/c1-5-6-7-8-9-10-11-12-16(21)13-19(24)25-17(14-18(22)23)15-20(2,3)4/h16-17,21H,5-15H2,1-4H3	[H]OC([H])(C([H])([H])C(=O)OC([H])(C([H])([H])C([O-])=O)C([H])([H])[N+](C([H])([H])[H])(C([H])([H])[H])C([H])([H])[H])C([H])([H])C([H])([H])C([H])([H])C([H])([H])C([H])([H])C([H])([H])C([H])([H])C([H])([H])C([H])([H])[H]
3ddecdicoa	3,6-Dodecadienoyl Coenzyme A	C33H50N7O17P3S	-4	0	0	C05280	5280771	28002	HMDB03952		3ddecdicoa	3ddecdicoa													KEPSPLQXVPROMK-ASJCJLDXSA-J	InChI=1S/C33H54N7O17P3S/c1-4-5-6-7-8-9-10-11-12-13-24(42)61-17-16-35-23(41)14-15-36-31(45)28(44)33(2,3)19-54-60(51,52)57-59(49,50)53-18-22-27(56-58(46,47)48)26(43)32(55-22)40-21-39-25-29(34)37-20-38-30(25)40/h8-9,11-12,20-22,26-28,32,43-44H,4-7,10,13-19H2,1-3H3,(H,35,41)(H,36,45)(H,49,50)(H,51,52)(H2,34,37,38)(H2,46,47,48)/p-4/b9-8-,12-11-/t22-,26-,27-,28+,32-/m1/s1	[H]O[C@@]([H])(C(=O)N([H])C([H])([H])C([H])([H])C(=O)N([H])C([H])([H])C([H])([H])SC(=O)C([H])([H])C(\[H])=C(\[H])C([H])([H])C(\[H])=C(\[H])C([H])([H])C([H])([H])C([H])([H])C([H])([H])C([H])([H])[H])C(C([H])([H])[H])(C([H])([H])[H])C([H])([H])OP([O-])(=O)OP([O-])(=O)OC([H])([H])[C@@]1([H])O[C@@]([H])(N2C([H])=NC3=C(N=C([H])N=C23)N([H])[H])[C@]([H])(O[H])[C@]1([H])OP([O-])([O-])=O
3ddgc	3-Dehydro-2-deoxy-D-gluconate	C6H9O6	-1
3ddlhept	3-deoxy-d-lyxo-heptulosaric acid (rare sugar in rhamnogalacturonan II)	C7H9O8	-1	0	0		3082831																			InChI=1S/C17H33NO5/c1-5-6-7-8-9-10-14(19)13-17(22)23-15(18(2,3)4)11-12-16(20)21/h14-15,19H,5-13H2,1-4H3
3deccrn	3-Hydroxydecanoylcarnitine	C17H33NO5	0	0	0						3deccrn	3deccrn				3deccrn				MNXM150909					XZARHVHXYGIXLB-UHFFFAOYSA-N	InChI=1S/C17H33NO5/c1-5-6-7-8-9-10-14(19)13-17(22)23-15(18(2,3)4)11-12-16(20)21/h14-15,19H,5-13H2,1-4H3	[H]OC([H])(C([H])([H])C(=O)OC([H])(C([H])([H])C([H])([H])C([O-])=O)[N+](C([H])([H])[H])(C([H])([H])[H])C([H])([H])[H])C([H])([H])C([H])([H])C([H])([H])C([H])([H])C([H])([H])C([H])([H])C([H])([H])[H]
3decdicoa	3,7-Decadienoyl Coenzyme A	C31H46N7O17P3S	-4	0	0						3decdicoa	3decdicoa													PCKVSONOTLJORL-RSEHLHAXSA-J	InChI=1S/C31H50N7O17P3S/c1-4-5-6-7-8-9-10-11-22(40)59-15-14-33-21(39)12-13-34-29(43)26(42)31(2,3)17-52-58(49,50)55-57(47,48)51-16-20-25(54-56(44,45)46)24(41)30(53-20)38-19-37-23-27(32)35-18-36-28(23)38/h5-6,9-10,18-20,24-26,30,41-42H,4,7-8,11-17H2,1-3H3,(H,33,39)(H,34,43)(H,47,48)(H,49,50)(H2,32,35,36)(H2,44,45,46)/p-4/b6-5-,10-9-/t20-,24-,25-,26+,30-/m1/s1	[H]O[C@@]([H])(C(=O)N([H])C([H])([H])C([H])([H])C(=O)N([H])C([H])([H])C([H])([H])SC(=O)C([H])([H])C(\[H])=C(\[H])C([H])([H])C([H])([H])C(\[H])=C(\[H])C([H])([H])C([H])([H])[H])C(C([H])([H])[H])(C([H])([H])[H])C([H])([H])OP([O-])(=O)OP([O-])(=O)OC([H])([H])[C@@]1([H])O[C@@]([H])(N2C([H])=NC3=C2N=C([H])N=C3N([H])[H])[C@]([H])(O[H])[C@]1([H])OP([O-])([O-])=O
3dgdsbssmn	3-D-Glucuronosyl-N2,6-disulfo-beta-D-glucosamine	C12H18NO17S2	-3
3dh46dchol	3-Dehydro-Delta-4,6-Deoxycholate	C24H33O4	0	0	0
3dh46lchol	3-Dehydro-Delta-4,6-Lithocholate	C24H33O3	0	0	0
3dh4cacoa	3-Dehydro-Delta-4,6-Lithocholate	C45H66N7O20P3S	0	0	0
3dh4cdcacoa	3-Dehydro-Delta-4-Chenodeoxycholoyl-CoA	C45H66N7O19P3S	0	0	0
3dh4cdchol	3-Dehydro-Delta-4-Chenodeoxycholate	C24H35O4	0	0	0
3dh4chol	3-Dehydro-Delta-4-Choloate	C24H35O5	0	0	0
3dh4dchol	3-Dehydro-Delta-4-Deoxycholate	C24H35O4	0	0	0
3dh4lchol	3-Dehydro-Delta-4-Lithocholate	C24H35O3	0	0	0
3dh4udcacoa	3-Dehydro-Delta-4-Ursodeoxycholoyl-CoA	C45H66N7O19P3S	0	0	0
3dh4udchol	3-Dehydro-Delta-4-Ursodeoxycholate	C24H35O4	0	0	0
3dhadchol	3-Dehydro-Deoxycholate	C24H37O4	0	0	0
3dhalchol	3-Dehydro-Lithocholate	C24H37O3	0	0	0
3dhcacoa	3-Dehydro-Choloyl-CoA	C45H68N7O20P3S	0	0	0
3dhcdcacoa	3-Dehydro-Chenodeoxycholoyl-CoA	C45H68N7O19P3S	0	0	0
3dhcdchol	3-Dehydrochenodeoxychollyc acid; 7oxo-3alpha-hydroxy-5beta-cholan-24-oic acid	C24H37O4	-1	0	0							3dhcdchol
3dhchol	3-Dehydrocholic acid; 3oxo-7alpha,12alpha-Dihydroxy-5beta-cholan-24-oic acid	C24H37O5	-1	0	0				HMDB0062680			3dhchol
3dhcrntn	3-Dehydrocarnitine	C7H13NO3	0
3dhdchol	3-dehydro-Deoxycholate	C24H37O4	-1	0	0							3dhdchol
3dhguln	3-Dehydro-L-gulonate	C6H9O7	-1	194.1394	194.0426527	C00618	439273	16142	HMDB06334		3dhguln	3dhguln	FDB023894	388406		3dhguln			cpd00473	MNXM736					WTAHRPBPWHCMHW-LWKDLAHASA-M	InChI=1S/C6H10O7/c7-1-2(8)3(9)4(10)5(11)6(12)13/h2-3,5,7-9,11H,1H2,(H,12,13)/p-1/t2-,3+,5-/m0/s1	[H]OC([H])([H])[C@]([H])(O[H])[C@@]([H])(O[H])C(=O)[C@]([H])(O[H])C([O-])=O
3dhgulnp	3-keto-L-gulonate-6-phosphate	C6H8O10P	-3	0	0											3dhgulnp			cpd10596	MNXM1170
3dhlchol	3-dehydro-Lithocholate	C24H37O3	-1	0	0							3dhlchol
3dhq	3-Dehydroquinate	C7H9O6	-1	0	0				HMDB0012710							3dhq			cpd00699	MNXM478
3dhsk	3-Dehydroshikimate	C7H7O5	-1	0	0											3dhsk			cpd01716	MNXM611
3dhudcacoa	3-Dehydro-Ursodeoxycholoyl-CoA	C45H68N7O19P3S	0	0	0																					InChI=1S/C43H68N7O17P3S/c1-4-5-6-7-8-9-10-11-12-13-14-15-16-17-18-19-20-21-22-23-34(52)71-27-26-45-33(51)24-25-46-41(55)38(54)43(2,3)29-64-70(61,62)67-69(59,60)63-28-32-37(66-68(56,57)58)36(53)42(65-32)50-31-49-35-39(44)47-30-48-40(35)50/h8-9,11-12,14-15,17-18,21-22,30-32,36-38,42,53-54H,4-7,10,13,16,19-20,23-29H2,1-3H3,(H,45,51)(H,46,55)(H,59,60)(H,61,62)(H2,44,47,48)(H2,56,57,58)/p-4/b9-8-,12-1…
3docopencoa	3,7,10,13,16-Docosapentenoyl Coenzyme A	C43H64N7O17P3S	-4	0	0						3docopencoa	3docopencoa													UFAUHGAQSSJIOU-DAUPRVDASA-J	InChI=1S/C43H68N7O17P3S/c1-4-5-6-7-8-9-10-11-12-13-14-15-16-17-18-19-20-21-22-23-34(52)71-27-26-45-33(51)24-25-46-41(55)38(54)43(2,3)29-64-70(61,62)67-69(59,60)63-28-32-37(66-68(56,57)58)36(53)42(65-32)50-31-49-35-39(44)47-30-48-40(35)50/h8-9,11-12,14-15,17-18,21-22,30-32,36-38,42,53-54H,4-7,10,13,16,19-20,23-29H2,1-3H3,(H,45,51)(H,46,55)(H,59,60)(H,61,62)(H2,44,47,48)(H2,56,57,58)/p-4/b9-8-,12-1…	[H]O[C@@]([H])(C(=O)N([H])C([H])([H])C([H])([H])C(=O)N([H])C([H])([H])C([H])([H])SC(=O)C([H])([H])C(\[H])=C(\[H])C([H])([H])C([H])([H])C(\[H])=C(\[H])C([H])([H])C(\[H])=C(\[H])C([H])([H])C(\[H])=C(\[H])C([H])([H])C(\[H])=C(\[H])C([H])([H])C([H])([H])C([H])([H])C([H])([H])C([H])([H])[H])C(C([H])([H])[H])(C([H])([H])[H])C([H])([H])OP([O-])(=O)OP([O-])(=O)OC([H])([H])[C@@]1([H])O[C@@]([H])(N2C([H])=…
3dodtricoa	3,6,9-Dodecatrienoyl Coenzyme A	C33H48N7O17P3S	-4	0	0						3dodtricoa	3dodtricoa													YCCKLKCLFHVHRH-HJGRVULYSA-J	InChI=1S/C33H52N7O17P3S/c1-4-5-6-7-8-9-10-11-12-13-24(42)61-17-16-35-23(41)14-15-36-31(45)28(44)33(2,3)19-54-60(51,52)57-59(49,50)53-18-22-27(56-58(46,47)48)26(43)32(55-22)40-21-39-25-29(34)37-20-38-30(25)40/h5-6,8-9,11-12,20-22,26-28,32,43-44H,4,7,10,13-19H2,1-3H3,(H,35,41)(H,36,45)(H,49,50)(H,51,52)(H2,34,37,38)(H2,46,47,48)/p-4/b6-5-,9-8-,12-11-/t22-,26-,27-,28+,32-/m1/s1	[H]O[C@@]([H])(C(=O)N([H])C([H])([H])C([H])([H])C(=O)N([H])C([H])([H])C([H])([H])SC(=O)C([H])([H])C(\[H])=C(\[H])C([H])([H])C(\[H])=C(\[H])C([H])([H])C(\[H])=C(\[H])C([H])([H])C([H])([H])[H])C(C([H])([H])[H])(C([H])([H])[H])C([H])([H])OP([O-])(=O)OP([O-])(=O)OC([H])([H])[C@@]1([H])O[C@@]([H])(N2C([H])=NC3=C2N=C([H])N=C3N([H])[H])[C@]([H])(O[H])[C@]1([H])OP([O-])([O-])=O
3dpdhb	3,4-dihydroxy-5-all-trans-decaprenylbenzoate	C57H85O4	-1	834.304	833.6453348		54738022	62793	HMDB0062204		3dpdhb	3dpdhb	FDB030378			3dpdhb				MNXM91405					HGWUGDIATLOPBN-BHZQGFRMSA-M	InChI=1S/C57H86O4/c1-43(2)21-12-22-44(3)23-13-24-45(4)25-14-26-46(5)27-15-28-47(6)29-16-30-48(7)31-17-32-49(8)33-18-34-50(9)35-19-36-51(10)37-20-38-52(11)39-40-53-41-54(57(60)61)42-55(58)56(53)59/h21,23,25,27,29,31,33,35,37,39,41-42,58-59H,12-20,22,24,26,28,30,32,34,36,38,40H2,1-11H3,(H,60,61)/p-1/b44-23+,45-25+,46-27+,47-29+,48-31+,49-33+,50-35+,51-37+,52-39+	[H]OC1=C(O[H])C(=C([H])C(=C1[H])C([O-])=O)C([H])([H])C(\[H])=C(/C([H])([H])[H])C([H])([H])C([H])([H])C(\[H])=C(/C([H])([H])[H])C([H])([H])C([H])([H])C(\[H])=C(/C([H])([H])[H])C([H])([H])C([H])([H])C(\[H])=C(/C([H])([H])[H])C([H])([H])C([H])([H])C(\[H])=C(/C([H])([H])[H])C([H])([H])C([H])([H])C(\[H])=C(/C([H])([H])[H])C([H])([H])C([H])([H])C(\[H])=C(/C([H])([H])[H])C([H])([H])C([H])([H])C(\[H])=C(…
3dpdhb_me	3-methoxy-4-hydroxy-5-all-trans-decaprenylbenzoate	C58H87O4	-1	848.331	847.6609849		54738023	62796	HMDB0062355		3dpdhb_me	3dpdhb_me	FDB030435			3dpdhb_me				MNXM91944					WCQCNOIKXGNDLX-RDSVHMIISA-M	InChI=1S/C58H88O4/c1-44(2)22-13-23-45(3)24-14-25-46(4)26-15-27-47(5)28-16-29-48(6)30-17-31-49(7)32-18-33-50(8)34-19-35-51(9)36-20-37-52(10)38-21-39-53(11)40-41-54-42-55(58(60)61)43-56(62-12)57(54)59/h22,24,26,28,30,32,34,36,38,40,42-43,59H,13-21,23,25,27,29,31,33,35,37,39,41H2,1-12H3,(H,60,61)/p-1/b45-24+,46-26+,47-28+,48-30+,49-32+,50-34+,51-36+,52-38+,53-40+	[H]OC1=C(OC([H])([H])[H])C([H])=C(C([H])=C1C([H])([H])C(\[H])=C(/C([H])([H])[H])C([H])([H])C([H])([H])C(\[H])=C(/C([H])([H])[H])C([H])([H])C([H])([H])C(\[H])=C(/C([H])([H])[H])C([H])([H])C([H])([H])C(\[H])=C(/C([H])([H])[H])C([H])([H])C([H])([H])C(\[H])=C(/C([H])([H])[H])C([H])([H])C([H])([H])C(\[H])=C(/C([H])([H])[H])C([H])([H])C([H])([H])C(\[H])=C(/C([H])([H])[H])C([H])([H])C([H])([H])C(\[H])=C…
3dphb	3-Decaprenyl-4-Hydroxybenzoate	C57H85O3	-1	0	0			64136	HMDB06251		3dphb	3dphb				3dphb				MNXM91406					CMPNJZREBHCPHN-LTNIBBDRSA-M	InChI=1S/C57H86O3/c1-44(2)21-12-22-45(3)23-13-24-46(4)25-14-26-47(5)27-15-28-48(6)29-16-30-49(7)31-17-32-50(8)33-18-34-51(9)35-19-36-52(10)37-20-38-53(11)39-40-54-43-55(57(59)60)41-42-56(54)58/h21,23,25,27,29,31,33,35,37,39,41-43,58H,12-20,22,24,26,28,30,32,34,36,38,40H2,1-11H3,(H,59,60)/p-1/b45-23+,46-25+,47-27+,48-29+,49-31+,50-33+,51-35+,52-37+,53-39+	[H]OC1=C([H])C([H])=C(C([H])=C1C([H])([H])C(\[H])=C(/C([H])([H])[H])C([H])([H])C([H])([H])C(\[H])=C(/C([H])([H])[H])C([H])([H])C([H])([H])C(\[H])=C(/C([H])([H])[H])C([H])([H])C([H])([H])C(\[H])=C(/C([H])([H])[H])C([H])([H])C([H])([H])C(\[H])=C(/C([H])([H])[H])C([H])([H])C([H])([H])C(\[H])=C(/C([H])([H])[H])C([H])([H])C([H])([H])C(\[H])=C(/C([H])([H])[H])C([H])([H])C([H])([H])C(\[H])=C(/C([H])([H]…
3dsphgn	3-Dehydrosphinganine	C18H38NO2	1	299.4919	299.2824294	C02934	439853	17862	HMDB01480		3dsphgn	3dsphgn	FDB022645	388895	DEHYDROSPHINGANINE	3dsphgn				MNXM559		3428	16105-69-4		KBUNOSOGGAARKZ-KRWDZBQOSA-O	InChI=1S/C18H37NO2/c1-2-3-4-5-6-7-8-9-10-11-12-13-14-15-18(21)17(19)16-20/h17,20H,2-16,19H2,1H3/p+1/t17-/m0/s1	[H]OC([H])([H])[C@@]([H])(C(=O)C([H])([H])C([H])([H])C([H])([H])C([H])([H])C([H])([H])C([H])([H])C([H])([H])C([H])([H])C([H])([H])C([H])([H])C([H])([H])C([H])([H])C([H])([H])C([H])([H])C([H])([H])[H])[N+]([H])([H])[H]
3ethmal	3-Ethylmalate	C6H8O5	-2
3fadgrfns	3F-alpha-D-Galactosylraffinose	C24H42O21	0
3fbnzt	3-Fluorobenzoate	C7H4O2F	-1
3fch1c	3-Fluorocyclohexadiene-cis,cis-1,2-diol-1-carboxylate	C7H6O4F	-1
3fctcl	3-Fluorocatechol	C6H5O2F	0
3fmcnt	3-Fluoro-cis,cis-muconate	C6H3O4F	-2
3fsalc	3-Formylsalicylic acid	C8H5O4	-1			C14096
3fuclac	3-Fucosyllactose (HMO, PMID:11425797)	C18H32O15	0			G00313
3fumrlpyr	3-Fumarylpyruvate	C7H4O6	-2
3gmp	3-GMP	C10H12N5O8P	-2	0	0											3gmp			cpd03701	MNXM2183						InChI=1S/C6H10O5/c1-6(11,2-4(7)8)3-5(9)10/h11H,2-3H2,1H3,(H,7,8)(H,9,10)/p-2
3h26dm5coa	3-Hydroxy-2,6-dimethyl-5-methylene-heptanoyl-CoA	C31H48N7O18P3S	-4	935.767	935.2302381	C11947	9543313		HMDB04601				FDB023380	7822286		3h26dm5coa				MNXM6801					LQMGDAUBYDSVAK-VEQIRKQXSA-J	InChI=1S/C31H52N7O18P3S/c1-16(2)17(3)11-19(39)18(4)30(44)60-10-9-33-21(40)7-8-34-28(43)25(42)31(5,6)13-53-59(50,51)56-58(48,49)52-12-20-24(55-57(45,46)47)23(41)29(54-20)38-15-37-22-26(32)35-14-36-27(22)38/h14-16,18-20,23-25,29,39,41-42H,3,7-13H2,1-2,4-6H3,(H,33,40)(H,34,43)(H,48,49)(H,50,51)(H2,32,35,36)(H2,45,46,47)/p-4/t18?,19?,20-,23-,24-,25+,29-/m1/s1	[H]O[C@@]([H])(C(=O)N([H])C([H])([H])C([H])([H])C(=O)N([H])C([H])([H])C([H])([H])SC(=O)C([H])(C([H])([H])[H])C([H])(O[H])C([H])([H])C(=C([H])[H])C([H])(C([H])([H])[H])C([H])([H])[H])C(C([H])([H])[H])(C([H])([H])[H])C([H])([H])OP([O-])(=O)OP([O-])(=O)OC([H])([H])[C@@]1([H])O[C@@]([H])(N2C([H])=NC3=C(N=C([H])N=C23)N([H])[H])[C@]([H])(O[H])[C@]1([H])OP([O-])([O-])=O
3h2hp46dc	2-Hydroxy-2-hydropyrone-4,6-dicarboxylate	C7H4O6	-2
3h2m45dc	3-Hydroxy-2-methylpyridine-4,5-dicarboxylate	C8H5NO5	-2			C04604
3h2mp5c	3-Hydroxy-2-methylpyridine-5-carboxylate	C7H6NO3	-1			C01270
3h3mglt	3-Methyl-3-hydroxypentanedioate	C6H8O5	-2	160.1247	160.0371734		5459993	17325	HMDB0059737			3h3mglt		4573695	CPD-547										NPOAOTPXWNWTSH-UHFFFAOYSA-L	InChI=1S/C6H10O5/c1-6(11,2-4(7)8)3-5(9)10/h11H,2-3H2,1H3,(H,7,8)(H,9,10)/p-2	[H]OC(C([H])([H])[H])(C([H])([H])C([O-])=O)C([H])([H])C([O-])=O
3h3mop	(R)-3-Hydroxy-3-methyl-2-oxopentanoate	C6H9O4	-1	0	0	C14463	17395463	28710						10128321					cpd10162
3h5ohxnt	3-Hydroxy-5-oxohexanoate	C6H9O4	-1
3haACP	(3R)-3-Hydroxyacyl-[acyl-carrier protein]	C15H27N2O9PRS	-1	0	0											3haACP				MNXM5861						InChI=1S/C27H44N7O20P3S/c1-27(2,22(41)25(42)30-6-5-16(36)29-7-8-58-18(39)9-14(35)3-4-17(37)38)11-51-57(48,49)54-56(46,47)50-10-15-20(40)21(53-55(43,44)45)26(52-15)34-13-33-19-23(28)31-12-32-24(19)34/h12-15,20-22,26,35,40-41H,3-11H2,1-2H3,(H,29,36)(H,30,42)(H,37,38)(H,46,47)(H,48,49)(H2,28,31,32)(H2,43,44,45)/p-5
3hacoa	(S)-3-Hydroxyacyl-CoA	C24H36N7O18P3RS	-3
3hadicoa	3-Hydroxy-Adipoyl Coenzyme A	C27H39N7O20P3S	-5	0	0							3hadicoa													BWCSDUMXQOYONM-UHFFFAOYSA-I	InChI=1S/C27H44N7O20P3S/c1-27(2,22(41)25(42)30-6-5-16(36)29-7-8-58-18(39)9-14(35)3-4-17(37)38)11-51-57(48,49)54-56(46,47)50-10-15-20(40)21(53-55(43,44)45)26(52-15)34-13-33-19-23(28)31-12-32-24(19)34/h12-15,20-22,26,35,40-41H,3-11H2,1-2H3,(H,29,36)(H,30,42)(H,37,38)(H,46,47)(H,48,49)(H2,28,31,32)(H2,43,44,45)/p-5	[H]OC([H])(C(=O)N([H])C([H])([H])C([H])([H])C(=O)N([H])C([H])([H])C([H])([H])SC(=O)C([H])([H])C([H])(O[H])C([H])([H])C([H])([H])C([O-])=O)C(C([H])([H])[H])(C([H])([H])[H])C([H])([H])OP([O-])(=O)OP([O-])(=O)OC([H])([H])C1([H])OC([H])(N2C([H])=NC3=C2N=C([H])N=C3N([H])[H])C([H])(OP([O-])([O-])=O)C1([H])O[H]
3hadpac	3-Hydroxy-Adipate	C6H8O5	-2	0	0							3hadpac													YVOMYDHIQVMMTA-UHFFFAOYSA-L	InChI=1S/C6H10O5/c7-4(3-6(10)11)1-2-5(8)9/h4,7H,1-3H2,(H,8,9)(H,10,11)/p-2	[H]OC([H])(C([H])([H])C([O-])=O)C([H])([H])C([H])([H])C([O-])=O
3hadpcoa	(3S)-3-Hydroxyadipyl-CoA	C27H39N7O20P3S	-5	911.659	911.1574671	C14145	53481427		HMDB0012475				FDB029085			3hadpcoa			cpd09844	MNXM2784					OTEACGAEDCIMBS-IDOHWZMPSA-N
3hanthrn	3-Hydroxyanthranilic acid	C7H7NO3	0	153.1354	153.0425931	C00632	86	15793	HMDB01476		3hanthrn	3hanthrn	FDB010582	84	3-HYDROXY-ANTHRANILATE	3hanthrn	3-hydroxyanthranilic_acid	DB03644	cpd00483	MNXM359	C00007568	3275	548-93-6	DTXSID40203290	WJXSWCUQABXPFS-UHFFFAOYSA-N	InChI=1S/C7H7NO3/c8-6-4(7(10)11)2-1-3-5(6)9/h1-3,9H,8H2,(H,10,11)	[H]OC1=C([H])C([H])=C([H])C(C([O-])=O)=C1[N+]([H])([H])[H]
3haphe	3-Hydroxyaminophenol	C6H7NO2	0
3hbacp	3R__3_Hydroxybutanoyl_acyl_carrier_protein	C4H6O2X	0
3hbaldh	3-Hydroxybenzaldehyde	C7H6O2	0
3hbbut	(R)-3-((R)-3-Hydroxybutanoyloxy)butanoate	C8H13O5	-1	0	0														cpd02767							InChI=1S/C25H42N7O18P3S/c1-13(33)8-16(35)54-7-6-27-15(34)4-5-28-23(38)20(37)25(2,3)10-47-53(44,45)50-52(42,43)46-9-14-19(49-51(39,40)41)18(36)24(48-14)32-12-31-17-21(26)29-11-30-22(17)32/h11-14,18-20,24,33,36-37H,4-10H2,1-3H3,(H,27,34)(H,28,38)(H,42,43)(H,44,45)(H2,26,29,30)(H2,39,40,41)/p-4/t13-,14+,18+,19+,20-,24+/m0/s1
3hbcoa	(S)-3-Hydroxybutyryl-CoA	C25H38N7O18P3S	-4	853.62	853.1519897	C01144	439419	15453	HMDB0062259	(S)-3-hydroxybutanoyl-CoA	3hbcoa	3hbcoa				3hbcoa			cpd00842	MNXM446					QHHKKMYHDBRONY-VKBDFPRVSA-J	InChI=1S/C25H42N7O18P3S/c1-13(33)8-16(35)54-7-6-27-15(34)4-5-28-23(38)20(37)25(2,3)10-47-53(44,45)50-52(42,43)46-9-14-19(49-51(39,40)41)18(36)24(48-14)32-12-31-17-21(26)29-11-30-22(17)32/h11-14,18-20,24,33,36-37H,4-10H2,1-3H3,(H,27,34)(H,28,38)(H,42,43)(H,44,45)(H2,26,29,30)(H2,39,40,41)/p-4/t13-,14+,18+,19+,20-,24+/m0/s1	[H]O[C@@]([H])(C(=O)N([H])C([H])([H])C([H])([H])C(=O)N([H])C([H])([H])C([H])([H])SC(=O)C([H])([H])[C@@]([H])(O[H])C([H])([H])[H])C(C([H])([H])[H])(C([H])([H])[H])C([H])([H])OP([O-])(=O)OP([O-])(=O)OC([H])([H])[C@@]1([H])O[C@@]([H])(N2C([H])=NC3=C(N=C([H])N=C23)N([H])[H])[C@]([H])(O[H])[C@]1([H])OP([O-])([O-])=O
3hbcoa_R	3-Hydroxybutyryl-CoA	C25H38N7O18P3S	-4	853.623	853.1519878	C03561	440045	15452	HMDB01166		3hbcoa_R	3hbcoa_R	FDB022460	389056	CPD-650	3hbcoa__R	beta-hydroxybutyryl-CoA		cpd02234	MNXM162788		456	2871-66-1		QHHKKMYHDBRONY-WZZMXTMRSA-J	InChI=1S/C25H42N7O18P3S/c1-13(33)8-16(35)54-7-6-27-15(34)4-5-28-23(38)20(37)25(2,3)10-47-53(44,45)50-52(42,43)46-9-14-19(49-51(39,40)41)18(36)24(48-14)32-12-31-17-21(26)29-11-30-22(17)32/h11-14,18-20,24,33,36-37H,4-10H2,1-3H3,(H,27,34)(H,28,38)(H,42,43)(H,44,45)(H2,26,29,30)(H2,39,40,41)/p-4/t13-,14-,18-,19-,20+,24-/m1/s1	[H]O[C@@]([H])(C(=O)N([H])C([H])([H])C([H])([H])C(=O)N([H])C([H])([H])C([H])([H])SC(=O)C([H])([H])[C@]([H])(O[H])C([H])([H])[H])C(C([H])([H])[H])(C([H])([H])[H])C([H])([H])OP([O-])(=O)OP([O-])(=O)OC([H])([H])[C@@]1([H])O[C@@]([H])(N2C([H])=NC3=C(N=C([H])N=C23)N([H])[H])[C@]([H])(O[H])[C@]1([H])OP([O-])([O-])=O
3hbnlcoa	3-Hydroxybutanoyl-CoA	C25H39N7O18P3S	-3
3hbnzt	3-Hydroxybenzoate	C7H5O3	-1						HMDB0002466
3hbutnt	(S)-3-Hydroxybutanoate	C4H7O3	-1
3hcddec5eACP	(R)-3-hydroxy-cis-dodec-5-enoyl-[acyl-carrier protein]	C23H41N2O9PRS	-1	0	0											3hcddec5eACP				MNXM5389						InChI=1S/C9H8O3/c10-8-3-1-2-7(6-8)4-5-9(11)12/h1-6,10H,(H,11,12)/p-1/b5-4+
3hcinnm	Trans-3-coumarate	C9H7O3	-1	163.153	163.0400677		54694258	47928	HMDB0062774							3hcinnm			cpd09252	MNXM1799					KKSDGJDHHZEWEP-SNAWJCMRSA-M	InChI=1S/C9H8O3/c10-8-3-1-2-7(6-8)4-5-9(11)12/h1-6,10H,(H,11,12)/p-1/b5-4+	[H]OC1=C([H])C([H])=C([H])C(\C([H])=C(/[H])C([O-])=O)=C1[H]
3hcmrs7eACP	(R)-3-hydroxy-cis-myristol-7-eoyl-[acyl-carrier protein]	C25H45N2O9PRS	-1	0	0											3hcmrs7eACP				MNXM5390
3hcpalm9eACP	(R)-3-hydroxy-cis-palm-9-eoyl-[acyl-carrier protein]	C27H49N2O9PRS	-1	0	0											3hcpalm9eACP				MNXM6556
3hcvac11eACP	(R)-3-hydroxy-cis-vacc-11-enoyl-[acyl-carrier protein]	C29H53N2O9PRS	-1	0	0											3hcvac11eACP				MNXM6557
3hdcoa	(S)-Hydroxydecanoyl-CoA	C31H50N7O18P3S	-4	937.783	937.2458882	C05264	16061159	28325	HMDB03938	(S)-3-hydroxydecanoyl-CoA	3hdcoa	3hdcoa	FDB023257	17220838		3hdcoa			cpd03118	MNXM674			6245-70-1	DTXSID30581615	HIVSMYZAMUNFKZ-PNPVFPMQSA-J	InChI=1S/C31H54N7O18P3S/c1-4-5-6-7-8-9-19(39)14-22(41)60-13-12-33-21(40)10-11-34-29(44)26(43)31(2,3)16-53-59(50,51)56-58(48,49)52-15-20-25(55-57(45,46)47)24(42)30(54-20)38-18-37-23-27(32)35-17-36-28(23)38/h17-20,24-26,30,39,42-43H,4-16H2,1-3H3,(H,33,40)(H,34,44)(H,48,49)(H,50,51)(H2,32,35,36)(H2,45,46,47)/p-4/t19-,20+,24+,25+,26-,30+/m0/s1	[H]O[C@@]([H])(C(=O)N([H])C([H])([H])C([H])([H])C(=O)N([H])C([H])([H])C([H])([H])SC(=O)C([H])([H])[C@@]([H])(O[H])C([H])([H])C([H])([H])C([H])([H])C([H])([H])C([H])([H])C([H])([H])C([H])([H])[H])C(C([H])([H])[H])(C([H])([H])[H])C([H])([H])OP([O-])(=O)OP([O-])(=O)OC([H])([H])[C@@]1([H])O[C@@]([H])(N2C([H])=NC3=C(N=C([H])N=C23)N([H])[H])[C@]([H])(O[H])[C@]1([H])OP([O-])([O-])=O
3hddacp	R__3_Hydroxydodecanoyl_acyl_carrier_protein	C12H22O2X	0
3hddcoa	(S)-3-Hydroxydodecanoyl-CoA	C33H54N7O18P3S	-4	965.836	965.2771883	C05262	440603	27668	HMDB03936	(S)-3-hydroxylauroyl-CoA	3hddcoa	3hddcoa	FDB023255	389501		3hddcoa			cpd03116	MNXM733			72059-49-5	DTXSID00724158	IJFLXRCJWPKGKJ-LXIXEQKWSA-J	InChI=1S/C33H58N7O18P3S/c1-4-5-6-7-8-9-10-11-21(41)16-24(43)62-15-14-35-23(42)12-13-36-31(46)28(45)33(2,3)18-55-61(52,53)58-60(50,51)54-17-22-27(57-59(47,48)49)26(44)32(56-22)40-20-39-25-29(34)37-19-38-30(25)40/h19-22,26-28,32,41,44-45H,4-18H2,1-3H3,(H,35,42)(H,36,46)(H,50,51)(H,52,53)(H2,34,37,38)(H2,47,48,49)/p-4/t21-,22+,26+,27+,28-,32+/m0/s1	[H]O[C@@]([H])(C(=O)N([H])C([H])([H])C([H])([H])C(=O)N([H])C([H])([H])C([H])([H])SC(=O)C([H])([H])[C@@]([H])(O[H])C([H])([H])C([H])([H])C([H])([H])C([H])([H])C([H])([H])C([H])([H])C([H])([H])C([H])([H])C([H])([H])[H])C(C([H])([H])[H])(C([H])([H])[H])C([H])([H])OP([O-])(=O)OP([O-])(=O)OC([H])([H])[C@@]1([H])O[C@@]([H])(N2C([H])=NC3=C(N=C([H])N=C23)N([H])[H])[C@]([H])(O[H])[C@]1([H])OP([O-])([O-])=O
3hddecACP	(R)-3-Hydroxydodecanoyl-[acyl-carrier protein]	C23H43N2O9PRS	-1	0	0											3hddecACP				MNXM27066
3hdeacp	3R__3_Hydroxydecanoyl_acyl_carrier_protein	C10H18O2X	0
3hdecACP	(R)-3-Hydroxydecanoyl-[acyl-carrier protein]	C21H39N2O9PRS	-1	0	0											3hdecACP				MNXM7127
3hdeccoa	3-Hydroxyhexadecenoyl Coenzyme A	C37H60N7O18P3S	-4	0	0						3hdeccoa	3hdeccoa														InChI=1S/C23H43NO5/c1-5-6-7-8-9-10-11-12-13-14-15-16-20(25)19-23(28)29-21(24(2,3)4)17-18-22(26)27/h10-11,20-21,25H,5-9,12-19H2,1-4H3/b11-10+/t20?,21-/m0/s1
3hdececrn	3-Hydroxyhexadecenoylcarnitine	C23H43NO5	0	0	0						3hdececrn	3hdececrn													WAGYLURELCUJPG-SPIWFDJVSA-N	InChI=1S/C23H43NO5/c1-5-6-7-8-9-10-11-12-13-14-15-16-20(25)19-23(28)29-21(24(2,3)4)17-18-22(26)27/h10-11,20-21,25H,5-9,12-19H2,1-4H3/b11-10+/t20?,21-/m0/s1	[H]OC([H])(C([H])([H])C(=O)O[C@@]([H])(C([H])([H])C([H])([H])C([O-])=O)[N+](C([H])([H])[H])(C([H])([H])[H])C([H])([H])[H])C([H])([H])C([H])([H])C([H])([H])C([H])([H])C([H])([H])C([H])=C([H])C([H])([H])C([H])([H])C([H])([H])C([H])([H])C([H])([H])C([H])([H])[H]
3hemthg	3-Hydroxy-3-methylglutarate	C6H8O5	-2
3hexdcoa	3-Hydroxyhexadecanoyl Coenzyme A	C37H62N7O18P3S	-4	0	0	C05258	440600	27402	HMDB03932		3hexdcoa	3hexdcoa				3hexdcoa				MNXM163183					DEHLMTDDPWDRDR-BCIKBWLNSA-J	InChI=1S/C37H66N7O18P3S/c1-4-5-6-7-8-9-10-11-12-13-14-15-25(45)20-28(47)66-19-18-39-27(46)16-17-40-35(50)32(49)37(2,3)22-59-65(56,57)62-64(54,55)58-21-26-31(61-63(51,52)53)30(48)36(60-26)44-24-43-29-33(38)41-23-42-34(29)44/h23-26,30-32,36,45,48-49H,4-22H2,1-3H3,(H,39,46)(H,40,50)(H,54,55)(H,56,57)(H2,38,41,42)(H2,51,52,53)/p-4/t25-,26+,30+,31+,32-,36+/m0/s1	[H]O[C@@]([H])(C(=O)N([H])C([H])([H])C([H])([H])C(=O)N([H])C([H])([H])C([H])([H])SC(=O)C([H])([H])[C@@]([H])(O[H])C([H])([H])C([H])([H])C([H])([H])C([H])([H])C([H])([H])C([H])([H])C([H])([H])C([H])([H])C([H])([H])C([H])([H])C([H])([H])C([H])([H])C([H])([H])[H])C(C([H])([H])[H])(C([H])([H])[H])C([H])([H])OP([O-])(=O)OP([O-])(=O)OC([H])([H])[C@@]1([H])O[C@@]([H])(N2C([H])=NC3=C(N=C([H])N=C23)N([H])…
3hexdcrn	3-Hydroxyhexadecanoylcarnitine	C23H45NO5	0	415.6071	415.3297736		53481691		HMDB0013336		3hexdcrn	3hexdcrn	FDB021866			3hexdcrn				MNXM36524					MHJOYNGEDDXLLU-LBAQZLPGSA-N	InChI=1S/C23H45NO5/c1-5-6-7-8-9-10-11-12-13-14-15-16-20(25)19-23(28)29-21(24(2,3)4)17-18-22(26)27/h20-21,25H,5-19H2,1-4H3/t20?,21-/m0/s1	[H]OC([H])(C([H])([H])C(=O)O[C@@]([H])(C([H])([H])C([H])([H])C([O-])=O)[N+](C([H])([H])[H])(C([H])([H])[H])C([H])([H])[H])C([H])([H])C([H])([H])C([H])([H])C([H])([H])C([H])([H])C([H])([H])C([H])([H])C([H])([H])C([H])([H])C([H])([H])C([H])([H])C([H])([H])C([H])([H])[H]
3hexdtetcoa	3,7,10,13-Hexadecatetraenoyl Coenzyme A	C37H54N7O17P3S	-4	0	0						3hexdtetcoa	3hexdtetcoa													RDUFPHXVOIEKMV-YIKMFAKMSA-J	InChI=1S/C37H58N7O17P3S/c1-4-5-6-7-8-9-10-11-12-13-14-15-16-17-28(46)65-21-20-39-27(45)18-19-40-35(49)32(48)37(2,3)23-58-64(55,56)61-63(53,54)57-22-26-31(60-62(50,51)52)30(47)36(59-26)44-25-43-29-33(38)41-24-42-34(29)44/h5-6,8-9,11-12,15-16,24-26,30-32,36,47-48H,4,7,10,13-14,17-23H2,1-3H3,(H,39,45)(H,40,49)(H,53,54)(H,55,56)(H2,38,41,42)(H2,50,51,52)/p-4/b6-5?,9-8-,12-11-,16-15-/t26-,30-,31-,32+,…	[H]O[C@@]([H])(C(=O)N([H])C([H])([H])C([H])([H])C(=O)N([H])C([H])([H])C([H])([H])SC(=O)C([H])([H])C(\[H])=C(\[H])C([H])([H])C([H])([H])C(\[H])=C(\[H])C([H])([H])C(\[H])=C(\[H])C([H])([H])C(\[H])=C(\[H])C([H])([H])C([H])([H])[H])C(C([H])([H])[H])(C([H])([H])[H])C([H])([H])OP([O-])(=O)OP([O-])(=O)OC([H])([H])[C@@]1([H])O[C@@]([H])(N2C([H])=NC3=C2N=C([H])N=C3N([H])[H])[C@]([H])(O[H])[C@]1([H])OP([O-…
3hexdtricoa	3,7,10-Hexadecatrienoyl Coenzyme A	C37H56N7O17P3S	-4	0	0						3hexdtricoa	3hexdtricoa													ZNIIDPYHPPJCFQ-VPNBAAGLSA-J	InChI=1S/C37H60N7O17P3S/c1-4-5-6-7-8-9-10-11-12-13-14-15-16-17-28(46)65-21-20-39-27(45)18-19-40-35(49)32(48)37(2,3)23-58-64(55,56)61-63(53,54)57-22-26-31(60-62(50,51)52)30(47)36(59-26)44-25-43-29-33(38)41-24-42-34(29)44/h8-9,11-12,15-16,24-26,30-32,36,47-48H,4-7,10,13-14,17-23H2,1-3H3,(H,39,45)(H,40,49)(H,53,54)(H,55,56)(H2,38,41,42)(H2,50,51,52)/p-4/b9-8-,12-11?,16-15-/t26-,30-,31-,32+,36-/m1/s1	[H]O[C@@]([H])(C(=O)N([H])C([H])([H])C([H])([H])C(=O)N([H])C([H])([H])C([H])([H])SC(=O)C([H])([H])C(\[H])=C(\[H])C([H])([H])C([H])([H])C(\[H])=C(\[H])C([H])([H])C(\[H])=C(\[H])C([H])([H])C([H])([H])C([H])([H])C([H])([H])C([H])([H])[H])C(C([H])([H])[H])(C([H])([H])[H])C([H])([H])OP([O-])(=O)OP([O-])(=O)OC([H])([H])[C@@]1([H])O[C@@]([H])(N2C([H])=NC3=C2N=C([H])N=C3N([H])[H])[C@]([H])(O[H])[C@]1([H]…
3hgACPm	3-Hydroxyglutaryl-ACP Methyl Ester	C17H29N2O11PRS	-1	0	0																					InChI=1S/C26H42N7O20P3S/c1-26(2,21(40)24(41)29-4-3-15(35)28-5-6-57-17(38)8-13(34)7-16(36)37)10-50-56(47,48)53-55(45,46)49-9-14-20(52-54(42,43)44)19(39)25(51-14)33-12-32-18-22(27)30-11-31-23(18)33/h11-14,19-21,25,34,39-40H,3-10H2,1-2H3,(H,28,35)(H,29,41)(H,36,37)(H,45,46)(H,47,48)(H2,27,30,31)(H2,42,43,44)/p-5
3hgcoa	3-Hydroxy-3-(4-methylpent-3-en-1-yl)glutaryl-CoA	C32H48N7O20P3S	-4
3hglutcoa	3-Hydroxy-Glutaryl Coenzyme A	C26H37N7O20P3S	-5	0	0							3hglutcoa													IIYZSYKTQRIPRG-UHFFFAOYSA-I	InChI=1S/C26H42N7O20P3S/c1-26(2,21(40)24(41)29-4-3-15(35)28-5-6-57-17(38)8-13(34)7-16(36)37)10-50-56(47,48)53-55(45,46)49-9-14-20(52-54(42,43)44)19(39)25(51-14)33-12-32-18-22(27)30-11-31-23(18)33/h11-14,19-21,25,34,39-40H,3-10H2,1-2H3,(H,28,35)(H,29,41)(H,36,37)(H,45,46)(H,47,48)(H2,27,30,31)(H2,42,43,44)/p-5	[H]OC([H])(C(=O)N([H])C([H])([H])C([H])([H])C(=O)N([H])C([H])([H])C([H])([H])SC(=O)C([H])([H])C([H])(O[H])C([H])([H])C([O-])=O)C(C([H])([H])[H])(C([H])([H])[H])C([H])([H])OP([O-])(=O)OP([O-])(=O)OC([H])([H])C1([H])OC([H])(N2C([H])=NC3=C2N=C([H])N=C3N([H])[H])C([H])(O[H])C1([H])OP([O-])([O-])=O
3hhacp	R__3_Hydroxyhexanoyl_acp	C6H10O2X	0
3hhcoa	(S)-3-Hydroxyhexanoyl-CoA	C27H42N7O18P3S	-4	0	0											3hhcoa			cpd03122	MNXM757
3hhdcoa	(S)-3-Hydroxyhexadecanoyl-CoA	C37H62N7O18P3S	-4	0	0				HMDB03932							3hhdcoa			cpd03113	MNXM825						InChI=1S/C25H42N7O18P3S/c1-13(8-33)24(38)54-7-6-27-15(34)4-5-28-22(37)19(36)25(2,3)10-47-53(44,45)50-52(42,43)46-9-14-18(49-51(39,40)41)17(35)23(48-14)32-12-31-16-20(26)29-11-30-21(16)32/h11-14,17-19,23,33,35-36H,4-10H2,1-3H3,(H,27,34)(H,28,37)(H,42,43)(H,44,45)(H2,26,29,30)(H2,39,40,41)/p-4/t13-,14+,17+,18+,19-,23+/m0/s1
3hhexACP	(R)-3-Hydroxyhexanoyl-[acyl-carrier protein]	C17H31N2O9PRS	-1	0	0											3hhexACP				MNXM25370
3hibup_R	3-Hydroxy R-Ibuprofen	C13H17O3	-1	0	0		182443
3hibup_S	3-Hydroxy S-Ibuprofen	C13H17O3	-1	0	0		182443
3hibupglu_S	3-hydroxy S-ibuprofen-glucuronide	C19H25O9	-1	0	0
3hibutcoa	(S)-3-Hydroxyisobutyryl Coenzyme A	C25H38N7O18P3S	-4	0	0	C04047		15481	HMDB01052		3hibutcoa	3hibutcoa				3hibutcoa			cpd03572	MNXM446					WWEOGFZEFHPUAM-UQCJFRAESA-J	InChI=1S/C25H42N7O18P3S/c1-13(8-33)24(38)54-7-6-27-15(34)4-5-28-22(37)19(36)25(2,3)10-47-53(44,45)50-52(42,43)46-9-14-18(49-51(39,40)41)17(35)23(48-14)32-12-31-16-20(26)29-11-30-21(16)32/h11-14,17-19,23,33,35-36H,4-10H2,1-3H3,(H,27,34)(H,28,37)(H,42,43)(H,44,45)(H2,26,29,30)(H2,39,40,41)/p-4/t13-,14+,17+,18+,19-,23+/m0/s1	[H]OC([H])([H])[C@@]([H])(C(=O)SC([H])([H])C([H])([H])N([H])C(=O)C([H])([H])C([H])([H])N([H])C(=O)[C@]([H])(O[H])C(C([H])([H])[H])(C([H])([H])[H])C([H])([H])OP([O-])(=O)OP([O-])(=O)OC([H])([H])[C@@]1([H])O[C@@]([H])(N2C([H])=NC3=C(N=C([H])N=C23)N([H])[H])[C@]([H])(O[H])[C@]1([H])OP([O-])([O-])=O)C([H])([H])[H]
3hisovalcoa	3-Hydroxyisovaleryl-CoA	C26H40N7O18P3S	0	0	0	C05998
3hivac	3-Hydroxyisovaleric Acid	C5H9O3	-1	118.1320038	118.0629942	C20827	69362	37084	HMDB00754			3hivac		62571			Beta-Hydroxy_beta-methylbutyric_acid			MNXM36533		5722	625-08-1	DTXSID20211535	AXFYFNCPONWUHW-UHFFFAOYSA-M	InChI=1S/C5H10O3/c1-5(2,8)3-4(6)7/h8H,3H2,1-2H3,(H,6,7)/p-1	[H]OC(C([H])([H])[H])(C([H])([H])[H])C([H])([H])C([O-])=O
3hlglu	3-Hydroxy-L-glutamate	C5H8NO5	-1
3hlvst	3'-Hydroxy-Lovastatin (Lactone Form)	C24H36O6	0	0	0
3hlvstacid	3'-Hydroxy-Lovastatin (Acid Form)	C24H37O7	-1	0	0
3hmbcoa	2-Methyl-3-hydroxybutyryl-CoA	C26H40N7O18P3S	-4	867.65	867.1676379	C04405	440326	15449	HMDB01356		3hmbcoa	3hmbcoa	FDB022575	389295	2-METHYL-3-HYDROXY-BUTYRYL-COA	3hmbcoa			cpd02691	MNXM701		6186	52227-66-4		PEKYNTFSOBAABV-LQUDNSJZSA-J	InChI=1S/C26H44N7O18P3S/c1-13(14(2)34)25(39)55-8-7-28-16(35)5-6-29-23(38)20(37)26(3,4)10-48-54(45,46)51-53(43,44)47-9-15-19(50-52(40,41)42)18(36)24(49-15)33-12-32-17-21(27)30-11-31-22(17)33/h11-15,18-20,24,34,36-37H,5-10H2,1-4H3,(H,28,35)(H,29,38)(H,43,44)(H,45,46)(H2,27,30,31)(H2,40,41,42)/p-4/t13-,14-,15+,18+,19+,20-,24+/m0/s1	[H]O[C@@]([H])(C(=O)N([H])C([H])([H])C([H])([H])C(=O)N([H])C([H])([H])C([H])([H])SC(=O)[C@@]([H])(C([H])([H])[H])[C@@]([H])(O[H])C([H])([H])[H])C(C([H])([H])[H])(C([H])([H])[H])C([H])([H])OP([O-])(=O)OP([O-])(=O)OC([H])([H])[C@@]1([H])O[C@@]([H])(N2C([H])=NC3=C(N=C([H])N=C23)N([H])[H])[C@]([H])(O[H])[C@]1([H])OP([O-])([O-])=O
3hmhecoa	3-Hydroxy-5-methylhex-4-enoyl-CoA	C28H43N7O18P3S	-3
3hmp	(S)-3-Hydroxyisobutyric acid	C4H7O3	-1	104.1045	104.0473441	C06001	440873	37373	HMDB00023		3hmp	3hmp	FDB021877	389707	3-HYDROXY-ISOBUTYRATE	3hmp			cpd00876	MNXM396		483	2068-83-9		DBXBTMSZEOQQDU-VKHMYHEASA-M	InChI=1S/C4H8O3/c1-3(2-5)4(6)7/h3,5H,2H2,1H3,(H,6,7)/p-1/t3-/m0/s1	[H]OC([H])([H])[C@@]([H])(C([O-])=O)C([H])([H])[H]
3hmrsACP	(R)-3-Hydroxytetradecanoyl-[acyl-carrier protein]	C25H47N2O9PRS	-1	0	0											3hmrsACP			cpd11484	MNXM7733
3hocacp	R__3_Hydroxyoctanoyl_acyl_carrier_protein	C8H14O2X	0
3hocdacp	3R__3_Hydroxyoctadecanoyl_acyl_carrier_protein	C18H34O2X	0
3hocoa	(S)-3-Hydroxyoctanoyl-CoA	C29H46N7O18P3S	-4	0	0				HMDB03940							3hocoa			cpd03120	MNXM766						InChI=1S/C24H40N7O18P3S/c1-24(2,19(36)22(37)27-5-3-14(33)26-6-8-53-15(34)4-7-32)10-46-52(43,44)49-51(41,42)45-9-13-18(48-50(38,39)40)17(35)23(47-13)31-12-30-16-20(25)28-11-29-21(16)31/h11-13,17-19,23,32,35-36H,3-10H2,1-2H3,(H,26,33)(H,27,37)(H,41,42)(H,43,44)(H2,25,28,29)(H2,38,39,40)/p-4/t13-,17-,18-,19+,23-/m1/s1
3hoctaACP	(R)-3-Hydroxyoctadecanoyl-[acyl-carrier protein]	C29H55N2O9PRS	-1	0	0											3hoctaACP				MNXM6417
3hoctACP	(R)-3-Hydroxyoctanoyl-[acyl-carrier protein]	C19H35N2O9PRS	-1	0	0											3hoctACP				MNXM10019						InChI=1S/C39H70N7O18P3S/c1-4-5-6-7-8-9-10-11-12-13-14-15-16-17-27(47)22-30(49)68-21-20-41-29(48)18-19-42-37(52)34(51)39(2,3)24-61-67(58,59)64-66(56,57)60-23-28-33(63-65(53,54)55)32(50)38(62-28)46-26-45-31-35(40)43-25-44-36(31)46/h25-28,32-34,38,47,50-51H,4-24H2,1-3H3,(H,41,48)(H,42,52)(H,56,57)(H,58,59)(H2,40,43,44)(H2,53,54,55)/p-4/t27-,28+,32+,33+,34?,38+/m0/s1
3hoctdecACP	3-Hydroxyoctodecanoyl-ACP	X	0
3hodcoa	(S)-3-Hydroxyoctadecanoyl Coenzyme A	C39H66N7O18P3S	-4	0	0		49859586				3hodcoa	3hodcoa				3hodcoa				MNXM31746					WZMAIEGYXCOYSH-DHAMPVRESA-J	InChI=1S/C39H70N7O18P3S/c1-4-5-6-7-8-9-10-11-12-13-14-15-16-17-27(47)22-30(49)68-21-20-41-29(48)18-19-42-37(52)34(51)39(2,3)24-61-67(58,59)64-66(56,57)60-23-28-33(63-65(53,54)55)32(50)38(62-28)46-26-45-31-35(40)43-25-44-36(31)46/h25-28,32-34,38,47,50-51H,4-24H2,1-3H3,(H,41,48)(H,42,52)(H,56,57)(H,58,59)(H2,40,43,44)(H2,53,54,55)/p-4/t27-,28+,32+,33+,34?,38+/m0/s1	[H]OC([H])(C(=O)N([H])C([H])([H])C([H])([H])C(=O)N([H])C([H])([H])C([H])([H])SC(=O)C([H])([H])[C@@]([H])(O[H])C([H])([H])C([H])([H])C([H])([H])C([H])([H])C([H])([H])C([H])([H])C([H])([H])C([H])([H])C([H])([H])C([H])([H])C([H])([H])C([H])([H])C([H])([H])C([H])([H])C([H])([H])[H])C(C([H])([H])[H])(C([H])([H])[H])C([H])([H])OP([O-])(=O)OP([O-])(=O)OC([H])([H])[C@@]1([H])O[C@@]([H])(N2C([H])=NC3=C(N=…
3hopc4coa	3-Hydroxy-OPC4-CoA	C35H53N7O19P3S	-3
3hopc6coa	3-Hydroxy-OPC6-CoA	C37H57N7O19P3S	-3
3hopc8coa	3-Hydroxy-OPC8-CoA	C39H61N7O19P3S	-3
3hpaacp	3R__3_Hydroxypalmitoyl_acyl_carrier_protein	C16H30O2X	0
3hpACPm	3-hydroxypimeloyl-ACP methyl ester	C19H33N2O11PRS	-1	0	0
3hpalmACP	R-3-hydroxypalmitoyl-[acyl-carrier protein]	C27H51N2O9PRS	-1	0	0											3hpalmACP				MNXM2576
3hpcoa	3-Hydroxypropionyl-CoA	C24H36N7O18P3S	-4	839.597	839.1363377	C05668	440753	27762	HMDB06807		3hpcoa	3hpcoa	FDB024093	389623	3-HYDROXY-PROPIONYL-COA	3hpcoa			cpd03375	MNXM1263		6497	157786-88-4		BERBFZCUSMQABM-IEXPHMLFSA-J	InChI=1S/C24H40N7O18P3S/c1-24(2,19(36)22(37)27-5-3-14(33)26-6-8-53-15(34)4-7-32)10-46-52(43,44)49-51(41,42)45-9-13-18(48-50(38,39)40)17(35)23(47-13)31-12-30-16-20(25)28-11-29-21(16)31/h11-13,17-19,23,32,35-36H,3-10H2,1-2H3,(H,26,33)(H,27,37)(H,41,42)(H,43,44)(H2,25,28,29)(H2,38,39,40)/p-4/t13-,17-,18-,19+,23-/m1/s1	[H]OC([H])([H])C([H])([H])C(=O)SC([H])([H])C([H])([H])N([H])C(=O)C([H])([H])C([H])([H])N([H])C(=O)[C@]([H])(O[H])C(C([H])([H])[H])(C([H])([H])[H])C([H])([H])OP([O-])(=O)OP([O-])(=O)OC([H])([H])[C@@]1([H])O[C@@]([H])(N2C([H])=NC3=C(N=C([H])N=C23)N([H])[H])[C@]([H])(O[H])[C@]1([H])OP([O-])([O-])=O
3hphac	3-Hydroxyphenylacetic acid	C8H7O3	-1	152.1473	152.0473441	C05593	12122	17445	HMDB00440				FDB022047	11624	3-HYDROXYPHENYLACETATE				cpd03320			5429	621-37-4	DTXSID90211148	FVMDYYGIDFPZAX-UHFFFAOYSA-N	InChI=1S/C3H6O3/c4-2-1-3(5)6/h4H,1-2H2,(H,5,6)/p-1
3hpmlcoa	3-Hydroxypimelyl-CoA	C28H42N7O20P3S	-4
3hpp	Hydroxypropionic acid	C3H5O3	-1	90.0779	90.03169406	C01013	68152	33404	HMDB00700		3hpp	3hpp	FDB022189	61460		3hpp	Hydroxypropionic acid	DB03688	cpd00745	MNXM872		5668	503-66-2	DTXSID50198305	ALRHLSYJTWAHJZ-UHFFFAOYSA-M	InChI=1S/C3H6O3/c4-2-1-3(5)6/h4H,1-2H2,(H,5,6)/p-1	[H]OC([H])([H])C([H])([H])C([O-])=O
3hppa	3-Hydroxyphenylpropionic Acid (3-Hppa)	C9H9O3	-1	0	0	C11457		1427	HMDB00375																QVWAEZJXDYOKEH-UHFFFAOYSA-M	InChI=1S/C9H10O3/c10-8-3-1-2-7(6-8)4-5-9(11)12/h1-3,6,10H,4-5H2,(H,11,12)/p-1	[H]OC1=C([H])C(=C([H])C([H])=C1[H])C([H])([H])C([H])([H])C([O-])=O
3hppnl	3-Hydroxypropanal	C3H6O2	0	74.0785	74.03677944	C00969	75049	17871	HMDB03453				FDB023176	67601	HYDROXYPROPANAL	3hppnl			cpd00714	MNXM1526		6935	2134-29-4	DTXSID4062199	AKXKFZDCRYJKTF-UHFFFAOYSA-N	InChI=1S/C3H6O2/c4-2-1-3-5/h2,5H,1,3H2
3hpppn	3-(3-Hydroxy-Phenyl)Propionate	C9H9O3	-1	0	0				HMDB0000375			3hpppn				3hpppn			cpd08304	MNXM1634					QVWAEZJXDYOKEH-UHFFFAOYSA-M	InChI=1S/C9H10O3/c10-8-3-1-2-7(6-8)4-5-9(11)12/h1-3,6,10H,4-5H2,(H,11,12)/p-1	[H]OC1=C([H])C(=C([H])C([H])=C1[H])C([H])([H])C([H])([H])C([O-])=O
3hpppnoh	3-(3-Hydroxy-Phenyl)Propionate Hydroxy Derivative	C9H9O4	-1	0	0							3hpppnoh
3hpppnohgluc	3-(3-Hydroxy-Phenyl)Propionate Hydroxy Derivative Glucuronide	C15H16O9	-2	0	0							3hpppnohgluc
3hpvs	3'-S-Hydroxy-Pravastatin	C23H35NaO8	0	0	0
3hpvscoa	3'-S-Hydroxy-Pravastatin-CoA	C44H67N7NaO24P3S	-3	0	0							3hpvscoa
3hpvstet	3'-S-Hydroxy-Pravastatin-Tetranor	C19H27NaO6	0	0	0
3hpvstetcoa	3'-S-hydroxy-pravastatin-tetranor-CoA	C40H58N7NaO21P3S	-4	0	0							3hpvstetcoa
3hqn	3-Hydroxyquinine	C20H25N2O3	1
3hsmv	3'-Hydroxy-Simvastatin (Lactone Form)	C25H38O6	0	0	0
3hsmvacid	3'-Hydroxy-Simvastatin (Acid Form)	C25H39O7	-1	0	0																					InChI=1S/C9H12N2O2/c10-5-4-7(12)6-2-1-3-8(13)9(6)11/h1-3,13H,4-5,10-11H2/p+1
3htdacp	3R__3_Hydroxytetradecanoyl_acyl_carrier_protein	C14H26O2X	0
3htdcoa	(S)-3-Hydroxytetradecanoyl-CoA	C35H58N7O18P3S	-4	993.889	993.3084884	C05260	440602	27466	HMDB03934	(S)-3-hydroxytetradecanoyl-CoA	3htdcoa	3htdcoa	FDB023253	389500		3htdcoa			cpd03115	MNXM767					OXBHKMHNDGRDCZ-STLSENOWSA-J	InChI=1S/C35H62N7O18P3S/c1-4-5-6-7-8-9-10-11-12-13-23(43)18-26(45)64-17-16-37-25(44)14-15-38-33(48)30(47)35(2,3)20-57-63(54,55)60-62(52,53)56-19-24-29(59-61(49,50)51)28(46)34(58-24)42-22-41-27-31(36)39-21-40-32(27)42/h21-24,28-30,34,43,46-47H,4-20H2,1-3H3,(H,37,44)(H,38,48)(H,52,53)(H,54,55)(H2,36,39,40)(H2,49,50,51)/p-4/t23-,24+,28+,29+,30-,34+/m0/s1	[H]O[C@@]([H])(C(=O)N([H])C([H])([H])C([H])([H])C(=O)N([H])C([H])([H])C([H])([H])SC(=O)C([H])([H])[C@@]([H])(O[H])C([H])([H])C([H])([H])C([H])([H])C([H])([H])C([H])([H])C([H])([H])C([H])([H])C([H])([H])C([H])([H])C([H])([H])C([H])([H])[H])C(C([H])([H])[H])(C([H])([H])[H])C([H])([H])OP([O-])(=O)OP([O-])(=O)OC([H])([H])[C@@]1([H])O[C@@]([H])(N2C([H])=NC3=C(N=C([H])N=C23)N([H])[H])[C@]([H])(O[H])[C@…
3htmelys	3-Hydroxy-N6,N6,N6-trimethyl-L-lysine	C9H20N2O3	0	205.2746	205.1552175	C01259	439460	15786	HMDB01422		3htmelys	3htmelys	FDB022613	388565	3-HYDROXY-N6N6N6-TRIMETHYL-L-LYSINE	3htmelys				MNXM91413		6234			ZRJHLGYVUCPZNH-MQWKRIRWSA-N	InChI=1S/C9H20N2O3/c1-11(2,3)6-4-5-7(12)8(10)9(13)14/h7-8,12H,4-6,10H2,1-3H3/t7?,8-/m0/s1	[H]OC([H])(C([H])([H])C([H])([H])C([H])([H])[N+](C([H])([H])[H])(C([H])([H])[H])C([H])([H])[H])[C@]([H])(N([H])[H])C([O-])=O
3htpentaecoa	(6Z,9Z,12Z,15Z,18Z)-3-Hydroxytetracosapenta-6,9,12,15,18-enoyl-CoA	C45H68N7O18P3S	-4			C16388
3hxkynam	3-Hydroxykynurenamine	C9H13N2O2	1	0	0	C05636	440736									3hxkynam				MNXM36534		63548			ODOPEICAGBYCFH-UHFFFAOYSA-O	InChI=1S/C9H12N2O2/c10-5-4-7(12)6-2-1-3-8(13)9(6)11/h1-3,13H,4-5,10-11H2/p+1	[H]OC1=C([H])C([H])=C([H])C(C(=O)C([H])([H])C([H])([H])[N+]([H])([H])[H])=C1N([H])[H]
3ig3p	C-(3-Indolyl)-glycerol 3-phosphate	C11H12NO6P	-2	0	0											3ig3p			cpd02210	MNXM866
3ip6ohnt	(3R)-3-Isopropenyl-6-oxoheptanoate	C10H15O3	-1
3ipenlcoa	3-Isopropylbut-3-enoyl-CoA	C28H43N7O17P3S	-3
3ipent	3-Isopropylbut-3-enoic acid	C7H11O2	-1
3ispvs	3-Alpha-Iso-Pravastatin	C23H35NaO7	0	0	0																					InChI=1S/C12H23NO5/c1-12(2,17)7-11(16)18-9(6-10(14)15)8-13(3,4)5/h9,17H,6-8H2,1-5H3
3ityr_L	Iodotyrosine	C9H10INO3	0	307.0851	306.9705366	C02515	439744	27847	HMDB00021		3ityr_L	3ityr_L	FDB021875	388804	IODO-L-TYROSINE	3ityr__L	Monoiodotyrosine	DB01758		MNXM163676			70-78-0	DTXSID1075353	UQTZMGFTRHFAAM-ZETCQYMHSA-N	InChI=1S/C9H10INO3/c10-6-3-5(1-2-8(6)12)4-7(11)9(13)14/h1-3,7,12H,4,11H2,(H,13,14)/t7-/m0/s1	[H]OC1=C([H])C([H])=C(C([H])=C1I)C([H])([H])[C@@]([H])(C([O-])=O)[N+]([H])([H])[H]
3ivcoa	3-Hydroxyisovaleryl Coenzyme A	C26H40N7O18P3S	-4	0	0	C05998	11953876	28291	HMDB06870		3ivcoa	3ivcoa													PEVZKILCBDEOBT-CITAKDKDSA-J	InChI=1S/C26H44N7O18P3S/c1-25(2,20(37)23(38)29-6-5-15(34)28-7-8-55-16(35)9-26(3,4)39)11-48-54(45,46)51-53(43,44)47-10-14-19(50-52(40,41)42)18(36)24(49-14)33-13-32-17-21(27)30-12-31-22(17)33/h12-14,18-20,24,36-37,39H,5-11H2,1-4H3,(H,28,34)(H,29,38)(H,43,44)(H,45,46)(H2,27,30,31)(H2,40,41,42)/p-4/t14-,18-,19-,20+,24-/m1/s1	[H]O[C@@]([H])(C(=O)N([H])C([H])([H])C([H])([H])C(=O)N([H])C([H])([H])C([H])([H])SC(=O)C([H])([H])C(O[H])(C([H])([H])[H])C([H])([H])[H])C(C([H])([H])[H])(C([H])([H])[H])C([H])([H])OP([O-])(=O)OP([O-])(=O)OC([H])([H])[C@@]1([H])O[C@@]([H])(N2C([H])=NC3=C(N=C([H])N=C23)N([H])[H])[C@]([H])(O[H])[C@]1([H])OP([O-])([O-])=O
3ivcrn	3-Hydroxy-Isovaleryl Carnitine	C12H23NO5	0	0	0		53915061	73027	HMDB0061189		3ivcrn	3ivcrn													IGLHHSKNBDXCEY-UHFFFAOYSA-N	InChI=1S/C12H23NO5/c1-12(2,17)7-11(16)18-9(6-10(14)15)8-13(3,4)5/h9,17H,6-8H2,1-5H3	[H]OC(C([H])([H])[H])(C([H])([H])[H])C([H])([H])C(=O)OC([H])(C([H])([H])C([O-])=O)C([H])([H])[N+](C([H])([H])[H])(C([H])([H])[H])C([H])([H])[H]
3m1hbtpp	3-Methyl-1-hydroxybutyl-TPP	C17H26N4O8P2S	-2	0	0				HMDB06865										cpd14698							InChI=1S/C9H10O4/c1-13-9-4-6(8(12)5-10)2-3-7(9)11/h2-5,8,11-12H,1H3
3m2mcptmp	3-Mercapto-2-mercaptomethylpropanoate	C4H7O2S2	-1
3m4hpga	3-Methoxy-4-hydroxyphenylglycolaldehyde	C9H10O4	0	182.1733	182.0579088	C05583	440729		HMDB04061		3m4hpga	3m4hpga	FDB023294	389601		3m4hpga				MNXM162904			17592-23-3	DTXSID50331518	VISAJVAPYPFKCL-UHFFFAOYSA-N	InChI=1S/C9H10O4/c1-13-9-4-6(8(12)5-10)2-3-7(9)11/h2-5,8,11-12H,1H3	[H]OC1=C([H])C([H])=C(C([H])=C1OC([H])([H])[H])C([H])(O[H])C([H])=O
3mapgn	3-Methoxyapigenin	C16H12O6	0
3masp	L-threo-3-Methylaspartate	C5H7NO4	0	0	0	C03618																				InChI=1S/C9H7NO2/c11-7-4-5-10-9-6(7)2-1-3-8(9)12/h1-5,12H,(H,10,11)
3mb2coa	3-Methylcrotonyl-CoA	C26H38N7O17P3S	-4	849.635	849.1570732	C03069	439869	15486	HMDB01493		3mb2coa	3mb2coa	FDB022652	388909	3-METHYL-CROTONYL-COA	3mb2coa			cpd01966	MNXM389		6277	793193-48-3		BXIPALATIYNHJN-ZMHDXICWSA-J	InChI=1S/C26H42N7O17P3S/c1-14(2)9-17(35)54-8-7-28-16(34)5-6-29-24(38)21(37)26(3,4)11-47-53(44,45)50-52(42,43)46-10-15-20(49-51(39,40)41)19(36)25(48-15)33-13-32-18-22(27)30-12-31-23(18)33/h9,12-13,15,19-21,25,36-37H,5-8,10-11H2,1-4H3,(H,28,34)(H,29,38)(H,42,43)(H,44,45)(H2,27,30,31)(H2,39,40,41)/p-4/t15-,19-,20-,21+,25-/m1/s1	[H]O[C@@]([H])(C(=O)N([H])C([H])([H])C([H])([H])C(=O)N([H])C([H])([H])C([H])([H])SC(=O)C([H])=C(C([H])([H])[H])C([H])([H])[H])C(C([H])([H])[H])(C([H])([H])[H])C([H])([H])OP([O-])(=O)OP([O-])(=O)OC([H])([H])[C@@]1([H])O[C@@]([H])(N2C([H])=NC3=C(N=C([H])N=C23)N([H])[H])[C@]([H])(O[H])[C@]1([H])OP([O-])([O-])=O
3mba	3_methylbutanoic_acid	X	0
3mbal	3_methylbutanal	X	0
3mbaldh	3-Methylbenzaldehyde	C8H8O	0
3mboh	3-Methylbenzyl alcohol	C8H10O	0
3mbol	3_methylbutanol	X	0
3mbutACP	3-methylbutanoyl-ACP,isovaleryl-ACP	C16H29N2O8PRS	-1	0	0														cpd11520
3mcat	3-Methylcatechol	C7H8O2	0	0	0											3mcat			cpd01871	MNXM1064
3meacmp	3-Methoxy-Acetaminophen	C9H11NO3	0	0	0																					InChI=1S/C6H8O4/c1-4(2-5(7)8)3-6(9)10/h2H,3H2,1H3,(H,7,8)(H,9,10)/p-2/b4-2+
3mgcoa	3-Methylglutaconyl-CoA	C27H37N7O19P3S	-5	893.644	893.1469024	C03231	5462214	15488	HMDB01057		3mgcoa	3mgcoa	FDB022396	11471767	TRANS-3-METHYL-GLUTACONYL-COA	3mgcoa			cpd02068	MNXM91417		5971	6247-73-0	DTXSID30274297	GXKSHRDAHFLWPN-RKYLSHMCSA-I	InChI=1S/C27H42N7O19P3S/c1-14(8-17(36)37)9-18(38)57-7-6-29-16(35)4-5-30-25(41)22(40)27(2,3)11-50-56(47,48)53-55(45,46)49-10-15-21(52-54(42,43)44)20(39)26(51-15)34-13-33-19-23(28)31-12-32-24(19)34/h9,12-13,15,20-22,26,39-40H,4-8,10-11H2,1-3H3,(H,29,35)(H,30,41)(H,36,37)(H,45,46)(H,47,48)(H2,28,31,32)(H2,42,43,44)/p-5/b14-9+/t15-,20-,21-,22+,26-/m1/s1	[H]O[C@@]([H])(C(=O)N([H])C([H])([H])C([H])([H])C(=O)N([H])C([H])([H])C([H])([H])SC(=O)C(\[H])=C(/C([H])([H])[H])C([H])([H])C([O-])=O)C(C([H])([H])[H])(C([H])([H])[H])C([H])([H])OP([O-])(=O)OP([O-])(=O)OC([H])([H])[C@@]1([H])O[C@@]([H])(N2C([H])=NC3=C(N=C([H])N=C23)N([H])[H])[C@]([H])(O[H])[C@]1([H])OP([O-])([O-])=O
3mglutac	3-Methyl-Glutaconate	C6H6O4	-2	0	0							3mglutac													WKRBKYFIJPGYQC-DUXPYHPUSA-L	InChI=1S/C6H8O4/c1-4(2-5(7)8)3-6(9)10/h2H,3H2,1H3,(H,7,8)(H,9,10)/p-2/b4-2+	[H]\C(C([O-])=O)=C(\C([H])([H])[H])C([H])([H])C([O-])=O
3mglutr	3-Methyl-Glutarate	C6H8O4	-2	146.1419983	146.0579088							3mglutr											626-51-7	DTXSID50211649	XJMMNTGIMDZPMU-UHFFFAOYSA-L	InChI=1S/C6H10O4/c1-4(2-5(7)8)3-6(9)10/h4H,2-3H2,1H3,(H,7,8)(H,9,10)/p-2	[H]C([H])([H])C([H])(C([H])([H])C([O-])=O)C([H])([H])C([O-])=O
3mhis	3-Methylhistidine	C7H11N3O2	0	169.1811	169.0851266	C01152	64969	27596	HMDB00479			3mhis	FDB021798	58494	CPD-1823		3-methylhistidine				C00050709	5466	368-16-1		JDHILDINMRGULE-LURJTMIESA-N	InChI=1S/C7H11N3O2/c1-10-4-9-3-5(10)2-6(8)7(11)12/h3-4,6H,2,8H2,1H3,(H,11,12)/t6-/m0/s1	[H]OC(=O)[C@@]([H])(N([H])[H])C([H])([H])C1=C([H])N=C([H])N1C([H])([H])[H]
3mlda	Methylimidazoleacetic acid	C6H7N2O2	-1	140.1399	140.0585775	C05828	75810	1606	HMDB02820		3mlda	3mlda	FDB023069	68319		3mlda				MNXM91418		3774	2625-49-2	DTXSID30180884	ZHCKPJGJQOPTLB-UHFFFAOYSA-M	InChI=1S/C6H8N2O2/c1-8-3-5(7-4-8)2-6(9)10/h3-4H,2H2,1H3,(H,9,10)/p-1	[H]C1=NC(=C([H])N1C([H])([H])[H])C([H])([H])C([O-])=O
3mldz	Methylimidazole acetaldehyde	C6H8N2O	0	124.1405	124.0636629	C05827	193545	28104	HMDB04181		3mldz	3mldz	FDB023327	167957		3mldz				MNXM147791			19639-03-3	DTXSID00173309	GCQHUBANENYTLB-UHFFFAOYSA-N	InChI=1S/C6H8N2O/c1-8-4-6(2-3-9)7-5-8/h3-5H,2H2,1H3	[H]C(=O)C([H])([H])C1=C([H])N(C([H])=N1)C([H])([H])[H]
3mmlctn	3-Methylmuconolactone	C7H7O4	-1
3mmucnt	3-Methyl-cis,cis-muconate	C7H6O4	-2
3mob	alpha-Ketoisovaleric acid	C5H7O3	-1	116.1152	116.0473441	C00141	49	16530	HMDB00019		3mob	3mob	FDB012250	48	2-KETO-ISOVALERATE	3mob	Alpha-ketoisovalerate	DB04074	cpd00123	MNXM238	C00007623	5091	759-05-7	DTXSID6061078	QHKABHOOEWYVLI-UHFFFAOYSA-M	InChI=1S/C5H8O3/c1-3(2)4(6)5(7)8/h3H,1-2H3,(H,7,8)/p-1	[H]C([H])([H])C([H])(C(=O)C([O-])=O)C([H])([H])[H]
3mop	3-Methyl-2-Oxovaleric Acid	C6H9O3	-1	130.1418	130.0629942	C03465	47	35932	HMDB00491		3mop	3mop	FDB021447	46	2-KETO-3-METHYL-VALERATE	3mop			cpd00508	MNXM439		5478	1460-34-0	DTXSID50862670	JVQYSWDUAOAHFM-UHFFFAOYSA-M	InChI=1S/C6H10O3/c1-3-4(2)5(7)6(8)9/h4H,3H2,1-2H3,(H,8,9)/p-1	[H]C([H])([H])C([H])([H])C([H])(C(=O)C([O-])=O)C([H])([H])[H]
3mox4hoxm	Vanillylmandelic acid	C9H9O5	-1	198.1727	198.0528234	C05584	736172	1127735	HMDB00291		3mox4hoxm	3mox4hoxm	FDB021931	643307		3mox4hoxm	Vanillylmandelic acid			MNXM163196		697	55-10-7	DTXSID10861583	CGQCWMIAEPEHNQ-UHFFFAOYSA-M	InChI=1S/C9H10O5/c1-14-7-4-5(2-3-6(7)10)8(11)9(12)13/h2-4,8,10-11H,1H3,(H,12,13)/p-1	[H]OC1=C(OC([H])([H])[H])C([H])=C(C([H])=C1[H])C([H])(O[H])C([O-])=O
3mox4hpac	Homovanillin	C9H10O3	0	166.1739	166.0629942	C05581	151276	28111	HMDB05175	homovanillin	3mox4hpac	3mox4hpac	FDB023632	133331		3mox4hpac				MNXM4183			5703-24-2	DTXSID70205641	GOQGGGANVKPMNH-UHFFFAOYSA-N	InChI=1S/C9H10O3/c1-12-9-6-7(4-5-10)2-3-8(9)11/h2-3,5-6,11H,4H2,1H3	[H]OC1=C([H])C([H])=C(C([H])=C1OC([H])([H])[H])C([H])([H])C([H])=O
3moxtyr	3-Methoxytyramine	C9H14NO2	1	167.205	167.0946287	C05587	1669	742324	HMDB00022		3moxtyr	3moxtyr	FDB021876	1606		3moxtyr				MNXM3848	C00042132	5094	554-52-9		DIVQKHQLANKJQO-UHFFFAOYSA-N	InChI=1S/C9H13NO2/c1-12-9-6-7(4-5-10)2-3-8(9)11/h2-3,6,11H,4-5,10H2,1H3	[H]OC1=C([H])C([H])=C(C([H])=C1OC([H])([H])[H])C([H])([H])C([H])([H])N([H])[H]
3msaclt	3-Methylsalicylate	C8H7O3	-1	0	0				HMDB02390										cpd09791							InChI=1S/C31H52N7O18P3S/c1-4-5-6-7-8-9-19(39)14-22(41)60-13-12-33-21(40)10-11-34-29(44)26(43)31(2,3)16-53-59(50,51)56-58(48,49)52-15-20-25(55-57(45,46)47)24(42)30(54-20)38-18-37-23-27(32)35-17-36-28(23)38/h17-18,20,24-26,30,42-43H,4-16H2,1-3H3,(H,33,40)(H,34,44)(H,48,49)(H,50,51)(H2,32,35,36)(H2,45,46,47)/p-4/t20-,24-,25-,26+,30-/m1/s1
3msalcald	3-Methylsalicylaldehyde	C8H8O2	0			C14087
3mthpb	3-Methyl-1-(2,4,6-trihydroxyphenyl)butan-1-one	C11H14O4	0
3mtp	S-Methyl propanethioate	C4H8OS	0	104.171	104.0295856		521869		HMDB0031192			3mtp	FDB003212	455231		3mtp				MNXM2782			5925-75-7		AIILTVHCLAEMDA-UHFFFAOYSA-N	InChI=1S/C4H8OS/c1-3-4(5)6-2/h3H2,1-2H3	[H]C([H])([H])SC(=O)C([H])([H])C([H])([H])[H]
3mxnthn	3-Methylxanthine	C6H6N4O2	0
3oacoa	3-Oxoacyl-CoA	C24H34N7O18P3RS	-3
3ocddcoa	3-Hydroxyoctadecadienoyl Coenzyme A	C39H62N7O18P3S	-4	0	0						3ocddcoa	3ocddcoa
3ocddec5eACP	3-oxo-cis-dodec-5-enoyl-[acyl-carrier protein]	C23H39N2O9PRS	-1	0	0											3ocddec5eACP				MNXM6837
3ocmrs7eACP	3-oxo-cis-myristol-7-eoyl-[acyl-carrier protein]	C25H43N2O9PRS	-1	0	0											3ocmrs7eACP				MNXM6838
3ocpalm9eACP	3-oxo-cis-palm-9-eoyl-[acyl-carrier protein]	C27H47N2O9PRS	-1	0	0											3ocpalm9eACP				MNXM6839						InChI=1S/C25H45NO5/c1-5-6-7-8-9-10-11-12-13-14-15-16-17-18-22(27)19-25(30)31-23(20-24(28)29)21-26(2,3)4/h9-10,12-13,22-23,27H,5-8,11,14-21H2,1-4H3
3octdec2coa	3-hydroxyoctadecadienoylcoa	C39H62N7O18P3S	-4
3octdec2crn	3-Hydroxyoctadecadienoylcarnitine	C25H45NO5	0	0	0						3octdec2crn	3octdec2crn													WQYXCASYXUFNSI-UHFFFAOYSA-N	InChI=1S/C25H45NO5/c1-5-6-7-8-9-10-11-12-13-14-15-16-17-18-22(27)19-25(30)31-23(20-24(28)29)21-26(2,3)4/h9-10,12-13,22-23,27H,5-8,11,14-21H2,1-4H3	[H]OC([H])(C([H])([H])C(=O)OC([H])(C([H])([H])C([O-])=O)C([H])([H])[N+](C([H])([H])[H])(C([H])([H])[H])C([H])([H])[H])C([H])([H])C([H])([H])C([H])([H])C([H])([H])C([H])([H])C([H])=C([H])C([H])([H])C([H])=C([H])C([H])([H])C([H])([H])C([H])([H])C([H])([H])C([H])([H])[H]
3octdeccrn	3-Hydroxyoctadecanoyl Carnitine	C25H49NO5	0	0	0						3octdeccrn	3octdeccrn													PWZJXSPDNGIODC-UHFFFAOYSA-N	InChI=1S/C25H49NO5/c1-5-6-7-8-9-10-11-12-13-14-15-16-17-18-22(27)19-25(30)31-23(20-24(28)29)21-26(2,3)4/h22-23,27H,5-21H2,1-4H3	[H]OC([H])(C([H])([H])C(=O)OC([H])(C([H])([H])C([O-])=O)C([H])([H])[N+](C([H])([H])[H])(C([H])([H])[H])C([H])([H])[H])C([H])([H])C([H])([H])C([H])([H])C([H])([H])C([H])([H])C([H])([H])C([H])([H])C([H])([H])C([H])([H])C([H])([H])C([H])([H])C([H])([H])C([H])([H])C([H])([H])C([H])([H])[H]
3octdece1coa	3-Hydroxyoctadecenoyl Coenzyme A	C39H64N7O18P3S	-4	0	0						3octdece1coa	3octdece1coa													SCDXBWNPJAGEEK-ORSZBQJQSA-J	InChI=1S/C39H68N7O18P3S/c1-4-5-6-7-8-9-10-11-12-13-14-15-16-17-27(47)22-30(49)68-21-20-41-29(48)18-19-42-37(52)34(51)39(2,3)24-61-67(58,59)64-66(56,57)60-23-28-33(63-65(53,54)55)32(50)38(62-28)46-26-45-31-35(40)43-25-44-36(31)46/h9-10,25-28,32-34,38,47,50-51H,4-8,11-24H2,1-3H3,(H,41,48)(H,42,52)(H,56,57)(H,58,59)(H2,40,43,44)(H2,53,54,55)/p-4/b10-9-/t27-,28-,32-,33-,34+,38-/m1/s1	[H]O[C@@]([H])(C(=O)N([H])C([H])([H])C([H])([H])C(=O)N([H])C([H])([H])C([H])([H])SC(=O)C([H])([H])[C@]([H])(O[H])C([H])([H])C([H])([H])C([H])([H])C([H])([H])C([H])([H])C([H])([H])C([H])([H])C(\[H])=C(\[H])C([H])([H])C([H])([H])C([H])([H])C([H])([H])C([H])([H])C([H])([H])[H])C(C([H])([H])[H])(C([H])([H])[H])C([H])([H])OP([O-])(=O)OP([O-])(=O)OC([H])([H])[C@@]1([H])O[C@@]([H])(N2C([H])=NC3=C2N=C([H…
3octdece1crn	3-Hydroxy-11Z-octadecenoylcarnitine	C25H47NO5	0	441.6444	441.3454236		53481697		HMDB0013339		3octdece1crn	3octdece1crn	FDB021866												DGNPJQDFCXFOEZ-OEPBMOORSA-N	InChI=1S/C25H47NO5/c1-5-6-7-8-9-10-11-12-13-14-15-16-17-18-22(27)21-25(30)31-23(26(2,3)4)19-20-24(28)29/h10-11,22-23,27H,5-9,12-21H2,1-4H3/b11-10-/t22?,23-/m0/s1	[H]OC([H])(C([H])([H])C(=O)O[C@@]([H])(C([H])([H])C([H])([H])C([O-])=O)[N+](C([H])([H])[H])(C([H])([H])[H])C([H])([H])[H])C([H])([H])C([H])([H])C([H])([H])C([H])([H])C([H])([H])C([H])([H])C([H])([H])C(\[H])=C(\[H])C([H])([H])C([H])([H])C([H])([H])C([H])([H])C([H])([H])C([H])([H])[H]
3octdectecoa	3,6,9,12-Octadecatetraenoyl Coenzyme A	C39H58N7O17P3S	-4	0	0						3octdectecoa	3octdectecoa													WCELJRJTALYIIW-HKPSJFIHSA-J	InChI=1S/C39H62N7O17P3S/c1-4-5-6-7-8-9-10-11-12-13-14-15-16-17-18-19-30(48)67-23-22-41-29(47)20-21-42-37(51)34(50)39(2,3)25-60-66(57,58)63-65(55,56)59-24-28-33(62-64(52,53)54)32(49)38(61-28)46-27-45-31-35(40)43-26-44-36(31)46/h8-9,11-12,14-15,17-18,26-28,32-34,38,49-50H,4-7,10,13,16,19-25H2,1-3H3,(H,41,47)(H,42,51)(H,55,56)(H,57,58)(H2,40,43,44)(H2,52,53,54)/p-4/b9-8?,12-11-,15-14-,18-17-/t28-,32…	[H]O[C@@]([H])(C(=O)N([H])C([H])([H])C([H])([H])C(=O)N([H])C([H])([H])C([H])([H])SC(=O)C([H])([H])C(\[H])=C(\[H])C([H])([H])C(\[H])=C(\[H])C([H])([H])C(\[H])=C(\[H])C([H])([H])C(\[H])=C(\[H])C([H])([H])C([H])([H])C([H])([H])C([H])([H])C([H])([H])[H])C(C([H])([H])[H])(C([H])([H])[H])C([H])([H])OP([O-])(=O)OP([O-])(=O)OC([H])([H])[C@@]1([H])O[C@@]([H])(N2C([H])=NC3=C2N=C([H])N=C3N([H])[H])[C@]([H])…
3octpencoa	3,6,9,12,15-Octadecapentenoyl Coenzyme A	C39H56N7O17P3S	-4	0	0						3octpencoa	3octpencoa													OXIBOYIJXMSCFS-CYLGIIOVSA-J	InChI=1S/C39H60N7O17P3S/c1-4-5-6-7-8-9-10-11-12-13-14-15-16-17-18-19-30(48)67-23-22-41-29(47)20-21-42-37(51)34(50)39(2,3)25-60-66(57,58)63-65(55,56)59-24-28-33(62-64(52,53)54)32(49)38(61-28)46-27-45-31-35(40)43-26-44-36(31)46/h5-6,8-9,11-12,14-15,17-18,26-28,32-34,38,49-50H,4,7,10,13,16,19-25H2,1-3H3,(H,41,47)(H,42,51)(H,55,56)(H,57,58)(H2,40,43,44)(H2,52,53,54)/p-4/b6-5+,9-8+,12-11+,15-14+,18-17…	[H]O[C@@]([H])(C(=O)N([H])C([H])([H])C([H])([H])C(=O)N([H])C([H])([H])C([H])([H])SC(=O)C([H])([H])C(\[H])=C(/[H])C([H])([H])C(\[H])=C(/[H])C([H])([H])C(\[H])=C(/[H])C([H])([H])C(\[H])=C(/[H])C([H])([H])C(\[H])=C(/[H])C([H])([H])C([H])([H])[H])C(C([H])([H])[H])(C([H])([H])[H])C([H])([H])OP([O-])(=O)OP([O-])(=O)OC([H])([H])[C@@]1([H])O[C@@]([H])(N2C([H])=NC3=C(N=C([H])N=C23)N([H])[H])[C@]([H])(O[H]…
3ocvac11eACP	3-oxo-cis-vacc-11-enoyl-[acyl-carrier protein]	C29H51N2O9PRS	-1	0	0											3ocvac11eACP				MNXM6840
3od5strd	3-Oxo-delta5-steroid	C19H28O	0
3odcoa	3-Oxodecanoyl-CoA	C31H48N7O18P3S	-4	935.767	935.2302381	C05265	440606	28528	HMDB03939	3-oxodecanoyl-CoA	3odcoa	3odcoa	FDB023258	389504		3odcoa			cpd03119	MNXM677			50411-91-1	DTXSID80331506	AZCVXMAPLHSIKY-HSJNEKGZSA-J	InChI=1S/C31H52N7O18P3S/c1-4-5-6-7-8-9-19(39)14-22(41)60-13-12-33-21(40)10-11-34-29(44)26(43)31(2,3)16-53-59(50,51)56-58(48,49)52-15-20-25(55-57(45,46)47)24(42)30(54-20)38-18-37-23-27(32)35-17-36-28(23)38/h17-18,20,24-26,30,42-43H,4-16H2,1-3H3,(H,33,40)(H,34,44)(H,48,49)(H,50,51)(H2,32,35,36)(H2,45,46,47)/p-4/t20-,24-,25-,26+,30-/m1/s1	[H]O[C@@]([H])(C(=O)N([H])C([H])([H])C([H])([H])C(=O)N([H])C([H])([H])C([H])([H])SC(=O)C([H])([H])C(=O)C([H])([H])C([H])([H])C([H])([H])C([H])([H])C([H])([H])C([H])([H])C([H])([H])[H])C(C([H])([H])[H])(C([H])([H])[H])C([H])([H])OP([O-])(=O)OP([O-])(=O)OC([H])([H])[C@@]1([H])O[C@@]([H])(N2C([H])=NC3=C(N=C([H])N=C23)N([H])[H])[C@]([H])(O[H])[C@]1([H])OP([O-])([O-])=O
3oddcoa	3-Oxododecanoyl-CoA	C33H52N7O18P3S	-4	963.82	963.2615382	C05263	440604	27868	HMDB03937	3-oxolauroyl-CoA	3oddcoa	3oddcoa	FDB023256	389502		3oddcoa			cpd03117	MNXM705			78303-19-2	DTXSID20331505	HQANBZHVWIDNQZ-GMHMEAMDSA-J	InChI=1S/C33H56N7O18P3S/c1-4-5-6-7-8-9-10-11-21(41)16-24(43)62-15-14-35-23(42)12-13-36-31(46)28(45)33(2,3)18-55-61(52,53)58-60(50,51)54-17-22-27(57-59(47,48)49)26(44)32(56-22)40-20-39-25-29(34)37-19-38-30(25)40/h19-20,22,26-28,32,44-45H,4-18H2,1-3H3,(H,35,42)(H,36,46)(H,50,51)(H,52,53)(H2,34,37,38)(H2,47,48,49)/p-4/t22-,26-,27-,28+,32-/m1/s1	[H]O[C@@]([H])(C(=O)N([H])C([H])([H])C([H])([H])C(=O)N([H])C([H])([H])C([H])([H])SC(=O)C([H])([H])C(=O)C([H])([H])C([H])([H])C([H])([H])C([H])([H])C([H])([H])C([H])([H])C([H])([H])C([H])([H])C([H])([H])[H])C(C([H])([H])[H])(C([H])([H])[H])C([H])([H])OP([O-])(=O)OP([O-])(=O)OC([H])([H])[C@@]1([H])O[C@@]([H])(N2C([H])=NC3=C(N=C([H])N=C23)N([H])[H])[C@]([H])(O[H])[C@]1([H])OP([O-])([O-])=O
3oddecACP	3-Oxododecanoyl-[acyl-carrier protein]	C23H41N2O9PRS	-1	0	0											3oddecACP				MNXM28933
3odecACP	3-Oxodecanoyl-[acyl-carrier protein]	C21H37N2O9PRS	-1	0	0											3odecACP				MNXM26616
3ogACPm	3-Ketoglutaryl-ACP Methyl Ester	C17H27N2O11PRS	-1	0	0
3oh_cbz	3-Hydroxycarbamazepine	C15H12N2O2	0			C16602	135290
3oh_cbz_glc	3-Hydroxy Carbamazepine Glucuronide	C21H19N2O8	-1				71748921
3oh_dlor	3-Hydroxydesloratadine	C19H19ClN2O	0				29918864
3oh_dlor_glc	3-Hydroxydesloratadine Glucuronide	C25H26ClN2O7	-1
3oh_mdea	3-Hydroxy N-Desethylamiodarone (3-Hydroxy_MDEA) (M8)	C23H26I2NO4	1
3oh_mdea_glc	3-Hydroxy N-Desethylamiodarone Glucuronide (3-Hydroxy_MDEA_Glc) (M15)	C29H33I2NO10	0
3oh_mxn	3-Hydroxymorphinan	C16H22NO	1				5463854
3oh_mxn_glc	3-Hydroxymorphinan O-Glucuronide	C22H29NO7	0
3ohacmp	3-Hydroxy-Acetaminophen	C8H9NO3	0	0	0
3ohcoa	3-Oxohexanoyl-CoA	C27H40N7O18P3S	-4	0	0				HMDB03943							3ohcoa			cpd03123	MNXM717						InChI=1S/C37H64N7O18P3S/c1-4-5-6-7-8-9-10-11-12-13-14-15-25(45)20-28(47)66-19-18-39-27(46)16-17-40-35(50)32(49)37(2,3)22-59-65(56,57)62-64(54,55)58-21-26-31(61-63(51,52)53)30(48)36(60-26)44-24-43-29-33(38)41-23-42-34(29)44/h23-24,26,30-32,36,48-49H,4-22H2,1-3H3,(H,39,46)(H,40,50)(H,54,55)(H,56,57)(H2,38,41,42)(H2,51,52,53)/p-4/t26-,30-,31-,32+,36-/m1/s1
3ohdcoa	3-Oxohexadecanoyl-CoA	C37H60N7O18P3S	-4	1019.926	1019.324139	C05259	440601	15491	HMDB06402	3-oxopalmitoyl-CoA	3ohdcoa	3ohdcoa	FDB023908	389499	3-OXOPALMITOYL-COA	3ohdcoa			cpd03114	MNXM738			34619-89-1		NQMPLXPCRJOSHL-BBECNAHFSA-J	InChI=1S/C37H64N7O18P3S/c1-4-5-6-7-8-9-10-11-12-13-14-15-25(45)20-28(47)66-19-18-39-27(46)16-17-40-35(50)32(49)37(2,3)22-59-65(56,57)62-64(54,55)58-21-26-31(61-63(51,52)53)30(48)36(60-26)44-24-43-29-33(38)41-23-42-34(29)44/h23-24,26,30-32,36,48-49H,4-22H2,1-3H3,(H,39,46)(H,40,50)(H,54,55)(H,56,57)(H2,38,41,42)(H2,51,52,53)/p-4/t26-,30-,31-,32+,36-/m1/s1	[H]O[C@@]([H])(C(=O)N([H])C([H])([H])C([H])([H])C(=O)N([H])C([H])([H])C([H])([H])SC(=O)C([H])([H])C(=O)C([H])([H])C([H])([H])C([H])([H])C([H])([H])C([H])([H])C([H])([H])C([H])([H])C([H])([H])C([H])([H])C([H])([H])C([H])([H])C([H])([H])C([H])([H])[H])C(C([H])([H])[H])(C([H])([H])[H])C([H])([H])OP([O-])(=O)OP([O-])(=O)OC([H])([H])[C@@]1([H])O[C@@]([H])(N2C([H])=NC3=C(N=C([H])N=C23)N([H])[H])[C@]([H…
3ohexACP	3-Oxohexanoyl-[acyl-carrier protein]	C17H29N2O9PRS	-1	0	0											3ohexACP				MNXM25602						InChI=1S/C5H8O5/c6-3(1-4(7)8)2-5(9)10/h3,6H,1-2H2,(H,7,8)(H,9,10)/p-2
3ohglutac	3-Hydroxy-Glutarate	C5H6O5	-2	0	0							3ohglutac													ZQHYXNSQOIDNTL-UHFFFAOYSA-L	InChI=1S/C5H8O5/c6-3(1-4(7)8)2-5(9)10/h3,6H,1-2H2,(H,7,8)(H,9,10)/p-2	[H]OC([H])(C([H])([H])C([O-])=O)C([H])([H])C([O-])=O
3ohodcoa	3-Oxooctadecanoyl-CoA	C39H64N7O18P3S	-4	1045.964	1045.339789	C16216	22833663	50571	HMDB06498	3-oxooctadecanoyl-CoA	3ohodcoa	3ohodcoa	FDB023942	17216373		3ohodcoa				MNXM513			86370-20-9		LGOGWHDPDVAUNY-LFZQUHGESA-J	InChI=1S/C39H68N7O18P3S/c1-4-5-6-7-8-9-10-11-12-13-14-15-16-17-27(47)22-30(49)68-21-20-41-29(48)18-19-42-37(52)34(51)39(2,3)24-61-67(58,59)64-66(56,57)60-23-28-33(63-65(53,54)55)32(50)38(62-28)46-26-45-31-35(40)43-25-44-36(31)46/h25-26,28,32-34,38,50-51H,4-24H2,1-3H3,(H,41,48)(H,42,52)(H,56,57)(H,58,59)(H2,40,43,44)(H2,53,54,55)/p-4/t28-,32-,33-,34+,38-/m1/s1	[H]O[C@@]([H])(C(=O)N([H])C([H])([H])C([H])([H])C(=O)N([H])C([H])([H])C([H])([H])SC(=O)C([H])([H])C(=O)C([H])([H])C([H])([H])C([H])([H])C([H])([H])C([H])([H])C([H])([H])C([H])([H])C([H])([H])C([H])([H])C([H])([H])C([H])([H])C([H])([H])C([H])([H])C([H])([H])C([H])([H])[H])C(C([H])([H])[H])(C([H])([H])[H])C([H])([H])OP([O-])(=O)OP([O-])(=O)OC([H])([H])[C@@]1([H])O[C@@]([H])(N2C([H])=NC3=C(N=C([H])N…
3ohsebac	3-Hydroxy-Sebacic Acid	C10H16O5	-2	0	0							3ohsebac													OQYZCCKCJQWHIE-UHFFFAOYSA-L	InChI=1S/C10H18O5/c11-8(7-10(14)15)5-3-1-2-4-6-9(12)13/h8,11H,1-7H2,(H,12,13)(H,14,15)/p-2	[H]OC([H])(C([H])([H])C([O-])=O)C([H])([H])C([H])([H])C([H])([H])C([H])([H])C([H])([H])C([H])([H])C([O-])=O
3ohsebcoa	3-Hydroxy-Sebacoyl Coenzyme A	C31H47N7O20P3S	-5	0	0							3ohsebcoa													JHBHJIVEUAFZCF-UHFFFAOYSA-I	InChI=1S/C31H52N7O20P3S/c1-31(2,26(45)29(46)34-10-9-20(40)33-11-12-62-22(43)13-18(39)7-5-3-4-6-8-21(41)42)15-55-61(52,53)58-60(50,51)54-14-19-24(44)25(57-59(47,48)49)30(56-19)38-17-37-23-27(32)35-16-36-28(23)38/h16-19,24-26,30,39,44-45H,3-15H2,1-2H3,(H,33,40)(H,34,46)(H,41,42)(H,50,51)(H,52,53)(H2,32,35,36)(H2,47,48,49)/p-5	[H]OC([H])(C(=O)N([H])C([H])([H])C([H])([H])C(=O)N([H])C([H])([H])C([H])([H])SC(=O)C([H])([H])C([H])(O[H])C([H])([H])C([H])([H])C([H])([H])C([H])([H])C([H])([H])C([H])([H])C([O-])=O)C(C([H])([H])[H])(C([H])([H])[H])C([H])([H])OP([O-])(=O)OP([O-])(=O)OC([H])([H])C1([H])OC([H])(N2C([H])=NC3=C2N=C([H])N=C3N([H])[H])C([H])(OP([O-])([O-])=O)C1([H])O[H]
3ohsubac	3-Hydoxy-Suberic Acid	C8H12O5	-2	0	0							3ohsubac													ARJZZFJXSNJKGR-UHFFFAOYSA-L	InChI=1S/C8H14O5/c9-6(5-8(12)13)3-1-2-4-7(10)11/h6,9H,1-5H2,(H,10,11)(H,12,13)/p-2	[H]OC([H])(C([H])([H])C([O-])=O)C([H])([H])C([H])([H])C([H])([H])C([H])([H])C([O-])=O
3ohsubcoa	3-Hydoxy-Suberyl Coenzyme A	C29H43N7O20P3S	-5	0	0							3ohsubcoa													AXTXBAGVBAFLGE-UHFFFAOYSA-I	InChI=1S/C29H48N7O20P3S/c1-29(2,24(43)27(44)32-8-7-18(38)31-9-10-60-20(41)6-4-3-5-16(37)11-19(39)40)13-53-59(50,51)56-58(48,49)52-12-17-22(42)23(55-57(45,46)47)28(54-17)36-15-35-21-25(30)33-14-34-26(21)36/h14-17,22-24,28,37,42-43H,3-13H2,1-2H3,(H,31,38)(H,32,44)(H,39,40)(H,48,49)(H,50,51)(H2,30,33,34)(H2,45,46,47)/p-5	[H]OC([H])(C(=O)N([H])C([H])([H])C([H])([H])C(=O)N([H])C([H])([H])C([H])([H])SC(=O)C([H])([H])C([H])([H])C([H])([H])C([H])([H])C([H])(O[H])C([H])([H])C([O-])=O)C(C([H])([H])[H])(C([H])([H])[H])C([H])([H])OP([O-])(=O)OP([O-])(=O)OC([H])([H])C1([H])OC([H])(N2C([H])=NC3=C2N=C([H])N=C3N([H])[H])C([H])(OP([O-])([O-])=O)C1([H])O[H]
3ohxccoa	3-Oxohexacosyl Coenzyme A	C47H80N7O18P3S	-4	0	0			52977				3ohxccoa				3ohxccoa				MNXM36758					VOMUIFOBQMYJPJ-GHTQTPJDSA-J	InChI=1S/C47H84N7O18P3S/c1-4-5-6-7-8-9-10-11-12-13-14-15-16-17-18-19-20-21-22-23-24-25-35(55)30-38(57)76-29-28-49-37(56)26-27-50-45(60)42(59)47(2,3)32-69-75(66,67)72-74(64,65)68-31-36-41(71-73(61,62)63)40(58)46(70-36)54-34-53-39-43(48)51-33-52-44(39)54/h33-34,36,40-42,46,58-59H,4-32H2,1-3H3,(H,49,56)(H,50,60)(H,64,65)(H,66,67)(H2,48,51,52)(H2,61,62,63)/p-4/t36-,40-,41-,42+,46-/m0/s1	[H]O[C@@]([H])(C(=O)N([H])C([H])([H])C([H])([H])C(=O)N([H])C([H])([H])C([H])([H])SC(=O)C([H])([H])C(=O)C([H])([H])C([H])([H])C([H])([H])C([H])([H])C([H])([H])C([H])([H])C([H])([H])C([H])([H])C([H])([H])C([H])([H])C([H])([H])C([H])([H])C([H])([H])C([H])([H])C([H])([H])C([H])([H])C([H])([H])C([H])([H])C([H])([H])C([H])([H])C([H])([H])C([H])([H])C([H])([H])[H])C(C([H])([H])[H])(C([H])([H])[H])C([H])…
3omal	3-Oxalomalate	C6H3O8	-3
3omglt	3-O-Methylgallate	C8H7O5	-1
3omqrctn	3-O-Methylquercetin	C16H12O7	0
3omrsACP	3-Oxotetradecanoyl-[acyl-carrier protein]	C25H45N2O9PRS	-1	0	0											3omrsACP				MNXM26095
3oocoa	3-Oxooctanoyl-CoA	C29H44N7O18P3S	-4	0	0				HMDB03941							3oocoa			cpd03121	MNXM706						InChI=1S/C35H60N7O18P3S/c1-4-5-6-7-8-9-10-11-12-13-23(43)18-26(45)64-17-16-37-25(44)14-15-38-33(48)30(47)35(2,3)20-57-63(54,55)60-62(52,53)56-19-24-29(59-61(49,50)51)28(46)34(58-24)42-22-41-27-31(36)39-21-40-32(27)42/h21-22,24,28-30,34,46-47H,4-20H2,1-3H3,(H,37,44)(H,38,48)(H,52,53)(H,54,55)(H2,36,39,40)(H2,49,50,51)/p-4/t24-,28-,29-,30+,34-/m1/s1
3ooctACP	3-Oxooctanoyl-[acyl-carrier protein]	C19H33N2O9PRS	-1	0	0											3ooctACP				MNXM28031
3ooctdACP	3-Oxooctadecanoyl-[acyl-carrier protein]	C29H53N2O9PRS	-1	0	0											3ooctdACP				MNXM3491
3ooctdecACP	3-Oxooctodecanoyl-ACP	X	0
3oodcoa	3-Oxooctadecanoyl-CoA	C39H64N7O18P3S	-4
3oopc4coa	3-Oxo-OPC4-CoA	C35H51N7O19P3S	-3
3oopc6coa	3-Oxo-OPC6-CoA	C37H55N7O19P3S	-3
3opACPm	3-ketopimeloyl-ACP methyl ester	C19H31N2O11PRS	-1	0	0
3opalmACP	3-Oxohexadecanoyl-[acyl-carrier protein]	C27H49N2O9PRS	-1	0	0											3opalmACP				MNXM4345
3opc8ocoa	3-Oxo-OPC8-CoA	C39H59N7O19P3S	-3
3ophb	3-Octaprenyl-4-hydroxybenzoate	C47H69O3	-1	0	0											3ophb			cpd03443	MNXM2195						InChI=1S/C10H15N5O13P2Se/c11-8-5-9(13-2-12-8)15(3-14-5)10-6(16)7(27-29(17,18)19)4(26-10)1-25-30(20,21)28-31(22,23)24/h2-4,6-7,10,16H,1H2,(H,20,21)(H2,11,12,13)(H2,17,18,19)(H,22,23,24)/p-4/t4-,6-,7-,10-/m1/s1
3otdcoa	3-Oxotetradecanoyl-CoA	C35H56N7O18P3S	-4	991.873	991.2928384	C05261	11966197	28726	HMDB03935	3-oxotetradecanoyl-CoA	3otdcoa	3otdcoa	FDB023254	10140190		3otdcoa			cpd12689	MNXM707			122364-86-7		IQNFBGHLIVBNOU-QSGBVPJFSA-J	InChI=1S/C35H60N7O18P3S/c1-4-5-6-7-8-9-10-11-12-13-23(43)18-26(45)64-17-16-37-25(44)14-15-38-33(48)30(47)35(2,3)20-57-63(54,55)60-62(52,53)56-19-24-29(59-61(49,50)51)28(46)34(58-24)42-22-41-27-31(36)39-21-40-32(27)42/h21-22,24,28-30,34,46-47H,4-20H2,1-3H3,(H,37,44)(H,38,48)(H,52,53)(H,54,55)(H2,36,39,40)(H2,49,50,51)/p-4/t24-,28-,29-,30+,34-/m1/s1	[H]O[C@@]([H])(C(=O)N([H])C([H])([H])C([H])([H])C(=O)N([H])C([H])([H])C([H])([H])SC(=O)C([H])([H])C(=O)C([H])([H])C([H])([H])C([H])([H])C([H])([H])C([H])([H])C([H])([H])C([H])([H])C([H])([H])C([H])([H])C([H])([H])C([H])([H])[H])C(C([H])([H])[H])(C([H])([H])[H])C([H])([H])OP([O-])(=O)OP([O-])(=O)OC([H])([H])[C@@]1([H])O[C@@]([H])(N2C([H])=NC3=C(N=C([H])N=C23)N([H])[H])[C@]([H])(O[H])[C@]1([H])OP([…
3oxddacp	3_Oxododecanoyl_acyl_carrier_protein	C12H20O2X	0
3oxdeacp	3_Oxodecanoyl_acyl_carrier_protein	C10H16O2X	0
3oxhacp	3_Oxohexanoyl_acyl_carrier_protein	C6H8O2X	0
3oxhdacp	3_Oxohexadecanoyl_acp	C16H28O2X	0
3oxoadp	3-Oxoadipic acid	C6H6O5	-2	160.1247	160.0371734	C00846	93	37440	HMDB00398				FDB022015	91		3oxoadp			cpd00630	MNXM716		5387	689-31-6	DTXSID30218974	RTGHRDFWYQHVFW-UHFFFAOYSA-N	InChI=1S/C6H8O5/c7-4(3-6(10)11)1-2-5(8)9/h1-3H2,(H,8,9)(H,10,11)
3oxocacp	3_Oxooctanoyl_acyl_carrier_protein	C8H12O2X	0
3oxocdacp	3_Oxooctadecanoyl_acp	C18H32O2X	0
3oxtdacp	3_Oxotetradecanoyl_acyl_carrier_protein	C14H24O2X	0
3padsel	3-Phosphoadenylylselenate	C10H11N5O13P2Se	-4	554.16	554.9306804	C05696	24892762	28450	HMDB0011104				FDB027887			3padsel			cpd03395	MNXM92909					AZRLZPIFEZUZLW-KQYNXXCUSA-J	InChI=1S/C10H15N5O13P2Se/c11-8-5-9(13-2-12-8)15(3-14-5)10-6(16)7(27-29(17,18)19)4(26-10)1-25-30(20,21)28-31(22,23)24/h2-4,6-7,10,16H,1H2,(H,20,21)(H2,11,12,13)(H2,17,18,19)(H,22,23,24)/p-4/t4-,6-,7-,10-/m1/s1	[H]O[C@@]1([H])[C@@]([H])(O[C@]([H])(C([H])([H])OP([O-])(=O)O[Se]([O-])(=O)=O)[C@@]1([H])OP([O-])([O-])=O)N1C([H])=NC2=C(N=C([H])N=C12)N([H])[H]
3pdent	3-Phospho-D-erythronate	C4H7O8P	-2
3pentcoa	3-pentenoyl-CoA	C26H38N7O17P3S	0	0	0																					InChI=1S/C3H7O7P/c4-2(3(5)6)1-10-11(7,8)9/h2,4H,1H2,(H,5,6)(H2,7,8,9)/p-3/t2-/m1/s1
3pg	(2R)-2-Hydroxy-3-(phosphonatooxy)propanoate	C3H4O7P	-3	186.0572	185.9929391	C00197	439183	17794	HMDB0060180		3pg	3pg		388326	G3P	3pg	3-Phosphoglyceric_acid		cpd00169	MNXM126	C00007286		820-11-1		OSJPPGNTCRNQQC-UWTATZPHSA-K	InChI=1S/C3H7O7P/c4-2(3(5)6)1-10-11(7,8)9/h2,4H,1H2,(H,5,6)(H2,7,8,9)/p-3/t2-/m1/s1	[H]O[C@@]([H])(C([O-])=O)C([H])([H])OP([O-])([O-])=O
3php	Phosphohydroxypyruvic acid	C3H2O7P	-3	184.0414	183.977289	C03232	105	30933	HMDB01024		3php	3php	FDB022377	103	3-P-HYDROXYPYRUVATE	3php	Phosphohydroxypyruvic acid		cpd02069	MNXM541	C00019657	484	3913-50-6		LFLUCDOSQPJJBE-UHFFFAOYSA-K	InChI=1S/C3H5O7P/c4-2(3(5)6)1-10-11(7,8)9/h1H2,(H,5,6)(H2,7,8,9)/p-3	[H]C([H])(OP([O-])([O-])=O)C(=O)C([O-])=O
3pop	3-Phosphonopyruvate	C3H2O6P	-3
3psme	5-O-(1-Carboxyvinyl)-3-phosphoshikimate	C10H9O10P	-4	0	0											3psme			cpd00932	MNXM1365						InChI=1S/C21H41NO5/c1-5-6-7-8-9-10-11-12-13-14-18(23)15-21(26)27-19(16-20(24)25)17-22(2,3)4/h18-19,23H,5-17H2,1-4H3
3rbleu	(3R)-beta-Leucine	C6H13NO2	0
3rlnl	(3R)-Linalool	C10H18O	0
3sala	3-Sulfinoalanine	C3H5NO4S	-2	153.157	153.0095784	C00606	439270	41721	HMDB00996		3sala	3sala	FDB022358	16743745	3-SULFINOALANINE	3sala			cpd00467	MNXM498		5927	1115-65-7		ADVPTQAUNPRNPO-REOHCLBHSA-L	InChI=1S/C3H7NO4S/c4-2(3(5)6)1-9(7)8/h2H,1,4H2,(H,5,6)(H,7,8)/p-2/t2-/m0/s1	[H]N([H])[C@]([H])(C([O-])=O)C([H])([H])S([O-])=O
3sccoa	(3S)-Citryl-CoA	C27H37N7O22P3S	-5
3slact	3-Sulfolactate	C3H4O6S	-2
3snpyr	3-Sulfinylpyruvic acid	C3H2O5S	-2	151.118	150.9701189	C05527	6398963	1665	HMDB01405		3snpyr	3snpyr	FDB022603	4911362	3-SULFINYL-PYRUVATE	3snpyr			cpd03284	MNXM162632		6222			JXYLQEMXCAAMOL-UHFFFAOYSA-L	InChI=1S/C3H4O5S/c4-2(3(5)6)1-9(7)8/h1H2,(H,5,6)(H,7,8)/p-2	[H]C([H])(C(=O)C([O-])=O)S([O-])=O
3spyr	3-Sulfopyruvic acid	C3H2O6S	-2	0	0	C05528	440717	16894	HMDB04045		3spyr	3spyr	FDB023289	389590		3spyr				MNXM594					BUTHMSUEBYPMKJ-UHFFFAOYSA-L	InChI=1S/C3H4O6S/c4-2(3(5)6)1-10(7,8)9/h1H2,(H,5,6)(H,7,8,9)/p-2	[H]C([H])(C(=O)C([O-])=O)S([O-])(=O)=O
3tdcrn	3-Hydroxy-Tetradecanoyl Carnitine	C21H41NO5	0	0	0						3tdcrn	3tdcrn				3tdcrn				MNXM150929					GFAZJTUXMHGTOC-UHFFFAOYSA-N	InChI=1S/C21H41NO5/c1-5-6-7-8-9-10-11-12-13-14-18(23)15-21(26)27-19(16-20(24)25)17-22(2,3)4/h18-19,23H,5-17H2,1-4H3	[H]OC([H])(C([H])([H])C(=O)OC([H])(C([H])([H])C([O-])=O)C([H])([H])[N+](C([H])([H])[H])(C([H])([H])[H])C([H])([H])[H])C([H])([H])C([H])([H])C([H])([H])C([H])([H])C([H])([H])C([H])([H])C([H])([H])C([H])([H])C([H])([H])C([H])([H])C([H])([H])[H]
3tetd7ecoa	3-Hydroxy Tetradecenoyl-7 Coenzyme A	C35H56N7O18P3S	-4	0	0						3tetd7ecoa	3tetd7ecoa													WGCARZJTIJIWSL-UUVSMMHLSA-J	InChI=1S/C35H60N7O18P3S/c1-4-5-6-7-8-9-10-11-12-13-23(43)18-26(45)64-17-16-37-25(44)14-15-38-33(48)30(47)35(2,3)20-57-63(54,55)60-62(52,53)56-19-24-29(59-61(49,50)51)28(46)34(58-24)42-22-41-27-31(36)39-21-40-32(27)42/h9-10,21-24,28-30,34,43,46-47H,4-8,11-20H2,1-3H3,(H,37,44)(H,38,48)(H,52,53)(H,54,55)(H2,36,39,40)(H2,49,50,51)/p-4/b10-9-/t23?,24-,28-,29-,30+,34-/m1/s1	[H]O[C@@]([H])(C(=O)N([H])C([H])([H])C([H])([H])C(=O)N([H])C([H])([H])C([H])([H])SC(=O)C([H])([H])C([H])(O[H])C([H])([H])C([H])([H])C([H])([H])C(\[H])=C(\[H])C([H])([H])C([H])([H])C([H])([H])C([H])([H])C([H])([H])C([H])([H])[H])C(C([H])([H])[H])(C([H])([H])[H])C([H])([H])OP([O-])(=O)OP([O-])(=O)OC([H])([H])[C@@]1([H])O[C@@]([H])(N2C([H])=NC3=C2N=C([H])N=C3N([H])[H])[C@]([H])(O[H])[C@]1([H])OP([O-…
3tetd7ecoacrn	3-Hydroxy Tetradecenoyl-7-Carnitine	C21H39NO5	0	0	0						3tetd7ecoacrn	3tetd7ecoacrn														InChI=1S/C37H62N7O18P3S/c1-4-5-6-7-8-9-10-11-12-13-14-15-25(45)20-28(47)66-19-18-39-27(46)16-17-40-35(50)32(49)37(2,3)22-59-65(56,57)62-64(54,55)58-21-26-31(61-63(51,52)53)30(48)36(60-26)44-24-43-29-33(38)41-23-42-34(29)44/h8-9,11-12,23-26,30-32,36,45,48-49H,4-7,10,13-22H2,1-3H3,(H,39,46)(H,40,50)(H,54,55)(H,56,57)(H2,38,41,42)(H2,51,52,53)/p-4/b9-8+,12-11+/t25?,26-,30-,31-,32+,36-/m1/s1
3thexddcoa	3-Hydroxy Trans7,10-Hexadecadienoyl Coenzyme A	C37H58N7O18P3S	-4	0	0							3thexddcoa													FODZOBVFWXSQFM-OPBNJXLTSA-J	InChI=1S/C37H62N7O18P3S/c1-4-5-6-7-8-9-10-11-12-13-14-15-25(45)20-28(47)66-19-18-39-27(46)16-17-40-35(50)32(49)37(2,3)22-59-65(56,57)62-64(54,55)58-21-26-31(61-63(51,52)53)30(48)36(60-26)44-24-43-29-33(38)41-23-42-34(29)44/h8-9,11-12,23-26,30-32,36,45,48-49H,4-7,10,13-22H2,1-3H3,(H,39,46)(H,40,50)(H,54,55)(H,56,57)(H2,38,41,42)(H2,51,52,53)/p-4/b9-8+,12-11+/t25?,26-,30-,31-,32+,36-/m1/s1	[H]O[C@@]([H])(C(=O)N([H])C([H])([H])C([H])([H])C(=O)N([H])C([H])([H])C([H])([H])SC(=O)C([H])([H])C([H])(O[H])C([H])([H])C([H])([H])C([H])([H])C([H])=C([H])C([H])([H])C(\[H])=C(/[H])C([H])([H])C([H])([H])C([H])([H])C([H])([H])C([H])([H])[H])C(C([H])([H])[H])(C([H])([H])[H])C([H])([H])OP([O-])(=O)OP([O-])(=O)OC([H])([H])[C@@]1([H])O[C@@]([H])(N2C([H])=NC3=C2N=C([H])N=C3N([H])[H])[C@]([H])(O[H])[C@…
3thexddcoacrn	3-Hydroxy Trans7,10-Hexadecadienoyl Carnitine	C23H41NO5	0	0	0						3thexddcoacrn	3thexddcoacrn														InChI=1S/C35H58N7O18P3S/c1-4-5-6-7-8-9-10-11-12-13-23(43)18-26(45)64-17-16-37-25(44)14-15-38-33(48)30(47)35(2,3)20-57-63(54,55)60-62(52,53)56-19-24-29(59-61(49,50)51)28(46)34(58-24)42-22-41-27-31(36)39-21-40-32(27)42/h8-9,11-12,21-24,28-30,34,43,46-47H,4-7,10,13-20H2,1-3H3,(H,37,44)(H,38,48)(H,52,53)(H,54,55)(H2,36,39,40)(H2,49,50,51)/p-4/b9-8+,12-11+/t23?,24-,28-,29-,30+,34-/m1/s1
3ttetddcoa	3-Hydroxy Trans5,8Tetradecadienoyl Coenzyme A	C35H54N7O18P3S	-4	0	0						3ttetddcoa	3ttetddcoa													SDWYDRDZISFNSH-DNBBPBRLSA-J	InChI=1S/C35H58N7O18P3S/c1-4-5-6-7-8-9-10-11-12-13-23(43)18-26(45)64-17-16-37-25(44)14-15-38-33(48)30(47)35(2,3)20-57-63(54,55)60-62(52,53)56-19-24-29(59-61(49,50)51)28(46)34(58-24)42-22-41-27-31(36)39-21-40-32(27)42/h8-9,11-12,21-24,28-30,34,43,46-47H,4-7,10,13-20H2,1-3H3,(H,37,44)(H,38,48)(H,52,53)(H,54,55)(H2,36,39,40)(H2,49,50,51)/p-4/b9-8+,12-11+/t23?,24-,28-,29-,30+,34-/m1/s1	[H]O[C@@]([H])(C(=O)N([H])C([H])([H])C([H])([H])C(=O)N([H])C([H])([H])C([H])([H])SC(=O)C([H])([H])C([H])(O[H])C([H])([H])C(\[H])=C(/[H])C([H])([H])C(\[H])=C(/[H])C([H])([H])C([H])([H])C([H])([H])C([H])([H])C([H])([H])[H])C(C([H])([H])[H])(C([H])([H])[H])C([H])([H])OP([O-])(=O)OP([O-])(=O)OC([H])([H])[C@@]1([H])O[C@@]([H])(N2C([H])=NC3=C2N=C([H])N=C3N([H])[H])[C@]([H])(O[H])[C@]1([H])OP([O-])([O-]…
3ttetddcoacrn	3-Hydroxy Trans5,8Tetradecadienoyl Carnitine	C21H37NO5	0	0	0						3ttetddcoacrn	3ttetddcoacrn														InChI=1S/C9H13N2O9P/c12-3-4-7(20-21(16,17)18)6(14)8(19-4)11-2-1-5(13)10-9(11)15/h1-2,4,6-8,12,14H,3H2,(H,10,13,15)(H2,16,17,18)/p-2/t4-,6-,7-,8-/m0/s1
3u1ylala	3-(Uracil-1-yl)-L-alanine	C7H9N3O4	0
3uib	Ureidoisobutyric acid	C5H9N2O3	-1	146.1445	146.0691422	C05100	160663	1670	HMDB02031		3uib	3uib	FDB022808	141172	3-UREIDO-ISOBUTYRATE	3uib	Beta-Ureidoisobutyric_acid		cpd03034	MNXM1015			2905-86-4		PHENTZNALBMCQD-UHFFFAOYSA-M	InChI=1S/C5H10N2O3/c1-3(4(8)9)2-7-5(6)10/h3H,2H2,1H3,(H,8,9)(H3,6,7,10)/p-1	[H]N([H])C(=O)N([H])C([H])([H])C([H])(C([O-])=O)C([H])([H])[H]
3ump	3'-UMP	C9H11N2O9P	-2	324.1813	324.0358665	C01368	101543	28895	HMDB0060282			3ump		91753		3ump			cpd00989	MNXM2184					FOGRQMPFHUHIGU-PSQAKQOGSA-L	InChI=1S/C9H13N2O9P/c12-3-4-7(20-21(16,17)18)6(14)8(19-4)11-2-1-5(13)10-9(11)15/h1-2,4,6-8,12,14H,3H2,(H,10,13,15)(H2,16,17,18)/p-2/t4-,6-,7-,8-/m0/s1	[H]OC([H])([H])[C@@]1([H])O[C@@]([H])(N2C([H])=C([H])C(=O)N([H])C2=O)[C@]([H])(O[H])[C@]1([H])OP([O-])([O-])=O
3vctcl	3-Vinylcatechol	C8H8O2	0
42A3HP24DB	4-(2-Amino-3-hydroxyphenyl)-2,4-dioxobutanoic acid	C10H8NO5	-1	223.1822	223.0480724	C05645	440741		HMDB04083		42A3HP24DB	42A3HP24DB	FDB023305	389612		42A3HP24DB				MNXM163203					YCJNYHCCOXVYAF-UHFFFAOYSA-M	InChI=1S/C10H9NO5/c11-9-5(2-1-3-6(9)12)7(13)4-8(14)10(15)16/h1-3,12H,4,11H2,(H,15,16)/p-1	[H]OC1=C([H])C([H])=C([H])C(C(=O)C([H])([H])C(=O)C([O-])=O)=C1N([H])[H]
44dpnspr	4,4-Diaponeurosporene	C30H42	0	0	0														cpd14866
44mctr	4,4-Dimethylcholesta-8,14,24-trienol	C29H46O	0	410.6749	410.3548661	C11455	443212	17813	HMDB01023		44mctr	44mctr	FDB022376	391478	44-DIMETHYL-CHOLESTA-812-24-TRIENOL	44mctr				MNXM97101		5952	64284-64-6		LFQXEZVYNCBVDO-PBJLWWPKSA-N	InChI=1S/C29H46O/c1-19(2)9-8-10-20(3)22-12-13-23-21-11-14-25-27(4,5)26(30)16-18-29(25,7)24(21)15-17-28(22,23)6/h9,13,20,22,25-26,30H,8,10-12,14-18H2,1-7H3/t20-,22-,25+,26+,28-,29-/m1/s1	[H]O[C@@]1([H])C([H])([H])C([H])([H])[C@@]2(C3=C(C4=C([H])C([H])([H])[C@]([H])([C@]([H])(C([H])([H])[H])C([H])([H])C([H])([H])C([H])=C(C([H])([H])[H])C([H])([H])[H])[C@@]4(C([H])([H])[H])C([H])([H])C3([H])[H])C([H])([H])C([H])([H])[C@@]2([H])C1(C([H])([H])[H])C([H])([H])[H])C([H])([H])[H]
44mzym	4,4-Dimethyl-5a-cholesta-8,24-dien-3-b-ol	C29H48O	0	412.6908	412.3705162	C05108	50990081	18364	HMDB01286		44mzym	44mzym	FDB022534	25994967	44-DIMETHYL-5ALPHA-CHOLEST-7-EN-3BET	44mzym				MNXM146507		6135			CHGIKSSZNBCNDW-QGBOJXOESA-N	InChI=1S/C29H48O/c1-19(2)9-8-10-20(3)22-12-13-23-21-11-14-25-27(4,5)26(30)16-18-29(25,7)24(21)15-17-28(22,23)6/h9,20,22-23,25-26,30H,8,10-18H2,1-7H3/t20-,22-,23+,25+,26+,28-,29-/m1/s1	[H]O[C@@]1([H])C([H])([H])C([H])([H])[C@@]2(C3=C(C([H])([H])C([H])([H])[C@@]2([H])C1(C([H])([H])[H])C([H])([H])[H])[C@]1([H])C([H])([H])C([H])([H])[C@]([H])([C@]([H])(C([H])([H])[H])C([H])([H])C([H])([H])C([H])=C(C([H])([H])[H])C([H])([H])[H])[C@@]1(C([H])([H])[H])C([H])([H])C3([H])[H])C([H])([H])[H]
45adhcrtsn	4,5alpha-Dihydrocortisone	C21H30O5	0
45bdhcrtsn	4,5beta-Dihydrocortisone	C21H30O5	0
45dthu	5-dehydro-4-deoxy-D-glucuronate	X	0
46dhoxquin	4,6-Dihydroxyquinoline	C9H7NO2	0	161.1574	161.0476785	C05639	440738	28799	HMDB04077				FDB023301	389609		46dhoxquin				MNXM9072			3517-61-1	DTXSID20331520	XFALURCRIGINGT-UHFFFAOYSA-N	InChI=1S/C9H7NO2/c11-6-1-2-8-7(5-6)9(12)3-4-10-8/h1-5,11H,(H,10,12)	[H]OC1=C([H])C([H])=C2N=C([H])C([H])=C(O[H])C2=C1[H]
48dhoxquin	Quinoline-4,8-diol	C9H7NO2	0	161.1574	161.0476785	C05637		28883	HMDB0060289							48dhoxquin				MNXM9073				DTXSID40879696	PYELIMVFIITPER-UHFFFAOYSA-N	InChI=1S/C9H7NO2/c11-7-4-5-10-9-6(7)2-1-3-8(9)12/h1-5,12H,(H,10,11)	[H]OC1=C([H])C([H])=NC2=C(O[H])C([H])=C([H])C([H])=C12
4a3hbutnt	4-Amino-3-hydroxybutanoate	C4H9NO3	0
4a5ic	4-Amino-5-imidazolecarboxylic acid	C4H5N3O2	0
4aabutn	4-Acetamidobutanoic acid	C6H10NO3	-1	145.1564	145.0738932	C02946	18189	17645	HMDB03681		4aabutn	4aabutn	FDB023214	17180	CPD-570	4aabutn				MNXM2083			3025-96-5	DTXSID50184344	UZTFMUBKZQVKLK-UHFFFAOYSA-M	InChI=1S/C6H11NO3/c1-5(8)7-4-2-3-6(9)10/h2-4H2,1H3,(H,7,8)(H,9,10)/p-1	[H]N(C(=O)C([H])([H])[H])C([H])([H])C([H])([H])C([H])([H])C([O-])=O
4aaold	4-Androsten-16alpha-ol-3,17-dione	C19H26O3	0
4abut	gamma-Aminobutyric acid	C4H9NO2	0	103.1198	103.0633285	C00334	119	16865	HMDB00112		4abut	4abut	FDB008937	116	4-AMINO-BUTYRATE	4abut	GABA	DB02530	cpd00281	MNXM192	C00001337		56-12-2	DTXSID6035106	BTCSSZJGUNDROE-UHFFFAOYSA-N	InChI=1S/C4H9NO2/c5-3-1-2-4(6)7/h1-3,5H2,(H,6,7)	[H][N+]([H])([H])C([H])([H])C([H])([H])C([H])([H])C([O-])=O
4abutn	4-Aminobutyraldehyde	C4H10NO	1	87.1204	87.06841392	C00555	118	17769	HMDB01080		4abutn	4abutn	FDB022412	115	4-AMINO-BUTYRALDEHYDE	4abutn			cpd00434	MNXM422	C00019656	3225	4390-05-0		DZQLQEYLEYWJIB-UHFFFAOYSA-O	InChI=1S/C4H9NO/c5-3-1-2-4-6/h4H,1-3,5H2/p+1	[H]C(=O)C([H])([H])C([H])([H])C([H])([H])[N+]([H])([H])[H]
4abz	4-Aminobenzoate	C7H6NO2	-1	0	0				HMDB01392							4abz			cpd00443	MNXM421						InChI=1S/C10H9NO4/c11-7-4-2-1-3-6(7)8(12)5-9(13)10(14)15/h1-4H,5,11H2,(H,14,15)/p-1
4adcho	4-amino-4-deoxychorismate	C10H10NO5	-1	0	0											4adcho			cpd08210	MNXM1458
4ahmmp	4-Amino-5-hydroxymethyl-2-methylpyrimidine	C6H9N3O	0	0	0											4ahmmp			cpd00939	MNXM874
4ampm	4-Amino-2-methyl-5-phosphomethylpyrimidine	C6H8N3O4P	-2	0	0											4ampm			cpd02775	MNXM790
4aphdob	4-(2-Aminophenyl)-2,4-dioxobutanoic acid	C10H8NO4	-1	207.1828	207.0531578	C01252	472	17442	HMDB00978		4aphdob	4aphdob	FDB022348	459	CPD-476	4aphdob				MNXM163204		5916			CAOVWYZQMPNAFJ-UHFFFAOYSA-M	InChI=1S/C10H9NO4/c11-7-4-2-1-3-6(7)8(12)5-9(13)10(14)15/h1-4H,5,11H2,(H,14,15)/p-1	[H]N([H])C1=C(C([H])=C([H])C([H])=C1[H])C(=O)C([H])([H])C(=O)C([O-])=O
4aphe	4-Aminophenol	C6H7NO	0
4bhglz	4-Beta-OH-Gliclazide	C15H20N3O4S	-1	0	0
4c2hcism	4-Carboxy-2-hydroxy-cis,cis-muconate	C7H3O7	-3
4c2hmsaldh	4-Carboxy-2-hydroxymuconate semialdehyde	C7H4O6	-2
4c2me	4-(cytidine 5-diphospho)-2-C-methyl-D-erythritol	C14H23N3O14P2	-2	0	0											4c2me			cpd08287	MNXM1642						InChI=1S/C18H24N4O8S/c19-9(18(29)30)1-2-13(24)22-11(17(28)21-6-14(25)26)7-31-16-8-3-4-20-10(8)5-12(23)15(16)27/h5,9,11,20,23,27H,1-4,6-7,19H2,(H,21,28)(H,22,24)(H,25,26)(H,29,30)/p-1/t9-,11-/m0/s1
4c2oxo3hex	4-Carboxy-2-oxo-3-hexenedioate	C7H3O7	-3			C05364
4chhddnt	4-Carboxy-2-hydroxyhexa-2,4-dienedioate	C7H3O7	-3
4chlctchl	4-Chlorocatechol	C6H5O2Cl	0
4chlt3one	4-Cholesten-3-one	C27H44O	0
4chpheac	4-Chlorophenyl acetate	C8H6O2Cl	-1
4co4pnt	4-Carboxy-2-oxo-4-pentenoate	C6H4O5	-2
4coum	4_Coumarate	X	0
4dadg4edgalur	4-(4-Deoxy-alpha-D-gluc-4-enuronosyl)-D-galacturonate	C12H14O12	-2
4dh_tpno	4-Dehydroxytempol	C9H17NO	0
4dh_tpno_1glc	4-Dehydroxytempol 1-O-Glucuronide	C15H25NO7	0
4dnpmcn	4-Demethylpremithramycinone	C20H15O9	-1
4fbnzt	4-Fluorobenzoate	C7H4O2F	-1
4fch1c	4-Fluorocyclohexadiene-cis,cis-1,2-diol-1-carboxylate	C7H6O4F	-1
4fchdl	4-Fluorocyclohexadiene-cis,cis-1,2-diol	C6H7O2F	0
4fctcl	4-Fluorocatechol	C6H5O2F	0
4flthr	4-Fluoro-L-threonine	C4H8NO3F	0
4fumacac	4-Fumarylacetoacetic acid	C8H6O6	-2	200.1455	200.032088	C01061	5280398	30907	HMDB01268		4fumacac	4fumacac	FDB022522	4444081	4-FUMARYL-ACETOACETATE	4fumacac	Fumarylacetoacetate			MNXM708	C00007599	6123	28613-33-4		GACSIVHAIFQKTC-OWOJBTEDSA-L	InChI=1S/C8H8O6/c9-5(1-2-7(11)12)3-6(10)4-8(13)14/h1-2H,3-4H2,(H,11,12)(H,13,14)/p-2/b2-1+	[H]\C(=C(\[H])C(=O)C([H])([H])C(=O)C([H])([H])C([O-])=O)C([O-])=O
4glu56dihdind	4-S-Glutathionyl-5,6-Dihydroxyindoline	C18H23N4O8S	-1	0	0							4glu56dihdind													OWLBFEJNNSEXED-ONGXEEELSA-M	InChI=1S/C18H24N4O8S/c19-9(18(29)30)1-2-13(24)22-11(17(28)21-6-14(25)26)7-31-16-8-3-4-20-10(8)5-12(23)15(16)27/h5,9,11,20,23,27H,1-4,6-7,19H2,(H,21,28)(H,22,24)(H,25,26)(H,29,30)/p-1/t9-,11-/m0/s1	[H]OC(=O)[C@@]([H])(N([H])[H])C([H])([H])C([H])([H])C(=O)N([H])[C@]([H])(C(=O)N([H])C([H])([H])C([O-])=O)C([H])([H])SC1=C2C(N([H])C([H])([H])C2([H])[H])=C([H])C(O[H])=C1O[H]
4gnlcpmd	4-Glutathionyl cyclophosphamide	C17H29N5O8PSCl2	-1
4gubut	4-Guanidinobutanoate	C5H11N3O2	0	0	0				HMDB03464										cpd00762							InChI=1S/C5H6O6/c6-2(4(8)9)1-3(7)5(10)11/h2,6H,1H2,(H,8,9)(H,10,11)/p-2
4gudbd	4-Guanidinobutanamide	C5H13N4O	1	0	0											4gudbd			cpd01973	MNXM2617
4h2kpi	4-Hydroxy-2-ketopimelate	C7H8O6	0
4h2oglt	4-Hydroxy-2-oxoglutaric acid	C5H4O6	-2	162.0975	162.0164379	C01127	599	30923	HMDB02070		4h2oglt	4h2oglt	FDB022830	579	D-4-HYDROXY-2-KETO-GLUTARATE	4h2oglt			cpd00830	MNXM894		6471	1187-99-1		WXSKVKPSMAHCSG-UHFFFAOYSA-L	InChI=1S/C5H6O6/c6-2(4(8)9)1-3(7)5(10)11/h2,6H,1H2,(H,8,9)(H,10,11)/p-2	[H]OC([H])(C([O-])=O)C([H])([H])C(=O)C([O-])=O
4h2ohxnt	4-Hydroxy-2-oxohexanoate	C6H9O4	-1
4h2opntn	4-Hydroxy-2-oxopentanoate	C5H7O4	-1	0	0											4h2opntn			cpd02258	MNXM1176
4h2oxg	D_4_Hydroxy_2_oxoglutarate	C5H4O6	0
4h3ppbzt	4-Hydroxy-3-polyprenylbenzoate	C17H21O3	-1
4hacd	4-Hydroxyacid	C4H7O3	-1
4haqnlno	4-Hydroxyaminoquinoline N-oxide	C9H8N2O2	0
4hatvacid	4-Hydroxy-Atorvastatin-Acid / Para-Hydroxy-Atorvastatin-Acid	C33H34FN2O6	-1	0	0
4hatvlac	4-Hydroxy-Atorvastatin-Lactone / Para-Hydroxy-Atorvastatin Lactone	C33H33FN2O5	0	0	0
4hba	4-Hydroxy-benzyl alcohol	C7H8O2	0	0	0											4hba			cpd15378	MNXM107505						InChI=1S/C25H42N7O18P3S/c1-25(2,20(37)23(38)28-6-5-15(34)27-7-9-54-16(35)4-3-8-33)11-47-53(44,45)50-52(42,43)46-10-14-19(49-51(39,40)41)18(36)24(48-14)32-13-31-17-21(26)29-12-30-22(17)32/h12-14,18-20,24,33,36-37H,3-11H2,1-2H3,(H,27,34)(H,28,38)(H,42,43)(H,44,45)(H2,26,29,30)(H2,39,40,41)/t14-,18-,19-,20+,24-/m1/s1
4hbald	4-Hydroxybenzaldehyde (iJN746)	C7H6O2	0	0	0				HMDB11718							4hbald			cpd00484	MNXM577						InChI=1S/C7H6O3/c8-6-3-1-5(2-4-6)7(9)10/h1-4,8H,(H,9,10)/p-1
4hbutcoa	4-Hydroxybutyryl-CoA	C25H38N7O18P3S	-4	0	0	C11062		28522								4hbutcoa			cpd07946	MNXM2334						InChI=1S/C25H42N7O18P3S/c1-25(2,20(37)23(38)28-6-5-15(34)27-7-9-54-16(35)4-3-8-33)11-47-53(44,45)50-52(42,43)46-10-14-19(49-51(39,40)41)18(36)24(48-14)32-13-31-17-21(26)29-12-30-22(17)32/h12-14,18-20,24,33,36-37H,3-11H2,1-2H3,(H,27,34)(H,28,38)(H,42,43)(H,44,45)(H2,26,29,30)(H2,39,40,41)/t14-,18-,19-,20+,24-/m1/s1
4hbz	4-Hydroxybenzoic acid	C7H5O3	-1	138.122	138.0316941	C00156	135	30763	HMDB00500		4hbz	4hbz	FDB010508	132		4hbz	4-Hydroxybenzoic acid	DB04242	cpd00136	MNXM164	C00000856	5486	99-96-7	DTXSID3026647	FJKROLUGYXJWQN-UHFFFAOYSA-M	InChI=1S/C7H6O3/c8-6-3-1-5(2-4-6)7(9)10/h1-4,8H,(H,9,10)/p-1	[H]OC1=C([H])C([H])=C(C([H])=C1[H])C([O-])=O
4hbzACP	4-hydroxybenzoyl ACP (iMEO21)	C18H25N2O9PRS	-1
4hbzcoa	4-hydroxybenzoyl-CoA	C28H36N7O18P3S	-4	887.64	887.1363377	C02949			HMDB06467		4hbzcoa	4hbzcoa	FDB023926			4hbzcoa				MNXM739					LTVXPVBFJBTNIJ-TYHXJLICSA-J	InChI=1S/C28H40N7O18P3S/c1-28(2,22(39)25(40)31-8-7-18(37)30-9-10-57-27(41)15-3-5-16(36)6-4-15)12-50-56(47,48)53-55(45,46)49-11-17-21(52-54(42,43)44)20(38)26(51-17)35-14-34-19-23(29)32-13-33-24(19)35/h3-6,13-14,17,20-22,26,36,38-39H,7-12H2,1-2H3,(H,30,37)(H,31,40)(H,45,46)(H,47,48)(H2,29,32,33)(H2,42,43,44)/p-4/t17-,20-,21-,22+,26-/m1/s1	[H]OC1=C([H])C([H])=C(C([H])=C1[H])C(=O)SC([H])([H])C([H])([H])N([H])C(=O)C([H])([H])C([H])([H])N([H])C(=O)[C@]([H])(O[H])C(C([H])([H])[H])(C([H])([H])[H])C([H])([H])OP([O-])(=O)OP([O-])(=O)OC([H])([H])[C@@]1([H])O[C@@]([H])(N2C([H])=NC3=C(N=C([H])N=C23)N([H])[H])[C@]([H])(O[H])[C@]1([H])OP([O-])([O-])=O
4hcnmylaldh	4-Hydroxycinnamyl aldehyde	C9H8O2	0
4hcnmyloh	4-Hydroxycinnamyl alcohol	C9H10O2	0
4hdebrisoquine	4-Hydroxydebrisoquine	C10H14N3O	1	191.2297	191.1058621		107669	63800	HMDB06468		4hdebrisoquine	4hdebrisoquine	FDB023927	96842		4hdebrisoquine				MNXM10135			59333-79-8		AKFURXZANOMQBD-UHFFFAOYSA-O	InChI=1S/C10H13N3O/c11-10(12)13-5-7-3-1-2-4-8(7)9(14)6-13/h1-4,9,14H,5-6H2,(H3,11,12)/p+1	[H]OC1([H])C2=C(C([H])=C([H])C([H])=C2[H])C([H])([H])N(C(N([H])[H])=[N+]([H])[H])C1([H])[H]
4hdxbutn	4-Hydroxybutyric acid	C4H7O3	-1	104.1045	104.0473441	C00989	10413	30830	HMDB00710				FDB022196	9984	4-HYDROXY-BUTYRATE		gamma-hydroxybutyric acid	DB01440	cpd00728			5678	591-81-1	DTXSID2074740	SJZRECIVHVDYJC-UHFFFAOYSA-N	InChI=1S/C4H8O3/c5-3-1-2-4(6)7/h5H,1-3H2,(H,6,7)
4hexdtetcoa	4,7,10,13-Hexadecatetraenoyl Coenzyme A	C37H54N7O17P3S	-4	0	0						4hexdtetcoa	4hexdtetcoa													JTUHLFLWSYGZLP-WADDQEABSA-J	InChI=1S/C37H58N7O17P3S/c1-4-5-6-7-8-9-10-11-12-13-14-15-16-17-28(46)65-21-20-39-27(45)18-19-40-35(49)32(48)37(2,3)23-58-64(55,56)61-63(53,54)57-22-26-31(60-62(50,51)52)30(47)36(59-26)44-25-43-29-33(38)41-24-42-34(29)44/h5-6,8-9,11-12,14-15,24-26,30-32,36,47-48H,4,7,10,13,16-23H2,1-3H3,(H,39,45)(H,40,49)(H,53,54)(H,55,56)(H2,38,41,42)(H2,50,51,52)/p-4/b6-5-,9-8-,12-11-,15-14-/t26-,30-,31-,32+,36-…	[H]O[C@@]([H])(C(=O)N([H])C([H])([H])C([H])([H])C(=O)N([H])C([H])([H])C([H])([H])SC(=O)C([H])([H])C([H])([H])C(\[H])=C(\[H])C([H])([H])C(\[H])=C(\[H])C([H])([H])C(\[H])=C(\[H])C([H])([H])C(\[H])=C(\[H])C([H])([H])C([H])([H])[H])C(C([H])([H])[H])(C([H])([H])[H])C([H])([H])OP([O-])(=O)OP([O-])(=O)OC([H])([H])[C@@]1([H])O[C@@]([H])(N2C([H])=NC3=C2N=C([H])N=C3N([H])[H])[C@]([H])(O[H])[C@]1([H])OP([O-…
4hexdtricoa	4,7,10-Hexadecatrienoyl Coenzyme A	C37H56N7O17P3S	-4	0	0						4hexdtricoa	4hexdtricoa													YYLOAXRAIXUEOW-LTIZAJKCSA-J	InChI=1S/C37H60N7O17P3S/c1-4-5-6-7-8-9-10-11-12-13-14-15-16-17-28(46)65-21-20-39-27(45)18-19-40-35(49)32(48)37(2,3)23-58-64(55,56)61-63(53,54)57-22-26-31(60-62(50,51)52)30(47)36(59-26)44-25-43-29-33(38)41-24-42-34(29)44/h8-9,11-12,14-15,24-26,30-32,36,47-48H,4-7,10,13,16-23H2,1-3H3,(H,39,45)(H,40,49)(H,53,54)(H,55,56)(H2,38,41,42)(H2,50,51,52)/p-4/b9-8-,12-11-,15-14+/t26-,30-,31-,32+,36-/m1/s1	[H]O[C@@]([H])(C(=O)N([H])C([H])([H])C([H])([H])C(=O)N([H])C([H])([H])C([H])([H])SC(=O)C([H])([H])C([H])([H])C([H])=C([H])C([H])([H])C(\[H])=C(\[H])C([H])([H])C(\[H])=C(\[H])C([H])([H])C([H])([H])C([H])([H])C([H])([H])C([H])([H])[H])C(C([H])([H])[H])(C([H])([H])[H])C([H])([H])OP([O-])(=O)OP([O-])(=O)OC([H])([H])[C@@]1([H])O[C@@]([H])(N2C([H])=NC3=C2N=C([H])N=C3N([H])[H])[C@]([H])(O[H])[C@]1([H])O…
4hglu	4_Hydroxy_L_glutamate	C5H8NO5	0
4hglusa	L-4-Hydroxyglutamate semialdehyde	C5H9NO4	0	147.1293	147.0531578	C05938	440851	27809	HMDB06556		4hglusa	4hglusa	FDB023970	389693		4hglusa				MNXM2687					XCXUZPXOFFRGGP-DMTCNVIQSA-N	InChI=1S/C5H9NO4/c6-4(5(9)10)1-3(8)2-7/h2-4,8H,1,6H2,(H,9,10)/t3-,4+/m1/s1	[H]O[C@@]([H])(C([H])=O)C([H])([H])[C@@]([H])(C([O-])=O)[N+]([H])([H])[H]
4hmcachl	4-Hydroxymethylcatechol	C7H8O3	0	0	0														cpd09813
4hmdgluc	4-OH-Midazolam-Glucuronide	C24H20ClFN3O7	-1	0	0
4hmsaclt	4-Hydroxymethylsalicylate	C8H7O4	-1	0	0														cpd09812
4hmsalcald	4-Hydroxymethylsalicylaldehyde	C8H8O3	0			C14108
4hoxpac	4-Hydroxyphenylacetate	C8H7O3	0
4hoxpacd	4-Hydroxyphenylacetaldehyde	C8H8O2	0	136.1479	136.0524295	C03765	440113	15621	HMDB03767		4hoxpacd	4hoxpacd	FDB023224	389113	HYDRPHENYLAC-CPD	4hoxpacd			cpd02361	MNXM479	C00051850		7339-87-9	DTXSID00223631	IPRPPFIAVHPVJH-UHFFFAOYSA-N	InChI=1S/C8H8O2/c9-6-5-7-1-3-8(10)4-2-7/h1-4,6,10H,5H2	[H]OC1=C([H])C([H])=C(C([H])=C1[H])C([H])([H])C([H])=O
4hphac	p-Hydroxyphenylacetic acid	C8H7O3	-1	152.1473	152.0473441	C00642	127	18101	HMDB00020		4hphac	4hphac	FDB010534	124	4-HYDROXYPHENYLACETATE	4hphac			cpd00489	MNXM3863	C00050490	130	156-38-7	DTXSID70186062	XQXPVVBIMDBYFF-UHFFFAOYSA-M	InChI=1S/C8H8O3/c9-7-3-1-6(2-4-7)5-8(10)11/h1-4,9H,5H2,(H,10,11)/p-1	[H]OC1=C([H])C([H])=C(C([H])=C1[H])C([H])([H])C([O-])=O
4hphacp	Hydroxyphehylacetyl phosphate	C8H7O6P	0	0	0																					InChI=1S/C5H9NO3/c7-3-1-4(5(8)9)6-2-3/h3-4,6-7H,1-2H2,(H,8,9)/t3-,4-/m1/s1
4hpro_D	cis-4-Hydroxy-D-proline	C5H9NO3	0	131.1299	131.0582432	C03440	440014	16231	HMDB0060460					389028					cpd02175						PMMYEEVYMWASQN-QWWZWVQMSA-N	InChI=1S/C5H9NO3/c7-3-1-4(5(8)9)6-2-3/h3-4,6-7H,1-2H2,(H,8,9)/t3-,4-/m1/s1
4hpro_LT	4-Hydroxyproline	C5H9NO3	0	131.1299	131.0582432	C01157	5810	18095	HMDB00725		4hpro_LT	4hpro_LT	FDB013511	5605	L-4-HYDROXY-PROLINE	4hpro_LT	Hydroxyproline		cpd00851	MNXM87584	C00001370	257	51-35-4	DTXSID10883225	PMMYEEVYMWASQN-DMTCNVIQSA-N	InChI=1S/C5H9NO3/c7-3-1-4(5(8)9)6-2-3/h3-4,6-7H,1-2H2,(H,8,9)/t3-,4+/m1/s1	[H]O[C@@]1([H])C([H])([H])[N+]([H])([H])[C@]([H])(C([O-])=O)C1([H])[H]
4hthdp	4-hydroxy-tetrahydrodipicolinate	C7H7NO5	-2			C20258
4hthr	4-Hydroxy-L-threonine	C4H9NO4	0	0	0											4hthr			cpd03608	MNXM1802
4imidzln	4-Imidazolone	C3H3N2O	-1
4izp	4-Imidazolone-5-propionic acid	C6H7N2O3	-1	156.1393	156.0534921	C03680	128	27384	HMDB01014		4izp	4izp	FDB022371	125	4-IMIDAZOLONE-5-PROPIONATE	4izp	4-imidazolone-5-propionic acid		cpd02311	MNXM90394		319	17340-16-8		MYNHYKDPSRPBNZ-UHFFFAOYSA-N	InChI=1S/C6H7N2O3/c9-5(10)2-1-4-6(11)8-3-7-4/h3H,1-2H2,(H,9,10)(H,7,8,11)/q-1	[H]N1C([H])=[N+]([H])C(=O)[C-]1C([H])([H])C([H])([H])C([O-])=O
4m3hhexACP	4-methyl-3-hydroxy-hexanoyl-ACP	C18H33N2O9PRS	-1	0	0														cpd11497
4m3hpentACP	4-methyl-3-hydroxy-pentanoyl-ACP	C17H31N2O9PRS	-1	0	0														cpd11547
4m3ohexACP	4-methyl-3-oxo-hexanoyl-ACP	C18H31N2O9PRS	-1	0	0														cpd11496
4m3opentACP	4-methyl-3-oxo-pentanoyl-ACP	C17H29N2O9PRS	-1	0	0														cpd11546
4mabal	4-Methylaminobutanal	C5H12NO	1
4mabtrt	4-Methylaminobutyrate	C5H11NO2	0
4mbfrlact	4-Methylumbelliferyl acetate	C12H10O4	0
4mboh	4-Methylbenzyl alcohol	C8H10O	0
4mcat	4-Methylcatechol	C7H8O2	0	124.1372	124.0524295	C06730	9958	17254	HMDB00873				FDB008861	9564	4-METHYLCATECHOL	4mcat			cpd04117	MNXM961	C00002660	5834	452-86-8	DTXSID5020861	ZBCATMYQYDCTIZ-UHFFFAOYSA-N	InChI=1S/C8H8O6/c9-5(1-2-7(11)12)3-6(10)4-8(13)14/h1-2H,3-4H2,(H,11,12)(H,13,14)/p-2/b2-1-
4mcbiphe	4-Monochloro-biphenyl	C12H9Cl	0
4met2obut	4_Methylthio_2_oxobutanoate	X	0
4mhetz	4-Methyl-5-(2-hydroxyethyl)-thiazole	C6H9NOS	0	0	0				HMDB0032985							4mhetz			cpd02636	MNXM962
4mhexACP	4-methyl-hexanoyl-ACP	C18H33N2O8PRS	-1	0	0														cpd11499
4mlacac	Maleylacetoacetic acid	C8H6O6	-2	200.1455	200.032088	C01036	5280393	47904	HMDB02052		4mlacac	4mlacac	FDB022817	4444078	4-MALEYL-ACETOACETATE	4mlacac	Maleylacetoacetate		cpd00763	MNXM691	C00007508	6462	5698-52-2		GACSIVHAIFQKTC-UPHRSURJSA-L	InChI=1S/C8H8O6/c9-5(1-2-7(11)12)3-6(10)4-8(13)14/h1-2H,3-4H2,(H,11,12)(H,13,14)/p-2/b2-1-	[H]\C(=C(/[H])C(=O)C([H])([H])C(=O)C([H])([H])C([O-])=O)C([O-])=O
4mmlctn	4-Methylmuconolactone	C7H7O4	-1
4mop	Ketoleucine	C6H9O3	-1	130.1418	130.0629942	C00233	70	48430	HMDB00695		4mop	4mop	FDB012607	69	2K-4CH3-PENTANOATE	4mop	Alpha-ketoisocaproate	DB03229	cpd00200	MNXM404	C00019677	5663	816-66-0	DTXSID6061157	BKAJNAXTPSGJCU-UHFFFAOYSA-M	InChI=1S/C6H10O3/c1-4(2)3-5(7)6(8)9/h4H,3H2,1-2H3,(H,8,9)/p-1	[H]C([H])([H])C([H])(C([H])([H])[H])C([H])([H])C(=O)C([O-])=O
4mpentACP	4-methyl-pentanoyl-ACP	C17H31N2O8PRS	-1	0	0														cpd11549
4mpetz	4-Methyl-5-(2-phosphoethyl)-thiazole	C6H8NO4PS	-2	0	0											4mpetz			cpd02654	MNXM960
4mptnl	4-Methylpentanal	C6H12O	0	100.1589	100.088815	C02373	129	17998	HMDB01318		4mptnl	4mptnl	FDB022551	126	4-METHYLPENTANAL	4mptnl				MNXM162907		6155	1119-16-0	DTXSID8061509	JGEGJYXHCFUMJF-UHFFFAOYSA-N	InChI=1S/C6H12O/c1-6(2)4-3-5-7/h5-6H,3-4H2,1-2H3	[H]C(=O)C([H])([H])C([H])([H])C([H])(C([H])([H])[H])C([H])([H])[H]
4mthex2eACP	4-methyl-trans-hex-2-enoyl-ACP	C18H31N2O8PRS	-1	0	0														cpd11498
4mtob	4-Methyl-Thio-Oxo-Butyrate	C5H7O3S	-1	0	0				HMDB13210			4mtob													SXFSQZDSUWACKX-UHFFFAOYSA-M	InChI=1S/C5H8O3S/c1-9-3-2-4(6)5(7)8/h2-3H2,1H3,(H,7,8)/p-1	[H]C([H])([H])SC([H])([H])C([H])([H])C(=O)C([O-])=O
4mtolbutamide	4-Hydroxy tolbutamide	C12H18N2O4S	0	286.347	286.0987278		3656	63799	HMDB06408		4mtolbutamide	4mtolbutamide	FDB023913	3529		4mtolbutamide		DBMET00212		MNXM10136			1185112-19-9	DTXSID80662029	SJRHYONYKZIRPM-UHFFFAOYSA-N	InChI=1S/C12H18N2O4S/c1-2-3-8-13-12(16)14-19(17,18)11-6-4-10(9-15)5-7-11/h4-7,15H,2-3,8-9H2,1H3,(H2,13,14,16)	[H]OC([H])([H])C1=C([H])C([H])=C(C([H])=C1[H])S(=O)(=O)N([H])C(=O)N([H])C([H])([H])C([H])([H])C([H])([H])C([H])([H])[H]
4mtpent2eACP	4-methyl-trans-pent-2-enoyl-ACP	C17H29N2O8PRS	-1	0	0														cpd11548							InChI=1S/C4H8O3/c5-3-1-2-4(6)7/h5H,1-3H2,(H,6,7)/p-1
4mzym_int1	4a-Carboxy-4b-methyl-5a-cholesta-8,24-dien-3b-ol	C29H46O3	0	442.6737	442.3446953	C15808	23724596		HMDB01181		4mzym_int1	4mzym_int1	FDB022471		CPD-4577	4mzym_int1				MNXM7449		6062			MYWAIWDQTCHPTH-YCIQJMEESA-N	InChI=1S/C29H46O3/c1-18(2)8-7-9-19(3)21-11-12-22-20-10-13-24-28(5,23(20)14-16-27(21,22)4)17-15-25(30)29(24,6)26(31)32/h8,19,21-22,24-25,30H,7,9-17H2,1-6H3,(H,31,32)/t19-,21?,22?,24-,25+,27-,28-,29+/m1/s1	[H]OC(=O)[C@]1(C([H])([H])[H])[C@@]([H])(O[H])C([H])([H])C([H])([H])[C@@]2(C3=C(C([H])([H])C([H])([H])[C@@]12[H])C1([H])C([H])([H])C([H])([H])C([H])([C@]([H])(C([H])([H])[H])C([H])([H])C([H])([H])C([H])=C(C([H])([H])[H])C([H])([H])[H])[C@@]1(C([H])([H])[H])C([H])([H])C3([H])[H])C([H])([H])[H]
4mzym_int2	3-Keto-4-methylzymosterol	C28H44O	0	396.6484	396.339216	C15816	53477900	505093	HMDB06838		4mzym_int2	4mzym_int2	FDB024112		CPD-4578	4mzym_int2				MNXM8744					DBPZYKHQDWKORQ-PHTXCTJVSA-N	InChI=1S/C28H44O/c1-18(2)8-7-9-19(3)22-12-13-24-21-10-11-23-20(4)26(29)15-17-28(23,6)25(21)14-16-27(22,24)5/h8,19-20,22-24H,7,9-17H2,1-6H3/t19-,20?,22?,23+,24?,27-,28+/m1/s1	[H]C(=C(C([H])([H])[H])C([H])([H])[H])C([H])([H])C([H])([H])[C@@]([H])(C([H])([H])[H])C1([H])C([H])([H])C([H])([H])C2([H])C3=C(C([H])([H])C([H])([H])[C@]12C([H])([H])[H])[C@@]1(C([H])([H])[H])C([H])([H])C([H])([H])C(=O)C([H])(C([H])([H])[H])[C@]1([H])C([H])([H])C3([H])[H]
4nph	4-Nitrophenol	C6H5NO3	0	139.1088	139.026943	C00870	980	16836	HMDB01232		4nph	4nph	FDB022503	955	P-NITROPHENOL	4nph	4-Nitrophenol	DB04417	cpd00646	MNXM162908		4100	100-02-7	DTXSID70349337	BTJIUGUIPKRLHP-UHFFFAOYSA-N	InChI=1S/C6H5NO3/c8-6-3-1-5(2-4-6)7(9)10/h1-4,8H	[H]OC1=C([H])C([H])=C(C([H])=C1[H])[N+]([O-])=O
4nphsf	4-Nitrophenyl sulfate	C6H4NO6S	-1	219.172	218.9837576		80349	35422	HMDB06492		4nphsf	4nphsf	FDB023939	72581		4nphsf				MNXM10226			1080-04-2	DTXSID80148353	JBGHTSSFSSUKLR-UHFFFAOYSA-M	InChI=1S/C6H5NO6S/c8-7(9)5-1-3-6(4-2-5)13-14(10,11)12/h1-4H,(H,10,11,12)/p-1	[H]C1=C([H])C(=C([H])C([H])=C1OS([O-])(=O)=O)[N+]([O-])=O
4nqnln1o	4-Nitroquinoline 1-oxide	C9H6N2O3	0
4obgslpc	4-O-beta-D-Glucosyl-cis-p-coumarate	C15H17O8	-1
4oh_dcf	4-Hydroxydiclofenac	C14H10Cl2NO3	-1				116545
4oh_dcf_glc	4-Hydroxydiclofenac Glucuronide	C20H18Cl2NO9	-1
4oh_kp	4-Hydroxybenzyl Ketoprofen	C16H13O4	-1
4oh_kp_glc	4-Hydroxybenzyl Ketoprofen Glucuronide	C22H21O10	-1
4oh_levole	4-Hydroxy Levamisole (M1)	C11H12N2OS	0				125758
4oh_levole_glc	4-Hydroxy Levamisole Glucuronide	C17H19N2O7S	-1
4oh_meth	4-Hydroxymethamphetamine	C10H16NO	1
4oh_meth_glc	4-Hydroxymethamphetamine Glucuronide	C16H24NO7	1
4oh_propl	4-Hydroxypropanolol	C16H22NO3	1
4oh_propl_glc	4-Hydroxypropranolol Glucuronide	C22H29NO9	0
4oh_trz	4-Hydroxytriazolam	C17H12Cl2N4O	0				128260
4oh_trz_glc	4-Hydroxy Triazolam Glucuronide	C23H19Cl2N4O7	-1				92132363
4oh_vcz	4-Hydroxyvoriconazole	C16H14F3N5O2	0				13117012
4oh_vcz_glc	4-Hydroxyvoriconazole Glucuronide	C22H22F3N5O8	0
4ohbut	Gamma Hydroxybutyric Acid	C4H7O3	-1	103.0966	103.0395191	C00989	3037032	16724	HMDB0015507			4ohbut		2300886			Gamma-Hydroxybutyric_acid	DB01440				4159	591-81-1	DTXSID2074740	SJZRECIVHVDYJC-UHFFFAOYSA-M	InChI=1S/C4H8O3/c5-3-1-2-4(6)7/h5H,1-3H2,(H,6,7)/p-1	[H]OC([H])([H])C([H])([H])C([H])([H])C([O-])=O
4ohmdz	4-OH-Midazolam	C18H13ClFN3O	0	0	0
4pasp	4-Phospho-L-aspartate	C4H6NO7P	-2	0	0											4pasp			cpd01977	MNXM1177
4pentcoa	4-pentenoyl-CoA	C26H38N7O17P3S	0	0	0
4per	4-Phospho-D-erythronate	C4H6O8P	-3	0	0											4per			cpd02147	MNXM1407
4ppan	D-4'-Phosphopantothenate	C9H15NO8P	-3	299.2149	299.0770031	C03492	131	15905	HMDB01016		4ppan	4ppan	FDB022373	128	4-P-PANTOTHENATE	4ppan			cpd02201	MNXM415		3427			XHFVGHPGDLDEQO-ZETCQYMHSA-K	InChI=1S/C9H18NO8P/c1-9(2,5-18-19(15,16)17)7(13)8(14)10-4-3-6(11)12/h7,13H,3-5H2,1-2H3,(H,10,14)(H,11,12)(H2,15,16,17)/p-3/t7-/m0/s1	[H]O[C@@]([H])(C(=O)N([H])C([H])([H])C([H])([H])C([O-])=O)C(C([H])([H])[H])(C([H])([H])[H])C([H])([H])OP([O-])([O-])=O
4ppcys	4-Phosphopantothenoylcysteine	C12H20N2O9PS	-3	402.358	402.0861875	C04352	440304	15769	HMDB01117		4ppcys	4ppcys	FDB022432	389278	R-4-PHOSPHOPANTOTHENOYL-L-CYSTEINE	4ppcys			cpd02666	MNXM483	C00019633		7196-09-0	DTXSID80222243	XQYALQVLCNHCFT-CBAPKCEASA-K	InChI=1S/C12H23N2O9PS/c1-12(2,6-23-24(20,21)22)9(16)10(17)13-4-3-8(15)14-7(5-25)11(18)19/h7,9,16,25H,3-6H2,1-2H3,(H,13,17)(H,14,15)(H,18,19)(H2,20,21,22)/p-3/t7-,9-/m0/s1	[H]O[C@@]([H])(C(=O)N([H])C([H])([H])C([H])([H])C(=O)N([H])[C@]([H])(C([O-])=O)C([H])([H])S[H])C(C([H])([H])[H])(C([H])([H])[H])C([H])([H])OP([O-])([O-])=O
4pyrdx	4-Pyridoxic acid	C8H9NO4	0	183.1614	183.0531578	C00847	6723	17405	HMDB00017		4pyrdx	4pyrdx	FDB021874	6467	CPD-1112	4pyrdx				MNXM163205		239	82-82-6		HXACOUQIXZGNBF-UHFFFAOYSA-N	InChI=1S/C8H9NO4/c1-4-7(11)6(8(12)13)5(3-10)2-9-4/h2,10-11H,3H2,1H3,(H,12,13)	[H]OC1=C([N+]([H])=C([H])C(=C1C([O-])=O)C([H])([H])O[H])C([H])([H])[H]
4pyrdxlctn	4-Pyridoxolactone	C8H7NO3	0
4r5au	4-(1-D-Ribitylamino)-5-aminouracil	C9H16N4O6	0	0	0											4r5au			cpd02882	MNXM791
4sbaldh	4-Sulfobenzaldehyde	C7H5O4S	-1
4sbnzt	4-Sulfobenzoate	C7H4O5S	-2
4sp2kchccoa	4-Isopropenyl-2-ketocyclohexane-1-carboxyl-CoA	C31H45N7O18P3S	-3
4tmeabut	4-Trimethylammoniobutanal	C7H16NO	1	130.208	130.1231891	C01149	133	18020	HMDB01345		4tmeabut	4tmeabut	FDB022567	130	4-TRIMETHYLAMMONIOBUTANAL	4tmeabut				MNXM163683		6179	64595-66-0	DTXSID20214844	OITBLCDWXSXNCN-UHFFFAOYSA-N	InChI=1S/C7H16NO/c1-8(2,3)6-4-5-7-9/h7H,4-6H2,1-3H3/q+1	[H]C(=O)C([H])([H])C([H])([H])C([H])([H])[N+](C([H])([H])[H])(C([H])([H])[H])C([H])([H])[H]
4tmeabutn	4-Trimethylammoniobutanoic acid	C7H15NO2	0	146.2074	146.1181038	C01181	134	1941	HMDB01161		4tmeabutn	4tmeabutn	FDB022456	131	4-TRIMETHYLAMMONIOBUTANOATE	4tmeabutn		DBMET00521		MNXM626		6043	407-64-7		JHPNVNIEXXLNTR-UHFFFAOYSA-N	InChI=1S/C7H15NO2/c1-8(2,3)6-4-5-7(9)10/h4-6H2,1-3H3	[H]C([H])([H])[N+](C([H])([H])[H])(C([H])([H])[H])C([H])([H])C([H])([H])C([H])([H])C([O-])=O
4vcoum	4_vinyl_p_coumaric_acid	X	0
4vnlphe	4-Vinylphenol	C8H8O	0
56dhpvs	3-Keto-5,6,-Dihydroxy-Pravastatin	C23H35NaO9	0	0	0
56dihindlcrbxlt	5,6-Dihydroxyindole-2-carboxylic acid	C9H6NO4	-1	193.1562	193.0375077	C04185	119405	2003	HMDB01253		56dihindlcrbxlt	56dihindlcrbxlt	FDB022514	106648	56-DIHYDROXYINDOLE-2-CARBOXYLATE	56dihindlcrbxlt			cpd02571	MNXM10284		6110		DTXSID40197327	YFTGOBNOJKXZJC-UHFFFAOYSA-M	InChI=1S/C9H7NO4/c11-7-2-4-1-6(9(13)14)10-5(4)3-8(7)12/h1-3,10-12H,(H,13,14)/p-1	[H]OC1=C(O[H])C([H])=C2C([H])=C(N([H])C2=C1[H])C([O-])=O
56dthm	Dihydrothymine	C5H8N2O2	0	128.1292	128.0585775	C00906	93556	27468	HMDB00079		56dthm	56dthm	FDB021892	84456	DIHYDRO-THYMINE	56dthm			cpd00673	MNXM772		5135	696-04-8	DTXSID30862375	NBAKTGXDIBVZOO-UHFFFAOYSA-N	InChI=1S/C5H8N2O2/c1-3-2-6-5(9)7-4(3)8/h3H,2H2,1H3,(H2,6,7,8,9)	[H]N1C(=O)N([H])C([H])([H])C([H])(C1=O)C([H])([H])[H]
56dura	Dihydrouracil	C4H6N2O2	0	114.1026	114.0429274	C00429	649	15901	HMDB00076		56dura	56dura	FDB021890	629	DI-H-URACIL	56dura			cpd00337	MNXM506		285	504-07-4	DTXSID7060122	OIVLITBTBDPEFK-UHFFFAOYSA-N	InChI=1S/C4H6N2O2/c7-3-1-2-5-4(8)6-3/h1-2H2,(H2,5,6,7,8)	[H]N1C(=O)N([H])C([H])([H])C([H])([H])C1=O
56eppvs	5,6-Epoxy-3-Alpha-Iso-Pravastatin	C23H35NaO8	0	0	0
5a2opntn	5-Amino-2-oxopentanoic acid	C5H9NO3	0	131.1299	131.0582432	C01110	439402	49268	HMDB06272			5a2opntn	FDB023870	388519	5-AMINO-2-OXOPENTANOATE	5a2opntn				MNXM1714					BWHGMFYTDQEALD-UHFFFAOYSA-N	InChI=1S/C5H9NO3/c6-3-1-2-4(7)5(8)9/h1-3,6H2,(H,8,9)	[H][N+]([H])([H])C([H])([H])C([H])([H])C([H])([H])C(=O)C([O-])=O
5a3ohex	(S)-5-Amino-3-oxohexanoate	C6H10NO3	-1	145.1564	145.0738932	C03656	440077	27713	HMDB0012131				FDB028795	389084	CPD-159								19355-90-9		FAASBXNEOGMQHS-BYPYZUCNSA-N
5achltn3one	5alpha-Cholestan-3-one	C27H46O	0
5adtststerone	Dihydrotestosterone	C19H30O2	0	290.4403	290.2245802	C03917	10635	16330	HMDB02961		5adtststerone	5adtststerone	FDB023086	10189	17-BETA-HYDROXY-5ALPHA-ANDROSTAN-3-O	5adtststerone	Dihydrotestosterone	DB02901		MNXM162520		2789	521-18-6	DTXSID9022364	NVKAWKQGWWIWPM-ABEVXSGRSA-N	InChI=1S/C19H30O2/c1-18-9-7-13(20)11-12(18)3-4-14-15-5-6-17(21)19(15,2)10-8-16(14)18/h12,14-17,21H,3-11H2,1-2H3/t12-,14-,15-,16-,17-,18-,19-/m0/s1	[H]O[C@@]1([H])C([H])([H])C([H])([H])[C@@]2([H])[C@]3([H])C([H])([H])C([H])([H])[C@@]4([H])C([H])([H])C(=O)C([H])([H])C([H])([H])[C@]4(C([H])([H])[H])[C@@]3([H])C([H])([H])C([H])([H])[C@]12C([H])([H])[H]
5adtststeroneglc	5-alpha-Dihydrotestosterone glucuronide	C25H38O8	0	466.5644	466.2566682	C03033	44263365	89417	HMDB06203		5adtststeroneglc	5adtststeroneglc	FDB023835	24850129	Beta-D-Glucuronides	5adtststeroneglc		DBMET00571		MNXM8181			42037-24-1		CLQMBSSRTBUNDV-HRPCFKRRSA-N	InChI=1S/C25H38O8/c1-24-9-7-13(26)11-12(24)3-4-14-15-5-6-17(25(15,2)10-8-16(14)24)32-23-20(29)18(27)19(28)21(33-23)22(30)31/h12,14-21,23,27-29H,3-11H2,1-2H3,(H,30,31)/t12-,14-,15-,16+,17-,18-,19-,20+,21-,23+,24-,25-/m0/s1	[H]OC(=O)[C@@]1([H])O[C@@]([H])(O[C@@]2([H])C([H])([H])C([H])([H])[C@@]3([H])[C@]4([H])C([H])([H])C([H])([H])[C@@]5([H])C([H])([H])C(=O)C([H])([H])C([H])([H])[C@]5(C([H])([H])[H])[C@]4([H])C([H])([H])C([H])([H])[C@]23C([H])([H])[H])[C@]([H])(O[H])[C@@]([H])(O[H])[C@]1([H])O[H]
5adtststerones	5a-Dihydrotestosterone sulfate	C19H29O5S	-1	370.504	370.1813948		18665256	138026	HMDB06278		5adtststerones	5adtststerones	FDB023873	18915389		5adtststerones		DBMET00574		MNXM10347					KYVPWJSGFKNNLD-ABEVXSGRSA-M	InChI=1S/C19H30O5S/c1-18-9-7-13(20)11-12(18)3-4-14-15-5-6-17(24-25(21,22)23)19(15,2)10-8-16(14)18/h12,14-17H,3-11H2,1-2H3,(H,21,22,23)/p-1/t12-,14-,15-,16-,17-,18-,19-/m0/s1	[H]C([H])([H])[C@]12C([H])([H])C([H])([H])[C@@]3([H])[C@@]([H])(C([H])([H])C([H])([H])[C@@]4([H])C([H])([H])C(=O)C([H])([H])C([H])([H])[C@]34C([H])([H])[H])[C@]1([H])C([H])([H])C([H])([H])[C@]2([H])OS([O-])(=O)=O
5aidzl	5-Aminoimidazole	C3H6N3	1
5aizc	5-amino-1-(5-phospho-D-ribosyl)imidazole-4-carboxylate	C9H11N3O9P	-3	339.1959	339.0467656	C04751	165388	28413	HMDB06273		5aizc	5aizc	FDB023871	144983	PHOSPHORIBOSYL-CARBOXY-AMINOIMIDAZOLE	5aizc	5%27-Phosphoribosyl-4-carboxy-5-aminoimidazole		cpd02893	MNXM507			6001-14-5		XFVULMDJZXYMSG-ZIYNGMLESA-K	InChI=1S/C9H14N3O9P/c10-7-4(9(15)16)11-2-12(7)8-6(14)5(13)3(21-8)1-20-22(17,18)19/h2-3,5-6,8,13-14H,1,10H2,(H,15,16)(H2,17,18,19)/p-3/t3-,5-,6-,8-/m1/s1	[H]O[C@@]1([H])[C@@]([H])(O[C@]([H])(C([H])([H])OP([O-])([O-])=O)[C@@]1([H])O[H])N1C([H])=NC(C([O-])=O)=C1N([H])[H]
5aop	5-Aminolevulinic acid	C5H9NO3	0	131.1299	131.0582432	C00430	137	17549	HMDB01149		5aop	5aop	FDB022452	134	5-AMINO-LEVULINATE	5aop	5-Aminolevulinic acid		cpd00338	MNXM405	C00007378	6037	106-60-5	DTXSID8048490	ZGXJTSGNIOSYLO-UHFFFAOYSA-N	InChI=1S/C5H9NO3/c6-3-4(7)1-2-5(8)9/h1-3,6H2,(H,8,9)	[H][N+]([H])([H])C([H])([H])C(=O)C([H])([H])C([H])([H])C([O-])=O
5apentam	5-Aminopentanamide	C5H13N2O	1	0	0				HMDB0012176							5apentam			cpd00729	MNXM2090
5apntnl	5-Aminopentanal	C5H12NO	1
5aprbu	5-Amino-6-(5-phosphoribitylamino)uracil	C9H15N4O9P	-2	0	0				HMDB0003841							5aprbu			cpd02720	MNXM1178						InChI=1S/C5H11NO2/c6-4-2-1-3-5(7)8/h1-4,6H2,(H,7,8)
5apru	5-Amino-6-(5-phosphoribosylamino)uracil	C9H13N4O9P	-2	0	0											5apru			cpd00931	MNXM1532						InChI=1S/C8H8O7/c9-5(8(14)15)2-1-4(7(12)13)3-6(10)11/h1-2,4H,3H2,(H,10,11)(H,12,13)(H,14,15)
5aptn	5-Aminopentanoic acid	C5H11NO2	0	117.1463	117.0789786	C00431	138	15887	HMDB03355				FDB023151	135	5-AMINOPENTANOATE	5aptn			cpd00339	MNXM792		6902	660-88-8	DTXSID70216212	JJMDCOVWQOJGCB-UHFFFAOYSA-N	InChI=1S/C5H11NO2/c6-4-2-1-3-5(7)8/h1-4,6H2,(H,7,8)
5asa	5-aminosalicylic acid (Mesalamine)	C7H6NO3	-1				4075
5batndn	5beta-Androstane-3,17-dione	C19H28O2	0
5bce46dhp	5-(beta-Carboxyethyl)-4,6-dihydroxypicolinate	C9H7NO6	-2
5bdhtstrn	5beta-Dihydrotestosterone	C19H30O2	0
5bfe46dhp	5-(beta-Formylethyl)-4,6-dihydroxypicolinate	C9H8NO5	-1
5bprgnbdn	5beta-Pregnane-11beta,21-diol-3,20-dione	C21H32O4	0
5c2o3ed	5-Carboxy-2-oxohept-3-enedioate	C8H5O7	-3	0	0	C04052	6753	15924								5c2o3ed			cpd02507	MNXM1163		63510				InChI=1S/C8H8O7/c9-5(8(14)15)2-1-4(7(12)13)3-6(10)11/h1-2,4H,3H2,(H,10,11)(H,12,13)(H,14,15)
5caiz	5-phosphoribosyl-5-carboxyaminoimidazole	C9H11N3O9P	-3
5cm2hmu	5-Carboxymethyl-2-hydroxymuconate	C8H5O7	-3	0	0			2040								5cm2hmu			cpd02572	MNXM1163						InChI=1S/C8H8O7/c9-5(8(14)15)2-1-4(7(12)13)3-6(10)11/h1-2,9H,3H2,(H,10,11)(H,12,13)(H,14,15)/b4-1-,5-2+
5cmhm	5-Carboxymethyl-2-hydroxymuconate	X	0
5cmhmsa	5-Carboxymethyl-2-hydroxymuconate semialdehyde	C8H6O6	-2	0	0	C04642	7231	17142								5cmhmsa			cpd02828	MNXM1628						InChI=1S/C8H8O6/c9-4-5(3-7(11)12)1-2-6(10)8(13)14/h1-2,4,10H,3H2,(H,11,12)(H,13,14)/b5-1-,6-2-
5cohe	5-Carboxy-2-oxohept-3-enedioate	X	0
5cysdopa	5-S-Cysteinyldopamine	C11H17N2O4S	1	272.3207397	272.0830782							5cysdopa											99558-89-1	DTXSID70244131	BZYHBWCVRKSWDB-ZETCQYMHSA-O	InChI=1S/C11H16N2O4S/c12-2-1-6-3-8(14)10(15)9(4-6)18-5-7(13)11(16)17/h3-4,7,14-15H,1-2,5,12-13H2,(H,16,17)/p+1/t7-/m0/s1	[H]OC1=C(O[H])C(SC([H])([H])[C@@]([H])(C([O-])=O)[N+]([H])([H])[H])=C([H])C(=C1[H])C([H])([H])C([H])([H])[N+]([H])([H])[H]
5cysgly34dhphe	5-S-Cysteinylglycine Dopa	C14H19N3O7S	0	0	0							5cysgly34dhphe													BEKGUNWQTPPXTG-JAMMHHFISA-N	InChI=1S/C14H19N3O7S/c15-7(14(23)24)1-6-2-9(18)12(21)10(3-6)25-5-8(16)13(22)17-4-11(19)20/h2-3,7-8,18,21H,1,4-5,15-16H2,(H,17,22)(H,19,20)(H,23,24)/t7-,8?/m0/s1	[H]OC(=O)C([H])([H])N([H])C(=O)C([H])(N([H])[H])C([H])([H])SC1=C(O[H])C(O[H])=C([H])C(=C1[H])C([H])([H])[C@]([H])(N([H])[H])C(=O)O[H]
5dgclur	5-Deoxy glucuronic acid	C6H9O6	-1	0	0														cpd16540
5dglcn	5-Dehydro-D-gluconate	C6H9O7	-1	0	0											5dglcn			cpd00781	MNXM963
5dh4dglc	5-Dehydro-4-deoxy-D-glucarate	C6H6O7	-2	0	0											5dh4dglc			cpd00515	MNXM854
5dhf	Pentaglutamyl Folate (Dhf)	C39H43N11O18	-6	0	0		73374		HMDB06487		5dhf	5dhf				5dhf				MNXM4080					CTJXQGDEZPVUGK-GKBRVULUSA-H	InChI=1S/C39H49N11O18/c40-20(33(59)60)5-9-24(51)19(13-27(54)55)39(25(52)10-6-21(41)34(61)62,37(67)68-28(56)12-8-23(43)36(65)66)50(26(53)11-7-22(42)35(63)64)32(58)16-1-3-17(4-2-16)45-14-18-15-46-30-29(47-18)31(57)49-38(44)48-30/h1-4,19-23,45H,5-15,40-43H2,(H,54,55)(H,59,60)(H,61,62)(H,63,64)(H,65,66)(H4,44,46,48,49,57)/p-6/t19?,20?,21?,22?,23?,39-/m0/s1	[H][N-]C1=NC2=C(N=C(C([H])([H])N([H])C3=C([H])C([H])=C(C([H])=C3[H])C(=O)N(C(=O)C([H])([H])C([H])([H])C([H])(N([H])[H])C([O-])=O)[C@](C(=O)OC(=O)C([H])([H])C([H])([H])C([H])(N([H])[H])C([O-])=O)(C(=O)C([H])([H])C([H])([H])C([H])(N([H])[H])C([O-])=O)C([H])(C(=O)C([H])([H])C([H])([H])C([H])(N([H])[H])C([O-])=O)C([H])([H])C([O-])=O)C([H])([H])N2[H])C(O[H])=N1
5dleuccyan	5-Deoxyleucocyanidin	C15H14O6	0			C09736
5dleucpelargn	5-Deoxyleucopelargonidin	C15H14O5	0			C16415
5dpmev	(S)-5-Diphosphomevalonic acid	C6H10O10P2	-4	308.1169	308.0062197	C01143	439418	15899	HMDB01090		5dpmev	5dpmev	FDB022420	388531	CPD-641	5dpmev	5-Diphosphomevalonic acid		cpd00841	MNXM689		5997	1492-08-6		SIGQQUBJQXSAMW-ZCFIWIBFSA-J	InChI=1S/C6H14O10P2/c1-6(9,4-5(7)8)2-3-15-18(13,14)16-17(10,11)12/h9H,2-4H2,1H3,(H,7,8)(H,13,14)(H2,10,11,12)/p-4/t6-/m1/s1	[H]O[C@@](C([H])([H])[H])(C([H])([H])C([O-])=O)C([H])([H])C([H])([H])OP([O-])(=O)OP([O-])([O-])=O
5drib	5-deoxyribose	C5H10O4	0	0	0											5drib				MNXM4391						InChI=1S/C20H30O2/c1-2-3-4-5-6-7-8-9-10-11-12-13-14-15-16-17-18-19-20(21)22/h5-6,8-9,11-12,14-15,17-18H,2-4,7,10,13,16,19H2,1H3,(H,21,22)/p-1/b6-5+,9-8+,12-11+,15-14+,18-17+
5eipenc	5,8,11,14,17-Eicosapentenoic Acid	C20H29O2	-1	0	0							5eipenc													PWUCSTGNRWELJL-LRKAYDMASA-M	InChI=1S/C20H30O2/c1-2-3-4-5-6-7-8-9-10-11-12-13-14-15-16-17-18-19-20(21)22/h5-6,8-9,11-12,14-15,17-18H,2-4,7,10,13,16,19H2,1H3,(H,21,22)/p-1/b6-5+,9-8+,12-11+,15-14+,18-17+	[H]\C(=C(\[H])C([H])([H])C(\[H])=C(/[H])C([H])([H])C(\[H])=C(/[H])C([H])([H])C([H])([H])C([H])([H])C([H])([H])[H])C([H])([H])C(\[H])=C(/[H])C([H])([H])C(\[H])=C(/[H])C([H])([H])C([O-])=O
5eipencoa	5,8,11,14,17-Eicosapentenoyl Coenzyme A	C41H60N7O17P3S	-4	0	0						5eipencoa	5eipencoa													JWZLRYCDDXHXDL-LCMHIRPZSA-J	InChI=1S/C41H64N7O17P3S/c1-4-5-6-7-8-9-10-11-12-13-14-15-16-17-18-19-20-21-32(50)69-25-24-43-31(49)22-23-44-39(53)36(52)41(2,3)27-62-68(59,60)65-67(57,58)61-26-30-35(64-66(54,55)56)34(51)40(63-30)48-29-47-33-37(42)45-28-46-38(33)48/h5-6,8-9,11-12,14-15,17-18,28-30,34-36,40,51-52H,4,7,10,13,16,19-27H2,1-3H3,(H,43,49)(H,44,53)(H,57,58)(H,59,60)(H2,42,45,46)(H2,54,55,56)/p-4/b6-5-,9-8-,12-11-,15-14-…	[H]O[C@@]([H])(C(=O)N([H])C([H])([H])C([H])([H])C(=O)N([H])C([H])([H])C([H])([H])SC(=O)C([H])([H])C([H])([H])C([H])([H])C(\[H])=C(\[H])C([H])([H])C(\[H])=C(\[H])C([H])([H])C(\[H])=C(\[H])C([H])([H])C(\[H])=C(\[H])C([H])([H])C(\[H])=C(\[H])C([H])([H])C([H])([H])[H])C(C([H])([H])[H])(C([H])([H])[H])C([H])([H])OP([O-])(=O)OP([O-])(=O)OC([H])([H])[C@@]1([H])O[C@@]([H])(N2C([H])=NC3=C2N=C([H])N=C3N([H…
5fch1c	5-Fluorocyclohexadiene-cis,cis-1,2-diol-1-carboxylate	C7H6O4F	-1
5fdouri	5-Fluorodeoxyuridine	C9H11N2O5F	0
5fdourimp	5-Fluorodeoxyuridine monophosphate	C9H11N2O8PF	-1
5fmcnlctn	5-Fluoromuconolactone	C6H4O4F	-1
5forthf	5-Formiminotetrahydrofolic acid	C20H22N8O6	-2	472.4546	472.1818805	C00664	530	15639	HMDB01534		5forthf	5forthf	FDB022676	11267158	5-FORMIMINO-THF	5forthf	5-formiminotetrahydrofolate		cpd00502	MNXM915		6305	2311-81-1		YCWUVLPMLLBDCU-ZVBGSRNCSA-L	InChI=1S/C20H24N8O6/c21-9-28-12(8-24-16-15(28)18(32)27-20(22)26-16)7-23-11-3-1-10(2-4-11)17(31)25-13(19(33)34)5-6-14(29)30/h1-4,9,12-13,21,23H,5-8H2,(H,25,31)(H,29,30)(H,33,34)(H4,22,24,26,27,32)/p-2/b21-9+	[H]OC1=NC(=NC2=C1N(C([H])=N[H])C([H])(C([H])([H])N([H])C1=C([H])C([H])=C(C([H])=C1[H])C(=O)N([H])C([H])(C([O-])=O)C([H])([H])C([H])([H])C([O-])=O)C([H])([H])N2[H])N([H])[H]
5fothf	5_Formyltetrahydrofolate	C20H21N7O7	0
5fth4mpt	N(5)-formyl-5,6,7,8-tetrahydromethanopterin	C31H42N6O17P	-3	0	0	C01274	4493	58018											cpd00936			63296				InChI=1S/C31H45N6O17P/c1-13(22-14(2)34-27-23(37(22)12-38)28(46)36-31(32)35-27)33-16-5-3-15(4-6-16)9-17(39)24(43)18(40)10-51-30-26(45)25(44)20(53-30)11-52-55(49,50)54-19(29(47)48)7-8-21(41)42/h3-6,12-14,17-20,22,24-26,30,33,39-40,43-45H,7-11H2,1-2H3,(H,41,42)(H,47,48)(H,49,50)(H4,32,34,35,36,46)/p-3/t13-,14+,17+,18-,19+,20-,22?,24+,25-,26-,30+/m1/s1
5fthf	Folinic acid	C20H21N7O7	-2	473.4393	473.1658961	C03479	143	209153	HMDB01562		5fthf	5fthf	FDB022689	140	5-FORMYL-THF	5fthf	folinate		cpd02197	MNXM1392		6323	58-05-9	DTXSID0048216	VVIAGPKUTFNRDU-UHFFFAOYSA-L	InChI=1S/C20H23N7O7/c21-20-25-16-15(18(32)26-20)27(9-28)12(8-23-16)7-22-11-3-1-10(2-4-11)17(31)24-13(19(33)34)5-6-14(29)30/h1-4,9,12-13,22H,5-8H2,(H,24,31)(H,29,30)(H,33,34)(H4,21,23,25,26,32)/p-2	[H]OC1=NC(=NC2=C1N(C([H])=O)C([H])(C([H])([H])N([H])C1=C([H])C([H])=C(C([H])=C1[H])C(=O)N([H])C([H])(C([O-])=O)C([H])([H])C([H])([H])C([O-])=O)C([H])([H])N2[H])N([H])[H]
5fura	5-Fluorouracil	C4H3N2O2F	0
5furi	5-Fluorouridine	C9H11N2O6F	0
5furimp	5-Fluorouridine monophosphate	C9H11N2O9PF	-1
5g2oxpt	2-Oxoarginine	C6H11N3O3	0	173.1698	173.0800412	C03771	558	58489	HMDB04225			5g2oxpt	FDB023338	542	CPD-824	5g2oxpt				MNXM1037		7030		DTXSID00190632	ARBHXJXXVVHMET-UHFFFAOYSA-N	InChI=1S/C6H11N3O3/c7-6(8)9-3-1-2-4(10)5(11)12/h1-3H2,(H,11,12)(H4,7,8,9)	[H]N([H])C(N([H])C([H])([H])C([H])([H])C([H])([H])C(=O)C([O-])=O)=[N+]([H])[H]
5gdgp	5-L-Glutamyl-D-glutamyl-peptide	C10H14N3O6R	-2
5gdn2opt	5-Guanidino-2-oxopentanoate	C6H11N3O3	0
5h2pentcoa	5-Hydroxy-2-pentenoyl-CoA	C26H38N7O18P3S	0	0	0																					InChI=1S/C17H19N3O4S/c1-10-15(18-7-11(8-21)16(10)24-3)9-25(22)17-19-13-5-4-12(23-2)6-14(13)20-17/h4-7,21H,8-9H2,1-3H3,(H,19,20)
5hcaldh	5-Hydroxyconiferaldehyde	C10H10O4	0
5hcoh	5-Hydroxyconiferyl alcohol	C10H12O4	0
5hfrlt	5-Hydroxyferulate	C10H9O5	-1
5homeprazole	5-Hydroxy Omeprazole	C17H19N3O4S	0	0	0						5homeprazole	5homeprazole				5homeprazole				MNXM10267					CMZHQFXXAAIBKE-UHFFFAOYSA-N	InChI=1S/C17H19N3O4S/c1-10-15(18-7-11(8-21)16(10)24-3)9-25(22)17-19-13-5-4-12(23-2)6-14(13)20-17/h4-7,21H,8-9H2,1-3H3,(H,19,20)	[H]OC([H])([H])C1=C(OC([H])([H])[H])C(=C(N=C1[H])C([H])([H])S(=O)C1=NC2=C([H])C(OC([H])([H])[H])=C([H])C([H])=C2N1[H])C([H])([H])[H]
5hoxindact	5-Hydroxyindoleacetaldehyde	C10H9NO2	0	175.184	175.0633285	C05634	74688	50157	HMDB04073	(5-hydroxyindol-3-yl)acetaldehyde	5hoxindact	5hoxindact	FDB023299	67261	5-HYDROXYINDOLE_ACETALDEHYDE	5hoxindact		DBMET00564		MNXM1057			1892-21-3	DTXSID60172318	OBFAPCIUSYHFIE-UHFFFAOYSA-N	InChI=1S/C10H9NO2/c12-4-3-7-6-11-10-2-1-8(13)5-9(7)10/h1-2,4-6,11,13H,3H2	[H]OC1=C([H])C([H])=C2N([H])C([H])=C(C2=C1[H])C([H])([H])C([H])=O
5hoxindoa	5-Hydroxyindoleacetic acid	C10H8NO3	-1	191.1834	191.0582432	C05635	1826	27823	HMDB00763		5hoxindoa	5hoxindoa	FDB001403	1760	5-HYDROXYINDOLE_ACETATE	5hoxindoa	5-Hydroxyindoleacetic acid			MNXM90519	C00000104	2975	54-16-0		DUUGKQCEGZLZNO-UHFFFAOYSA-M	InChI=1S/C10H9NO3/c12-7-1-2-9-8(4-7)6(5-11-9)3-10(13)14/h1-2,4-5,11-12H,3H2,(H,13,14)/p-1	[H]OC1=C([H])C([H])=C2N([H])C([H])=C(C2=C1[H])C([H])([H])C([O-])=O
5hoxnfkyn	5-Hydroxy-N-formylkynurenine	C11H12N2O5	0	252.2234	252.0746215	C05648	440744	2065	HMDB04086		5hoxnfkyn		FDB023307	389615		5hoxnfkyn				MNXM166597					LSTOUSIIVKMJBU-UHFFFAOYSA-N	InChI=1S/C11H12N2O5/c12-8(11(17)18)4-10(16)7-3-6(15)1-2-9(7)13-5-14/h1-3,5,8,15H,4,12H2,(H,13,14)(H,17,18)	[H]OC1=C([H])C([H])=C(N([H])C([H])=O)C(=C1[H])C(=O)C([H])([H])C([H])(C([O-])=O)[N+]([H])([H])[H]
5HPET	5(S)-Hydroperoxyeicosatetraenoic acid	C20H31O4	-1	336.4657	336.2300595	C05356	5280778	15632	HMDB01193		5HPET	5HPET	FDB022480	4444340	6E8Z11Z14Z-5S-5-HYDROPEROXYCOSA-6	5HPET			cpd03176	MNXM163693		6070	71774-08-8		JNUUNUQHXIOFDA-DHORPKIASA-M	InChI=1S/C20H32O4/c1-2-3-4-5-6-7-8-9-10-11-12-13-14-16-19(24-23)17-15-18-20(21)22/h6-7,9-10,12-14,16,19,23H,2-5,8,11,15,17-18H2,1H3,(H,21,22)/p-1/b7-6-,10-9-,13-12-,16-14?/t19-/m1/s1	[H]OO[C@]([H])(C([H])=C([H])C([H])=C([H])C([H])([H])C([H])=C([H])C([H])([H])C([H])=C([H])C([H])([H])C([H])([H])C([H])([H])C([H])([H])C([H])([H])[H])C([H])([H])C([H])([H])C([H])([H])C([O-])=O
5hptn	5-Hydroxypentanoate	C5H9O3	-1			C02804
5hptncoa	5-Hydroxypentanoyl-CoA	C26H40N7O18P3S	-4			C03237
5htrp	5-Hydroxy-L-tryptophan	C11H12N2O3	0	220.2246	220.0847923	C01017	144	28171	HMDB00472		5htrp	5htrp	FDB006231	141	5-HYDROXY-TRYPTOPHAN	5htrp	5-HTP		cpd00490	MNXM162909	C00001371			DTXSID1025437	LDCYZAJDBXYCGN-UHFFFAOYSA-N	InChI=1S/C11H12N2O3/c12-9(11(15)16)3-6-5-13-10-2-1-7(14)4-8(6)10/h1-2,4-5,9,13-14H,3,12H2,(H,15,16)	[H]OC1=C([H])C([H])=C2N([H])C([H])=C(C2=C1[H])C([H])([H])C([H])(C([O-])=O)[N+]([H])([H])[H]
5hval	5-Hydroxyvalerate,5-Hydroxypentanoate	C5H9O3	0	0	0	C02804
5hvalcoa	5-Hydroxyvaleryl-CoA,5-Hydroxypentanoyl-CoA	C26H40N7O18P3S	0	0	0	C03237
5hxkyn	5-Hydroxykynurenine	C10H12N2O4	0	224.2133	224.0797069	C05651	440745	2076	HMDB0012819					389616		5hxkyn			cpd03362	MNXM166598			720-00-3		OTDQYOVYQQZAJL-UHFFFAOYSA-N	InChI=1S/C10H12N2O4/c11-7-2-1-5(13)3-6(7)9(14)4-8(12)10(15)16/h1-3,8,13H,4,11-12H2,(H,15,16)	[H]OC1=C([H])C([H])=C(N([H])[H])C(=C1[H])C(=O)C([H])([H])C([H])(C([O-])=O)[N+]([H])([H])[H]
5hxkynam	5-Hydroxykynurenamine	C9H13N2O2	1	180.2038	180.0898776	C05638	164719	28715	HMDB04076				FDB023300	144400		5hxkynam			cpd03349	MNXM3508			708-23-6	DTXSID80221059	JANBBPTXDKFOQR-UHFFFAOYSA-O	InChI=1S/C9H12N2O2/c10-4-3-9(13)7-5-6(12)1-2-8(7)11/h1-2,5,12H,3-4,10-11H2/p+1	[H]OC1=C([H])C(C(=O)C([H])([H])C([H])([H])[N+]([H])([H])[H])=C(N([H])[H])C([H])=C1[H]
5hxthtxn	5-Hydroxyxanthotoxin	C12H8O5	0
5hxudidzcba	5-Hydroxy-2-oxo-4-ureido-2,5-dihydro-1H-imidazole-5-carboxylate	C5H5N4O5	-1	0	0														cpd09027
5lgaa	5-L-Glutamyl amino acid	C7H9N2O5R	-2
5lgp	(5-L-Glutamyl)-peptide	C9H11N3O6R2	-2
5lgt	5-L-Glutamyl-taurine	C7H13N2O6S	-1
5m3hhexACP	5-methyl-3-hydroxy-hexanoyl-ACP	C18H33N2O9PRS	-1	0	0														cpd11522
5m3ohexACP	5-methyl-3-oxo-hexanoyl-ACP	C18H31N2O9PRS	-1	0	0														cpd11521
5mdoctdndp	5-Methyldeoxycytidine diphosphate	C10H15N3O10P2	-2
5mdr1p	5-Methylthioribose 1-phosphate	C6H11O7PS	-2	260.202	260.01196	C04188	53477720	27859	HMDB00963		5mdr1p	5mdr1p	FDB022341		CPD-444	5mdr1p			cpd02574	MNXM407		5909	72843-83-5		JTFITTQBRJDSTL-KVTDHHQDSA-L	InChI=1S/C6H13O7PS/c1-15-2-3-4(7)5(8)6(12-3)13-14(9,10)11/h3-8H,2H2,1H3,(H2,9,10,11)/p-2/t3-,4-,5-,6-/m1/s1	[H]O[C@@]1([H])[C@@]([H])(OP([O-])([O-])=O)O[C@]([H])(C([H])([H])SC([H])([H])[H])[C@@]1([H])O[H]
5mdru1p	5-Methylthioribulose 1-phosphate	C6H11O7PS	-2	260.202	260.01196	C04582	174549	28096	HMDB01299		5mdru1p	5mdru1p	FDB022541	152225	CPD-1063	5mdru1p			cpd02791	MNXM522		6143	86316-83-8		CNSJRYUMVMWNMC-RITPCOANSA-L	InChI=1S/C6H13O7PS/c1-15-3-5(8)6(9)4(7)2-13-14(10,11)12/h5-6,8-9H,2-3H2,1H3,(H2,10,11,12)/p-2/t5-,6+/m1/s1	[H]O[C@@]([H])(C(=O)C([H])([H])OP([O-])([O-])=O)[C@]([H])(O[H])C([H])([H])SC([H])([H])[H]
5mhexACP	5-methyl-hexanoyl-ACP	C18H33N2O8PRS	-1	0	0														cpd11524
5mohcoa	5-Methyl-3-oxo-4-hexenoyl-CoA	C28H41N7O18P3S	-3
5moxact	5-Methoxyindoleacetate	C11H10NO3	-1	205.2099	205.0738932	C05660	18986	235589	HMDB04096		5moxact		FDB023312	17924		5moxact				MNXM38195	C00051985	7016	608-07-1	DTXSID60209638	COCNDHOPIHDTHK-UHFFFAOYSA-M	InChI=1S/C11H11NO3/c1-15-8-2-3-10-9(5-8)7(6-12-10)4-11(13)14/h2-3,5-6,12H,4H2,1H3,(H,13,14)/p-1	[H]N1C([H])=C(C2=C([H])C(OC([H])([H])[H])=C([H])C([H])=C12)C([H])([H])C([O-])=O
5mta	5'-Methylthioadenosine	C11H15N5O3S	0	297.334	297.0895601	C00170	439176	17509	HMDB01173		5mta	5mta	FDB022465	388321	5-METHYLTHIOADENOSINE	5mta	Adenylthiomethylpentose		cpd00147	MNXM150		3425	2457-80-9	DTXSID20179308	WUUGFSXJNOTRMR-IOSLPCCCSA-N	InChI=1S/C11H15N5O3S/c1-20-2-5-7(17)8(18)11(19-5)16-4-15-6-9(12)13-3-14-10(6)16/h3-5,7-8,11,17-18H,2H2,1H3,(H2,12,13,14)/t5-,7-,8-,11-/m1/s1	[H]O[C@@]1([H])[C@@]([H])(O[C@]([H])(C([H])([H])SC([H])([H])[H])[C@@]1([H])O[H])N1C([H])=NC2=C(N=C([H])N=C12)N([H])[H]
5mtc	5-Methylcytosine	C5H7N3O	0	0	0				HMDB02894										cpd01587							InChI=1S/C20H25N7O6/c1-27-12(9-23-16-15(27)18(31)26-20(21)25-16)8-22-11-4-2-10(3-5-11)17(30)24-13(19(32)33)6-7-14(28)29/h2-5,12-13,22H,6-9H2,1H3,(H,24,30)(H,28,29)(H,32,33)(H4,21,23,25,26,31)/p-1/t12?,13-/m0/s1
5mthex2eACP	5-methyl-trans-hex-2-enoyl-ACP	C18H31N2O8PRS	-1	0	0														cpd11523
5mthf	5-Methyltetrahydrofolic acid	C20H24N7O6	-1	459.4558	459.1866316	C00440	439234	15641	HMDB01396		5mthf	5mthf	FDB022600	388371	5-METHYL-THF	5mthf	5-Methyltetrahydrofolate	DBMET00528	cpd00345	MNXM318	C00007252	6215	134-35-0	DTXSID4048278	ZNOVTXRBGFNYRX-ABLWVSNPSA-M	InChI=1S/C20H25N7O6/c1-27-12(9-23-16-15(27)18(31)26-20(21)25-16)8-22-11-4-2-10(3-5-11)17(30)24-13(19(32)33)6-7-14(28)29/h2-5,12-13,22H,6-9H2,1H3,(H,24,30)(H,28,29)(H,32,33)(H4,21,23,25,26,31)/p-1/t12?,13-/m0/s1	[H]OC(=O)C([H])([H])C([H])([H])[C@@]([H])(N([H])C(=O)C1=C([H])C([H])=C(N([H])C([H])([H])C2([H])N(C3=C(N=C(N=C3O[H])N([H])[H])N([H])C2([H])[H])C([H])([H])[H])C([H])=C1[H])C([O-])=O
5mthglu	5_Methyltetrahydropteroyltri_L_glutamate	C25H34N8O12	0	0	0											5mthglu			cpd02738	MNXM2623
5mtr	5-Methylthio-D-ribose	C6H12O4S	0	0	0											5mtr			cpd01981	MNXM1592
5mtrptmn	5-Methoxytryptamine	C11H15N2O	1
5odhf2a	5-Oxo-4,5-dihydrofuran-2-acetate	C6H5O4	-1	0	0											5odhf2a			cpd02255	MNXM829
5odpro	5-Oxo-D-proline	C5H6NO3	-1
5oh_sulfp	5-Hydroxy-Sulfapyridine	C11H10N3O3S	-1
5oh_sulfp_glc	5-Hydroxy-Sulfapyridine-O-Glucuronide	C17H18N3O9S	-1
5ohfvs	5-Hydroxy-Fluvastatin	C24H25FNNaO5	0	0	0
5ohfvsglu	5-Hydroxy-Fluvastatin-Glucuronide	C30H32FNNaO11	-1	0	0																					InChI=1S/C6H12O3/c1-5(7)3-2-4-6(8)9/h5,7H,2-4H2,1H3,(H,8,9)/p-1
5ohhexa	5-Hydroxyhexanoic Acid	C6H11O3	-1	0	0							5ohhexa													YDCRNMJQROAWFT-UHFFFAOYSA-M	InChI=1S/C6H12O3/c1-5(7)3-2-4-6(8)9/h5,7H,2-4H2,1H3,(H,8,9)/p-1	[H]OC([H])(C([H])([H])[H])C([H])([H])C([H])([H])C([H])([H])C([O-])=O
5oxpro	Pyroglutamic acid	C5H6NO3	-1	129.114	129.0425931	C01879	7405	18183	HMDB00267		5oxpro	5oxpro	FDB014506	7127	CPD-589	5oxpro	Pyroglutamic acid		cpd01293	MNXM964	C00007403	3251	98-79-3	DTXSID6046260	ODHCTXKNWHHXJC-VKHMYHEASA-M	InChI=1S/C5H7NO3/c7-4-2-1-3(6-4)5(8)9/h3H,1-2H2,(H,6,7)(H,8,9)/p-1/t3-/m0/s1	[H]N1C(=O)C([H])([H])C([H])([H])[C@@]1([H])C([O-])=O
5phoznd	5-Phenyl-1,3-oxazinane-2,4-dione	C10H9NO3	0
5pmev	Mevalonic acid-5P	C6H10O7P	-3	228.137	228.0398893	C01107	439400	17436	HMDB01343		5pmev	5pmev	FDB022566	388517	CPD-499	5pmev	5-phosphomevalonate		cpd00812	MNXM567		6177	73566-35-5		OKZYCXHTTZZYSK-ZCFIWIBFSA-K	InChI=1S/C6H13O7P/c1-6(9,4-5(7)8)2-3-13-14(10,11)12/h9H,2-4H2,1H3,(H,7,8)(H2,10,11,12)/p-3/t6-/m1/s1	[H]O[C@@](C([H])([H])[H])(C([H])([H])C([O-])=O)C([H])([H])C([H])([H])OP([O-])([O-])=O
5prdmbz	N1-(5-Phospho-alpha-D-ribosyl)-5,6-dimethylbenzimidazole	C14H17N2O7P	-2	0	0											5prdmbz			cpd02904	MNXM1224						InChI=1S/C35H56N7O17P3S/c1-4-5-6-7-8-9-10-11-12-13-14-15-26(44)63-19-18-37-25(43)16-17-38-33(47)30(46)35(2,3)21-56-62(53,54)59-61(51,52)55-20-24-29(58-60(48,49)50)28(45)34(57-24)42-23-41-27-31(36)39-22-40-32(27)42/h5-6,8-9,11-12,22-24,28-30,34,45-46H,4,7,10,13-21H2,1-3H3,(H,37,43)(H,38,47)(H,51,52)(H,53,54)(H2,36,39,40)(H2,48,49,50)/p-4/b6-5-,9-8-,12-11-/t24-,28+,29+,30?,34-/m1/s1
5pyrdxt	5-Pyridoxate	C8H8NO4	-1
5tedtricoa	5,8,11-Tetradecatrienoyl Coenzyme A	C35H52N7O17P3S	-4	0	0						5tedtricoa	5tedtricoa													GCYTYHFHNKAQNO-IHPJTWNPSA-J	InChI=1S/C35H56N7O17P3S/c1-4-5-6-7-8-9-10-11-12-13-14-15-26(44)63-19-18-37-25(43)16-17-38-33(47)30(46)35(2,3)21-56-62(53,54)59-61(51,52)55-20-24-29(58-60(48,49)50)28(45)34(57-24)42-23-41-27-31(36)39-22-40-32(27)42/h5-6,8-9,11-12,22-24,28-30,34,45-46H,4,7,10,13-21H2,1-3H3,(H,37,43)(H,38,47)(H,51,52)(H,53,54)(H2,36,39,40)(H2,48,49,50)/p-4/b6-5-,9-8-,12-11-/t24-,28+,29+,30?,34-/m1/s1	[H]OC([H])(C(=O)N([H])C([H])([H])C([H])([H])C(=O)N([H])C([H])([H])C([H])([H])SC(=O)C([H])([H])C([H])([H])C([H])([H])C(\[H])=C(\[H])C([H])([H])C(\[H])=C(\[H])C([H])([H])C(\[H])=C(\[H])C([H])([H])C([H])([H])[H])C(C([H])([H])[H])(C([H])([H])[H])C([H])([H])OP([O-])(=O)OP([O-])(=O)OC([H])([H])[C@@]1([H])O[C@@]([H])(N2C([H])=NC3=C2N=C([H])N=C3N([H])[H])[C@@]([H])(O[H])[C@@]1([H])OP([O-])([O-])=O
5thf	Pentaglutamyl Folate (Thf)	C39H45N11O18	-6	0	0						5thf	5thf				5thf				MNXM3687					QSLXQTFZZNUUPV-WYJPSZIUSA-H	InChI=1S/C39H51N11O18/c40-20(33(59)60)5-9-24(51)19(13-27(54)55)39(25(52)10-6-21(41)34(61)62,37(67)68-28(56)12-8-23(43)36(65)66)50(26(53)11-7-22(42)35(63)64)32(58)16-1-3-17(4-2-16)45-14-18-15-46-30-29(47-18)31(57)49-38(44)48-30/h1-4,18-23,47H,5-15,40-43H2,(H10,44,45,46,48,49,54,55,57,58,59,60,61,62,63,64,65,66)/p-6/t18?,19?,20?,21?,22?,23?,39-/m0/s1	[H][N-]C1=NC2=C(N([H])C([H])(C([H])([H])N([H])C3=C([H])C([H])=C(C([H])=C3[H])C(=O)N(C(=O)C([H])([H])C([H])([H])C([H])(N([H])[H])C([O-])=O)[C@](C(=O)OC(=O)C([H])([H])C([H])([H])C([H])(N([H])[H])C([O-])=O)(C(=O)C([H])([H])C([H])([H])C([H])(N([H])[H])C([O-])=O)C([H])(C(=O)C([H])([H])C([H])([H])C([H])(N([H])[H])C([O-])=O)C([H])([H])C([O-])=O)C([H])([H])N2[H])C(O[H])=N1
5ud4imdzcxl	5-Ureido-4-imidazole carboxylate	C5H5N4O3	-1
6a2ohxnt	2-Keto-6-aminocaproate	C6H11NO3	0	145.1564	145.0738932	C03239	439954	17534	HMDB0012151		6a2ohxnt	6a2ohxnt	FDB028808	388981	2-KETO-6-AMINO-CAPROATE	6a2ohxnt			cpd02074	MNXM916					GWENQMVPLJAMAE-UHFFFAOYSA-N	InChI=1S/C6H11NO3/c7-4-2-1-3-5(8)6(9)10/h1-4,7H2,(H,9,10)	[H][N+]([H])([H])C([H])([H])C([H])([H])C([H])([H])C([H])([H])C(=O)C([O-])=O
6abdgalsd	6-Acetyl-beta-D-galactoside	C8H13O7R	0
6adxft	6-Amino-6-deoxyfutalosine	C19H19N5O6	0	0	0	C20773
6ahglz	6-Alpha-OH-Gliclazide	C15H20N3O4S	-1	0	0
6ahnt	6-Aminohexanoate	C6H13NO2	0
6amd2ohxnt	6-Acetamido-2-oxohexanoate	C8H12NO4	-1
6amh6ahnt	N-(6-Aminohexanoyl)-6-aminohexanoate	C12H24N2O3	0
6apclnt	6-Aminopenicillanic acid	C8H11N2O3S	-1
6bhglz	6-Beta-OH-Gliclazide	C15H20N3O4S	-1	0	0
6bhglzglc	6-Beta-OH-Gliclazide-Glucuronide	C21H27N3O10S	-2	0	0
6chex2ecoa	6-Carboxyhex-2-enoyl-CoA	C28H39N7O19P3S	-4			C06723
6csmv	6'-Beta-Carboxy-Simvastatin (Lactone Form)	C25H35O7	-1	0	0
6csmvacid	6'-Beta-Carboxy-Simvastatin (Acid Form)	C25H36O8	-2	0	0
6dhf	Hexaglutamyl Folate (Dhf)	C44H49N12O21	-7	0	0		169691		HMDB06563		6dhf	6dhf				6dhf				MNXM3615					KFFKTBMOFSDZOP-UBGKPRCSSA-G	InChI=1S/C44H56N12O21/c45-21(36(66)67)5-10-26(57)43(15-30(61)62,27(58)11-6-22(46)37(68)69)44(28(59)12-7-23(47)38(70)71,41(76)77-31(63)14-9-25(49)40(74)75)56(29(60)13-8-24(48)39(72)73)35(65)18-1-3-19(4-2-18)51-16-20-17-52-33-32(53-20)34(64)55-42(50)54-33/h1-4,21-25,51H,5-17,45-49H2,(H,61,62)(H,66,67)(H,68,69)(H,70,71)(H,72,73)(H,74,75)(H4,50,52,54,55,64)/p-7/t21?,22?,23?,24?,25?,43?,44-/m0/s1	[H]N([H])C1=NC2=C(N=C(C([H])([H])N([H])C3=C([H])C([H])=C(C([H])=C3[H])C(=O)N(C(=O)C([H])([H])C([H])([H])C([H])(N([H])[H])C([O-])=O)[C@@](C(=O)OC(=O)C([H])([H])C([H])([H])C([H])(N([H])[H])C([O-])=O)(C(=O)C([H])([H])C([H])([H])C([H])(N([H])[H])C([O-])=O)C(C(=O)C([H])([H])C([H])([H])C([H])(N([H])[H])C([O-])=O)(C(=O)C([H])([H])C([H])([H])C([H])(N([H])[H])C([O-])=O)C([H])([H])C([O-])=O)C([H])([H])N2[H…
6epvs	6-Epipravastatin	C23H35NaO7	0	0	0																					InChI=1S/C9H11NO2/c1-6-4-9(12)7(2-3-10)5-8(6)11/h4-5H,2-3,10H2,1H3
6fch1c	6-Fluorocyclohexadiene-cis,cis-1,2-diol-1-carboxylate	C7H6O4F	-1
6hcheccoa	6-Hydroxycyclohex-1-ene-1-carboxyl-CoA	C28H41N7O18P3S	-3
6hddopaqn	6-Hydroxydopamine-Quinone	C8H10NO3	0	0	0							6hddopaqn													FAYDNJHGIIVTPJ-UHFFFAOYSA-N	InChI=1S/C9H11NO2/c1-6-4-9(12)7(2-3-10)5-8(6)11/h4-5H,2-3,10H2,1H3	[H]N([H])C([H])([H])C([H])([H])C1=C([H])C(=O)C(=C([H])C1=O)C([H])([H])[H]
6hdxyhxnt	6-Hydroxyhexanoate	C6H11O3	-1
6hlvst	6'-Beta-Hydroxy-Lovastatin (Lactone Form)	C24H36O6	0	0	0
6hlvstacid	6'-Beta-Hydroxy-Lovastatin (Acid Form)	C24H37O7	-1	0	0
6hmhpt	6-hydroxymethyl dihydropterin	C7H9N5O2	0	0	0											6hmhpt			cpd00954	MNXM937
6hmhptpp	6-hydroxymethyl-dihydropterin pyrophosphate	C7H8N5O8P2	-3	0	0											6hmhptpp			cpd02920	MNXM1160
6hmsmv	6'-Beta-Hydroxy-Methyl-Simvastatin (Lactone Form)	C25H38O6	0	0	0
6hmsmvacid	6'-Beta-Hydroxy-Methyl-Simvastatin (Acid Form)	C25H39O7	-1	0	0
6hoxmelatn	6-Hydroxymelatonin	C13H16N2O3	0	248.2777	248.1160924	C05643	1864	308079	HMDB04081		6hoxmelatn	6hoxmelatn	FDB023304	1794	CPD-12014	6hoxmelatn	6-Hydroxymelatonin	DBMET00258		MNXM164382		7013	2208-41-5	DTXSID00176577	OMYMRCXOJJZYKE-UHFFFAOYSA-N	InChI=1S/C13H16N2O3/c1-8(16)14-4-3-9-7-15-11-6-12(17)13(18-2)5-10(9)11/h5-7,15,17H,3-4H2,1-2H3,(H,14,16)	[H]OC1=C(OC([H])([H])[H])C([H])=C2C(N([H])C([H])=C2C([H])([H])C([H])([H])N([H])C(=O)C([H])([H])[H])=C1[H]
6hsmv	6'-Beta-Hydroxy Simvastatin (Lactone Form)	C25H38O6	0	0	0
6hsmvacid	6'-Beta-Hydroxy Simvastatin (Acid Form)	C25H39O7	-1	0	0
6htststerone	6beta-Hydroxytestosterone	C19H28O3	0	304.4238	304.2038448	C14497	65543	34477	HMDB06259		6htststerone	6htststerone	FDB023864	58987		6htststerone		DBMET00392		MNXM163219			62-99-7		XSEGWEUVSZRCBC-ZVBLRVHNSA-N	InChI=1S/C19H28O3/c1-18-7-5-11(20)9-15(18)16(21)10-12-13-3-4-17(22)19(13,2)8-6-14(12)18/h9,12-14,16-17,21-22H,3-8,10H2,1-2H3/t12-,13-,14-,16+,17-,18+,19-/m0/s1	[H]O[C@@]1([H])C([H])([H])C([H])([H])[C@@]2([H])[C@]3([H])C([H])([H])[C@@]([H])(O[H])C4=C([H])C(=O)C([H])([H])C([H])([H])[C@]4(C([H])([H])[H])[C@@]3([H])C([H])([H])C([H])([H])[C@]12C([H])([H])[H]
6kchccoa	6-Ketoxycyclohex-1-ene-1-carboxyl-CoA	C28H39N7O18P3S	-3
6m3hheptACP	6-methyl-3-hydroxy-heptanoyl-ACP	C19H35N2O9PRS	-1	0	0														cpd11551
6m3hocACP	6-methyl-3-hydroxy-octanoyl-ACP	C20H37N2O9PRS	-1	0	0														cpd11501
6m3oheptACP	6-methyl-3-oxo-heptanoyl-ACP	C19H33N2O9PRS	-1	0	0														cpd11550
6m3oocACP	6-methyl-3-oxo-octanoyl-ACP	C20H35N2O9PRS	-1	0	0														cpd11500
6melvacid	6'-Exomethylene-Lovastatin (Acid Form)	C24H35O6	-1	0	0
6melvst	6'-Exomethylene-Lovastatin (Lactone Form)	C24H34O5	0	0	0
6mheptACP	6-methyl-heptanoyl-ACP	C19H35N2O8PRS	-1	0	0														cpd11553
6mocACP	6-methyl-octanoyl-ACP	C20H37N2O8PRS	-1	0	0														cpd11503
6msmv	6'-Exomethylene-Simvastatin (Lactone Form)	C25H36O5	0	0	0
6mthept2eACP	6-methyl-trans-hept-2-enoyl-ACP	C19H33N2O8PRS	-1	0	0														cpd11552
6mtoct2eACP	6-methyl-trans-oct-2-enoyl-ACP	C20H35N2O8PRS	-1	0	0														cpd11502
6ohchccoa	6-Oxo-2-hydroxycyclohexane-1-carboxyl-CoA	C28H41N7O19P3S	-3
6ohfvs	6-Hydroxy-Fluvastatin	C24H25FNNaO5	0	0	0
6ohfvsglu	6-Hydroxy-Fluvastatin-Glucuronide	C30H32FNNaO11	-1	0	0
6ohxnt	6-Oxohexanoate	C6H9O3	-1
6pbggalsd	6-Phospho-beta-D-galactoside	C6H11O9PR	-1
6pgc	6-Phosphogluconic acid	C6H10O10P	-3	276.1352	276.0246331	C00345	91493	48928	HMDB01316	6-Phosphogluconate	6pgc	6pgc	FDB022550	82615	CPD-2961	6pgc	6-phosphogluconate		cpd00284	MNXM325		367	921-62-0	DTXSID00872623	BIRSGZKFKXLSJQ-SQOUGZDYSA-K	InChI=1S/C6H13O10P/c7-2(1-16-17(13,14)15)3(8)4(9)5(10)6(11)12/h2-5,7-10H,1H2,(H,11,12)(H2,13,14,15)/p-3/t2-,3-,4+,5-/m1/s1	[H]O[C@@]([H])(C([O-])=O)[C@@]([H])(O[H])[C@]([H])(O[H])[C@]([H])(O[H])C([H])([H])OP([O-])([O-])=O
6pgg	6-Phospho-beta-D-glucosyl-(1,4)-D-glucose	C12H21O14P	-2	0	0	C04534										6pgg			cpd02760	MNXM147389
6pgl	6-Phosphonoglucono-D-lactone	C6H9O9P	-2	258.1199	258.0140685	C01236	439452	16938	HMDB01127	6-O-phosphono-D-glucono-1,5-lactone	6pgl	6pgl	FDB022440	388559	D-6-P-GLUCONO-DELTA-LACTONE	6pgl	6-phosphogluconolactone		cpd00911	MNXM429	C00019542	6022	2641-81-8		IJOJIVNDFQSGAB-SQOUGZDYSA-L	InChI=1S/C6H11O9P/c7-3-2(1-14-16(11,12)13)15-6(10)5(9)4(3)8/h2-5,7-9H,1H2,(H2,11,12,13)/p-2/t2-,3-,4+,5-/m1/s1	[H]O[C@@]1([H])C(=O)O[C@]([H])(C([H])([H])OP([O-])([O-])=O)[C@@]([H])(O[H])[C@]1([H])O[H]
6pthp	Dyspropterin	C9H11N5O3	0	237.2153	237.0861892	C03684	128973	17804	HMDB01195	PTHP	6pthp	6pthp	FDB022481	114280	6-PYRUVOYL-5678-TETRAHYDROPTERIN	6pthp	Dyspropterin		cpd02315	MNXM467		6071	89687-39-8		WBJZXBUVECZHCE-UHFFFAOYSA-N	InChI=1S/C9H11N5O3/c1-3(15)6(16)4-2-11-7-5(12-4)8(17)14-9(10)13-7/h4,12H,2H2,1H3,(H4,10,11,13,14,17)	[H]N([H])C1=NC2=C(N([H])C([H])(C(=O)C(=O)C([H])([H])[H])C([H])([H])N2[H])C(=O)N1[H]
6thf	Hexaglutamyl Folate (Thf)	C44H51N12O21	-7	0	0		169691		HMDB06563		6thf	6thf				6thf				MNXM3616					PNBHGQKMKIQODR-RQDOUQPLSA-G	InChI=1S/C44H58N12O21/c45-21(36(66)67)5-10-26(57)43(15-30(61)62,27(58)11-6-22(46)37(68)69)44(28(59)12-7-23(47)38(70)71,41(76)77-31(63)14-9-25(49)40(74)75)56(29(60)13-8-24(48)39(72)73)35(65)18-1-3-19(4-2-18)51-16-20-17-52-33-32(53-20)34(64)55-42(50)54-33/h1-4,20-25,53H,5-17,45-49H2,(H11,50,51,52,54,55,61,62,64,65,66,67,68,69,70,71,72,73,74,75)/p-7/t20?,21?,22?,23?,24?,25?,43?,44-/m0/s1	[H]N([H])C1=NC2=C(N([H])C([H])(C([H])([H])N([H])C3=C([H])C([H])=C(C([H])=C3[H])C(=O)N(C(=O)C([H])([H])C([H])([H])C([H])(N([H])[H])C([O-])=O)[C@@](C(=O)OC(=O)C([H])([H])C([H])([H])C([H])(N([H])[H])C([O-])=O)(C(=O)C([H])([H])C([H])([H])C([H])(N([H])[H])C([O-])=O)C(C(=O)C([H])([H])C([H])([H])C([H])(N([H])[H])C([O-])=O)(C(=O)C([H])([H])C([H])([H])C([H])(N([H])[H])C([O-])=O)C([H])([H])C([O-])=O)C([H])…
6thurt	6-Thiourate	C5H4N4O2S	0
6ti5mp	6-Thioinosine 5-monophosphate	C10H12N4O7PS	-1
6txthn5mp	6-Thioxanthine 5-monophosphate	C10H12N4O8PS	-1
78dh78dhkrnrt	7,8-Dihydro-7,8-dihydroxykynurenate	C10H7NO5	-2
78dhkrnrt	7,8-Dihydroxykynurenate	C10H6NO5	-1
78dmthaxzn	7,8-Dimethylalloxazine	C12H10N4O2	0
7a_czp	7-Aminoclonazepam	C15H12ClN3O	0				188298
7ahglz	7-Alpha-OH-Gliclazide	C15H20N3O4S	-1	0	0
7bhglz	7-Beta-OH-Gliclazide	C15H20N3O4S	-1	0	0
7bhglzglc	7-Beta-OH-Gliclazide-Glucuronide	C21H27N3O10S	-2	0	0
7dhcdchol	7-Dehydrochenodeoxycholic acid; 7oxo-3alpha-hydroxy-5beta-cholan-24-oic acid	C24H37O4	-1	0	0							7dhcdchol
7dhchol	7-Dehydrocholic acid; 7-Oxodeoxycholic acid; 7oxo-3alpha,12alpha-Dihydroxy-5beta-cholan-24-oic acid	C24H37O5	-1	0	0
7dhchsterol	7-Dehydrocholesterol	C27H44O	0	384.6377	384.339216	C01164	439423	17759	HMDB00032		7dhchsterol	7dhchsterol	FDB021882	388534	7-DEHYDRO-CHOLESTEROL	7dhchsterol	7-Dehydrocholesterol			MNXM162639	C00023747	5101	434-16-2	DTXSID20861933	UCTLRSWJYQTBFZ-DDPQNLDTSA-N	InChI=1S/C27H44O/c1-18(2)7-6-8-19(3)23-11-12-24-22-10-9-20-17-21(28)13-15-26(20,4)25(22)14-16-27(23,24)5/h9-10,18-19,21,23-25,28H,6-8,11-17H2,1-5H3/t19-,21+,23-,24+,25+,26+,27-/m1/s1	[H]O[C@]1([H])C([H])([H])C2=C([H])C([H])=C3[C@]4([H])C([H])([H])C([H])([H])[C@]([H])([C@]([H])(C([H])([H])[H])C([H])([H])C([H])([H])C([H])([H])C([H])(C([H])([H])[H])C([H])([H])[H])[C@@]4(C([H])([H])[H])C([H])([H])C([H])([H])[C@]3([H])[C@@]2(C([H])([H])[H])C([H])([H])C1([H])[H]
7dhf	Heptaglutamyl folic acid	C49H55N13O24	-8	1345.1953	1344.437833		53477856	89846	HMDB06559		7dhf	7dhf	FDB023971			7dhf				MNXM5779					UDDQBNDBOUHLSR-INCUNFMESA-G	InChI=1S/C49H62N13O24/c50-22(39(71)72)5-11-28(63)34(45(83)84)48(29(64)12-6-23(51)40(73)74,30(65)13-7-24(52)41(75)76)49(31(66)14-8-25(53)42(77)78,46(85)86-33(68)16-10-27(55)44(81)82)62(32(67)15-9-26(54)43(79)80)38(70)19-1-3-20(4-2-19)57-17-21-18-58-36-35(59-21)37(69)61-47(56)60-36/h1-4,22-27H,5-18,50-55H2,(H12,56,57,58,60,61,69,70,71,72,73,74,75,76,77,78,79,80,81,82,83,84)/q-1/p-7/t22?,23?,24?,25?…	[H]N([H])C1=NC2=C(N=C(C([H])([H])N([H])C3=C([H])C([H])=C(C([H])=C3[H])C(=O)N(C(=O)C([H])([H])C([H])([H])C([H])(N([H])[H])C([O-])=O)[C@@](C(=O)OC(=O)C([H])([H])C([H])([H])C([H])(N([H])[H])C([O-])=O)(C(=O)C([H])([H])C([H])([H])C([H])(N([H])[H])C([O-])=O)C(C(=O)C([H])([H])C([H])([H])C([H])(N([H])[H])C([O-])=O)(C(=O)C([H])([H])C([H])([H])C([H])(N([H])[H])C([O-])=O)C([H])(C([O-])=O)C(=O)C([H])([H])C([…
7hpvs	7-Hydroxy-3-Alpha-Iso-Pravastatin	C23H35NaO8	0	0	0																					InChI=1S/C24H38O4/c1-14(4-7-21(27)28)17-5-6-18-22-19(9-11-24(17,18)3)23(2)10-8-16(25)12-15(23)13-20(22)26/h14-19,22,25H,4-13H2,1-3H3,(H,27,28)/p-1/t14-,15?,16+,17?,18?,19?,22?,23-,24+/m0/s1
7klitchol	7-Ketolithocholate	C24H37O4	-1	0	0							7klitchol													DXOCDBGWDZAYRQ-QKBWFQMQSA-M	InChI=1S/C24H38O4/c1-14(4-7-21(27)28)17-5-6-18-22-19(9-11-24(17,18)3)23(2)10-8-16(25)12-15(23)13-20(22)26/h14-19,22,25H,4-13H2,1-3H3,(H,27,28)/p-1/t14-,15?,16+,17?,18?,19?,22?,23-,24+/m0/s1	[H]O[C@]1([H])C([H])([H])C([H])([H])[C@@]2(C([H])([H])[H])C([H])(C([H])([H])C(=O)C3([H])C4([H])C([H])([H])C([H])([H])C([H])([C@@]([H])(C([H])([H])[H])C([H])([H])C([H])([H])C([O-])=O)[C@@]4(C([H])([H])[H])C([H])([H])C([H])([H])C23[H])C1([H])[H]
7m3hocACP	7-methyl-3-hydroxy-octanoyl-ACP	C20H37N2O9PRS	-1	0	0														cpd11526
7m3oocACP	7-methyl-3-oxo-octanoyl-ACP	C20H35N2O9PRS	-1	0	0														cpd11525
7mocACP	7-methyl-octanoyl-ACP	C20H37N2O8PRS	-1	0	0														cpd11528
7moonlcoa	7-Methyl-3-oxo-6-octenoyl-CoA	C30H45N7O18P3S	-3
7mtoct2eACP	7-methyl-trans-oct-2-enoyl-ACP	C20H35N2O8PRS	-1	0	0														cpd11527							InChI=1S/C8H16O3/c1-7(9)5-3-2-4-6-8(10)11/h7,9H,2-6H2,1H3,(H,10,11)/p-1
7murt	7-Methyluric acid	C6H6N4O3	0
7mxthn	7-Methylxanthine	C6H6N4O2	0
7mxtsn	7-Methylxanthosine	C11H15N4O6	1			C16352
7ocholate	3alpha,12alpha-Dihydroxy-7-oxo-5beta-Cholanate	C24H37O5	0	0	0	C04643
7oh_efv	7-hydroxy-Efavirenz	C14H9ClF3NO3	0				487645
7oh_efv_glc	7-hydroxy-Efavirenz Glucuronide	C20H17ClF3NO9	0
7ohocata	7-Hydroxy-Octanoate	C8H15O3	-1	0	0							7ohocata													OFCMTSZRXXFMBQ-UHFFFAOYSA-M	InChI=1S/C8H16O3/c1-7(9)5-3-2-4-6-8(10)11/h7,9H,2-6H2,1H3,(H,10,11)/p-1	[H]OC([H])(C([H])([H])[H])C([H])([H])C([H])([H])C([H])([H])C([H])([H])C([H])([H])C([O-])=O
7thf	Heptaglutamyl Folate (Thf)	C49H57N13O24	-8	0	0						7thf	7thf				7thf				MNXM5780					OBQHXHLCLOCHBW-VAEQKALQSA-G	InChI=1S/C49H64N13O24/c50-22(39(71)72)5-11-28(63)34(45(83)84)48(29(64)12-6-23(51)40(73)74,30(65)13-7-24(52)41(75)76)49(31(66)14-8-25(53)42(77)78,46(85)86-33(68)16-10-27(55)44(81)82)62(32(67)15-9-26(54)43(79)80)38(70)19-1-3-20(4-2-19)57-17-21-18-58-36-35(59-21)37(69)61-47(56)60-36/h1-4,21-27,59H,5-18,50-55H2,(H12,56,57,58,60,61,69,70,71,72,73,74,75,76,77,78,79,80,81,82,83,84)/q-1/p-7/t21?,22?,23?,…	[H]N([H])C1=NC2=C(N([H])C([H])(C([H])([H])N([H])C3=C([H])C([H])=C(C([H])=C3[H])C(=O)N(C(=O)C([H])([H])C([H])([H])C([H])(N([H])[H])C([O-])=O)[C@@](C(=O)OC(=O)C([H])([H])C([H])([H])C([H])(N([H])[H])C([O-])=O)(C(=O)C([H])([H])C([H])([H])C([H])(N([H])[H])C([O-])=O)C(C(=O)C([H])([H])C([H])([H])C([H])(N([H])[H])C([O-])=O)(C(=O)C([H])([H])C([H])([H])C([H])(N([H])[H])C([O-])=O)C([H])(C([O-])=O)C(=O)C([H]…
814dioh_efv	8,14-Dihydroxyefavirenz	C14H9ClF3NO4	0				16725849
814dioh_efv_glc	8,14-Dihydroxyefavirenz Glucuronide	C20H17ClF3NO10	0
8aonn	8-Amino-7-oxononanoate	C9H17NO3	0	0	0											8aonn			cpd00800	MNXM1141
8m3hdcaACP	8-methyl-3-hydroxy-decanoyl-ACP	C22H41N2O9PRS	-1	0	0														cpd11505
8m3hnonACP	8-methyl-3-hydroxy-nonanoyl-ACP	C21H39N2O9PRS	-1	0	0														cpd11555
8m3odcaACP	8-methyl-3-oxo-decanoyl-ACP	C22H39N2O9PRS	-1	0	0														cpd11504
8m3ononACP	8-methyl-3-oxo-nonanoyl-ACP	C21H37N2O9PRS	-1	0	0														cpd11554
8mdcaACP	8-methyl-decanoyl-ACP	C22H41N2O8PRS	-1	0	0														cpd11507
8mnonACP	8-methyl-nonanoyl-ACP	C21H39N2O8PRS	-1	0	0														cpd11557
8mtdec2eACP	8-methyl-trans-dec-2-enoyl-ACP	C22H39N2O8PRS	-1	0	0														cpd11506
8mthocnt	8-Methylthio-2-octanoic acid	C9H16O3S	0
8mtnon2eACP	8-methyl-trans-non-2-enoyl-ACP	C21H37N2O8PRS	-1	0	0														cpd11556
8oh_efv	8-hydroxy-Efavirenz	C14H9ClF3NO3	0				487643
8oh_efv_glc	8-hydroxy-Efavirenz Glucuronide	C20H17ClF3NO9	0
9_cis_retfa	Fatty Acid 9-Cis-Retinol	C20H29OFULLR2CO	0	0	0						9_cis_retfa	9_cis_retfa				9_cis_retfa				MNXM146565
9crtnl	9-cis-Retinal	C20H28O	0
9m3hdcaACP	9-methyl-3-hydroxy-decanoyl-ACP	C22H41N2O9PRS	-1	0	0														cpd11530
9m3odcaACP	9-methyl-3-oxo-decanoyl-ACP	C22H39N2O9PRS	-1	0	0														cpd11529
9mdcaACP	9-methyl-decanoyl-ACP	C22H41N2O8PRS	-1	0	0														cpd11532
9mtdec2eACP	9-methyl-trans-dec-2-enoyl-ACP	C22H39N2O8PRS	-1	0	0														cpd11531
9mth2nnt	9-Methylthio-2-nonanoic acid	C10H18O3S	0
a_gal_D	alpha_D_galactose	C6H12O6	0
a7obglsd	Apigenin 7-O-beta-D-glucoside	C21H20O10	0
aa	Acrylamide	C3H5NO	0	0	0				HMDB04296							aa			cpd01150	MNXM3208						InChI=1S/C25H40N7O18P3S/c1-13(33)8-16(35)54-7-6-27-15(34)4-5-28-23(38)20(37)25(2,3)10-47-53(44,45)50-52(42,43)46-9-14-19(49-51(39,40)41)18(36)24(48-14)32-12-31-17-21(26)29-11-30-22(17)32/h11-12,14,18-20,24,36-37H,4-10H2,1-3H3,(H,27,34)(H,28,38)(H,42,43)(H,44,45)(H2,26,29,30)(H2,39,40,41)/p-4/t14-,18-,19-,20+,24-/m1/s1
aaacp	Acetoacetyl_acyl_carrier_protein	C4H4O2X	0
aaatbc	3-alpha,7-alpha,12-alpha-trihydroxy-5-beta-cholanate	X	0
aacald	Aminoacetaldehyde	C2H6NO	1	0	0											aacald			cpd04122	MNXM2212
aacoa	Acetoacetyl-CoA	C25H36N7O18P3S	-4	851.607	851.1363377	C00332	439214	15345	HMDB01484	acetoacetyl-CoA	aacoa	aacoa	FDB022648	388353	ACETOACETYL-COA	aacoa	Acetoacetyl-CoA		cpd00279	MNXM133	C00007269	449	1420-36-6		OJFDKHTZOUZBOS-CITAKDKDSA-J	InChI=1S/C25H40N7O18P3S/c1-13(33)8-16(35)54-7-6-27-15(34)4-5-28-23(38)20(37)25(2,3)10-47-53(44,45)50-52(42,43)46-9-14-19(49-51(39,40)41)18(36)24(48-14)32-12-31-17-21(26)29-11-30-22(17)32/h11-12,14,18-20,24,36-37H,4-10H2,1-3H3,(H,27,34)(H,28,38)(H,42,43)(H,44,45)(H2,26,29,30)(H2,39,40,41)/p-4/t14-,18-,19-,20+,24-/m1/s1	[H]O[C@@]([H])(C(=O)N([H])C([H])([H])C([H])([H])C(=O)N([H])C([H])([H])C([H])([H])SC(=O)C([H])([H])C(=O)C([H])([H])[H])C(C([H])([H])[H])(C([H])([H])[H])C([H])([H])OP([O-])(=O)OP([O-])(=O)OC([H])([H])[C@@]1([H])O[C@@]([H])(N2C([H])=NC3=C(N=C([H])N=C23)N([H])[H])[C@]([H])(O[H])[C@]1([H])OP([O-])([O-])=O
aact	Aminoacetone	C3H8NO	1	73.0938	73.05276385	C01888	215	17906	HMDB02134		aact	aact	FDB022860	210	AMINO-ACETONE	aact	1-Amino-2-propanone		cpd01298	MNXM1106		6502	298-08-8	DTXSID10183939	BCDGQXUMWHRQCB-UHFFFAOYSA-O	InChI=1S/C3H7NO/c1-3(5)2-4/h2,4H2,1H3/p+1	[H]C([H])([H])C(=O)C([H])([H])[N+]([H])([H])[H]
aadobc	3-alpha,12-alpha-dihydroxy-7-oxo-5-beta-cholanate	X	0
aadpsae	Alpha-Aminoadipoyl-S-acyl enzyme	C6H9NO3RS	-1	0	0	C05535													cpd12734
aamna	alpha-Amino acid	C2H3NO2R	-1
aamnae	alpha-Amino acid ester	C2H3NO2R2	0
aatrna	Aminoacyl-tRNA	C17H25NO17P2R4	-2
ab14lac_L	L-Arabinono-1,4-lactone	C5H8O5	0	0	0														cpd00819
ab6p3hxl	D-arabino-6-Phospho-hex-3-ulose	C6H11O9P	-2	0	0														cpd03583
abdhthdp	alpha,beta-Dihydroxyethyl-ThDP	C14H21N4O9P2S	-1
abiphed	2-Aminobiphenyl-2,3-diol	C12H11NO2	0
abnzn	Acetylbenzene	C8H8O	0
abt	L-Arabitol	C5H12O5	0	152.1458	152.0684735	C00532	439255	18403	HMDB01851		abt	abt	FDB022709	388391	L-ARABITOL	abt	Adonitol		cpd00417	MNXM801		141	7643-75-6	DTXSID30884411	HEBKCHPVOIAQTA-IMJSIDKUSA-N	InChI=1S/C5H12O5/c6-1-3(8)5(10)4(9)2-7/h3-10H,1-2H2/t3-,4-/m0/s1	[H]OC([H])([H])[C@]([H])(O[H])C([H])(O[H])[C@@]([H])(O[H])C([H])([H])O[H]
abt_D	D-Arabitol	C5H12O5	0	0	0	C01904		18333	HMDB00568			abt_D				abt__D			cpd01307	MNXM1018					HEBKCHPVOIAQTA-QWWZWVQMSA-N	InChI=1S/C5H12O5/c6-1-3(8)5(10)4(9)2-7/h3-10H,1-2H2/t3-,4-/m1/s1	[H]OC([H])([H])[C@@]([H])(O[H])C([H])(O[H])[C@]([H])(O[H])C([H])([H])O[H]
abz_ala_b	4-Aminobenzoyl-Beta-Alanine	C10H11N2O3	-1				719629
ac	Acetic acid	C2H3O2	-1	60.052	60.02112937	C00033	176	15366	HMDB00042		ac	ac	FDB008299	171	ACET	ac	Acetic acid	DB03166	cpd00029	MNXM26	C00001176	3206	64-19-7	DTXSID5024394	QTBSBXVTEAMEQO-UHFFFAOYSA-M	InChI=1S/C2H4O2/c1-2(3)4/h1H3,(H,3,4)/p-1	[H]C([H])([H])C([O-])=O
ac_amn_b_gly	Acetyl 4-Aminobenzoylglycine	C11H11N2O4	-1
ac_amn_b_gly_glc	Acetyl 4-Aminobenzoylglycine Glucuronide	C17H18N2O10	-2
ac4oacnam	N-Acetyl-4-O-acetylneuraminate	C13H20NO10	-1
ac5asa	N-Acetyl-5-Aminosalicylic Acid	C9H8NO4	-1				65512
acaadp	N2-Acetyl-L-aminoadipate	C8H11NO5	-2	0	0														cpd09349
acaadpdp	N2-Acetyl-L-aminoadipyl-delta-phosphate	C8H12NO8P	-2	0	0	C12987													cpd09350
acaadpsal	N2-Acetyl-L-aminoadipate semialdehyde	C8H12NO4	-1	0	0	C12988													cpd09351
acabiph	N-Acetoxy-4-aminobiphenyl	C14H13NO2	0			C03621
acac	Acetoacetic acid	C4H5O3	-1	102.0886	102.0316941	C00164	96	15344	HMDB00060		acac	acac	FDB021801	94	3-KETOBUTYRATE	acac	Acetoacetic acid	DB01762	cpd00142	MNXM154	C00007458	276	541-50-4	DTXSID6040955	WDJHALXBUFZDSR-UHFFFAOYSA-M	InChI=1S/C4H6O3/c1-3(5)2-4(6)7/h2H2,1H3,(H,6,7)/p-1	[H]C([H])([H])C(=O)C([H])([H])C([O-])=O
acACP	Acetyl-ACP	C13H23N2O8PRS	-1	0	0	C03939					acACP					acACP			cpd11494	MNXM1269						InChI=1S/C9H13NO6/c1-5(11)10-6(8(13)14)3-2-4-7(12)9(15)16/h6H,2-4H2,1H3,(H,10,11)(H,13,14)(H,15,16)/p-2/t6-/m0/s1	[H]C([H])([H])C(=O)S[*]
acact	Acetylacetone	C5H8O2	0			C15499
acald	Acetaldehyde	C2H4O	0	44.0526	44.02621475	C00084	177	15343	HMDB00990	acetaldehyde	acald	acald	FDB008297	172	ACETALD	acald	Acetaldehyde	DBMET00328	cpd00071	MNXM75	C00007392	3200	75-07-0	DTXSID5039224	IKHGUXGNUITLKF-UHFFFAOYSA-N	InChI=1S/C2H4O/c1-2-3/h2H,1H3	[H]C(=O)C([H])([H])[H]
acamoxm	N_Acetyl_L_2_amino_6_oxopimelate	C9H11NO6	-2	0	0			58117								acamoxm			cpd03289	MNXM1872						InChI=1S/C9H13NO6/c1-5(11)10-6(8(13)14)3-2-4-7(12)9(15)16/h6H,2-4H2,1H3,(H,10,11)(H,13,14)(H,15,16)/p-2/t6-/m0/s1
acanth	N-Acetylanthranilate	C9H8NO3	-1
acara	N_Acetoxyarylamine	C8H9NO2	0
acasp	N-Acyl-L-aspartate	C6H8NO5	-1			C02715
acbdma14gapuc	N-Acetyl-beta-D-mannosaminyl-1,4-N-acetyl-D- glucosaminyldiphosphoundecaprenol	C71H116N2O17P2	-2	0	0														cpd02967
accoa	Acetyl-CoA	C23H34N7O17P3S	-4	809.571	809.1257731	C00024	444493	15351	HMDB01206	acetyl-CoA	accoa	accoa	FDB022491	392413	ACETYL-COA	accoa	Acetyl-CoA		cpd00022	MNXM21	C00007259	6082	72-89-9		ZSLZBFCDCINBPY-ZSJPKINUSA-J	InChI=1S/C23H38N7O17P3S/c1-12(31)51-7-6-25-14(32)4-5-26-21(35)18(34)23(2,3)9-44-50(41,42)47-49(39,40)43-8-13-17(46-48(36,37)38)16(33)22(45-13)30-11-29-15-19(24)27-10-28-20(15)30/h10-11,13,16-18,22,33-34H,4-9H2,1-3H3,(H,25,32)(H,26,35)(H,39,40)(H,41,42)(H2,24,27,28)(H2,36,37,38)/p-4/t13-,16-,17-,18+,22-/m1/s1	[H]O[C@@]([H])(C(=O)N([H])C([H])([H])C([H])([H])C(=O)N([H])C([H])([H])C([H])([H])SC(=O)C([H])([H])[H])C(C([H])([H])[H])(C([H])([H])[H])C([H])([H])OP([O-])(=O)OP([O-])(=O)OC([H])([H])[C@@]1([H])O[C@@]([H])(N2C([H])=NC3=C(N=C([H])N=C23)N([H])[H])[C@]([H])(O[H])[C@]1([H])OP([O-])([O-])=O
acctn	Acacetin	C16H12O5	0
acerA	Aceric acid (3-C-carboxy-5-deoxy-l-xylose) (rare sugar in rhamnogalacturonan II)	C6H9O6	-1	0	0		11636912
acetol	Hydroxyacetone	C3H6O2	0	74.0785	74.03677944	C05235	8299	27957	HMDB06961		acetol	acetol	FDB012041	21106125	ACETOL	acetol	Hydroxyacetone			MNXM1744	C00019558		116-09-6	DTXSID8051590	XLSMFKSTNGKWQX-UHFFFAOYSA-N	InChI=1S/C3H6O2/c1-3(5)2-4/h4H,2H2,1H3	[H]OC([H])([H])C(=O)C([H])([H])[H]
acetone	Acetone	C3H6O	0	58.0791	58.04186481	C00207	180	15347	HMDB01659		acetone	acetone	FDB008301	175		acetone	Acetone			MNXM398	C00048304	3745	67-64-1	DTXSID8021482	CSCPPACGZOOCGX-UHFFFAOYSA-N	InChI=1S/C3H6O/c1-3(2)4/h1-2H3	[H]C([H])([H])C(=O)C([H])([H])[H]
acg5p	N-Acetyl-L-glutamyl 5-phosphate	C7H9NO8P	-3	269.1458	269.0300529	C04133	440236	16878	HMDB06456				FDB023917	389220	N-ACETYL-GLUTAMYL-P	acg5p			cpd02552	MNXM1384		3396	15383-57-0		FCVIHFVSXHOPSW-YFKPBYRVSA-K	InChI=1S/C7H12NO8P/c1-4(9)8-5(7(11)12)2-3-6(10)16-17(13,14)15/h5H,2-3H2,1H3,(H,8,9)(H,11,12)(H2,13,14,15)/p-3/t5-/m0/s1	[H]N(C(=O)C([H])([H])[H])[C@]([H])(C([O-])=O)C([H])([H])C([H])([H])C(=O)OP([O-])([O-])=O
acg5sa	N-Acetyl-L-glutamate 5-semialdehyde	C7H10NO4	-1	173.1665	173.0688078	C01250	192878	16319	HMDB06488				FDB023938	167387		acg5sa			cpd00918	MNXM1062			13074-21-0		BCPSFKBPHHBDAI-LURJTMIESA-M	InChI=1S/C7H11NO4/c1-5(10)8-6(7(11)12)3-2-4-9/h4,6H,2-3H2,1H3,(H,8,10)(H,11,12)/p-1/t6-/m0/s1	[H]N(C(=O)C([H])([H])[H])[C@]([H])(C([O-])=O)C([H])([H])C([H])([H])C([H])=O
acgagbside_hs	Alpha-GalNac-Globoside	C52H92N3O27FULLRCO	0	0	0						acgagbside_hs	acgagbside_hs				acgagbside_hs				MNXM7051
acgal	N-Acetylgalactosamine	C8H15NO6	0	221.2078	221.0899372	C01074	84265	40356	HMDB00212		acgal	acgal	FDB021906	76020	N-ACETYL-D-GLUCOSAMINE	acgal	N-Acetylgalactosamine		cpd00832	MNXM395		5222	1811-31-0	DTXSID0048711	OVRNDRQMDRJTHS-KEWYIRBNSA-N	InChI=1S/C8H15NO6/c1-3(11)9-5-7(13)6(12)4(2-10)15-8(5)14/h4-8,10,12-14H,2H2,1H3,(H,9,11)/t4-,5-,6+,7-,8?/m1/s1	[H]OC([H])([H])[C@@]1([H])OC([H])(O[H])[C@]([H])(N([H])C(=O)C([H])([H])[H])[C@@]([H])(O[H])[C@@]1([H])O[H]
acgal1p	N-Acetyl-D-galactosamine 1-phosphate	C8H14NO9P	-2	301.1877	301.0562676		22833661	55404	HMDB06480		acgal1p	acgal1p	FDB023931	17216370		acgal1p				MNXM2401					FZLJPEPAYPUMMR-KEWYIRBNSA-L	InChI=1S/C8H16NO9P/c1-3(11)9-5-7(13)6(12)4(2-10)17-8(5)18-19(14,15)16/h4-8,10,12-13H,2H2,1H3,(H,9,11)(H2,14,15,16)/p-2/t4-,5-,6+,7-,8?/m1/s1	[H]OC([H])([H])[C@@]1([H])OC([H])(OP([O-])([O-])=O)[C@]([H])(N([H])C(=O)C([H])([H])[H])[C@@]([H])(O[H])[C@@]1([H])O[H]
acgal6p	N-Acetyl-D-galactosamine 6-phosphate	C8H14NO9P	-2	0	0											acgal6p				MNXM6346
acgala	N_Acetyl_D_galactosamine	C8H15NO6	0
acgalfuc12gal14acglcgalgluside_hs	(Gal)2 (GalNac)1 (Glc)1 (GlcNac)1 (LFuc)1 (Cer)1	C58H102N3O31FULLRCO	0	0	0			62650			acgalfuc12gal14acglcgalgluside_hs	acgalfuc12gal14acglcgalgluside_hs				acgalfuc12gal14acglcgalgluside_hs				MNXM9469							[H]OC([H])([H])[C@@]1([H])O[C@]([H])(O[C@@]2([H])[C@@]([H])(O[H])[C@]([H])(O[C@@]([H])(O[C@@]3([H])[C@]([H])(O[H])[C@]([H])(O[C@@]([H])(O[C@]4([H])[C@@]([H])(O[H])[C@]([H])(O[C@@]5([H])[C@]([H])(O[H])[C@@]([H])(O[H])[C@]([H])(OC([H])([H])[C@]([H])(N([H])C([*])=O)[C@]([H])(O[H])C(\[H])=C(/[H])C([H])([H])C([H])([H])C([H])([H])C([H])([H])C([H])([H])C([H])([H])C([H])([H])C([H])([H])C([H])([H])C([H])(…
acgalfucgalacgalfuc12gal14acglcgalgluside_hs	Type IIIA Glycolipid	C78H135N4O45FULLRCO	0	0	0	G00059		28574			acgalfucgalacgalfuc12gal14acglcgalgluside_hs	acgalfucgalacgalfuc12gal14acglcgalgluside_hs				acgalfucgalacgalfuc12gal14acglcgalgluside_hs				MNXM9196							[H]OC([H])([H])[C@@]1([H])O[C@]([H])(O[C@@]2([H])[C@@]([H])(O[H])[C@]([H])(O[C@@]([H])(O[C@@]3([H])[C@@]([H])(O[H])[C@]([H])(O[C@]([H])(O[C@@]4([H])[C@@]([H])(O[H])[C@]([H])(O[C@@]([H])(O[C@@]5([H])[C@]([H])(O[H])[C@@]([H])(N([H])C(=O)C([H])([H])[H])[C@]([H])(O[C@]6([H])[C@@]([H])(O[H])[C@]([H])(O[C@@]7([H])[C@]([H])(O[H])[C@@]([H])(O[H])[C@]([H])(OC([H])([H])[C@]([H])(N([H])C([*])=O)[C@]([H])(O[…
acgalfucgalacgalfucgalacglcgal14acglcgalgluside_hs	Type III Ab Glycan	C92H158N5O55FULLRCO	0	0	0	G00075					acgalfucgalacgalfucgalacglcgal14acglcgalgluside_hs	acgalfucgalacgalfucgalacglcgal14acglcgalgluside_hs				acgalfucgalacgalfucgalacglcgal14acglcgalgluside_hs				MNXM9197
acgalfucgalacglcgal14acglcgalgluside_hs	(Gal)3 (GalNac)1 (Glc)1 (GlcNac)2 (LFuc)1 (Cer)1	X	0	0	0			62540			acgalfucgalacglcgal14acglcgalgluside_hs	acgalfucgalacglcgal14acglcgalgluside_hs				acgalfucgalacglcgal14acglcgalgluside_hs				MNXM9472							[H]OC([H])([H])[C@@]1([H])O[C@]([H])(O[C@@]2([H])[C@@]([H])(O[H])[C@]([H])(O[C@@]([H])(O[C@@]3([H])[C@]([H])(O[H])[C@@]([H])(N([H])C(=O)C([H])([H])[H])[C@]([H])(O[C@]4([H])[C@@]([H])(O[H])[C@]([H])(O[C@@]5([H])[C@]([H])(O[H])[C@@]([H])(N([H])C(=O)C([H])([H])[H])[C@]([H])(O[C@]6([H])[C@@]([H])(O[H])[C@]([H])(O[C@@]7([H])[C@]([H])(O[H])[C@@]([H])(O[H])[C@]([H])(OC([H])([H])[C@]([H])(N([H])C([*])=O)…
acgalfucgalacglcgalgluside_hs	Type Ia Glycolipid	C58H102N3O31FULLRCO	0	0	0	G00042		62650			acgalfucgalacglcgalgluside_hs	acgalfucgalacglcgalgluside_hs				acgalfucgalacglcgalgluside_hs				MNXM41055							[H]OC([H])([H])[C@@]1([H])O[C@]([H])(O[C@@]2([H])[C@@]([H])(O[H])[C@]([H])(O[C@@]([H])(O[C@@]3([H])[C@]([H])(O[H])[C@]([H])(O[C@@]([H])(O[C@]4([H])[C@@]([H])(O[H])[C@]([H])(O[C@@]5([H])[C@]([H])(O[H])[C@@]([H])(O[H])[C@]([H])(OC([H])([H])[C@]([H])(N([H])C([*])=O)[C@]([H])(O[H])C(\[H])=C(/[H])C([H])([H])C([H])([H])C([H])([H])C([H])([H])C([H])([H])C([H])([H])C([H])([H])C([H])([H])C([H])([H])C([H])(…
acgalglcur	Dimer GalNAc-GlcA	C14H22NO12	-1	0	0
acgalidour	Dimer GalNAc-IdoA	C14H22NO12	-1	0	0
acgalidour2s	Dimer GalNAc-IdoA2S	C14H21NO15S	-2	0	0																					InChI=1S/C16H18N2O4S/c1-16(2)12(15(21)22)18-13(20)11(14(18)23-16)17-10(19)8-9-6-4-3-5-7-9/h3-7,11-12,14H,8H2,1-2H3,(H,17,19)(H,21,22)/t11-,12+,14-/m1/s1
acgam	N-Acetyl-D-glucosamine	C8H15NO6	0	221.2078	221.0899372	C00140	439174	506227	HMDB00215		acgam	acgam	FDB008032	388319	N-acetyl-D-glucosamine	acgam	N-acetylglucosamine		cpd00122	MNXM143		3356	7512-17-6	DTXSID3045855	OVRNDRQMDRJTHS-RTRLPJTCSA-N	InChI=1S/C8H15NO6/c1-3(11)9-5-7(13)6(12)4(2-10)15-8(5)14/h4-8,10,12-14H,2H2,1H3,(H,9,11)/t4-,5-,6-,7-,8?/m1/s1	[H]OC([H])([H])[C@@]1([H])OC([H])(O[H])[C@]([H])(N([H])C(=O)C([H])([H])[H])[C@@]([H])(O[H])[C@]1([H])O[H]
acgam1p	N-Acetyl-glucosamine 1-phosphate	C8H14NO9P	-2	301.1877	301.0562676	C04256	440272	7125	HMDB01367		acgam1p	acgam1p	FDB022581	389248	N-ACETYL-D-GLUCOSAMINE-1-P	acgam1p			cpd02611	MNXM91871		6194	6866-69-9		FZLJPEPAYPUMMR-RTRLPJTCSA-L	InChI=1S/C8H16NO9P/c1-3(11)9-5-7(13)6(12)4(2-10)17-8(5)18-19(14,15)16/h4-8,10,12-13H,2H2,1H3,(H,9,11)(H2,14,15,16)/p-2/t4-,5-,6-,7-,8?/m1/s1	[H]OC([H])([H])[C@@]1([H])OC([H])(OP([O-])([O-])=O)[C@]([H])(N([H])C(=O)C([H])([H])[H])[C@@]([H])(O[H])[C@]1([H])O[H]
acgam6p	N-Acetyl-D-Glucosamine 6-Phosphate	C8H14NO9P	-2	301.1877	301.0562676	C00357	440996	15784	HMDB01062		acgam6p	acgam6p	FDB022401	389821	N-ACETYL-D-GLUCOSAMINE-6-P	acgam6p			cpd00293	MNXM63556		5975	18191-20-3		BRGMHAYQAZFZDJ-RTRLPJTCSA-L	InChI=1S/C8H16NO9P/c1-3(10)9-5-7(12)6(11)4(18-8(5)13)2-17-19(14,15)16/h4-8,11-13H,2H2,1H3,(H,9,10)(H2,14,15,16)/p-2/t4-,5-,6-,7-,8?/m1/s1	[H]OC1([H])O[C@]([H])(C([H])([H])OP([O-])([O-])=O)[C@@]([H])(O[H])[C@]([H])(O[H])[C@@]1([H])N([H])C(=O)C([H])([H])[H]
acgbgbside_hs	Beta GalNAc globoside (homo sapiens)	C52H92N3O27FULLRCO	0	0	0						acgbgbside_hs	acgbgbside_hs				acgbgbside_hs				MNXM7110					JGSARLDLIJGVTE-MBNYWOFBSA-N	InChI=1S/C16H18N2O4S/c1-16(2)12(15(21)22)18-13(20)11(14(18)23-16)17-10(19)8-9-6-4-3-5-7-9/h3-7,11-12,14H,8H2,1-2H3,(H,17,19)(H,21,22)/t11-,12+,14-/m1/s1	[H]OC(=O)[C@]1([H])N2C(=O)[C@@]([H])(N([H])C(=O)C([H])([H])C3=C([H])C([H])=C([H])C([H])=C3[H])[C@@]2([H])SC1(C([H])([H])[H])C([H])([H])[H]
acglc_D	6-Acetyl-D-glucose	C8H14O7	0
acglc13galacglcgal14acglcgalgluside_hs	Nlc7Cer	C66H115N4O37FULLRCO	0	0	0	G00068					acglc13galacglcgal14acglcgalgluside_hs	acglc13galacglcgal14acglcgalgluside_hs				acglc13galacglcgal14acglcgalgluside_hs				MNXM12472
acglcgal14acglcgalgluside_hs	N-Acetyl-D-Glucosaminyl-1,3-Beta-D-Galactosyl-1,4-N-Acetyl-Beta-D-Glucosaminyl-1,3-Beta-D-Galactosyl-1,4-Beta-D-Glucosylceramide	C52H92N3O27FULLRCO	0	0	0	C04938		16297			acglcgal14acglcgalgluside_hs	acglcgal14acglcgalgluside_hs				acglcgal14acglcgalgluside_hs				MNXM12471							[H]OC([H])([H])[C@@]1([H])O[C@]([H])(O[C@]2([H])[C@@]([H])(O[H])[C@]([H])(O[C@@]3([H])[C@]([H])(O[H])[C@@]([H])(N([H])C(=O)C([H])([H])[H])[C@]([H])(O[C@]4([H])[C@@]([H])(O[H])[C@]([H])(O[C@@]5([H])[C@]([H])(O[H])[C@@]([H])(O[H])[C@]([H])(OC([H])([H])[C@]([H])(N([H])C([*])=O)[C@]([H])(O[H])C(\[H])=C(/[H])C([H])([H])C([H])([H])C([H])([H])C([H])([H])C([H])([H])C([H])([H])C([H])([H])C([H])([H])C([H])…
acglcgalacglcgal14acglcgalgluside_hs	(Gal)3 (Glc)1 (Glcnac)3 (Cer)1	C66H115N4O37FULLRCO	0	0	0	G00077					acglcgalacglcgal14acglcgalgluside_hs	acglcgalacglcgal14acglcgalgluside_hs				acglcgalacglcgal14acglcgalgluside_hs				MNXM9475							[H]OC([H])([H])[C@@]1([H])O[C@@]([H])(O[C@@]2([H])[C@]([H])(O[H])[C@@]([H])(N([H])C(=O)C([H])([H])[H])[C@]([H])(OC([H])([H])[C@@]3([H])O[C@@]([H])(O[C@@]4([H])[C@]([H])(O[H])[C@@]([H])(N([H])C(=O)C([H])([H])[H])[C@]([H])(O[C@]5([H])[C@@]([H])(O[H])[C@]([H])(O[C@@]6([H])[C@]([H])(O[H])[C@@]([H])(O[H])[C@]([H])(OC([H])([H])[C@]([H])(N([H])C([*])=O)[C@]([H])(O[H])C(\[H])=C(/[H])C([H])([H])C([H])([H]…
acglcgalgbside_hs	GlcNac-Gal Globoside	C58H102N3O32FULLRCO	0	0	0						acglcgalgbside_hs	acglcgalgbside_hs				acglcgalgbside_hs				MNXM11679
acglcgalgluside_hs	Lactotriaosylceramide	C38H69N2O17FULLRCO	0	0	0	C04845		17103			acglcgalgluside_hs	acglcgalgluside_hs				acglcgalgluside_hs				MNXM91342						InChI=1S/C4H7NO3/c1-3(6)5-2-4(7)8/h2H2,1H3,(H,5,6)(H,7,8)/p-1	[H]OC([H])([H])[C@@]1([H])O[C@@]([H])(O[C@]2([H])[C@@]([H])(O[H])[C@]([H])(O[C@@]3([H])[C@]([H])(O[H])[C@@]([H])(O[H])[C@]([H])(OC([H])([H])[C@]([H])(N([H])C([*])=O)[C@]([H])(O[H])C(\[H])=C(/[H])C([H])([H])C([H])([H])C([H])([H])C([H])([H])C([H])([H])C([H])([H])C([H])([H])C([H])([H])C([H])([H])C([H])([H])C([H])([H])C([H])([H])C([H])([H])[H])O[C@]3([H])C([H])([H])O[H])O[C@]([H])(C([H])([H])O[H])[C@…
acglu	N-Acetylglutamic acid	C7H9NO5	-2	189.1659	189.0637225	C00624	185	12575	HMDB01138		acglu	acglu	FDB022447	180	ACETYL-GLU	acglu	N-Acetylglutamic acid	DB04075	cpd00477	MNXM730		6031	1188-37-0	DTXSID3046534	RFMMMVDNIPUKGG-YFKPBYRVSA-L	InChI=1S/C7H11NO5/c1-4(9)8-5(7(12)13)2-3-6(10)11/h5H,2-3H2,1H3,(H,8,9)(H,10,11)(H,12,13)/p-2/t5-/m0/s1	[H]N(C(=O)C([H])([H])[H])[C@]([H])(C([O-])=O)C([H])([H])C([H])([H])C([O-])=O
acgly	Acetyl-Glycine	C4H6NO3	-1	0	0							acgly													OKJIRPAQVSHGFK-UHFFFAOYSA-M	InChI=1S/C4H7NO3/c1-3(6)5-2-4(7)8/h2H2,1H3,(H,5,6)(H,7,8)/p-1	[H]N(C(=O)C([H])([H])[H])C([H])([H])C([O-])=O
acgpail_hs	6-(N-Acetyl-alpha-D-glucosaminyl)-1-phosphatidyl-1D-myo-inositol	C17H29NO14PFULLRCO2FULLR2CO2	-1	621.4802	621.1669999	C01288	53481019	12194	HMDB0011669		acgpail_hs	acgpail_hs	FDB028358			acgpail_hs				MNXM999					PURMXIZHPMUYNW-DDSODLQFSA-N		[H]OC([H])([H])[C@@]1([H])O[C@]([H])(O[C@]2([H])[C@@]([H])(O[H])[C@]([H])(O[H])[C@@]([H])(O[H])[C@@]([H])(O[H])[C@@]2([H])OP([O-])(=O)OC([H])([H])[C@]([H])(OC([*])=O)C([H])([H])OC([*])=O)[C@]([H])(N([H])C(=O)C([H])([H])[H])[C@@]([H])(O[H])[C@]1([H])O[H]
ach	Acetylcholine	C7H16NO2	1	146.2074	146.1181038	C01996	187	15355	HMDB00895		ach	ach	FDB012191	182	ACETYLCHOLINE	ach	Acetylcholine	EXPT00412		MNXM793		57	51-84-3	DTXSID8075334	OIPILFWXSMYKGL-UHFFFAOYSA-N	InChI=1S/C7H16NO2/c1-7(9)10-6-5-8(2,3)4/h5-6H2,1-4H3/q+1	[H]C([H])([H])C(=O)OC([H])([H])C([H])([H])[N+](C([H])([H])[H])(C([H])([H])[H])C([H])([H])[H]
achms	O-Acetyl-L-homoserine	C6H11NO4	0	0	0				HMDB0029423							achms			cpd00790	MNXM699						InChI=1S/C6H11NO4/c1-4(9)7-5(2-3-8)6(10)11/h5,8H,2-3H2,1H3,(H,7,9)(H,10,11)/t5-/m0/s1
achom_L	Acetylhomoserine	C6H10NO4	-1	0	0							achom_L													HCBFOIPUKYKZJC-YFKPBYRVSA-N	InChI=1S/C6H11NO4/c1-4(9)7-5(2-3-8)6(10)11/h5,8H,2-3H2,1H3,(H,7,9)(H,10,11)/t5-/m0/s1	[H]OC(=O)[C@@]([H])(N([H])C(=O)C([H])([H])[H])C([H])([H])C([H])([H])O[H]
acile_L	Acetyl Isoleucine	C8H14NO3	-1	0	0		306109	84056	HMDB0061684			acile_L		9964364											JDTWZSUNGHMMJM-DSEUIKHZSA-M	InChI=1S/C8H15NO3/c1-4-5(2)7(8(11)12)9-6(3)10/h5,7H,4H2,1-3H3,(H,9,10)(H,11,12)/p-1/t5-,7?/m0/s1	[H]N(C(=O)C([H])([H])[H])C([H])(C([O-])=O)[C@@]([H])(C([H])([H])[H])C([H])([H])C([H])([H])[H]
acisnzd	N-Acetylisoniazid	C8H9N3O2	0			C07585
aclamna	N-Acyl-L-amino acid	C3H2NO3R2	-1
acleu_L	N-Acetylleucine	C8H14NO3	-1	173.2120056	173.1051933							acleu_L											1188-21-2	DTXSID6045870	WXNXCEHXYPACJF-UHFFFAOYSA-M	InChI=1S/C8H15NO3/c1-5(2)4-7(8(11)12)9-6(3)10/h5,7H,4H2,1-3H3,(H,9,10)(H,11,12)/p-1	[H]N(C(=O)C([H])([H])[H])C([H])(C([O-])=O)C([H])([H])C([H])(C([H])([H])[H])C([H])([H])[H]
aclys	Acetyl-L-Lysine	C8H16N2O3	0	0	0							aclys							cpd09352						VEYYWZRYIYDQJM-ZETCQYMHSA-N	InChI=1S/C8H16N2O3/c1-6(11)10-7(8(12)13)4-2-3-5-9/h7H,2-5,9H2,1H3,(H,10,11)(H,12,13)/t7-/m0/s1	[H]OC(=O)[C@@]([H])(N([H])C(=O)C([H])([H])[H])C([H])([H])C([H])([H])C([H])([H])C([H])([H])N([H])[H]
acmalt	Acetyl-maltose	C14H24O12	0	0	0											acmalt			cpd01441	MNXM3135
acmam	N-Acetyl-D-muramoate	C11H18NO8	-1	0	0				HMDB0060493							acmam			cpd03485	MNXM12354
acmama	N-Acetyl-D-muramoyl-L-alanine	C14H23N2O9	-1	0	0				HMDB0060494							acmama			cpd01923	MNXM4053						InChI=1S/C14H17NO8/c1-6(16)15-7-2-4-8(5-3-7)22-14-11(19)9(17)10(18)12(23-14)13(20)21/h2-5,9-12,14,17-19H,1H3,(H,15,16)(H,20,21)/t9-,10-,11+,12-,14+/m0/s1
acmana	N-Acetylmannosamine	C8H15NO6	0	221.2078	221.0899372	C00645	11096158	63154	HMDB01129		acmana	acmana	FDB028419	9271300	N-ACETYL-D-MANNOSAMINE	acmana	N-Acetylmannosamine		cpd00492	MNXM2403	C00019583	6024	3615-17-6		OVRNDRQMDRJTHS-ZTVVOAFPSA-N	InChI=1S/C8H15NO6/c1-3(11)9-5-7(13)6(12)4(2-10)15-8(5)14/h4-8,10,12-14H,2H2,1H3,(H,9,11)/t4-,5+,6-,7-,8?/m1/s1	[H]OC([H])([H])[C@@]1([H])OC([H])(O[H])[C@@]([H])(N([H])C(=O)C([H])([H])[H])[C@@]([H])(O[H])[C@]1([H])O[H]
acmanap	N-Acetyl-D-mannosamine 6-phosphate	C8H14NO9P	-2	301.1877	301.0562676	C04257	440273	62165	HMDB01121		acmanap	acmanap	FDB022435	389249	N-ACETYL-D-MANNOSAMINE-6P	acmanap			cpd02612	MNXM4708			873185-52-5		BRGMHAYQAZFZDJ-ZTVVOAFPSA-L	InChI=1S/C8H16NO9P/c1-3(10)9-5-7(12)6(11)4(18-8(5)13)2-17-19(14,15)16/h4-8,11-13H,2H2,1H3,(H,9,10)(H2,14,15,16)/p-2/t4-,5+,6-,7-,8?/m1/s1	[H]OC1([H])O[C@]([H])(C([H])([H])OP([O-])([O-])=O)[C@@]([H])(O[H])[C@]([H])(O[H])[C@]1([H])N([H])C(=O)C([H])([H])[H]
acmp	Acetaminophen	C8H9NO2	0	151.1626	151.0633285	D00217	1983	46195	HMDB01859				FDB022713	1906			Acetaminophen	DB00316			C00044491	6353	103-90-2	DTXSID2020006	RZVAJINKPMORJF-UHFFFAOYSA-N	InChI=1S/C8H9NO2/c1-6(10)9-7-2-4-8(11)5-3-7/h2-5,11H,1H3,(H,9,10)
acmp_glc	Acetaminophen Glucuronide	C14H16NO8	-1
acmpglu	Acetaminophen Glucuronide	C14H16NO8	-1	327.2867	327.0954165		83944	32636	HMDB0010316				FDB027468	75744				DBMET00580					16110-10-4		IPROLSVTVHAQLE-BYNIDDHOSA-N	InChI=1S/C14H17NO8/c1-6(16)15-7-2-4-8(5-3-7)22-14-11(19)9(17)10(18)12(23-14)13(20)21/h2-5,9-12,14,17-19H,1H3,(H,15,16)(H,20,21)/t9-,10-,11+,12-,14+/m0/s1
acmpglut	Acetaminophen-Glutathione-Conjugate	C19H26N4O7S	0	0	0			32639																	VFNAXGMNFCUWCI-RYUDHWBXSA-N	InChI=1S/C18H24N4O8S/c1-9(23)21-10-2-4-13(24)14(6-10)31-8-12(17(28)20-7-16(26)27)22-15(25)5-3-11(19)18(29)30/h2,4,6,11-12,24H,3,5,7-8,19H2,1H3,(H,20,28)(H,21,23)(H,22,25)(H,26,27)(H,29,30)/t11-,12-/m0/s1
acmum	N-Acetylmuramate	C11H18NO8	-1
acmum6p	N-acetylmuramate 6-phosphate	C11H17NO11P	-3
acn13acngalgbside_hs	Sialyl-(1,3)-Sialyl-(2,6)-Galactosylgloboside	C72H121N4O43FULLRCO	-2	0	0						acn13acngalgbside_hs	acn13acngalgbside_hs				acn13acngalgbside_hs				MNXM9107
acn23acngalgbside_hs	Salyl-(2,3)-Sialyl-(2,6)-Galactosylgloboside	C72H121N4O43FULLRCO	-2	0	0						acn23acngalgbside_hs	acn23acngalgbside_hs				acn23acngalgbside_hs				MNXM9108
acnacngal14acglcgalgluside_hs	3',8'-LD1	C66H111N4O38FULLRCO	-2	0	0	G00064					acnacngal14acglcgalgluside_hs	acnacngal14acglcgalgluside_hs				acnacngal14acglcgalgluside_hs				MNXM8082
acnacngalgbside_hs	Disialyl-Galactosylgloboside	C72H121N4O43FULLRCO	-2	0	0						acnacngalgbside_hs	acnacngalgbside_hs				acnacngalgbside_hs				MNXM8553
acnam	N-Acetylneuraminic acid	C11H18NO9	-1	309.2699	309.1059812	C19910	445063	45744	HMDB00230		acnam	acnam	FDB001209	392810	N-ACETYLNEURAMINATE	acnam	N-Acetylneuraminic acid		cpd00232	MNXM227	C00019584	3321	131-48-6	DTXSID0050425	SQVRNKJHWKZAKO-PFQGKNLYSA-M	InChI=1S/C11H19NO9/c1-4(14)12-7-5(15)2-11(20,10(18)19)21-9(7)8(17)6(16)3-13/h5-9,13,15-17,20H,2-3H2,1H3,(H,12,14)(H,18,19)/p-1/t5-,6+,7+,8+,9+,11-/m0/s1	[H]OC([H])([H])[C@@]([H])(O[H])[C@@]([H])(O[H])[C@]1([H])O[C@](O[H])(C([O-])=O)C([H])([H])[C@]([H])(O[H])[C@@]1([H])N([H])C(=O)C([H])([H])[H]
acnam2a6agal	Alpha-2,6-N-acetylneuraminate-N-acetylgalactosamine	C19H31N2O14	0	0	0	G00455																				InChI=1S/C3H4O2/c1-2-3(4)5/h2H,1H2,(H,4,5)/p-1
acnamgalacnamgalamR	alpha-N-Acetylneuraminyl-2,3-beta-D-galactose-1,3-(alpha-N-acetylneuraminyl-2,6)-N-acetyl-D-galactosaminyl-R	C36H56N3O27R	-2			C04926
acnamgalgalamR	alpha-N-Acetylneuraminyl-2,3-beta-D-galactosyl-1,3-N-acetyl-D-galactosaminyl-R	C25H40N2O19R	-1			C04885
acnamp	N-Acetylneuraminic acid 9-phosphate	C11H17NO12P	-3	389.2498	389.0723116	C06241	440962	27438	HMDB04381		acnamp	acnamp	FDB023369	389789		acnamp				MNXM164499			37992-17-9	DTXSID30349318	SQMNIXJSBCSNCI-LUWBGTNYSA-K	InChI=1S/C11H20NO12P/c1-4(13)12-7-5(14)2-11(19,10(17)18)24-9(7)8(16)6(15)3-23-25(20,21)22/h5-9,14-16,19H,2-3H2,1H3,(H,12,13)(H,17,18)(H2,20,21,22)/p-3/t5-,6+,7+,8+,9+,11?/m0/s1	[H]O[C@]([H])(C([H])([H])OP([O-])([O-])=O)[C@@]([H])(O[H])[C@]1([H])OC(O[H])(C([O-])=O)C([H])([H])[C@]([H])(O[H])[C@@]1([H])N([H])C(=O)C([H])([H])[H]
acngal14acglcgalgluside_hs	Alpha-N-Acetylneuraminyl-2,3-Beta-D-Galactosyl-1,4-N-Acetyl-Beta-D-Glucosaminyl-1,3-Beta-D-Galactosyl-1,4-D-Glucosylceramide	C55H95N3O30FULLRCO	-1	0	0	C04936		36528			acngal14acglcgalgluside_hs	acngal14acglcgalgluside_hs				acngal14acglcgalgluside_hs				MNXM9109						InChI=1S/C71H122N4O41/c1-6-7-8-9-10-11-12-13-14-15-16-17-18-19-34(87)33(72-29(2)83)28-103-66-53(97)52(96)59(42(27-82)109-66)112-68-55(99)62(48(92)38(23-78)105-68)114-64-44(74-31(4)85)50(94)57(40(25-80)107-64)110-67-54(98)61(47(91)37(22-77)104-67)113-65-45(75-32(5)86)51(95)58(41(26-81)108-65)111-69-56(100)63(49(93)39(24-79)106-69)116-71(70(101)102)20-35(88)43(73-30(3)84)60(115-71)46(90)36(89)21-76…	[H]OC([H])([H])[C@@]([H])(O[H])[C@@]([H])(O[H])C1([H])O[C@@](O[C@]2([H])[C@@]([H])(O[H])[C@]([H])(O[C@@]3([H])[C@]([H])(O[H])[C@@]([H])(N([H])C(=O)C([H])([H])[H])[C@]([H])(O[C@]4([H])[C@@]([H])(O[H])[C@]([H])(O[C@@]5([H])[C@]([H])(O[H])[C@@]([H])(O[H])[C@]([H])(OC([H])([H])[C@]([H])(N([H])C([*])=O)[C@]([H])(O[H])C(\[H])=C(/[H])C([H])([H])C([H])([H])C([H])([H])C([H])([H])C([H])([H])C([H])([H])C([H…
acngalacglcgal14acglcgalgluside_hs	Vi3Neuac-Nlc6Cer	C69H118N4O40FULLRCO	-1	0	0	G00088					acngalacglcgal14acglcgalgluside_hs	acngalacglcgal14acglcgalgluside_hs				acngalacglcgal14acglcgalgluside_hs				MNXM9231						InChI=1S/C71H122N4O41/c1-6-7-8-9-10-11-12-13-14-15-16-17-18-19-34(87)33(72-29(2)83)28-103-66-53(97)52(96)59(42(27-82)109-66)112-68-55(99)62(48(92)38(23-78)105-68)114-64-44(74-31(4)85)50(94)57(40(25-80)107-64)110-67-54(98)61(47(91)37(22-77)104-67)113-65-45(75-32(5)86)51(95)58(41(26-81)108-65)111-69-56(100)63(49(93)39(24-79)106-69)116-71(70(101)102)20-35(88)43(73-30(3)84)60(115-71)46(90)36(89)21-76…	[H]OC(=O)[C@]1(O[C@]2([H])[C@@]([H])(O[H])[C@]([H])(O[C@@]3([H])[C@]([H])(O[H])[C@@]([H])(N([H])C(=O)C([H])([H])[H])[C@]([H])(O[C@]4([H])[C@@]([H])(O[H])[C@]([H])(O[C@@]5([H])[C@]([H])(O[H])[C@@]([H])(N([H])C(=O)C([H])([H])[H])[C@]([H])(O[C@]6([H])[C@@]([H])(O[H])[C@]([H])(O[C@@]7([H])[C@]([H])(O[H])[C@@]([H])(O[H])[C@]([H])(OC([H])([H])[C@]([H])(N([H])C(=O)C([H])([H])[H])[C@]([H])(O[H])C(\[H])=C…
acngalacglcgalgluside_hs	(Gal)3 (Glc)1 (GlcNac)1 (Cer)1	X	0	0	0						acngalacglcgalgluside_hs	acngalacglcgalgluside_hs				acngalacglcgalgluside_hs				MNXM41010
acngalgbside_hs	Sialyl Galactosylgloboside	C61H105N3O35FULLRCO	-1	0	0						acngalgbside_hs	acngalgbside_hs				acngalgbside_hs				MNXM7769
acoa	Acyl coenzyme A	C22H32N7O17P3RS	-3
acoac	[Acetyl-CoA carboxylase]	C4H6N2O3R2	0
acoap	[Acetyl-CoA carboxylase] phosphate	C4H6N2O6PR2	-1
acolipa	4-Amino-4-deoxy-L-arabinose modified core oligosaccharide lipid A	C181H314N3O103P4	-9
acon_C	Cis-Aconitate	C6H3O6	-3	0	0											acon_C			cpd00331	MNXM813
acon_T	Trans-Aconitate	C6H3O6	-3	0	0											acon_T			cpd01563	MNXM1388
aconm	E-3-carboxy-2-pentenedioate 6-methyl ester	C7H6O6	-2	0	0											aconm			cpd08353	MNXM3742
acorn	N-Acetylornithine	C7H14N2O3	0	174.1977	174.1004423	C00437	439232	16543	HMDB03357		acorn	acorn	FDB023152	388369	N-ALPHA-ACETYLORNITHINE	acorn			cpd00342	MNXM817				DTXSID80331400	JRLGPAXAGHMNOL-LURJTMIESA-N	InChI=1S/C7H14N2O3/c1-5(10)9-6(7(11)12)3-2-4-8/h6H,2-4,8H2,1H3,(H,9,10)(H,11,12)/t6-/m0/s1	[H]N(C(=O)C([H])([H])[H])[C@]([H])(C([O-])=O)C([H])([H])C([H])([H])C([H])([H])[N+]([H])([H])[H]
ACP	Acyl Carrier Protein	C11H21N2O7PRS	-1	0	0	C00229		18359			ACP					ACP			cpd11493	MNXM925							[H]S[*]
ACP_2	acyl_carrier_protein	HX	0
acphpnt	7-Aminocephalosporanic acid	C10H11N2O5S	-1
acppmd	Alcophosphamide	C7H17N2O3PCl2	0
acrn	L-Acetylcarnitine	C9H17NO4	0	203.2356	203.115758	C02571	1	57589	HMDB00201		acrn	acrn	FDB021904	21243783	(-)o-acetylcarnitine	acrn	Acetyl-L-carnitine			MNXM1028		5213	3040-38-8	DTXSID1040956	RDHQFKQIGNGIED-MRVPVSSYSA-N	InChI=1S/C9H17NO4/c1-7(11)14-8(5-9(12)13)6-10(2,3)4/h8H,5-6H2,1-4H3/t8-/m1/s1	[H]C([H])([H])C(=O)O[C@]([H])(C([H])([H])C([O-])=O)C([H])([H])[N+](C([H])([H])[H])(C([H])([H])[H])C([H])([H])[H]
acryl	Acrylate	C3H3O2	-1	71.05599976	71.01385292	C00511	6581	18308	HMDB0031647							acryl			cpd00400	MNXM1368			10344-93-1	DTXSID90145858	NIXOWILDQLNWCW-UHFFFAOYSA-M	InChI=1S/C3H4O2/c1-2-3(4)5/h2H,1H2,(H,4,5)/p-1	[H]C([H])=C([H])C([O-])=O
acser	O-Acetyl-L-serine	C5H9NO4	0	0	0	C00979	189	17981	HMDB03011					184		acser	O-Acetylserine	DB01837	cpd00722	MNXM418	C00007459		66638-22-0
actACP	Acetoacetyl-ACP	C15H25N2O9PRS	-1	0	0											actACP			cpd11488	MNXM1223						InChI=1S/C6H11NO4/c1-3(8)5(6(10)11)7-4(2)9/h3,5,8H,1-2H3,(H,7,9)(H,10,11)/p-1
acthr_L	Acetyl-Threonine	C6H10NO4	-1	0	0							acthr_L													PEDXUVCGOLSNLQ-UHFFFAOYSA-M	InChI=1S/C6H11NO4/c1-3(8)5(6(10)11)7-4(2)9/h3,5,8H,1-2H3,(H,7,9)(H,10,11)/p-1	[H]OC([H])(C([H])([H])[H])C([H])(N([H])C(=O)C([H])([H])[H])C([O-])=O
actlndc	Acetylenedicarboxylate	C4O4	-2
actn_R	(R)-Acetoin	C4H8O2	0	0	0				HMDB03243							actn__R			cpd00361	MNXM664
actn_S	(S)-Acetoin	C4H8O2	0	0	0														cpd01221							InChI=1S/C11H13NO4/c1-7(13)12-10(11(15)16)6-8-2-4-9(14)5-3-8/h2-5,10,14H,6H2,1H3,(H,12,13)(H,15,16)/p-1/t10-/m0/s1
actp	Acetyl phosphate	C2H3O5P	-2	0	0				HMDB01494							actp			cpd00196	MNXM280
actyr	N-Acetyl-Tyrosine	C11H12NO4	-1	223.2279968	223.0844579							actyr											537-55-3	DTXSID7046045	CAHKINHBCWCHCF-JTQLQIEISA-M	InChI=1S/C11H13NO4/c1-7(13)12-10(11(15)16)6-8-2-4-9(14)5-3-8/h2-5,10,14H,6H2,1H3,(H,12,13)(H,15,16)/p-1/t10-/m0/s1	[H]OC1=C([H])C([H])=C(C([H])=C1[H])C([H])([H])[C@]([H])(N([H])C(=O)C([H])([H])[H])C([O-])=O
ad	Acetamide	C2H5NO	0	0	0				HMDB0031645							ad			cpd03734	MNXM4428
adap	Aryl dialkyl phosphate	C6H5O4PR2	0
adchac	Allodeoxycholic Acid	C24H39O4	0	0	0	C17687
adcob1nda	Adenosyl-cobyrinate-a-c-diamide	C55H68CoN11O15	0
adcobdam	Adenosyl cobyrinate diamide	C55H68CoN11O15	-4	0	0	C06506			HMDB01083							adcobdam			cpd03916	MNXM92085
adcobhex	Adenosyl cobyrinic acid a,c diamide	C55H76CoN15O11	0	1187.166	1186.461961	C06506			HMDB01083				FDB022414		CPD-690	adcobhex			cpd03917	MNXM877		5991			OCNLJCZKGHKJGF-QOCQOLRHSA-M	InChI=1S/C5H5N5/c6-4-3-5(9-1-7-3)10-2-8-4/h1-2H,(H3,6,7,8,9,10)
ade	Adenine	C5H5N5	0	135.1267	135.0544952	C00147	190	16708	HMDB00034		ade	ade	FDB012266	185	ADENINE	ade	Adenine	DB00173	cpd00128	MNXM168	C00001490	85	73-24-5	DTXSID6022557	GFFGJBXGBJISGV-UHFFFAOYSA-N	InChI=1S/C5H5N5/c6-4-3-5(9-1-7-3)10-2-8-4/h1-2H,(H3,6,7,8,9,10)	[H]N([H])C1=C2N=C([H])N([H])C2=NC([H])=N1
adgaldpundcrnl	alpha-D-Galactosyl-diphosphoundecaprenol	C61H100O12P2	-2
adggcgn	alpha-D-Glucosylglycogenin	C16H20N2O8R2	0
adgpgp	alpha-D-Glucosylpoly(glycerol phosphate)	C12H24O16P2	-2
adhap_hs	Acyl-Dihydroxyacetone Phosphate	C3H4O6PFULLRCO	-2	0	0	C03372		15835			adhap_hs					adhap_hs				MNXM94364		62468					[H]C([H])(OC([*])=O)C(=O)C([H])([H])OP([O-])([O-])=O
adhex6p	alpha-D-Hexose 6-phosphate	C6H12O9P	-1
adhlam	S-Acetyldihydrolipoamide	C10H19NO2S2	0	0	0				HMDB01526							adhlam			cpd00836	MNXM4815						InChI=1S/C10H13N5O4/c11-8-5-9(13-2-12-8)15(3-14-5)10-7(18)6(17)4(1-16)19-10/h2-4,6-7,10,16-18H,1H2,(H2,11,12,13)/t4-,6-,7-,10-/m1/s1
adn	Adenosine	C10H13N5O4	0	267.2413	267.0967539	C00212	60961	16335	HMDB00050	adenosine	adn	adn	FDB003554	54923	ADENOSINE	adn	Adenosine	DB00640	cpd00182	MNXM212	C00007444	86	58-61-7	DTXSID1022558	OIRDTQYFTABQOQ-KQYNXXCUSA-N	InChI=1S/C10H13N5O4/c11-8-5-9(13-2-12-8)15(3-14-5)10-7(18)6(17)4(1-16)19-10/h2-4,6-7,10,16-18H,1H2,(H2,11,12,13)/t4-,6-,7-,10-/m1/s1	[H]OC([H])([H])[C@@]1([H])O[C@@]([H])(N2C([H])=NC3=C(N=C([H])N=C23)N([H])[H])[C@]([H])(O[H])[C@]1([H])O[H]
adocbi	Adenosyl cobinamide	C58H84CoN16O11	1	0	0				HMDB06903							adocbi			cpd03918	MNXM90790						InChI=1S/C62H90N13O14P.C10H12N5O3.Co/c1-29-20-39-40(21-30(29)2)75(28-70-39)57-52(84)53(41(27-76)87-57)89-90(85,86)88-31(3)26-69-49(83)18-19-59(8)37(22-46(66)80)56-62(11)61(10,25-48(68)82)36(14-17-45(65)79)51(74-62)33(5)55-60(9,24-47(67)81)34(12-15-43(63)77)38(71-55)23-42-58(6,7)35(13-16-44(64)78)50(72-42)32(4)54(59)73-56;1-4-6(16)7(17)10(18-4)15-3-14-5-8(11)12-2-13-9(5)15;/h20-21,23,28,31,34-37,4…
adocbip	Adenosyl cobinamide phosphate	C58H83CoN16O14P	-1	0	0				HMDB0012184							adocbip			cpd03919	MNXM856
adocbl	Adenosylcobalamin	C72H100CoN18O17P	0	1579.5818	1578.658346	C00194	5459907	18408	HMDB02086				FDB022837	16736117	ADENOSYLCOBALAMIN-5-P	adocbl	Adenosylcobalamin		cpd00166	MNXM90703			13870-90-1	DTXSID1046009	ZIHHMGTYZOSFRC-OUCXYWSSSA-L	InChI=1S/C62H90N13O14P.C10H12N5O3.Co/c1-29-20-39-40(21-30(29)2)75(28-70-39)57-52(84)53(41(27-76)87-57)89-90(85,86)88-31(3)26-69-49(83)18-19-59(8)37(22-46(66)80)56-62(11)61(10,25-48(68)82)36(14-17-45(65)79)51(74-62)33(5)55-60(9,24-47(67)81)34(12-15-43(63)77)38(71-55)23-42-58(6,7)35(13-16-44(64)78)50(72-42)32(4)54(59)73-56;1-4-6(16)7(17)10(18-4)15-3-14-5-8(11)12-2-13-9(5)15;/h20-21,23,28,31,34-37,4…	[N+]12=C3[C@](C([H])([H])C([H])([H])C(=O)N([H])[H])([H])C(C1=C(C1=[N+]4[Co-3]225([N+]6=C(C(C([H])([H])[H])=C4[C@](C([H])([H])[H])([C@@]1(C(C([H])([H])C(=O)N([H])[H])([H])[H])[H])C([H])([H])C(N([H])[H])=O)[C@@](C([H])([H])C([H])([H])C(N([H])[H])=O)([C@@]([C@@]6([C@@]1([H])[C@@]([C@](C(N21)=C3C([H])([H])[H])(C([H])([H])C(C(=O)N([H])C([H])([H])[C@@](C([H])([H])[H])(OP([O-])(O[C@@]1([H])[C@]([H])([C@…
adocblp	Adenosylcobalamin-phosphate	C72H99CoN18O20P2	0
adp	ADP	C10H12N5O10P2	-3	427.2011	427.0294147	C00008	6022	16761	HMDB01341	ADP	adp	adp	FDB021817	5800	ADP	adp	ADP	DB03431	cpd00008	MNXM7	C00019353	6175	58-64-0	DTXSID60883210	XTWYTFMLZFPYCI-KQYNXXCUSA-K	InChI=1S/C10H15N5O10P2/c11-8-5-9(13-2-12-8)15(3-14-5)10-7(17)6(16)4(24-10)1-23-27(21,22)25-26(18,19)20/h2-4,6-7,10,16-17H,1H2,(H,21,22)(H2,11,12,13)(H2,18,19,20)/p-3/t4-,6-,7-,10-/m1/s1	[H]O[C@@]1([H])[C@@]([H])(O[C@]([H])(C([H])([H])OP([O-])(=O)OP([O-])([O-])=O)[C@@]1([H])O[H])N1C([H])=NC2=C(N=C([H])N=C12)N([H])[H]
adpac	Adipic acid	C6H8O4	-2	146.1412	146.0579088	C06104	196	30832	HMDB00448		adpac	adpac	FDB008309	191	ADIPATE	adpac	Adipic acid	DBMET00501		MNXM163728	C00001178	115	124-04-9	DTXSID7021605	WNLRTRBMVRJNCN-UHFFFAOYSA-L	InChI=1S/C6H10O4/c7-5(8)3-1-2-4-6(9)10/h1-4H2,(H,7,8)(H,9,10)/p-2	[H]C([H])(C([O-])=O)C([H])([H])C([H])([H])C([H])([H])C([O-])=O
adpcoa	Adipoyl Coenzyme A	C27H39N7O19P3S	-5	0	0	C14143	9543333	34528	HMDB04047		adpcoa	adpcoa				adpcoa				MNXM163269					SPNAEHGLBRRCGL-BIEWRJSYSA-I	InChI=1S/C27H44N7O19P3S/c1-27(2,22(40)25(41)30-8-7-16(35)29-9-10-57-18(38)6-4-3-5-17(36)37)12-50-56(47,48)53-55(45,46)49-11-15-21(52-54(42,43)44)20(39)26(51-15)34-14-33-19-23(28)31-13-32-24(19)34/h13-15,20-22,26,39-40H,3-12H2,1-2H3,(H,29,35)(H,30,41)(H,36,37)(H,45,46)(H,47,48)(H2,28,31,32)(H2,42,43,44)/p-5/t15-,20-,21-,22+,26-/m1/s1	[H]O[C@@]([H])(C(=O)N([H])C([H])([H])C([H])([H])C(=O)N([H])C([H])([H])C([H])([H])SC(=O)C([H])([H])C([H])([H])C([H])([H])C([H])([H])C([O-])=O)C(C([H])([H])[H])(C([H])([H])[H])C([H])([H])OP([O-])(=O)OP([O-])(=O)OC([H])([H])[C@@]1([H])O[C@@]([H])(N2C([H])=NC3=C(N=C([H])N=C23)N([H])[H])[C@]([H])(O[H])[C@]1([H])OP([O-])([O-])=O
adpglc	ADP-glucose	C16H23N5O15P2	-2	589.3417	589.0822382	C00498	16500	15751	HMDB06557		adpglc		FDB001211	15642	ADP-D-GLUCOSE	adpglc			cpd00387	MNXM561	C00007354		2140-58-1		WFPZSXYXPSUOPY-ROYWQJLOSA-L	InChI=1S/C16H25N5O15P2/c17-13-7-14(19-3-18-13)21(4-20-7)15-11(26)9(24)6(33-15)2-32-37(28,29)36-38(30,31)35-16-12(27)10(25)8(23)5(1-22)34-16/h3-6,8-12,15-16,22-27H,1-2H2,(H,28,29)(H,30,31)(H2,17,18,19)/p-2/t5-,6-,8-,9-,10+,11-,12-,15-,16-/m1/s1	[H]OC([H])([H])[C@@]1([H])O[C@]([H])(OP([O-])(=O)OP([O-])(=O)OC([H])([H])[C@@]2([H])O[C@@]([H])(N3C([H])=NC4=C(N=C([H])N=C34)N([H])[H])[C@]([H])(O[H])[C@]2([H])O[H])[C@]([H])(O[H])[C@@]([H])(O[H])[C@]1([H])O[H]
adphep_DD	ADP-D-glycero-D-manno-heptose	C17H25N5O16P2	-2	0	0											adphep_DD			cpd03830	MNXM1648
adphep_LD	ADP-L-glycero-D-manno-heptose	C17H25N5O16P2	-2	0	0											adphep_LD			cpd03831	MNXM857						InChI=1S/C6H10O5/c7-4(6(10)11)2-1-3-5(8)9/h4,7H,1-3H2,(H,8,9)(H,10,11)/p-2
adphep7p_LD	ADP-L-glycero-D-manno-heptose-7-phosphate	C17H24N5O19P3	-4
adpman	ADP-Mannose	C16H23N5O15P2	-2	589.3417	589.0822382	C06192	440940	28845	HMDB06369		adpman	adpman	FDB023906	389769	ADP-MANNOSE	adpman				MNXM166901			28447-34-9		WFPZSXYXPSUOPY-KXHLDQJJSA-L	InChI=1S/C16H25N5O15P2/c17-13-7-14(19-3-18-13)21(4-20-7)15-11(26)9(24)6(33-15)2-32-37(28,29)36-38(30,31)35-16-12(27)10(25)8(23)5(1-22)34-16/h3-6,8-12,15-16,22-27H,1-2H2,(H,28,29)(H,30,31)(H2,17,18,19)/p-2/t5-,6-,8-,9-,10+,11-,12+,15-,16-/m0/s1	[H]OC([H])([H])[C@@]1([H])O[C@]([H])(OP([O-])(=O)OP([O-])(=O)OC([H])([H])[C@@]2([H])O[C@@]([H])(N3C([H])=NC4=C(N=C([H])N=C34)N([H])[H])[C@]([H])(O[H])[C@]2([H])O[H])[C@@]([H])(O[H])[C@@]([H])(O[H])[C@]1([H])O[H]
adpoh	2-Hydroxyadipic Acid	C6H8O5	-2	0	0							adpoh													OTTXIFWBPRRYOG-UHFFFAOYSA-L	InChI=1S/C6H10O5/c7-4(6(10)11)2-1-3-5(8)9/h4,7H,1-3H2,(H,8,9)(H,10,11)/p-2	[H]OC([H])(C([O-])=O)C([H])([H])C([H])([H])C([H])([H])C([O-])=O
adpr2p	ADPribose 2-phosphate	C15H21N5O17P3	-3
adprbp	ADP-ribose 2'-phosphate	C15H20N5O17P3	-4	639.2956	639.0380039	C03246	439957	37463	HMDB06336		adprbp	adprbp	FDB002991	388983	CPD-861	adprbp				MNXM92094			26303-90-2		OCOLIMYIUOUURJ-IEXJHJBLSA-J	InChI=1S/C15H24N5O17P3/c16-12-7-13(18-3-17-12)20(4-19-7)14-11(35-38(25,26)27)9(23)6(33-14)2-32-39(28,29)37-40(30,31)36-15-10(24)8(22)5(1-21)34-15/h3-6,8-11,14-15,21-24H,1-2H2,(H,28,29)(H,30,31)(H2,16,17,18)(H2,25,26,27)/p-4/t5-,6-,8-,9-,10-,11-,14-,15?/m0/s1	[H]OC([H])([H])[C@@]1([H])OC([H])(OP([O-])(=O)OP([O-])(=O)OC([H])([H])[C@@]2([H])O[C@@]([H])(N3C([H])=NC4=C(N=C([H])N=C34)N([H])[H])[C@]([H])(OP([O-])([O-])=O)[C@]2([H])O[H])[C@]([H])(O[H])[C@]1([H])O[H]
adprib	Adenosine diphosphate ribose	C15H21N5O14P2	-2	559.3157	559.0716735	C00301	192	16960	HMDB01178		adprib	adprib	FDB022468	187	ADENOSINE_DIPHOSPHATE_RIBOSE	adprib	Adenosine_diphosphate_ribose		cpd00251	MNXM48596		6059	20762-30-5		SRNWOUGRCWSEMX-IEXJHJBLSA-L	InChI=1S/C15H23N5O14P2/c16-12-7-13(18-3-17-12)20(4-19-7)14-10(23)8(21)5(32-14)1-30-35(26,27)34-36(28,29)31-2-6-9(22)11(24)15(25)33-6/h3-6,8-11,14-15,21-25H,1-2H2,(H,26,27)(H,28,29)(H2,16,17,18)/p-2/t5-,6-,8-,9-,10-,11-,14-,15?/m0/s1	[H]OC1([H])O[C@]([H])(C([H])([H])OP([O-])(=O)OP([O-])(=O)OC([H])([H])[C@@]2([H])O[C@@]([H])(N3C([H])=NC4=C(N=C([H])N=C34)N([H])[H])[C@]([H])(O[H])[C@]2([H])O[H])[C@@]([H])(O[H])[C@@]1([H])O[H]
adprsl	ADP-D-ribosyl-[dinitrogen reductase]	C22H33N10O15P2R2	-1
adrn	Adrenic acid	C22H35O2	-1	332.52	332.2715304	C16527	5497181	53487	HMDB02226		adrn	adrn	FDB022918	4593749		adrn	Adrenic acid		cpd16342	MNXM40344		6560	2091-25-0		TWSWSIQAPQLDBP-UXGBKZFVSA-M	InChI=1S/C22H36O2/c1-2-3-4-5-6-7-8-9-10-11-12-13-14-15-16-17-18-19-20-21-22(23)24/h6-7,9-10,12-13,15-16H,2-5,8,11,14,17-21H2,1H3,(H,23,24)/p-1/b7-6-,10-9?,13-12-,16-15-	[H]\C(=C(/[H])C([H])([H])C(\[H])=C(\[H])C([H])([H])C([H])([H])C([H])([H])C([H])([H])C([H])([H])[H])C([H])([H])C(\[H])=C(\[H])C([H])([H])C(\[H])=C(\[H])C([H])([H])C([H])([H])C([H])([H])C([H])([H])C([H])([H])C([O-])=O
adrncoa	Adrenyl coenzyme A	C43H66N7O17P3S	-4	1082.039	1081.376174	C16170	23724647		HMDB0060208		adrncoa	adrncoa				adrncoa			cpd14891	MNXM90397					LVXQCHCSSLFKLO-GKLWCFAUSA-J	InChI=1S/C43H70N7O17P3S/c1-4-5-6-7-8-9-10-11-12-13-14-15-16-17-18-19-20-21-22-23-34(52)71-27-26-45-33(51)24-25-46-41(55)38(54)43(2,3)29-64-70(61,62)67-69(59,60)63-28-32-37(66-68(56,57)58)36(53)42(65-32)50-31-49-35-39(44)47-30-48-40(35)50/h8-9,11-12,14-15,17-18,30-32,36-38,42,53-54H,4-7,10,13,16,19-29H2,1-3H3,(H,45,51)(H,46,55)(H,59,60)(H,61,62)(H2,44,47,48)(H2,56,57,58)/p-4/b9-8-,12-11-,15-14-,18…	[H]O[C@@]([H])(C(=O)N([H])C([H])([H])C([H])([H])C(=O)N([H])C([H])([H])C([H])([H])SC(=O)C([H])([H])C([H])([H])C([H])([H])C([H])([H])C([H])([H])C(\[H])=C(\[H])C([H])([H])C(\[H])=C(\[H])C([H])([H])C(\[H])=C(\[H])C([H])([H])C(\[H])=C(\[H])C([H])([H])C([H])([H])C([H])([H])C([H])([H])C([H])([H])[H])C(C([H])([H])[H])(C([H])([H])[H])C([H])([H])OP([O-])(=O)OP([O-])(=O)OC([H])([H])[C@@]1([H])O[C@@]([H])(N2…
adrncrn	Ocosatetraenoylcarnitine	C29H49NO4	0	0	0		53477825		HMDB06321		adrncrn	adrncrn				adrncrn				MNXM8255					OLORTLVEDIELGC-SNPVRQPZSA-N	InChI=1S/C29H49NO4/c1-5-6-7-8-9-10-11-12-13-14-15-16-17-18-19-20-21-22-23-24-29(33)34-27(25-28(31)32)26-30(2,3)4/h9-10,12-13,15-16,18-19,27H,5-8,11,14,17,20-26H2,1-4H3/b10-9-,13-12-,16-15-,19-18-	[H]\C(=C(/[H])C([H])([H])C(\[H])=C(\[H])C([H])([H])C([H])([H])C([H])([H])C([H])([H])C([H])([H])[H])C([H])([H])C(\[H])=C(\[H])C([H])([H])C(\[H])=C(\[H])C([H])([H])C([H])([H])C([H])([H])C([H])([H])C([H])([H])C(=O)OC([H])(C([H])([H])C([O-])=O)C([H])([H])[N+](C([H])([H])[H])(C([H])([H])[H])C([H])([H])[H]
adrnl	Epinephrine	C9H14NO3	1	183.2044	183.0895433	C00788	5816	28918	HMDB00068		adrnl	adrnl	FDB021889	5611	L-EPINEPHRINE	adrnl	Epinephrine	DB00668		MNXM162647	C00029643	5127	51-43-4	DTXSID5022986	UCTWMZQNUQWSLP-VIFPVBQESA-O	InChI=1S/C9H13NO3/c1-10-5-9(13)6-2-3-7(11)8(12)4-6/h2-4,9-13H,5H2,1H3/p+1/t9-/m0/s1	[H]OC1=C([H])C([H])=C(C([H])=C1O[H])[C@@]([H])(O[H])C([H])([H])[N+]([H])([H])C([H])([H])[H]
adsel	Adenylylselenate	C10H12N5O10PSe	-2	474.18	474.96435	C05686	440758	2485	HMDB04112				FDB023314	389628		adsel			cpd03388	MNXM92092					XCADVMZZFPIERR-KQYNXXCUSA-L	InChI=1S/C10H14N5O10PSe/c11-8-5-9(13-2-12-8)15(3-14-5)10-7(17)6(16)4(24-10)1-23-26(18,19)25-27(20,21)22/h2-4,6-7,10,16-17H,1H2,(H,18,19)(H2,11,12,13)(H,20,21,22)/p-2/t4-,6-,7-,10-/m1/s1	[H]O[C@@]1([H])[C@@]([H])(O[C@]([H])(C([H])([H])OP([O-])(=O)O[Se]([O-])(=O)=O)[C@@]1([H])O[H])N1C([H])=NC2=C(N=C([H])N=C12)N([H])[H]
AEP	2-Aminoethylphosphonate	C2H7N1O3P1	0
af6p	Aminofructose 6-phosphate	C6H14NO8P	0
afburdpp	alpha-Fluoro-beta-ureidopropionic acid	C4H6N2O3F	-1
aflatoxin	Aflatoxin B1	C17H12O6	0	312.2736	312.0633881	C06800	14403	2504	HMDB06552		aflatoxin	aflatoxin	FDB014816	13758	CPD-4592	aflatoxin				MNXM40393	C00000546		1162-65-8	DTXSID9020035	OQIQSTLJSLGHID-WNWIJWBNSA-N	InChI=1S/C17H12O6/c1-20-10-6-11-14(8-4-5-21-17(8)22-11)15-13(10)7-2-3-9(18)12(7)16(19)23-15/h4-6,8,17H,2-3H2,1H3/t8-,17+/m0/s1	[H]C1=C([H])[C@@]2([H])C3=C4OC(=O)C5=C(C4=C(OC([H])([H])[H])C([H])=C3O[C@@]2([H])O1)C([H])([H])C([H])([H])C5=O
afrnsn	alpha-Farnesene	C15H24	0
ag	silver	Ag	1
agal1b3agal	Beta-1,3-N,N-diacetylgalactosamine	C16H28N2O11	0	0	0	G01033
agal1b6agal	Beta-1,6-N,N-diacetylgalactosamine	C16H28N2O11	0	0	0
agalrnt	Digalacturonate	C12H16O13	-2
agam1b3agal	Beta-1,3-N-acetylglucosamine-N-acetylgalactosamine	C16H28N2O11	0	0	0	G00543
agam1b6agal	Beta-1,6-N-acetylglucosamine-N-acetylgalactosamine	C16H28N2O11	0	0	0	G02165																				InChI=1S/C14H14O7/c15-9-3-4-14(11(17)10(16)13(20)21-14)8-2-1-6(12(18)19)5-7(8)9/h1-2,5,10-11,13,16-17,20H,3-4H2,(H,18,19)/p-1/t1... <Preview truncated at 128 characters>
agdpcbi	Adenosine-GDP-cobinamide	C68H95CoN21O21P2	-1	0	0				HMDB0012185							agdpcbi			cpd03920	MNXM1105
agly3p_LLA	1_Acyl_sn_glycerol_3_phosphate__lactis_specific_	C2010H3799O700P100	0
agly3p_LPL	1_Acyl_sn_glycerol_3_phosphate__Lb_plantarum_specific_	X	0
agm	Agmatine	C5H16N4	2	130.1915	130.1218465	C00179	199	17431	HMDB01432		agm	agm	FDB008310	194	AGMATHINE	agm	Agmatine		cpd00152	MNXM328	C00001400	3523	306-60-5	DTXSID0040961	QYPPJABKJHAVHS-UHFFFAOYSA-P	InChI=1S/C5H14N4/c6-3-1-2-4-9-5(7)8/h1-4,6H2,(H4,7,8,9)/p+2	[H]N([H])C(N([H])C([H])([H])C([H])([H])C([H])([H])C([H])([H])[N+]([H])([H])[H])=[N+]([H])[H]
agphchln	1-Alkenylglycerophosphocholine	C10H21NO6PR	0
ahandrostan	Etiocholanolone	C19H30O2	0	290.4403	290.2245802	C04373	5880	28195	HMDB00490			ahandrostan	FDB022072	5669		ahandrostan	Etiocholanolone	DB02854		MNXM2192		5477	53-42-9		QGXBDMJGAMFCBF-BNSUEQOYSA-N	InChI=1S/C19H30O2/c1-18-9-7-13(20)11-12(18)3-4-14-15-5-6-17(21)19(15,2)10-8-16(14)18/h12-16,20H,3-11H2,1-2H3/t12-,13-,14+,15+,16+,18+,19+/m1/s1	[H]O[C@]1([H])C([H])([H])C([H])([H])[C@@]2(C([H])([H])[H])[C@]([H])(C([H])([H])C([H])([H])[C@@]3([H])[C@]4([H])C([H])([H])C([H])([H])C(=O)[C@@]4(C([H])([H])[H])C([H])([H])C([H])([H])[C@]23[H])C1([H])[H]
ahandrostanglc	Etiocholanolone glucuronide	C25H38O8	0	466.5644	466.2566682	C11136	443078	37451	HMDB04484			ahandrostanglc	FDB023376	391377	Beta-D-Glucuronides	ahandrostanglc	Etiocholanolone_glucuronide			MNXM6098		7064			VFUIRAVTUVCQTF-SDHZCXLISA-N	InChI=1S/C25H38O8/c1-24-9-7-13(32-23-20(29)18(27)19(28)21(33-23)22(30)31)11-12(24)3-4-14-15-5-6-17(26)25(15,2)10-8-16(14)24/h12-16,18-21,23,27-29H,3-11H2,1-2H3,(H,30,31)/t12-,13-,14+,15+,16+,18+,19+,20-,21+,23-,24+,25+/m1/s1	[H]OC(=O)[C@@]1([H])O[C@@]([H])(O[C@]2([H])C([H])([H])C([H])([H])[C@@]3(C([H])([H])[H])[C@]([H])(C([H])([H])C([H])([H])[C@@]4([H])[C@]5([H])C([H])([H])C([H])([H])C(=O)[C@@]5(C([H])([H])[H])C([H])([H])C([H])([H])[C@]34[H])C2([H])[H])[C@]([H])(O[H])[C@@]([H])(O[H])[C@]1([H])O[H]
ahcys	S-Adenosylhomocysteine	C14H20N6O5S	0	384.411	384.1215885	C00021	439155	16680	HMDB00939	S-adenosyl-L-homocysteine	ahcys	ahcys	FDB022327	388301	ADENOSYL-HOMO-CYS	ahcys	SAH	DBMET00514	cpd00019	MNXM19	C00007230	296	979-92-0		ZJUKTBDSGOFHSH-WFMPWKQPSA-N	InChI=1S/C14H20N6O5S/c15-6(14(23)24)1-2-26-3-7-9(21)10(22)13(25-7)20-5-19-8-11(16)17-4-18-12(8)20/h4-7,9-10,13,21-22H,1-3,15H2,(H,23,24)(H2,16,17,18)/t6-,7+,9+,10+,13+/m0/s1	[H]O[C@@]1([H])[C@@]([H])(O[C@]([H])(C([H])([H])SC([H])([H])C([H])([H])[C@@]([H])(C([O-])=O)[N+]([H])([H])[H])[C@@]1([H])O[H])N1C([H])=NC2=C(N=C([H])N=C12)N([H])[H]
ahdt	Dihydroneopterin triphosphate	C9H12N5O13P3	-4	495.1703	494.9957452	C04895	121885	18372	HMDB00980	DHNTP	ahdt	ahdt	FDB022349	108735	6-1S2R-12-DIHYDROXY-3-TRIPHOSPHOOXY	ahdt			cpd02978	MNXM397	C00007510	5917	20574-65-6	DTXSID60174579	DGGUVLXVLHAAGT-UJURSFKZSA-J	InChI=1S/C9H16N5O13P3/c10-9-13-7-5(8(17)14-9)12-3(1-11-7)6(16)4(15)2-25-29(21,22)27-30(23,24)26-28(18,19)20/h4,6,15-16H,1-2H2,(H,21,22)(H,23,24)(H2,18,19,20)(H4,10,11,13,14,17)/p-4/t4-,6+/m0/s1	[H]O[C@@]([H])(C1=NC2=C(N=C(N([H])[H])N([H])C2=O)N([H])C1([H])[H])[C@]([H])(O[H])C([H])([H])OP([O-])(=O)OP([O-])(=O)OP([O-])([O-])=O
ahex1p	alpha-D-Hexose 1-phosphate	C6H12O9P	-1
ahlndn	Anhalonidine	C12H17NO3	0
ahnl	Anhalonine	C13H19NO3	0
ahqn	Aminohydroquinone	C6H7NO2	0
ahrdvn	Anhydrorhodovibrin	C41H58O	0
ai15tca1	Anteisopentadecanoyllipoteichoic acid (n=24), linked, unsubstituted	C117H228O135P24	-24	0	0														cpd15753
ai15tcaacgam	Anteisopentadecanoyllipoteichoic acid (n=24), linked, N-acetyl-D-glucosamine	C309H540N24O255P24	-24	0	0														cpd15771
ai15tcaala_D	Anteisopentadecanoyllipoteichoic acid (n=24), linked, D-alanine substituted	C189H324N24O135P24	0	0	0														cpd15780
ai15tcaglc	Anteisopentadecanoyllipoteichoic acid (n=24), linked, glucose substituted	C261H468O255P24	-24	0	0														cpd15762
ai17tca1	Anteisoheptadecanoyllipoteichoic acid (n=24), linked, unsubstituted	C121H236O135P24	-24	0	0														cpd15750
ai17tcaacgam	Anteisoheptadecanoyllipoteichoic acid (n=24), linked, N-acetyl-D-glucosamine	C313H548N24O255P24	-24	0	0														cpd15768
ai17tcaala_D	Anteisoheptadecanoyllipoteichoic acid (n=24), linked, D-alanine substituted	C193H332N24O135P24	0	0	0														cpd15777
ai17tcaglc	Anteisoheptadecanoyllipoteichoic acid (n=24), linked, glucose substituted	C265H476O255P24	-24	0	0														cpd15759
aicar	AICAR	C9H13N4O8P	-2	338.2112	338.06275	C04677	65110	18406	HMDB01517		aicar	aicar	FDB001213	58620	AICAR	aicar	AICA ribonucleotide		cpd02851	MNXM365	C00007383	6294	3031-94-5		NOTGFIUVDGNKRI-UUOKFMHZSA-L	InChI=1S/C9H15N4O8P/c10-7-4(8(11)16)12-2-13(7)9-6(15)5(14)3(21-9)1-20-22(17,18)19/h2-3,5-6,9,14-15H,1,10H2,(H2,11,16)(H2,17,18,19)/p-2/t3-,5-,6-,9-/m1/s1	[H]O[C@@]1([H])[C@@]([H])(O[C@]([H])(C([H])([H])OP([O-])([O-])=O)[C@@]1([H])O[H])N1C([H])=NC(C(=O)N([H])[H])=C1N([H])[H]
aihdcardlip_Bsub	Anteisoheptadecanoylcardiolipin (B. subtilis)	X	0
aihpdcoa	Fa12coa,Anteiso-C17:0 CoA Anteisoheptadecanoyl-CoA	C38H64N7O17P3S	-4	0	0														cpd11434
ainapoh	Sinapyl alcohol	C11H14O4	0
aipdcardlip_Bsub	Anteisopentadecanoylcardiolipin (B. subtilis)	X	0
aipdcoa	Fa4coa,Anteiso-C15:0 CoA Anteisopentadecanoyl-CoA	C36H60N7O17P3S	-4	0	0														cpd11439
air	5-Aminoimidazole ribonucleotide	C8H12N3O7P	-2	295.1864	295.0569363	C03373	161500	28843	HMDB01235		air	air	FDB022504	141854	5-PHOSPHORIBOSYL-5-AMINOIMIDAZOL	air			cpd02140	MNXM162266	C00019655	6097	25635-88-5		PDACUKOKVHBVHJ-LLRQIJQNSA-L	InChI=1S/C8H14N3O7P/c9-5-1-10-3-11(5)8-7(13)6(12)4(18-8)2-17-19(14,15)16/h1,3-4,6-8,12-13H,2,9H2,(H2,14,15,16)/p-2/t4-,6-,7-,8?/m0/s1	[H]O[C@@]1([H])C([H])(O[C@]([H])(C([H])([H])OP([O-])([O-])=O)[C@@]1([H])O[H])N1C([H])=NC([H])=C1N([H])[H]
airs	Aminoimidazole-riboside	C8H13N3O4	0
ais3claclt	cis-3-Chloroacrylic acid	C3H2O2Cl	-1
ajmln	Ajmaline	C20H27N2O2	1
ak2g_hs	1-Alkyl 2-Acylglycerol	C5H10O2FULLRFULLR2CO2	0	0	0	C03201		52595			ak2g_hs					ak2g_hs				MNXM90768							[H]OC([H])([H])C([H])(OC([*])=O)C([H])([H])O[*]
ak2gchol_hs	1-Alkyl 2-Acylglycerol 3-Phosphocholine	C10H20O5NPFULLRFULLR2CO	0	0	0	C05212		36702			ak2gchol_hs					ak2gchol_hs			cpd12678	MNXM14173							[H]OP(=O)(OC([H])([H])C([H])([H])[N+](C([H])([H])[H])(C([H])([H])[H])C([H])([H])[H])OC([H])([H])[C@]([H])(OC([*])=O)C([H])([H])O[*]
ak2gp_hs	1-Alkyl 2-Acylglycerol 3-Phosphate	C5H9O6PFULLRFULLR2CO	-2	0	0	C05977					ak2gp_hs					ak2gp_hs				MNXM91823							[H]C([H])(O*)C([H])(OC(*)=O)C([H])([H])OP([O-])([O-])=O
ak2gpe_hs	1-Alkyl 2-Acylglycerol 3-Phosphoethanolamine	C7H16O5NPFULLRFULLR2CO	0	0	0	C04475		36712			ak2gpe_hs					ak2gpe_hs				MNXM9591							[H]OP(=O)(OC([H])([H])C([H])([H])N([H])[H])OC([H])([H])C([H])(OC(*)=O)C([H])([H])O*
ak2lgchol_hs	LysoPC(O-18:0)	C10H21O5NPFULLR	0	509.6997	509.384525	C04317	2733532	560225	HMDB0011149		ak2lgchol_hs	ak2lgchol_hs	FDB027924	2015318		ak2lgchol_hs				MNXM1256					XKBJVQHMEXMFDZ-AREMUKBSSA-N		[H]O[C@]([H])(C([H])([H])O[*])C([H])([H])OP(=O)(O[H])OC([H])([H])C([H])([H])[N+](C([H])([H])[H])(C([H])([H])[H])C([H])([H])[H]
akdhap_hs	1-Alkyldihydroxyacetone Phosphate	C3H4O6PFULLRC2H4	-2	0	0						akdhap_hs					akdhap_hs				MNXM887
akg	Oxoglutaric acid	C5H4O5	-2	146.0981	146.0215233	C00026	51	30915	HMDB00208	2-oxoglutaric acid	akg	akg	FDB003361	50	2-KETOGLUTARATE	akg	Alpha-Ketoglutaric_acid	DB02926	cpd00024	MNXM20	C00000769	5218	328-50-7	DTXSID5033179	KPGXRSRHYNQIFN-UHFFFAOYSA-L	InChI=1S/C5H6O5/c6-3(5(9)10)1-2-4(7)8/h1-2H2,(H,7,8)(H,9,10)/p-2	[H]C([H])(C([O-])=O)C([H])([H])C(=O)C([O-])=O
akgp_hs	O-Alkylglycerone Phosphate	C4H10O4PFULLRCO2	-2	0	0	C03715		17197			akgp_hs					akgp_hs				MNXM9595						InChI=1S/C12H24N6O4S/c1-6(13)9(19)17-7(3-2-4-16-12(14)15)10(20)18-8(5-23)11(21)22/h6-8,23H,2-5,13H2,1H3,(H,17,19)(H,18,20)(H,21,22)(H4,14,15,16)/p+1	[H]C([H])(O[*])C(=O)C([H])([H])OP([O-])([O-])=O
aklnnt	Aklanonic acid	C21H14O8	-2
aklnntme	Aklanonic acid methyl ester	C22H17O8	-1
aklvktn	Aklaviketone	C22H18O8	0
akval	alpha-Ketovalerate	C5H7O3	-1					5460364
al26da	N6_Acetyl_LL_2_6_diaminoheptanedioate	C9H14N2O5	0
ala_B	beta-Alanine	C3H7NO2	0	89.0932	89.04767847	C00099	239	16958	HMDB00056		ala_B	ala_B	FDB002253	234	B-ALANINE	ala_B	beta-Alanine	DB03107	cpd00085	MNXM144	C00001333	5119	107-95-9	DTXSID0030823	UCMIRNVEIXFBKS-UHFFFAOYSA-N	InChI=1S/C3H7NO2/c4-2-1-3(5)6/h1-2,4H2,(H,5,6)	[H][N+]([H])([H])C([H])([H])C([H])([H])C([O-])=O
ala_D	D-Alanine	C3H7NO2	0	89.0932	89.04767847	C00133	71080	15570	HMDB01310		ala_D	ala_D	FDB022546	64234	D-ALANINE	ala__D	D-Alanine		cpd00117	MNXM156	C00019654		338-69-2	DTXSID3045649	QNAYBMKLOCPYGJ-UWTATZPHSA-N	InChI=1S/C3H7NO2/c1-2(4)3(5)6/h2H,4H2,1H3,(H,5,6)/t2-/m1/s1	[H]C([H])([H])[C@]([H])(C([O-])=O)[N+]([H])([H])[H]
ala_L	L-Alanine	C3H7NO2	0	89.0932	89.04767847	C00041	5950	16977	HMDB00161		ala_L	ala_L	FDB000556	5735	L-ALPHA-ALANINE	ala__L	2-Aminopropanoic acid		cpd00035	MNXM32	C00001332		56-41-7	DTXSID6031255	QNAYBMKLOCPYGJ-REOHCLBHSA-N	InChI=1S/C3H7NO2/c1-2(4)3(5)6/h2H,4H2,1H3,(H,5,6)/t2-/m0/s1	[H]C([H])([H])[C@@]([H])(C([O-])=O)[N+]([H])([H])[H]
alaala	D-Alanyl-D-Alanine	C6H12N2O3	0	0	0	C00993	5460362	16576	HMDB03459		alaala					alaala			cpd00731	MNXM669					DEFJQIDDEAULHB-QWWZWVQMSA-N	InChI=1S/C6H12N2O3/c1-3(7)5(9)8-4(2)6(10)11/h3-4H,7H2,1-2H3,(H,8,9)(H,10,11)/t3-,4-/m1/s1	[H]N(C(=O)[C@@]([H])(C([H])([H])[H])[N+]([H])([H])[H])[C@@]([H])(C([O-])=O)C([H])([H])[H]
alaargcys	Alanyl-Arginyl-Cysteine	C12H25N6O4S	1	0	0							alaargcys													WRDANSJTFOHBPI-UHFFFAOYSA-O	InChI=1S/C12H24N6O4S/c1-6(13)9(19)17-7(3-2-4-16-12(14)15)10(20)18-8(5-23)11(21)22/h6-8,23H,2-5,13H2,1H3,(H,17,19)(H,18,20)(H,21,22)(H4,14,15,16)/p+1	[H]SC([H])([H])C([H])(N([H])C(=O)C([H])(N([H])C(=O)C([H])(C([H])([H])[H])[N+]([H])([H])[H])C([H])([H])C([H])([H])C([H])([H])N([H])C(N([H])[H])=[N+]([H])[H])C([O-])=O
alaarggly	Alanyl-Arginyl-Glycine	C11H23N6O4	1	0	0							alaarggly													JBGSZRYCXBPWGX-UHFFFAOYSA-O	InChI=1S/C11H22N6O4/c1-6(12)9(20)17-7(3-2-4-15-11(13)14)10(21)16-5-8(18)19/h6-7H,2-5,12H2,1H3,(H,16,21)(H,17,20)(H,18,19)(H4,13,14,15)/p+1	[H]N([H])C(N([H])C([H])([H])C([H])([H])C([H])([H])C([H])(N([H])C(=O)C([H])(C([H])([H])[H])[N+]([H])([H])[H])C(=O)N([H])C([H])([H])C([O-])=O)=[N+]([H])[H]
alaasnleu	Alanyl-Asparaginyl-Leucine	C13H24N4O5	0	0	0							alaasnleu													NXSFUECZFORGOG-UHFFFAOYSA-N	InChI=1S/C13H24N4O5/c1-6(2)4-9(13(21)22)17-12(20)8(5-10(15)18)16-11(19)7(3)14/h6-9H,4-5,14H2,1-3H3,(H2,15,18)(H,16,19)(H,17,20)(H,21,22)	[H]OC(=O)C([H])(N([H])C(=O)C([H])(N([H])C(=O)C([H])(N([H])[H])C([H])([H])[H])C([H])([H])C(=O)N([H])[H])C([H])([H])C([H])(C([H])([H])[H])C([H])([H])[H]
alaasp	L-alanyl-L-aspartate	C7H11N2O5	-1	0	0														cpd11593
alac_S	(S)-2-Acetolactate	C5H7O4	-1	0	0				HMDB06855							alac__S			cpd00668	MNXM114079						InChI=1S/C9H14N4O3/c10-2-1-8(14)13-7(9(15)16)3-6-4-11-5-12-6/h4-5,7H,1-3,10H2,(H,11,12)(H,13,14)(H,15,16)/t7-/m0/s1
alagln	L-alanyl-L-glutamine	C8H15N3O4	0	0	0														cpd11587
alaglu	L-alanyl-L-glutamate	C8H13N2O5	-1	0	0														cpd11586
alagly	L-alanylglycine	C5H10N2O3	0	0	0														cpd11585							InChI=1S/C11H22N4O4/c1-7(13)10(17)14-6-9(16)15-8(11(18)19)4-2-3-5-12/h7-8H,2-6,12-13H2,1H3,(H,14,17)(H,15,16)(H,18,19)/t7-,8-/m0/s1
alaglylys	Alanyl-Glycyl-Lysine	C11H23N4O4	2	0	0																				BLIMFWGRQKRCGT-YUMQZZPRSA-N	InChI=1S/C11H22N4O4/c1-7(13)10(17)14-6-9(16)15-8(11(18)19)4-2-3-5-12/h7-8H,2-6,12-13H2,1H3,(H,14,17)(H,15,16)(H,18,19)/t7-,8-/m0/s1	[H]OC(=O)[C@@]([H])(N([H])C(=O)C([H])([H])N([H])C(=O)[C@@]([H])(N([H])[H])C([H])([H])[H])C([H])([H])C([H])([H])C([H])([H])C([H])([H])N([H])[H]
alahis	Carnosine	C9H14N4O3	0	226.2325	226.1065903	C00386	439224	15727	HMDB00033				FDB000511	388363	CARNOSINE		Carnosine		cpd11584			38	305-84-0	DTXSID80879594	CQOVPNPJLQNMDC-ZETCQYMHSA-N	InChI=1S/C9H14N4O3/c10-2-1-8(14)13-7(9(15)16)3-6-4-11-5-12-6/h4-5,7H,1-3,10H2,(H,11,12)(H,13,14)(H,15,16)/t7-/m0/s1
alahisala	Alanyl-Histidyl-Alanine	C12H19N5O4	0	0	0																				JDIQCVUDDFENPU-ZKWXMUAHSA-N	InChI=1S/C12H19N5O4/c1-6(13)10(18)17-9(3-8-4-14-5-15-8)11(19)16-7(2)12(20)21/h4-7,9H,3,13H2,1-2H3,(H,14,15)(H,16,19)(H,17,18)(H,20,21)/t6-,7-,9-/m0/s1	[H]OC(=O)[C@@]([H])(N([H])C(=O)[C@@]([H])(N([H])C(=O)[C@@]([H])(N([H])[H])C([H])([H])[H])C([H])([H])C1=C([H])N=C([H])N1[H])C([H])([H])[H]
alaile	Alanyl-Isoleucine	C9H18N2O3	0
alalac	D_Alanyl_D_lactate	X	0
alaleu	L-alanyl-L-leucine	C9H18N2O3	0	0	0														cpd11583							InChI=1S/C13H26N4O5/c1-7(15)11(19)16-9(5-3-4-6-14)12(20)17-10(8(2)18)13(21)22/h7-10,18H,3-6,14-15H2,1-2H3,(H,16,19)(H,17,20)(H,21,22)/p+1/t7-,8-,9+,10-/m0/s1
alalys	Alanyl-Lysine	C9H19N3O3	0
alalysthr	Alanyl-Lysine-Threonine	C13H27N4O5	1	0	0																				OINVDEKBKBCPLX-QEYWKRMJSA-O	InChI=1S/C13H26N4O5/c1-7(15)11(19)16-9(5-3-4-6-14)12(20)17-10(8(2)18)13(21)22/h7-10,18H,3-6,14-15H2,1-2H3,(H,16,19)(H,17,20)(H,21,22)/p+1/t7-,8-,9+,10-/m0/s1	[H]OC(=O)[C@]([H])(N([H])C(=O)[C@@]([H])(N([H])C(=O)[C@]([H])(N([H])[H])C([H])([H])[H])C([H])([H])C([H])([H])C([H])([H])C([H])([H])[N+]([H])([H])[H])[C@]([H])(O[H])C([H])([H])[H]
alathr	L-alanyl-L-threonine	C7H14N2O4	0	0	0														cpd11582
alatrna	L-Alanyl-tRNA(Ala)	C3H6NOR	1
alaval	Alanyl-Valine	C8H16N2O3	0
alchac	Allolithocholic Acid	C24H39O3	0	0	0				HMDB00381				FDB021999	4446891												InChI=1S/C21H28O5/c1-20-7-6-13(24)8-12(20)2-3-14-15-4-5-16(18(26)10-22)21(15,11-23)9-17(25)19(14)20/h8,11,14-17,19,22,25H,2-7,9-10H2,1H3/t14-,15-,16+,17-,19+,20-,21+/m0/s1
aldh	Aldehyde	CHOR	0
alds	Aldose	C2H3O2R	0
aldstrn	Aldosterone	C21H28O5	0	360.444	360.193674	C01780	24758425	27584	HMDB00037		aldstrn	aldstrn	FDB021883	24774738	ALDOSTERONE	aldstrn	Aldosterone	DB04630	cpd01228	MNXM163270		418	52-39-1	DTXSID7022419	PQSUYGKTWSAVDQ-ZVIOFETBSA-N	InChI=1S/C21H28O5/c1-20-7-6-13(24)8-12(20)2-3-14-15-4-5-16(18(26)10-22)21(15,11-23)9-17(25)19(14)20/h8,11,14-17,19,22,25H,2-7,9-10H2,1H3/t14-,15-,16+,17-,19+,20-,21+/m0/s1	[H]OC([H])([H])C(=O)[C@@]1([H])C([H])([H])C([H])([H])[C@@]2([H])[C@]3([H])C([H])([H])C([H])([H])C4=C([H])C(=O)C([H])([H])C([H])([H])[C@]4(C([H])([H])[H])[C@@]3([H])[C@@]([H])(O[H])C([H])([H])[C@]12C([H])=O
alfsd	alpha-L-Fucoside	C6H11O5R	0
algin	Alginic acid, polymer of (LGulA)3 (ManA)3	C36H48O36	0			G00316
alkag	1-Alkyl-2-acylglycerol	C4H6O4R2	0
alkagpeamn	1-Alkyl-2-acylglycerophosphoethanolamine	C6H11NO7PR2	-1
alkylR1oh	Hydroxy Alkyl Chain	C2H5OFULLR	0	0	0						alkylR1oh					alkylR1oh				MNXM18595
all_D	D-Allose	C6H12O6	0
all6p	D-Allose 6-phosphate	C6H11O9P	-2
allop	Allopurinol	C5H4N4O	0	136.1139984	136.0385108	D00224	2094	40279	HMDB0014581					2010			Allopurinol	DB00437					315-30-0	DTXSID4022573	OFCNXPDARWKPPY-UHFFFAOYSA-N
allphn	Allophanate	C2H3N2O3	-1	0	0	C01010										allphn			cpd00742	MNXM1122		63482
alltn	Allantoin	C4H6N4O3	0	158.1154	158.0439901	C01551	204	15676	HMDB00462			alltn	FDB001613	199	R--ALLANTOIN	alltn	Allantoin		cpd01092	MNXM612	C00007468	89	97-59-6	DTXSID3020043	POJWUDADGALRAB-UHFFFAOYSA-N	InChI=1S/C4H6N4O3/c5-3(10)6-1-2(9)8-4(11)7-1/h1H,(H3,5,6,10)(H2,7,8,9,11)	[H]N([H])C(=O)N([H])C1([H])N([H])C(=O)N([H])C1=O
alltn_R	(R)-Allantoin	C4H6N4O3	0	0	0														cpd01567							InChI=1S/C21H41O7P/c1-2-3-4-5-6-7-8-9-10-11-12-13-14-15-16-17-21(23)27-18-20(22)19-28-29(24,25)26/h9-10,20,22H,2-8,11-19H2,1H3,(H2,24,25,26)/b10-9-
alltt	Allantoic acid	C4H7N4O4	-1	176.1307	176.0545548	C00499	203	30837	HMDB01209				FDB012646	198	ALLANTOATE	alltt	Allantoic_acid		cpd00388	MNXM584	C00007470	343	99-16-1	DTXSID3059187	NUCLJNSWZCHRKL-UHFFFAOYSA-M	InChI=1S/C4H8N4O4/c5-3(11)7-1(2(9)10)8-4(6)12/h1H,(H,9,10)(H3,5,7,11)(H3,6,8,12)/p-1	[H]N([H])C(=O)N([H])C([H])(N([H])C(=O)N([H])[H])C([O-])=O
allul6p	Allulose 6-phosphate	C6H11O9P	-2
alnpn	Alanopine	C6H10NO4	-1
alpa_hs	Lysophosphatidic Acid	C3H4O5PFULLRCO2	-2	436.526001	436.2589907						alpa_hs	alpa_hs				alpa_hs				MNXM8851			325465-93-8	DTXSID5041061	WRGQSWVCFNIUNZ-KTKRTIGZSA-N	InChI=1S/C21H41O7P/c1-2-3-4-5-6-7-8-9-10-11-12-13-14-15-16-17-21(23)27-18-20(22)19-28-29(24,25)26/h9-10,20,22H,2-8,11-19H2,1H3,(H2,24,25,26)/b10-9-	[H]OC([H])(C([H])([H])OC(=O)C([H])([H])C([H])([H])C([H])([H])C([H])([H])C([H])([H])C([H])([H])C([H])([H])C(\[H])=C(\[H])C([H])([H])C([H])([H])C([H])([H])C([H])([H])C([H])([H])C([H])([H])C([H])([H])C([H])([H])[H])C([H])([H])OP(=O)(O[H])O[H]
alpam	S-aminomethyldihydrolipoamide	C9H21N2OS2	1	236.398	236.1017047		24906333	50622	HMDB06239		alpam	alpam	FDB023853	21238679		alpam				MNXM81220					KALYVIJGKPJBQV-UHFFFAOYSA-O	InChI=1S/C9H20N2OS2/c10-7-14-6-5-8(13)3-1-2-4-9(11)12/h8,13H,1-7,10H2,(H2,11,12)/p+1	[H]SC([H])(C([H])([H])C([H])([H])SC([H])([H])[N+]([H])([H])[H])C([H])([H])C([H])([H])C([H])([H])C([H])([H])C(=O)N([H])[H]
alpp	applipoprotein	X	0
alpro	S-Aminomethyldihydrolipoylprotein	CH6NS2X	1	0	0	C01242		16882			alpro	alpro				alpro			cpd11830	MNXM81221							[H]SC([H])(C([H])([H])C([H])([H])SC([H])([H])N([H])[H])C([H])([H])C([H])([H])C([H])([H])C([H])([H])C(=O)N([H])[*]
alpz_4oh	4-Hydroxyalprazolam	C17H13ClN4O	0				182017
alpz_4oh_glc	4-Hydroxyalprazolam Glucuronide	C23H20ClN4O7	-1
alpz_aoh	Alpha-Hydroxyalprazolam	C17H13ClN4O	0				162244
alpz_aoh_glc	Alpha-Hydroxyalprazolam Glucuronide	C23H20ClN4O7	-1				3083404
altrn	D-Altronate	C6H11O7	-1	0	0											altrn			cpd00608	MNXM2011
am14	Desmethylalfentanil (AM14)	C20H31N6O3	1
am14_glc	Desmethylalfentanil Glucuronide (AM14 Glucuronide)	C26H39N6O9	1
am19cs	AM19 (Cyclosporine)	C62H111N11O14	0	0	0
am1a4ncs	AM1A4N (Cyclosporine)	C61H106N11O14	-1	0	0
am1accs	AM1Ac (Cyclosporine)	C62H108N11O14	-1	0	0
am1acs	AM1A (Cyclosporine)	C62H108N11O14	-1	0	0
am1alcs	AM1AL (Cyclosporine)	C62H109N11O13	0	0	0
am1c4n9cs	AM1c4N9 (Cyclosporine)	C61H109N11O14	0	0	0
am1c9cs	AM1c9 (Cyclosporine)	C62H111N11O14	0	0	0
am1ccs	AM1c (Cyclosporine)	C62H111N11O13	0	0	0
am1cglc	AM1c-Glucuronide (Cyclosporine)	C68H118N11O19	-1	0	0
am1csa	AM1 (Cyclosporine)	C62H111N11O13	0	0	0
am4n9cs	AM4N9 (Cyclosporine)	C61H109N11O13	0	0	0
am4ncs	AM4N (Cyclosporine)	C61H109N11O12	0	0	0
am5	N-(4-Hydroxyphenyl)Propanamide (AM5)	C9H13NO2	0				74325
am5_glc	N-(4-Hydroxyphenyl)Propanamide Glucuronide (AM5 Glucuronide)	C15H21NO8	0
am6	Desmethylnoralfentanil (AM6)	C15H23N2O2	1
am6_glc	Desmethylnoralfentanil Glucuronide (AM6 Glucuronide)	C21H31N2O8	1
am6sa	2-Aminomuconic acid semialdehyde	C6H7NO3	0	141.1247	141.0425931	C03824	5280625	15745	HMDB01280		am6sa	am6sa	FDB022532	4444230	2-AMINOMUCONATE_SEMIALDEHYDE	am6sa	2-aminomuconate_semialdehyde			MNXM788		6133	245128-91-0		QCGTZPZKJPTAEP-REDYYMJGSA-N	InChI=1S/C6H7NO3/c7-5(6(9)10)3-1-2-4-8/h1-4H,7H2,(H,9,10)/b2-1-,5-3+	[H]C(=O)C(\[H])=C(\[H])/C(/[H])=C(\C([O-])=O)[N+]([H])([H])[H]
am9csa	AM9 (Cyclosporine)	C62H111N11O13	0	0	0
ama1aagcn	Avermectin A1a aglycone	C35H50O8	0
ama1bagcn	Avermectin A1b aglycone	C34H48O8	0
ama2aagcn	Avermectin A2a aglycone	C35H52O9	0
ama2bagcn	Avermectin A2b aglycone	C34H50O9	0
amannan140	Alpha-mannan, yeast, has a MW of about 25000 (PMID: 5461381), equals ~ 140 mannose units.	C840H1402O701	0
amb1aagcn	Avermectin B1a aglycone	C34H48O8	0
amb1bagcn	Avermectin B1b aglycone	C33H46O8	0
amb2aagcn	Avermectin B2a aglycone	C34H50O9	0
amb2bagcn	Avermectin B2b aglycone	C33H48O9	0
amboappn	L-alpha-Amino-beta-oxalylaminopropionic acid	C5H7N2O5	-1
amd	Amide	CH2NOR	0
amdp	Amidophosphoric acid	H2NO3P	-2
amdpcmnt	Amidinoproclavaminate	C9H16N4O4	0
amet	S-Adenosylmethionine	C15H23N6O5S	1	399.445	399.1450636	C00019	16757548	15414	HMDB01185	S-adenosyl-L-methionine	amet	amet	FDB022473	21169292	S-ADENOSYLMETHIONINE	amet	S-Adenosylmethionine		cpd00017	MNXM16	C00007347	6064	29908-03-0	DTXSID6032019	MEFKEPWMEQBLKI-AIRLBKTGSA-O	InChI=1S/C15H22N6O5S/c1-27(3-2-7(16)15(24)25)4-8-10(22)11(23)14(26-8)21-6-20-9-12(17)18-5-19-13(9)21/h5-8,10-11,14,22-23H,2-4,16H2,1H3,(H2-,17,18,19,24,25)/p+1/t7-,8+,10+,11+,14+,27?/m0/s1	[H]O[C@@]1([H])[C@@]([H])(O[C@]([H])(C([H])([H])[S+](C([H])([H])[H])C([H])([H])C([H])([H])[C@@]([H])(C([O-])=O)[N+]([H])([H])[H])[C@@]1([H])O[H])N1C([H])=NC2=C(N=C([H])N=C12)N([H])[H]
ametam	S-Adenosylmethioninamine	C14H24N6O3S	2	0	0	C01137	439415	15625	HMDB00988		ametam	ametam	FDB022353	388529	S-ADENOSYLMETHIONINAMINE	ametam	S-Adenosylmethioninamine		cpd00837	MNXM321		3501	22365-13-5		ZUNBITIXDCPNSD-LSRJEVITSA-O	InChI=1S/C14H23N6O3S/c1-24(4-2-3-15)5-8-10(21)11(22)14(23-8)20-7-19-9-12(16)17-6-18-13(9)20/h6-8,10-11,14,21-22H,2-5,15H2,1H3,(H2,16,17,18)/q+1/p+1/t8-,10-,11-,14-,24?/m1/s1	[H]O[C@@]1([H])[C@@]([H])(O[C@]([H])(C([H])([H])[S+](C([H])([H])[H])C([H])([H])C([H])([H])C([H])([H])[N+]([H])([H])[H])[C@@]1([H])O[H])N1C([H])=NC2=C(N=C([H])N=C12)N([H])[H]
amina	Amino acid	C2H3NO2R	-1
amio	Amiodarone	C25H30I2NO3	1			C06823	2157
amio_c	Carboxylamiodarone (M12)	C25H26I2NO5	-1
amio_c_glc	Carboxylamiodarone Glucuronide (M19)	C31H34I2NO11	-1
amio_glc	Amiodarone Glucuronide (M16)	C31H38I2NO9	1
amld	Ammelide	C3H4N4O2	0
amn_b_gly	4-Aminobenzoylglycine	C9H9N2O3	-1				126722012
amn_b_gly_glc	4-Aminobenzoylglycine Glucuronide	C15H16N2O9	-2
amntd_m6	Oxidation Product Of M3 M6	C12H22NO	1
amntd_m6_glc	Amantadine M6 Glucuronide	C18H29NO7	0
amob	S-Adenosyl-4-methylthio-2-oxobutanoate	C15H19N5O6S	0	0	0											amob			cpd02701	MNXM3090						InChI=1S/C4H8NO7P/c5-3(4(7)8)2(6)1-12-13(9,10)11/h3H,1,5H2,(H,7,8)(H2,9,10,11)/p-2/t3-/m0/s1
amopbut_L	2-Amino-3-oxo-4-phosphonooxybutyrate	C4H6NO7P	-2	0	0	C07335		77851											cpd04539							InChI=1S/C4H8NO7P/c5-3(4(7)8)2(6)1-12-13(9,10)11/h3H,1,5H2,(H,7,8)(H2,9,10,11)/p-2/t3-/m0/s1
amp	Adenosine monophosphate	C10H12N5O7P	-2	347.2212	347.0630843	C00020	6083	16027	HMDB00045	AMP	amp	amp	FDB021806	5858	AMP	amp	Adenosine monophosphate	DB00131	cpd00018	MNXM14	C00019347	5111	61-19-8	DTXSID5022560	UDMBCSSLTHHNCD-KQYNXXCUSA-L	InChI=1S/C10H14N5O7P/c11-8-5-9(13-2-12-8)15(3-14-5)10-7(17)6(16)4(22-10)1-21-23(18,19)20/h2-4,6-7,10,16-17H,1H2,(H2,11,12,13)(H2,18,19,20)/p-2/t4-,6-,7-,10-/m1/s1	[H]O[C@@]1([H])[C@@]([H])(O[C@]([H])(C([H])([H])OP([O-])([O-])=O)[C@@]1([H])O[H])N1C([H])=NC2=C(N=C([H])N=C12)N([H])[H]
amplpsn	Ampelopsin	C15H12O8	0			C02906
amuco	2-Aminomuconic acid	C6H6NO4	-1	157.1241	157.0375077	C02220	5280499	15745	HMDB01241		amuco	amuco	FDB022507	4444139	2-AMINO-MUCONATE	amuco	2-aminomuconate_semialdehyde		cpd01496	MNXM1131		321	4548-99-6	DTXSID70274256	ZRHONLCTYUYMIQ-TZFCGSKZSA-M	InChI=1S/C6H7NO4/c7-4(6(10)11)2-1-3-5(8)9/h1-3H,7H2,(H,8,9)(H,10,11)/p-1/b3-1+,4-2-	[H]\C(=C(\[H])C([O-])=O)\C(\[H])=C(\C([O-])=O)[N+]([H])([H])[H]
amylopect900	Amylopectin	C5400H9002O4501	0	828.7183	828.2746818	C00317	439207	28057	HMDB03255				FDB023132	388347	CPD-7043		Amylopectin					3696	9037-22-3	DTXSID1093880	WMGFVAGNIYUEEP-WUYNJSITSA-N	InChI=1S/C19H28O2/c1-18-9-7-13(20)11-12(18)3-4-14-15-5-6-17(21)19(15,2)10-8-16(14)18/h12,14-16H,3-11H2,1-2H3/t12-,14-,15-,16-,18-,19-/m0/s1
amylose300	Amylose (n=300 repeat units, alpha-1,4-glc)	C1800H3002O1501	0	0	0											amylose300				MNXM148049						InChI=1S/C19H26O3/c1-18-8-7-16-14(15(18)4-5-17(18)22)3-2-12-10-13(21)6-9-19(12,16)11-20/h10,14-16,20H,2-9,11H2,1H3/t14?,15?,16?,18-,19+/m0/s1
ananmlbgr	alpha-N-Acetylneuraminyl-2,3-beta-D-galactosyl-R	C17H27NO14R	-1
and19one	19-Hydroxyandrost-4-Ene-3,17-Dione	C19H26O3	0	302.4140015	302.1881947							and19one											510-64-5	DTXSID80199007	XGUHPTGEXRHMQQ-CXOXHQNKSA-N	InChI=1S/C19H26O3/c1-18-8-7-16-14(15(18)4-5-17(18)22)3-2-12-10-13(21)6-9-19(12,16)11-20/h10,14-16,20H,2-9,11H2,1H3/t14?,15?,16?,18-,19+/m0/s1	[H]OC([H])([H])[C@@]12C(=C([H])C(=O)C([H])([H])C1([H])[H])C([H])([H])C([H])([H])C1([H])C3([H])C([H])([H])C([H])([H])C(=O)[C@@]3(C([H])([H])[H])C([H])([H])C([H])([H])C21[H]
andrstandn	Androstanedione	C19H28O2	0	288.4244	288.2089301	C00674	222865	15994	HMDB00899		andrstandn	andrstandn	FDB022307	193520	CPD-342	andrstandn	Androstanedione			MNXM162928		5855	846-46-8	DTXSID80233576	RAJWOBJTTGJROA-WZNAKSSCSA-N	InChI=1S/C19H28O2/c1-18-9-7-13(20)11-12(18)3-4-14-15-5-6-17(21)19(15,2)10-8-16(14)18/h12,14-16H,3-11H2,1-2H3/t12-,14-,15-,16-,18-,19-/m0/s1	[H]C([H])([H])[C@@]12C(=O)C([H])([H])C([H])([H])[C@@]1([H])[C@]1([H])C([H])([H])C([H])([H])[C@@]3([H])C([H])([H])C(=O)C([H])([H])C([H])([H])[C@]3(C([H])([H])[H])[C@@]1([H])C([H])([H])C2([H])[H]
andrstndn	Androstenedione	C19H26O2	0	286.4085	286.1932801	C00280	6128	16422	HMDB00053		andrstndn	andrstndn	FDB021807	5898	ANDROST4ENE	andrstndn	Androstenedione		cpd00237	MNXM162523	C00003644	2795	63-05-8	DTXSID8024523	AEMFNILZOJDQLW-QAGGRKNESA-N	InChI=1S/C19H26O2/c1-18-9-7-13(20)11-12(18)3-4-14-15-5-6-17(21)19(15,2)10-8-16(14)18/h11,14-16H,3-10H2,1-2H3/t14-,15-,16-,18-,19-/m0/s1	[H]C1=C2C([H])([H])C([H])([H])[C@@]3([H])[C@]4([H])C([H])([H])C([H])([H])C(=O)[C@@]4(C([H])([H])[H])C([H])([H])C([H])([H])[C@]3([H])[C@@]2(C([H])([H])[H])C([H])([H])C([H])([H])C1=O
andrstrn	Androsterone	C19H30O2	0	290.4403	290.2245802	C00523	12306765	16032	HMDB00031		andrstrn	andrstrn	FDB021881	23931264	ANDROSTERONE	andrstrn	Androsterone			MNXM162746		2797	53-41-8	DTXSID3036525	QGXBDMJGAMFCBF-HLUDHZFRSA-N	InChI=1S/C19H30O2/c1-18-9-7-13(20)11-12(18)3-4-14-15-5-6-17(21)19(15,2)10-8-16(14)18/h12-16,20H,3-11H2,1-2H3/t12-,13+,14-,15-,16-,18-,19-/m0/s1	[H]O[C@]1([H])C([H])([H])C([H])([H])[C@@]2(C([H])([H])[H])[C@@]([H])(C([H])([H])C([H])([H])[C@@]3([H])[C@]4([H])C([H])([H])C([H])([H])C(=O)[C@@]4(C([H])([H])[H])C([H])([H])C([H])([H])[C@]23[H])C1([H])[H]
andrstrnglc	Androsterone glucuronide	C25H38O8	0	466.5644	466.2566682	C11135	114833	28832	HMDB02829		andrstrnglc	andrstrnglc	FDB023070	102793	Beta-D-Glucuronides	andrstrnglc	Androsterone_glucuronide			MNXM7068		2796	1852-43-3		VFUIRAVTUVCQTF-BSOWLZGZSA-N	InChI=1S/C25H38O8/c1-24-9-7-13(32-23-20(29)18(27)19(28)21(33-23)22(30)31)11-12(24)3-4-14-15-5-6-17(26)25(15,2)10-8-16(14)24/h12-16,18-21,23,27-29H,3-11H2,1-2H3,(H,30,31)/t12-,13+,14-,15-,16-,18-,19-,20+,21-,23+,24-,25-/m0/s1	[H]OC(=O)[C@@]1([H])O[C@@]([H])(O[C@]2([H])C([H])([H])C([H])([H])[C@@]3(C([H])([H])[H])[C@@]([H])(C([H])([H])C([H])([H])[C@@]4([H])[C@]5([H])C([H])([H])C([H])([H])C(=O)[C@@]5(C([H])([H])[H])C([H])([H])C([H])([H])[C@]34[H])C2([H])[H])[C@]([H])(O[H])[C@@]([H])(O[H])[C@]1([H])O[H]
anhgm	N-Acetyl-D-glucosamine(anhydrous)N-Acetylmuramic acid	C19H29N2O12	-1
anhgm3p	N-Acetyl-D-glucosamine(anhydrous)N-Acetylmuramyl-tripeptide	C34H52N6O19	-2
anhgm4p	N-Acetyl-D-glucosamine(anhydrous)N-Acetylmuramyl-tetrapeptide	C37H57N7O20	-2
anhm	1,6-anhydrous-N-Acetylmuramate	C11H16NO7	-1
anhm3p	1,6-anhydrous-N-Acetylmuramyl-tripeptide	C26H39N5O14	-2
anhm4p	1,6-anhydrous-N-Acetylmuramyl-tetrapeptide	C29H44N6O15	-2
anhtcycln	Anhydrotetracycline	C22H22N2O7	0
anplgln	alpha-N-Peptidyl-L-glutamine	C11H15N5O6R3	-1
anplglu	alpha-N-Peptidyl-L-glutamate	C11H13N4O7R3	-2
anpt	alpha-Naphthoic acid	C11H7O2	-1
ansrn	Anserine	C10H16N4O3	0
anth	2-Aminobenzoic acid	C7H6NO2	-1	137.136	137.0476785	C00108	227	30754	HMDB01123		anth	anth	FDB000896	222	ANTHRANILATE	anth	Anthranilic acid	DB04166	cpd00093	MNXM188	C00007382	6018	118-92-3	DTXSID8020094	RWZYAGGXGHYGMB-UHFFFAOYSA-M	InChI=1S/C7H7NO2/c8-6-4-2-1-3-5(6)7(9)10/h1-4H,8H2,(H,9,10)/p-1	[H]N([H])C1=C(C([H])=C([H])C([H])=C1[H])C([O-])=O
anthcoa	Anthranilyl-CoA	C28H37N8O17P3S	-4			C02247
antipyrene	Antipyrine	C11H12N2O	0	188.2258	188.094963	C13244	2206	31225	HMDB0015503		antipyrene	antipyrene		2121		antipyrene	Phenazone	DB01435		MNXM10720			60-80-0	DTXSID6021117	VEQOALNAAJBPNY-UHFFFAOYSA-N	InChI=1S/C11H12N2O/c1-9-8-11(14)13(12(9)2)10-6-4-3-5-7-10/h3-8H,1-2H3	[H]C1=C(N(N(C1=O)C1=C([H])C([H])=C([H])C([H])=C1[H])C([H])([H])[H])C([H])([H])[H]
anzp	7-Amino Nitrozepam	C15H13N3O	0				78641
aoacd	Aliphatic oxo acid	C3H3O3R	0
ap4a	Diadenosine tetraphosphate	C20H24N10O19P4	-4	836.387	836.0482648	C01260	21706	17422	HMDB01211		ap4a		FDB022492	20402	ADENOSYL-P4	ap4a			cpd00924	MNXM1089			5542-28-9	DTXSID60203994	YOAHKNVSNCMZGQ-XPWFQUROSA-J	InChI=1S/C20H28N10O19P4/c21-15-9-17(25-3-23-15)29(5-27-9)19-13(33)11(31)7(45-19)1-43-50(35,36)47-52(39,40)49-53(41,42)48-51(37,38)44-2-8-12(32)14(34)20(46-8)30-6-28-10-16(22)24-4-26-18(10)30/h3-8,11-14,19-20,31-34H,1-2H2,(H,35,36)(H,37,38)(H,39,40)(H,41,42)(H2,21,23,25)(H2,22,24,26)/p-4/t7-,8-,11-,12-,13-,14-,19-,20-/m1/s1	[H]O[C@@]1([H])[C@@]([H])(O[C@]([H])(C([H])([H])OP([O-])(=O)OP([O-])(=O)OP([O-])(=O)OP([O-])(=O)OC([H])([H])[C@@]2([H])O[C@@]([H])(N3C([H])=NC4=C(N=C([H])N=C34)N([H])[H])[C@]([H])(O[H])[C@]2([H])O[H])[C@@]1([H])O[H])N1C([H])=NC2=C(N=C([H])N=C12)N([H])[H]
ap5a	P1,P5-Bis(5-adenosyl) pentaphosphate	C20H24N10O22P5	-5
apcdvrn	Aminopropylcadaverine	C8H24N3	3
apcoac	Apo-[propionyl-CoA-carboxylase (ATP-hydrolysing)]	C7H13N3O2R2	0
apdalds	ADP-aldose	C16H23N5O15P2	-2
apg120	acyl phosphatidylglycerol (n-C12:0)	C42H80O11P	-1
apg140	acyl phosphatidylglycerol (n-C14:0)	C48H92O11P	-1
apg141	acyl phosphatidylglycerol (n-C14:1)	C48H86O11P	-1
apg160	acyl phosphatidylglycerol (n-C16:0)	C54H104O11P	-1
apg161	acyl phosphatidylglycerol (n-C16:1)	C54H98O11P	-1
apg180	acyl phosphatidylglycerol (n-C18:0)	C60H116O11P	-1
apg181	acyl phosphatidylglycerol (n-C18:1)	C60H110O11P	-1
apgn	Apigenin	C15H10O5	0
apifrl	Apiforol	C15H14O5	0			C12124
apio_D	D-Apiose	C5H10O5	0	150.1299	150.0528234	C01488		27672	HMDB0029941				FDB001214										639-97-4		ASNHGEVAWNWCRQ-UHFFFAOYSA-N
apnnox	Alpha-Pinene-oxide	C10H16O	0	152.2334	152.1201151	C02759	91508	29060	HMDB03667		apnnox	apnnox	FDB023213	82629	ALPHA-PINENE-OXIDE	apnnox				MNXM163752	C00034794	6974	1686-14-2	DTXSID5051781	NQFUSWIGRKFAHK-UHFFFAOYSA-N	InChI=1S/C10H16O/c1-9(2)6-4-7(9)10(3)8(5-6)11-10/h6-8H,4-5H2,1-3H3	[H]C([H])([H])C12OC1([H])C([H])([H])C1([H])C([H])([H])C2([H])C1(C([H])([H])[H])C([H])([H])[H]
apoACP	Apoprotein [acyl carrier protein]	RHO	0	0	0											apoACP			cpd12370	MNXM2214
apoC	Apocarboxlase (No Lys Residue)	XH	0	0	0						apoC	apoC				apoC				MNXM7077
apoC_Lys	Apoc-Lysine	C6H13N2OX	0	0	0						apoC_Lys	apoC_Lys				apoC_Lys			cpd12543	MNXM147044
apoC_Lys_btn	Holocarboxylase (Biotin Covalent Bound To Lys Residue Of Apoc)	C16H27N4O3SX	0	0	0	C06250					apoC_Lys_btn	apoC_Lys_btn				apoC_Lys_btn			cpd12848	MNXM147123							[H]N([*])C(=O)[C@@]([H])(N([H])C([*])=O)C([H])([H])C([H])([H])C([H])([H])C([H])([H])N([H])C(=O)C([H])([H])C([H])([H])C([H])([H])C([H])([H])[C@]1([H])SC([H])([H])C2([H])N([H])C(=O)N([H])C12[H]
apolpp	Braun apolipoprotein	C292H498N87O98S2	0
app	R-1-Amino-2-propanol	C3H9NO	0
appl	1-Amino-propan-2-ol	C3H10NO	1	75.1097	75.06841392	C05771	4	291706	HMDB0012136				FDB008936	3		appl			cpd02039	MNXM1029			78-96-6	DTXSID9021764	HXKKHQJGJAFBHI-UHFFFAOYSA-N
applp	D-1-Aminopropan-2-ol O-phosphate	C3H9NO4P	-1	0	0	C04122										applp			cpd02547	MNXM1697		63967
appmd	Aldophosphamide	C7H15N2O3PCl2	0
appnn	(+)-a-Pinene	C10H16	0	136.238	136.1252005	C09880	6654	36740	HMDB06525		appnn	appnn	FDB013765	6402	CPD-8754	appnn	Alpha-Pinene			MNXM163755	C00034999		7785-70-8	DTXSID7041671	GRWFGVWFFZKLTI-UHFFFAOYSA-N	InChI=1S/C10H16/c1-7-4-5-8-6-9(7)10(8,2)3/h4,8-9H,5-6H2,1-3H3	[H]C1=C(C([H])([H])[H])C2([H])C([H])([H])C([H])(C1([H])[H])C2(C([H])([H])[H])C([H])([H])[H]
appp	D-1-Aminopropan-2-ol-O-phosphate	C3H9NO4P	0
aprgstrn	20a-Dihydroprogesterone	C21H32O2	0	316.4776	316.2402303	C04042	92747	36729	HMDB03069		aprgstrn	aprgstrn	FDB023103	83725		aprgstrn	20-alpha-Dihydroprogesterone			MNXM163756		2125	145-14-2		RWBRUCCWZPSBFC-RXRZZTMXSA-N	InChI=1S/C21H32O2/c1-13(22)17-6-7-18-16-5-4-14-12-15(23)8-10-20(14,2)19(16)9-11-21(17,18)3/h12-13,16-19,22H,4-11H2,1-3H3/t13-,16-,17+,18-,19-,20-,21+/m0/s1	[H]O[C@@]([H])(C([H])([H])[H])[C@@]1([H])C([H])([H])C([H])([H])[C@@]2([H])[C@]3([H])C([H])([H])C([H])([H])C4=C([H])C(=O)C([H])([H])C([H])([H])[C@]4(C([H])([H])[H])[C@@]3([H])C([H])([H])C([H])([H])[C@]12C([H])([H])[H]
aprut	N-Acetylputrescine	C6H15N2O	1	130.1882	130.1106131	C02714	122356	17768	HMDB02064		aprut	aprut	FDB022827	109095	CPD-569	aprut				MNXM1153		3252	18233-70-0	DTXSID80205596	KLZGKIDSEJWEDW-UHFFFAOYSA-O	InChI=1S/C6H14N2O/c1-6(9)8-5-3-2-4-7/h2-5,7H2,1H3,(H,8,9)/p+1	[H]N(C(=O)C([H])([H])[H])C([H])([H])C([H])([H])C([H])([H])C([H])([H])[N+]([H])([H])[H]
aps	Adenosine phosphosulfate	C10H12N5O10PS	-2	427.284	427.0198989	C00224	10238	17709	HMDB01003		aps	aps	FDB022362	9821	APS	aps	amps		cpd00193	MNXM287	C00007445	5933	485-84-7		IRLPACMLTUPBCL-KQYNXXCUSA-L	InChI=1S/C10H14N5O10PS/c11-8-5-9(13-2-12-8)15(3-14-5)10-7(17)6(16)4(24-10)1-23-26(18,19)25-27(20,21)22/h2-4,6-7,10,16-17H,1H2,(H,18,19)(H2,11,12,13)(H,20,21,22)/p-2/t4-,6-,7-,10-/m1/s1	[H]O[C@@]1([H])[C@@]([H])(O[C@]([H])(C([H])([H])OP([O-])(=O)OS([O-])(=O)=O)[C@@]1([H])O[H])N1C([H])=NC2=C(N=C([H])N=C12)N([H])[H]
aptrpn	Acetylpseudotropine	C10H17NO2	0
aqcobal	Aquacobalamin	C62H93CoN13O15P	0	1347.3631	1346.574896	C00992		15852	HMDB03458		aqcobal	aqcobal	FDB023178		AQUACOBIIIALAMIN	aqcobal				MNXM92126					YOZNUFWCRFCGIH-WZHZPDAFSA-L	InChI=1S/C62H90N13O14P.Co.H2O/c1-29-20-39-40(21-30(29)2)75(28-70-39)57-52(84)53(41(27-76)87-57)89-90(85,86)88-31(3)26-69-49(83)18-19-59(8)37(22-46(66)80)56-62(11)61(10,25-48(68)82)36(14-17-45(65)79)51(74-62)33(5)55-60(9,24-47(67)81)34(12-15-43(63)77)38(71-55)23-42-58(6,7)35(13-16-44(64)78)50(72-42)32(4)54(59)73-56;;/h20-21,23,28,31,34-37,41,52-53,56-57,76,84H,12-19,22,24-27H2,1-11H3,(H15,63,64,65…	[H]OC([H])([H])[C@@]1([H])O[C@]([H])(n2c([H])[nH]c3c([H])c(c(c([H])c23)C([H])([H])[H])C([H])([H])[H])[C@]([H])(O[H])[C@]1([H])OP([O-])(=O)O[C@]([H])(C([H])([H])[H])C([H])([H])N([H])C(=O)C([H])([H])C([H])([H])[C@]1(\C2=C(\C3=N\C(=C([H])/C4=NC(=C(C5=N[C@@](C([H])([H])[H])([C@]([H])(N2[Co+][O+]([H])[H])[C@]1([H])C([H])([H])C(=O)N([H])[H])[C@@](C([H])([H])[H])(C([H])([H])C(=O)N([H])[H])[C@]5([H])C([H…
ara5p	D-Arabinose 5-phosphate	C5H9O8P	-2	0	0				HMDB0011734							ara5p			cpd00817	MNXM1184
arab_D	D-Arabinose	C5H10O5	0	0	0				HMDB0029942							arab__D			cpd00185	MNXM544
arab_L	L-Arabinose	C5H10O5	0	150.1299	150.0528234	C00259	439195	17535	HMDB00646		arab_L	arab_L	FDB012306	388335		arab__L	Arabinose		cpd00224	MNXM91126		5474	5328-37-0	DTXSID9039733	SRBFZHDQGSBBOR-HWQSCIPKSA-N	InChI=1S/C5H10O5/c6-2-1-10-5(9)4(8)3(2)7/h2-9H,1H2/t2-,3-,4+,5?/m0/s1	[H]OC1([H])OC([H])([H])[C@]([H])(O[H])[C@]([H])(O[H])[C@@]1([H])O[H]
arabinan101	Arabinan, polymer of 1,5-a-L-linked arabinofuranose units substituted by 1,3 or 1,2 linked branches, MW ~ 15000 Da (REF: www.meg... <Preview truncated at 128 characters>	C509H812O410	-2	0	0	C02474													cpd12115
arabinogal	Larch arabinogalactan, gal/ara 6:1, small amount of glcur, MW ~ 116000	C3862H6376O3218	0	0	0	C00569
arabinoxyl	Arabinoxylan, 30 xyl_D, 18 arab_L, 3 gal, 3 glc_D	C276H446O223	0	0	0	G03769
arabnont	D-Arabinonate	C5H9O6	-1
arabt_L	L-Arabinonate	C5H9O6	-1	0	0														cpd00427
arabttr	Arabinotriose	C15H26O13	0	0	0																					InChI=1S/C31H53NO4/c1-5-6-7-8-9-10-11-12-13-14-15-16-17-18-19-20-21-22-23-24-25-26-31(35)36-29(27-30(33)34)28-32(2,3)4/h13-14,16-17,19-20,22-23,29H,5-12,15,18,21,24-28H2,1-4H3/p+1/b14-13-,17-16-,20-19-,23-22?
arach	Arachidic acid	C20H39O2	-1	312.5304	312.3028305	C06425	10467	28822	HMDB02212		arach	arach	FDB002927	10035	ARACHIDIC_ACID	arach	Arachidic acid		cpd03848	MNXM2976	C00001209	401	506-30-9	DTXSID1060134	VKOBVWXKNCXXDE-UHFFFAOYSA-M	InChI=1S/C20H40O2/c1-2-3-4-5-6-7-8-9-10-11-12-13-14-15-16-17-18-19-20(21)22/h2-19H2,1H3,(H,21,22)/p-1	[H]C([H])([H])C([H])([H])C([H])([H])C([H])([H])C([H])([H])C([H])([H])C([H])([H])C([H])([H])C([H])([H])C([H])([H])C([H])([H])C([H])([H])C([H])([H])C([H])([H])C([H])([H])C([H])([H])C([H])([H])C([H])([H])C([H])([H])C([O-])=O
arachcoa	Eicosanoyl-CoA	C41H70N7O17P3S	-4	1062.049	1061.407474	C02041	16061151	15527	HMDB04258	icosanoyl-CoA	arachcoa	arachcoa	FDB023354	17220830	ICOSANOYL-COA	arachcoa			cpd01393	MNXM3215			15895-27-9		JYLSVNBJLYCSSW-IBYUJNRCSA-J	InChI=1S/C41H74N7O17P3S/c1-4-5-6-7-8-9-10-11-12-13-14-15-16-17-18-19-20-21-32(50)69-25-24-43-31(49)22-23-44-39(53)36(52)41(2,3)27-62-68(59,60)65-67(57,58)61-26-30-35(64-66(54,55)56)34(51)40(63-30)48-29-47-33-37(42)45-28-46-38(33)48/h28-30,34-36,40,51-52H,4-27H2,1-3H3,(H,43,49)(H,44,53)(H,57,58)(H,59,60)(H2,42,45,46)(H2,54,55,56)/p-4/t30-,34-,35-,36+,40-/m1/s1	[H]O[C@@]([H])(C(=O)N([H])C([H])([H])C([H])([H])C(=O)N([H])C([H])([H])C([H])([H])SC(=O)C([H])([H])C([H])([H])C([H])([H])C([H])([H])C([H])([H])C([H])([H])C([H])([H])C([H])([H])C([H])([H])C([H])([H])C([H])([H])C([H])([H])C([H])([H])C([H])([H])C([H])([H])C([H])([H])C([H])([H])C([H])([H])C([H])([H])[H])C(C([H])([H])[H])(C([H])([H])[H])C([H])([H])OP([O-])(=O)OP([O-])(=O)OC([H])([H])[C@@]1([H])O[C@@]([…
arachcrn	Eicosanoylcarnitine	C27H53NO4	0	0	0		53477833	73100	HMDB06460		arachcrn	arachcrn	FDB023920	28639199		arachcrn				MNXM8319					SVJLJQBGUITFLI-UHFFFAOYSA-N	InChI=1S/C27H53NO4/c1-5-6-7-8-9-10-11-12-13-14-15-16-17-18-19-20-21-22-27(31)32-25(23-26(29)30)24-28(2,3)4/h25H,5-24H2,1-4H3	[H]C([H])([H])C([H])([H])C([H])([H])C([H])([H])C([H])([H])C([H])([H])C([H])([H])C([H])([H])C([H])([H])C([H])([H])C([H])([H])C([H])([H])C([H])([H])C([H])([H])C([H])([H])C([H])([H])C([H])([H])C([H])([H])C([H])([H])C(=O)OC([H])(C([H])([H])C([O-])=O)C([H])([H])[N+](C([H])([H])[H])(C([H])([H])[H])C([H])([H])[H]
arachd	Arachidonic acid	C20H31O2	-1	304.4669	304.2402303	C00219	444899	15843	HMDB01043	Arachidonic acid;arachidonic acid	arachd	arachd	FDB011872	392692	ARACHIDONIC_ACID	arachd	Arachidonic acid	DB04557	cpd00188	MNXM162250	C00000388	193	506-32-1	DTXSID4040420	YZXBAPSDXZZRGB-DOFZRALJSA-M	InChI=1S/C20H32O2/c1-2-3-4-5-6-7-8-9-10-11-12-13-14-15-16-17-18-19-20(21)22/h6-7,9-10,12-13,15-16H,2-5,8,11,14,17-19H2,1H3,(H,21,22)/p-1/b7-6-,10-9-,13-12-,16-15-	[H]\C(=C(/[H])C([H])([H])C(\[H])=C(\[H])C([H])([H])C([H])([H])C([H])([H])C([O-])=O)C([H])([H])C(\[H])=C(\[H])C([H])([H])C(\[H])=C(\[H])C([H])([H])C([H])([H])C([H])([H])C([H])([H])C([H])([H])[H]
arachdcoa	Arachidonyl-CoA	C41H62N7O17P3S	-4	1053.986	1053.344874	C02249	16061152	57368	HMDB06523	arachidonoyl-CoA	arachdcoa	arachdcoa	FDB023958	17220831		arachdcoa			cpd01519	MNXM90403			17046-56-9		JDEPVTUUCBFJIW-CBDUQTIMSA-J	InChI=1S/C41H66N7O17P3S/c1-4-5-6-7-8-9-10-11-12-13-14-15-16-17-18-19-20-21-32(50)69-25-24-43-31(49)22-23-44-39(53)36(52)41(2,3)27-62-68(59,60)65-67(57,58)61-26-30-35(64-66(54,55)56)34(51)40(63-30)48-29-47-33-37(42)45-28-46-38(33)48/h8-9,11-12,14-15,17-18,28-30,34-36,40,51-52H,4-7,10,13,16,19-27H2,1-3H3,(H,43,49)(H,44,53)(H,57,58)(H,59,60)(H2,42,45,46)(H2,54,55,56)/p-4/b9-8-,12-11-,15-14-,18-17-/t…	[H]O[C@@]([H])(C(=O)N([H])C([H])([H])C([H])([H])C(=O)N([H])C([H])([H])C([H])([H])SC(=O)C([H])([H])C([H])([H])C([H])([H])C(\[H])=C(\[H])C([H])([H])C(\[H])=C(\[H])C([H])([H])C(\[H])=C(\[H])C([H])([H])C(\[H])=C(\[H])C([H])([H])C([H])([H])C([H])([H])C([H])([H])C([H])([H])[H])C(C([H])([H])[H])(C([H])([H])[H])C([H])([H])OP([O-])(=O)OP([O-])(=O)OC([H])([H])[C@@]1([H])O[C@@]([H])(N2C([H])=NC3=C(N=C([H])N…
arachdcrn	C20:4 Carnitine	C27H45NO4	0	0	0						arachdcrn	arachdcrn				arachdcrn				MNXM8358					HIVCWXCOIPSVAX-VNJAOWETSA-O	InChI=1S/C31H53NO4/c1-5-6-7-8-9-10-11-12-13-14-15-16-17-18-19-20-21-22-23-24-25-26-31(35)36-29(27-30(33)34)28-32(2,3)4/h13-14,16-17,19-20,22-23,29H,5-12,15,18,21,24-28H2,1-4H3/p+1/b14-13-,17-16-,20-19-,23-22?	[H]OC(=O)C([H])([H])C([H])(OC(=O)C([H])([H])C([H])([H])C([H])([H])C(\[H])=C(\[H])C([H])([H])C(\[H])=C(\[H])C([H])([H])C(\[H])=C(\[H])C([H])([H])C(\[H])=C(\[H])C([H])([H])C([H])([H])C([H])([H])C([H])([H])C([H])([H])C([H])([H])C([H])([H])C([H])([H])C([H])([H])[H])C([H])([H])[N+](C([H])([H])[H])(C([H])([H])[H])C([H])([H])[H]
aracheth	O-Arachidonoyl Ethanolamine	C22H38NO2	1	0	0							aracheth													DLHLOYYQQGSXCC-CDIMZWLNSA-O	InChI=1S/C22H37NO2/c1-2-3-4-5-6-7-8-9-10-11-12-13-14-15-16-17-18-19-22(24)25-21-20-23/h6-7,9-10,12-13,15-16H,2-5,8,11,14,17-21,23H2,1H3/p+1/b7-6-,10-9-,13-12-,16-15?	[H]\C(=C(/[H])C([H])([H])C(\[H])=C(\[H])C([H])([H])C([H])([H])C([H])([H])C(=O)OC([H])([H])C([H])([H])[N+]([H])([H])[H])C([H])([H])C(\[H])=C(\[H])C([H])([H])C(\[H])=C(\[H])C([H])([H])C([H])([H])C([H])([H])C([H])([H])C([H])([H])[H]
aragund	O-acetyl-rhamanosyl-N-acetylglucosamyl-undecaprenyl diphosphate	C71H115N1O17P2	-2
arbt	Arbutin	C12H16O7	0	272.2512	272.0896029	C06186	346	18305	HMDB0029943				FDB001221	339		arbt	Arbutin		cpd03696	MNXM2683	C00002638		497-76-7	DTXSID7040152	BJRNKVDFDLYUGJ-UHFFFAOYSA-N
arbt6p	Arbutin 6-phosphate	C12H15O10P	-2	0	0											arbt6p			cpd03697	MNXM2806						InChI=1S/C12H24N6O4/c1-6(9(19)18-7(2)11(21)22)17-10(20)8(13)4-3-5-16-12(14)15/h6-8H,3-5,13H2,1-2H3,(H,17,20)(H,18,19)(H,21,22)(H4,14,15,16)/t6-,7-,8-/m0/s1
arbtn	aerobactin minus Fe3	C22H33N4O13	-3
arbtn_fe3	Aerobactin	C22H33FeN4O13	0
arg_D	D-Arginine	C6H15N4O2	1	174.201	174.1116757	C00792	71070	15816	HMDB03416			arg_D	FDB023167	64224	CPD-220	arg__D	Arginine	DB00125	cpd00586	MNXM1552		6924	157-06-2	DTXSID40883354	ODKSFYDXXFIFQN-SCSAIBSYSA-O	InChI=1S/C6H14N4O2/c7-4(5(11)12)2-1-3-10-6(8)9/h4H,1-3,7H2,(H,11,12)(H4,8,9,10)/p+1/t4-/m1/s1	[H]N([H])C(N([H])C([H])([H])C([H])([H])C([H])([H])[C@]([H])(C([O-])=O)[N+]([H])([H])[H])=[N+]([H])[H]
arg_L	L-Arginine	C6H15N4O2	1	174.201	174.1116757	C00062	6322	16467	HMDB00517	L-Arg	arg_L	arg_L	FDB002257	6082	ARG	arg__L	L-Arginine	DB00125	cpd00051	MNXM70	C00001340	5502	74-79-3	DTXSID6041056	ODKSFYDXXFIFQN-BYPYZUCNSA-O	InChI=1S/C6H14N4O2/c7-4(5(11)12)2-1-3-10-6(8)9/h4H,1-3,7H2,(H,11,12)(H4,8,9,10)/p+1/t4-/m0/s1	[H]N([H])C(N([H])C([H])([H])C([H])([H])C([H])([H])[C@@]([H])(C([O-])=O)[N+]([H])([H])[H])=[N+]([H])[H]
argalaala	Arginyl-Alanyl-Alanine	C12H25N6O4	1	0	0																				OOBVTWHLKYJFJH-FXQIFTODSA-N	InChI=1S/C12H24N6O4/c1-6(9(19)18-7(2)11(21)22)17-10(20)8(13)4-3-5-16-12(14)15/h6-8H,3-5,13H2,1-2H3,(H,17,20)(H,18,19)(H,21,22)(H4,14,15,16)/t6-,7-,8-/m0/s1	[H]OC(=O)[C@@]([H])(N([H])C(=O)[C@@]([H])(N([H])C(=O)[C@@]([H])(N([H])[H])C([H])([H])C([H])([H])C([H])([H])N([H])C(=N[H])N([H])[H])C([H])([H])[H])C([H])([H])[H]
argalaphe	Arginyl-Alanine-Phenylalanine	C18H29N6O4	1	0	0																				SBVJJNJLFWSJOV-IACUBPJLSA-O	InChI=1S/C18H28N6O4/c1-11(23-16(26)13(19)8-5-9-22-18(20)21)15(25)24-14(17(27)28)10-12-6-3-2-4-7-12/h2-4,6-7,11,13-14H,5,8-10,19H2,1H3,(H,23,26)(H,24,25)(H,27,28)(H4,20,21,22)/p+1/t11-,13+,14+/m0/s1	[H]OC(=O)[C@]([H])(N([H])C(=O)[C@@]([H])(N([H])C(=O)[C@]([H])(N([H])[H])C([H])([H])C([H])([H])C([H])([H])N([H])C(N([H])[H])=[N+]([H])[H])C([H])([H])[H])C([H])([H])C1=C([H])C([H])=C([H])C([H])=C1[H]
argalathr	Arginyl-Alanyl-Threonine	C13H27N6O5	1	0	0																				OTOXOKCIIQLMFH-KKVHJZIVSA-O	InChI=1S/C13H26N6O5/c1-6(10(21)19-9(7(2)20)12(23)24)18-11(22)8(14)4-3-5-17-13(15)16/h6-9,20H,3-5,14H2,1-2H3,(H,18,22)(H,19,21)(H,23,24)(H4,15,16,17)/p+1/t6-,7?,8+,9+/m0/s1	[H]OC(=O)[C@]([H])(N([H])C(=O)[C@@]([H])(N([H])C(=O)[C@]([H])(N([H])[H])C([H])([H])C([H])([H])C([H])([H])N([H])C(N([H])[H])=[N+]([H])[H])C([H])([H])[H])C([H])(O[H])C([H])([H])[H]
argarg	Arginyl-Arginine	C12H28N8O3	2	0	0																				OMLWNBVRVJYMBQ-JGVFFNPUSA-P	InChI=1S/C12H26N8O3/c13-7(3-1-5-18-11(14)15)9(21)20-8(10(22)23)4-2-6-19-12(16)17/h7-8H,1-6,13H2,(H,20,21)(H,22,23)(H4,14,15,18)(H4,16,17,19)/p+2/t7-,8+/m0/s1	[H]OC(=O)[C@@]([H])(N([H])C(=O)[C@]([H])(N([H])[H])C([H])([H])C([H])([H])C([H])([H])N([H])C(N([H])[H])=[N+]([H])[H])C([H])([H])C([H])([H])C([H])([H])N([H])C(N([H])[H])=[N+]([H])[H]
argarglys	Arginyl-Arginyl-Lysine	C18H41N10O4	3	0	0																				HJVGMOYJDDXLMI-XQQFMLRXSA-Q	InChI=1S/C18H38N10O4/c19-8-2-1-6-13(16(31)32)28-15(30)12(7-4-10-26-18(23)24)27-14(29)11(20)5-3-9-25-17(21)22/h11-13H,1-10,19-20H2,(H,27,29)(H,28,30)(H,31,32)(H4,21,22,25)(H4,23,24,26)/p+3/t11-,12+,13-/m0/s1	[H]OC(=O)[C@]([H])(N([H])C(=O)[C@@]([H])(N([H])C(=O)[C@]([H])(N([H])[H])C([H])([H])C([H])([H])C([H])([H])N([H])C(N([H])[H])=[N+]([H])[H])C([H])([H])C([H])([H])C([H])([H])N([H])C(N([H])[H])=[N+]([H])[H])C([H])([H])C([H])([H])C([H])([H])C([H])([H])[N+]([H])([H])[H]
argargmet	Arginyl-Arginyl-Metheonine	C17H37N9O4S	2	0	0																				HJWQFFYRVFEWRM-TUAOUCFPSA-P	InChI=1S/C17H35N9O4S/c1-31-9-6-12(15(29)30)26-14(28)11(5-3-8-24-17(21)22)25-13(27)10(18)4-2-7-23-16(19)20/h10-12H,2-9,18H2,1H3,(H,25,27)(H,26,28)(H,29,30)(H4,19,20,23)(H4,21,22,24)/p+2/t10-,11+,12-/m0/s1	[H]OC(=O)[C@]([H])(N([H])C(=O)[C@@]([H])(N([H])C(=O)[C@]([H])(N([H])[H])C([H])([H])C([H])([H])C([H])([H])N([H])C(N([H])[H])=[N+]([H])[H])C([H])([H])C([H])([H])C([H])([H])N([H])C(N([H])[H])=[N+]([H])[H])C([H])([H])C([H])([H])SC([H])([H])[H]
argcysgly	Arginyl-Cystinyl-Glycine	C11H23N6O4S	1	0	0																				YUGFLWBWAJFGKY-NKWVEPMBSA-O	InChI=1S/C11H22N6O4S/c12-6(2-1-3-15-11(13)14)9(20)17-7(5-22)10(21)16-4-8(18)19/h6-7,22H,1-5,12H2,(H,16,21)(H,17,20)(H,18,19)(H4,13,14,15)/p+1/t6-,7+/m0/s1	[H]OC(=O)C([H])([H])N([H])C(=O)[C@@]([H])(N([H])C(=O)[C@]([H])(N([H])[H])C([H])([H])C([H])([H])C([H])([H])N([H])C(N([H])[H])=[N+]([H])[H])C([H])([H])S[H]
argcysser	Arginyl-Cystinyl-Serine	C12H25N6O5S	1	0	0																				JVMKBJNSRZWDBO-BIIVOSGPSA-O	InChI=1S/C12H24N6O5S/c13-6(2-1-3-16-12(14)15)9(20)18-8(5-24)10(21)17-7(4-19)11(22)23/h6-8,19,24H,1-5,13H2,(H,17,21)(H,18,20)(H,22,23)(H4,14,15,16)/p+1/t6-,7-,8+/m0/s1	[H]OC(=O)[C@]([H])(N([H])C(=O)[C@@]([H])(N([H])C(=O)[C@]([H])(N([H])[H])C([H])([H])C([H])([H])C([H])([H])N([H])C(N([H])[H])=[N+]([H])[H])C([H])([H])S[H])C([H])([H])O[H]
arggluglu	Arginyl-Glutamyl-Glutamate	C16H27N6O8	-1	0	0																				PNQWAUXQDBIJDY-AEJSXWLSSA-M	InChI=1S/C16H28N6O8/c17-8(2-1-7-20-16(18)19)13(27)21-9(3-5-11(23)24)14(28)22-10(15(29)30)4-6-12(25)26/h8-10H,1-7,17H2,(H,21,27)(H,22,28)(H,23,24)(H,25,26)(H,29,30)(H4,18,19,20)/p-1/t8-,9+,10-/m0/s1	[H]OC(=O)[C@]([H])(N([H])C(=O)[C@@]([H])(N([H])C(=O)[C@]([H])(N([H])[H])C([H])([H])C([H])([H])C([H])([H])N([H])C(N([H])[H])=[N+]([H])[H])C([H])([H])C([H])([H])C([O-])=O)C([H])([H])C([H])([H])C([O-])=O
argglupro	Arginyl-Glutamyl-Proline	C16H28N6O6	0	0	0																				HPSVTWMFWCHKFN-AXFHLTTASA-N	InChI=1S/C16H28N6O6/c17-9(3-1-7-20-16(18)19)13(25)21-10(5-6-12(23)24)14(26)22-8-2-4-11(22)15(27)28/h9-11H,1-8,17H2,(H,21,25)(H,23,24)(H,27,28)(H4,18,19,20)/t9-,10+,11-/m0/s1	[H]OC(=O)[C@]1([H])N(C(=O)[C@@]([H])(N([H])C(=O)[C@]([H])(N([H])[H])C([H])([H])C([H])([H])C([H])([H])N([H])C(N([H])[H])=[N+]([H])[H])C([H])([H])C([H])([H])C([O-])=O)C([H])([H])C([H])([H])C1([H])[H]
argglygly	Arginyl-Glycyl-Glycine	C10H21N6O4	1	0	0																				CYXCAHZVPFREJD-LURJTMIESA-O	InChI=1S/C10H20N6O4/c11-6(2-1-3-14-10(12)13)9(20)16-4-7(17)15-5-8(18)19/h6H,1-5,11H2,(H,15,17)(H,16,20)(H,18,19)(H4,12,13,14)/p+1/t6-/m0/s1	[H]OC(=O)C([H])([H])N([H])C(=O)C([H])([H])N([H])C(=O)[C@]([H])(N([H])[H])C([H])([H])C([H])([H])C([H])([H])N([H])C(N([H])[H])=[N+]([H])[H]
arghisthr	Arginyl-Histidyl-Threonine	C16H29N8O5	1	0	0																				CVKOQHYVDVYJSI-QTKMDUPCSA-N	InChI=1S/C16H28N8O5/c1-8(25)12(15(28)29)24-14(27)11(5-9-6-20-7-22-9)23-13(26)10(17)3-2-4-21-16(18)19/h6-8,10-12,25H,2-5,17H2,1H3,(H,20,22)(H,23,26)(H,24,27)(H,28,29)(H4,18,19,21)/t8-,10+,11+,12+/m1/s1	[H]OC(=O)[C@@]([H])(N([H])C(=O)[C@@]([H])(N([H])C(=O)[C@@]([H])(N([H])[H])C([H])([H])C([H])([H])C([H])([H])N([H])C(=N[H])N([H])[H])C([H])([H])C1=C([H])N=C([H])N1[H])[C@]([H])(O[H])C([H])([H])[H]
argleuphe	Arginyl-Leucyl-Phenylalanine	C21H35N6O4	1	0	0																				IIAXFBUTKIDDIP-BBWFWOEESA-O	InChI=1S/C21H34N6O4/c1-13(2)11-16(26-18(28)15(22)9-6-10-25-21(23)24)19(29)27-17(20(30)31)12-14-7-4-3-5-8-14/h3-5,7-8,13,15-17H,6,9-12,22H2,1-2H3,(H,26,28)(H,27,29)(H,30,31)(H4,23,24,25)/p+1/t15-,16+,17-/m0/s1	[H]OC(=O)[C@]([H])(N([H])C(=O)[C@@]([H])(N([H])C(=O)[C@]([H])(N([H])[H])C([H])([H])C([H])([H])C([H])([H])N([H])C(N([H])[H])=[N+]([H])[H])C([H])([H])C([H])(C([H])([H])[H])C([H])([H])[H])C([H])([H])C1=C([H])C([H])=C([H])C([H])=C1[H]
arglysasp	Arginyl-Lysyl-Aspartate	C16H32N7O6	1	0	0																				MJINRRBEMOLJAK-AXFHLTTASA-O	InChI=1S/C16H31N7O6/c17-6-2-1-5-10(14(27)23-11(15(28)29)8-12(24)25)22-13(26)9(18)4-3-7-21-16(19)20/h9-11H,1-8,17-18H2,(H,22,26)(H,23,27)(H,24,25)(H,28,29)(H4,19,20,21)/p+1/t9-,10+,11-/m0/s1	[H]OC(=O)[C@]([H])(N([H])C(=O)[C@@]([H])(N([H])C(=O)[C@]([H])(N([H])[H])C([H])([H])C([H])([H])C([H])([H])N([H])C(N([H])[H])=[N+]([H])[H])C([H])([H])C([H])([H])C([H])([H])C([H])([H])[N+]([H])([H])[H])C([H])([H])C([O-])=O
argp	L-Phosphoarginine (iYO844)	C6H14N4O5P	-1			C05945			HMDB29438
argphearg	Arginyl-Phenylalanine-Arginine	C21H37N9O4	2	0	0							argphearg													INXWADWANGLMPJ-HRCADAONSA-P	InChI=1S/C21H35N9O4/c22-14(8-4-10-27-20(23)24)17(31)30-16(12-13-6-2-1-3-7-13)18(32)29-15(19(33)34)9-5-11-28-21(25)26/h1-3,6-7,14-16H,4-5,8-12,22H2,(H,29,32)(H,30,31)(H,33,34)(H4,23,24,27)(H4,25,26,28)/p+2/t14-,15-,16+/m0/s1	[H]OC(=O)[C@]([H])(N([H])C(=O)[C@@]([H])(N([H])C(=O)[C@]([H])(N([H])[H])C([H])([H])C([H])([H])C([H])([H])N([H])C(N([H])[H])=[N+]([H])[H])C([H])([H])C1=C([H])C([H])=C([H])C([H])=C1[H])C([H])([H])C([H])([H])C([H])([H])N([H])C(N([H])[H])=[N+]([H])[H]
argpromet	Arginyl-Prolyl-Methionine	C16H31N6O4S	1	0	0																				JJIBHAOBNIFUEL-SDDRHHMPSA-O	InChI=1S/C16H30N6O4S/c1-27-9-6-11(15(25)26)21-13(23)12-5-3-8-22(12)14(24)10(17)4-2-7-20-16(18)19/h10-12H,2-9,17H2,1H3,(H,21,23)(H,25,26)(H4,18,19,20)/p+1/t10-,11-,12+/m0/s1	[H]OC(=O)[C@]([H])(N([H])C(=O)[C@@]1([H])N(C(=O)[C@]([H])(N([H])[H])C([H])([H])C([H])([H])C([H])([H])N([H])C(N([H])[H])=[N+]([H])[H])C([H])([H])C([H])([H])C1([H])[H])C([H])([H])C([H])([H])SC([H])([H])[H]
argprothr	Arginyl-Prolyl-Threonine	C15H29N6O5	1	0	0																				AWMAZIIEFPFHCP-VKRYWUJJSA-O	InChI=1S/C15H28N6O5/c1-8(22)11(14(25)26)20-12(23)10-5-3-7-21(10)13(24)9(16)4-2-6-19-15(17)18/h8-11,22H,2-7,16H2,1H3,(H,20,23)(H,25,26)(H4,17,18,19)/p+1/t8-,9-,10?,11-/m0/s1	[H]OC(=O)[C@]([H])(N([H])C(=O)C1([H])N(C(=O)[C@]([H])(N([H])[H])C([H])([H])C([H])([H])C([H])([H])N([H])C(N([H])[H])=[N+]([H])[H])C([H])([H])C([H])([H])C1([H])[H])[C@]([H])(O[H])C([H])([H])[H]
argserser	Arginyl-Seryl-Serine	C12H25N6O6	1	0	0																				FRBAHXABMQXSJQ-RNJXMRFFSA-O	InChI=1S/C12H24N6O6/c13-6(2-1-3-16-12(14)15)9(21)17-7(4-19)10(22)18-8(5-20)11(23)24/h6-8,19-20H,1-5,13H2,(H,17,21)(H,18,22)(H,23,24)(H4,14,15,16)/p+1/t6-,7+,8-/m0/s1	[H]OC(=O)[C@]([H])(N([H])C(=O)[C@@]([H])(N([H])C(=O)[C@]([H])(N([H])[H])C([H])([H])C([H])([H])C([H])([H])N([H])C(N([H])[H])=[N+]([H])[H])C([H])([H])O[H])C([H])([H])O[H]
argsuc	Argininosuccinic acid	C10H17N4O6	-1	290.2731	290.1226343	C03406	16950	15682	HMDB00052		argsuc	argsuc	FDB021885	16059		argsuc	Argininosuccinic acid		cpd02152	MNXM550	C00019688	5115	2387-71-5	DTXSID80178574	KDZOASGQNOPSCU-ZBHICJROSA-M	InChI=1S/C10H18N4O6/c11-5(8(17)18)2-1-3-13-10(12)14-6(9(19)20)4-7(15)16/h5-6H,1-4,11H2,(H,15,16)(H,17,18)(H,19,20)(H3,12,13,14)/p-1/t5-,6?/m0/s1	[H]N(C(N([H])C([H])(C([O-])=O)C([H])([H])C([O-])=O)=[N+]([H])[H])C([H])([H])C([H])([H])C([H])([H])[C@@]([H])(C([O-])=O)[N+]([H])([H])[H]
argtrna	L-Arginyl-tRNA(Arg)	C6H14N4OR	2
argtyrval	Argtyrval	C20H33N6O5	1	0	0																				XMZZGVGKGXRIGJ-XHSDSOJGSA-O	InChI=1S/C20H32N6O5/c1-11(2)16(19(30)31)26-18(29)15(10-12-5-7-13(27)8-6-12)25-17(28)14(21)4-3-9-24-20(22)23/h5-8,11,14-16,27H,3-4,9-10,21H2,1-2H3,(H,25,28)(H,26,29)(H,30,31)(H4,22,23,24)/p+1/t14-,15+,16-/m0/s1	[H]OC(=O)[C@]([H])(N([H])C(=O)[C@@]([H])(N([H])C(=O)[C@]([H])(N([H])[H])C([H])([H])C([H])([H])C([H])([H])N([H])C(N([H])[H])=[N+]([H])[H])C([H])([H])C1=C([H])C([H])=C(O[H])C([H])=C1[H])C([H])(C([H])([H])[H])C([H])([H])[H]
argvalcys	Arginyl-Valyl-Cysteine	C14H29N6O4S	1	0	0																				FTMRPIVPSDVGCC-LPEHRKFASA-O	InChI=1S/C14H28N6O4S/c1-7(2)10(12(22)19-9(6-25)13(23)24)20-11(21)8(15)4-3-5-18-14(16)17/h7-10,25H,3-6,15H2,1-2H3,(H,19,22)(H,20,21)(H,23,24)(H4,16,17,18)/p+1/t8-,9-,10+/m0/s1	[H]OC(=O)[C@]([H])(N([H])C(=O)[C@@]([H])(N([H])C(=O)[C@]([H])(N([H])[H])C([H])([H])C([H])([H])C([H])([H])N([H])C(N([H])[H])=[N+]([H])[H])C([H])(C([H])([H])[H])C([H])([H])[H])C([H])([H])S[H]
argvaltrp	Arginyl-Valyl-Tryptophan	C22H34N7O4	1	0	0																				UTSMXMABBPFVJP-RYQLBKOJSA-O	InChI=1S/C22H33N7O4/c1-12(2)18(29-19(30)15(23)7-5-9-26-22(24)25)20(31)28-17(21(32)33)10-13-11-27-16-8-4-3-6-14(13)16/h3-4,6,8,11-12,15,17-18,27H,5,7,9-10,23H2,1-2H3,(H,28,31)(H,29,30)(H,32,33)(H4,24,25,26)/p+1/t15-,17-,18+/m0/s1	[H]OC(=O)[C@]([H])(N([H])C(=O)[C@@]([H])(N([H])C(=O)[C@]([H])(N([H])[H])C([H])([H])C([H])([H])C([H])([H])N([H])C(N([H])[H])=[N+]([H])[H])C([H])(C([H])([H])[H])C([H])([H])[H])C([H])([H])C1=C([H])N([H])C2=C([H])C([H])=C([H])C([H])=C12
armddrn	Aromadendrin	C15H12O6	0			C00974
arsenb	Arsenobetaine	C5H12AsO2	0	0	0				HMDB0033206							arsenb			cpd11597	MNXM163758
arthl	Aryl thiol	HRS	0
ascb_L	Ascorbic acid	C6H7O6	-1	176.1241	176.032088	C00072	54670067	17208	HMDB00044		ascb_L	ascb_L	FDB001224	10189562	ASCORBATE	ascb__L	Ascorbic acid	DB00126	cpd00059	MNXM89592	C00001179	3753	50-81-7	DTXSID5020106	CIWBSHSKHKDKBQ-JLAZNSOCSA-M	InChI=1S/C6H8O6/c7-1-2(8)5-3(9)4(10)6(11)12-5/h2,5,7-10H,1H2/p-1/t2-,5+/m0/s1	[H]OC1=C([O-])[C@]([H])(OC1=O)[C@@]([H])(O[H])C([H])([H])O[H]
ascb6p	L-ascorbate-6-phosphate	C6H7O9P	-2	0	0											ascb6p			cpd14905	MNXM2689
asdn	Aureusidin	C15H10O6	0
asdn6og	Aureusidin 6-O-glucoside	C21H20O11	0
aslfnt	Alkyl sulfenate	ORS	-1
asn_L	L-Asparagine	C4H8N2O3	0	132.1179	132.0534921	C00152	6267	17196	HMDB00168		asn_L	asn_L	FDB000787	6031	ASN	asn__L	Asn	DB03943	cpd00132	MNXM147	C00001341	14	70-47-3	DTXSID10883220	DCXYFEDJOCDNAF-REOHCLBHSA-N	InChI=1S/C4H8N2O3/c5-2(4(8)9)1-3(6)7/h2H,1,5H2,(H2,6,7)(H,8,9)/t2-/m0/s1	[H]N([H])C(=O)C([H])([H])[C@@]([H])(C([O-])=O)[N+]([H])([H])[H]
Asn_X_Ser_Thr	Protein Asparagine	XH	0	0	0	C03021					Asn_X_Ser_Thr	Asn_X_Ser_Thr				Asn_X_Ser_Thr				MNXM145923						InChI=1S/C14H26N8O6/c15-6(4-9(16)23)11(25)22-8(5-10(17)24)12(26)21-7(13(27)28)2-1-3-20-14(18)19/h6-8H,1-5,15H2,(H2,16,23)(H2,17,24)(H,21,26)(H,22,25)(H,27,28)(H4,18,19,20)/p+1/t6-,7-,8+/m0/s1	[H]N([H])C(=O)C([H])([H])[C@]([H])(N([H])C([*])=O)C(=O)N([H])[*]
asnasnarg	Asparaginyl-Asparaginyl-Arginine	C14H27N8O6	1	0	0																				HAJWYALLJIATCX-BIIVOSGPSA-O	InChI=1S/C14H26N8O6/c15-6(4-9(16)23)11(25)22-8(5-10(17)24)12(26)21-7(13(27)28)2-1-3-20-14(18)19/h6-8H,1-5,15H2,(H2,16,23)(H2,17,24)(H,21,26)(H,22,25)(H,27,28)(H4,18,19,20)/p+1/t6-,7-,8+/m0/s1	[H]OC(=O)[C@]([H])(N([H])C(=O)[C@@]([H])(N([H])C(=O)[C@]([H])(N([H])[H])C([H])([H])C(=O)N([H])[H])C([H])([H])C(=O)N([H])[H])C([H])([H])C([H])([H])C([H])([H])N([H])C(N([H])[H])=[N+]([H])[H]
asncyscys	Asparaginyl-Cysteinyl-Cysteine	C10H18N4O5S2	0	0	0							asncyscys													RFLVTVBAESPKKR-ZLUOBGJFSA-N	InChI=1S/C10H18N4O5S2/c11-4(1-7(12)15)8(16)13-5(2-20)9(17)14-6(3-21)10(18)19/h4-6,20-21H,1-3,11H2,(H2,12,15)(H,13,16)(H,14,17)(H,18,19)/t4-,5-,6-/m0/s1	[H]OC(=O)[C@@]([H])(N([H])C(=O)[C@@]([H])(N([H])C(=O)[C@@]([H])(N([H])[H])C([H])([H])C(=O)N([H])[H])C([H])([H])S[H])C([H])([H])S[H]
asnmetpro	Asparaginyl-Methionyl-Proline	C14H24N4O5S	0	0	0																				WCRQQIPFSXFIRN-QIIDTADFSA-N	InChI=1S/C14H24N4O5S/c1-24-6-4-9(17-12(20)8(15)7-11(16)19)13(21)18-5-2-3-10(18)14(22)23/h8-10H,2-7,15H2,1H3,(H2,16,19)(H,17,20)(H,22,23)/t8-,9+,10?/m0/s1	[H]OC(=O)C1([H])N(C(=O)[C@@]([H])(N([H])C(=O)[C@]([H])(N([H])[H])C([H])([H])C(=O)N([H])[H])C([H])([H])C([H])([H])SC([H])([H])[H])C([H])([H])C([H])([H])C1([H])[H]
asnpheasp	Asparaginyl-Phenylalanyl-Aspartate	C17H21N4O7	-1	0	0																				LSJQOMAZIKQMTJ-TUAOUCFPSA-M	InChI=1S/C17H22N4O7/c18-10(7-13(19)22)15(25)20-11(6-9-4-2-1-3-5-9)16(26)21-12(17(27)28)8-14(23)24/h1-5,10-12H,6-8,18H2,(H2,19,22)(H,20,25)(H,21,26)(H,23,24)(H,27,28)/p-1/t10-,11+,12-/m0/s1	[H]OC(=O)[C@]([H])(N([H])C(=O)[C@@]([H])(N([H])C(=O)[C@]([H])(N([H])[H])C([H])([H])C(=O)N([H])[H])C([H])([H])C1=C([H])C([H])=C([H])C([H])=C1[H])C([H])([H])C([O-])=O
asnphecys	Asparaginyl-Phenylalanyl-Cysteine	C16H22N4O5S	0	0	0																				BSBNNPICFPXDNH-TUAOUCFPSA-N	InChI=1S/C16H22N4O5S/c17-10(7-13(18)21)14(22)19-11(6-9-4-2-1-3-5-9)15(23)20-12(8-26)16(24)25/h1-5,10-12,26H,6-8,17H2,(H2,18,21)(H,19,22)(H,20,23)(H,24,25)/t10-,11+,12-/m0/s1	[H]OC(=O)[C@]([H])(N([H])C(=O)[C@@]([H])(N([H])C(=O)[C@]([H])(N([H])[H])C([H])([H])C(=O)N([H])[H])C([H])([H])C1=C([H])C([H])=C([H])C([H])=C1[H])C([H])([H])S[H]
asntrna	L-Asparaginyl-tRNA(Asn)	C14H24N2O12PR2	1
asntyrgly	Asparaginyl-Tyrosyl-Glycine	C15H20N4O6	0	0	0																				YSYTWUMRHSFODC-WDEREUQCSA-N	InChI=1S/C15H20N4O6/c16-10(6-12(17)21)14(24)19-11(15(25)18-7-13(22)23)5-8-1-3-9(20)4-2-8/h1-4,10-11,20H,5-7,16H2,(H2,17,21)(H,18,25)(H,19,24)(H,22,23)/t10-,11+/m0/s1	[H]OC(=O)C([H])([H])N([H])C(=O)[C@@]([H])(N([H])C(=O)[C@]([H])(N([H])[H])C([H])([H])C(=O)N([H])[H])C([H])([H])C1=C([H])C([H])=C(O[H])C([H])=C1[H]
asntyrphe	Asparaginyl-Tyrosyl-Phenylalanine	C22H26N4O6	0	0	0																				QUCCLIXMVPIVOB-KSZLIROESA-N	InChI=1S/C22H26N4O6/c23-16(12-19(24)28)20(29)25-17(10-14-6-8-15(27)9-7-14)21(30)26-18(22(31)32)11-13-4-2-1-3-5-13/h1-9,16-18,27H,10-12,23H2,(H2,24,28)(H,25,29)(H,26,30)(H,31,32)/t16-,17+,18-/m0/s1	[H]OC(=O)[C@]([H])(N([H])C(=O)[C@@]([H])(N([H])C(=O)[C@]([H])(N([H])[H])C([H])([H])C(=O)N([H])[H])C([H])([H])C1=C([H])C([H])=C(O[H])C([H])=C1[H])C([H])([H])C1=C([H])C([H])=C([H])C([H])=C1[H]
asntyrthr	Asparaginyl-Tyrosyl-Threonine	C17H24N4O7	0	0	0																				XEGZSHSPQNDNRH-RBQWDTSBSA-N	InChI=1S/C17H24N4O7/c1-8(22)14(17(27)28)21-16(26)12(6-9-2-4-10(23)5-3-9)20-15(25)11(18)7-13(19)24/h2-5,8,11-12,14,22-23H,6-7,18H2,1H3,(H2,19,24)(H,20,25)(H,21,26)(H,27,28)/t8-,11+,12-,14+/m0/s1	[H]OC(=O)[C@]([H])(N([H])C(=O)[C@@]([H])(N([H])C(=O)[C@]([H])(N([H])[H])C([H])([H])C(=O)N([H])[H])C([H])([H])C1=C([H])C([H])=C(O[H])C([H])=C1[H])[C@@]([H])(O[H])C([H])([H])[H]
aso3	Arsenite	AsO3	-3	0	0	C06697	544	29866	HMDB0011620							aso3			cpd04098	MNXM658
aso4	Arsenate	AsO4	-3	141.943	141.92473	C01478	234	18231	HMDB0012190				FDB028842	229	ARSENATE	aso4	Arsenate		cpd01048	MNXM970			15584-04-0		DJHGAFSJWGLOIV-UHFFFAOYSA-N	InChI=1S/C13H24N6O6/c1-6(18-11(23)7(14)5-9(20)21)10(22)19-8(12(24)25)3-2-4-17-13(15)16/h6-8H,2-5,14H2,1H3,(H,18,23)(H,19,22)(H,20,21)(H,24,25)(H4,15,16,17)/t6-,7+,8+/m0/s1
asp_D	D-Aspartate	C4H6NO4	-1	133.1029968	133.0375077	C00402	83887	17364	HMDB0648		asp_D	asp_D				asp__D				MNXM974		63097	1783-96-6	DTXSID2045650	CKLJMWTZIZZHCS-UWTATZPHSA-M	InChI=1S/C4H7NO4/c5-2(4(8)9)1-3(6)7/h2H,1,5H2,(H,6,7)(H,8,9)/p-1/t2-/m1/s1	[H][N+]([H])([H])[C@@]([H])(C([O-])=O)C([H])([H])C([O-])=O
asp_L	L-Aspartic acid	C4H6NO4	-1	133.1027	133.0375077	C00049	5960	17053	HMDB00191		asp_L	asp_L	FDB012567	5745	L-ASPARTATE	asp__L	Asp		cpd00041	MNXM42	C00001342	5206	56-84-8	DTXSID7022621	CKLJMWTZIZZHCS-REOHCLBHSA-M	InChI=1S/C4H7NO4/c5-2(4(8)9)1-3(6)7/h2H,1,5H2,(H,6,7)(H,8,9)/p-1/t2-/m0/s1	[H][N+]([H])([H])[C@]([H])(C([O-])=O)C([H])([H])C([O-])=O
aspalaarg	Asparaginyl-Alanyl-Arginine	C13H24N6O6	0	0	0																				UWMIZBCTVWVMFI-XLPZGREQSA-N	InChI=1S/C13H24N6O6/c1-6(18-11(23)7(14)5-9(20)21)10(22)19-8(12(24)25)3-2-4-17-13(15)16/h6-8H,2-5,14H2,1H3,(H,18,23)(H,19,22)(H,20,21)(H,24,25)(H4,15,16,17)/t6-,7+,8+/m0/s1	[H]OC(=O)[C@]([H])(N([H])C(=O)[C@@]([H])(N([H])C(=O)[C@]([H])(N([H])[H])C([H])([H])C([O-])=O)C([H])([H])[H])C([H])([H])C([H])([H])C([H])([H])N([H])C(N([H])[H])=[N+]([H])[H]
aspasnglu	Aspartyl-Asparaginyl-Glutamate	C13H18N4O9	-2	0	0																				ZELQAFZSJOBEQS-LYFYHCNISA-L	InChI=1S/C13H20N4O9/c14-5(3-10(21)22)11(23)17-7(4-8(15)18)12(24)16-6(13(25)26)1-2-9(19)20/h5-7H,1-4,14H2,(H2,15,18)(H,16,24)(H,17,23)(H,19,20)(H,21,22)(H,25,26)/p-2/t5-,6-,7+/m0/s1	[H]OC(=O)[C@]([H])(N([H])C(=O)[C@@]([H])(N([H])C(=O)[C@]([H])(N([H])[H])C([H])([H])C([O-])=O)C([H])([H])C(=O)N([H])[H])C([H])([H])C([H])([H])C([O-])=O
aspglu	Aspartyl-Glutamate	C9H12N2O7	-2	0	0																				CKAJHWFHHFSCDT-ROLXFIACSA-L	InChI=1S/C9H14N2O7/c10-4(3-7(14)15)8(16)11-5(9(17)18)1-2-6(12)13/h4-5H,1-3,10H2,(H,11,16)(H,12,13)(H,14,15)(H,17,18)/p-2/t4-,5?/m0/s1	[H]OC(=O)C([H])(N([H])C(=O)[C@]([H])(N([H])[H])C([H])([H])C([O-])=O)C([H])([H])C([H])([H])C([O-])=O
aspglupro	Aspartyl-Glutamyl-Proline	C14H19N3O8	-2	0	0																				ZEDBMCPXPIYJLW-UEJVZZJDSA-L	InChI=1S/C14H21N3O8/c15-7(6-11(20)21)12(22)16-8(3-4-10(18)19)13(23)17-5-1-2-9(17)14(24)25/h7-9H,1-6,15H2,(H,16,22)(H,18,19)(H,20,21)(H,24,25)/p-2/t7-,8?,9?/m0/s1	[H]OC(=O)C1([H])N(C(=O)C([H])(N([H])C(=O)[C@]([H])(N([H])[H])C([H])([H])C([O-])=O)C([H])([H])C([H])([H])C([O-])=O)C([H])([H])C([H])([H])C1([H])[H]
aspglutrp	Aspartyl-Glutamyl-Tryptophan	C20H22N4O8	-2	0	0																				GISFCCXBVJKGEO-CFVMTHIKSA-L	InChI=1S/C20H24N4O8/c21-12(8-17(27)28)18(29)23-14(5-6-16(25)26)19(30)24-15(20(31)32)7-10-9-22-13-4-2-1-3-11(10)13/h1-4,9,12,14-15,22H,5-8,21H2,(H,23,29)(H,24,30)(H,25,26)(H,27,28)(H,31,32)/p-2/t12-,14+,15-/m0/s1	[H]OC(=O)[C@]([H])(N([H])C(=O)[C@@]([H])(N([H])C(=O)[C@]([H])(N([H])[H])C([H])([H])C([O-])=O)C([H])([H])C([H])([H])C([O-])=O)C([H])([H])C1=C([H])N([H])C2=C1C([H])=C([H])C([H])=C2[H]
aspgst	Asparagusate	C4H5O2S2	-1
asphiscys	Aspartyl-Histidyl-Cysteine	C13H18N5O6S	-1	0	0																				CMCIMCAQIULNDJ-YIZRAAEISA-M	InChI=1S/C13H19N5O6S/c14-7(2-10(19)20)11(21)17-8(1-6-3-15-5-16-6)12(22)18-9(4-25)13(23)24/h3,5,7-9,25H,1-2,4,14H2,(H,15,16)(H,17,21)(H,18,22)(H,19,20)(H,23,24)/p-1/t7-,8+,9-/m0/s1	[H]OC(=O)[C@]([H])(N([H])C(=O)[C@@]([H])(N([H])C(=O)[C@]([H])(N([H])[H])C([H])([H])C([O-])=O)C([H])([H])C1=C([H])N([H])C([H])=N1)C([H])([H])S[H]
asphispro	Aspartyl-Histidyl-Proline	C15H20N5O6	-1	0	0																				UBPMOJLRVMGTOQ-HBNTYKKESA-M	InChI=1S/C15H21N5O6/c16-9(5-12(21)22)13(23)19-10(4-8-6-17-7-18-8)14(24)20-3-1-2-11(20)15(25)26/h6-7,9-11H,1-5,16H2,(H,17,18)(H,19,23)(H,21,22)(H,25,26)/p-1/t9-,10+,11+/m0/s1	[H]N(C(=O)[C@]([H])([N+]([H])([H])[H])C([H])([H])C([O-])=O)[C@]([H])(C(=O)N1C([H])([H])C([H])([H])C([H])([H])[C@@]1([H])C([O-])=O)C([H])([H])C1=C([H])N([H])C([H])=N1
asplysglu	Aspartyl-Lysyl-Glutamate	C15H25N4O8	-1	0	0																				VSMYBNPOHYAXSD-AEJSXWLSSA-M	InChI=1S/C15H26N4O8/c16-6-2-1-3-9(18-13(24)8(17)7-12(22)23)14(25)19-10(15(26)27)4-5-11(20)21/h8-10H,1-7,16-17H2,(H,18,24)(H,19,25)(H,20,21)(H,22,23)(H,26,27)/p-1/t8-,9+,10-/m0/s1	[H]OC(=O)[C@]([H])(N([H])C(=O)[C@@]([H])(N([H])C(=O)[C@]([H])(N([H])[H])C([H])([H])C([O-])=O)C([H])([H])C([H])([H])C([H])([H])C([H])([H])[N+]([H])([H])[H])C([H])([H])C([H])([H])C([O-])=O
asplyshis	Aspartyl-Lysyl-Histidine	C16H26N6O6	0	0	0																				AKKUDRZKFZWPBH-TUAOUCFPSA-N	InChI=1S/C16H26N6O6/c17-4-2-1-3-11(21-14(25)10(18)6-13(23)24)15(26)22-12(16(27)28)5-9-7-19-8-20-9/h7-8,10-12H,1-6,17-18H2,(H,19,20)(H,21,25)(H,22,26)(H,23,24)(H,27,28)/t10-,11+,12-/m0/s1	[H]N(C(=O)[C@@]([H])(N([H])C(=O)[C@]([H])([N+]([H])([H])[H])C([H])([H])C([O-])=O)C([H])([H])C([H])([H])C([H])([H])C([H])([H])[N+]([H])([H])[H])[C@@]([H])(C([O-])=O)C([H])([H])C1=C([H])N([H])C([H])=N1
aspmetasp	Aspartyl-Methionyl-Aspartate	C13H19N3O8S	-2	0	0																				WWOYXVBGHAHQBG-RNJXMRFFSA-L	InChI=1S/C13H21N3O8S/c1-25-3-2-7(15-11(21)6(14)4-9(17)18)12(22)16-8(13(23)24)5-10(19)20/h6-8H,2-5,14H2,1H3,(H,15,21)(H,16,22)(H,17,18)(H,19,20)(H,23,24)/p-2/t6-,7+,8-/m0/s1	[H]OC(=O)[C@]([H])(N([H])C(=O)[C@@]([H])(N([H])C(=O)[C@]([H])(N([H])[H])C([H])([H])C([O-])=O)C([H])([H])C([H])([H])SC([H])([H])[H])C([H])([H])C([O-])=O
aspprolys	Aspartyl-Prolyl-Lysine	C15H26N4O6	0	0	0																				UAXIKORUDGGIGA-DCAQKATOSA-N	InChI=1S/C15H26N4O6/c16-6-2-1-4-10(15(24)25)18-13(22)11-5-3-7-19(11)14(23)9(17)8-12(20)21/h9-11H,1-8,16-17H2,(H,18,22)(H,20,21)(H,24,25)/t9-,10-,11-/m0/s1	[H]OC(=O)[C@]([H])(N([H])C(=O)[C@]1([H])N(C(=O)[C@]([H])(N([H])[H])C([H])([H])C([O-])=O)C([H])([H])C([H])([H])C1([H])[H])C([H])([H])C([H])([H])C([H])([H])C([H])([H])[N+]([H])([H])[H]
aspsa	L-Aspartate 4-semialdehyde	C4H7NO3	0	0	0											aspsa			cpd00346	MNXM361						InChI=1S/C13H22N4O7/c1-5(2)10(17-11(21)6(14)3-9(19)20)12(22)16-7(13(23)24)4-8(15)18/h5-7,10H,3-4,14H2,1-2H3,(H2,15,18)(H,16,22)(H,17,21)(H,19,20)(H,23,24)/p-1/t6-,7-,10+/m0/s1
asptrna	L-Aspartyl-tRNA(Asp)	C4H5NO3R	0
aspvalasn	Aspartyl-Valyl-Asparagine	C13H21N4O7	-1	0	0																				PLOKOIJSGCISHE-MHYGZLNHSA-M	InChI=1S/C13H22N4O7/c1-5(2)10(17-11(21)6(14)3-9(19)20)12(22)16-7(13(23)24)4-8(15)18/h5-7,10H,3-4,14H2,1-2H3,(H2,15,18)(H,16,22)(H,17,21)(H,19,20)(H,23,24)/p-1/t6-,7-,10+/m0/s1	[H]OC(=O)[C@]([H])(N([H])C(=O)[C@@]([H])(N([H])C(=O)[C@]([H])(N([H])[H])C([H])([H])C([O-])=O)C([H])(C([H])([H])[H])C([H])([H])[H])C([H])([H])C(=O)N([H])[H]
aspvne	Aspulvinone E	C17H11O5	-1
aspvnh	Aspulvinone H	C27H27O5	-1
athis	Adenylyl-[ThiS protein]	C11H12N5O8PR	-1			C15813
athr_L	L-Allo-threonine	C4H9NO3	0
atnodp	All-trans-Nonaprenyl diphosphate; solanesyl diphosphate	C45H73O7P2	-3	0	0	C04145	6830	18144											cpd02172			3694				InChI=1S/C45H76O7P2/c1-37(2)19-11-20-38(3)21-12-22-39(4)23-13-24-40(5)25-14-26-41(6)27-15-28-42(7)29-16-30-43(8)31-17-32-44(9)33-18-34-45(10)35-36-51-54(49,50)52-53(46,47)48/h19,21,23,25,27,29,31,33,35H,11-18,20,22,24,26,28,30,32,34,36H2,1-10H3,(H,49,50)(H2,46,47,48)/b38-21+,39-23+,40-25+,41-27+,42-29+,43-31+,44-33+,45-35+
atp	Adenosine triphosphate	C10H12N5O13P3	-4	507.1809998	506.9957466	C00002	5957	15422	HMDB00538	ATP	atp	atp	FDB021813	5742	ATP	atp	Adenosine triphosphate	DB00171	cpd00002	MNXM3	C00001491	5523	56-65-5	DTXSID6022559	ZKHQWZAMYRWXGA-KQYNXXCUSA-J	InChI=1S/C10H16N5O13P3/c11-8-5-9(13-2-12-8)15(3-14-5)10-7(17)6(16)4(26-10)1-25-30(21,22)28-31(23,24)27-29(18,19)20/h2-4,6-7,10,16-17H,1H2,(H,21,22)(H,23,24)(H2,11,12,13)(H2,18,19,20)/p-4/t4-,6-,7-,10-/m1/s1	[H]O[C@@]1([H])[C@@]([H])(O[C@]([H])(C([H])([H])OP([O-])(=O)OP([O-])(=O)OP([O-])([O-])=O)[C@@]1([H])O[H])N1C([H])=NC2=C(N=C([H])N=C12)N([H])[H]
atrzn	Atrazine	C8H14N5Cl	0
atvacid	Atorvastatin (Acid Form)	C33H34FN2O5	-1	0	0
atvacylgluc	Atorvastatin-Acyl-Glucuronide / G2	C39H42FN2O11	-1	0	0
atvethgluc	Atorvastatin-Ether-Glucuronide / G1	C45H48FN2O17	-3	0	0
atvlac	Atorvastatin (Lactone Form)	C33H33FN2O4	0	0	0	D07474	60823	39548						54810			Atorvastatin	APRD00055					134523-00-5
atvlacgluc	Atorvastatin-Lactone-Ether-Glucuronide / G3	C39H40FN2O10	-1	0	0
au	Gold-Au	Au	0
avite1	Alpha-Tocopherol	C29H50O2	0	430.7061	430.3810808	C02477	14985	18145	HMDB01893		avite1		FDB000565	14265	CPD-1125	avite1	Vitamin E	DB00163		MNXM2741	C00007366	6376	59-02-9	DTXSID0026339	GVJHHUAWPYXKBD-IEOSBIPESA-N	InChI=1S/C29H50O2/c1-20(2)12-9-13-21(3)14-10-15-22(4)16-11-18-29(8)19-17-26-25(7)27(30)23(5)24(6)28(26)31-29/h20-22,30H,9-19H2,1-8H3/t21-,22-,29-/m1/s1	[H]OC1=C(C(=C2O[C@](C([H])([H])[H])(C([H])([H])C([H])([H])C([H])([H])[C@]([H])(C([H])([H])[H])C([H])([H])C([H])([H])C([H])([H])[C@]([H])(C([H])([H])[H])C([H])([H])C([H])([H])C([H])([H])C([H])(C([H])([H])[H])C([H])([H])[H])C([H])([H])C([H])([H])C2=C1C([H])([H])[H])C([H])([H])[H])C([H])([H])[H]
avite2	Alpha-Tocotrienol	C29H44O2	0	424.6585	424.3341307	C14153	5282347	33270	HMDB06327		avite2	avite2	FDB002434	4445512		avite2	Alpha-Tocotrienol			MNXM162932	C00035044		1721-51-3	DTXSID30862739	RZFHLOLGZPDCHJ-XZXLULOTSA-N	InChI=1S/C29H44O2/c1-20(2)12-9-13-21(3)14-10-15-22(4)16-11-18-29(8)19-17-26-25(7)27(30)23(5)24(6)28(26)31-29/h12,14,16,30H,9-11,13,15,17-19H2,1-8H3/b21-14+,22-16+/t29-/m1/s1	[H]OC1=C(C(=C2O[C@](C([H])([H])[H])(C([H])([H])C([H])([H])C(\[H])=C(/C([H])([H])[H])C([H])([H])C([H])([H])C(\[H])=C(/C([H])([H])[H])C([H])([H])C([H])([H])C([H])=C(C([H])([H])[H])C([H])([H])[H])C([H])([H])C([H])([H])C2=C1C([H])([H])[H])C([H])([H])[H])C([H])([H])[H]
avktn	Auraviketone	C21H16O8	0
axyl1p	alpha-D-Xylose 1-phosphate	C5H10O8P	-1
b2coa	Crotonoyl-CoA	C25H36N7O17P3S	-4	835.608	835.1414231	C00877	5280381	15473	HMDB02009	crotonoyl-CoA	b2coa	b2coa	FDB022792	4444072	CPD-1083	b2coa	Crotonyl-coenzyme A		cpd00650	MNXM214		440	102680-35-3		KFWWCMJSYSSPSK-MIZOYAPFSA-J	InChI=1S/C25H40N7O17P3S/c1-4-5-16(34)53-9-8-27-15(33)6-7-28-23(37)20(36)25(2,3)11-46-52(43,44)49-51(41,42)45-10-14-19(48-50(38,39)40)18(35)24(47-14)32-13-31-17-21(26)29-12-30-22(17)32/h4-5,12-14,18-20,24,35-36H,6-11H2,1-3H3,(H,27,33)(H,28,37)(H,41,42)(H,43,44)(H2,26,29,30)(H2,38,39,40)/p-4/b5-4+/t14-,18-,19-,20+,24-/m0/s1	[H]O[C@@]([H])(C(=O)N([H])C([H])([H])C([H])([H])C(=O)N([H])C([H])([H])C([H])([H])SC(=O)C(\[H])=C(/[H])C([H])([H])[H])C(C([H])([H])[H])(C([H])([H])[H])C([H])([H])OP([O-])(=O)OP([O-])(=O)OC([H])([H])[C@@]1([H])O[C@@]([H])(N2C([H])=NC3=C(N=C([H])N=C23)N([H])[H])[C@]([H])(O[H])[C@]1([H])OP([O-])([O-])=O
balnlcoa	beta-Alanyl-CoA	C24H39N8O17P3S	-2
balnpn	beta-Alanopine	C6H10NO4	-1
bamppald	3-Aminopropionaldehyde	C3H8NO	1	73.0938	73.05276385	C05665	75	18090	HMDB01106		bamppald	bamppald	FDB022427	74	3-AMINO-PROPANAL	bamppald			cpd01504	MNXM43758		6007	352-92-1	DTXSID10188702	PCXDJQZLDDHMGX-UHFFFAOYSA-O	InChI=1S/C3H7NO/c4-2-1-3-5/h3H,1-2,4H2/p+1	[H]C(=O)C([H])([H])C([H])([H])[N+]([H])([H])[H]
band	Band Membrane Protein (Universal, Erythrocyte --> 2.1,3,4.1)	BaH	0	0	0							band				band				MNXM148099
bandmt	Band Membrane Protein (Methylated, Universal, Erythrocyte -> 2.1,3,4.1)	BaCH3	0	0	0							bandmt				bandmt				MNXM148098
bbtcoa	Gamma-butyrobetainyl-CoA	C28H46N8O17P3S	-3	0	0											bbtcoa				MNXM5762						InChI=1S/C15H18O8/c16-7-10-12(19)13(20)14(21)15(23-10)22-9-4-2-1-3-8(9)5-6-11(17)18/h1-6,10,12-16,19-21H,7H2,(H,17,18)/b6-5-/t10-,12-,13+,14-,15-/m1/s1
bchlmthn	Bromochloromethane	CH2ClBr	0
bdf2ph	beta-D-Fructose 2-phosphate	C6H12O9P	-1
bdg2hc	cis-beta-D-Glucosyl-2-hydroxycinnamate	C15H18O8	0	326.2986	326.1001676	C05839	5316113	62251	HMDB0060077					22912899	CPD-7417	bdg2hc			cpd03469	MNXM3238					GVRIYIMNJGULCZ-QLFWQTQQSA-N	InChI=1S/C15H18O8/c16-7-10-12(19)13(20)14(21)15(23-10)22-9-4-2-1-3-8(9)5-6-11(17)18/h1-6,10,12-16,19-21H,7H2,(H,17,18)/b6-5-/t10-,12-,13+,14-,15-/m1/s1	[H]OC(=O)C(\[H])=C(\[H])C1=C(O[C@]2([H])O[C@]([H])(C([H])([H])O[H])[C@@]([H])(O[H])[C@]([H])(O[H])[C@@]2([H])O[H])C([H])=C([H])C([H])=C1[H]
bdgalsd	beta-D-Galactoside	C6H11O6R	0
bdggpglcn	beta-D-Glucuronyl-1,3-D-galactosylproteoglycan	C27H41N2O23R2	-1
bdglurd	beta-D-Glucuronide	C6H8O7R	-1
bdmnsd	beta-D-Mannoside	C6H11O6R	0
berbn	Berberine	C20H18NO4	1
bergptl	Bergaptol	C11H6O4	0
bergptn	Bergapten	C12H8O4	0
betald	Betaine aldehyde	C5H12NO	1	102.1549	102.091889	C00576	249	15710	HMDB01252		betald	betald	FDB022513	244	BETAINE_ALDEHYDE	betald	BTL		cpd00447	MNXM457		278	7418-61-3	DTXSID20225152	SXKNCCSPZDCRFD-UHFFFAOYSA-N	InChI=1S/C5H12NO/c1-6(2,3)4-5-7/h5H,4H2,1-3H3/q+1	[H]C(=O)C([H])([H])[N+](C([H])([H])[H])(C([H])([H])[H])C([H])([H])[H]
bglc	Beta-Glucans	C1200000H2200000O1100000	0	0	0						bglc	bglc				bglc	Beta-glucan			MNXM163321						InChI=1S/C39H44N4O12/c1-7-20-19(6)36(50)43-27(20)14-25-18(5)23(10-12-31(46)54-39-34(49)32(47)33(48)35(55-39)38(52)53)29(41-25)15-28-22(9-11-30(44)45)17(4)24(40-28)13-26-16(3)21(8-2)37(51)42-26/h7-8,13-14,32-35,39-41,47-49H,1-2,9-12,15H2,3-6H3,(H,42,51)(H,43,50)(H,44,45)(H,52,53)/b26-13+,27-14-/t32-,33-,34+,35-,39+/m0/s1
bgly	Hippuric acid	C9H8NO3	-1	179.1727	179.0582432	C01586	464	18089	HMDB00714			bgly	FDB001819	451		bgly	Hippuric acid	DBMET00507		MNXM1577	C00030483	1301	495-69-2	DTXSID9046073	QIAFMBKCNZACKA-UHFFFAOYSA-M	InChI=1S/C9H9NO3/c11-8(12)6-10-9(13)7-4-2-1-3-5-7/h1-5H,6H2,(H,10,13)(H,11,12)/p-1	[H]N(C(=O)C1=C([H])C([H])=C([H])C([H])=C1[H])C([H])([H])C([O-])=O
bglycogen	branching glycogen	C6H10O5	0
bhb	(R)-3-Hydroxybutyric acid	C4H7O3	-1	104.1045	104.0473441	C01089	92135	17066	HMDB00011	(R)-3-hydroxybutyrate	bhb	bhb	FDB021869	83181	CPD-335	bhb			cpd00797	MNXM663			625-72-9	DTXSID3041829	WHBMMWSBFZVSSR-GSVOUGTGSA-M	InChI=1S/C4H8O3/c1-3(5)2-4(6)7/h3,5H,2H2,1H3,(H,6,7)/p-1/t3-/m1/s1	[H]O[C@]([H])(C([H])([H])[H])C([H])([H])C([O-])=O
bhpm	(Bis-(P-Hydroxyphenyl)-Pyridyl-2-Methane	C18H15NO2	0
bhpm_glc	Bis-(P-Hydroxy-Phenyl)-Pyridyl-2-Methane Glucuronide	C24H23NO8	0
bildglcur	Bilirubin diglucuronide	C45H50N4O18	-2	936.921	936.3276609	C05787	5459911	18392	HMDB03325		bildglcur	bildglcur	FDB023140	4573640	BILIRUBIN-BISGLUCURONOSIDE	bildglcur	Bilirubin diglucuronide			MNXM162497		6883	17459-92-6		SCJLWMXOOYZBTH-GIDSPALLSA-L	InChI=1S/C45H52N4O18/c1-7-20-19(6)40(58)49-27(20)14-25-18(5)23(10-12-31(51)65-45-37(57)33(53)35(55)39(67-45)43(62)63)29(47-25)15-28-22(17(4)24(46-28)13-26-16(3)21(8-2)41(59)48-26)9-11-30(50)64-44-36(56)32(52)34(54)38(66-44)42(60)61/h7-8,13-14,32-39,44-47,52-57H,1-2,9-12,15H2,3-6H3,(H,48,59)(H,49,58)(H,60,61)(H,62,63)/p-2/b26-13+,27-14-/t32-,33-,34-,35-,36+,37+,38-,39-,44+,45+/m0/s1	[H]O[C@@]1([H])[C@]([H])(OC(=O)C([H])([H])C([H])([H])C2=C(N([H])C(\C([H])=C3\N([H])C(=O)C(=C3C([H])=C([H])[H])C([H])([H])[H])=C2C([H])([H])[H])C([H])([H])C2=C(C(=C(N2[H])C(\[H])=C2\N([H])C(=O)C(C([H])=C([H])[H])=C2C([H])([H])[H])C([H])([H])[H])C([H])([H])C([H])([H])C(=O)O[C@]2([H])O[C@]([H])(C([O-])=O)[C@@]([H])(O[H])[C@]([H])(O[H])[C@@]2([H])O[H])O[C@]([H])(C([O-])=O)[C@@]([H])(O[H])[C@]1([H])O[…
bilea	Bile_acid	C24H39O5	0
bilglcur	Mono(Glucosyluronic Acid)Bilirubin	C39H42N4O12	-2	0	0	C03374		16427			bilglcur	bilglcur				bilglcur				MNXM162498		65968			ARBDURHEPGRPSR-JTCNQIQHSA-N	InChI=1S/C39H44N4O12/c1-7-20-19(6)36(50)43-27(20)14-25-18(5)23(10-12-31(46)54-39-34(49)32(47)33(48)35(55-39)38(52)53)29(41-25)15-28-22(9-11-30(44)45)17(4)24(40-28)13-26-16(3)21(8-2)37(51)42-26/h7-8,13-14,32-35,39-41,47-49H,1-2,9-12,15H2,3-6H3,(H,42,51)(H,43,50)(H,44,45)(H,52,53)/b26-13+,27-14-/t32-,33-,34+,35-,39+/m0/s1	[H]OC(=O)C([H])([H])C([H])([H])C1=C(N([H])C(\C([H])=C2\N([H])C(=O)C(C([H])=C([H])[H])=C2C([H])([H])[H])=C1C([H])([H])[H])C([H])([H])C1=C(C(=C(N1[H])C(\[H])=C1\N([H])C(=O)C(=C1C([H])=C([H])[H])C([H])([H])[H])C([H])([H])[H])C([H])([H])C([H])([H])C(=O)O[C@]1([H])O[C@]([H])(C(=O)O[H])[C@@]([H])(O[H])[C@]([H])(O[H])[C@@]1([H])O[H]
bilirub	Bilirubin	C33H34N4O6	-2	584.6621	584.2634849	C00486	5280352	16990	HMDB00054		bilirub	bilirub	FDB021886	4444055	BILIRUBIN	bilirub	Bilirubin			MNXM534	C00029828	81	635-65-4	DTXSID8060905	BPYKTIZUTYGOLE-IFADSCNNSA-L	InChI=1S/C33H36N4O6/c1-7-20-19(6)32(42)37-27(20)14-25-18(5)23(10-12-31(40)41)29(35-25)15-28-22(9-11-30(38)39)17(4)24(34-28)13-26-16(3)21(8-2)33(43)36-26/h7-8,13-14,34-35H,1-2,9-12,15H2,3-6H3,(H,36,43)(H,37,42)(H,38,39)(H,40,41)/p-2/b26-13-,27-14-	[H]C([H])=C([H])C1=C(\C(N([H])C1=O)=C(/[H])C1=C(C(=C(N1[H])C([H])([H])C1=C(C(=C(N1[H])C(\[H])=C1/N([H])C(=O)C(=C1C([H])=C([H])[H])C([H])([H])[H])C([H])([H])[H])C([H])([H])C([H])([H])C([O-])=O)C([H])([H])C([H])([H])C([O-])=O)C([H])([H])[H])C([H])([H])[H]
biliverd	Biliverdin	C33H32N4O6	-2	582.6463	582.2478348	C00500	5353439	17033	HMDB01008		biliverd	biliverd	FDB022366	4510089	BILIVERDINE	biliverd	Biliverdin			MNXM416		5938	114-25-0	DTXSID70883307	QBUVFDKTZJNUPP-BBROENKCSA-L	InChI=1S/C33H34N4O6/c1-7-20-19(6)32(42)37-27(20)14-25-18(5)23(10-12-31(40)41)29(35-25)15-28-22(9-11-30(38)39)17(4)24(34-28)13-26-16(3)21(8-2)33(43)36-26/h7-8,13-15,35H,1-2,9-12H2,3-6H3,(H,36,43)(H,37,42)(H,38,39)(H,40,41)/p-2/b26-13-,27-14-,28-15-	[H]OC1=N\C(=C(\[H])C2=N\C(=C(\[H])C3=C(C(=C(N3[H])C(\[H])=C3/N=C(O[H])C(=C3C([H])=C([H])[H])C([H])([H])[H])C([H])([H])[H])C([H])([H])C([H])([H])C([O-])=O)\C(=C2C([H])([H])[H])C([H])([H])C([H])([H])C([O-])=O)C(=C1C([H])=C([H])[H])C([H])([H])[H]
bilr_355	BILR 355	C25H23N5O3	0				3010663
bilr_M10	BILR M10	C31H31N5O9	0
bilr_M12	BILR M12	C31H31N5O10	0
bilr_M14	BILR M14	C25H23N5O4	0
bilr_M15	BILR M15	C31H31N5O10	0
bilr_M16	BILR M16	C31H31N5O9	0
bilr_M7	BILR M7	C25H23N5O4	0
biocyt	Biocytin	C16H28N4O4S	0	372.483	372.1831261	C05552	83814	27870	HMDB03134		biocyt	biocyt	FDB023111	75634		biocyt	Biocytin		cpd03293	MNXM2981			576-19-2		BAQMYDQNMFBZNA-MNXVOIDGSA-N	InChI=1S/C16H28N4O4S/c17-10(15(22)23)5-3-4-8-18-13(21)7-2-1-6-12-14-11(9-25-12)19-16(24)20-14/h10-12,14H,1-9,17H2,(H,18,21)(H,22,23)(H2,19,20,24)/t10-,11-,12-,14-/m0/s1	[H]N(C(=O)C([H])([H])C([H])([H])C([H])([H])C([H])([H])[C@]1([H])SC([H])([H])[C@]2([H])N([H])C(=O)N([H])[C@]12[H])C([H])([H])C([H])([H])C([H])([H])C([H])([H])[C@@]([H])(C([O-])=O)[N+]([H])([H])[H]
biomass	Biomass	X	0	0	0											biomass			cpd11416
biomass_total_bt_fp	Total biomass B. theta/ F. prausnitzii joint model	X2	0
bis4cpac	Bis(4-chlorophenyl)acetate	C14H9O2Cl2	-1
bis4cpch4	Bis(4-chlorophenyl)methane	C13H10Cl2	0
bisgsprmdn	N1,N8-Bis(glutathionyl)spermidine	C27H50N9O10S2	1
bla1p	beta-L-Aldose 1-phosphate	C6H12O9P	-1
blarab1p	beta-L-Arabinose 1-phosphate	C5H10O8P	-1
blarabsd	beta-L-Arabinoside	C5H9O5R	0
blstcdns	Blasticidin S	C17H27N8O5	1
bnpt	beta-Naphthoic acid	C11H7O2	-1
bnzac	Benzoyl acetate	C9H7O3	-1
bnzla	Hydroxymethylbenzene|Phenylcarbinol|Phenylmethanol|Benzenemethanol|alpha-Hydroxytoluene|Benzyl alcohol	C7H8O	0
bnzlcnd	Benzyl cyanide	C8H7N	0
bnzlpclt	Benzylpenicilloic acid	C16H18N2O5S	-2
bnzlsucc	Benzylsuccinate	C11H10O4	-2
bnzlsuccoa	Benzoylsuccinyl-CoA	C32H40N7O20P3S	-4
bnzotlfmt	Benzoylformate	C8H5O3	-1
bocbnleu	N(alpha)-Benzyloxycarbonyl-L-leucine	C14H18NO4	-1
bpcoac	Biotin-[propionyl-CoA-carboxylase (ATP-hydrolysing)]	C17H27N5O4R2S	0
bphe23diol	Biphenyl-2,3-diol	C12H10O2	0
bpyrzl1ylala	beta-Pyrazol-1-ylalanine	C6H9N3O2	0
Brfap	4-(B-D-ribofuranosyl)aminobenzene 5-phosphate	C11H14NO7P	-2
brt	Biuret	C2H5N3O2	0
brv	Brivudine	C11H13BrN2O5	0			D07249
bsn	Bosentan	C27H28N5O6S	-1				104865
bsn_glc	Bosentan Glucuronide	C33H36N5O12S	-1
btal	Butanal	C4H8O	0	0	0				HMDB03543							btal			cpd01011	MNXM1017						InChI=1S/C20H28N7O9PS/c21-17-14-18(23-7-22-17)27(8-24-14)19-16(30)15(29)10(35-19)5-34-37(32,33)36-12(28)4-2-1-3-11-13-9(6-38-11)25-20(31)26-13/h7-11,13,15-16,19,29-30H,1-6H2,(H,32,33)(H2,21,22,23)(H2,25,26,31)/p-1/t9-,10+,11-,13-,15+,16+,19+/m0/s1
btamp	Biotinyl-5'-AMP	C20H27N7O9PS	-1	573.517	573.1406827	C05921	440839	3110	HMDB04220		btamp	btamp	FDB023336	389681		btamp			cpd03517	MNXM2351			4130-20-5		UTQCSTJVMLODHM-RHCAYAJFSA-M	InChI=1S/C20H28N7O9PS/c21-17-14-18(23-7-22-17)27(8-24-14)19-16(30)15(29)10(35-19)5-34-37(32,33)36-12(28)4-2-1-3-11-13-9(6-38-11)25-20(31)26-13/h7-11,13,15-16,19,29-30H,1-6H2,(H,32,33)(H2,21,22,23)(H2,25,26,31)/p-1/t9-,10+,11-,13-,15+,16+,19+/m0/s1	[H]O[C@@]1([H])[C@@]([H])(O[C@]([H])(C([H])([H])OP([O-])(=O)OC(=O)C([H])([H])C([H])([H])C([H])([H])C([H])([H])[C@]2([H])SC([H])([H])[C@]3([H])N([H])C(=O)N([H])[C@]23[H])[C@@]1([H])O[H])N1C([H])=NC2=C(N=C([H])N=C12)N([H])[H]
btcoa	Butyryl-CoA	C25H38N7O17P3S	-4	837.624	837.1570732	C00136	265	57371	HMDB01088	butyryl-CoA	btcoa	btcoa	FDB022419	260	CPD-12174	btcoa	Butyryl-CoA		cpd00120	MNXM233		5996	2140-48-9		CRFNGMNYKDXRTN-BTRAQTFYSA-J	InChI=1S/C25H42N7O17P3S/c1-4-5-16(34)53-9-8-27-15(33)6-7-28-23(37)20(36)25(2,3)11-46-52(43,44)49-51(41,42)45-10-14-19(48-50(38,39)40)18(35)24(47-14)32-13-31-17-21(26)29-12-30-22(17)32/h12-14,18-20,24,35-36H,4-11H2,1-3H3,(H,27,33)(H,28,37)(H,41,42)(H,43,44)(H2,26,29,30)(H2,38,39,40)/p-4/t14-,18-,19-,20+,24-/m0/s1	[H]O[C@@]([H])(C(=O)N([H])C([H])([H])C([H])([H])C(=O)N([H])C([H])([H])C([H])([H])SC(=O)C([H])([H])C([H])([H])C([H])([H])[H])C(C([H])([H])[H])(C([H])([H])[H])C([H])([H])OP([O-])(=O)OP([O-])(=O)OC([H])([H])[C@@]1([H])O[C@@]([H])(N2C([H])=NC3=C(N=C([H])N=C23)N([H])[H])[C@]([H])(O[H])[C@]1([H])OP([O-])([O-])=O
btd_RR	(2R,3R)-2,3-Butanediol	C4H10O2	0	90.121	90.06807956	C03044	225936	16982	HMDB0033007				FDB010997	196452		btd_RR	2,3-Butanediol		cpd01947	MNXM163570			24347-58-8		OWBTYPJTUOEWEK-QWWZWVQMSA-N
btd_SS	(S,S)-2,3-Butanediol	C4H10O2	0	0	0				HMDB0003156										cpd01949							InChI=1S/C10H16N2O3S/c13-8(14)4-2-1-3-7-9-6(5-16-7)11-10(15)12-9/h6-7,9H,1-5H2,(H,13,14)(H2,11,12,15)/p-1/t6-,7-,9-/m0/s1
btn	Biotin	C10H15N2O3S	-1	244.311	244.0881631	C00120	171548	15956	HMDB00030	biotin	btn	btn	FDB014510	149962	BIOTIN	btn	Biotin	DB00121	cpd00104	MNXM304	C00000756	243	58-85-5	DTXSID7022679	YBJHBAHKTGYVGT-ZKWXMUAHSA-M	InChI=1S/C10H16N2O3S/c13-8(14)4-2-1-3-7-9-6(5-16-7)11-10(15)12-9/h6-7,9H,1-5H2,(H,13,14)(H2,11,12,15)/p-1/t6-,7-,9-/m0/s1	[H]N1C(=O)N([H])[C@]2([H])[C@@]([H])(SC([H])([H])[C@]12[H])C([H])([H])C([H])([H])C([H])([H])C([H])([H])C([O-])=O
btn_co2	Carboxybiotin-carboxyl-carrier protein	C17H26N4O5SX	-1	0	0
btnam	Biotin amide	C10H17N3O2S	0
btnso	D-biotin d-sulfoxide	C10H15N2O4S	-1	0	0											btnso			cpd15414	MNXM3932
btoh	1-Butanol	C4H10O	0	74.1216	74.07316494	C06142	263	28885	HMDB04327				FDB012614	258	BUTANOL	btoh	1-Butanol	DB02145	cpd03662	MNXM3230	C00035814	7052	71-36-3	DTXSID1021740	LRHPLDYGYMQRHN-UHFFFAOYSA-N	InChI=1S/C4H8O2/c1-2-3-4(5)6/h2-3H2,1H3,(H,5,6)/p-1
bttn	Bracteatin	C15H10O7	0
bttn6og	Bracteatin 6-O-glucoside	C21H20O12	0
but	Butyric acid	C4H7O2	-1	88.1051	88.0524295	C00246	264	30772	HMDB00039		but	but	FDB012062	259		but	Butyric acid	DB03568	cpd00211	MNXM162281	C00001180	107	107-92-6	DTXSID8040432	FERIUCNNQQJTOY-UHFFFAOYSA-M	InChI=1S/C4H8O2/c1-2-3-4(5)6/h2-3H2,1H3,(H,5,6)/p-1	[H]C([H])([H])C([H])([H])C([H])([H])C([O-])=O
but2eACP	But-2-enoyl-[acyl-carrier protein]	C15H25N2O8PRS	-1	0	0											but2eACP				MNXM3229
butACP	Butyryl-ACP (n-C4:0ACP)	C15H27N2O8PRS	-1	0	0											butACP			cpd11464	MNXM90458
butam	n-butylamine	C4H11N	0			C18706
butb	Butyro-betaine	C8H19NO	1
butpi	Butanoyl phosphate	C4H7O5P	-2	0	0	C02527										butpi			cpd01662	MNXM2105		65782
butso3	Butanesulfonate	C4H9O3S	-1	0	0											butso3			cpd11596	MNXM7138						InChI=1S/C7H8O4/c8-5-3-1-2-4-7(5,11)6(9)10/h1-5,8,11H,(H,9,10)/t5-,7+/m0/s1
bvite	Beta-tocopherol	C28H48O2	0	416.6795	416.3654308	C14152	6857447	47771	HMDB06335		bvite	bvite	FDB012381	5256784	BETA-TOCOPHEROL	bvite	beta-tocopherol			MNXM4488	C00007364		148-03-8	DTXSID10873424	WGVKWNUPNGFDFJ-DQCZWYHMSA-N	InChI=1S/C28H48O2/c1-20(2)11-8-12-21(3)13-9-14-22(4)15-10-17-28(7)18-16-25-24(6)26(29)19-23(5)27(25)30-28/h19-22,29H,8-18H2,1-7H3/t21-,22-,28-/m1/s1	[H]OC1=C([H])C(=C2O[C@](C([H])([H])[H])(C([H])([H])C([H])([H])C([H])([H])[C@]([H])(C([H])([H])[H])C([H])([H])C([H])([H])C([H])([H])[C@]([H])(C([H])([H])[H])C([H])([H])C([H])([H])C([H])([H])C([H])(C([H])([H])[H])C([H])([H])[H])C([H])([H])C([H])([H])C2=C1C([H])([H])[H])C([H])([H])[H]
bvu	(E)-5-(2-Bromovinyl)Uracil	C6H5BrN2O2	0				688297
bz	Benzoic acid	C7H5O2	-1	122.123	122.0367794	C00180	243	30746	HMDB01870		bz	bz	FDB008739	238	BENZOATE	bz	Benzoic acid	DB03793	cpd00153	MNXM217	C00000207	1297	65-85-0	DTXSID6020143	WPYMKLBDIGXBTP-UHFFFAOYSA-M	InChI=1S/C7H6O2/c8-7(9)6-4-2-1-3-5-6/h1-5H,(H,8,9)/p-1	[H]C1=C([H])C([H])=C(C([H])=C1[H])C([O-])=O
bz_glc	Benzoic Acid Glucuronide	C13H13O8	-1
bz12diol	Cis-1,2-dihydroxycyclohexa-3,5-diene-1-carboxylate	C7H7O4	-1	0	0	C06321	8557	18340								bz12diol			cpd03762	MNXM1508						InChI=1S/C7H8O4/c8-5-3-1-2-4-7(5,11)6(9)10/h1-5,8,11H,(H,9,10)/t5-,7+/m0/s1
bzal	Benzaldehyde	C7H6O	0
bzalcnhydn	Benzaldehyde cyanohydrin	C8H7NO	0
bzam	Benzamide	C7H7NO	0	0	0				HMDB04461										cpd06707
bzcoa	Benzoyl Coenzyme A	C28H36N7O17P3S	-4	0	0	C00512		15515	HMDB02252			bzcoa							cpd00401						VEVJTUNLALKRNO-VBDPZXIHSA-J	InChI=1S/C28H40N7O17P3S/c1-28(2,22(38)25(39)31-9-8-18(36)30-10-11-56-27(40)16-6-4-3-5-7-16)13-49-55(46,47)52-54(44,45)48-12-17-21(51-53(41,42)43)20(37)26(50-17)35-15-34-19-23(29)32-14-33-24(19)35/h3-7,14-15,17,20-22,26,37-38H,8-13H2,1-2H3,(H,30,36)(H,31,39)(H,44,45)(H,46,47)(H2,29,32,33)(H2,41,42,43)/p-4/t17-,20-,21-,22?,26-/m1/s1	[H]OC([H])(C(=O)N([H])C([H])([H])C([H])([H])C(=O)N([H])C([H])([H])C([H])([H])SC(=O)C1=C([H])C([H])=C([H])C([H])=C1[H])C(C([H])([H])[H])(C([H])([H])[H])C([H])([H])OP([O-])(=O)OP([O-])(=O)OC([H])([H])[C@@]1([H])O[C@@]([H])(N2C([H])=NC3=C(N=C([H])N=C23)N([H])[H])[C@]([H])(O[H])[C@]1([H])OP([O-])([O-])=O
bzd	Balsalazide	C17H13N3O6	-2				6335412
C01041	Monodehydroascorbate	C6H6O6	-1	0	0	C01041	439374	16504			C01041	C01041										63191			LHFJOBMTAJJOTB-JLAZNSOCSA-M	InChI=1S/C6H7O6/c7-1-2(8)5-3(9)4(10)6(11)12-5/h2,5,7-8,10H,1H2/p-1/t2-,5+/m0/s1	[H]OC([H])([H])[C@]([H])(O[H])[C@@]1([H])OC(=O)C([O-])=C1[O]
C01241	Phosphatidyl-N-Methylethanolamine	C8H14NO8PR2	0	0	0	C01241		15958			C01241					C01241				MNXM91270							[H]OP(=O)(OC([H])([H])C([H])([H])N([H])C([H])([H])[H])OC([H])([H])C([H])(OC([*])=O)C([H])([H])OC([*])=O
C01264	1-Alkyl-2-Acetyl-Sn-Glycerol 3-Phosphate	C5H8O7PR	-2	0	0			58191			C01264															InChI=1S/C78H121N21O20/c1-7-43(6)63(73(115)96-57(76(118)119)37-42(4)5)97-70(112)55(39-45-21-25-47(101)26-22-45)95-72(114)59-18-13-35-99(59)75(117)52(16-11-33-86-78(83)84)90-64(106)48(15-10-32-85-77(81)82)89-71(113)58-17-12-34-98(58)74(116)51(14-8-9-31-79)91-69(111)56(40-60(80)102)94-66(108)50(28-30-62(104)105)88-68(110)54(38-44-19-23-46(100)24-20-44)93-67(109)53(36-41(2)3)92-65(107)49-27-29-61(10…	[H]C([H])([H])C(=O)O[C@]([H])(C([H])([H])O[*])C([H])([H])OP([O-])([O-])=O
C01290	Lactosylceramide (d18:1/12:0)	C31H56NO13R	0	806.0756	805.5551416	C01290	20057304	17950	HMDB04866		C01290		FDB023465	16744880	CYTOLIPIN_H							7123	4682-48-8		KNWHKVBHCLQVFX-QXWNENIHSA-N	InChI=1S/C6H14O6/c7-1-3(9)5(11)6(12)4(10)2-8/h3-12H,1-2H2/t3-,4-,5+,6+/m0/s1	[H]OC([H])([H])[C@@]1([H])O[C@@]([H])(O[C@@]2([H])[C@]([H])(O[H])[C@@]([H])(O[H])[C@]([H])(OC([H])([H])[C@]([H])(N([H])C([*])=O)[C@]([H])(O[H])C(\[H])=C(/[H])C([H])([H])C([H])([H])C([H])([H])C([H])([H])C([H])([H])C([H])([H])C([H])([H])C([H])([H])C([H])([H])C([H])([H])C([H])([H])C([H])([H])C([H])([H])[H])O[C@]2([H])C([H])([H])O[H])[C@]([H])(O[H])[C@@]([H])(O[H])[C@@]1([H])O[H]
C01507	Mannitol	C6H14O6	0	182.1718	182.0790382	C00392	6251	16899	HMDB00765				FDB001982	6015		C01507	Mannitol	DB00742		MNXM168132	C00001165	142	69-65-8	DTXSID1023235	FBPFZTCFMRRESA-UNTFVMJOSA-N	InChI=1S/C6H14O6/c7-1-3(9)5(11)6(12)4(10)2-8/h3-12H,1-2H2/t3-,4-,5+,6+/m0/s1	[H]OC([H])([H])[C@]([H])(O[H])[C@@]([H])(O[H])[C@]([H])(O[H])[C@@]([H])(O[H])C([H])([H])O[H]
C01601	Pelargonic acid	C9H17O2	-1	158.238	158.1306798	C01601	8158	29019	HMDB00847			C01601	FDB003306	7866		C01601	Pelargonic acid			MNXM12480	C00030829	5810	112-05-0	DTXSID3021641	FBUKVWPVBMHYJY-UHFFFAOYSA-M	InChI=1S/C9H18O2/c1-2-3-4-5-6-7-8-9(10)11/h2-8H2,1H3,(H,10,11)/p-1	[H]C([H])([H])C([H])([H])C([H])([H])C([H])([H])C([H])([H])C([H])([H])C([H])([H])C([H])([H])C([O-])=O
C01747	Galactosylsphingosine	C24H48NO7	1	461.6325	461.3352529	C01747	22833541	16874	HMDB00648		C01747	C01747	FDB022161	17215986		C01747				MNXM163889		5620	2238-90-6		HHJTWTPUPVQKNA-PIIMIWFASA-O	InChI=1S/C24H47NO7/c1-2-3-4-5-6-7-8-9-10-11-12-13-14-15-19(27)18(25)17-31-24-23(30)22(29)21(28)20(16-26)32-24/h14-15,18-24,26-30H,2-13,16-17,25H2,1H3/p+1/b15-14+/t18-,19+,20+,21-,22-,23+,24+/m0/s1	[H]OC([H])([H])[C@@]1([H])O[C@@]([H])(OC([H])([H])[C@]([H])([N+]([H])([H])[H])[C@]([H])(O[H])C(\[H])=C(/[H])C([H])([H])C([H])([H])C([H])([H])C([H])([H])C([H])([H])C([H])([H])C([H])([H])C([H])([H])C([H])([H])C([H])([H])C([H])([H])C([H])([H])C([H])([H])[H])[C@]([H])(O[H])[C@@]([H])(O[H])[C@@]1([H])O[H]
C01836	Neurotensin	C78H122N21O20	1	0	0	C01836	25078013	7542								C01836				MNXM64520			39379-15-2	DTXSID4041076	PCJGZPGTCUMMOT-UHFFFAOYSA-O	InChI=1S/C78H121N21O20/c1-7-43(6)63(73(115)96-57(76(118)119)37-42(4)5)97-70(112)55(39-45-21-25-47(101)26-22-45)95-72(114)59-18-13-35-99(59)75(117)52(16-11-33-86-78(83)84)90-64(106)48(15-10-32-85-77(81)82)89-71(113)58-17-12-34-98(58)74(116)51(14-8-9-31-79)91-69(111)56(40-60(80)102)94-66(108)50(28-30-62(104)105)88-68(110)54(38-44-19-23-46(100)24-20-44)93-67(109)53(36-41(2)3)92-65(107)49-27-29-61(10…	[H]OC1=C([H])C([H])=C(C([H])=C1[H])C([H])([H])C([H])(N([H])C(=O)C([H])(N([H])C(=O)C1([H])N([H])C(=O)C([H])([H])C1([H])[H])C([H])([H])C([H])(C([H])([H])[H])C([H])([H])[H])C(=O)N([H])C([H])(C(=O)N([H])C([H])(C(=O)N([H])C([H])(C(=O)N1C([H])([H])C([H])([H])C([H])([H])C1([H])C(=O)N([H])C([H])(C(=O)N([H])C([H])(C(=O)N1C([H])([H])C([H])([H])C([H])([H])C1([H])C(=O)N([H])C([H])(C(=O)N([H])C([H])(C(=O)N([H…
C02147	Dihydrolipoate	C8H15O2S2	-1	208.341	208.0591711	C02147	421	18047	HMDB0012210		C02147		FDB028855	408	6-S-ACETYL-DIHYDROLIPOATE	C02147			cpd01454	MNXM3585			462-20-4		IZFHEQBZOYJLPK-UHFFFAOYSA-M	InChI=1S/C8H16O2S2/c9-8(10)4-2-1-3-7(12)5-6-11/h7,11-12H,1-6H2,(H,9,10)/p-1	[H]SC([H])([H])C([H])([H])C([H])(S[H])C([H])([H])C([H])([H])C([H])([H])C([H])([H])C([O-])=O
C02356	L-Alpha-aminobutyric acid	C4H9NO2	0	103.1198	103.0633285	C02356	80283	35619	HMDB00452		C02356	C02356	FDB012537	72524	CPD0-1942	C02356	ABA			MNXM17054		12	1492-24-6	DTXSID10883684	QWCKQJZIFLGMSD-VKHMYHEASA-N	InChI=1S/C4H9NO2/c1-2-3(5)4(6)7/h3H,2,5H2,1H3,(H,6,7)/t3-/m0/s1	[H]C([H])([H])C([H])([H])[C@@]([H])(C([O-])=O)[N+]([H])([H])[H]
C02442	N-Methyltyramine	C9H14NO	1	151.2056	151.099714	C02442	9727	17458	HMDB03633		C02442		FDB000435	9345		C02442	N-methyltyramine		cpd01610	MNXM3670	C00027432		370-98-9	DTXSID60190496	AXVZFRBSCNEKPQ-UHFFFAOYSA-O	InChI=1S/C9H13NO/c1-10-7-6-8-2-4-9(11)5-3-8/h2-5,10-11H,6-7H2,1H3/p+1	[H]OC1=C([H])C([H])=C(C([H])=C1[H])C([H])([H])C([H])([H])[N+]([H])([H])C([H])([H])[H]
C02469	Uroporphyrin III	C40H30N4O16	-8	0	0	C02469		15436	HMDB00916		C02469		FDB005664	16736727	UROPORPHYRIN_III							5870			VZVFNUAIRVUCEW-UJJXFSCMSA-N	InChI=1S/C40H38N4O16/c45-33(46)5-1-17-21(9-37(53)54)29-14-27-19(3-7-35(49)50)22(10-38(55)56)30(43-27)15-28-20(4-8-36(51)52)24(12-40(59)60)32(44-28)16-31-23(11-39(57)58)18(2-6-34(47)48)26(42-31)13-25(17)41-29/h13-16,41,44H,1-12H2,(H,45,46)(H,47,48)(H,49,50)(H,51,52)(H,53,54)(H,55,56)(H,57,58)(H,59,60)/b25-13-,26-13-,27-14-,28-15-,29-14-,30-15-,31-16-,32-16-	[H]OC(=O)C([H])([H])C1=C(\C2=C([H])\C3=C(C(=C(N3[H])\C([H])=C3/N=C(/C(/[H])=C4\N([H])\C(=C([H])/C1=N2)C(=C4C([H])([H])C([H])([H])C(=O)O[H])C([H])([H])C(=O)O[H])C(=C3C([H])([H])C([H])([H])C(=O)O[H])C([H])([H])C(=O)O[H])C([H])([H])C(=O)O[H])C([H])([H])C([H])([H])C(=O)O[H])C([H])([H])C([H])([H])C(=O)O[H]
C02470	Xanthurenic acid	C10H6NO4	-1	205.1669	205.0375077	C02470	5699	217069	HMDB00881		C02470	C02470	FDB022297	5497	XANTHURENATE	C02470	Xanthurenic acid			MNXM5989		5841	59-00-7	DTXSID90207728	FBZONXHGGPHHIY-UHFFFAOYSA-M	InChI=1S/C10H7NO4/c12-7-3-1-2-5-8(13)4-6(10(14)15)11-9(5)7/h1-4,12H,(H,11,13)(H,14,15)/p-1	[H]OC1=C([H])C([H])=C([H])C2=C(O[H])C([H])=C(N=C12)C([O-])=O
C02528	Chenodeoxycholic acid	C24H39O4	-1	392.5799866	392.2926598	C02528	10133	16755	HMDB00518		C02528	C02528	FDB022087	9728		C02528	Chenodeoxycholic acid	DB06777	cpd01663	MNXM1183	C00050557	207	474-25-9	DTXSID2020260	RUDATBOHQWOJDD-BSWAIDMHSA-M	InChI=1S/C24H40O4/c1-14(4-7-21(27)28)17-5-6-18-22-19(9-11-24(17,18)3)23(2)10-8-16(25)12-15(23)13-20(22)26/h14-20,22,25-26H,4-13H2,1-3H3,(H,27,28)/p-1/t14-,15+,16-,17-,18+,19+,20-,22+,23+,24-/m1/s1	[H]O[C@]1([H])C([H])([H])C([H])([H])[C@@]2(C([H])([H])[H])[C@@]([H])(C1([H])[H])C([H])([H])[C@@]([H])(O[H])[C@@]1([H])[C@]3([H])C([H])([H])C([H])([H])[C@]([H])([C@]([H])(C([H])([H])[H])C([H])([H])C([H])([H])C([O-])=O)[C@@]3(C([H])([H])[H])C([H])([H])C([H])([H])[C@]21[H]
C02592	Taurolithocholate	C26H44NO5S	-1			C02592	439763	36259	HMDB00722																	InChI=1S/C26H45NO5S/c1-17(4-9-24(29)27-14-15-33(30,31)32)21-7-8-22-20-6-5-18-16-19(28)10-12-25(18,2)23(20)11-13-26(21,22)3/h17-2... <Preview truncated at 128 characters>
C02712	N-Acetyl-L-methionine	C7H12NO3S	-1	191.248	191.061614	C02712	6180	165927	HMDB0011745		C02712	C02712	FDB001089	5945		C02712				MNXM7576			65-82-7	DTXSID5037022	XUYPXLNMDZIRQH-LURJTMIESA-M	InChI=1S/C7H13NO3S/c1-5(9)8-6(7(10)11)3-4-12-2/h6H,3-4H2,1-2H3,(H,8,9)(H,10,11)/p-1/t6-/m0/s1	[H]N(C(=O)C([H])([H])[H])[C@]([H])(C([O-])=O)C([H])([H])C([H])([H])SC([H])([H])[H]
C02744	Psychosine sulfate	C24H47NO10S	0	541.696	541.2920674	C02744	53481594	17507	HMDB0013046				FDB029269		CPD-518	C02744				MNXM7718					UIEYIJKBVSNMMH-PIIMIWFASA-N	InChI=1S/C24H47NO10S/c1-2-3-4-5-6-7-8-9-10-11-12-13-14-15-19(26)18(25)16-33-24-23(29)22(28)21(27)20(35-24)17-34-36(30,31)32/h14-15,18-24,26-29H,2-13,16-17,25H2,1H3,(H,30,31,32)/b15-14+/t18-,19+,20+,21-,22-,23+,24+/m0/s1	[H]O[C@]([H])(C(\[H])=C(/[H])C([H])([H])C([H])([H])C([H])([H])C([H])([H])C([H])([H])C([H])([H])C([H])([H])C([H])([H])C([H])([H])C([H])([H])C([H])([H])C([H])([H])C([H])([H])[H])[C@@]([H])([N+]([H])([H])[H])C([H])([H])O[C@]1([H])O[C@]([H])(C([H])([H])OS([O-])(=O)=O)[C@]([H])(O[H])[C@]([H])(O[H])[C@@]1([H])O[H]
C03372	Dihydroxyacetone Phosphate Acyl Ester	C4H4O7PR	-2	198.0679	197.9929391	C03372	6857386	15835	HMDB0011750				FDB028422	5256726	1-ACYL-GLYCERONE-3-PHOSPHATE										IWFZHMQFZRLGDQ-UHFFFAOYSA-N	InChI=1S/C46H85NO13.H2O4S/c1-3-5-7-9-11-13-15-17-18-20-22-24-26-28-30-32-36(49)47-34(35(48)31-29-27-25-23-21-19-16-14-12-10-8-6-4-2)33-57-45-41(54)38(51)42(44(56)60-45)58-46-40(53)37(50)39(52)43(55)59-46;1-5(2,3)4/h17-18,29,31,34-35,37-46,48,50-56H,3-16,19-28,30,32-33H2,1-2H3,(H,47,49);(H2,1,2,3,4)/p-2/b18-17-,31-29+;/t34-,35+,37-,38+,39+,40+,41+,42-,43-,44-,45+,46+;/m0./s1	[H]OP(=O)(O[H])OC([H])([H])C(=O)C([H])([H])OC([*])=O
C03405	Lactosylceramide Sulfate	X	0	0	0	C03405					C03405					C03405				MNXM59674						InChI=1S/C46H85NO13.H2O4S/c1-3-5-7-9-11-13-15-17-18-20-22-24-26-28-30-32-36(49)47-34(35(48)31-29-27-25-23-21-19-16-14-12-10-8-6-4-2)33-57-45-41(54)38(51)42(44(56)60-45)58-46-40(53)37(50)39(52)43(55)59-46;1-5(2,3)4/h17-18,29,31,34-35,37-46,48,50-56H,3-16,19-28,30,32-33H2,1-2H3,(H,47,49);(H2,1,2,3,4)/p-2/b18-17-,31-29+;/t34-,35+,37-,38+,39+,40+,41+,42-,43-,44-,45+,46+;/m0./s1	[O-]S([O-])(=O)=O.[H]OC(=N[C@@]([H])(C([H])([H])O[C@]1([H])O[C@]([H])(O[H])[C@@]([H])(O[C@]2([H])O[C@]([H])(O[H])[C@]([H])(O[H])[C@]([H])(O[H])[C@@]2([H])O[H])[C@]([H])(O[H])[C@@]1([H])O[H])[C@]([H])(O[H])C(\[H])=C(/[H])C([H])([H])C([H])([H])C([H])([H])C([H])([H])C([H])([H])C([H])([H])C([H])([H])C([H])([H])C([H])([H])C([H])([H])C([H])([H])C([H])([H])C([H])([H])[H])C([H])([H])C([H])([H])C([H])([H]…
C03413	N1,N12-Diacetylspermine	C14H32N4O2	2	286.4136	286.2368762	C03413	132680	28101	HMDB02172		C03413		FDB022884	117134		C03413				MNXM4676		6525	61345-83-3	DTXSID10276330	NPDTUDWGJMBVEP-UHFFFAOYSA-P	InChI=1S/C14H30N4O2/c1-13(19)17-11-5-9-15-7-3-4-8-16-10-6-12-18-14(2)20/h15-16H,3-12H2,1-2H3,(H,17,19)(H,18,20)/p+2	[H]N(C(=O)C([H])([H])[H])C([H])([H])C([H])([H])C([H])([H])[N+]([H])([H])C([H])([H])C([H])([H])C([H])([H])C([H])([H])[N+]([H])([H])C([H])([H])C([H])([H])C([H])([H])N([H])C(=O)C([H])([H])[H]
C03577	20-Hydroxy-leukotriene E4	C23H36NO6S	-1	455.608	455.2341586	C03577	53481511	28700	HMDB0012639				FDB029162		20-HYDROXY-LEUKOTRIENE-E4	C03577				MNXM3823			111844-33-8		BJRMBXPQAMDCMG-CMJQBAFXSA-M	InChI=1S/C23H37NO6S/c24-19(23(29)30)18-31-21(20(26)14-13-16-22(27)28)15-11-9-7-5-3-1-2-4-6-8-10-12-17-25/h2-5,7,9,11,15,19-21,25-26H,1,6,8,10,12-14,16-18,24H2,(H,27,28)(H,29,30)/p-1/b4-2-,5-3-,9-7+,15-11+/t19-,20-,21+/m0/s1	[H]OC([H])([H])C([H])([H])C([H])([H])C([H])([H])C([H])([H])C(\[H])=C(\[H])C([H])([H])C(\[H])=C(\[H])/C(/[H])=C(\[H])/C(/[H])=C(\[H])[C@@]([H])(SC([H])([H])[C@@]([H])(C([O-])=O)[N+]([H])([H])[H])[C@@]([H])(O[H])C([H])([H])C([H])([H])C([H])([H])C([O-])=O
C03681	5a-Pregnane-3,20-dione	C21H32O2	0	316.4776	316.2402303	C03681	92810	28952	HMDB03759			C03681	FDB023222	83782	CPD-293	C03681				MNXM1066		6981	566-65-4		XMRPGKVKISIQBV-BJMCWZGWSA-N	InChI=1S/C21H32O2/c1-13(22)17-6-7-18-16-5-4-14-12-15(23)8-10-20(14,2)19(16)9-11-21(17,18)3/h14,16-19H,4-12H2,1-3H3/t14-,16-,17+,18-,19-,20-,21+/m0/s1	[H]C([H])([H])C(=O)[C@@]1([H])C([H])([H])C([H])([H])[C@@]2([H])[C@]3([H])C([H])([H])C([H])([H])[C@@]4([H])C([H])([H])C(=O)C([H])([H])C([H])([H])[C@]4(C([H])([H])[H])[C@@]3([H])C([H])([H])C([H])([H])[C@]12C([H])([H])[H]
C03682	5beta-Pregnane-11beta,17alpha,21-triol-3,20-dione	C21H32O5	0
C03693	D-Mannose 1,6-Bisphosphate	C6H10O12P2	-4	0	0	C03693	3036654				C03693					C03693				MNXM48557					RWHOZGRAXYWRNX-RWOPYEJCSA-J	InChI=1S/C6H14O12P2/c7-3-2(1-16-19(10,11)12)17-6(5(9)4(3)8)18-20(13,14)15/h2-9H,1H2,(H2,10,11,12)(H2,13,14,15)/p-4/t2-,3-,4+,5+,6-/m1/s1	[H]O[C@]1([H])[C@@]([H])(OP([O-])([O-])=O)O[C@]([H])(C([H])([H])OP([O-])([O-])=O)[C@@]([H])(O[H])[C@]1([H])O[H]
C03820	1-Alkyl-2-Acetyl-Sn-Glycerol	C5H9O4R	0	0	0	C03820		16291			C03820											62001				InChI=1S/C16H22N6O4/c17-14(24)12-2-1-5-22(12)16(26)11(6-9-7-18-8-19-9)21-15(25)10-3-4-13(23)20-10/h7-8,10-12H,1-6H2,(H2,17,24)(H,18,19)(H,20,23)(H,21,25)/t10-,11-,12-/m0/s1	[H]OC([H])([H])[C@]([H])(OC(=O)C([H])([H])[H])C([H])([H])O[*]
C03958	Thyrotropin Releasing Hormone	C16H22N6O4	0	362.3900146	362.1702532	C03958	638678	35940	HMDB05763		C03958			554166		C03958	Thyrotropin-releasing_hormone			MNXM21371		44807	24305-27-9	DTXSID0023533	XNSAINXGIQZQOO-SRVKXCTJSA-N	InChI=1S/C16H22N6O4/c17-14(24)12-2-1-5-22(12)16(26)11(6-9-7-18-8-19-9)21-15(25)10-3-4-13(23)20-10/h7-8,10-12H,1-6H2,(H2,17,24)(H,18,19)(H,20,23)(H,21,25)/t10-,11-,12-/m0/s1	[H]N([H])C(=O)[C@@]1([H])N(C(=O)[C@@]([H])(N([H])C(=O)[C@@]2([H])N([H])C(=O)C([H])([H])C2([H])[H])C([H])([H])C2=C([H])N=C([H])N2[H])C([H])([H])C([H])([H])C1([H])[H]
C03968	1-Alkyl-Sn-Glycerol 3-Phosphate	C3H6O6PR	-2	0	0			58014			C03968																[H]O[C@]([H])(C([H])([H])O[*])C([H])([H])OP([O-])([O-])=O
C03990	lithocholate	C24H39O3	-1			C03990	9903	16325	HMDB00761																	InChI=1S/C24H40O3/c1-15(4-9-22(26)27)19-7-8-20-18-6-5-16-14-17(25)10-12-23(16,2)21(18)11-13-24(19,20)3/h15-21,25H,4-14H2,1-3H3,(... <Preview truncated at 128 characters>
C04295	5-Androstenediol	C19H30O2	0	290.4403	290.2245802	C04295	10634	2710	HMDB03818		C04295		FDB023228	10188		C04295	Androstenediol		cpd02637	MNXM2973		6983	521-17-5	DTXSID9022609	QADHLRWLCPCEKT-LOVVWNRFSA-N	InChI=1S/C19H30O2/c1-18-9-7-13(20)11-12(18)3-4-14-15-5-6-17(21)19(15,2)10-8-16(14)18/h3,13-17,20-21H,4-11H2,1-2H3/t13-,14-,15-,16-,17-,18-,19-/m0/s1	[H]O[C@@]1([H])C([H])([H])C([H])([H])[C@@]2([H])[C@]3([H])C([H])([H])C([H])=C4C([H])([H])[C@@]([H])(O[H])C([H])([H])C([H])([H])[C@]4(C([H])([H])[H])[C@@]3([H])C([H])([H])C([H])([H])[C@]12C([H])([H])[H]
C04308	Phosphatidyl-N-Dimethylethanolamine	C9H15NO8PR2	-1	0	0	C04308		52332			C04308					C04308				MNXM75100						InChI=1S/C20H32O3/c1-2-3-4-5-6-7-8-9-10-11-12-13-14-16-19(21)17-15-18-20(22)23/h6-7,9-10,12-14,16,19,21H,2-5,8,11,15,17-18H2,1H3,(H,22,23)/p-1/b7-6-,10-9-,13-12-,16-14?/t19-/m0/s1	[H]C([H])([H])N(C([H])([H])[H])C([H])([H])C([H])([H])OP([O-])(=O)OC([H])([H])C([H])(OC([*])=O)C([H])([H])OC([*])=O
C04483	deoxycholate	C24H39O4	-1			C04483	222528	28834	HMDB00626																	InChI=1S/C24H40O4/c1-14(4-9-22(27)28)18-7-8-19-17-6-5-15-12-16(25)10-11-23(15,2)20(17)13-21(26)24(18,19)3/h14-21,25-26H,4-13H2,1... <Preview truncated at 128 characters>
C04685	prostaglandin A1(1-)	C20H31O4	-1			C04685	5281912	15545	HMDB02656																	InChI=1S/C20H32O4/c1-2-3-6-9-17(21)14-12-16-13-15-19(22)18(16)10-7-4-5-8-11-20(23)24/h12-18,21H,2-11H2,1H3,(H,23,24)/p-1/b14-12+... <Preview truncated at 128 characters>
C04717	13-L-Hydroperoxylinoleic acid	C18H30O4	-1	312.4443	312.2300595	C04717	5280720	15655	HMDB03871			C04717	FDB023240	4444304		C04717				MNXM165530			33964-75-9		JDSRHVWSAMTSSN-IRQZEAMPSA-N	InChI=1S/C18H32O4/c1-2-3-11-14-17(22-21)15-12-9-7-5-4-6-8-10-13-16-18(19)20/h7,9,12,15,17,21H,2-6,8,10-11,13-14,16H2,1H3,(H,19,20)/b9-7-,15-12+/t17-/m0/s1	[H]OO[C@]([H])(C(\[H])=C(/[H])\C(\[H])=C(\[H])C([H])([H])C([H])([H])C([H])([H])C([H])([H])C([H])([H])C([H])([H])C([H])([H])C(=O)O[H])C([H])([H])C([H])([H])C([H])([H])C([H])([H])C([H])([H])[H]
C04805	5-HETE	C20H31O3	-1	320.4663	320.2351449	C04805	5280733	28209	HMDB0011134		C04805	C04805	FDB001434	4444314		C04805	5-Hydroxyeicosatetraenoic acid		cpd02918	MNXM38414	C00000423	6554	70608-72-9		KGIJOOYOSFUGPC-HSFOLRKZSA-M	InChI=1S/C20H32O3/c1-2-3-4-5-6-7-8-9-10-11-12-13-14-16-19(21)17-15-18-20(22)23/h6-7,9-10,12-14,16,19,21H,2-5,8,11,15,17-18H2,1H3,(H,22,23)/p-1/b7-6-,10-9-,13-12-,16-14?/t19-/m0/s1	[H]O[C@]([H])(C(\[H])=C(/[H])\C(\[H])=C(\[H])C([H])([H])C(\[H])=C(\[H])C([H])([H])C(\[H])=C(\[H])C([H])([H])C([H])([H])C([H])([H])C([H])([H])C([H])([H])[H])C([H])([H])C([H])([H])C([H])([H])C([O-])=O
C04843	(5Z,9E,12S,14Z)-8,11,12-Trihydroxyicosa-5,9,14-Trienoic Acid (Trioxilin A3)	C20H33O5	-1	0	0	C04843	46878369	15630								C04843				MNXM5376					WPLPEZUSILBTGP-UIKNIFMXSA-M	InChI=1S/C20H34O5/c1-2-3-4-5-6-10-13-18(22)19(23)16-15-17(21)12-9-7-8-11-14-20(24)25/h6-7,9-10,15-19,21-23H,2-5,8,11-14H2,1H3,(H,24,25)/p-1/b9-7-,10-6-,16-15+/t17?,18-,19?/m0/s1	[H]OC([H])(C(\[H])=C(/[H])C([H])(O[H])[C@]([H])(O[H])C([H])([H])C(\[H])=C(\[H])C([H])([H])C([H])([H])C([H])([H])C([H])([H])C([H])([H])[H])C([H])([H])C(\[H])=C(\[H])C([H])([H])C([H])([H])C([H])([H])C([O-])=O
C04849	(5Z,9E,14Z)-(8xi,11R,12S)-11,12-epoxy-8-hydroxyicosa-5,9,14-trienoic Acid	C20H31O4	-1	336.472	336.2300595	C04849	5280743	57449	HMDB0062619			C04849				C04849				MNXM4921					SGTUOBURCVMACZ-CIQDQOFUSA-M	InChI=1S/C20H32O4/c1-2-3-4-5-6-10-13-18-19(24-18)16-15-17(21)12-9-7-8-11-14-20(22)23/h6-7,9-10,15-19,21H,2-5,8,11-14H2,1H3,(H,22,23)/p-1/b9-7-,10-6-,16-15+/t17?,18-,19+/m0/s1	[H]OC([H])(C(\[H])=C(/[H])[C@@]1([H])O[C@@]1([H])C([H])([H])C(\[H])=C(\[H])C([H])([H])C([H])([H])C([H])([H])C([H])([H])C([H])([H])[H])C([H])([H])C(\[H])=C(\[H])C([H])([H])C([H])([H])C([H])([H])C([O-])=O
C04853	20-hydroxy-leukotriene B4(1-)	C20H31O5	-1			C04853	5280745	15646	HMDB01509																	InChI=1S/C20H32O5/c21-17-10-6-2-1-3-7-12-18(22)13-8-4-5-9-14-19(23)15-11-16-20(24)25/h3-5,7-9,13-14,18-19,21-23H,1-2,6,10-12,15-... <Preview truncated at 128 characters>
C05109	24,25-Dihydrolanosterol	C30H52O	0	428.7333	428.4018163	C05109	440560	28113	HMDB06839			C05109	FDB004614	389460	CPD-8606						C00023781		79-62-9		MBZYKEVPFYHDOH-BQNIITSRSA-N	InChI=1S/C30H52O/c1-20(2)10-9-11-21(3)22-14-18-30(8)24-12-13-25-27(4,5)26(31)16-17-28(25,6)23(24)15-19-29(22,30)7/h20-22,25-26,31H,9-19H2,1-8H3/t21-,22-,25+,26+,28-,29-,30+/m1/s1	[H]O[C@@]1([H])C([H])([H])C([H])([H])[C@@]2(C3=C(C([H])([H])C([H])([H])[C@@]2([H])C1(C([H])([H])[H])C([H])([H])[H])[C@]1(C([H])([H])[H])C([H])([H])C([H])([H])[C@]([H])([C@]([H])(C([H])([H])[H])C([H])([H])C([H])([H])C([H])([H])C([H])(C([H])([H])[H])C([H])([H])[H])[C@@]1(C([H])([H])[H])C([H])([H])C3([H])[H])C([H])([H])[H]
C05279	trans,cis-Lauro-2,6-dienoyl-CoA	C33H50N7O17P3S	-4	945.805	945.2509736	C05279	53480665	28387	HMDB0011123	(2-trans,6-cis)-dodeca-2,6-dienoyl-CoA		C05279	FDB027905												BNPQDIKRZDRREL-GQUYLXGASA-J	InChI=1S/C33H54N7O17P3S/c1-4-5-6-7-8-9-10-11-12-13-24(42)61-17-16-35-23(41)14-15-36-31(45)28(44)33(2,3)19-54-60(51,52)57-59(49,50)53-18-22-27(56-58(46,47)48)26(43)32(55-22)40-21-39-25-29(34)37-20-38-30(25)40/h8-9,12-13,20-22,26-28,32,43-44H,4-7,10-11,14-19H2,1-3H3,(H,35,41)(H,36,45)(H,49,50)(H,51,52)(H2,34,37,38)(H2,46,47,48)/p-4/b9-8-,13-12+/t22-,26-,27-,28+,32-/m1/s1	[H]O[C@@]([H])(C(=O)N([H])C([H])([H])C([H])([H])C(=O)N([H])C([H])([H])C([H])([H])SC(=O)C(\[H])=C(/[H])C([H])([H])C([H])([H])C(\[H])=C(\[H])C([H])([H])C([H])([H])C([H])([H])C([H])([H])C([H])([H])[H])C(C([H])([H])[H])(C([H])([H])[H])C([H])([H])OP([O-])(=O)OP([O-])(=O)OC([H])([H])[C@@]1([H])O[C@@]([H])(N2C([H])=NC3=C(N=C([H])N=C23)N([H])[H])[C@]([H])(O[H])[C@]1([H])OP([O-])([O-])=O
C05280	cis,cis-3,6-Dodecadienoyl-CoA	C33H50N7O17P3S	-4	945.805	945.2509736	C05280	5280771	28002	HMDB03952	cis,cis-dodeca-3,6-dienoyl-CoA	C05280	C05280	FDB023271	4444337											KEPSPLQXVPROMK-ASJCJLDXSA-J	InChI=1S/C33H54N7O17P3S/c1-4-5-6-7-8-9-10-11-12-13-24(42)61-17-16-35-23(41)14-15-36-31(45)28(44)33(2,3)19-54-60(51,52)57-59(49,50)53-18-22-27(56-58(46,47)48)26(43)32(55-22)40-21-39-25-29(34)37-20-38-30(25)40/h8-9,11-12,20-22,26-28,32,43-44H,4-7,10,13-19H2,1-3H3,(H,35,41)(H,36,45)(H,49,50)(H,51,52)(H2,34,37,38)(H2,46,47,48)/p-4/b9-8-,12-11-/t22-,26-,27-,28+,32-/m1/s1	[H]O[C@@]([H])(C(=O)N([H])C([H])([H])C([H])([H])C(=O)N([H])C([H])([H])C([H])([H])SC(=O)C([H])([H])C(\[H])=C(\[H])C([H])([H])C(\[H])=C(\[H])C([H])([H])C([H])([H])C([H])([H])C([H])([H])C([H])([H])[H])C(C([H])([H])[H])(C([H])([H])[H])C([H])([H])OP([O-])(=O)OP([O-])(=O)OC([H])([H])[C@@]1([H])O[C@@]([H])(N2C([H])=NC3=C(N=C([H])N=C23)N([H])[H])[C@]([H])(O[H])[C@]1([H])OP([O-])([O-])=O
C05284	11b-Hydroxyandrost-4-ene-3,17-dione	C19H26O3	0	302.4079	302.1881947	C05284	94141	27967	HMDB06773		C05284		FDB024075	84958		C05284				MNXM2593			382-44-5	DTXSID8040931	WSCUHXPGYUMQEX-KCZNZURUSA-N	InChI=1S/C19H26O3/c1-18-8-7-12(20)9-11(18)3-4-13-14-5-6-16(22)19(14,2)10-15(21)17(13)18/h9,13-15,17,21H,3-8,10H2,1-2H3/t13-,14-,15-,17+,18-,19-/m0/s1	[H]O[C@@]1([H])C([H])([H])[C@@]2(C(=O)C([H])([H])C([H])([H])[C@@]2([H])[C@]2([H])C([H])([H])C([H])([H])C3=C([H])C(=O)C([H])([H])C([H])([H])[C@]3(C([H])([H])[H])[C@@]12[H])C([H])([H])[H]
C05298	2-Hydroxyestrone	C18H22O3	0	286.3655	286.1568946	C05298	440623	1156	HMDB00343		C05298	C05298	FDB021966	389514		C05298	2-Hydroxyestrone			MNXM3813		2579	362-06-1		SWINWPBPEKHUOD-JPVZDGGYSA-N	InChI=1S/C18H22O3/c1-18-7-6-11-12(14(18)4-5-17(18)21)3-2-10-8-15(19)16(20)9-13(10)11/h8-9,11-12,14,19-20H,2-7H2,1H3/t11-,12+,14-,18-/m0/s1	[H]OC1=C([H])C2=C(C([H])=C1O[H])[C@@]1([H])C([H])([H])C([H])([H])[C@@]3(C(=O)C([H])([H])C([H])([H])[C@@]3([H])[C@]1([H])C([H])([H])C2([H])[H])C([H])([H])[H]
C05299	2-Methoxyestrone	C19H24O3	0	300.3921	300.1725446	C05299	440624	1189	HMDB00010		C05299	C05299	FDB021868	389515	ESTRONE-SULFATE	C05299	2-Methoxyestrone			MNXM4971		2578	362-08-3		WHEUWNKSCXYKBU-QPWUGHHJSA-N	InChI=1S/C19H24O3/c1-19-8-7-12-13(15(19)5-6-18(19)21)4-3-11-9-16(20)17(22-2)10-14(11)12/h9-10,12-13,15,20H,3-8H2,1-2H3/t12-,13+,15-,19-/m0/s1	[H]OC1=C([H])C2=C(C([H])=C1OC([H])([H])[H])[C@@]1([H])C([H])([H])C([H])([H])[C@@]3(C(=O)C([H])([H])C([H])([H])[C@@]3([H])[C@]1([H])C([H])([H])C2([H])[H])C([H])([H])[H]
C05300	16a-Hydroxyestrone	C18H22O3	0	286.3655	286.1568946	C05300	115116	776	HMDB00335		C05300	C05300	FDB021959	103012		C05300				MNXM3794		2580	566-76-7		WPOCIZJTELRQMF-QFXBJFAPSA-N	InChI=1S/C18H22O3/c1-18-7-6-13-12-5-3-11(19)8-10(12)2-4-14(13)15(18)9-16(20)17(18)21/h3,5,8,13-16,19-20H,2,4,6-7,9H2,1H3/t13-,14-,15+,16-,18+/m1/s1	[H]OC1=C([H])C2=C(C([H])=C1[H])[C@@]1([H])C([H])([H])C([H])([H])[C@@]3(C(=O)[C@]([H])(O[H])C([H])([H])[C@@]3([H])[C@]1([H])C([H])([H])C2([H])[H])C([H])([H])[H]
C05301	2-Hydroxyestradiol	C18H24O3	0	288.3814	288.1725446	C05301	247304	28744	HMDB00338		C05301	C05301	FDB021962	216475	2-HYDROXY-ESTRADIOL	C05301				MNXM2926		5327	362-05-0	DTXSID3022372	DILDHNKDVHLEQB-XSSYPUMDSA-N	InChI=1S/C18H24O3/c1-18-7-6-11-12(14(18)4-5-17(18)21)3-2-10-8-15(19)16(20)9-13(10)11/h8-9,11-12,14,17,19-21H,2-7H2,1H3/t11-,12+,14-,17-,18-/m0/s1	[H]OC1=C([H])C2=C(C([H])=C1O[H])[C@@]1([H])C([H])([H])C([H])([H])[C@]3(C([H])([H])[H])[C@@]([H])(O[H])C([H])([H])C([H])([H])[C@@]3([H])[C@]1([H])C([H])([H])C2([H])[H]
C05302	2-Methoxyestradiol	C19H26O3	0	302.4079	302.1881947	C05302	66414	28955	HMDB00405		C05302	C05302	FDB022021	59788	BACIMETHRIN	C05302	2-Methoxyestradiol			MNXM4970		5394	362-07-2	DTXSID3040938	CQOQDQWUFQDJMK-SSTWWWIQSA-N	InChI=1S/C19H26O3/c1-19-8-7-12-13(15(19)5-6-18(19)21)4-3-11-9-16(20)17(22-2)10-14(11)12/h9-10,12-13,15,18,20-21H,3-8H2,1-2H3/t12-,13+,15-,18-,19-/m0/s1	[H]OC1=C([H])C2=C(C([H])=C1OC([H])([H])[H])[C@@]1([H])C([H])([H])C([H])([H])[C@]3(C([H])([H])[H])[C@@]([H])(O[H])C([H])([H])C([H])([H])[C@@]3([H])[C@]1([H])C([H])([H])C2([H])[H]
C05463	taurodeoxycholate	C26H44NO6S	-1			C05463	2733768	9410	HMDB00896																	InChI=1S/C26H45NO6S/c1-16(4-9-24(30)27-12-13-34(31,32)33)20-7-8-21-19-6-5-17-14-18(28)10-11-25(17,2)22(19)15-23(29)26(20,21)3/h1... <Preview truncated at 128 characters>
C05708	Selenomethionine Se-Oxide	C5H11NO3Se	0	0	0	C05708	17754089				C05708					C05708				MNXM81813					KGXZPWNBFWCDRF-YGVKFDHGSA-N	InChI=1S/C5H11NO3Se/c1-10(9)3-2-4(6)5(7)8/h4H,2-3,6H2,1H3,(H,7,8)/t4-,10?/m0/s1	[H]C([H])([H])[Se](=O)C([H])([H])C([H])([H])[C@@]([H])(C([O-])=O)[N+]([H])([H])[H]
C05767	Uroporphyrin I	C40H30N4O16	-8	0	0	C05767		27484	HMDB00936		C05767	C05767	FDB022326	16736725	UROPORPHYRIN_I							5885			DAFUFNRZWDWXJP-JRHDEHKPSA-F	InChI=1S/C40H38N4O16/c45-33(46)5-1-17-21(9-37(53)54)29-14-26-19(3-7-35(49)50)23(11-39(57)58)31(43-26)16-28-20(4-8-36(51)52)24(12-40(59)60)32(44-28)15-27-18(2-6-34(47)48)22(10-38(55)56)30(42-27)13-25(17)41-29/h13-16,41,44H,1-12H2,(H,45,46)(H,47,48)(H,49,50)(H,51,52)(H,53,54)(H,55,56)(H,57,58)(H,59,60)/p-8/b25-13-,26-14-,27-15-,28-16-,29-14-,30-13-,31-16-,32-15-	[H]N1\C2=C([H])/C3=N/C(=C([H])\C4=C(C(=C(N4[H])\C([H])=C4/N=C(/C(/[H])=C1/C(=C2C([H])([H])C([O-])=O)C([H])([H])C([H])([H])C([O-])=O)C(=C4C([H])([H])C([H])([H])C([O-])=O)C([H])([H])C([O-])=O)C([H])([H])C([O-])=O)C([H])([H])C([H])([H])C([O-])=O)/C(=C3C([H])([H])C([H])([H])C([O-])=O)C([H])([H])C([O-])=O
C05769	Coproporphyrin I	C36H34N4O8	-4	654.7089	654.2689642	C05769		28421	HMDB00643			C05769	FDB022159	16736701		C05769				MNXM167472		5616	531-14-6	DTXSID90883425	VORBHEGMEBOMMB-JRHDEHKPSA-J	InChI=1S/C36H38N4O8/c1-17-21(5-9-33(41)42)29-14-26-19(3)23(7-11-35(45)46)31(39-26)16-28-20(4)24(8-12-36(47)48)32(40-28)15-27-18(2)22(6-10-34(43)44)30(38-27)13-25(17)37-29/h13-16,37,40H,5-12H2,1-4H3,(H,41,42)(H,43,44)(H,45,46)(H,47,48)/p-4/b25-13-,26-14-,27-15-,28-16-,29-14-,30-13-,31-16-,32-15-	[H]N1\C2=C([H])/C3=N/C(=C([H])\C4=C(C(=C(N4[H])\C([H])=C4/N=C(/C(/[H])=C1/C(=C2C([H])([H])[H])C([H])([H])C([H])([H])C([O-])=O)C(=C4C([H])([H])C([H])([H])C([O-])=O)C([H])([H])[H])C([H])([H])[H])C([H])([H])C([H])([H])C([O-])=O)/C(=C3C([H])([H])C([H])([H])C([O-])=O)C([H])([H])[H]
C05770	Coproporphyrin III	C36H34N4O8	-4	654.7089	654.2689642	C05770		27609	HMDB00570		C05770	C05770	FDB005557	16736509								5553	14643-66-4		JWFCYWSMNRLXLX-UJJXFSCMSA-J	InChI=1S/C36H38N4O8/c1-17-21(5-9-33(41)42)29-14-27-19(3)22(6-10-34(43)44)30(39-27)15-28-20(4)24(8-12-36(47)48)32(40-28)16-31-23(7-11-35(45)46)18(2)26(38-31)13-25(17)37-29/h13-16,37,40H,5-12H2,1-4H3,(H,41,42)(H,43,44)(H,45,46)(H,47,48)/p-4/b25-13-,26-13-,27-14-,28-15-,29-14-,30-15-,31-16-,32-16-	[H]N1\C2=C([H])/C3=N/C(=C([H])\C4=C(C(=C(N4[H])\C([H])=C4/N=C(/C(/[H])=C1/C(=C2C([H])([H])[H])C([H])([H])C([H])([H])C([O-])=O)C(=C4C([H])([H])[H])C([H])([H])C([H])([H])C([O-])=O)C([H])([H])[H])C([H])([H])C([H])([H])C([O-])=O)/C(=C3C([H])([H])C([H])([H])C([O-])=O)C([H])([H])[H]
C05953	Prostaglandin A2	C20H29O4	-1			C05953	22833602	27820	HMDB02752																	InChI=1S/C20H30O4/c1-2-3-6-9-17(21)14-12-16-13-15-19(22)18(16)10-7-4-5-8-11-20(23)24/h4,7,12-18,21H,2-3,5-6,8-11H2,1H3,(H,23,24)... <Preview truncated at 128 characters>
C05957	Prostaglandin J2	C20H29O4	-1	334.4498	334.2144094	C05957	5280884	27485	HMDB02710		C05957	C05957	FDB023049	4444407		C05957				MNXM7704		3464	60203-57-8	DTXSID4041105	UQOQENZZLBSFKO-POPPZSFYSA-M	InChI=1S/C20H30O4/c1-2-3-6-10-17(21)13-14-18-16(12-15-19(18)22)9-7-4-5-8-11-20(23)24/h4,7,12-18,21H,2-3,5-6,8-11H2,1H3,(H,23,24)/p-1/b7-4-,14-13+/t16-,17-,18+/m0/s1	[H]O[C@]([H])(C([H])=C([H])[C@@]1([H])C(=O)C([H])=C([H])[C@]1([H])C([H])([H])C(\[H])=C(\[H])C([H])([H])C([H])([H])C([H])([H])C([O-])=O)C([H])([H])C([H])([H])C([H])([H])C([H])([H])C([H])([H])[H]
C05965	12(S)-HPETE(1-)	C20H31O4	-1			C05965	5280892	15626	HMDB04243																	InChI=1S/C20H32O4/c1-2-3-4-5-10-13-16-19(24-23)17-14-11-8-6-7-9-12-15-18-20(21)22/h7-11,13-14,17,19,23H,2-6,12,15-16,18H2,1H3,(H... <Preview truncated at 128 characters>
C06199	Hordenine	C10H16NO	1	165.2322	165.1153641	C06199	68313	5764	HMDB04366				FDB012750	61609		C06199	Hordenine		cpd03707	MNXM11832	C00001417	7055	539-15-1	DTXSID2046096	KUBCEEMXQZUPDQ-UHFFFAOYSA-O	InChI=1S/C10H15NO/c1-11(2)8-7-9-3-5-10(12)6-4-9/h3-6,12H,7-8H2,1-2H3/p+1	[H]OC1=C([H])C([H])=C(C([H])=C1[H])C([H])([H])C([H])([H])[N+]([H])(C([H])([H])[H])C([H])([H])[H]
C06314	Lipoxin A4	C20H31O5	-1	352.4651	352.2249741	C06314	5280914	6498	HMDB04385		C06314	C06314	FDB023370	4444429		C06314				MNXM12129		7058	89663-86-5	DTXSID6040535	IXAQOQZEOGMIQS-SNDKYGBFSA-M	InChI=1S/C20H32O5/c1-2-3-8-12-17(21)13-9-6-4-5-7-10-14-18(22)19(23)15-11-16-20(24)25/h4-7,9-10,13-14,17-19,21-23H,2-3,8,11-12,15-16H2,1H3,(H,24,25)/p-1/b6-4-,7-5+,13-9?,14-10+/t17-,18+,19-/m0/s1	[H]O[C@]([H])(C([H])=C([H])C(\[H])=C(\[H])/C(/[H])=C(\[H])/C(/[H])=C(\[H])[C@@]([H])(O[H])[C@@]([H])(O[H])C([H])([H])C([H])([H])C([H])([H])C([O-])=O)C([H])([H])C([H])([H])C([H])([H])C([H])([H])C([H])([H])[H]
C06315	Lipoxin B4	C20H31O5	-1	352.4651	352.2249741	C06315	5280915	6499	HMDB05082		C06315	C06315	FDB023621	4444430		C06315	Lipoxin			MNXM12130			98049-69-5		UXVRTOKOJOMENI-DXEGFZHISA-M	InChI=1S/C20H32O5/c1-2-3-8-14-18(22)19(23)15-10-7-5-4-6-9-12-17(21)13-11-16-20(24)25/h4-7,9-10,12,15,17-19,21-23H,2-3,8,11,13-14,16H2,1H3,(H,24,25)/p-1/b6-4-,7-5+,12-9-,15-10+/t17-,18+,19-/m0/s1	[H]O[C@]([H])(C([H])=C([H])C([H])=C([H])C(\[H])=C(/[H])\C(\[H])=C(/[H])[C@@]([H])(O[H])[C@@]([H])(O[H])C([H])([H])C([H])([H])C([H])([H])C([H])([H])C([H])([H])[H])C([H])([H])C([H])([H])C([H])([H])C([O-])=O
C06350	(R,S)-Norlaudanosoline	C16H18NO4	1	287.3105	287.115758	C06350	18519	28770	HMDB0012486		C06350		FDB008796	17491	ARG	C06350				MNXM114536			10139-29-4		ABXZOXDTHTTZJW-UHFFFAOYSA-O	InChI=1S/C16H17NO4/c18-13-2-1-9(6-14(13)19)5-12-11-8-16(21)15(20)7-10(11)3-4-17-12/h1-2,6-8,12,17-21H,3-5H2/p+1	[H]OC1=C([H])C2=C(C([H])=C1O[H])C([H])(C([H])([H])C1=C([H])C(O[H])=C(O[H])C([H])=C1[H])[N+]([H])([H])C([H])([H])C2([H])[H]
C06439	Prostaglandin E3	C20H29O5	-1			C06439	5280937	28031	HMDB02664																	InChI=1S/C20H30O5/c1-2-3-6-9-15(21)12-13-17-16(18(22)14-19(17)23)10-7-4-5-8-11-20(24)25/h3-4,6-7,12-13,15-17,19,21,23H,2,5,8-11,... <Preview truncated at 128 characters>
C06453	Methylcobalamin	C63CoH91N13O14P	-1	1344.405029	1343.587801	C06453		28115	HMDB02274		C06453					C06453				MNXM90852			13422-55-4	DTXSID5048631	UPAJMOGMOIFZMY-WZHZPDAFSA-L	InChI=1S/C62H90N13O14P.CH4.Co/c1-29-20-39-40(21-30(29)2)75(28-70-39)57-52(84)53(41(27-76)87-57)89-90(85,86)88-31(3)26-69-49(83)18-19-59(8)37(22-46(66)80)56-62(11)61(10,25-48(68)82)36(14-17-45(65)79)51(74-62)33(5)55-60(9,24-47(67)81)34(12-15-43(63)77)38(71-55)23-42-58(6,7)35(13-16-44(64)78)50(72-42)32(4)54(59)73-56;;/h20-21,23,28,31,34-37,41,52-53,56-57,76,84H,12-19,22,24-27H2,1-11H3,(H15,63,64,65…	[H]OC([H])([H])[C@@]1([H])O[C@]([H])(n2c([H])[nH]c3c([H])c(c(c([H])c23)C([H])([H])[H])C([H])([H])[H])[C@]([H])(O[H])[C@]1([H])OP([O-])(=O)O[C@]([H])(C([H])([H])[H])C([H])([H])N([H])C(=O)C([H])([H])C([H])([H])[C@]1(\C2=C(\C3=N\C(=C([H])/C4=N/C(=C(\C5=N[C@@](C([H])([H])[H])([C@]([H])(N2[Co]C([H])([H])[H])[C@]1([H])C([H])([H])C(=O)N([H])[H])[C@@](C([H])([H])[H])(C([H])([H])C(=O)N([H])[H])[C@]5([H])C…
C06948	Diazepam	C16ClH13N2O	0	284.74	284.0716408	C06948	3016	49575	HMDB0014967				FDB007103	2908		C06948	Diazepam	DB00829		MNXM50391			439-14-5	DTXSID4020406	AAOVKJBEBIDNHE-UHFFFAOYSA-N	InChI=1S/C16H13ClN2O/c1-19-14-8-7-12(17)9-13(14)16(18-10-15(19)20)11-5-3-2-4-6-11/h2-9H,10H2,1H3	[H]C1=C([H])C([H])=C(C([H])=C1[H])C1=NC([H])([H])C(=O)N(C2=C1C([H])=C(Cl)C([H])=C2[H])C([H])([H])[H]
C07296	4,8,12-trimethyltridecanoyl-CoA(4-)	C37H62N7O17P3S	-4				11966114	15495																		InChI=1S/C37H66N7O17P3S/c1-23(2)9-7-10-24(3)11-8-12-25(4)13-14-28(46)65-18-17-39-27(45)15-16-40-35(49)32(48)37(5,6)20-58-64(55,5... <Preview truncated at 128 characters>
C07297	Pristanoyl-CoA	C40H66N7O18P3S	-4	1062.006	1061.371089	C07297	441253	15371	HMDB02057			C07297	FDB022821	390025	3-OXOPRISTANOYL-COA							6464			NQFYRDGBRBDQQG-SVFBWJQPSA-J	InChI=1S/C40H70N7O18P3S/c1-24(2)10-8-11-25(3)12-9-13-26(4)14-15-28(48)27(5)39(53)69-19-18-42-30(49)16-17-43-37(52)34(51)40(6,7)21-62-68(59,60)65-67(57,58)61-20-29-33(64-66(54,55)56)32(50)38(63-29)47-23-46-31-35(41)44-22-45-36(31)47/h22-27,29,32-34,38,50-51H,8-21H2,1-7H3,(H,42,49)(H,43,52)(H,57,58)(H,59,60)(H2,41,44,45)(H2,54,55,56)/p-4/t25?,26?,27?,29-,32-,33-,34+,38-/m1/s1	[H]O[C@@]([H])(C(=O)N([H])C([H])([H])C([H])([H])C(=O)N([H])C([H])([H])C([H])([H])SC(=O)C([H])(C(=O)C([H])([H])C([H])([H])C([H])(C([H])([H])[H])C([H])([H])C([H])([H])C([H])([H])C([H])(C([H])([H])[H])C([H])([H])C([H])([H])C([H])([H])C([H])(C([H])([H])[H])C([H])([H])[H])C([H])([H])[H])C(C([H])([H])[H])(C([H])([H])[H])C([H])([H])OP([O-])(=O)OP([O-])(=O)OC([H])([H])[C@@]1([H])O[C@@]([H])(N2C([H])=NC3=…
C07486	Nordiazepam	C15ClH11N2O	0	270.714	270.0559907	C07486	2997	111762	HMDB0060538					2890		C07486	Nordazepam	DB14028		MNXM64920			1088-11-5	DTXSID2049000	AKPLHCDWDRPJGD-UHFFFAOYSA-N	InChI=1S/C15H11ClN2O/c16-11-6-7-13-12(8-11)15(17-9-14(19)18-13)10-4-2-1-3-5-10/h1-8H,9H2,(H,18,19)	[H]N1C2=C(C([H])=C(Cl)C([H])=C2[H])C(=NC([H])([H])C1=O)C1=C([H])C([H])=C([H])C([H])=C1[H]
C07535	Benzpyrene	C20H12	0	252.3159943	252.0939004	C07535	2336	29865						2246		C07535	Benzo(a)pyrene			MNXM3216			50-32-8	DTXSID2020139	FMMWHPNWAFZXNH-UHFFFAOYSA-N	InChI=1S/C12H10N2/c1-8-12-10(6-7-13-8)9-4-2-3-5-11(9)14-12/h2-7,14H,1H3	c1cccc2c1c1c3c(c2)ccc2c3c(cc1)ccc2
C08261	Azelaic acid	C9H12O4	-2	188.2209	188.104859	C08261	2266	48131	HMDB00784			C08261	FDB012192	2179		C08261	Nonanedioic acid	DB00548		MNXM164574	C00045634	5750	123-99-9	DTXSID8021640	BDJRBEYXGGNYIS-UHFFFAOYSA-N	InChI=1S/C9H16O4/c10-8(11)6-4-2-1-3-5-7-9(12)13/h1-7H2,(H,10,11)(H,12,13)	[H]OC(=O)C([H])([H])C([H])([H])C([H])([H])C([H])([H])C([H])([H])C([H])([H])C([H])([H])C(=O)O[H]
C08276	3-Methylthiopropionic acid	C4H7O2S	-1	0	0	C08276	563	1438	HMDB01527				FDB022672	547	CPD-86	C08276				MNXM2782		6300			CAOMCZAIALVUPA-UHFFFAOYSA-M	InChI=1S/C4H8O2S/c1-7-3-2-4(5)6/h2-3H2,1H3,(H,5,6)/p-1	[H]C([H])([H])SC([H])([H])C([H])([H])C([O-])=O
C08281	behenate	C22H43O2	-1			C08281	8215	28941	HMDB00944																	InChI=1S/C22H44O2/c1-2-3-4-5-6-7-8-9-10-11-12-13-14-15-16-17-18-19-20-21-22(23)24/h2-21H2,1H3,(H,23,24)/p-1
C09209	Harman	C12H10N2	0	182.2212	182.0843983	C09209	5281404	5623	HMDB0035196				FDB013842	4444755	CPD66-92	C09209	Harman			MNXM11747	C00001736		486-84-0	DTXSID80197568	PSFDQSOCUJVVGF-UHFFFAOYSA-N	InChI=1S/C12H10N2/c1-8-12-10(6-7-13-8)9-4-2-3-5-11(9)14-12/h2-7,14H,1H3	[H]N1C2=C(C([H])=C([H])C([H])=C2[H])C2=C1C(=NC([H])=C2[H])C([H])([H])[H]
C09640	(-)-Salsoline	C11H16NO2	1	193.2423	193.1102787	C09640	442356	761542	HMDB0012469		C09640		FDB029079	390808		C09640				MNXM13455	C00001914		89-31-6	DTXSID70876517	YTPRLBGPGZHUPD-ZETCQYMHSA-O	InChI=1S/C11H15NO2/c1-7-9-6-11(14-2)10(13)5-8(9)3-4-12-7/h5-7,12-13H,3-4H2,1-2H3/p+1/t7-/m0/s1	[H]OC1=C([H])C2=C(C([H])=C1OC([H])([H])[H])[C@]([H])(C([H])([H])[H])[N+]([H])([H])C([H])([H])C2([H])[H]
C09642	(R)-Salsolinol	C10H14NO2	1	179.2157	179.0946287	C09642	54456	123715	HMDB05199		C09642	C09642	FDB000429	49181		C09642				MNXM9366			525-72-4		IBRKLUSXDYATLG-LURJTMIESA-O	InChI=1S/C10H13NO2/c1-6-8-5-10(13)9(12)4-7(8)2-3-11-6/h4-6,11-13H,2-3H2,1H3/p+1/t6-/m0/s1	[H]OC1=C([H])C2=C(C([H])=C1O[H])[C@]([H])(C([H])([H])[H])[N+]([H])([H])C([H])([H])C2([H])[H]
C10164	Picolinic acid	C6H4NO2	-1	123.1094	123.0320284	C10164	1018	28747	HMDB02243		C10164	C10164	FDB022926	993	CPD-5062	C10164	Picolinic acid			MNXM168895	C00002063		98-98-6	DTXSID7031903	SIOXPEMLGUPBBT-UHFFFAOYSA-M	InChI=1S/C6H5NO2/c8-6(9)5-3-1-2-4-7-5/h1-4H,(H,8,9)/p-1	[H]C1=NC(=C([H])C([H])=C1[H])C([O-])=O
c101coa	Decenoyl Coenzyme A	C31H48N7O17P3S	-4	0	0							c101coa														InChI=1S/C17H31NO6/c1-18(2,3)13-14(12-16(21)22)24-17(23)11-9-7-5-4-6-8-10-15(19)20/h14H,4-13H2,1-3H3,(H-,19,20,21,22)/p-1
c101crn	Decenoyl Carnitine	C17H31NO4	0	0	0		53481651		HMDB13205			c101crn													GOOOCIIXFLVRAG-UHFFFAOYSA-N	InChI=1S/C17H31NO4/c1-5-6-7-8-9-10-11-12-17(21)22-15(13-16(19)20)14-18(2,3)4/h5,15H,1,6-14H2,2-4H3	[H]C([H])=C([H])C([H])([H])C([H])([H])C([H])([H])C([H])([H])C([H])([H])C([H])([H])C([H])([H])C(=O)OC([H])(C([H])([H])C([O-])=O)C([H])([H])[N+](C([H])([H])[H])(C([H])([H])[H])C([H])([H])[H]
c10crn	Decanoylcarnitine	C17H33NO4	0	315.4482	315.2409585		10245190	68830	HMDB00651		c10crn	c10crn	FDB022162	8420677	PALMITOYL-CARNITINE							5623	1492-27-9		LZOSYCMHQXPBFU-UHFFFAOYSA-N	InChI=1S/C17H33NO4/c1-5-6-7-8-9-10-11-12-17(21)22-15(13-16(19)20)14-18(2,3)4/h15H,5-14H2,1-4H3	[H]C([H])([H])C([H])([H])C([H])([H])C([H])([H])C([H])([H])C([H])([H])C([H])([H])C([H])([H])C([H])([H])C(=O)OC([H])(C([H])([H])C([O-])=O)C([H])([H])[N+](C([H])([H])[H])(C([H])([H])[H])C([H])([H])[H]
c10dc	Sebacoyl Carnitine	C17H30NO6	-1	0	0						c10dc	c10dc				c10dc				MNXM162993					GBFPILOKXGQZKW-UHFFFAOYSA-M	InChI=1S/C17H31NO6/c1-18(2,3)13-14(12-16(21)22)24-17(23)11-9-7-5-4-6-8-10-15(19)20/h14H,4-13H2,1-3H3,(H-,19,20,21,22)/p-1	[H]C([H])([H])[N+](C([H])([H])[H])(C([H])([H])[H])C([H])([H])C([H])(OC(=O)C([H])([H])C([H])([H])C([H])([H])C([H])([H])C([H])([H])C([H])([H])C([H])([H])C([H])([H])C([O-])=O)C([H])([H])C([O-])=O
C11304	S-(Prostaglandin A1)-Glutathione	C30H47N3O10S	-2	0	0	C11304	5281898		HMDB13061							C11304				MNXM81247					HXBAELAEMDXAJM-HMEXYRAGSA-L	InChI=1S/C30H49N3O10S/c1-2-3-6-9-19(34)12-13-21-20(10-7-4-5-8-11-27(37)38)24(35)16-25(21)44-18-23(29(41)32-17-28(39)40)33-26(36)15-14-22(31)30(42)43/h12-13,19-23,25,34H,2-11,14-18,31H2,1H3,(H,32,41)(H,33,36)(H,37,38)(H,39,40)(H,42,43)/p-2/b13-12+/t19-,20?,21-,22+,23+,25?/m1/s1	[H]O[C@]([H])(C(\[H])=C(/[H])[C@@]1([H])C([H])(SC([H])([H])[C@]([H])(N([H])C(=O)C([H])([H])C([H])([H])[C@@]([H])(C([O-])=O)[N+]([H])([H])[H])C(=O)N([H])C([H])([H])C([O-])=O)C([H])([H])C(=O)C1([H])C([H])([H])C([H])([H])C([H])([H])C([H])([H])C([H])([H])C([H])([H])C([O-])=O)C([H])([H])C([H])([H])C([H])([H])C([H])([H])C([H])([H])[H]
C11695	Anandamide	C22H37NO2	0	347.5347	347.2824294	C11695	5281969	2700	HMDB04080		C11695	C11695	FDB023303	4445241	CPD-7598	C11695	Anandamide			MNXM5060			94421-68-8		LGEQQWMQCRIYKG-DOFZRALJSA-N	InChI=1S/C22H37NO2/c1-2-3-4-5-6-7-8-9-10-11-12-13-14-15-16-17-18-19-22(25)23-20-21-24/h6-7,9-10,12-13,15-16,24H,2-5,8,11,14,17-21H2,1H3,(H,23,25)/b7-6-,10-9-,13-12-,16-15-	[H]OC([H])([H])C([H])([H])N([H])C(=O)C([H])([H])C([H])([H])C([H])([H])C(\[H])=C(\[H])C([H])([H])C(\[H])=C(\[H])C([H])([H])C(\[H])=C(\[H])C([H])([H])C(\[H])=C(\[H])C([H])([H])C([H])([H])C([H])([H])C([H])([H])C([H])([H])[H]
C11821	5-Hydroxyisourate	C5H4N4O4	0	184.1097	184.0232546	C11821	250388	18072	HMDB0030097			C11821	FDB001616	219288		C11821	5-Hydroxyisourate		cpd08625	MNXM1137	C00007531		6960-30-1	DTXSID10290591	LTQYPAVLAYVKTK-UHFFFAOYSA-N	InChI=1S/C5H4N4O4/c10-2-5(13)1(6-3(11)8-2)7-4(12)9-5/h13H,(H3,6,7,8,9,10,11,12)	[H]OC12N([H])C(=O)N([H])C1=NC(=O)N([H])C2=O
c12dc	Dodecanedioyl Carnitine	C19H34NO6	-1	0	0						c12dc	c12dc													VJPIDPQNAYWULC-INIZCTEOSA-M	InChI=1S/C19H35NO6/c1-20(2,3)16(14-15-18(23)24)26-19(25)13-11-9-7-5-4-6-8-10-12-17(21)22/h16H,4-15H2,1-3H3,(H-,21,22,23,24)/p-1/t16-/m0/s1	[H]C([H])([H])[N+](C([H])([H])[H])(C([H])([H])[H])[C@@]([H])(OC(=O)C([H])([H])C([H])([H])C([H])([H])C([H])([H])C([H])([H])C([H])([H])C([H])([H])C([H])([H])C([H])([H])C([H])([H])C([O-])=O)C([H])([H])C([H])([H])C([O-])=O
c12dccoa	Dodecanedioyl Coenzyme A	C33H51N7O19P3S	-5	0	0						c12dccoa	c12dccoa													AWMCEAXIMVYOKU-GSZWZHFKSA-I	InChI=1S/C33H56N7O19P3S/c1-33(2,28(46)31(47)36-14-13-22(41)35-15-16-63-24(44)12-10-8-6-4-3-5-7-9-11-23(42)43)18-56-62(53,54)59-61(51,52)55-17-21-27(58-60(48,49)50)26(45)32(57-21)40-20-39-25-29(34)37-19-38-30(25)40/h19-21,26-28,32,45-46H,3-18H2,1-2H3,(H,35,41)(H,36,47)(H,42,43)(H,51,52)(H,53,54)(H2,34,37,38)(H2,48,49,50)/p-5/t21-,26-,27-,28+,32-/m0/s1	[H]O[C@@]([H])(C(=O)N([H])C([H])([H])C([H])([H])C(=O)N([H])C([H])([H])C([H])([H])SC(=O)C([H])([H])C([H])([H])C([H])([H])C([H])([H])C([H])([H])C([H])([H])C([H])([H])C([H])([H])C([H])([H])C([H])([H])C([O-])=O)C(C([H])([H])[H])(C([H])([H])[H])C([H])([H])OP([O-])(=O)OP([O-])(=O)OC([H])([H])[C@@]1([H])O[C@@]([H])(N2C([H])=NC3=C2N=C([H])N=C3N([H])[H])[C@]([H])(O[H])[C@]1([H])OP([O-])([O-])=O
C13856	2-Arachidonylglycerol	C23H38O4	0	378.5454	378.2770097	C13856	5282280	52392	HMDB04666		C13856	C13856	FDB023394	4445451		C13856	2-Arachidonoylglycerol			MNXM1167			53847-30-6		RCRCTBLIHCHWDZ-STDWFKOCSA-N	InChI=1S/C23H38O4/c1-2-3-4-5-6-7-8-9-10-11-12-13-14-15-16-17-18-19-23(26)27-22(20-24)21-25/h6-7,9-10,12-13,15-16,22,24-25H,2-5,8,11,14,17-21H2,1H3/b7-6?,10-9?,13-12-,16-15-	[H]OC([H])([H])C([H])(OC(=O)C([H])([H])C([H])([H])C([H])([H])C(\[H])=C(\[H])C([H])([H])C(\[H])=C(\[H])C([H])([H])C(\[H])=C(\[H])C([H])([H])C(\[H])=C(\[H])C([H])([H])C([H])([H])C([H])([H])C([H])([H])C([H])([H])[H])C([H])([H])O[H]
C14768	5,6-Epoxy-8,11,14-eicosatrienoic acid	C20H31O3	-1	320.4663	320.2351449	C14768	5283202	34450	HMDB02190		C14768	C14768	FDB022895	4446323		C14768				MNXM6120			81246-84-6		VBQNSZQZRAGRIX-LXZCUKJHSA-M	InChI=1S/C20H32O3/c1-2-3-4-5-6-7-8-9-10-11-12-13-15-18-19(23-18)16-14-17-20(21)22/h6-7,9-10,12-13,18-19H,2-5,8,11,14-17H2,1H3,(H,21,22)/p-1/b7-6?,10-9-,13-12-	[H]\C(=C(/[H])C([H])([H])C(\[H])=C(\[H])C([H])([H])C1([H])OC1([H])C([H])([H])C([H])([H])C([H])([H])C([O-])=O)C([H])([H])C(\[H])=C(\[H])C([H])([H])C([H])([H])C([H])([H])C([H])([H])C([H])([H])[H]
C14769	8,9-Epoxyeicosatrienoic acid	C20H31O3	-1	320.4663	320.2351449	C14769	5283203	34490	HMDB02232		C14769	C14769	FDB022920	4446324		C14769				MNXM6139			81246-85-7		DBWQSCSXHFNTMO-TYAUOURKSA-M	InChI=1S/C20H32O3/c1-2-3-4-5-6-7-8-9-12-15-18-19(23-18)16-13-10-11-14-17-20(21)22/h6-7,9-10,12-13,18-19H,2-5,8,11,14-17H2,1H3,(H,21,22)/p-1/b7-6-,12-9-,13-10-	[H]\C(=C(/[H])C([H])([H])C([H])([H])C([H])([H])C([H])([H])C([H])([H])[H])C([H])([H])C(\[H])=C(\[H])C([H])([H])C1([H])OC1([H])C([H])([H])C(\[H])=C(\[H])C([H])([H])C([H])([H])C([H])([H])C([O-])=O
C14770	11,12-Epoxyeicosatrienoic acid	C20H31O3	-1	320.4663	320.2351449	C14770	5353269	34130	HMDB04673		C14770	C14770	FDB023399	4510033		C14770				MNXM6048		7069	81276-02-0		DXOYQVHGIODESM-QXQNWPQMSA-M	InChI=1S/C20H32O3/c1-2-3-4-5-9-12-15-18-19(23-18)16-13-10-7-6-8-11-14-17-20(21)22/h6,8-10,12-13,18-19H,2-5,7,11,14-17H2,1H3,(H,21,22)/p-1/b8-6+,12-9-,13-10-	[H]C(=C([H])C([H])([H])C([H])([H])C([H])([H])C([O-])=O)C([H])([H])C(\[H])=C(\[H])C([H])([H])C1([H])OC1([H])C([H])([H])C(\[H])=C(\[H])C([H])([H])C([H])([H])C([H])([H])C([H])([H])C([H])([H])[H]
C14771	14,15-Epoxy-5,8,11-eicosatrienoic acid	C20H31O3	-1	320.4663	320.2351449	C14771	5283205	34157	HMDB04264		C14771	C14771	FDB023356	4446326		C14771				MNXM6053			81276-03-1		JBSCUHKPLGKXKH-GDWIHFMBSA-M	InChI=1S/C20H32O3/c1-2-3-12-15-18-19(23-18)16-13-10-8-6-4-5-7-9-11-14-17-20(21)22/h4,6-7,9-10,13,18-19H,2-3,5,8,11-12,14-17H2,1H3,(H,21,22)/p-1/b6-4-,9-7+,13-10-	[H]\C(=C(/[H])C([H])([H])C(\[H])=C(\[H])C([H])([H])C1([H])OC1([H])C([H])([H])C([H])([H])C([H])([H])C([H])([H])C([H])([H])[H])C([H])([H])C([H])=C([H])C([H])([H])C([H])([H])C([H])([H])C([O-])=O
C14825	9,10-Epoxyoctadecenoic acid	C18H31O3	-1	296.4449	296.2351449	C14825	6246154		HMDB04701			C14825	FDB003107	4861048		C14825				MNXM6142					FBUKMFOXMZRGRB-SQGUUQMOSA-M	InChI=1S/C18H32O3/c1-2-3-4-5-7-10-13-16-17(21-16)14-11-8-6-9-12-15-18(19)20/h7,10,16-17H,2-6,8-9,11-15H2,1H3,(H,19,20)/p-1/b10-7-/t16-,17+/m0/s1	[H]\C(=C(/[H])C([H])([H])[C@]1([H])O[C@]1([H])C([H])([H])C([H])([H])C([H])([H])C([H])([H])C([H])([H])C([H])([H])C([H])([H])C([O-])=O)C([H])([H])C([H])([H])C([H])([H])C([H])([H])C([H])([H])[H]
C14826	12,13-EpOME	C18H31O3	-1	296.4449	296.2351449	C14826	5356421	38299	HMDB04702			C14826	FDB023414	4512106		C14826				MNXM91839					CCPPLLJZDQAOHD-FLIBITNWSA-M	InChI=1S/C18H32O3/c1-2-3-10-13-16-17(21-16)14-11-8-6-4-5-7-9-12-15-18(19)20/h8,11,16-17H,2-7,9-10,12-15H2,1H3,(H,19,20)/p-1/b11-8-	[H]\C(=C(/[H])C([H])([H])C1([H])OC1([H])C([H])([H])C([H])([H])C([H])([H])C([H])([H])C([H])([H])[H])C([H])([H])C([H])([H])C([H])([H])C([H])([H])C([H])([H])C([H])([H])C([H])([H])C([O-])=O
C14849	Benzo[A]Pyrene-9,10-Oxide	C20H12O	0	0	0	C14849	37456									C14849				MNXM7106					GOEJUYABKOTLJA-UHFFFAOYSA-N	InChI=1S/C20H12O/c1-2-11-4-5-13-10-14-7-9-16-20(21-16)19(14)15-8-6-12(3-1)17(11)18(13)15/h1-10,16,20H	[H]C1=C([H])C2=C([H])C([H])=C3C([H])=C4C([H])=C([H])C5([H])OC5([H])C4=C4C([H])=C([H])C(=C1[H])C2=C34
[truncated: 6,006 more rows]
