# Supplementary material for: Personalized whole‐body models integrate metabolism, physiology, and the gut microbiome
Source: Mol Syst Biol. 2020 May 28;16(5):e8982. doi: 10.15252/msb.20198982 (PMC7285886; doi:10.15252/msb.20198982)
Supplement: Supplementary file 22 — Dataset EV1 [file MSB-16-e8982-s022.zip › PSCM_toolbox/Data/Recon3D_star/VMH_Reactions.tsv]

abbreviation	description	formula	subsystem	ecnumber	keggId	keggorthology	cog	seed	metanetx
10FTHF5GLUtl	5-Glutamyl-10Fthf Transport, Lysosomal	10fthf5glu[c] -> 10fthf5glu[l]	Transport, lysosomal						MNXR94668
10FTHF5GLUtm	5-Glutamyl-10Fthf Transport, Mitochondrial	10fthf5glu[m] -> 10fthf5glu[c]	Transport, mitochondrial						MNXR94668
10FTHF6GLUtl	6-Glutamyl-10Fthf Transport, Lysosomal	10fthf6glu[c] -> 10fthf6glu[l]	Transport, lysosomal						MNXR94669
10FTHF6GLUtm	6-Glutamyl-10Fthf Transport, Mitochondrial	10fthf6glu[m] -> 10fthf6glu[c]	Transport, mitochondrial						MNXR94669
10FTHF7GLUtl	7-Glutamyl-10Fthf Transport, Lysosomal	10fthf7glu[c] -> 10fthf7glu[l]	Transport, lysosomal						MNXR94670
10FTHF7GLUtm	7-Glutamyl-10Fthf Transport, Mitochondrial	10fthf7glu[m] -> 10fthf7glu[c]	Transport, mitochondrial						MNXR94670
10FTHFtl	10-Formyltetrahydrofolate Lysosomal Transport via Diffusion	10fthf[c] <=> 10fthf[l]	Transport, lysosomal						MNXR94672
10FTHFtm	10-Formyltetrahydrofolate Mitochondrial Transport via Diffusion	10fthf[c] <=> 10fthf[m]	Transport, mitochondrial						MNXR94672
11DOCRTSLtm	11-Deoxycortisol Intracellular Transport	11docrtsl[c] <=> 11docrtsl[m]	Transport, mitochondrial						MNXR94673
11DOCRTSLtr	11-Deoxycortisol Intracellular Transport	11docrtsl[c] <=> 11docrtsl[r]	Transport, endoplasmic reticular						MNXR94673
11DOCRTSTRNtm	11-Deoxycorticosterone Intracellular Transport	11docrtstrn[c] <=> 11docrtstrn[m]	Transport, mitochondrial						MNXR94674
11DOCRTSTRNtr	11-Deoxycorticosterone Intracellular Transport	11docrtstrn[c] <=> 11docrtstrn[r]	Transport, endoplasmic reticular						MNXR94674
13DAMPPOX	1, 3-Diaminopropane:Oxygen Oxidoreductase (Deaminating)	13dampp[c] + h2o[c] + o2[c] -> bamppald[c] + h2o2[c] + nh4[c]	Beta-Alanine metabolism					rxn02250	MNXR94687
1a_24_25VITD2Hm	1-Alpha-Vitamin D-24, 25-Hydroxylase (D2)	2425dhvitd2[m] + h[m] + nadph[m] + o2[m] -> 1a2425thvitd2[m] + h2o[m] + nadp[m]	Vitamin D metabolism						MNXR94714
1a_24_25VITD3Hm	1-Alpha-Vitamin D-24, 25-Hydroxylase (D3)	2425dhvitd3[m] + h[m] + nadph[m] + o2[m] -> 1a2425thvitd3[m] + h2o[m] + nadp[m]	Vitamin D metabolism
1a_25VITD2Hm	1-Alpha, 24R, 25-Vitamin D-Hydroxylase (D2)	1a25dhvitd2[m] + h[m] + nadph[m] + o2[m] -> 1a2425thvitd2[m] + h2o[m] + nadp[m]	Vitamin D metabolism						MNXR94716
1a_25VITD3Hm	1-Alpha, 24R, 25-Vitamin D-Hydroxylase (D3)	1a25dhvitd3[m] + h[m] + nadph[m] + o2[m] -> 1a2425thvitd3[m] + h2o[m] + nadp[m]	Vitamin D metabolism
1MNCAMti	N1-Methylnicotinamide Transport	1mncam[c] + atp[c] + h2o[c] -> 1mncam[e] + adp[c] + h[c] + pi[c]	Transport, extracellular						MNXR94710
1PPDCRp	Delta1-Piperideine-2-Carboxylate Reductase, Perixosomal	1pipdn2c[x] + h[x] + nadh[x] -> Lpipecol[x] + nad[x]	Lysine metabolism	1.5.1.1, 1.5.1.21	R02201				MNXR94712
24_25DHVITD2t	24, 25-Dihydroxyvitamin D2 Transport from Cytoplasm	2425dhvitd2[c] -> 2425dhvitd2[e]	Transport, extracellular						MNXR94733
24_25DHVITD2tm	24, 25-Dihydroxyvitamin D2 Transport from Mitochondria	2425dhvitd2[m] -> 2425dhvitd2[c]	Transport, mitochondrial						MNXR94733
24_25DHVITD3t	24, 25-Dihydroxyvitamin D3 Transport from Cytoplasm	2425dhvitd3[c] -> 2425dhvitd3[e]	Transport, extracellular						MNXR94734
24_25DHVITD3tm	24, 25-Dihydroxyvitamin D3 Transport from Mitochondria	2425dhvitd3[m] -> 2425dhvitd3[c]	Transport, mitochondrial						MNXR94734
24_25VITD2Hm	24R-Vitamin D-25-Hydroxylase (D2)	25hvitd2[m] + h[m] + nadph[m] + o2[m] -> 2425dhvitd2[m] + h2o[m] + nadp[m]	Vitamin D metabolism						MNXR94735
24_25VITD3Hm	24R-Vitamin D-25-Hydroxylase (D3)	25hvitd3[m] + h[m] + nadph[m] + o2[m] -> 2425dhvitd3[m] + h2o[m] + nadp[m]	Vitamin D metabolism	1.14.13.126					MNXR94736
24NPHte	Transport of Xenobiotic	24nph[e] <=> 24nph[c]	Transport, extracellular						MNXR94732
25HVITD2t	25-Hydroxyvitamin D2 Transport from Cytoplasm	25hvitd2[c] -> 25hvitd2[e]	Transport, extracellular						MNXR94737
25HVITD2tin	25-Hydroxyvitamin D2 Transport in Cytoplasm	25hvitd2[e] -> 25hvitd2[c]	Transport, extracellular
25HVITD2tin_m	25-Hydroxyvitamin D2 Transport in Mitochondria	25hvitd2[c] -> 25hvitd2[m]	Transport, mitochondrial						MNXR94737
25HVITD2tm	25-Hydroxyvitamin D2 Transport from Mitochondria	25hvitd2[m] -> 25hvitd2[c]	Transport, mitochondrial
25HVITD3t	25-Hydroxyvitamin D3 Transport from Cytoplasm	25hvitd3[c] -> 25hvitd3[e]	Transport, extracellular						MNXR94739
25HVITD3tin_m	25-Hydroxyvitamin D3 Transport in Mitochondria	25hvitd3[c] -> 25hvitd3[m]	Transport, mitochondrial						MNXR94739
25HVITD3tm	25-Hydroxyvitamin D3 Transport from Mitochondria	25hvitd3[m] -> 25hvitd3[c]	Transport, mitochondrial
25VITD2Hm	1-Alpha-Vitamin D-25-Hydroxylase (D2)	25hvitd2[m] + h[m] + nadph[m] + o2[m] -> 1a25dhvitd2[m] + h2o[m] + nadp[m]	Vitamin D metabolism						MNXR94740
25VITD3Hm	1-Alpha-Vitamin D-25-Hydroxylase (D3)	25hvitd3[m] + h[m] + nadph[m] + o2[m] -> 1a25dhvitd3[m] + h2o[m] + nadp[m]	Vitamin D metabolism						MNXR94738
2AMACHYD	2-Aminoacrylate Hydrolysis	2amac[c] + h2o[c] -> nh4[c] + pyr[c]	Glycine, serine, alanine, and threonine metabolism	4.3.1.17	R08698				MNXR94778
2AMACSULT	2-Aminoacrylate Sulfotransferase	2amac[c] + nadph[c] + paps[c] -> Lcyst[c] + nadp[c] + pap[c]	Methionine and cysteine metabolism						MNXR94779
2AMADPTm	L-2-Aminoadipate Shuttle (Cytosol/Mitochondria)	akg[m] + L2aadp[c] -> akg[c] + L2aadp[m]	Lysine metabolism						MNXR94780
2DR1PP	2-Deoxy-D-Ribose 1-Phosphate Phosphorylase	2dr1p[c] + h2o[c] -> drib[c] + pi[c]	Pyrimidine catabolism						MNXR94795
2HBO	2-Hydroxybutyrate:NAD+ Oxidoreductase	2hb[c] + nad[c] <=> 2obut[c] + h[c] + nadh[c]	Propanoate metabolism	1.1.1.27	R01000			rxn00741	MNXR94796
2HBt2	2-Hydroxybutyrate Symport with Proton	2hb[e] + h[e] <=> 2hb[c] + h[c]	Transport, extracellular						MNXR94797
2HCO3_NAt	Bicarbonate Transport (Na/Hco3 1:2 Symport)	2.0 hco3[e] + na1[e] <=> 2.0 hco3[c] + na1[c]	Transport, extracellular						MNXR94798
2MCITt	2-Methylcitrate Transport via Diffusion	2mcit[c] <=> 2mcit[e]	Transport, extracellular						MNXR94811
2OXOADOXm	2-Oxoadipate:Lipoamde 2-Oxidoreductase (Decarboxylating And Acceptor-Succinylating), Mitochondrial	2oxoadp[m] + coa[m] + nad[m] -> co2[m] + glutcoa[m] + nadh[m]	Lysine metabolism	1.2.1.52, 1.2.4.2, 1.8.1.4, 2.3.1.61	R01933				MNXR94818
2OXOADPTm	2-Oxoadipate Shuttle (Cytosol/Mitochondria)	2oxoadp[c] + akg[m] <=> 2oxoadp[m] + akg[c]	Tryptophan metabolism						MNXR94819
34DHOXPEGOX	3, 4-Dihydroxyphenylethyleneglycol:NAD+ Oxidoreductase	34dhmald[c] + h[c] + nadh[c] <=> 34dhoxpeg[c] + nad[c]	Tyrosine metabolism	1.1.1.1	R04880			rxn03333	MNXR94833
34DHOXPEGt	3, 4-Dihydroxyphenylethyleneglycol Transport (Diffusion)	34dhoxpeg[c] <=> 34dhoxpeg[e]	Transport, extracellular						MNXR94834
34DHPHAMT	3, 4-Dihydroxyphenylacetate:Amet O-Methyltransferase	34dhpha[c] + amet[c] -> ahcys[c] + h[c] + homoval[c]	Tyrosine metabolism	2.1.1.6					MNXR94836
34DHPHEt	3, 4-Dihydroxy-L-Phenylalanine Transport	34dhphe[e] <=> 34dhphe[c]	Transport, extracellular						MNXR94838
34DHPLACOX	3, 4-Dihydroxyphenylacetaldehyde:NAD+ Oxidoreductase	34dhpac[c] + h2o[c] + nad[c] -> 34dhpha[c] + 2.0 h[c] + nadh[c]	Tyrosine metabolism	1.2.1.5
34DHPLACOX_NADP_	3, 4-Dihydroxyphenylacetaldehyde:NADP+ Oxidoreductase	34dhpac[c] + h2o[c] + nadp[c] <=> 34dhpha[c] + 2.0 h[c] + nadph[c]	Tyrosine metabolism	1.2.1.5
34DHXMANDACOX	3, 4-Dihydroxymandelaldehyde:NAD+ Oxidoreductase	34dhmald[c] + h2o[c] + nad[c] -> 34dhoxmand[c] + 2.0 h[c] + nadh[c]	Tyrosine metabolism	1.2.1.5					MNXR94840
34DHXMANDACOX_NADP_	3, 4-Dihydroxymandelaldehyde:NADP+ Oxidoreductase	34dhmald[c] + h2o[c] + nadp[c] <=> 34dhoxmand[c] + 2.0 h[c] + nadph[c]	Tyrosine metabolism	1.2.1.5
34HPLFM	3- (4-Hydroxyphenyl-)Lactate Formation	34hpp[m] + h[m] + nadh[m] -> 34hpl[m] + nad[m]	Ubiquinone synthesis	1.1.1.222, 1.1.1.237	R03336				MNXR94842
34HPPOR	4-Hydroxyphenylpyruvate:Oxygen Oxidoreductase	34hpp[c] + o2[c] -> co2[c] + hgentis[c]	Tyrosine metabolism	1.13.11.27	R02521	K00457	COG3185	rxn01827	MNXR94843
35CGMPtn	35CGMP Nuclear Transport	35cgmp[c] <=> 35cgmp[n]	Transport, nuclear						MNXR94849
3AIBTm	L-3-Aminoisobutyrate Transaminase, Mitochondrial	2mop[m] + glu_L[m] <=> 3aib[m] + akg[m]	Valine, leucine, and isoleucine metabolism						MNXR94853
3AIBtmi	3-Amino-Isobutyrate Transport, Mitochondrial	3aib[m] -> 3aib[c]	Transport, mitochondrial	2.6.19.4
3DPHBH1	Hydroxylation of 3-Decaprenyl-4-Hydroxybenzoate (NADH)	3dphb[m] + h[m] + nadh[m] + o2[m] -> 3dpdhb[m] + h2o[m] + nad[m]	Ubiquinone synthesis						MNXR94864
3DPHBH2	Hydroxylation of 3-Decaprenyl-4-Hydroxybenzoate (NADPH)	3dphb[m] + h[m] + nadph[m] + o2[m] -> 3dpdhb[m] + h2o[m] + nadp[m]	Ubiquinone synthesis						MNXR94865
3DSPHR	3-Dehydrosphinganine Reductase	3dsphgn[c] + h[c] + nadph[c] -> nadp[c] + sphgn[c]	Sphingolipid metabolism	1.1.1.102	R02978				MNXR94866
3HAO	3-Hydroxyanthranilate 3, 4-Dioxygenase	3hanthrn[c] + o2[c] -> cmusa[c] + h[c]	Tryptophan metabolism	1.13.11.6	R02665			rxn01927	MNXR94889
3HBCDm	3-Hydroxybutyryl Coenzyme A Dehydratase, Mitochondrial	b2coa[m] + h2o[m] <=> 3hbcoa_R[m]	Butanoate metabolism	4.2.1.55					MNXR94890
3HBCOAHLm	3-Hydroxyisobutyryl Coenzyme A Hydrolase, Mitochondrial	3hibutcoa[m] + h2o[m] -> 3hmp[m] + coa[m] + h[m]	Valine, leucine, and isoleucine metabolism	3.1.2.4					MNXR94891
3HKYNAKGAT	3-Hydroxy-L-Kynurenine:2-Oxoglutarate Aminotransferase	akg[c] + hLkynr[c] -> 42A3HP24DB[c] + glu_L[c]	Tryptophan metabolism	2.6.1.7					MNXR94895
3HLYTCL	3-Hydroxy-L-Tyrosine Carboxy-Lyase	34dhphe[c] + h[c] -> co2[c] + dopa[c]	Tyrosine metabolism	4.1.1.28				rxn01499	MNXR94896
3HPCOAHYD	3-Hydroxyisobutyryl-Coenzyme A Hydrolase	3hpcoa[c] + h2o[c] -> 3hpp[c] + coa[c] + h[c]	Beta-Alanine metabolism	3.1.2.4				rxn02261	MNXR160
3HPPD	3-Hydroxypropionate Dehydrogenase	3hpp[c] + nad[c] <=> h[c] + msa[c] + nadh[c]	Propanoate metabolism	1.1.1.59				rxn01174	MNXR161
3HXKYNDCL	3-Hydroxykynurenamine Decarboxy-Lyase	h[c] + hLkynr[c] -> 3hxkynam[c] + co2[c]	Tryptophan metabolism	1.1.1.59
3HXKYNOXDA	3-Hydroxykynurenamine:Oxygen Oxidoreductase (Deaminating) (Flavin-Containing)	3hxkynam[c] + o2[c] -> 48dhoxquin[c] + h2o2[c] + nh4[c]	Tryptophan metabolism	1.4.3.4
3M4HDXPAC	3-Methoxy-4-Hydroxyphenylacetaldehyde:NAD+ Oxidoreductase	3mox4hpac[c] + h2o[c] + nad[c] <=> 2.0 h[c] + homoval[c] + nadh[c]	Tyrosine metabolism	1.2.1.5					MNXR94912
3MLDAt	3Mlda Extracellular Transport via Diffusion	3mlda[c] <=> 3mlda[e]	Transport, extracellular						MNXR94920
3MOBt2im	3-Methyl-2-Oxobutanoate Mitochondrial Transport via Proton Symport	3mob[c] + h[c] -> 3mob[m] + h[m]	Transport, mitochondrial						MNXR94923
3MOPt2im	3-Methyl-2-Oxopentanoate Mitochondrial Transport via Proton Symport	3mop[c] + h[c] -> 3mop[m] + h[m]	Transport, mitochondrial						MNXR94927
3MOX4HOXPGALDOX	3-Methoxy-4-Hydroxyphenylglycolaldehyde:NAD+ Oxidoreductase	3m4hpga[c] + h2o[c] + nad[c] -> 3mox4hoxm[c] + 2.0 h[c] + nadh[c]	Tyrosine metabolism	1.2.1.5					MNXR94928
3MOX4HOXPGALDOX_NADP_	3-Methoxy-4-Hydroxyphenylglycolaldehyde:NADP+ Oxidoreductase	3m4hpga[c] + h2o[c] + nadp[c] <=> 3mox4hoxm[c] + 2.0 h[c] + nadph[c]	Tyrosine metabolism	1.2.1.5
3MOXTYROX	3-Methoxytyramine:Oxygen Oxidoreductase (Deaminating)	3moxtyr[c] + h2o[c] + o2[c] -> 3mox4hpac[c] + h2o2[c] + nh4[c]	Tyrosine metabolism	1.4.3.4	R04890				MNXR94931
3NTD7l	3'-Nucleotidase (AMP), Lysosomal	3amp[l] + h2o[l] -> adn[l] + pi[l]	Purine catabolism	3.1.3.2
3SALAASPm	Cysteinesulfinate-Aspartate Mitochondrial Shuttle	3sala[m] + asp_L[c] <=> 3sala[c] + asp_L[m]	Transport, mitochondrial						MNXR94977
3SALACBOXL	3-Sulfino-L-Alanine Carboxy-Lyase	3sala[c] + 2.0 h[c] -> co2[c] + hyptaur[c]	Taurine and hypotaurine metabolism	4.1.1.15
3SALAOX	Cysteinesulfinic Acid Oxidase	2.0 3sala[c] + 2.0 h[c] + o2[c] -> 2.0 Lcyst[c]	Taurine and hypotaurine metabolism						MNXR94979
3SALATAi	3-Sulfino-Alanine Transaminase (Irreversible)	3sala[c] + akg[c] + h[c] -> 3snpyr[c] + glu_L[c]	Methionine and cysteine metabolism	2.6.1.1					MNXR94980
3SALATAim	3-Sulfino-Alanine Transaminase (Irreversible), Mitochondrial	3sala[m] + akg[m] + h[m] -> 3snpyr[m] + glu_L[m]	Methionine and cysteine metabolism	2.6.1.1					MNXR94980
3SPYRSP	3-Sulfinopyruvate Hydrolase (Spotaneous Reaction)	3snpyr[c] + h2o[c] -> h[c] + pyr[c] + so3[c]	Methionine and cysteine metabolism	3.13.1.-					MNXR94981
3SPYRSPm	3-Sulfinopyruvate Hydrolase (Spotaneous Reaction), Mitochondrial	3snpyr[m] + h2o[m] -> h[m] + pyr[m] + so3[m]	Methionine and cysteine metabolism	3.13.1.-					MNXR94981
41R1H2MAE12BOOX	4-[ (1R)-1-Hydroxy-2- (Methylamino)Ethyl]-1, 2-Benzenediol:Oxygen Oxidoreductase (Deaminating) (Flavin-Containing)	adrnl[c] + h2o[c] + o2[c] -> 34dhmald[c] + h2o2[c] + mma[c]	Tyrosine metabolism	1.4.3.4					MNXR94987
41R2A1H12BOOX	4-[ (1R)-2-Amino-1-Hydroxyethyl]-1, 2-Benzenediol:Oxygen Oxidoreductase (Deaminating) (Flavin-Containing)	h2o[c] + nrpphr[c] + o2[c] -> 34dhmald[c] + h2o2[c] + nh4[c]	Tyrosine metabolism	1.4.3.4	R02532				MNXR94988
42A12BOOX	4- (2-Aminoethyl)-1, 2-Benzenediol:Oxygen Oxidoreductase (Deaminating) (Flavin-Containing)	dopa[c] + h2o[c] + o2[c] -> 34dhpac[c] + h2o2[c] + nh4[c]	Tyrosine metabolism	1.4.3.21, 1.4.3.4, 1.4.9.2, 1.4.99.4	R04300			rxn02993	MNXR94989
4ABUTtm	4-Aminobutanoate Mitochondrial Transport via Diffusion	4abut[c] <=> 4abut[m]	Transport, mitochondrial						MNXR94993
4HBZCOAFm	4-Hydroxybenzoyl Coenzyme A Formation	coa[m] + coucoa[m] + h2o[m] + nad[m] -> 4hbzcoa[m] + accoa[m] + h[m] + nadh[m]	Ubiquinone synthesis		R08767				MNXR95010
4HBZFm	4-Hydroxybenzoate Formation	4hbzcoa[m] + h2o[m] -> 4hbz[m] + coa[m] + h[m]	Ubiquinone synthesis	3.1.2.23	R01301				MNXR95011
4HDEBRISOQUINEte	Transport of Xenobiotic	4hdebrisoquine[e] <=> 4hdebrisoquine[c]	Transport, extracellular						MNXR95014
4HGLSDm	L-4-Hydroxyglutamate Semialdehyde Dehydrogenase, Mitochondrial	4hglusa[m] + h2o[m] + nad[m] -> e4hglu[m] + 2.0 h[m] + nadh[m]	Arginine and proline metabolism	1.2.1.-, 1.2.1.88	R05051				MNXR95015
4HOXPACDOX_NADP_	4-Hydroxyphenylacetaldehyde:NADP+ Oxidoreductase	4hoxpacd[c] + h2o[c] + nadp[c] <=> 4hphac[c] + 2.0 h[c] + nadph[c]	Tyrosine metabolism	1.2.1.5
4MOPt2im	4-Methyl-2-Oxopentanoate Mitochondrial Transport via Proton Symport	4mop[c] + h[c] -> 4mop[m] + h[m]	Transport, mitochondrial						MNXR95034
4MPTNLte	4-Methylpentanal Transport	4mptnl[c] <=> 4mptnl[e]	Transport, extracellular						MNXR95036
4MPTNLtm	4-Methylpentanal Transport, Mitochondrial	4mptnl[c] <=> 4mptnl[m]	Transport, mitochondrial						MNXR95036
4MPTNLtr	4-Methylpentanal Transport, Endoplasmatic Reticulum	4mptnl[c] <=> 4mptnl[r]	Transport, endoplasmic reticular
4MTOLBUTAMIDEte	Transport of Xenobiotic	4mtolbutamide[e] <=> 4mtolbutamide[c]	Transport, extracellular						MNXR95037
4NPHSFte	Transport of Xenobiotic	4nphsf[e] <=> 4nphsf[c]	Transport, extracellular						MNXR95041
4NPHSULT	4-Nitrophenol Sulfotransferase	4nph[c] + paps[c] -> 4nphsf[c] + h[c] + pap[c]	Cytochrome metabolism						MNXR95042
4NPHte	Transport of Xenobiotic	4nph[e] <=> 4nph[c]	Transport, extracellular						MNXR95043
4PYRDX	4-Pyridoxal Secretion	4pyrdx[c] + atp[c] + h2o[c] -> 4pyrdx[e] + adp[c] + h[c] + pi[c]	Transport, extracellular						MNXR95053
5ADTSTSTERONEGLCte	Glucuronidated Compound Transport	5adtststeroneglc[c] + atp[c] + h2o[c] -> 5adtststeroneglc[e] + adp[c] + h[c] + pi[c]	Transport, extracellular						MNXR95056
5ADTSTSTERONEGLCtr	Glucuronidated Compound Transport	5adtststeroneglc[c] <=> 5adtststeroneglc[r]	Transport, endoplasmic reticular						MNXR95057
5ADTSTSTERONESte	Sulfonated Testosterone Transport	5adtststerones[c] <=> 5adtststerones[e]	Transport, extracellular						MNXR95059
5ADTSTSTERONESULT	5Alpha-Dihydrotestosterone Sulfotransferase	5adtststerone[c] + paps[c] -> 5adtststerones[c] + h[c] + pap[c]	Steroid metabolism						MNXR95058
5ADTSTSTERONEte	5 Alpha Dihydrotesterone Transport	5adtststerone[e] <=> 5adtststerone[c]	Transport, extracellular						MNXR95060
5ADTSTSTERONEtr	5 Alpha Dihydrotesterone Intracellular Transport	5adtststerone[r] <=> 5adtststerone[c]	Transport, endoplasmic reticular						MNXR95060
5AOPtm	5-Aminolevulinate Mitochondrial Transport	5aop[c] <=> 5aop[m]	Heme synthesis						MNXR95062
5DHFtl	5-Glutamyl-Dhf Transport, Lysosomal	5dhf[c] -> 5dhf[l]	Transport, lysosomal						MNXR95068
5FTHFt2	5-Formyltetrahydrofolate Transport via Anion Exchange	5fthf[e] + h2o[c] <=> 5fthf[c] + h2o[e]	Transport, extracellular
5HLTDL	5-Hydroxy-L-Tryptophan Decarboxy-Lyase	5htrp[c] + h[c] -> co2[c] + srtn[c]	Tryptophan metabolism	4.1.1.28				rxn01948	MNXR95078
5HOMEPRAZOLEte	Transport of Xenobiotic	5homeprazole[e] <=> 5homeprazole[c]	Transport, extracellular						MNXR95079
5HOXINDACTO2OX	5-Hydroxyindoleacetaldehyde:Oxygen Oxidoreductase	5hoxindact[c] + h2o[c] + o2[c] -> 5hoxindoa[c] + h[c] + h2o2[c]	Tryptophan metabolism	1.2.3.1					MNXR95080
5HOXINDACTOXm	5-Hydroxyindoleacetaldehyde:NAD+ Oxidoreductase, Mitochondrial	5hoxindact[m] + h2o[m] + nad[m] -> 5hoxindoa[m] + 2.0 h[m] + nadh[m]	Tryptophan metabolism	1.5.1.12
5HOXINOXDA	5-Hydroxytryptamine:Oxygen Oxidoreductase (Deaminating) (Flavin-Containing)	h2o[c] + o2[c] + srtn[c] -> 5hoxindact[c] + h2o2[c] + nh4[c]	Tryptophan metabolism	1.4.3.4	R02908				MNXR95082
5HTRPDOX	5-Hydroxy-L-Tryptophan:Oxygen 2, 3-Dioxygenase (Indole-Decyclizing)	5htrp[c] + o2[c] -> 5hoxnfkyn[c]	Tryptophan metabolism	1.13.11.52
5HTRPVESSEC	5-Hydroxy-L-Tryptophan Secretion via Secretory Vesicle (ATP Driven)	5htrp[c] + atp[c] + h2o[c] -> 5htrp[e] + adp[c] + h[c] + pi[c]	Transport, extracellular	1.13.11.52
5HXKYNDCL	5-Hydroxykynurenamine Decarboxy-Lyase	5hxkyn[c] + h[c] -> 5hxkynam[c] + co2[c]	Tryptophan metabolism	4.1.1.28				rxn03360	MNXR279
5HXKYNOXDA	5-Hydroxykynurenamine:Oxygen Oxidoreductase (Deaminating) (Flavin-Containing)	5hxkynam[c] + o2[c] -> 46dhoxquin[c] + h2o2[c] + nh4[c]	Tryptophan metabolism	1.4.3.4
5MTHFt	5-Methyltetrahydrofolate Transport via Receptor Binding And Protolysis	5mthf[e] <=> 5mthf[c]	Transport, extracellular						MNXR95088
5MTHFt2	5-Methyltetrahydrofolate Transport via Anion Exchange	5mthf[e] + h2o[c] <=> 5mthf[c] + h2o[e]	Transport, extracellular						MNXR95089
5THFtl	5-Glutamyl-Thf Transport, Lysosomal	5thf[c] -> 5thf[l]	Transport, lysosomal						MNXR95093
5THFtm	5-Glutamyl-Thf Transport, M Mitochondrial	5thf[m] -> 5thf[c]	Transport, mitochondrial						MNXR95093
6DHFtl	6-Glutamyl-Dhf Transport, Lysosomal	6dhf[c] -> 6dhf[l]	Transport, lysosomal						MNXR95096
6DHFtm	6-Glutamyl-Dhf Transport, M Mitochondrial	6dhf[m] -> 6dhf[c]	Transport, mitochondrial						MNXR95096
6HTSTSTERONEte	Hydroxylated Testosterone Transport	6htststerone[c] <=> 6htststerone[e]	Transport, extracellular						MNXR95098
6HTSTSTERONEtr	Hydroxylated Testosterone Transport	6htststerone[c] <=> 6htststerone[r]	Transport, endoplasmic reticular						MNXR95098
6THFtl	6-Glutamyl-Thf Transport, Lysosomal	6thf[c] -> 6thf[l]	Transport, lysosomal						MNXR95105
6THFtm	6-Glutamyl-Thf Transport, M Mitochondrial	6thf[m] -> 6thf[c]	Transport, mitochondrial						MNXR95105
7DHCHSTEROLtr	Cholesterol Precursor Intracellular Transport	7dhchsterol[r] <=> 7dhchsterol[c]	Transport, endoplasmic reticular						MNXR95108
7DHFtl	7-Glutamyl-Dhf Transport, Lysosomal	7dhf[c] -> 7dhf[l]	Transport, lysosomal						MNXR95109
7DHFtm	7-Glutamyl-Dhf Transport, M Mitochondrial	7dhf[m] -> 7dhf[c]	Transport, mitochondrial						MNXR95109
7THFtl	7-Glutamyl-Thf Transport, Lysosomal	7thf[c] -> 7thf[l]	Transport, lysosomal						MNXR95112
7THFtm	7-Glutamyl-Thf Transport, M Mitochondrial	7thf[m] -> 7thf[c]	Transport, mitochondrial						MNXR95112
A_MANASE	Alpha-Mannosidase	2.0 h2o[c] + m2mn[c] -> 2.0 man[c] + mn[c]	N-glycan degradation	3.2.1.24
A_MANASEly	Alpha-Mannosidase, Lysosomal	2.0 h2o[l] + m2mn[l] -> 2.0 man[l] + mn[l]	N-glycan degradation						MNXR96148
A4GALTc	Lactosylceramide 4-Alpha-Galactosyltransferase	galgluside_hs[c] + udpgal[c] -> h[c] + thcrm_hs[c] + udp[c]	Sphingolipid metabolism						MNXR95128
A4GALTg	Lactosylceramide 4-Alpha-Galactosyltransferase	galgluside_hs[g] + udpgal[g] -> h[g] + thcrm_hs[g] + udp[g]	Sphingolipid metabolism						MNXR95128
A4GNT1g	Alpha 1, 4-N-Acetylglucosaminyltransferase, Golgi Apparatus	T_antigen[g] + uacgam[g] -> gncore1[g] + h[g] + udp[g]	O-glycan metabolism						MNXR95130
A4GNT2g	Alpha 1, 4-N-Acetylglucosaminyltransferase, Golgi Apparatus	core2[g] + uacgam[g] -> gncore2[g] + h[g] + udp[g]	O-glycan metabolism						MNXR95131
AACTOOR	Aminoacetone:Oxygen Oxidoreductase (Deaminating) (Flavin-Containing)	aact[c] + h2o[c] + o2[c] -> h2o2[c] + mthgxl[c] + nh4[c]	Glycine, serine, alanine, and threonine metabolism	1.4.3.21, 1.4.3.4, 1.4.3.6	R02529	K00276	COG1231 COG3733	rxn01833	MNXR95149
AACTtm	Aminoacetone Transport, Mitochondrial	aact[m] -> aact[c]	Transport, mitochondrial						MNXR95150
AASAD3m	L-Aminoadipate-Semialdehyde Dehydrogenase (NADH), Mitochondrial	h2o[m] + L2aadp6sa[m] + nad[m] -> 2.0 h[m] + L2aadp[m] + nadh[m]	Lysine metabolism	1.2.1.31	R03102				MNXR95158
AATAi	2-Aminoadipate Transaminase, Irreversible	akg[c] + L2aadp[c] <=> 2oxoadp[c] + glu_L[c]	Lysine metabolism	2.6.1.39				rxn01423	MNXR30562
ABO1g	Abo Blood Group (Transferase A, Alpha 1-3-N-Acetylgalactosaminyltransferase	fucgalacglcgalgluside_hs[g] + udpacgal[g] -> acgalfucgalacglcgalgluside_hs[g] + h[g] + udp[g]	Blood group synthesis						MNXR95168
ABO2g	Abo Blood Group (Transferase A, Alpha 1-3-N-Acetylgalactosaminyltransferase	fucgalacglcgalgluside_hs[g] + udpgal[g] -> galfucgalacglcgalgluside_hs[g] + h[g] + udp[g]	Blood group synthesis						MNXR95170
ABO3g	Abo Blood Group (Transferase A, Alpha 1-3-N-Acetylgalactosaminyltransferase	fuc12gal14acglcgalgluside_hs[g] + udpgal[g] -> galfuc12gal14acglcgalgluside_hs[g] + h[g] + udp[g]	Blood group synthesis						MNXR95172
ABO4g	Abo Blood Group (Transferase A, Alpha 1-3-N-Acetylgalactosaminyltransferase	fuc12gal14acglcgalgluside_hs[g] + udpacgal[g] -> acgalfuc12gal14acglcgalgluside_hs[g] + h[g] + udp[g]	Blood group synthesis						MNXR95174
ABO5g	Abo Blood Group (Transferase A, Alpha 1-3-N-Acetylgalactosaminyltransferase	fucgalacgalfuc12gal14acglcgalgluside_hs[g] + udpacgal[g] -> acgalfucgalacgalfuc12gal14acglcgalgluside_hs[g] + h[g] + udp[g]	Blood group synthesis						MNXR95176
ABO6g	Abo Blood Group (Transferase A, Alpha 1-3-N-Acetylgalactosaminyltransferase	fucgalacglcgal14acglcgalgluside_hs[g] + udpacgal[g] -> acgalfucgalacglcgal14acglcgalgluside_hs[g] + h[g] + udp[g]	Blood group synthesis						MNXR95178
ABO7g	Abo Blood Group (Transferase A, Alpha 1-3-N-Acetylgalactosaminyltransferase	fucgalacgalfucgalacglcgal14acglcgalgluside_hs[g] + udpacgal[g] -> acgalfucgalacgalfucgalacglcgal14acglcgalgluside_hs[g] + h[g] + udp[g]	Blood group synthesis						MNXR95180
ABO8g	Abo Blood Group (Transferase A, Alpha 1-3-N-Acetylgalactosaminyltransferase	fucgalacglcgal14acglcgalgluside_hs[g] + udpgal[g] -> galfucgalacglcgal14acglcgalgluside_hs[g] + h[g] + udp[g]	Blood group synthesis						MNXR95182
ABO9g	Abo Blood Group (Transferase A, Alpha 1-3-N-Acetylgalactosaminyltransferase	fucfucgalacglcgalacglcgal14acglcgalgluside_hs[g] + 2.0 udpgal[g] -> galgalfucfucgalacglcgalacglcgal14acglcgalgluside_hs[g] + 2.0 h[g] + 2.0 udp[g]	Blood group synthesis						MNXR95184
ABTArm	4-Aminobutyrate Transaminase, Reversible, Mitochondrial	4abut[m] + akg[m] <=> glu_L[m] + sucsal[m]	Glutamate metabolism	2.6.1.19	R01648				MNXR95186
ABTD	L-Arabinitol 4-Dehydrogenase	abt[c] + nad[c] <=> h[c] + nadh[c] + xylu_L[c]	Pentose phosphate pathway	1.1.1.12	R01903				MNXR95187
ABTti	L-Arabinitol Transport via Passive Diffusion	abt[c] -> abt[e]	Transport, extracellular	1.1.1.12
ABUTt2rL	4-Aminobutyrate Reversible Transport in via Proton Symport, Lysosomal	4abut[l] + h[l] <=> 4abut[c] + h[c]	Transport, lysosomal						MNXR94994
ABUTt4_2_r	4-Aminobutyrate Reversible Transport in via Sodium Symport (1:2)	4abut[e] + 2.0 na1[e] <=> 4abut[c] + 2.0 na1[c]	Transport, extracellular
ACACT10m	Acetyl Coenzyme A C-Acetyltransferase, Mitochondrial	2maacoa[m] + coa[m] <=> accoa[m] + ppcoa[m]	Valine, leucine, and isoleucine metabolism	2.3.1.16, 2.3.1.9	R00927				MNXR95195
ACACT1rm	Acetyl Coenzyme A C-Acetyltransferase, Mitochondrial	2.0 accoa[m] -> aacoa[m] + coa[m]	Tryptophan metabolism	2.3.1.9
ACACT1x	Acetyl Coenzyme A C-Acetyltransferase	2.0 accoa[x] -> aacoa[x] + coa[x]	Cholesterol metabolism	2.3.1.9	R00238				MNXR95194
ACACt2m	Acetoacetate Mitochondrial Transport via H+ Symport	acac[c] + h[c] <=> acac[m] + h[m]	Transport, mitochondrial						MNXR95207
ACACT4p	Acetyl Coenzyme A C-Acetyltransferase (Octanoyl Coenzyme A), Peroxisomal	3odcoa[x] + coa[x] -> accoa[x] + occoa[x]	Fatty acid oxidation	2.3.1.16, 2.3.1.9	R03778				MNXR95198
ACACT5p	Acetyl Coenzyme A C-Acyltransferase (Decanoyl Coenzyme A), Peroxisomal	3oddcoa[x] + coa[x] -> accoa[x] + dcacoa[x]	Fatty acid oxidation	2.3.1.9					MNXR95199
ACACT6p	Acetyl Coenzyme A C-Acetyltransferase (Dodecanoyl), Peroxisomal	3otdcoa[x] + coa[x] -> accoa[x] + ddcacoa[x]	Fatty acid oxidation	2.3.1.16, 2.3.1.9	R03858				MNXR95201
ACACT7p	Acetyl Coenzyme A Acyltransferase (Tetradecanoyl Coenzyme A), Peroxisomal	3ohdcoa[x] + coa[x] -> accoa[x] + tdcoa[x]	Fatty acid oxidation	2.3.1.155, 2.3.1.16, 2.3.1.9	R03991				MNXR95203
ACACT8p	Acetyl Coenzyme A Acyltransferase (Hexadecanoyl Coenzyme A), Peroxisomal	3ohodcoa[x] + coa[x] -> accoa[x] + pmtcoa[x]	Fatty acid oxidation						MNXR95204
ACACT9p	Acetyl Coenzyme A Acyltransferase (Tetracosanoyl Coenzyme A), Peroxisomal	3ohxccoa[x] + coa[x] -> accoa[x] + ttccoa[x]	Fatty acid oxidation						MNXR95205
ACACtx	Acetoacetate Intracellular Transport Unknown Mechanism	acac[c] <=> acac[x]	Transport, peroxisomal						MNXR95208
ACALDtm	Acetaldehyde Mitochondrial Diffusion	acald[m] <=> acald[c]	Transport, mitochondrial						MNXR95212
ACALDtr	Acetaldehyde Reversible Transport, Endoplasmatic Reticulum	acald[r] <=> acald[c]	Transport, endoplasmic reticular						MNXR95212
ACALDtx	Acetaldehyde Peroxisomal Diffusion	acald[x] <=> acald[c]	Transport, peroxisomal						MNXR95212
ACCOACm	Acetyl Coenzyme A Carboxylase, Beta Isoform	accoa[m] + atp[m] + hco3[m] -> adp[m] + h[m] + malcoa[m] + pi[m]	Fatty acid oxidation	6.4.1.2
ACCOAgt	Acetyl Coenzyme A Transport	accoa[c] <=> accoa[g]	Transport, extracellular						MNXR95223
ACCOALm	Acetate Coenzyme A Ligase (AMP-Forming)	atp[m] + coa[m] + ppa[m] -> amp[m] + ppcoa[m] + ppi[m]	Propanoate metabolism	6.2.1.17					MNXR95222
ACCOAtn	Acetyl Coenzyme A Transport, Nuclear	accoa[c] <=> accoa[n]	Transport, nuclear						MNXR95223
ACCOAtr	Acetyl Coenzyme A Transport	accoa[c] <=> accoa[r]	Transport, endoplasmic reticular						MNXR95223
ACETONEt2	Acetone Transport via Proton Symport	acetone[e] + h[e] <=> acetone[c] + h[c]	Transport, extracellular						MNXR95230
ACETONEt2m	Acetone Mitochondrial Transport via Proton Symport	acetone[c] + h[c] <=> acetone[m] + h[m]	Transport, mitochondrial						MNXR95230
ACGAGBSIDEtg	Acgagbside Hs Intracellular Transport	acgagbside_hs[c] <=> acgagbside_hs[g]	Transport, golgi apparatus						MNXR95231
ACGAGBSIDEtl	Acgagbside Hs Intracellular Transport	acgagbside_hs[c] <=> acgagbside_hs[l]	Transport, lysosomal						MNXR95231
ACGALFUCGALACGALFUC12GAL14ACGLCGALGLUSIDEte	Blood Group Intracellular Transport	acgalfucgalacgalfuc12gal14acglcgalgluside_hs[e] <=> acgalfucgalacgalfuc12gal14acglcgalgluside_hs[c]	Transport, extracellular						MNXR95237
ACGALFUCGALACGALFUC12GAL14ACGLCGALGLUSIDEtg	Blood Group Intracellular Transport	acgalfucgalacgalfuc12gal14acglcgalgluside_hs[g] <=> acgalfucgalacgalfuc12gal14acglcgalgluside_hs[c]	Transport, golgi apparatus						MNXR95237
ACGALFUCGALACGALFUCGALACGLCGAL14ACGLCGALGLUSIDEte	Blood Group Intracellular Transport	acgalfucgalacgalfucgalacglcgal14acglcgalgluside_hs[e] <=> acgalfucgalacgalfucgalacglcgal14acglcgalgluside_hs[c]	Transport, extracellular						MNXR95239
ACGALFUCGALACGALFUCGALACGLCGAL14ACGLCGALGLUSIDEtg	Blood Group Intracellular Transport	acgalfucgalacgalfucgalacglcgal14acglcgalgluside_hs[g] <=> acgalfucgalacgalfucgalacglcgal14acglcgalgluside_hs[c]	Transport, golgi apparatus						MNXR95239
ACGALK	N-Acetylgalactosamine Kinase	acgal[c] + atp[c] -> acgal1p[c] + adp[c] + h[c]	Aminosugar metabolism	2.7.1.157, 2.7.1.162	R08967				MNXR95241
ACGALK2	N-Acetylgalactosamine Kinase (ITP)	acgal[c] + itp[c] -> acgal1p[c] + h[c] + idp[c]	Aminosugar metabolism						MNXR95242
ACGALtlg	N-Acetyl-Galactosamine Intracellular Transport	acgal[g] <=> acgal[c]	Transport, golgi apparatus						MNXR95244
ACGALtly	N-Acetyl-Galactosamine Lysosomal Efflux	acgal[l] -> acgal[c]	Transport, lysosomal						MNXR95244
ACGAM6PSi	N-Acetylglucosamine-6-Phosphate Synthase	accoa[c] + gam6p[c] -> acgam6p[c] + coa[c] + h[c]	Aminosugar metabolism	2.3.1.4				rxn01483	MNXR81464
ACGAMK	N-Acetylglucosamine Kinase	acgam[c] + atp[c] -> acgam6p[c] + adp[c] + h[c]	Aminosugar metabolism	2.7.1.59	R01201	K00884	COG2829	rxn00892	MNXR95249
ACGAMPM	Phosphoacetylglucosamine Mutase	acgam6p[c] <=> acgam1p[c]	Aminosugar metabolism	5.4.2.3		K01836	COG1109	rxn01505	MNXR95250
ACGAMtly	N-Acetyl-Glucosamine Lysosomal Efflux	acgam[l] -> acgam[c]	Transport, lysosomal						MNXR95252
ACGBGBSIDEtg	Acgbgbside Hs Intracellular Transport	acgbgbside_hs[c] <=> acgbgbside_hs[g]	Transport, golgi apparatus						MNXR95254
ACGBGBSIDEtl	Acgbgbside Hs Intracellular Transport	acgbgbside_hs[c] <=> acgbgbside_hs[l]	Transport, lysosomal						MNXR95254
ACGPID	N-Acetylglucosaminylphosphatidylinositol Deacetylase	acgpail_hs[c] + h2o[c] -> ac[c] + gpail_hs[c]	Phosphatidylinositol phosphate metabolism	3.5.1.89	R03482				MNXR95257
ACGSm	N-Acteylglutamate Synthase, Mitochondrial	accoa[m] + glu_L[m] -> acglu[m] + coa[m] + h[m]	Urea cycle	2.3.1.1	R00259				MNXR95259
ACHEe	Acetylcholinesterase	ach[e] + h2o[e] -> ac[e] + chol[e] + h[e]	Glycerophospholipid metabolism	3.1.1.7, 3.1.1.8	R01026				MNXR95261
ACHtn	Acetylcholin Transport, Nuclear through Pores	ach[n] <=> ach[c]	Transport, nuclear						MNXR95267
ACHVESSEC	Acetylcholine Secretion via Secretory Vesicle (ATP Driven)	ach[c] + atp[c] + h2o[c] -> ach[e] + adp[c] + h[c] + pi[c]	Transport, extracellular
ACITL	ATP-Citrate Lyase	atp[c] + cit[c] + coa[c] -> accoa[c] + adp[c] + oaa[c] + pi[c]	Citric acid cycle	2.3.3.8, 4.1.3.6	R00352			rxn00257	MNXR95268
ACN13ACNGALGBSIDEte	Acn13Acngalgbside Hs Transport	acn13acngalgbside_hs[c] <=> acn13acngalgbside_hs[e]	Transport, extracellular						MNXR95280
ACN13ACNGALGBSIDEtg	Acn13Acngalgbside Hs Intracellular Transport	acn13acngalgbside_hs[c] <=> acn13acngalgbside_hs[g]	Transport, golgi apparatus						MNXR95280
ACN23ACNGALGBSIDEte	Acn23Acngalgbside Transport	acn23acngalgbside_hs[c] <=> acn23acngalgbside_hs[e]	Transport, extracellular						MNXR95282
ACN23ACNGALGBSIDEtg	Acn23Acngalgbside Intracellular Transport	acn23acngalgbside_hs[c] <=> acn23acngalgbside_hs[g]	Transport, golgi apparatus						MNXR95282
ACNACNGAL14ACGLCGALGLUSIDEte	Blood Group Intracellular Transport	acnacngal14acglcgalgluside_hs[e] <=> acnacngal14acglcgalgluside_hs[c]	Transport, extracellular						MNXR95284
ACNACNGAL14ACGLCGALGLUSIDEtg	Blood Group Intracellular Transport	acnacngal14acglcgalgluside_hs[g] <=> acnacngal14acglcgalgluside_hs[c]	Transport, golgi apparatus						MNXR95284
ACNACNGALGBSIDEte	Acnacngalgbside Hs Transport	acnacngalgbside_hs[c] <=> acnacngalgbside_hs[e]	Transport, extracellular						MNXR95286
ACNACNGALGBSIDEtg	Acnacngalgbside Hs Intracellular Transport	acnacngalgbside_hs[c] <=> acnacngalgbside_hs[g]	Transport, golgi apparatus						MNXR95286
ACNAM9PL	N-Acetylneuraminate 9-Phosphate Pyruvate-Lyase (Pyruvate-Phosphorylating)	acmanap[c] + h2o[c] + pep[c] -> acnamp[c] + pi[c]	Aminosugar metabolism	2.5.1.57					MNXR95288
ACNAM9PL2	N-Acetylneuraminate 9-Phosphate Pyruvate-Lyase (Pyruvate-Phosphorylating)	h2o[c] + man6p[c] + pep[c] -> kdnp[c] + pi[c]	Aminosugar metabolism						MNXR95289
ACNAMlt	N-Acetylneuraminate Transport into Lysososme	acnam[c] + h[c] <=> acnam[l] + h[l]	Transport, lysosomal						MNXR95291
ACNAMPH	N-Acetylneuraminate 9-Phosphate Phosphohydrolase	acnamp[c] + h2o[c] -> acnam[c] + pi[c]	Aminosugar metabolism	3.1.3.29					MNXR95290
ACNAMtn	N-Acetylneuraminate Nuclear Import	acnam[c] -> acnam[n]	Transport, nuclear						MNXR95292
ACNGALACGLCGAL14ACGLCGALGLUSIDEte	Blood Group Intracellular Transport	acngalacglcgal14acglcgalgluside_hs[e] <=> acngalacglcgal14acglcgalgluside_hs[c]	Transport, extracellular						MNXR95293
ACNGALACGLCGAL14ACGLCGALGLUSIDEtg	Blood Group Intracellular Transport	acngalacglcgal14acglcgalgluside_hs[g] <=> acngalacglcgal14acglcgalgluside_hs[c]	Transport, golgi apparatus						MNXR95293
ACNMLr	N-Acetylneuraminate Lyase (Reversible)	acnam[c] <=> acmana[c] + pyr[c]	Aminosugar metabolism	4.1.3.3
ACOAD10m	Acyl Coenzyme A Dehydrogenase (2-Methylbutanoyl Coenzyme A), Mitochondrial	2mbcoa[m] + fad[m] -> 2mb2coa[m] + fadh2[m]	Valine, leucine, and isoleucine metabolism	1.3.99.3					MNXR95306
ACOAD1fm	Acyl Coenzyme A Dehydrogenase (Butanoyl Coenzyme A), Mitochondrial	btcoa[m] + fad[m] -> b2coa[m] + fadh2[m]	Butanoate metabolism	1.3.3.6, 1.3.8.1, 1.3.8.7, 1.3.99.-, 1.3.99.3	R01175				MNXR95302
ACOAD8m	Acyl Coenzyme A Dehydrogenase (Isovaleryl Coenzyme A), Mitochondrial	fad[m] + ivcoa[m] -> 3mb2coa[m] + fadh2[m]	Valine, leucine, and isoleucine metabolism	1.3.8.4, 1.3.8.7, 1.3.99.10	R04095				MNXR95318
ACOAD9m	Acyl Coenzyme A Dehydrogenase (Isobutyryl Coenzyme A), Mitochondrial	fad[m] + ibcoa[m] -> 2mp2coa[m] + fadh2[m]	Valine, leucine, and isoleucine metabolism	1.3.8.-, 1.3.99.3					MNXR95319
ACOAHi	Acetyl Coenzyme A Hydrolase	accoa[c] + h2o[c] -> ac[c] + coa[c] + h[c]	Pyruvate metabolism	3.1.2.1
ACOAO7p	Acyl Coenzyme A Oxidase (Hexadecanoyl Coenzyme A), Peroxisomal	o2[x] + pmtcoa[x] -> h2o2[x] + hdd2coa[x]	Fatty acid oxidation						MNXR95367
ACODA	Acetylornithine Deacetylase	acorn[c] + h2o[c] -> ac[c] + orn[c]	Urea cycle	3.5.1.14, 3.5.1.16	R00669				MNXR95377
ACONTm	Aconitate Hydratase	cit[m] <=> icit[m]	Citric acid cycle	4.2.1.3	R01324				MNXR95384
ACOX22x	Acyl-Coenzyme A Oxidase 2, Branched Chain	dhcholoylcoa[x] + fadh2[x] + 0.5 o2[x] -> fad[x] + thcholoylcoa[x]	Bile acid synthesis						MNXR95389
ACOX2x	Acyl-Coenzyme A Oxidase 2, Branched Chain	cholcoas[x] + fadh2[x] + o2[x] -> cholcoads[x] + fad[x] + 2.0 h2o[x]	Bile acid synthesis						MNXR95390
ACP1_FMN_	Acid Phosphatase (FMN)	fmn[c] + h2o[c] -> pi[c] + ribflv[c]	Vitamin B2 metabolism	3.1.3.2				rxn00391	MNXR68280
ACRNtm	O-Acetylcarnintine Transport into Mitochondria via Diffusion	acrn[c] <=> acrn[m]	Transport, mitochondrial						MNXR95412
ACS2	Acetyl Coenzyme A Synthase (Propionate)	atp[c] + coa[c] + ppa[c] -> amp[c] + ppcoa[c] + ppi[c]	Propanoate metabolism	6.2.1.17				rxn00674	MNXR95222
ACSm	Acetyl Coenzyme A Synthetase	ac[m] + atp[m] + coa[m] -> accoa[m] + amp[m] + ppi[m]	Glycolysis/gluconeogenesis	6.2.1.1	R00235				MNXR95413
ACSOMT	S-Adenosyl-L-Methionine:N-Acetylserotonin O-Methyltransferase	5hoxindoa[c] + amet[c] -> 5moxact[c] + ahcys[c] + h[c]	Tryptophan metabolism	2.1.1.4
ACSRTNMT	S-Adenosyl-L-Homocysteine:N-Acetylserotonin O-Methyltransferase	amet[c] + Nacsertn[c] -> ahcys[c] + h[c] + melatn[c]	Tryptophan metabolism	2.1.1.4					MNXR95418
ACt2m	Acetate Mitochondrial Transport via Proton Symport	ac[c] + h[c] <=> ac[m] + h[m]	Transport, mitochondrial						MNXR95429
ACt2r	Acetate Reversible Transport via Proton Symport	ac[e] + h[e] <=> ac[c] + h[c]	Transport, extracellular					rxn05488	MNXR95429
ACtg	Acetate Transport, Golgi Apparatus	ac[c] <=> ac[g]	Transport, golgi apparatus						MNXR95431
ACTLMO	Acetol Monooxygenase	acetol[c] + h[c] + nadph[c] + o2[c] -> 2.0 h2o[c] + mthgxl[c] + nadp[c]	Pyruvate metabolism						MNXR95422
ACTNMO	Acetone Monooxygenase	acetone[c] + h[c] + nadph[c] + o2[c] -> acetol[c] + h2o[c] + nadp[c]	Pyruvate metabolism						MNXR95423
ADA	Adenosine Deaminase	adn[c] + h[c] + h2o[c] -> ins[c] + nh4[c]	Purine catabolism	3.5.4.4	R01560	K01488	COG1816	rxn01137	MNXR95432
ADAe	Adenosine Deaminase, Extracellular	adn[e] + h[e] + h2o[e] -> ins[e] + nh4[e]	Purine catabolism	3.5.4.4	R01560				MNXR95432
ADCim	Acetoacetate Decarboxylation (Irreversible), Mitochondrial	acac[m] + h[m] -> acetone[m] + co2[m]	Propanoate metabolism	4.1.1.4	R01366				MNXR95442
ADEt	Adenine Reversible Transport, Cytosol	ade[e] <=> ade[c]	Transport, extracellular						MNXR95445
ADEtl	Adenine Faciliated Transport from Lysosome	ade[l] <=> ade[c]	Transport, lysosomal
ADHAPtx	Intracellular Transport, Peroxisomal	adhap_hs[c] <=> adhap_hs[x]	Transport, peroxisomal
ADK1m	Adenylate Kinase, Mitochondrial	amp[m] + atp[m] <=> 2.0 adp[m]	Nucleotide interconversion	2.7.4.3	R00127				MNXR95450
ADK3	Adentylate Kinase (GTP)	amp[c] + gtp[c] <=> adp[c] + gdp[c]	Nucleotide interconversion	2.7.4.10, 2.7.4.4					MNXR95452
ADK3m	Adentylate Kinase (GTP)	amp[m] + gtp[m] <=> adp[m] + gdp[m]	Nucleotide interconversion	2.7.4.10, 2.7.4.4					MNXR95452
ADKd	Adenylate Kinase (D Form)	damp[c] + datp[c] <=> 2.0 dadp[c]	Nucleotide interconversion						MNXR95454
ADMDC	Adenosylmethionine Decarboxylase	amet[c] + h[c] -> ametam[c] + co2[c]	Arginine and proline metabolism	4.1.1.50	R00178				MNXR95455
ADNCYC	Adenylate Cyclase	atp[c] -> camp[c] + ppi[c]	Nucleotide interconversion	4.6.1.1	R00089	K01768 K05851 K05873 K08041 K08042 K08043 K08044 K08045 K08046 K08047 K08048 K08049 K11029 K11265	COG2114 COG3072 COG1437	rxn00065	MNXR95444
ADNK1m	Adenosine Kinase, Mitochondrial	adn[m] + atp[m] -> adp[m] + amp[m] + h[m]	Nucleotide interconversion	2.7.1.20, 2.7.1.74	R00185				MNXR95456
ADNt	Adenosine Faciliated Transport in Cytosol	adn[e] <=> adn[c]	Transport, extracellular						MNXR95460
ADNt4	Adenosine Transport (Na/Adn Symport)	adn[e] + na1[e] -> adn[c] + na1[c]	Transport, extracellular						MNXR95462
ADNtl	Adenosine Faciliated Transport from Lysosome	adn[l] <=> adn[c]	Transport, lysosomal						MNXR95460
ADNtm	Adenosine Faciliated Transport in Mitochondria	adn[c] <=> adn[m]	Transport, mitochondrial						MNXR95460
ADPGLC	ADPglucose Diphosphatase	adpglc[c] + h2o[c] -> amp[c] + g1p[c] + 2.0 h[c]	Nucleotide interconversion	3.6.1.21
ADPMAN	ADPmannose Diphosphatase	adpman[c] + h2o[c] -> amp[c] + 2.0 h[c] + man1p[c]	Nucleotide interconversion	3.6.1.21					MNXR95479
ADPRDPm	ADPribose Diphosphatase, Mitochondrial	adprib[m] + h2o[m] -> amp[m] + 2.0 h[m] + r5p[m]	Nucleotide interconversion	3.6.1.13
ADPRIBt	ADPribose Transport	adprib[e] -> adprib[c]	Transport, extracellular						MNXR95481
ADPtx	ADP Transporter, Peroxisomal	adp[c] <=> adp[x]	Transport, peroxisomal						MNXR95484
ADRNCOAtx	Fatty Acid Intracellular Transport	adrncoa[c] <=> adrncoa[x]	Transport, peroxisomal						MNXR95485
ADRNCPT1	Carnitine O-Palmitoyltransferase	adrncoa[c] + crn[c] <=> adrncrn[c] + coa[c]	Fatty acid oxidation						MNXR95486
ADRNCPT2	Carnitine Transferase	adrncrn[m] + coa[m] <=> adrncoa[m] + crn[m]	Fatty acid oxidation						MNXR95486
ADRNCRNt	Transport into the Mitochondria (Carnitine)	adrncrn[c] <=> adrncrn[m]	Fatty acid oxidation						MNXR95487
ADRNLPVESSEC	Adrenaline Secretion via Secretory Vesicle (ATP Driven)	adrnl[c] + atp[c] + h2o[c] -> adp[c] + adrnl[e] + h[c] + pi[c]	Transport, extracellular
ADRNt	Fatty Acid Transport via Diffusion	adrn[e] <=> adrn[c]	Transport, extracellular						MNXR95490
ADSELK	Adenylyl-Selenate Kinase	adsel[c] + atp[c] -> 3padsel[c] + adp[c] + h[c]	Selenoamino acid metabolism	2.7.1.25				rxn03372	MNXR68294
ADSK	Adenylyl-Sulfate Kinase	aps[c] + atp[c] -> adp[c] + h[c] + paps[c]	Nucleotide interconversion	2.7.1.25	R00509	K00860 K00955 K13811	COG2895 COG0529	rxn00361	MNXR95159
ADSL1	Adenylosuccinate Lyase	dcamp[c] -> amp[c] + fum[c]	Nucleotide interconversion	4.3.2.2
ADSL2	Adenylosuccinate Lyase	25aics[c] -> aicar[c] + fum[c]	Purine synthesis	4.3.2.2
AFLATOXINte	Transport of Xenobiotic	aflatoxin[e] <=> aflatoxin[c]	Transport, extracellular						MNXR95503
AG13T10g	N-Acetyllactosaminide Beta-1, 3-N-Acetylglucosaminyltransferase, Golgi Apparatus	ksi_pre18[g] + uacgam[g] -> h[g] + ksi_pre19[g] + udp[g]	Keratan sulfate synthesis	2.4.1.149
AG13T11g	N-Acetyllactosaminide Beta-1, 3-N-Acetylglucosaminyltransferase, Golgi Apparatus	ksi_pre21[g] + uacgam[g] -> h[g] + ksi_pre22[g] + udp[g]	Keratan sulfate synthesis	2.4.1.149
AG13T12g	N-Acetyllactosaminide Beta-1, 3-N-Acetylglucosaminyltransferase, Golgi Apparatus	ksi_pre24[g] + uacgam[g] -> h[g] + ksi_pre25[g] + udp[g]	Keratan sulfate synthesis	2.4.1.149
AG13T13g	N-Acetyllactosaminide Beta-1, 3-N-Acetylglucosaminyltransferase, Golgi Apparatus	ksi_pre27[g] + uacgam[g] -> h[g] + ksi_pre28[g] + udp[g]	Keratan sulfate synthesis	2.4.1.149
AG13T14g	N-Acetyllactosaminide Beta-1, 3-N-Acetylglucosaminyltransferase, Golgi Apparatus	ksi_pre30[g] + uacgam[g] -> h[g] + ksi_pre31[g] + udp[g]	Keratan sulfate synthesis	2.4.1.149
AG13T15g	N-Acetyllactosaminide Beta-1, 3-N-Acetylglucosaminyltransferase, Golgi Apparatus	ksi_pre33[g] + uacgam[g] -> h[g] + ksi_pre34[g] + udp[g]	Keratan sulfate synthesis	2.4.1.149
AG13T16g	N-Acetyllactosaminide Beta-1, 3-N-Acetylglucosaminyltransferase, Golgi Apparatus	ksii_core4_pre2[g] + uacgam[g] -> h[g] + ksii_core4_pre3[g] + udp[g]	Keratan sulfate synthesis						MNXR95512
AG13T17g	N-Acetyllactosaminide Beta-1, 3-N-Acetylglucosaminyltransferase, Golgi Apparatus	ksii_core4_pre4[g] + uacgam[g] -> h[g] + ksii_core4_pre5[g] + udp[g]	Keratan sulfate synthesis						MNXR95513
AG13T18g	N-Acetyllactosaminide Beta-1, 3-N-Acetylglucosaminyltransferase, Golgi Apparatus	ksii_core4_pre7[g] + uacgam[g] -> h[g] + ksii_core4_pre8[g] + udp[g]	Keratan sulfate synthesis						MNXR95514
AG13T1g	N-Acetyllactosaminide Beta-1, 3-N-Acetylglucosaminyltransferase, Golgi Apparatus	ksii_core2_pre2[g] + uacgam[g] -> h[g] + ksii_core2_pre3[g] + udp[g]	Keratan sulfate synthesis						MNXR95515
AG13T2g	N-Acetyllactosaminide Beta-1, 3-N-Acetylglucosaminyltransferase, Golgi Apparatus	ksii_core2_pre4[g] + uacgam[g] -> h[g] + ksii_core2_pre5[g] + udp[g]	Keratan sulfate synthesis						MNXR95516
AG13T3g	N-Acetyllactosaminide Beta-1, 3-N-Acetylglucosaminyltransferase, Golgi Apparatus	ksii_core2_pre7[g] + uacgam[g] -> h[g] + ksii_core2_pre8[g] + udp[g]	Keratan sulfate synthesis						MNXR95517
AG13T4g	N-Acetyllactosaminide Beta-1, 3-N-Acetylglucosaminyltransferase, Golgi Apparatus	ksi_pre1[g] + uacgam[g] -> h[g] + ksi_pre2[g] + udp[g]	Keratan sulfate synthesis	2.4.1.149
AG13T5g	N-Acetyllactosaminide Beta-1, 3-N-Acetylglucosaminyltransferase, Golgi Apparatus	ksi_pre3[g] + uacgam[g] -> h[g] + ksi_pre4[g] + udp[g]	Keratan sulfate synthesis	2.4.1.149
AG13T6g	N-Acetyllactosaminide Beta-1, 3-N-Acetylglucosaminyltransferase, Golgi Apparatus	ksi_pre6[g] + uacgam[g] -> h[g] + ksi_pre7[g] + udp[g]	Keratan sulfate synthesis	2.4.1.149
AG13T7g	N-Acetyllactosaminide Beta-1, 3-N-Acetylglucosaminyltransferase, Golgi Apparatus	ksi_pre9[g] + uacgam[g] -> h[g] + ksi_pre10[g] + udp[g]	Keratan sulfate synthesis	2.4.1.149
AG13T8g	N-Acetyllactosaminide Beta-1, 3-N-Acetylglucosaminyltransferase, Golgi Apparatus	ksi_pre12[g] + uacgam[g] -> h[g] + ksi_pre13[g] + udp[g]	Keratan sulfate synthesis	2.4.1.149
AG13T9g	N-Acetyllactosaminide Beta-1, 3-N-Acetylglucosaminyltransferase, Golgi Apparatus	ksi_pre15[g] + uacgam[g] -> h[g] + ksi_pre16[g] + udp[g]	Keratan sulfate synthesis	2.4.1.149
AGLPC	Alkyl Acylglycerol Phosphocholine Transferase	ak2g_hs[c] + cdpchol[c] -> ak2gchol_hs[c] + cmp[c] + h[c] + h2o[c]	Glycerophospholipid metabolism	3.5.1.25
AGLPED	Alkyl Acyl Glycerophosphoethanolamine Desaturase	ak2gpe_hs[c] + h[c] + nadph[c] + o2[c] -> dak2gpe_hs[c] + 2.0 h2o[c] + nadp[c]	Glycerophospholipid metabolism
AGLPET	Alkyl Acylglycerol Phosphoethanolamine Transferase	ak2g_hs[c] + cdpea[c] + h[c] -> ak2gpe_hs[c] + cmp[c] + h2o[c]	Glycerophospholipid metabolism
AGLPH	Alkyl Glycerol Phosphate Hydrolase	ak2gp_hs[c] + h2o[c] -> ak2g_hs[c] + pi[c]	Glycerophospholipid metabolism
AGLPR	Alkyl Glycerol Phosphate Reductase	akdhap_hs[c] + h[c] + nadph[c] -> akgp_hs[c] + nadp[c]	Glycerophospholipid metabolism
AGLPT	Alkyl Glycerol Phosphate Acyltransferase	akgp_hs[c] + h[c] + Rtotal2[c] -> ak2gp_hs[c] + h2o[c]	Glycerophospholipid metabolism
AGMTm	Agmatinase, Mitochondrial	agm[m] + h2o[m] -> ptrc[m] + urea[m]	Arginine and proline metabolism	3.5.3.11	R01157				MNXR95554
AGPAT1	1-Acylglycerol-3-Phosphate O-Acyltransferase 1	alpa_hs[c] + 2.0 h[c] + Rtotal2coa[c] -> coa[c] + pa_hs[c]	Triacylglycerol synthesis	2.3.1.51
AGPex	Alkyl Glycerol Phosphate Transport	akdhap_hs[c] <=> akdhap_hs[x]	Transport, peroxisomal	2.3.1.51
AGPRim	N-Acetyl-G-Glutamyl-Phosphate Reductase, Irreversible, Mitochondrial	acg5p[m] + h[m] + nadph[m] -> acg5sa[m] + nadp[m] + pi[m]	Urea cycle	1.2.1.38
AGPSx	Alkylglycerone Phosphate Synthase	adhap_hs[x] + alkylR1oh[x] -> akdhap_hs[x] + h[x] + Rtotal[x]	Glycerophospholipid metabolism	2.5.1.26
AGTim	Alanine-Glyoxylate Transaminase (Irreversible), Mitochondrial	ala_L[m] + glx[m] -> gly[m] + pyr[m]	Alanine and aspartate metabolism	2.6.1.44	R00369				MNXR95618
AGTix	Alanine-Glyoxylate Transaminase (Irreversible),, Peroxisomal	ala_L[x] + glx[x] -> gly[x] + pyr[x]	Alanine and aspartate metabolism	2.6.1.44	R00369				MNXR95618
AHANDROSTANGLCte	Glucuronidated Compound Transport	ahandrostanglc[c] + atp[c] + h2o[c] -> adp[c] + ahandrostanglc[e] + h[c] + pi[c]	Transport, extracellular						MNXR95623
AHANDROSTANGLCtr	Glucuronidated Compound Transport	ahandrostanglc[c] <=> ahandrostanglc[r]	Transport, endoplasmic reticular						MNXR95624
AHCYStn	S-Adenosyl-L-Homocysteine Nuclear Transport	ahcys[c] <=> ahcys[n]	Transport, nuclear	3.3.1.1
AHCYStr	S-Adenosyl-L-Homocysteine Intracellular Diffusion	ahcys[c] <=> ahcys[r]	Transport, endoplasmic reticular						MNXR95626
AHEXASE2ly	Beta-N-Acetylhexosaminidase, Lysosomal	3.0 h2o[l] + n2m2nmn[l] -> 3.0 acgam[l] + m2mn[l]	N-glycan degradation						MNXR95627
AHEXASEly	Beta-N-Acetylhexosaminidase, Lysosomal	2.0 h2o[l] + n2m2mn[l] -> 2.0 acgam[l] + m2mn[l]	N-glycan degradation						MNXR95629
AIRCr	Phosphoribosylaminoimidazole Carboxylase	air[c] + co2[c] <=> 5aizc[c] + h[c]	Purine synthesis	4.1.1.21					MNXR95646
AKGDm	2-Oxoglutarate Dehydrogenase	akg[m] + coa[m] + nad[m] -> co2[m] + nadh[m] + succoa[m]	Citric acid cycle	1.2.1.52, 1.2.4.2, 1.8.1.4, 2.3.1.61	R08549				MNXR95655
AKGMALtm	Alpha-Ketoglutarate/Malate Transporter	akg[m] + mal_L[c] <=> akg[c] + mal_L[m]	Transport, mitochondrial						MNXR95659
AKGt4_3	Akg Transport via Sodium Symport	akg[e] + 3.0 na1[e] <=> akg[c] + 3.0 na1[c]	Transport, extracellular						MNXR95662
AKGtp	Akg Transporter, Peroxisome	akg[c] <=> akg[x]	Transport, peroxisomal						MNXR95663
AKR1C1	Aldo-Keto Reductase Family 1, Member C1 (Chlordecone Reductase	h[c] + nadph[c] + prgstrn[c] -> aprgstrn[c] + nadp[c]	Steroid metabolism	1.1.1.149					MNXR95667
AKR1C41	Aldo-Keto Reductase Family 1, Member C4 (Chlordecone Reductase	h[c] + nadh[c] + xol7ah[c] -> nad[c] + xol7ah2[c]	Bile acid synthesis	1.1.1.50					MNXR95668
AKR1C42	Aldo-Keto Reductase Family 1, Member C4 (Chlordecone Reductase	h[c] + nadh[c] + xoldioloneh[c] -> nad[c] + xoltriol[c]	Bile acid synthesis	1.1.1.50					MNXR95669
AKR1D	Aldo-Keto Reductase Family 1, Member D1 (Delta 4-3-Ketosteroid-5-Beta-Reductase)	h[c] + nadph[c] + xol7aone[c] -> nadp[c] + xol7ah[c]	Bile acid synthesis	1.3.99.6				rxn03291	MNXR95670
AKR1D2	Aldo-Keto Reductase Family 1, Member D1 (Delta 4-3-Ketosteroid-5-Beta-Reductase)	h[c] + nadph[c] + xoldiolone[c] -> nadp[c] + xoldioloneh[c]	Bile acid synthesis	1.3.99.6					MNXR95671
ALAASNNaEx	L-Alanine/L-Asparagine Na-Dependent Exchange (Ala-L In)	ala_L[e] + asn_L[c] + na1[e] -> ala_L[c] + asn_L[e] + na1[c]	Transport, extracellular						MNXR95680
ALACYSNaEx	L-Alanine/L-Cysteine Na-Dependent Exchange (Ala-L In)	ala_L[e] + cys_L[c] + na1[e] -> ala_L[c] + cys_L[e] + na1[c]	Transport, extracellular						MNXR95683
ALADGLNexR	L-Alanine/Glutamine Reversible Antiport	ala_D[e] + gln_L[c] <=> ala_D[c] + gln_L[e]	Transport, extracellular						MNXR95685
ALADGLYexR	D-Alanine/Glycine Reversible Antiport	ala_D[e] + gly[c] <=> ala_D[c] + gly[e]	Transport, extracellular						MNXR95686
ALAGLNexR	L-Alanine/Glutamine Reversible Antiport	ala_L[e] + gln_L[c] <=> ala_L[c] + gln_L[e]	Transport, extracellular						MNXR95689
ALAGLNNaEx	L-Alanine/L-Glutamine Na-Dependent Exchange (Ala-L In)	ala_L[e] + gln_L[c] + na1[e] -> ala_L[c] + gln_L[e] + na1[c]	Transport, extracellular						MNXR95688
ALAGLYexR	L-Alanine/Glycine Reversible Antiport	ala_L[e] + gly[c] <=> ala_L[c] + gly[e]	Transport, extracellular						MNXR95691
ALASERNaEx	L-Alanine/L-Serine Na-Dependent Exchange (Ala-L In)	ala_L[e] + na1[e] + ser_L[c] -> ala_L[c] + na1[c] + ser_L[e]	Transport, extracellular						MNXR95694
ALASm	5-Aminolevulinate Synthase	gly[m] + h[m] + succoa[m] -> 5aop[m] + co2[m] + coa[m]	Glycine, serine, alanine, and threonine metabolism	2.3.1.37	R00830				MNXR95695
ALAt2rL	L-Alanine Reversible Transport via Proton Symport, Lysosomal	ala_L[l] + h[l] <=> ala_L[c] + h[c]	Transport, lysosomal
ALAt4	Alanine-Sodium Symporter	ala_L[e] + na1[e] -> ala_L[c] + na1[c]	Transport, extracellular						MNXR95692
ALATA_L	L-Alanine Transaminase	akg[c] + ala_L[c] <=> glu_L[c] + pyr[c]	Glutamate metabolism	2.6.1.2	R00258	K00814 K14260 K14272	COG0436	rxn00191	MNXR95698
ALATHRNaEx	L-Alanine/L-Threonine Na-Dependent Exchange (Ala-L In)	ala_L[e] + na1[e] + thr_L[c] -> ala_L[c] + na1[c] + thr_L[e]	Transport, extracellular						MNXR95700
ALAtN1	Alanine Transport (Na, H Coupled)	ala_L[e] + h[c] + 2.0 na1[e] <=> ala_L[c] + h[e] + 2.0 na1[c]	Transport, extracellular						MNXR95705
ALCD21_D	Alcohol Dehydrogenase (D-1, 2-Propanediol)	12ppd_R[c] + nad[c] -> h[c] + lald_D[c] + nadh[c]	Pyruvate metabolism	1.1.1.77	R03080				MNXR95713
ALCD21_L	Alcohol Dehydrogenase (L-1, 2-Propanediol)	12ppd_S[c] + nad[c] -> h[c] + lald_L[c] + nadh[c]	Pyruvate metabolism	1.1.1.1
ALCD22_D	Alcohol Dehydrogenase (D-Lactaldehyde)	lald_D[c] + nad[c] -> h[c] + mthgxl[c] + nadh[c]	Pyruvate metabolism
ALCD22_L	Alcohol Dehydrogenase (L-Lactaldehyde)	lald_L[c] + nad[c] -> h[c] + mthgxl[c] + nadh[c]	Pyruvate metabolism	1.1.1.21, 1.1.1.6	R10715				MNXR95715
ALCD2if	Alcohol Dehydrogenase, Forward Rxn (Ethanol -> Acetaldehyde)	etoh[c] + nad[c] -> acald[c] + h[c] + nadh[c]	Glycolysis/gluconeogenesis	1.1.1.1
ALCD2yf	Alcohol Dehydrogenase (Ethanol, NADP), Forward Reaction	etoh[c] + nadp[c] -> acald[c] + h[c] + nadph[c]	Glycolysis/gluconeogenesis	1.1.1.2
ALDD20x	Aldehyde Dehydrogenase (Indole-3-Acetaldehyde, NAD)	h2o[c] + id3acald[c] + nad[c] -> 2.0 h[c] + ind3ac[c] + nadh[c]	Tryptophan metabolism	1.2.1.3	R02678				MNXR95744
ALDD20xm	Aldehyde Dehydrogenase (Indole-3-Acetaldehyde, NAD), Mitochondrial	h2o[m] + id3acald[m] + nad[m] -> 2.0 h[m] + ind3ac[m] + nadh[m]	Tryptophan metabolism	1.2.1.3	R02678				MNXR95744
ALDD21	Aldehyde Dehydrogenase (Pristanal, NAD)	h2o[c] + nad[c] + pristanal[c] -> 2.0 h[c] + nadh[c] + prist[c]	Fatty acid oxidation						MNXR95747
ALDD2xm	Aldehyde Dehydrogenase (Acetylaldehyde, NAD), Mitochondrial	acald[m] + h2o[m] + nad[m] -> ac[m] + 2.0 h[m] + nadh[m]	Glycolysis/gluconeogenesis	1.2.1.3, 1.2.1.5	R00710				MNXR95749
ALDD2y	Aldehyde Dehydrogenase (Acetaldehyde, NADP)	acald[c] + h2o[c] + nadp[c] -> ac[c] + 2.0 h[c] + nadph[c]	Glycolysis/gluconeogenesis	1.2.1.-, 1.2.1.4, 1.2.1.5	R00711				MNXR95750
ALDSTRNte	Aldosterone Transport	aldstrn[c] <=> aldstrn[e]	Transport, extracellular						MNXR95763
ALDSTRNtm	Aldosterone Intracellular Transport	aldstrn[c] <=> aldstrn[m]	Transport, mitochondrial						MNXR95763
ALKP	Alkaline Phosphatase	dhap[c] + h2o[c] -> dha[c] + pi[c]	Glycerophospholipid metabolism	3.1.3.1		K01077	COG1785	rxn00743	MNXR662
ALOX12	Arachidonate 12-Lipoxygenase	arachd[c] + o2[c] -> 12HPET[c]	Eicosanoid metabolism						MNXR95777
ALOX12R	Arachidonate 12-Lipoxygenase R	arachd[c] + o2[c] -> 12RHPET[c]	Eicosanoid metabolism	1.13.11.31
ALOX15	Arachidonate 15-Lipoxygenase	arachd[c] + o2[c] -> 15HPET[c]	Eicosanoid metabolism	1.13.11.33					MNXR95779
ALOX5	Arachidonate 5-Lipoxygenase	arachd[c] + o2[c] -> 5HPET[c]	Eicosanoid metabolism	1.13.11.34					MNXR95780
ALOX52	Arachidonate 5-Lipoxygenase	5HPET[c] -> h2o[c] + leuktrA4[c]	Eicosanoid metabolism	1.13.11.34					MNXR95781
ALR2	Aldose Reductase (Methylglyoxal)	h[c] + mthgxl[c] + nadph[c] -> acetol[c] + nadp[c]	Pyruvate metabolism	1.1.1.-	R02528				MNXR95788
ALR3	Aldose Reductase (Acetol)	acetol[c] + h[c] + nadph[c] -> 12ppd_S[c] + nadp[c]	Pyruvate metabolism						MNXR95789
AMACR2p	Alpha-Methylacyl Coenzyme A Racemase (Reductase)	dhcholestancoa[x] + 0.5 o2[x] -> dhcholoylcoa[x] + h2o[x]	Bile acid synthesis						MNXR95798
AMACR2r	Alpha-Methylacyl Coenzyme A Racemase (Reductase)	dhcholestancoa[r] + 0.5 o2[r] -> dhcholoylcoa[r] + h2o[r]	Bile acid synthesis	5.1.99.4
AMACRp	Alpha-Methylacyl Coenzyme A Racemase	cholcoar[x] -> cholcoas[x]	Bile acid synthesis						MNXR95799
AMACRr	Alpha-Methylacyl Coenzyme A Racemase	cholcoar[r] -> cholcoas[r]	Bile acid synthesis	5.1.99.4
AMCOXO	2-Aminomuconate Reductase	amuco[c] + h[c] + h2o[c] + nadph[c] -> 2oxoadp[c] + nadp[c] + nh4[c]	Tryptophan metabolism	1.5.1.-	R01938				MNXR95807
AMETr	S-Adenosyl-L-Methionine Intracellular Diffusion	amet[c] <=> amet[r]	Transport, endoplasmic reticular						MNXR95809
AMETt2m	S-Adenosyl-L-Methionine Reversible Transport, Mitochondrial	ahcys[m] + amet[c] <=> ahcys[c] + amet[m]	Transport, mitochondrial						MNXR95811
AMETtn	S-Adenosyl-L-Methionine Nuclear Transport	amet[c] <=> amet[n]	Transport, nuclear
AMPDA	Adenosine Monophosphate Deaminase	amp[c] + h[c] + h2o[c] -> imp[c] + nh4[c]	Nucleotide interconversion	3.5.4.17, 3.5.4.6	R00181			rxn00130	MNXR95824
AMPTASECGe	Alanyl Aminopeptidase (Cys-Gly) (E)	cgly[e] + h2o[e] -> cys_L[e] + gly[e]	Glutathione metabolism	3.4.11.1, 3.4.11.2, 3.4.11.23, 3.4.13.-, 3.4.13.18	R00899				MNXR95828
AMPtp	AMP Transporter, Peroxisome	amp[c] <=> amp[x]	Transport, peroxisomal						MNXR95830
AMPtr	AMP Transporter, Endoplasmic Reticulum	amp[c] <=> amp[r]	Transport, endoplasmic reticular	3.4.11.2
AMY1e	Alpha-Amylase, Extracellular (Strch1 -> Strch2)	8.0 h2o[e] + strch1[e] -> 8.0 glc_D[e] + strch2[e]	Starch and sucrose metabolism			K01176	COG0366		MNXR95832
AMY2e	Alpha-Amylase, Extracellular (Glygn2 -> Glygn4)	glygn2[e] + 8.0 h2o[e] -> 8.0 glc_D[e] + glygn4[e]	Starch and sucrose metabolism			K01176	COG0366		MNXR95833
ANDRSTRNGLCte	Glucuronidated Compound Transport	andrstrnglc[c] + atp[c] + h2o[c] -> adp[c] + andrstrnglc[e] + h[c] + pi[c]	Transport, extracellular						MNXR95836
ANDRSTRNGLCtr	Glucuronidated Compound Transport, Endoplasmatic Reticulum	andrstrnglc[c] <=> andrstrnglc[r]	Transport, endoplasmic reticular						MNXR95837
ANDRSTRNte	Androsterone Transport	andrstrn[e] <=> andrstrn[c]	Transport, extracellular						MNXR95838
ANDRSTRNtr	Androsterone Intracellular Transport	andrstrn[r] <=> andrstrn[c]	Transport, endoplasmic reticular						MNXR95838
ANTIPYRENEte	Transport of Antipyrine	antipyrene[e] <=> antipyrene[c]	Transport, extracellular						MNXR95847
AOBUTDsm	L-2-Amino-3-Oxobutanoate Decarboxylation, Mitochondrial (Spontaneous)	2aobut[m] + h[m] -> aact[m] + co2[m]	Glycine, serine, alanine, and threonine metabolism	1.1.1.381	R03758				MNXR95851
AP4AH1	Ap4A Hydrolase, Asymmetrically	ap4a[c] + h2o[c] -> amp[c] + atp[c] + 2.0 h[c]	Nucleotide interconversion	3.6.1.17
APAT2rm	3-Aminopropanoate:2-Oxoglutarate Aminotransferase, Mitochondrial	akg[m] + ala_B[m] <=> glu_L[m] + msa[m]	Beta-Alanine metabolism	2.6.1.19, 2.6.1.55	R00908				MNXR95862
APNNOXte	Transport of Alpha-Pinene Oxide	apnnox[e] <=> apnnox[c]	Transport, extracellular						MNXR95884
APOCF	Apocarboxylase Formation	apoC[c] + lys_L[c] -> apoC_Lys[c] + h[c] + h2o[c]	Biotin metabolism						MNXR95887
APOCFm	Apocarboxylase Formation, Mitochondrial	apoC[m] + lys_L[m] -> apoC_Lys[m] + h[m] + h2o[m]	Biotin metabolism						MNXR95887
APOC_LYS_BTNP	Proteolysis of ApoC-Lys-Biotin	apoC_Lys_btn[c] + h2o[c] -> apoC[c] + biocyt[c]	Biotin metabolism						MNXR95888
APOC_LYS_BTNPm	Proteolysis of ApoC-Lys-Biotin, Mitochondrial	apoC_Lys_btn[m] + h2o[m] -> apoC[m] + biocyt[m]	Biotin metabolism						MNXR95888
APPNNte	Transport of (+)-Alpha-Pinene	appnn[e] <=> appnn[c]	Transport, extracellular						MNXR95896
APRTO2	N-Acetylputrescine: Oxygen Oxireductase (Deaminating)	aprut[c] + h2o[c] + o2[c] -> h2o2[c] + n4abutn[c] + nh4[c]	Arginine and proline metabolism	1.4.3.4	R04025				MNXR95900
AQCOBALt	Aquacob-(III)-Alamin Uptake	aqcobal[e] -> aqcobal[c]	Transport, extracellular						MNXR95905
ARAB_Lt	L-Arabinoase Extracellular Transport	arab_L[e] <=> arab_L[c]	Transport, extracellular						MNXR95913
ARABR	Arabinose Reductase	arab_L[c] + h[c] + nadph[c] -> abt[c] + nadp[c]	Pentose phosphate pathway	1.1.1.2, 1.1.1.21					MNXR95911
ARACHCOAtx	Fatty Acid Intracellular Transport	arachcoa[c] <=> arachcoa[x]	Transport, peroxisomal						MNXR95914
ARACHCPT1	Carnitine Transferase	arachcoa[c] + crn[c] <=> arachcrn[c] + coa[c]	Fatty acid oxidation						MNXR95915
ARACHCPT2	Carnitine Transferase	arachcrn[m] + coa[m] <=> arachcoa[m] + crn[m]	Fatty acid oxidation						MNXR95915
ARACHCRNt	Transport into the Mitochondria (Carnitine)	arachcrn[c] <=> arachcrn[m]	Fatty acid oxidation						MNXR95916
ARACHDCOAtx	Fatty Acid Intracellular Transport	arachdcoa[c] <=> arachdcoa[x]	Transport, peroxisomal						MNXR95917
ARACHDt2	Fatty Acid Transport via Diffusion	arachd[e] <=> arachd[c]	Transport, extracellular						MNXR95918
ARACHDtr	Intracellular Transport	arachd[c] <=> arachd[r]	Transport, endoplasmic reticular						MNXR95918
ARACHt	Fatty Acid Transport via Diffusion	arach[e] <=> arach[c]	Transport, extracellular						MNXR95921
ARGDCm	Arginine Decarboxylase, Mitochondrial	arg_L[m] + h[m] -> agm[m] + co2[m]	Arginine and proline metabolism	4.1.1.19	R00566				MNXR95940
ARGLYSex	Arginine/Lysine Exchanger (Arg In)	arg_L[e] + lys_L[c] -> arg_L[c] + lys_L[e]	Transport, extracellular						MNXR95944
ARGNm	Arginase, Mitochondrial	arg_L[m] + h2o[m] -> orn[m] + urea[m]	Urea cycle	3.5.3.1	R00551				MNXR95945
ARGSS	Argininosuccinate Synthase	asp_L[c] + atp[c] + citr_L[c] -> amp[c] + argsuc[c] + h[c] + ppi[c]	Alanine and aspartate metabolism	6.3.4.5	R01954				MNXR95949
ARGt4	L-Arginine Transport in via Sodium Symport	arg_L[e] + na1[e] -> arg_L[c] + na1[c]	Transport, extracellular						MNXR95955
ARGtm	Arginine Mitochondrial Transport via Ornithine Carrier	arg_L[c] + h[m] <=> arg_L[m] + h[c]	Transport, mitochondrial						MNXR95954
ARSA	Arylsulfatase A	h2o[l] + sgalside_hs[l] -> galside_hs[l] + h[l] + so4[l]	Sphingolipid metabolism						MNXR95959
ARTCOAL1	R Group Coenzyme A Ligase	h2o[c] + Rtotalcoa[c] -> coa[c] + h[c] + Rtotal[c]	R group synthesis
ARTCOAL2	R Group Coenzyme A Ligase	h2o[c] + Rtotal2coa[c] -> coa[c] + h[c] + Rtotal2[c]	R group synthesis
ARTCOAL3	R Group Coenzyme A Ligase	h2o[c] + Rtotal3coa[c] -> coa[c] + h[c] + Rtotal3[c]	R group synthesis
R_group_phosphotase_1	R Group Phosphotase 1	atp[c] + coa[c] + Rtotal[c] -> amp[c] + ppi[c] + Rtotalcoa[c]	Miscellaneous	3.1.6.8
R_group_phosphotase_2	R Group Phosphotase 2	atp[c] + coa[c] + Rtotal2[c] -> amp[c] + ppi[c] + Rtotal2coa[c]	Miscellaneous
R_group_phosphotase_3	R Group Phosphotase 3	atp[c] + coa[c] + Rtotal3[c] -> amp[c] + ppi[c] + Rtotal3coa[c]	Miscellaneous
ARTFR11	R Group Artificial Flux	pmtcoa[c] -> R1coa_hs[c]	R group synthesis
ARTFR12	R Group Artificial Flux (C16:1)	fadh2[m] + hdcoa[c] -> fad[m] + R1coa_hs[c]	R group synthesis
ARTFR13	R Group Artificial Flux	tdcoa[c] -> 0.875 R1coa_hs[c]	R group synthesis
ARTFR202	R Group Artificial Flux (C18:3, N-3)	2.0 fadh2[m] + h[m] + lnlncacoa[c] + nadph[m] -> 2.0 fad[m] + nadp[m] + 1.125 R2coa_hs[c]	R group synthesis
ARTFR203	R Group Artificial Flux	2.0 fadh2[m] + h[m] + lnlncgcoa[c] + nadph[m] -> 2.0 fad[m] + nadp[m] + 1.125 R2coa_hs[c]	R group synthesis
ARTFR204	R Group Artificial Flux	2.0 fadh2[m] + 2.0 h[m] + 2.0 nadph[m] + strdnccoa[c] -> 2.0 fad[m] + 2.0 nadp[m] + 1.125 R2coa_hs[c]	R group synthesis
ARTFR205	R Group Artificial Flux	dlnlcgcoa[c] + 2.0 fadh2[m] + h[m] + nadph[m] -> 2.0 fad[m] + nadp[m] + 1.25 R2coa_hs[c]	R group synthesis
ARTFR206	R Group Artificial Flux	arachdcoa[c] + 2.0 fadh2[m] + 2.0 h[m] + 2.0 nadph[m] -> 2.0 fad[m] + 2.0 nadp[m] + 1.25 R2coa_hs[c]	R group synthesis
ARTFR207	R Group Artificial Flux	arachcoa[c] -> 1.25 R2coa_hs[c]	R group synthesis
ARTFR208	R Group Artificial Flux	3.0 fadh2[m] + 2.0 h[m] + 2.0 nadph[m] + tmndnccoa[c] -> 3.0 fad[m] + 2.0 nadp[m] + 1.25 R2coa_hs[c]	R group synthesis						MNXR95987
ARTFR209	R Group Artificial Flux	adrncoa[c] + 2.0 fadh2[m] + 2.0 h[m] + 2.0 nadph[m] -> 2.0 fad[m] + 2.0 nadp[m] + 1.375 R2coa_hs[c]	R group synthesis
ARTFR210	R Group Artificial Flux	fadh2[m] + h[m] + lnlccoa[c] + nadph[m] -> fad[m] + nadp[m] + 1.125 R2coa_hs[c]	R group synthesis
ARTFR211	R Group Artificial Flux	clpndcoa[c] + 3.0 fadh2[m] + 2.0 h[m] + 2.0 nadph[m] -> 3.0 fad[m] + 2.0 nadp[m] + 1.375 R2coa_hs[c]	R group synthesis
ARTFR212	R Group Artificial Flux	dcsptn1coa[c] + 3.0 fadh2[m] + 2.0 h[m] + 2.0 nadph[m] -> 3.0 fad[m] + 2.0 nadp[m] + 1.375 R2coa_hs[c]	R group synthesis
ARTFR213	R Group Artificial Flux	c226coa[c] + 3.0 fadh2[m] + 3.0 h[m] + 3.0 nadph[m] -> 3.0 fad[m] + 3.0 nadp[m] + 1.375 R2coa_hs[c]	R group synthesis
ARTFR31	R Group Artificial Flux	stcoa[c] -> 1.125 R3coa_hs[c]	R group synthesis
ARTFR32	R Group Artificial Flux	fadh2[m] + odecoa[c] -> fad[m] + 1.125 R3coa_hs[c]	R group synthesis
ARTFR33	R Group Artificial Flux	fadh2[m] + octd11ecoa[c] -> fad[m] + 1.125 R3coa_hs[c]	R group synthesis
ARTFR34	R Group Artificial Flux	2.0 fadh2[m] + lneldccoa[c] -> 2.0 fad[m] + 1.125 R3coa_hs[c]	R group synthesis
ARTFR41	R Group Artificial Flux	fadh2[m] + hdcoa[c] -> fad[m] + R4coa_hs[c]	R group synthesis
ARTFR42	R Group Artificial Flux	fadh2[m] + odecoa[c] -> fad[m] + 1.125 R4coa_hs[c]	R group synthesis
ARTFR43	R Group Artificial Flux	fadh2[m] + octd11ecoa[c] -> fad[m] + 1.125 R4coa_hs[c]	R group synthesis
ARTFR44	R Group Artificial Flux	2.0 fadh2[m] + lneldccoa[c] -> 2.0 fad[m] + 1.125 R4coa_hs[c]	R group synthesis
ARTFR45	R Group Artificial Flux	fadh2[m] + nrvnccoa[c] -> fad[m] + 1.5 R4coa_hs[c]	R group synthesis
ARTFR46	R Group Artificial Flux	fadh2[m] + od2coa[c] -> fad[m] + 1.125 R4coa_hs[c]	R group synthesis
ARTFR51	R Group Artificial Flux	ttccoa[c] -> 1.5 R5coa_hs[c]	R group synthesis
ARTFR52	R Group Artificial Flux	hexccoa[c] -> 1.625 R5coa_hs[c]	R group synthesis
ARTFR53	R Group Artificial Flux	eicostetcoa[c] + 2.0 fadh2[m] + 2.0 h[m] + 2.0 nadph[m] -> 2.0 fad[m] + 2.0 nadp[m] + 1.25 R5coa_hs[c]	R group synthesis
ARTFR54	R Group Artificial Flux	3.0 fadh2[m] + 2.0 h[m] + 2.0 nadph[m] + tetpent6coa[c] -> 3.0 fad[m] + 2.0 nadp[m] + 1.5 R5coa_hs[c]	R group synthesis
ARTFR55	R Group Artificial Flux	3.0 fadh2[m] + 2.0 h[m] + 2.0 nadph[m] + tetpent3coa[c] -> 3.0 fad[m] + 2.0 nadp[m] + 1.5 R5coa_hs[c]	R group synthesis
ARTFR56	R Group Artificial Flux	2.0 fadh2[m] + 2.0 h[m] + 2.0 nadph[m] + tettet6coa[c] -> 2.0 fad[m] + 2.0 nadp[m] + 1.5 R5coa_hs[c]	R group synthesis
ARTFR57	R Group Artificial Flux	3.0 fadh2[m] + 3.0 h[m] + 3.0 nadph[m] + tethex3coa[c] -> 3.0 fad[m] + 3.0 nadp[m] + 1.5 R5coa_hs[c]	R group synthesis
ARTFR61	R Group Artificial Flux	fadh2[m] + hdd2coa[c] -> fad[m] + R6coa_hs[c]	R group synthesis
ARTPLM1	R Group to Palmitate Conversion	Rtotalcoa[c] -> pmtcoa[c]	R group synthesis
ARTPLM1m	R Group to Palmitate Conversion	Rtotalcoa[m] -> pmtcoa[m]	R group synthesis
ARTPLM2	R Group to Palmitate Conversion	Rtotal2coa[c] -> pmtcoa[c]	R group synthesis
ARTPLM2m	R Group to Palmitate Conversion	Rtotal2coa[m] -> pmtcoa[m]	R group synthesis
ARTPLM3	R Group to Palmitate Conversion	Rtotal3coa[c] -> pmtcoa[c]	R group synthesis						MNXR96037
ARTPLM3m	R Group to Palmitate Conversion	Rtotal3coa[m] -> pmtcoa[m]	R group synthesis						MNXR96037
ASAH1	N-Acylsphingosine Amidohydrolase	crm_hs[l] + h2o[l] -> Rtotal[l] + sphings[l]	Sphingolipid metabolism						MNXR96040
ASCBOX	Ascorbic Acid Oxidase	ascb_L[c] + 3.0 h[c] + 2.0 o2s[c] -> dhdascb[c] + 2.0 h2o2[c]	Vitamin C metabolism
ASCBt	L-Ascorbate Transport via Facilitated Diffusion	ascb_L[e] <=> ascb_L[c]	Transport, extracellular						MNXR96048
ASCBt4	L-Ascorbate Transport via Proton Symport	ascb_L[e] + na1[e] <=> ascb_L[c] + na1[c]	Transport, extracellular						MNXR96049
ASNALANaEx	L-Alanine/L-Asparagine Na-Dependent Exchange (Asn-L In)	ala_L[c] + asn_L[e] + na1[e] -> ala_L[e] + asn_L[c] + na1[c]	Transport, extracellular						MNXR96052
ASNCYSNaEx	L-Cysteine/L-Asparagine Na-Dependent Exchange (Asn-L In)	asn_L[e] + cys_L[c] + na1[e] -> asn_L[c] + cys_L[e] + na1[c]	Transport, extracellular						MNXR96054
ASNGLNNaEx	L-Glutamine/L-Asparagine Na-Dependent Exchange (Asn-L In)	asn_L[e] + gln_L[c] + na1[e] -> asn_L[c] + gln_L[e] + na1[c]	Transport, extracellular						MNXR96055
ASNNm	L-Asparaginase, Mitochondrial	asn_L[m] + h2o[m] -> asp_L[m] + nh4[m]	Alanine and aspartate metabolism	3.5.1.1, 3.5.1.38, 3.5.5.4	R00485				MNXR96056
ASNS1	Asparagine Synthase (Glutamine-Hydrolysing)	asp_L[c] + atp[c] + gln_L[c] + h2o[c] -> amp[c] + asn_L[c] + glu_L[c] + h[c] + ppi[c]	Alanine and aspartate metabolism	6.3.5.4	R00578	K01953	COG0367	rxn00416	MNXR96059
ASNSERNaEx	L-Serine/L-Asparagine Na-Dependent Exchange (Asn-L In)	asn_L[e] + na1[e] + ser_L[c] -> asn_L[c] + na1[c] + ser_L[e]	Transport, extracellular						MNXR96061
ASNt4	L-Asparagine Transport in via Sodium Symport	asn_L[e] + na1[e] -> asn_L[c] + na1[c]	Transport, extracellular						MNXR96057
ASNTHRNaEx	L-Threonine/L-Asparagine Na-Dependent Exchange (Asn-L In)	asn_L[e] + na1[e] + thr_L[c] -> asn_L[c] + na1[c] + thr_L[e]	Transport, extracellular						MNXR96062
ASNtm	L-Asparagine Transport, Mitochondrial	asn_L[c] -> asn_L[m]	Transport, mitochondrial						MNXR96069
ASNtN1	Asparagine Transport (Na, H Coupled)	asn_L[e] + h[c] + 2.0 na1[e] <=> asn_L[c] + h[e] + 2.0 na1[c]	Transport, extracellular						MNXR96068
Asn_X_Ser_Thrtr	Asn-X-Ser/Thr Transport (from Er to Lysosome)	Asn_X_Ser_Thr[r] <=> Asn_X_Ser_Thr[l]	Transport, endoplasmic reticular
ASPCTr	Aspartate Carbamoyltransferase (Reversible)	asp_L[c] + cbp[c] <=> cbasp[c] + h[c] + pi[c]	Pyrimidine synthesis	2.1.3.2
ASPDt6	D-Aspartate Transport via Na, H Symport And K Antiport	asp_D[e] + h[e] + k[c] + 3.0 na1[e] -> asp_D[c] + h[c] + k[e] + 3.0 na1[c]	Transport, extracellular						MNXR96082
ASPDxt	D-Aspartate Transport, Peroxisomal	asp_D[x] <=> asp_D[c]	Transport, peroxisomal						MNXR96081
ASPGLUm	Aspartate-Glutamate Mitochondrial Shuttle	asp_L[m] + glu_L[c] + h[c] -> asp_L[c] + glu_L[m] + h[m]	Transport, mitochondrial						MNXR96084
ASPNATm	Aspartate N-Acetyltransferase, Mitochondrial	accoa[m] + asp_L[m] -> coa[m] + h[m] + Nacasp[m]	Alanine and aspartate metabolism	2.3.1.17					MNXR96087
ASPt6	L-Aspartate Transport via Na, H Symport And K Antiport	asp_L[e] + h[e] + k[c] + 3.0 na1[e] -> asp_L[c] + h[c] + k[e] + 3.0 na1[c]	Transport, extracellular						MNXR96108
ASPTAm	Aspartate Transaminase	akg[m] + asp_L[m] <=> glu_L[m] + oaa[m]	Alanine and aspartate metabolism	2.6.1.1	R00355				MNXR96079
ATP1ter	ADP/ATP Transporter, Endoplasmic Reticulum	adp[r] + atp[c] <=> adp[c] + atp[r]	Transport, endoplasmic reticular	2.7.4.6	R00124				MNXR96123
ATP2ter	AMP/ATP Transporter, Endoplasmic Reticulum	amp[r] + atp[c] <=> amp[c] + atp[r]	Transport, endoplasmic reticular						MNXR96124
ATPasel	V-Type ATPase, H+ Transporting, Lysosomal	atp[c] + h2o[c] -> adp[c] + h[l] + pi[c]	Transport, lysosomal	3.6.3.14
ATPH1e	ATP Diphosphohydrolase	atp[e] + 2.0 h2o[e] -> amp[e] + 2.0 h[e] + 2.0 pi[e]	Nucleotide interconversion	3.6.1.5	R00085			rxn00061	MNXR96128
ATPH2e	ATP Diphosphohydrolase	adp[e] + h2o[e] -> amp[e] + h[e] + pi[e]	Nucleotide interconversion	3.6.1.5	R00122				MNXR96129
ATPS4m	ATP Synthase (Four Protons for One ATP)	adp[m] + 4.0 h[c] + pi[m] -> atp[m] + 3.0 h[m] + h2o[m]	Oxidative phosphorylation	3.6.3.14
ATPtm	ADP/ATP Transporter, Mitochondrial	adp[c] + atp[m] -> adp[m] + atp[c]	Transport, mitochondrial	2.7.4.6	R00124				MNXR96123
ATPtn	ATP Diffusion in Nucleus	atp[c] <=> atp[n]	Transport, nuclear						MNXR96140
ATPtx	ATP Transporter, Peroxisomal	atp[c] <=> atp[x]	Transport, peroxisomal						MNXR96140
AVITE2t	Alpha-Tocotrienol (Vit. E) Transport	avite2[e] -> avite2[c]	Transport, extracellular						MNXR96147
B_MANNASEly	Beta-Mannosidase, Lysosomal	h2o[l] + mn[l] -> acgam[l] + man[l]	N-glycan degradation						MNXR96372
B3GALT3g	Beta-1, 3-Galactosyltransferase 3	thcrm_hs[g] + udpacgal[g] -> gbside_hs[g] + h[g] + udp[g]	Sphingolipid metabolism						MNXR96155
B3GALT41g	Beta-1, 3-Galactosyltransferase 4	ga2_hs[g] + udpgal[g] -> ga1_hs[g] + h[g] + udp[g]	Sphingolipid metabolism						MNXR96157
B3GALT42g	Beta-1, 3-Galactosyltransferase 4	gm2_hs[g] + udpgal[g] -> gm1_hs[g] + h[g] + udp[g]	Sphingolipid metabolism						MNXR96159
B3GALT43g	Beta-1, 3-Galactosyltransferase 4	gd2_hs[g] + udpgal[g] -> gd1b_hs[g] + h[g] + udp[g]	Sphingolipid metabolism						MNXR96161
B3GALT44g	Beta-1, 3-Galactosyltransferase 4	gt2_hs[g] + udpgal[g] -> gt1c_hs[g] + h[g] + udp[g]	Sphingolipid metabolism						MNXR96163
B3GALT5g	Beta-1, 3-Galactosyltransferase 5	gbside_hs[g] + udpgal[g] -> galgbside_hs[g] + h[g] + udp[g]	Sphingolipid metabolism						MNXR96165
B3GALTg	Beta Galactosyltransferase	acglcgalgluside_hs[g] + udpgal[g] -> galacglcgalgluside_hs[g] + h[g] + udp[g]	Blood group synthesis						MNXR96167
B3GNT11g	UDP-GlcNac:Betagal Beta-1, 3-N-Acetylglucosaminyltransferase 1	gal14acglcgalgluside_hs[g] + uacgam[g] -> acglcgal14acglcgalgluside_hs[g] + h[g] + udp[g]	Blood group synthesis						MNXR96169
B3GNT12g	UDP-GlcNac:Betagal Beta-1, 3-N-Acetylglucosaminyltransferase 1	galacglcgal14acglcgalgluside_hs[g] + uacgam[g] -> acglc13galacglcgal14acglcgalgluside_hs[g] + h[g] + udp[g]	Blood group synthesis						MNXR96171
B3GNT310g	UDP-GlcNac:Betagal Beta-1, 3-N-Acetylglucosaminyltransferase 3, Golgi Apparatus	acglcgalgluside_hs[g] + udpgal[g] -> gal14acglcgalgluside_hs[g] + h[g] + udp[g]	Blood group synthesis						MNXR96173
B3GNT311g	UDP-GlcNac:Betagal Beta-1, 3-N-Acetylglucosaminyltransferase 3, Golgi Apparatus	acgalfuc12gal14acglcgalgluside_hs[g] + udpgal[g] -> galacgalfuc12gal14acglcgalgluside_hs[g] + h[g] + udp[g]	Blood group synthesis						MNXR96175
B3GNT312g	UDP-GlcNac:Betagal Beta-1, 3-N-Acetylglucosaminyltransferase 3, Golgi Apparatus	acglcgal14acglcgalgluside_hs[g] + udpgal[g] -> galacglcgal14acglcgalgluside_hs[g] + h[g] + udp[g]	Blood group synthesis						MNXR96177
B3GNT313g	UDP-GlcNac:Betagal Beta-1, 3-N-Acetylglucosaminyltransferase 3, Golgi Apparatus	acgalfucgalacglcgal14acglcgalgluside_hs[g] + udpgal[g] -> galacgalfucgalacglcgal14acglcgalgluside_hs[g] + h[g] + udp[g]	Blood group synthesis						MNXR96179
B3GNT314g	UDP-GlcNac:Betagal Beta-1, 3-N-Acetylglucosaminyltransferase 3, Golgi Apparatus	acglcgalacglcgal14acglcgalgluside_hs[g] + udpgal[g] -> galacglcgalacglcgal14acglcgalgluside_hs[g] + h[g] + udp[g]	Blood group synthesis						MNXR96181
B3GNT315g	UDP-GlcNac:Betagal Beta-1, 3-N-Acetylglucosaminyltransferase 3, Golgi Apparatus	acglc13galacglcgal14acglcgalgluside_hs[g] + udpgal[g] -> galacglc13galacglcgal14acglcgalgluside_hs[g] + h[g] + udp[g]	Blood group synthesis						MNXR96183
B3GNT31g	UDP-GlcNac:Betagal Beta-1, 3-N-Acetylglucosaminyltransferase 3, Golgi Apparatus	thcrm_hs[g] + udpgal[g] -> galthcrm_hs[g] + h[g] + udp[g]	Sphingolipid metabolism						MNXR96185
B3GNT32g	UDP-GlcNac:Betagal Beta-1, 3-N-Acetylglucosaminyltransferase 3, Golgi Apparatus	galthcrm_hs[g] + udpgal[g] -> galgalthcrm_hs[g] + h[g] + udp[g]	Sphingolipid metabolism						MNXR96186
B3GNT33g	UDP-GlcNac:Betagal Beta-1, 3-N-Acetylglucosaminyltransferase 3, Golgi Apparatus	galgalthcrm_hs[g] + udpgal[g] -> galgalgalthcrm_hs[g] + h[g] + udp[g]	Sphingolipid metabolism						MNXR96187
B3GNT34g	UDP-GlcNac:Betagal Beta-1, 3-N-Acetylglucosaminyltransferase 3, Golgi Apparatus	galgbside_hs[g] + uacgam[g] -> acglcgalgbside_hs[g] + h[g] + udp[g]	Sphingolipid metabolism						MNXR96188
B3GNT35g	UDP-GlcNac:Betagal Beta-1, 3-N-Acetylglucosaminyltransferase 3, Golgi Apparatus	acglcgalgbside_hs[g] + udpgal[g] -> galacglcgalgbside_hs[g] + h[g] + udp[g]	Sphingolipid metabolism						MNXR96190
B3GNT36g	UDP-GlcNac:Betagal Beta-1, 3-N-Acetylglucosaminyltransferase 3, Golgi Apparatus	acgal[g] + gbside_hs[g] -> acgbgbside_hs[g] + h2o[g]	Sphingolipid metabolism						MNXR96192
B3GNT37g	UDP-GlcNac:Betagal Beta-1, 3-N-Acetylglucosaminyltransferase 3, Golgi Apparatus	gm2a_hs[g] + udpgal[g] -> gm1a_hs[g] + h[g] + udp[g]	Sphingolipid metabolism						MNXR96193
B3GNT39g	UDP-GlcNac:Betagal Beta-1, 3-N-Acetylglucosaminyltransferase 3, Golgi Apparatus	gluside_hs[g] + udpgal[g] -> galgluside_hs[g] + h[g] + udp[g]	Sphingolipid metabolism						MNXR96197
B3GNT51g	UDP-GlcNac:Betagal Beta-1, 3-N-Acetylglucosaminyltransferase 5	galgluside_hs[g] + uacgam[g] -> acglcgalgluside_hs[g] + h[g] + udp[g]	Blood group synthesis						MNXR96198
BAAT1x	Bile Acid Coenzyme A: Amino Acid N-Acyltransferase	cholcoa[x] + gly[x] -> coa[x] + gchola[x]	Bile acid synthesis	2.3.1.65					MNXR96202
BAAT2x	Bile Acid Coenzyme A: Amino Acid N-Acyltransferase	cholcoa[x] + taur[x] -> coa[x] + tchola[x]	Bile acid synthesis	2.3.1.65					MNXR96203
BAAT3x	Bile Acid Coenzyme A: Amino Acid N-Acyltransferase	dgcholcoa[x] + gly[x] -> coa[x] + dgchol[x]	Bile acid synthesis	2.3.1.65					MNXR96204
BAAT4x	Bile Acid Coenzyme A: Amino Acid N-Acyltransferase	dcholcoa[x] + gly[x] -> coa[x] + dgchol[x]	Bile acid synthesis	2.3.1.65
BACCL	Biotin-[Acetyl Coenzyme A-Carboxylase] Ligase	atp[c] + btn[c] + h[c] -> btamp[c] + ppi[c]	Biotin metabolism	6.2.1.11, 6.3.4.10, 6.3.4.11, 6.3.4.15, 6.3.4.9	R01074				MNXR96208
BACCLm	Biotin-[Acetyl Coenzyme A-Carboxylase] Ligase, Mitochondrial	atp[m] + btn[m] + h[m] -> btamp[m] + ppi[m]	Biotin metabolism	6.2.1.11, 6.3.4.10, 6.3.4.11, 6.3.4.15, 6.3.4.9	R01074				MNXR96208
BALAtmr	Beta-Alanine Reversible Mitochondrial Transport (Diffusion)	ala_B[c] <=> ala_B[m]	Transport, mitochondrial						MNXR95682
BALAVECSEC	B-Alanine Secretion via Secretory Vesicle (ATP Driven)	ala_B[c] + atp[c] + h2o[c] -> adp[c] + ala_B[e] + h[c] + pi[c]	Transport, extracellular	2.3.1.65
BAMPPALDOX	Beta-Aminopropion Aldehyde:NAD+ Oxidoreductase	bamppald[c] + h2o[c] + nad[c] -> ala_B[c] + 2.0 h[c] + nadh[c]	Beta-Alanine metabolism					rxn00653	MNXR95891
BAMPPALDOXm	Beta-Aminopropion Aldehyde:NAD+ Oxidoreductase, Mitochondrial	bamppald[m] + h2o[m] + nad[m] -> ala_B[m] + 2.0 h[m] + nadh[m]	Beta-Alanine metabolism	1.5.1.12
BBHOX	4-Trimethylammoniobutanoate, 2-Oxoglutarate:Oxygen Oxidoreductase (3-Hydroxylating)	4tmeabutn[c] + akg[c] + o2[c] -> co2[c] + crn[c] + succ[c]	Lysine metabolism	1.14.11.1	R02397				MNXR96215
BCDO	Beta-Carotene Dioxygenase	caro[c] + o2[c] -> 2.0 retinal[c]	Vitamin A metabolism	1.13.11.63, 1.14.99.36	R00032			rxn00025	MNXR96222
BDG2HCGHD	Beta-D-Glucosyl-2-Coumarinate Glucohydrolase	bdg2hc[c] + h2o[c] -> 2coum[c] + glc_D[c] + h[c]	Stilbene, coumarine and lignin synthesis	3.2.1.21
BDHm	(R)-3-Hydroxybutanoate:NAD+ Oxidoreductase	bhb[m] + nad[m] <=> acac[m] + h[m] + nadh[m]	Butanoate metabolism	1.1.1.30	R01361				MNXR96232
BDMT_L	GDPmannose:Chitobiosyldiphosphodolichol Beta-D-Mannosyltransferase (Liver)	0.1 chito2pdol_L[c] + gdpmann[c] -> gdp[c] + h[c] + 0.1 mpdol_L[c]	N-glycan synthesis	2.4.1.142
BDMT_U	GDPmannose:Chitobiosyldiphosphodolichol Beta-D-Mannosyltransferase (Uterus)	0.1 chito2pdol_U[c] + gdpmann[c] -> gdp[c] + h[c] + 0.1 mpdol_U[c]	N-glycan synthesis	2.4.1.142
BETALDHxm	Betaine-Aldehyde Dehydrogenase, Mitochondrial	betald[m] + h2o[m] + nad[m] -> glyb[m] + 2.0 h[m] + nadh[m]	Glycine, serine, alanine, and threonine metabolism	1.2.1.8	R02565				MNXR96237
BHBt	(R)-3-Hydroxybutanoate Transport via H+ Symport	bhb[e] + h[e] <=> bhb[c] + h[c]	Transport, extracellular						MNXR96249
BHBtm	(R)-3-Hydroxybutanoate Mitochondrial Transport via H+ Symport	bhb[c] + h[c] <=> bhb[m] + h[m]	Transport, mitochondrial						MNXR96249
BHMT	Betaine-Homocysteine S-Methyltransferase	glyb[c] + hcys_L[c] -> dmgly[c] + met_L[c]	Glycine, serine, alanine, and threonine metabolism	2.1.1.5	R02821			rxn02028	MNXR96250
BILDGLCURt	Bilirubin Beta-Diglucuronide Transport via Bicarbonate Antiport	bildglcur[e] + hco3[c] <=> bildglcur[c] + hco3[e]	Transport, extracellular						MNXR96251
BILDGLCURte	Bilirubin Beta-Diglucuronide Transport Mdr	atp[c] + bildglcur[c] + h2o[c] -> adp[c] + bildglcur[e] + h[c] + pi[c]	Transport, extracellular						MNXR96252
BILDGLCURtr	Glucuronidated Compound Transport	bildglcur[c] <=> bildglcur[r]	Transport, endoplasmic reticular						MNXR96253
BILGLCURt	Bilirubin Monoglucuronide Transport via Bicarbonate Antiport	bilglcur[e] + hco3[c] <=> bilglcur[c] + hco3[e]	Transport, extracellular						MNXR96255
BILGLCURte	Bilirubin Monoglucuronide Transport Mdr	atp[c] + bilglcur[c] + h2o[c] -> adp[c] + bilglcur[e] + h[c] + pi[c]	Transport, extracellular						MNXR96256
BILGLCURtr	Glucuronidated Compound Transport	bilglcur[c] <=> bilglcur[r]	Transport, endoplasmic reticular						MNXR96257
BILIRED	NAD (P)H Biliverdin Reductase	biliverd[c] + h[c] + nadph[c] -> bilirub[c] + nadp[c]	Heme degradation	1.3.1.24	R02393				MNXR96259
BILIRUBt2	Bilirubin Transport via Bicarbonate Antiport	bilirub[e] + hco3[c] <=> bilirub[c] + hco3[e]	Transport, extracellular						MNXR96261
BILIRUBtr	Lipid, Flip-Flop Intracellular Transport	bilirub[c] <=> bilirub[r]	Transport, endoplasmic reticular						MNXR96262
BIOCYTtn	Biocytin Transport, Nuclear	biocyt[c] <=> biocyt[n]	Transport, nuclear						MNXR96263
BMTer_L	B Mannosyltransferase, Endoplasmic Reticulum	0.1 dolmanp_L[r] + memgacpail_hs[r] -> 0.1 dolp_L[r] + h[r] + m2emgacpail_hs[r]	Phosphatidylinositol phosphate metabolism	1.3.1.24
BMTer_U	B Mannosyltransferase, Endoplasmic Reticulum	0.1 dolmanp_U[r] + memgacpail_hs[r] -> 0.1 dolp_U[r] + h[r] + m2emgacpail_hs[r]	Phosphatidylinositol phosphate metabolism						MNXR96319
BPNT2	3', 5'-Bisphosphate Nucleotidase (Paps)	h2o[c] + paps[c] -> aps[c] + pi[c]	Nucleotide interconversion	3.1.3.7	R00508				MNXR96322
BTND1	Biotinidase (Biotin)	biocyt[c] + h2o[c] -> btn[c] + lys_L[c]	Biotin metabolism	3.5.1.12				rxn00795	MNXR96331
BTND1n	Biotinidase (Biotin), Nuclear	biocyt[n] + h2o[n] -> btn[n] + lys_L[n]	Biotin metabolism	3.5.1.12					MNXR96331
BTNDe	Biotinidase (Biotin), Extracellular	biocyt[e] + h2o[e] -> btn[e] + lys_L[e]	Biotin metabolism	3.5.1.12					MNXR96331
BTNDm	Biotinidase (Biotin), Mitochondrial	biocyt[m] + h2o[m] -> btn[m] + lys_L[m]	Biotin metabolism	3.5.1.12					MNXR96331
BTNPL	Holocarboxylase Synthestase (Biotin Protein Ligase)	apoC_Lys[c] + btamp[c] -> amp[c] + apoC_Lys_btn[c] + h[c]	Biotin metabolism						MNXR96332
BTNPLm	Holocarboxylase Synthestase (Biotin Protein Ligase), Mitochondrial	apoC_Lys[m] + btamp[m] -> amp[m] + apoC_Lys_btn[m] + h[m]	Biotin metabolism						MNXR96332
BTNt2	Biotin Reversible Transport via Proton Symport	btn[e] + h[e] <=> btn[c] + h[c]	Transport, extracellular	3.5.1.12
BTNt2m	Biotin Reversible Transport via Proton Symport, Mitochondria	btn[c] + h[c] <=> btn[m] + h[m]	Transport, mitochondrial						MNXR96334
BTNt3i	Biotin Transport via Sodium Symport	atp[c] + btn[e] + h2o[c] + na1[e] -> adp[c] + btn[c] + h[c] + na1[c] + pi[c]	Transport, extracellular						MNXR96336
BTNt4i	Biotin Uptake (Antiport)	btn[e] + h[c] -> btn[c] + h[e]	Transport, extracellular						MNXR96337
BTNtn	Biotin Transport, Nuclear	btn[c] <=> btn[n]	Transport, nuclear						MNXR96333
BUP2	Beta-Ureidopropionase (D-3-Amino-Isobutanoate Forming)	3uib[c] + 2.0 h[c] + h2o[c] -> 3aib_D[c] + co2[c] + nh4[c]	Pyrimidine catabolism			K01431		rxn03188	MNXR96346
BUTt2m	Butyrate Mitochondrial Transport via Proton Symport, Reversible	but[c] + h[c] <=> but[m] + h[m]	Transport, mitochondrial						MNXR96353
BVITEt	Beta-Tocopherol (Vit. E) Transport	bvite[e] -> bvite[c]	Transport, extracellular						MNXR96355
BZt	Benzoate Transport (Diffusion)	bz[e] <=> bz[c]	Transport, extracellular						MNXR96370
BZtr	Benzene Transporter, Endoplasmic Reticulum	bz[c] <=> bz[r]	Transport, endoplasmic reticular						MNXR96370
C14STRr	C-14 Sterol Reductase	44mctr[r] + h[r] + nadph[r] -> 44mzym[r] + nadp[r]	Cholesterol metabolism						MNXR96383
C160CPT1	Production of Palmitoylcarnitine	crn[c] + pmtcoa[c] <=> coa[c] + pmtcrn[c]	Fatty acid oxidation	2.3.1.21					MNXR96384
C160CPT2	C160 Transport into the Mitochondria	coa[m] + pmtcrn[m] <=> crn[m] + pmtcoa[m]	Fatty acid oxidation	2.3.1.21					MNXR96384
C160CRNt	C160 Transport into the Mitochondria	pmtcrn[c] <=> pmtcrn[m]	Fatty acid oxidation						MNXR96385
C161CPT1	Production of Palmitoleoylcarnitine	crn[c] + hdcoa[c] <=> coa[c] + hdcecrn[c]	Fatty acid oxidation						MNXR96387
C161CPT12	Carnitine O-Palmitoyltransferase	crn[c] + hdd2coa[c] <=> coa[c] + hdd2crn[c]	Fatty acid oxidation						MNXR96388
C161CPT2	Transport of Hexadecenoyl Coenzyme A into Mitochondrial Matrix	coa[m] + hdcecrn[m] <=> crn[m] + hdcoa[m]	Fatty acid oxidation						MNXR96387
C161CPT22	C161 Transport into the Mitochondria	coa[m] + hdd2crn[m] <=> crn[m] + hdd2coa[m]	Fatty acid oxidation						MNXR96388
C161CRN2t	C161 Transport into the Mitochondria	hdd2crn[c] <=> hdd2crn[m]	Fatty acid oxidation						MNXR96389
C161CRNt	C161 Transport into the Mitochondria	hdcecrn[c] <=> hdcecrn[m]	Fatty acid oxidation						MNXR96390
C180CPT1	Production of Stearoylcarnitine	crn[c] + stcoa[c] <=> coa[c] + stcrn[c]	Fatty acid oxidation						MNXR96393
C180CPT2	Carnitine O-Stearoyl Transferase	coa[m] + stcrn[m] <=> crn[m] + stcoa[m]	Fatty acid oxidation						MNXR96393
C180CRNt	C180 Transport into the Mitochondria	stcrn[c] <=> stcrn[m]	Fatty acid oxidation						MNXR96394
C181CPT1	Transport of Octadecenoyl Coenzyme A into Mitochondrial Matrix	crn[c] + odecoa[c] <=> coa[c] + odecrn[c]	Fatty acid oxidation						MNXR96396
C181CPT2	Transport of Octadecenoyl Coenzyme A into Mitochondrial Matrix	coa[m] + odecrn[m] <=> crn[m] + odecoa[m]	Fatty acid oxidation						MNXR96396
C181CRNt	C181 Transport into the Mitochondria	odecrn[c] <=> odecrn[m]	Fatty acid oxidation						MNXR96397
C204CPT1	Carnitine C20:4 Transferase	arachdcoa[c] + crn[c] <=> arachdcrn[c] + coa[c]	Fatty acid oxidation						MNXR96400
C204CPT2	Arachidonic Acid Transport into the Mitochondria	arachdcrn[m] + coa[m] <=> arachdcoa[m] + crn[m]	Fatty acid oxidation						MNXR96400
C204CRNt	Arachidonic Acid Transport into the Mitochondria	arachdcrn[c] <=> arachdcrn[m]	Fatty acid oxidation						MNXR96401
C226COAtx	Fatty Acid Intracellular Transport	c226coa[c] <=> c226coa[x]	Transport, peroxisomal						MNXR96402
C226CPT1	Carnitine C22:6 Transferase	c226coa[c] + crn[c] <=> c226crn[c] + coa[c]	Fatty acid oxidation						MNXR96403
C226CPT2	C226 Transport into the Mitochondria	c226crn[m] + coa[m] <=> c226coa[m] + crn[m]	Fatty acid oxidation						MNXR96403
C226CRNt	C226 Transport into the Mitochondria	c226crn[c] <=> c226crn[m]	Fatty acid oxidation						MNXR96404
C2M26DCOAHLm	Cis-2-Methyl-5-Isopropylhexa-2, 5-Dienoyl Coenzyme A Hydro-Lyase, Mitochondrial	c2m26dcoa[m] + h2o[m] <=> 3h26dm5coa[m]	Limonene and pinene degradation	4.2.1.17
C2M26DCOAHLx	Cis-2-Methyl-5-Isopropylhexa-2, 5-Dienoyl Coenzyme A Hydro-Lyase, Peroxisomal	c2m26dcoa[x] + h2o[x] <=> 3h26dm5coa[x]	Limonene and pinene degradation	4.2.1.17
C3STDH1Pr	C-3 Sterol Dehydrogenase (4-Methylzymosterol)	4mzym_int1[r] + nadp[r] -> 4mzym_int2[r] + co2[r] + h[r] + nadph[r]	Cholesterol metabolism						MNXR95038
C3STDH1r	C-3 Sterol Dehydrogenase (4-Methylzymosterol)	4mzym_int1[r] + nad[r] -> 4mzym_int2[r] + co2[r] + h[r] + nadh[r]	Cholesterol metabolism	5.3.3.1					MNXR96410
C3STKR2r	C-3 Sterol Keto Reductase (Zymosterol)	h[r] + nadph[r] + zym_int2[r] -> nadp[r] + zymst[r]	Cholesterol metabolism						MNXR96413
C4STMO1r	C-4 Sterol Methyl Oxidase (4, 4-Dimethylzymosterol)	44mzym[r] + 3.0 h[r] + 3.0 nadph[r] + 3.0 o2[r] -> 4mzym_int1[r] + 4.0 h2o[r] + 3.0 nadp[r]	Cholesterol metabolism						MNXR94990
C4STMO2Pr	C-4 Methyl Sterol Oxidase	4mzym_int2[r] + nadp[r] + o2[r] -> co2[r] + h[r] + nadph[r] + zym_int2[r]	Cholesterol metabolism						MNXR96419
C4STMO2r	C-4 Methyl Sterol Oxidase	4mzym_int2[r] + nad[r] + o2[r] -> co2[r] + h[r] + nadh[r] + zym_int2[r]	Cholesterol metabolism						MNXR96420
CAATPS	Ca ATPase	atp[c] + ca2[c] + h2o[c] -> adp[c] + ca2[e] + h[e] + pi[c]	Transport, extracellular	3.6.3.6
CAROtr	Beta-Carotene Transport via Diffusion	caro[e] <=> caro[c]	Transport, extracellular						MNXR96450
CARVEOLte	Transport of Xenobiotic	carveol[e] <=> carveol[c]	Transport, extracellular						MNXR96452
CAT2p	Catalase A, Peroxisomal (Ethanol)	etoh[x] + h2o2[x] -> acald[x] + 2.0 h2o[x]	Glycolysis/gluconeogenesis	1.11.1.6					MNXR96457
CAt7r	Calcium / Sodium Antiporter (1:3), Reversible	ca2[c] + 3.0 na1[e] <=> ca2[e] + 3.0 na1[c]	Transport, extracellular						MNXR96461
CATm	Catalase	2.0 h2o2[m] -> 2.0 h2o[m] + o2[m]	ROS detoxification	1.11.1.21, 1.11.1.6	R00009				MNXR96455
CATp	Catalase A, Peroxisomal	2.0 h2o2[x] -> 2.0 h2o[x] + o2[x]	Miscellaneous	1.11.1.21, 1.11.1.6	R00009				MNXR96455
CBL2OR	NADH:Cob (III)Alamine Oxidoreductase	2.0 aqcobal[c] + h[c] + nadh[c] -> 2.0 cbl2[c] + 2.0 h2o[c] + nad[c]	Vitamin B12 metabolism	1.16.1.3					MNXR96473
CBL2tm	Cob(II)Alamine Transport, Mitochondrial	cbl2[c] -> cbl2[m]	Transport, mitochondrial						MNXR96475
CBLATm	Cob(I)Alamin Adenosyltransferase, Mitochondrial	atp[m] + cbl1[m] + h[m] <=> adocbl[m] + pppi[m]	Vitamin B12 metabolism	2.5.1.17
CBPPer	Carbamoyl Phosphate Phosphotransferase, Endoplasmic Reticulum	cbp[r] + glc_D[r] + h[r] -> co2[r] + g6p[r] + nh4[r]	Glycolysis/gluconeogenesis						MNXR96484
CBPSam	Carbamoyl-Phosphate Synthase (Ammonia), Mitochondrial	2.0 atp[m] + hco3[m] + nh4[m] -> 2.0 adp[m] + cbp[m] + 2.0 h[m] + pi[m]	Glutamate metabolism	6.3.4.16, 6.3.5.5	R07641				MNXR96486
CBPter	Carbamoyl Phosphate Transport, Endoplasmic Reticulum	cbp[c] + pi[c] + ppi[c] <=> cbp[r] + pi[r] + ppi[r]	Transport, endoplasmic reticular						MNXR96487
CBR1	Carbonyl Reductase [NADPH] 1	h[c] + nadph[c] + prostg1[c] <=> nadp[c] + prostge1[c]	Eicosanoid metabolism	1.1.1.197
CBR2	Carbonyl Reductase [NADPH] 1	h[c] + nadph[c] + prostge2[c] -> nadp[c] + prostgf2[c]	Eicosanoid metabolism	1.1.1.189					MNXR96490
CCA_D3t	Calcitroic Acid Transport from Cytosol	cca_d3[c] -> cca_d3[e]	Transport, extracellular	6.3.4.16
CCA_D3tm	Calcitroic Acid Transport from Mitochondria	cca_d3[m] -> cca_d3[c]	Transport, mitochondrial
CDIPTr	Phosphatidylinositol Synthase (Homo Sapiens)	cdpdag_hs[c] + inost[c] <=> cmp[c] + h[c] + pail_hs[c]	Glycerophospholipid metabolism						MNXR96527
CDPDAGtm	Intracellular Transport	cdpdag_hs[c] <=> cdpdag_hs[m]	Transport, mitochondrial						MNXR96550
CDS	Phosphatidate Cytidylyltransferase	ctp[c] + h[c] + pa_hs[c] -> cdpdag_hs[c] + ppi[c]	Glycerophospholipid metabolism						MNXR96563
CDSm	Phosphatidate Cytidylyltransferase	ctp[m] + h[m] + pa_hs[m] -> cdpdag_hs[m] + ppi[m]	Glycerophospholipid metabolism						MNXR96563
CEPTC	Choline Phosphotransferase	cdpchol[c] + dag_hs[c] -> cmp[c] + h[c] + pchol_hs[c]	Glycerophospholipid metabolism						MNXR96592
CEPTE	Ethanolamine Phosphotransferase	cdpea[c] + dag_hs[c] -> cmp[c] + h[c] + pe_hs[c]	Glycerophospholipid metabolism	2.7.8.1	R02057				MNXR96611
CERK	Ceramide Kinase	atp[c] + crm_hs[c] -> adp[c] + crmp_hs[c] + h[c]	Sphingolipid metabolism						MNXR96640
CERT1gt	Ceramide Transport Protein	crm_hs[c] <=> crm_hs[g]	Transport, golgi apparatus						MNXR96644
CERT1rt	Ceramide Transport Protein	crm_hs[c] <=> crm_hs[r]	Transport, endoplasmic reticular						MNXR96644
CERT2gt	Ceramide Transport Protein	gluside_hs[c] <=> gluside_hs[g]	Transport, golgi apparatus						MNXR96646
CERT2rt	Ceramide Transport Protein	gluside_hs[c] <=> gluside_hs[r]	Transport, endoplasmic reticular						MNXR96646
CGLYt3_2_	Cys-Gly Transport in via Proton Symport	cgly[e] + 2.0 h[e] -> cgly[c] + 2.0 h[c]	Transport, extracellular
CH25H	Cholesterol 25-Hydroxylase	chsterol[r] + h[r] + nadph[r] + o2[r] -> h2o[r] + nadp[r] + xol25oh[r]	Bile acid synthesis						MNXR96660
CHAT	Choline O-Acetyltransferase	accoa[c] + chol[c] <=> ach[c] + coa[c]	Glycerophospholipid metabolism	2.3.1.6	R01023				MNXR96666
CHATn	Choline O-Acetyltransferase	accoa[n] + chol[n] <=> ach[n] + coa[n]	Glycerophospholipid metabolism	2.3.1.6	R01023				MNXR96666
CHLP	Choline Phosphate Phosphatase	cholp[c] + h2o[c] -> chol[c] + pi[c]	Glycerophospholipid metabolism	3.1.3.75	R06871				MNXR96685
CHLPCTD	Choline Phosphate Cytididyltransferase	cholp[c] + ctp[c] + h[c] -> cdpchol[c] + ppi[c]	Glycerophospholipid metabolism	2.7.7.15	R01890				MNXR96686
CHLtm	Choline Transport via Diffusion (Cytosol to Mitochondria)	chol[c] <=> chol[m]	Transport, mitochondrial						MNXR96693
CHOLATEt	Cholate Transport via Bicarbonate Antiport	cholate[e] + hco3[c] <=> cholate[c] + hco3[e]	Transport, extracellular						MNXR96694
CHOLATEt2	Cholate Transport via Sodium Symport	cholate[e] + 2.0 na1[e] -> cholate[c] + 2.0 na1[c]	Transport, extracellular						MNXR96695
CHOLATEt3	ABC Bile Acid Transporter	atp[c] + cholate[c] + h2o[c] -> adp[c] + cholate[e] + h[c] + pi[c]	Transport, extracellular						MNXR96696
CHOLD2m	Choline Dehydrogenase (FAD Acceptor), Mitochondrial	chol[m] + fad[m] -> betald[m] + fadh2[m]	Glycine, serine, alanine, and threonine metabolism	1.1.99.1					MNXR96698
CHOLK	Choline Kinase	atp[c] + chol[c] -> adp[c] + cholp[c] + h[c]	Glycerophospholipid metabolism	2.7.1.32	R01021			rxn00751	MNXR96702
CHOLPtg	Choline Phosphate Intracellular Transport	cholp[c] <=> cholp[g]	Transport, golgi apparatus						MNXR96703
CHOLPtl	Choline Phosphate Intracellular Transport	cholp[c] <=> cholp[l]	Transport, lysosomal						MNXR96703
CHOLt4	Choline, Sodium Symport	chol[e] + na1[e] <=> chol[c] + na1[c]	Transport, extracellular						MNXR96707
CHOLtg	Choline Intracellular Transport	chol[g] <=> chol[c]	Transport, golgi apparatus						MNXR96693
CHOLtn	Choline Transport, Nuclear Through Pores	chol[c] <=> chol[n]	Transport, nuclear						MNXR96693
CHOLtr	Choline Intracellular Transport	chol[r] <=> chol[c]	Transport, endoplasmic reticular						MNXR96693
CHOLtu	Choline Uniport	chol[e] <=> chol[c]	Transport, extracellular						MNXR96693
CHSTEROLSULT	Steroid Sulfotransferase	chsterol[c] + paps[c] -> chsterols[c] + h[c] + pap[c]	Steroid metabolism	2.8.2.2					MNXR96712
CHSTEROLt1	Cholesterol Intracellular Transport	chsterol[l] <=> chsterol[m]	Transport, mitochondrial						MNXR96700
CHSTEROLt2	Cholesterol Intracellular Transport	chsterol[r] <=> chsterol[m]	Transport, mitochondrial						MNXR96700
CHSTEROLt3	Cholesterol Intracellular Transport	chsterol[c] <=> chsterol[m]	Transport, mitochondrial						MNXR96700
CHSTEROLtg	Cholesterol Efflux (ATP Depedent), Golgi Apparatus	atp[c] + chsterol[g] + h2o[c] -> adp[c] + chsterol[c] + h[c] + pi[c]	Transport, golgi apparatus						MNXR96714
CHTNASE	Chitinase	chtn[c] + 2.0 h2o[c] -> 3.0 acgam[c]	Aminosugar metabolism						MNXR96717
CHTNASEe	Chitinase, Extracellular	chtn[e] + 2.0 h2o[e] -> 3.0 acgam[e]	Aminosugar metabolism						MNXR96717
CITMCOAHm	L-Citramalyl Coenzyme A Hydro-Lyase, Mitochondrial	h2o[m] + itaccoa[m] <=> citmcoa_L[m]	C5-branched dibasic acid metabolism	4.2.1.56					MNXR96732
CITMCOALm	L-Citramalyl Coenzyme A Pyruvate-Lyase	citmcoa_L[m] -> accoa[m] + pyr[m]	C5-branched dibasic acid metabolism	4.1.3.25					MNXR96733
CITRtm	Citrulline Mitochondrial Transport via Proton Antiport	citr_L[m] <=> citr_L[c]	Transport, mitochondrial						MNXR96735
CITt4_2	Citrate Transport via Sodium Symport	cit[e] + 2.0 na1[e] <=> cit[c] + 2.0 na1[c]	Transport, extracellular						MNXR96749
CITtam	Citrate Transport, Mitochondrial	cit[c] + mal_L[m] <=> cit[m] + mal_L[c]	Transport, mitochondrial						MNXR96753
CITtbm	Citrate Transport, Mitochondrial	cit[c] + pep[m] <=> cit[m] + pep[c]	Transport, mitochondrial						MNXR96754
CK	ATP Creatine Kinase	atp[m] + creat[m] <=> adp[m] + h[m] + pcreat[m]	Urea cycle	2.7.3.2
CKc	ATP Creatine Kinase, Cytosolic	atp[c] + creat[c] <=> adp[c] + h[c] + pcreat[c]	Urea cycle	2.7.3.2
CLFORtex	Chloride Transport via Formate Antiport	cl[e] + 2.0 for[c] -> cl[c] + 2.0 for[e]	Transport, extracellular						MNXR96761
CLHCO3tex2	Chloride Transport via Bicarbonate Antiport (2:1)	2.0 cl[e] + hco3[c] -> 2.0 cl[c] + hco3[e]	Transport, extracellular						MNXR96763
CLI2tex	Chloride Transport via Iodide Antiport	cl[e] + 2.0 i[c] -> cl[c] + 2.0 i[e]	Transport, extracellular						MNXR96765
CLOHtex2	Chloride Transport via Hydroxide Antiport (2:1)	2.0 cl[e] + h2o[c] -> 2.0 cl[c] + h2o[e]	Transport, extracellular						MNXR96768
CLOXAtex2	Chloride Transport via Oxalate Antiport (2:1)	2.0 cl[e] + oxa[c] -> 2.0 cl[c] + oxa[e]	Transport, extracellular						MNXR96769
CLPNDCOAtx	Fatty Acid Intracellular Transport	clpndcoa[c] <=> clpndcoa[x]	Transport, peroxisomal						MNXR96770
CLPNDCPT1	Carnitine O-Palmitoyltransferase	clpndcoa[c] + crn[c] <=> clpndcrn[c] + coa[c]	Fatty acid oxidation						MNXR96771
CLPNDCPT2	Carnitine Transferase	clpndcrn[m] + coa[m] <=> clpndcoa[m] + crn[m]	Fatty acid oxidation						MNXR96771
CLPNDCRNt	Transport into the Mitochondria (Carnitine)	clpndcrn[c] <=> clpndcrn[m]	Fatty acid oxidation						MNXR96772
CLPNDt	Fatty Acid Transport via Diffusion	clpnd[e] <=> clpnd[c]	Transport, extracellular						MNXR96773
CLS_hs	Cardiolipin Synthase (Homo Sapiens)	cdpdag_hs[c] + pglyc_hs[c] -> clpn_hs[c] + cmp[c] + h[c]	Glycerophospholipid metabolism
CMPACNAtg	Transport of Cytidine-5'-Monophosphate-N-Acetyl-Beta-Neuraminate via CMP Antiport, Golgi Apparatus	cmp[g] + cmpacna[c] <=> cmp[c] + cmpacna[g]	Transport, golgi apparatus						MNXR96801
CMPACNAtn	Transport of Cytidine-5'-Monophosphate-N-Acetyl-Beta-Neuraminate, Nuclear	cmpacna[n] -> cmpacna[c]	Transport, nuclear						MNXR96802
CMPSAS	CMP Sialic Acid Synthase	acnam[c] + ctp[c] -> cmpacna[c] + ppi[c]	Aminosugar metabolism	2.7.7.43		K00983	COG1083	rxn00827	MNXR68555
CMPSASn	CMP Sialic Acid Synthase, Nuclear	acnam[n] + ctp[n] -> cmpacna[n] + ppi[n]	Aminosugar metabolism	2.7.7.43	R01117				MNXR95295
CO2ter	CO2 Endoplasmic Reticular Transport via Diffusion	co2[c] <=> co2[r]	Transport, endoplasmic reticular						MNXR96810
CO2tg	CO2 Golgi Transport	co2[c] <=> co2[g]	Transport, golgi apparatus						MNXR96810
CO2tm	CO2 Transport (Diffusion), Mitochondrial	co2[c] <=> co2[m]	Transport, mitochondrial						MNXR96810
CO2tn	CO2 Nuclear Transport via Diffusion	co2[n] <=> co2[c]	Transport, nuclear
CO2tp	CO2 Peroxisomal Transport	co2[c] <=> co2[x]	Transport, peroxisomal						MNXR96810
COAtg	Transport of Coenzyme A (Diffusion), Golgi Apparatus	coa[c] <=> coa[g]	Transport, golgi apparatus						MNXR96815
COAtl	Transport of Coenzyme A (Diffusion), Lysosomal	coa[c] <=> coa[l]	Transport, lysosomal						MNXR96815
COAtm	Transport of Coenzyme A	coa[c] <=> coa[m]	Transport, mitochondrial
COAtn	Transport of Coenzyme A, Nuclear	coa[c] <=> coa[n]	Transport, nuclear						MNXR96815
COAtp	Transport of Coenzyme A, Peroxisome	coa[c] <=> coa[x]	Transport, peroxisomal						MNXR96815
COAtr	Transport of Coenzyme A, Endoplasmatic Reticulum	coa[c] <=> coa[r]	Transport, endoplasmic reticular						MNXR96815
COKECBESr	Carboxylesterase (Cocaine), Endoplasmatic Reticulum	coke[r] + h2o[r] -> bz[r] + egme[r] + h[r]	Alkaloid synthesis	3.1.1.84					MNXR96841
COQ3m	Methyltransferase Coq3	2dpmhobq[m] + amet[m] -> ahcys[m] + h[m] + q10[m]	Ubiquinone synthesis						MNXR96850
COQ5m	Ubiquinone Biosynthesis Methyltransferase Coq5	2dp6mobq[m] + amet[m] -> 2dp6mobq_me[m] + ahcys[m] + h[m]	Ubiquinone synthesis						MNXR96851
COQ6m	Ubiquinone Biosynthesis Monooxgenase Coq6	2dp6mep[m] + o2[m] -> 2dp6mobq[m] + h2o[m]	Ubiquinone synthesis						MNXR96852
COQ7m	Ubiquinone Biosynthesis Coq7	2dp6mobq_me[m] + h[m] + nadph[m] + o2[m] -> 2dpmhobq[m] + h2o[m] + nadp[m]	Ubiquinone synthesis						MNXR96853
CORE2GTg	Core 2 Acetylglucosaminyltransferase, Golgi Apparatus	T_antigen[g] + uacgam[g] -> core2[g] + h[g] + udp[g]	O-glycan metabolism	2.4.1.102					MNXR96854
CORE3GTg	Core 3 Beta-GlcNac-Transferase, Golgi Apparatus	Tn_antigen[g] + uacgam[g] -> core3[g] + h[g] + udp[g]	O-glycan metabolism	2.4.1.147	R05909				MNXR96855
CORE4GTg	Core 4 Beta6-Galnac-Transferase, Golgi Apparatus	core3[g] + uacgam[g] -> core4[g] + h[g] + udp[g]	O-glycan metabolism	2.4.1.148	R05915				MNXR96856
CORE5GTg	Core 5 Alpha-Galnac-Transferase, Golgi Apparatus	Tn_antigen[g] + udpacgal[g] -> core5[g] + h[g] + udp[g]	O-glycan metabolism						MNXR96857
CORE6GTg	Core 6 Beta-GlcNac-Transferase A, Golgi Apparatus	Tn_antigen[g] + uacgam[g] -> core6[g] + h[g] + udp[g]	O-glycan metabolism						MNXR96858
CORE7GTg	Core 7 Alpha-Galnac-Transferase, Golgi Apparatus	Tn_antigen[g] + udpacgal[g] -> core7[g] + h[g] + udp[g]	O-glycan metabolism						MNXR96859
CORE8GTg	N-Acetylgalactosamine 3-Alpha-Galactosyltransferase, Golgi Apparatus	Tn_antigen[g] + udpgal[g] -> core8[g] + h[g] + udp[g]	O-glycan metabolism						MNXR96860
COt	Transporter of Carbon Monoxide via Diffusion	co[c] <=> co[e]	Transport, extracellular						MNXR96863
COUCOAFm	P-Coumaroyl Coenzyme A Formation	atp[m] + coa[m] + T4hcinnm[m] -> amp[m] + coucoa[m] + ppi[m]	Ubiquinone synthesis	6.2.1.12	R01616				MNXR94998
COUMARINte	Transport of Coumarin	coumarin[e] <=> coumarin[c]	Transport, extracellular						MNXR96861
CPCTDTX	Choline-Phosphate Cytidylyltransferase	ctp[c] + h[c] + ntm2amep[c] -> cmpntm2amep[c] + ppi[c]	Glycerophospholipid metabolism	2.7.7.15
CREATt4_2_r	Creatine Transport (Sodium Symport) (2:1)	creat[e] + 2.0 na1[e] <=> creat[c] + 2.0 na1[c]	Transport, extracellular
CREATtmdiffir	Creatine Transport To/from Mitochondria via Diffusion	creat[c] -> creat[m]	Urea cycle						MNXR96886
CRMPte	Crmp Hs Transport	crmp_hs[c] <=> crmp_hs[e]	Transport, extracellular						MNXR96892
CRNCAR3tp	Carnitine-Propcarnitine Carrier, Peroxisomal	crn[c] + pcrn[x] -> crn[x] + pcrn[c]	Transport, peroxisomal						MNXR96897
CRNCARtp	Carnitine-Acetylcarnitine Carrier, Peroxisomal	acrn[x] + crn[c] -> acrn[c] + crn[x]	Transport, peroxisomal						MNXR96898
CRNt	L-Carnitine Reversible Transport	crn[e] <=> crn[c]	Transport, extracellular						MNXR96906
CRNtHa	L-Carnitine Outward Transport (H+ Antiport)	crn[c] + h[e] -> crn[e] + h[c]	Transport, extracellular						MNXR96910
CRNtim	L-Carnitine Transport Out of Mitochondria via Diffusion	crn[m] <=> crn[c]	Transport, mitochondrial						MNXR96906
CRNtuNa	L-Carnitine Inward Transport by Na+ Symport	crn[e] + na1[e] -> crn[c] + na1[c]	Transport, extracellular						MNXR96911
CRNtx	Carnitine Transport Peroxisome to Mitochondria	dmnoncrn[x] <=> dmnoncrn[m]	Transport, peroxisomal						MNXR96433
CRTNsyn	Creatinine Synthase	pcreat[c] -> crtn[c] + pi[c]	Urea cycle
CRTSLt	Cortisol Transport	crtsl[e] <=> crtsl[c]	Transport, extracellular						MNXR96917
CRTSLtm	Cortisol Intracellular Transport	crtsl[c] <=> crtsl[m]	Transport, mitochondrial						MNXR96917
CRTSLtr	Cortisol Intracellular Transport	crtsl[c] <=> crtsl[r]	Transport, endoplasmic reticular						MNXR96917
CRTSTRNt	Corticosterone Transport	crtstrn[e] <=> crtstrn[c]	Transport, extracellular						MNXR96918
CRTSTRNtm	Corticosterone Intracellular Transport	crtstrn[c] <=> crtstrn[m]	Transport, mitochondrial						MNXR96918
CRTSTRNtr	Corticosterone Intracellular Transport	crtstrn[c] <=> crtstrn[r]	Transport, endoplasmic reticular
CRVNCtr	Fatty Acid Transport via Diffusion	crvnc[e] <=> crvnc[c]	Transport, extracellular						MNXR96919
CSAPASEly	Chondroitin Sulfate A Proteoglycan Protease, Lysosomal (Endosome)	cspg_a[l] + h2o[l] -> cs_a[l] + Ser_Gly_Ala_X_Gly[l]	Chondroitin sulfate degradation						MNXR96921
CSBPASEly	Chondroitin Sulfate B Proteoglycan Protease, Lysosomal (Endosome)	cspg_b[l] + h2o[l] -> cs_b[l] + Ser_Gly_Ala_X_Gly[l]	Chondroitin sulfate degradation						MNXR96922
CSCPASEly	Chondroitin Sulfate C Proteoglycan Protease, Lysosomal (Endosome)	cspg_c[l] + h2o[l] -> cs_c[l] + Ser_Gly_Ala_X_Gly[l]	Chondroitin sulfate degradation						MNXR96923
CSDPASEly	Chondroitin Sulfate D Proteoglycan Protease, Lysosomal (Endosome)	cspg_d[l] + h2o[l] -> cs_d[l] + Ser_Gly_Ala_X_Gly[l]	Chondroitin sulfate degradation						MNXR96924
CSEPASEly	Chondroitin Sulfate E Proteoglycan Protease, Lysosomal (Endosome)	cspg_e[l] + h2o[l] -> cs_e[l] + Ser_Gly_Ala_X_Gly[l]	Chondroitin sulfate degradation						MNXR96925
CSm	Citrate Synthase	accoa[m] + h2o[m] + oaa[m] -> cit[m] + coa[m] + h[m]	Citric acid cycle	2.3.3.1, 2.3.3.16, 2.3.3.3	R00351				MNXR96920
CSNAT2m	Carnitine O-Aceyltransferase, Mitochondrial	coa[m] + pcrn[m] <=> crn[m] + ppcoa[m]	Fatty acid oxidation						MNXR96409
CSNAT2x	Carnitine Dimethyl Nonanoyl Transferase, Revsible, Peroxisomal	crn[x] + dmnoncoa[x] <=> coa[x] + dmnoncrn[x]	Fatty acid oxidation						MNXR96377
CSNAT3x	Carnitine O-Aceyltransferase, Peroxisomal	crn[x] + ppcoa[x] <=> coa[x] + pcrn[x]	Fatty acid oxidation						MNXR96409
CSNATer	Carnitine O-Acetyltransferase, Endolasmic Reticulum	accoa[r] + crn[r] <=> acrn[r] + coa[r]	Fatty acid oxidation	2.3.1.7	R02396				MNXR96926
CSNATm	Carnitine O-Aceyltransferase, Mitochondrial	acrn[m] + coa[m] <=> accoa[m] + crn[m]	Fatty acid oxidation	2.3.1.7	R02396				MNXR96926
CSNATp	Carnitine O-Acetyltransferase, Reverse Direction, Peroxisomal	accoa[x] + crn[x] <=> acrn[x] + coa[x]	Fatty acid oxidation	2.3.1.7	R02396				MNXR96926
CSNATr	Carnitine O-Acetyltransferase	accoa[c] + crn[c] <=> acrn[c] + coa[c]	Fatty acid oxidation	2.3.1.7	R02396				MNXR96926
CSNt	Cytosine Transport via Faciliated Diffusion	csn[e] <=> csn[c]	Transport, extracellular						MNXR96928
CSPG_At	Chondroitin Sulfate A Transport, Golgi to Extracellular	cspg_a[g] -> cspg_a[e]	Transport, extracellular						MNXR96930
CSPG_Atly	Chondroitin Sulfate A Transport, Extracellular to Lysosome	cspg_a[e] -> cspg_a[l]	Transport, lysosomal						MNXR96930
CSPG_Bt	Chondroitin Sulfate B Transport, Golgi to Extracellular	cspg_b[g] -> cspg_b[e]	Transport, extracellular						MNXR96931
CSPG_Btly	Chondroitin Sulfate B Transport, Extracellular to Lysosome	cspg_b[e] -> cspg_b[l]	Transport, lysosomal						MNXR96931
CSPG_Ct	Chondroitin Sulfate C Transport, Golgi to Extracellular	cspg_c[g] -> cspg_c[e]	Transport, extracellular						MNXR96932
CSPG_Ctly	Chondroitin Sulfate C Transport, Extracellular to Lysosome	cspg_c[e] -> cspg_c[l]	Transport, lysosomal						MNXR96932
CSPG_Dt	Chondroitin Sulfate D Transport, Golgi to Extracellular	cspg_d[g] -> cspg_d[e]	Transport, extracellular						MNXR96933
CSPG_Dtly	Chondroitin Sulfate D Transport, Extracellular to Lysosome	cspg_d[e] -> cspg_d[l]	Transport, lysosomal						MNXR96933
CSPG_Et	Chondroitin Sulfate E Transport, Golgi to Extracellular	cspg_e[g] -> cspg_e[e]	Transport, extracellular						MNXR96934
CSPG_Etly	Chondroitin Sulfate E Transport, Extracellular to Lysosome	cspg_e[e] -> cspg_e[l]	Transport, lysosomal						MNXR96934
CTPtn	Transport of CTP (Diffusion), Nuclear	ctp[c] <=> ctp[n]	Transport, nuclear						MNXR96946
CYANt	Transport of Cyanide via Diffusion	cyan[e] <=> cyan[c]	Transport, extracellular						MNXR96957
CYANtm	Transport of Cyanide via Diffusion, Mitochondrial	cyan[c] <=> cyan[m]	Transport, mitochondrial						MNXR96957
CYOOm2	Cytochrome C Oxidase, Mitochondrial Complex Iv	4.0 focytC[m] + 8.0 h[m] + o2[m] -> 4.0 ficytC[m] + 4.0 h[c] + 2.0 h2o[m]	Oxidative phosphorylation
CYOR_u10m	Ubiquinol-6 Cytochrome C Reductase, Complex Iii	2.0 ficytC[m] + 2.0 h[m] + q10h2[m] -> 2.0 focytC[m] + 4.0 h[c] + q10[m]	Oxidative phosphorylation
CYSALANaEx	L-Alanine/L-Cysteine Na-Dependent Exchange (Cys-L In)	ala_L[c] + cys_L[e] + na1[e] -> ala_L[e] + cys_L[c] + na1[c]	Transport, extracellular						MNXR96987
CYSASNNaEx	L-Cysteine/L-Asparagine Na-Dependent Exchange (Cys-L In)	asn_L[c] + cys_L[e] + na1[e] -> asn_L[e] + cys_L[c] + na1[c]	Transport, extracellular						MNXR96989
CYSGLNNaEx	L-Cysteine/L-Glutamine Na-Dependent Exchange (Cys-L In)	cys_L[e] + gln_L[c] + na1[e] -> cys_L[c] + gln_L[e] + na1[c]	Transport, extracellular						MNXR96998
CYSGLTH	Glutathione:Cystine Oxidoreductase	2.0 gthrd[c] + Lcystin[c] <=> 2.0 cys_L[c] + gthox[c]	Methionine and cysteine metabolism	1.8.4.4	R01113				MNXR96999
CYSGLUexR	L-Cysteine/L-Glutamine Reversible Exchanger	cys_L[e] + gln_L[c] <=> cys_L[c] + gln_L[e]	Transport, extracellular						MNXR97000
CYSGLYexR	L-Cysteine/Glycine Reversible Exchanger	cys_L[c] + gly[e] <=> cys_L[e] + gly[c]	Transport, extracellular
CYSLYSL	L-Cystine Lysteine-Lyase (Deaminating)	h2o[c] + Lcystin[c] -> nh4[c] + pyr[c] + thcys[c]	Methionine and cysteine metabolism	4.4.1.1
CYSO	Cysteine Oxidase	cys_L[c] + o2[c] -> 3sala[c] + 2.0 h[c]	Taurine and hypotaurine metabolism	1.13.11.20	R00893				MNXR96993
CYSSERNaEx	L-Serine/L-Cysteine Na-Dependent Exchange (Cys-L In)	cys_L[e] + na1[e] + ser_L[c] -> cys_L[c] + na1[c] + ser_L[e]	Transport, extracellular						MNXR97009
CYSt4	Transport of L-Cysteine via Sodium Symport, Reversible	cys_L[e] + na1[e] -> cys_L[c] + na1[c]	Transport, extracellular						MNXR97028
CYSTA	Cysteine Transaminase	akg[c] + cys_L[c] <=> glu_L[c] + mercppyr[c]	Methionine and cysteine metabolism	2.6.1.1, 2.6.1.3	R00896				MNXR96990
CYSTAm	Cysteine Transaminase, Mitochondrial	akg[m] + cys_L[m] <=> glu_L[m] + mercppyr[m]	Methionine and cysteine metabolism	2.6.1.3
CYStec	Transport of L-Cysteine via Diffusion	cys_L[e] <=> cys_L[c]	Transport, extracellular						MNXR97029
CYSTGLUex	L-Cystine/L-Glutamate Exchanger	glu_L[c] + Lcystin[e] -> glu_L[e] + Lcystin[c]	Transport, extracellular						MNXR97013
CYSTHRNaEx	L-Cysteine/L-Threonine Na-Dependent Exchange (Cys-L In)	cys_L[e] + na1[e] + thr_L[c] -> cys_L[c] + na1[c] + thr_L[e]	Transport, extracellular						MNXR97015
CYSTSERex	L-Cystine/Glycine Exchanger (Cystine In)	Lcystin[e] + ser_L[c] -> Lcystin[c] + ser_L[e]	Transport, extracellular						MNXR97020
CYTD	Cytidine Deaminase	cytd[c] + h[c] + h2o[c] -> nh4[c] + uri[c]	Pyrimidine catabolism	3.5.4.5	R01878	K01489	COG0295	rxn01368	MNXR97039
CYTDK1	ATPcytidine 5-Phosphotransferase	atp[c] + cytd[c] -> adp[c] + cmp[c] + h[c]	Nucleotide interconversion	2.7.1.213, 2.7.1.48	R00513	K00876	COG0572	rxn00365	MNXR97041
CYTDK2m	Cytidine Kinase (ATP), Mitochondrial	atp[m] + cytd[m] -> adp[m] + cmp[m] + h[m]	Nucleotide interconversion	2.7.1.213, 2.7.1.48	R00513				MNXR97041
CYTDn	Cytidine Deaminase, Nuclear	cytd[n] + h[n] + h2o[n] -> nh4[n] + uri[n]	Nucleotide interconversion	3.5.4.5	R01878				MNXR97039
CYTDt	Cytidine Faciliated Transport in Cytosol	cytd[e] <=> cytd[c]	Transport, extracellular						MNXR97043
CYTDt4	Cytidine Transport in via Sodium Symport	cytd[e] + na1[e] -> cytd[c] + na1[c]	Transport, extracellular					rxn10857	MNXR97045
CYTDtl	Cytidine Faciliated Transport from Lysosome	cytd[l] <=> cytd[c]	Transport, lysosomal						MNXR97043
CYTDtm	Cytidine Faciliated Transport in Mitochondria	cytd[c] <=> cytd[m]	Transport, mitochondrial						MNXR97043
CYTDtn	Cytidine Transport in Nucleus	cytd[c] <=> cytd[n]	Transport, nuclear						MNXR97043
CYTK10	Cytidylate Kinase (CMP, dGTP)	cmp[c] + dgtp[c] <=> cdp[c] + dgdp[c]	Nucleotide interconversion						MNXR97048
CYTK10n	Cytidylate Kinase (CMP, dGTP), Nuclear	cmp[n] + dgtp[n] <=> cdp[n] + dgdp[n]	Nucleotide interconversion						MNXR97048
CYTK11	Cytidylate Kinase (dCMP, dGTP)	dcmp[c] + dgtp[c] <=> dcdp[c] + dgdp[c]	Nucleotide interconversion						MNXR97049
CYTK11n	Cytidylate Kinase (dCMP, dGTP), Nuclear	dcmp[n] + dgtp[n] <=> dcdp[n] + dgdp[n]	Nucleotide interconversion						MNXR97049
CYTK12	Cytidylate Kinase (dCMP, dCTP)	dcmp[c] + dctp[c] <=> 2.0 dcdp[c]	Nucleotide interconversion						MNXR97050
CYTK12n	Cytidylate Kinase (dCMP, dCTP), Nuclear	dcmp[n] + dctp[n] <=> 2.0 dcdp[n]	Nucleotide interconversion						MNXR97050
CYTK13	Cytidylate Kinase (dCMP, dATP)	datp[c] + dcmp[c] <=> dadp[c] + dcdp[c]	Nucleotide interconversion						MNXR97051
CYTK13n	Cytidylate Kinase (dCMP, dATP), Nuclear	datp[n] + dcmp[n] <=> dadp[n] + dcdp[n]	Nucleotide interconversion						MNXR97051
CYTK14	Cytidylate Kinase (dCMP, UTP)	dcmp[c] + utp[c] <=> dcdp[c] + udp[c]	Nucleotide interconversion						MNXR97052
CYTK14n	Cytidylate Kinase (dCMP, CTP), Nuclear	dcmp[n] + utp[n] <=> dcdp[n] + udp[n]	Nucleotide interconversion						MNXR97052
CYTK1m	Cytidylate Kinase (CMP), Mitochondrial	atp[m] + cmp[m] <=> adp[m] + cdp[m]	Nucleotide interconversion	2.7.4.14, 2.7.4.25	R00512				MNXR97047
CYTK1n	Cytidylate Kinase (CMP), Nuclear	atp[n] + cmp[n] <=> adp[n] + cdp[n]	Nucleotide interconversion	2.7.4.14, 2.7.4.25	R00512				MNXR97047
CYTK2n	Cytidylate Kinase (dCMP), Nuclear	atp[n] + dcmp[n] <=> adp[n] + dcdp[n]	Nucleotide interconversion	2.7.4.13, 2.7.4.14, 2.7.4.25	R01665				MNXR97053
CYTK3	Cytidylate Kinase (CMP) (GTP)	cmp[c] + gtp[c] <=> cdp[c] + gdp[c]	Nucleotide interconversion						MNXR97056
CYTK3n	Cytidylate Kinase (dCMP, CTP), Nuclear	ctp[n] + dcmp[n] <=> cdp[n] + dcdp[n]	Nucleotide interconversion						MNXR97054
CYTK4	Cytidylate Kinase (dCMP) (GTP)	dcmp[c] + gtp[c] <=> dcdp[c] + gdp[c]	Nucleotide interconversion						MNXR97057
CYTK4n	Cytidylate Kinase (dCMP, GTP), Nuclear	dcmp[n] + gtp[n] <=> dcdp[n] + gdp[n]	Nucleotide interconversion						MNXR97057
CYTK5	Cytidylate Kinase (dCMP)	ctp[c] + dcmp[c] <=> cdp[c] + dcdp[c]	Nucleotide interconversion	2.7.4.14
CYTK5n	Cytidylate Kinase (CMP), Nuclear	cmp[n] + gtp[n] <=> cdp[n] + gdp[n]	Nucleotide interconversion						MNXR97056
CYTK6	Cytidylate Kinase (CMP, CTP)	cmp[c] + ctp[c] <=> 2.0 cdp[c]	Nucleotide interconversion	2.7.4.14
CYTK6n	Cytidylate Kinase (CMP, CTP), Nuclear	cmp[n] + ctp[n] <=> 2.0 cdp[n]	Nucleotide interconversion						MNXR96876
CYTK7	Cytidylate Kinase (CMP, UTP)	cmp[c] + utp[c] <=> cdp[c] + udp[c]	Nucleotide interconversion						MNXR97058
CYTK7n	Cytidylate Kinase (CMP, UTP), Nuclear	cmp[n] + utp[n] <=> cdp[n] + udp[n]	Nucleotide interconversion						MNXR97058
CYTK8	Cytidylate Kinase (CMP, dATP)	cmp[c] + datp[c] <=> cdp[c] + dadp[c]	Nucleotide interconversion						MNXR97059
CYTK8n	Cytidylate Kinase (CMP, dATP), Nuclear	cmp[n] + datp[n] <=> cdp[n] + dadp[n]	Nucleotide interconversion						MNXR97059
CYTK9	Cytidylate Kinase (CMP, dCTP)	cmp[c] + dctp[c] <=> cdp[c] + dcdp[c]	Nucleotide interconversion						MNXR97060
CYTK9n	Cytidylate Kinase (CMP, dCTP), Nuclear	cmp[n] + dctp[n] <=> cdp[n] + dcdp[n]	Nucleotide interconversion						MNXR97060
D_3AIBt	D-3-Amino-Isobutyrate Transport	3aib_D[c] -> 3aib_D[e]	Transport, extracellular						MNXR94852
D3AIBTm	D-3-Amino-Isobutanoate:Pyruvate Aminotransferase, Mitochondrial	3aib_D[m] + pyr[m] <=> 2mop[m] + ala_L[m]	Pyrimidine catabolism	2.6.1.40					MNXR97068
DADA	Deoxyadenosine Deaminase	dad_2[c] + h[c] + h2o[c] -> din[c] + nh4[c]	Nucleotide interconversion	3.5.4.4	R02556	K01488	COG1816	rxn01858	MNXR97076
DADAe	Deoxyadenosine Deaminase, Extracellular	dad_2[e] + h[e] + h2o[e] -> din[e] + nh4[e]	Nucleotide interconversion	3.5.4.4	R02556				MNXR97076
DADNK	Deoxyadenosine Kinase	atp[c] + dad_2[c] -> adp[c] + damp[c] + h[c]	Nucleotide interconversion	2.7.1.145, 2.7.1.74, 2.7.1.76	R02089	K10353	COG1428	rxn01508	MNXR97079
DADNt4	Deoxyadenosine Transport via Diffusion	dad_2[e] <=> dad_2[c]	Transport, extracellular						MNXR97081
DAG_HSter	Transport of Diacylglycerol, Endoplasmatic Reticulum	dag_hs[r] -> dag_hs[c]	Transport, endoplasmic reticular						MNXR97133
DAGK_hs	Diacylglycerol Phosphate Kinase (Homo Sapiens)	atp[c] + dag_hs[c] <=> adp[c] + h[c] + pa_hs[c]	Glycerophospholipid metabolism
DAGKn_hs	Diacylglycerol Phosphate Kinase (Homo Sapiens)	atp[n] + dag_hs[n] <=> adp[n] + h[n] + pa_hs[n]	Glycerophospholipid metabolism
DAGt	Diacylglycerol Transport	dag_hs[e] <=> dag_hs[c]	Transport, extracellular						MNXR97133
DALAOXx	D-Alanine Oxidase, Peroxisomal	ala_D[x] + h2o[x] + o2[x] -> h2o2[x] + nh4[x] + pyr[x]	D-alanine metabolism	1.4.3.19, 1.4.3.3	R05861				MNXR97134
DALAt2r	D-Alanine Transport via Proton Symport	ala_D[e] + h[e] <=> ala_D[c] + h[c]	Transport, extracellular					rxn05494	MNXR97135
DALAt2rL	D-Alanine Transport via Proton Symport, Lysosomal	ala_D[l] + h[l] <=> ala_D[c] + h[c]	Transport, lysosomal	2.7.1.107
DALAxt	D-Alanine Transport to Perixosome	ala_D[c] -> ala_D[x]	D-alanine metabolism						MNXR95702
DARGOp	D-Arginine Oxidase, Perixosomal	arg_D[x] + h2o[x] + o2[x] -> 5g2oxpt[x] + h2o2[x] + nh4[x]	Arginine and proline metabolism	1.4.3.3	R02923				MNXR97150
DASCBH	L-Dehydroascorbate Lactonohydrolase	dhdascb[c] + h2o[c] -> 23doguln[c] + h[c]	Vitamin C metabolism	3.1.1.17	R04785				MNXR97151
DASCBR	Dehydroascorbate Reductase	dhdascb[c] + nadph[c] -> ascb_L[c] + nadp[c]	Vitamin C metabolism	1.6.5.4
DASPO1p	D-Aspartate Oxidase, Peroxisomal	asp_D[x] + h2o[x] + o2[x] -> h2o2[x] + nh4[x] + oaa[x]	Alanine and aspartate metabolism	1.4.3.1, 1.4.3.15	R00359				MNXR97153
DATPtn	DATP Diffusion in Nucleus	datp[c] <=> datp[n]	Transport, nuclear						MNXR97176
DCIm	Dodecenoyl-Coenzyme A Delta Isomerase	dd2coa[m] <=> dd3coa[m]	Fatty acid oxidation						MNXR97183
DCK1m	Deoxycytidine Kinase, Mitochondrial (ATP)	atp[m] + dcyt[m] <=> adp[m] + dcmp[m] + h[m]	Nucleotide interconversion	2.7.1.145, 2.7.1.213, 2.7.1.74	R01666				MNXR95433
DCK1n	Deoxycytidine Kinase, Nuclear (ATP)	atp[n] + dcyt[n] <=> adp[n] + dcmp[n] + h[n]	Nucleotide interconversion	2.7.1.145, 2.7.1.213, 2.7.1.74	R01666				MNXR95433
DCK2n	Deoxycytidine Kinase, Nuclear (UTP)	dcyt[n] + utp[n] <=> dcmp[n] + h[n] + udp[n]	Nucleotide interconversion	2.7.1.74					MNXR97184
DCSPTN1COAtx	Fatty Acid Intracellular Transport	dcsptn1coa[c] <=> dcsptn1coa[x]	Transport, peroxisomal						MNXR97194
DCSPTN1CPT1	Carnitine O-Palmitoyltransferase	crn[c] + dcsptn1coa[c] <=> coa[c] + dcsptn1crn[c]	Fatty acid oxidation						MNXR97196
DCSPTN1CPT2	Carnitine Transferase	coa[m] + dcsptn1crn[m] <=> crn[m] + dcsptn1coa[m]	Fatty acid oxidation						MNXR97196
DCSPTN1CRNt	Transport into the Mitochondria (Carnitine)	dcsptn1crn[c] <=> dcsptn1crn[m]	Fatty acid oxidation						MNXR97197
DCSPTN1t	Fatty Acid Transport via Diffusion	dcsptn1[e] <=> dcsptn1[c]	Transport, extracellular						MNXR97198
DCT	Dopachrome Tautomerase	L_dpchrm[c] <=> 56dihindlcrbxlt[c]	Tyrosine metabolism	5.3.3.12				rxn02610	MNXR97199
DCTPtn	DCTP Diffusion in Nucleus	dctp[c] <=> dctp[n]	Transport, nuclear						MNXR97205
DCYTD	Deoxycytidine Deaminase	dcyt[c] + h[c] + h2o[c] -> duri[c] + nh4[c]	Pyrimidine catabolism	3.5.4.5	R02485	K10989 K01489	COG0295	rxn01800	MNXR97207
DCYTDn	Deoxycytidine Deaminase, Nuclear	dcyt[n] + h[n] + h2o[n] -> duri[n] + nh4[n]	Nucleotide interconversion	3.5.4.5	R02485				MNXR97207
DCYTt	Deoxycytidine Transport via Diffusion	dcyt[e] <=> dcyt[c]	Transport, extracellular					rxn11014	MNXR97208
DDPGAm	2-Dehydro-3-Deoxy-Phosphogluconate Aldolase, Mitochondrial	4h2oglt[m] <=> glx[m] + pyr[m]	Arginine and proline metabolism	4.1.3.16, 4.1.3.42	R00470				MNXR97219
DEBRISOQUINEt	Debrisoquine Uniport	debrisoquine[e] <=> debrisoquine[c]	Transport, extracellular						MNXR97223
DECDPtm	Lipid, Flip-Flop Intracellular Transport	decdp[c] <=> decdp[m]	Transport, mitochondrial						MNXR97225
DEDOLP1_L	Dehydrodolichol Diphosphate Phosphatase (Liver)	0.1 dedoldp_L[c] + h2o[c] -> 0.1 dedolp_L[c] + h[c] + pi[c]	N-glycan synthesis						MNXR97229
DEDOLP1_U	Dehydrodolichol Diphosphate Phosphatase (Uterus)	0.1 dedoldp_U[c] + h2o[c] -> 0.1 dedolp_U[c] + h[c] + pi[c]	N-glycan synthesis	4.1.2.14
DEDOLP2_L	Dehydrodolichol Phosphate Phosphatase (Liver)	0.1 dedolp_L[c] + h2o[c] -> 0.1 dedol_L[c] + pi[c]	N-glycan synthesis						MNXR97232
DEDOLP2_U	Dehydrodolichol Phosphate Phosphatase (Uterus)	0.1 dedolp_U[c] + h2o[c] -> 0.1 dedol_U[c] + pi[c]	N-glycan synthesis
DEDOLR_L	Dehydrodolichol Reductase (Liver)	0.1 dedol_L[c] + h[c] + nadph[c] -> 0.1 dolichol_L[c] + nadp[c]	N-glycan synthesis
DEDOLR_U	Dehydrodolichol Reductase (Uterus)	0.1 dedol_U[c] + h[c] + nadph[c] -> 0.1 dolichol_U[c] + nadp[c]	N-glycan synthesis
DESAT16_2	Palmitoyl Coenzyme A Desaturase (N-C16:0CoA -> N-C16:1CoA)	h[c] + nadh[c] + o2[c] + pmtcoa[c] -> 2.0 h2o[c] + hdcoa[c] + nad[c]	Fatty acid synthesis						MNXR97239
DESAT18_10	Fatty Acyl Coenzyme A Desaturase (N-C18:2CoA -> N-C18:3CoA)	h[c] + lnlncacoa[c] + nadh[c] + o2[c] -> 2.0 h2o[c] + nad[c] + strdnccoa[c]	Fatty acid synthesis						MNXR97241
DESAT18_3	Stearoyl Coenzyme A Desaturase (N-C18:0CoA -> N-C18:1CoA)	h[c] + nadh[c] + o2[c] + stcoa[c] -> 2.0 h2o[c] + nad[c] + odecoa[c]	Fatty acid synthesis						MNXR97243
DESAT18_4	Stearoyl Coenzyme A Desaturase (N-C18:0CoA -> N-C18:1CoA)	h[c] + nadh[c] + o2[c] + stcoa[c] -> 2.0 h2o[c] + nad[c] + octd11ecoa[c]	Fatty acid synthesis	1.14.19.1
DESAT18_5	Stearoyl Coenzyme A Desaturase (N-C18:0CoA -> N-C18:1CoA)	h[c] + nadh[c] + o2[c] + stcoa[c] -> 2.0 h2o[c] + nad[c] + od2coa[c]	Fatty acid synthesis						MNXR97245
DESAT18_6	Fatty Acyl Coenzyme A Desaturase (N-C18:1CoA -> N-C18:2CoA)	h[c] + nadh[c] + o2[c] + odecoa[c] -> 2.0 h2o[c] + lneldccoa[c] + nad[c]	Fatty acid synthesis						MNXR97246
DESAT18_7	Fatty Acyl Coenzyme A Desaturase (N-C18:1CoA -> N-C18:2CoA)	h[c] + nadh[c] + o2[c] + octd11ecoa[c] -> 2.0 h2o[c] + lneldccoa[c] + nad[c]	Fatty acid synthesis	1.14.19.1
DESAT18_8	Fatty Acyl Coenzyme A Desaturase (N-C18:1CoA -> N-C18:2CoA)	h[c] + nadh[c] + o2[c] + od2coa[c] -> 2.0 h2o[c] + lneldccoa[c] + nad[c]	Fatty acid synthesis						MNXR97248
DESAT18_9	Fatty Acyl Coenzyme A Desaturase (N-C18:2CoA -> N-C18:3CoA)	h[c] + lnlccoa[c] + nadh[c] + o2[c] -> 2.0 h2o[c] + lnlncgcoa[c] + nad[c]	Fatty acid synthesis						MNXR97249
DESAT20_1	Fatty Acyl Coenzyme A Desaturase (N-C20:3CoA -> N-C20:4CoA)	dlnlcgcoa[c] + h[c] + nadh[c] + o2[c] -> arachdcoa[c] + 2.0 h2o[c] + nad[c]	Fatty acid synthesis						MNXR97250
DESAT20_2	Fatty Acyl Coenzyme A Desaturase (N-C20:4CoA -> N-C20:5CoA)	eicostetcoa[c] + h[c] + nadh[c] + o2[c] -> 2.0 h2o[c] + nad[c] + tmndnccoa[c]	Fatty acid synthesis						MNXR97251
DESAT22_1p	Fatty Acyl Coenzyme A Desaturase (N-C22:4CoA -> N-C22:5CoA)	adrncoa[x] + h[x] + nadh[x] + o2[x] -> dcsptn1coa[x] + 2.0 h2o[x] + nad[x]	Fatty acid synthesis						MNXR97252
DESAT22_2p	Fatty Acyl Coenzyme A Desaturase (N-C22:5CoA -> N-C22:6CoA)	clpndcoa[x] + h[x] + nadh[x] + o2[x] -> c226coa[x] + 2.0 h2o[x] + nad[x]	Fatty acid synthesis						MNXR97253
DESAT24_1	Fatty Acyl Coenzyme A Desaturase (N-C24:5CoA -> N-C24:6CoA)	h[c] + nadh[c] + o2[c] + tetpent3coa[c] -> 2.0 h2o[c] + nad[c] + tethex3coa[c]	Fatty acid synthesis						MNXR97254
DGAT	Diacylglycerol Acyltransferase	dag_hs[c] + Rtotal3coa[c] -> coa[c] + tag_hs[c]	Triacylglycerol synthesis						MNXR97261
DGCHOLte	Bile Acid Intracellular Transport	dgchol[e] <=> dgchol[c]	Transport, extracellular						MNXR97264
DGCHOLtx	Bile Acid Intracellular Transport	dgchol[x] <=> dgchol[c]	Transport, peroxisomal						MNXR97264
DGK2m	Deoxyguanylate Kinase (dGMP:dATP), Mitochondrial	datp[m] + dgmp[m] <=> dadp[m] + dgdp[m]	Nucleotide interconversion						MNXR97321
DGNSKm	Deoxyguanosine Kinase	atp[m] + dgsn[m] -> adp[m] + dgmp[m] + h[m]	Nucleotide interconversion	2.7.1.113, 2.7.1.145, 2.7.1.74	R01967				MNXR97323
DGSNt	Deoyguanosine Transport via Diffusion	dgsn[e] <=> dgsn[c]	Transport, extracellular						MNXR97324
DGSNtm	Deoyguanosine Transport in Mitochondria	dgsn[c] <=> dgsn[m]	Transport, mitochondrial						MNXR97324
DGTPtn	DGTP Diffusion in Nucleus	dgtp[c] <=> dgtp[n]	Transport, nuclear						MNXR97328
DGULND	Dehydro-L-Gulonate Decarboxylase	3dhguln[c] + h[c] <=> co2[c] + xylu_L[c]	Pentose phosphate pathway	4.1.1.34	R01905				MNXR97352
DHAAt1r	Dehydroascorbate Transport (Uniport)	dhdascb[e] <=> dhdascb[c]	Transport, extracellular						MNXR97356
DHAPA	Dihydroxyacetone Phosphate Acyltransferase	dhap[c] + Rtotalcoa[c] -> adhap_hs[c] + coa[c]	Triacylglycerol synthesis	2.3.1.42
DHAPAx	Dihydroxyacetone Phosphate Acyltransferase	dhap[x] + Rtotalcoa[x] -> adhap_hs[x] + coa[x]	Triacylglycerol synthesis	2.3.1.42
DHCHOLESTANATEtm	Lipid, Flip-Flop Intracellular Transport	dhcholestanate[m] <=> dhcholestanate[x]	Transport, peroxisomal						MNXR97377
DHCR241r	24-Dehydrocholesterol Reductase [Precursor]	fadh2[r] + zymst[r] -> fad[r] + zymstnl[r]	Cholesterol metabolism						MNXR97380
DHCR242r	24-Dehydrocholesterol Reductase [Precursor]	chlstol[r] + fadh2[r] -> fad[r] + lthstrl[r]	Cholesterol metabolism						MNXR97381
DHCR243r	24-Dehydrocholesterol Reductase [Precursor]	dsmsterol[r] + fadh2[r] -> chsterol[r] + fad[r]	Cholesterol metabolism						MNXR97382
DHCR71r	7-Dehydrocholesterol Reductase	ddsmsterol[r] + h[r] + nadph[r] -> dsmsterol[r] + nadp[r]	Cholesterol metabolism	1.3.1.21					MNXR97383
DHCR72r	7-Dehydrocholesterol Reductase	7dhchsterol[r] + h[r] + nadph[r] -> chsterol[r] + nadp[r]	Cholesterol metabolism	1.3.1.21					MNXR97384
DHCRD1	Dihydroceramide Desaturase	dhcrm_hs[c] + nadp[c] -> crm_hs[c] + h[c] + nadph[c]	Sphingolipid metabolism						MNXR97385
DHCRD2	Dihydroceramide Desaturase	dhcrm_hs[c] + fad[c] -> crm_hs[c] + fadh2[c]	Sphingolipid metabolism						MNXR97387
DHDPBMTm	Dihydroxydecaprenylbenzoate Methyltransferase	3dpdhb[m] + amet[m] -> 3dpdhb_me[m] + ahcys[m] + h[m]	Ubiquinone synthesis						MNXR97391
DHEASt	Dehydroepiandrosterone Sulfate Transport via Bicarbonate Antiport	dheas[e] + hco3[c] <=> dheas[c] + hco3[e]	Transport, extracellular						MNXR97396
DHEAStr	Dheas Intracellular Transport	dheas[r] <=> dheas[c]	Transport, extracellular						MNXR97397
DHEASULT	Dehydroepiandrosterone Sulfotransferase	dhea[c] + paps[c] -> dheas[c] + h[c] + pap[c]	Steroid metabolism	2.8.2.15, 2.8.2.2	R03405				MNXR97395
DHEAtr	Dehydroepiandrosterone Transport	dhea[r] <=> dhea[c]	Transport, endoplasmic reticular						MNXR97398
DHFtl	Dihydrofolate Reversible Lysosomal Transport	dhf[c] <=> dhf[l]	Transport, lysosomal						MNXR97404
DHFtm	Dihydrofolate Reversible Mitochondrial Transport	dhf[c] <=> dhf[m]	Transport, mitochondrial						MNXR97404
DHORD9	Dihydoorotic Acid Dehydrogenase (Quinone 10)	dhor_S[c] + q10[m] -> orot[c] + q10h2[m]	Pyrimidine synthesis						MNXR97423
DHPM1	Dihydropyrimidinase (5, 6-Dihydrouracil)	56dura[c] + h2o[c] -> cala[c] + h[c]	Pyrimidine catabolism	3.5.2.2	R02269	K01464	COG0044	rxn01626	MNXR97432
DHPM2	Dihydropyrimidinase (Dihydrothymine)	56dthm[c] + h2o[c] -> 3uib[c] + h[c]	Pyrimidine catabolism	3.5.2.2		K01464	COG0044	rxn02190	MNXR97433
DHPR2	6, 7-Dihydropteridine Reduction	5mthf[c] + dhbpt[c] -> h[c] + mlthf[c] + thbpt[c]	Tetrahydrobiopterin metabolism						MNXR97437
DIDPtn	Transport of dIDP, Nuclear	didp[c] <=> didp[n]	Transport, nuclear						MNXR97458
DIGALSGALSIDEtg	Digalsgalside Hs Intracellular Transport	digalsgalside_hs[c] <=> digalsgalside_hs[g]	Transport, golgi apparatus						MNXR97459
DIGALSIDEtg	Digalside Hs Intracellular Transport	digalside_hs[c] <=> digalside_hs[g]	Transport, golgi apparatus						MNXR97461
DIGALSIDEtl	Digalside Hs Intracellular Transport	digalside_hs[c] <=> digalside_hs[l]	Transport, lysosomal						MNXR97461
DINt	Deoxyinosine Transport via Diffusion	din[e] <=> din[c]	Transport, extracellular						MNXR97466
DITPtn	Transport of dITP, Nuclear	ditp[c] <=> ditp[n]	Transport, nuclear						MNXR97482
DKMPPD	2, 3-Diketo-5-Methylthio-1-Phosphopentane Degradation Reaction	dkmpp[c] + h2o[c] + o2[c] -> 2kmb[c] + for[c] + 2.0 h[c] + pi[c]	Arginine and proline metabolism						MNXR97497
D_LACt2	D-Lactate Transport via Proton Symport	h[e] + lac_D[e] <=> h[c] + lac_D[c]	Transport, extracellular						MNXR97838
D_LACtm	D-Lactate Transport, Mitochondrial	h[c] + lac_D[c] <=> h[m] + lac_D[m]	Transport, mitochondrial						MNXR97838
DLNLCGCPT1	Carnitine O-Palmitoyltransferase	crn[c] + dlnlcgcoa[c] <=> coa[c] + dlnlcgcrn[c]	Fatty acid oxidation						MNXR97502
DLNLCGCPT2	Carnitine Transferase	coa[m] + dlnlcgcrn[m] <=> crn[m] + dlnlcgcoa[m]	Fatty acid oxidation						MNXR97502
DLNLCGCRNt	Transport into the Mitochondria (Carnitine)	dlnlcgcrn[c] <=> dlnlcgcrn[m]	Fatty acid oxidation						MNXR97503
DLNLCGt	Fatty Acid Transport via Diffusion	dlnlcg[e] <=> dlnlcg[c]	Transport, extracellular						MNXR97504
DM_13_cis_oretn_n_	13-Cis-Oxo-Retinoic Acid Demand	13_cis_oretn[n] ->	Exchange/demand reaction
DM_13_cis_retn_n_	13-Cis-Retinoate Demand	13_cis_retn[n] ->	Exchange/demand reaction	2.3.1.21
DM_Asn_X_Ser_Thr_ly_	Demand for Asn-X-Ser/Thr, Lysosomal	Asn_X_Ser_Thr[l] ->	Exchange/demand reaction
DM_avite2_c_	Demand for Alpha-Tocotrienol	avite2[c] ->	Exchange/demand reaction
DM_bvite_c_	Demand for Beta-Tocopherol	bvite[c] ->	Exchange/demand reaction
DM_core5_g_	Demand for Core5, Golgi Apparatus	core5[g] ->	Exchange/demand reaction
DM_core7_g_	Demand for Core7, Golgi Apparatus	core7[g] ->	Exchange/demand reaction
DM_core8_g_	Demand for Core8, Golgi Apparatus	core8[g] ->	Exchange/demand reaction
DM_datp_m_	Demand for dATP	datp[m] ->	Exchange/demand reaction
DM_datp_n_	Demand for dATP, Nuclear	datp[n] ->	Exchange/demand reaction
DM_dctp_m_	Demand for dCTP	dctp[m] ->	Exchange/demand reaction
DM_dctp_n_	Demand for dCTP, Nuclear	dctp[n] ->	Exchange/demand reaction
DM_dem2emgacpail_prot_hs_r_	Demand for Deacylated-(Phosphoethanolaminyl-Dimannosyl),(Phosphoethanolaminyl)-Mannosyl-Glucosaminyl-Acylphosphatidylinositol, Endoplasmatic Reticulum	dem2emgacpail_prot_hs[r] ->	Exchange/demand reaction
DM_dgpi_prot_hs_r_	Demand for Deacylated-Glycophosphatidylinositol (Gpi)-Anchored Protein, Endoplasmatic Reticulum	dgpi_prot_hs[r] ->	Exchange/demand reaction
DM_dgtp_m_	Demand for dGTP, Mitochondrial	dgtp[m] ->	Exchange/demand reaction
DM_dgtp_n_	Demand for dGTP, Nuclear	dgtp[n] ->	Exchange/demand reaction
DM_dsT_antigen_g_	Demand for Disialyl-T Antigen, Golgi Apparatus	dsT_antigen[g] ->	Exchange/demand reaction
DM_dttp_m_	Demand for dTTP	dttp[m] ->	Exchange/demand reaction
DM_dttp_n_	Demand for dTTP, Nuclear	dttp[n] ->	Exchange/demand reaction
DM_ethamp_r_	Demand for Ethanolamine Phosphate	ethamp[r] ->	Exchange/demand reaction
DM_gncore2_g_	Demand for gncore 2, Golgi Apparatus	gncore2[g] ->	Exchange/demand reaction
DM_gpi_sig_er_	Demand for Glycophosphatidylinositol (Gpi) Signal Sequence (C-Terminal Peptide), Endoplasmatic Reticulum	gpi_sig[r] ->	Exchange/demand reaction
DM_hretn_n_	Demand for 4-Hydroxy Retinoic Acid	hretn[n] ->	Exchange/demand reaction
DM_kdn_c_	Demand for 2-Keto-3-Deoxy-D-Glycero-D-Galactononic Acid, Cytosolic	kdn[c] ->	Exchange/demand reaction
DM_m_em_3gacpail_prot_hs_r_	Demand for Phosphoethanolaminyl-Trimannosyl-Glucosaminyl-Acylphosphatidylinositol (H6), Endoplasmatic Reticulum	m3gacpail_prot_hs[r] ->	Exchange/demand reaction
DM_melanin_c_	Demand for Melanin, Cytosolic	melanin[c] ->	Exchange/demand reaction
DM_mem2emgacpail_prot_hs_r_	Demand for ({[(mannosyl),(phosphoethanolaminyl)]-dimannosyl},{phosphoethanolaminyl})-mannosyl-glucosaminyl-acylphosphatidylinositol-Protein (M4B), Endoplasmatic Reticulum	mem2emgacpail_prot_hs[r] ->	Exchange/demand reaction
DM_n5m2masn_g_	Demand for ((N-Acetyl-D-Glucosaminyl)5-(Alpha-D-Mannosyl)2-Beta-D-Mannosyl-Diacetylchitobiosyl)-L-Asparagine (Protein), Golgi Apparatus	n5m2masn[g] ->	Exchange/demand reaction
DM_oretn_n_	Demand for 4-Oxo-Retonoic Acid	oretn[n] ->	Exchange/demand reaction
DM_Ser_Thr_ly_	Demand for Ser/Thr, Lysosomal	Ser_Thr[l] ->	Exchange/demand reaction
DM_Ser_Gly_Ala_X_Gly_ly_	Demand for Ser-Gly/Ala-X-Gly, Lysosomal	Ser_Gly_Ala_X_Gly[l] ->	Exchange/demand reaction
DM_sprm_c_	Demand for Spermine, Cytosolic	sprm[c] ->	Exchange/demand reaction
DM_sTn_antigen_g_	Demand for Sialyl-Tn Antigen, Golgi Apparatus	sTn_antigen[g] ->	Exchange/demand reaction
DM_T_antigen_g_	Demand for T-Antigen (Core 1), Golgi Apparatus	T_antigen[g] <=>	Exchange/demand reaction
DM_yvite_c_	Demand for Gamma-Tocopherol	yvite[c] ->	Exchange/demand reaction
DMANTIPYRINEte	Transport of Demethylated Antipyrine	dmantipyrine[e] <=> dmantipyrine[c]	Transport, extracellular						MNXR97510
DMATTx	Dimethylallyltranstransferase	dmpp[x] + ipdp[x] -> grdp[x] + ppi[x]	Cholesterol metabolism	2.5.1.1	R01658				MNXR97512
DMGDHm	Dimethylglycine Dehydrogenase, Mitochondrial	dmgly[m] + fad[m] + h2o[m] -> fadh2[m] + fald[m] + sarcs[m]	Glycine, serine, alanine, and threonine metabolism						MNXR97518
DMGtm	Transport of Dimethylglycine via Diffusion, Mitochondrial	dmgly[c] <=> dmgly[m]	Transport, mitochondrial						MNXR97519
DMHPTCRNCPT1	Carnitine Fatty-Acyl Transferase	crn[c] + dmhptcoa[c] <=> coa[c] + dmhptcrn[c]	Fatty acid oxidation	2.3.1.21
DMHPTCRNCPT2	2, 6 Dimethylheptanoly Coenzyme A Carnitine Transferase	coa[m] + dmhptcrn[m] <=> crn[m] + dmhptcoa[m]	Fatty acid oxidation						MNXR97521
DMHPTCRNt	Transport of 2, 6 Dimethylheptanoyl Carnitine, Mitochondrial	dmhptcrn[c] <=> dmhptcrn[m]	Fatty acid oxidation						MNXR97522
DMHPTCRNte	Transport of 2, 6 Dimethylheptanoyl Carnitine, Extracellular	dmhptcrn[c] <=> dmhptcrn[e]	Transport, extracellular						MNXR97522
DMNONCOACRNCPT1	Dmnoncoacrncpt1	crn[c] + dmnoncoa[c] <=> coa[c] + dmnoncrn[c]	Fatty acid oxidation						MNXR96377
DMNONCRNCPT2	Dmnoncrncpt2	coa[m] + dmnoncrn[m] <=> crn[m] + dmnoncoa[m]	Fatty acid oxidation
DMNONCRNt	4, 8 Dimethylnonanoyl Carnitine Transport, Mitochondrial	dmnoncrn[c] <=> dmnoncrn[m]	Fatty acid oxidation						MNXR96433
DNADtn	Transport of DNAD, Nuclear through Pore	dnad[c] <=> dnad[n]	Transport, nuclear						MNXR97625
DNAMTn	DNA (Cytosine-5-)-Methyltransferase, Nucleus	amet[n] + dna[n] -> ahcys[n] + dna5mtc[n] + h[n]	Methionine and cysteine metabolism	2.1.1.37
DNAMTSEn	DNA (Cytosine-5-)-Methyltransferase, Nucleus	dna[n] + seasmet[n] -> dna5mtc[n] + h[n] + seahcys[n]	Selenoamino acid metabolism	2.1.1.37
DNDPt10m	Transport of dADP via dCDP Antiport	dadp[c] + dcdp[m] -> dadp[m] + dcdp[c]	Transport, mitochondrial						MNXR97628
DNDPt11m	Transport of dADP via dGDP Antiport	dadp[c] + dgdp[m] -> dadp[m] + dgdp[c]	Transport, mitochondrial						MNXR97629
DNDPt12m	Transport of dADP via ADP Antiport	adp[m] + dadp[c] -> adp[c] + dadp[m]	Transport, mitochondrial						MNXR97630
DNDPt13m	Transport of dADP via ATP Antiport	atp[m] + dadp[c] -> atp[c] + dadp[m]	Transport, mitochondrial						MNXR97631
DNDPt14m	Transport of dUDP via dTDP Antiport	dtdp[m] + dudp[c] -> dtdp[c] + dudp[m]	Transport, mitochondrial						MNXR97632
DNDPt15m	Transport of dUDP via dGDP Antiport	dgdp[m] + dudp[c] -> dgdp[c] + dudp[m]	Transport, mitochondrial						MNXR97633
DNDPt16m	Transport of dUDP via dADP Antiport	dadp[m] + dudp[c] -> dadp[c] + dudp[m]	Transport, mitochondrial						MNXR97634
DNDPt17m	Transport of dUDP via dCDP Antiport	dcdp[m] + dudp[c] -> dcdp[c] + dudp[m]	Transport, mitochondrial						MNXR97635
DNDPt18m	Transport of dUDP via ADP Antiport	adp[m] + dudp[c] -> adp[c] + dudp[m]	Transport, mitochondrial						MNXR97636
DNDPt19m	Transport of dUDP via ATP Antiport	atp[m] + dudp[c] -> atp[c] + dudp[m]	Transport, mitochondrial						MNXR97637
DNDPt1m	Transport of dATP via ADP Antiport	adp[m] + datp[c] -> adp[c] + datp[m]	Transport, mitochondrial						MNXR97638
DNDPt20m	Transport of dTDP via ATP Antiport	atp[m] + dtdp[c] -> atp[c] + dtdp[m]	Transport, mitochondrial						MNXR97639
DNDPt21m	Transport of dTDP via ADP Antiport	adp[m] + dtdp[c] -> adp[c] + dtdp[m]	Transport, mitochondrial						MNXR97640
DNDPt22m	Transport of dTDP via dUDP Antiport	dtdp[c] + dudp[m] -> dtdp[m] + dudp[c]	Transport, mitochondrial
DNDPt23m	Transport of dTDP via dGTP Antiport	dgdp[m] + dtdp[c] -> dgdp[c] + dtdp[m]	Transport, mitochondrial						MNXR97641
DNDPt24m	Transport of dTDP via dADP Antiport	dadp[m] + dtdp[c] -> dadp[c] + dtdp[m]	Transport, mitochondrial						MNXR97642
DNDPt25m	Transport of dTDP via dCDP Antiport	dcdp[m] + dtdp[c] -> dcdp[c] + dtdp[m]	Transport, mitochondrial						MNXR97643
DNDPt26m	Transport of dCDP via dUDP Antiport	dcdp[c] + dudp[m] -> dcdp[m] + dudp[c]	Transport, mitochondrial
DNDPt27m	Transport of dCDP via dTDP Antiport	dcdp[c] + dtdp[m] -> dcdp[m] + dtdp[c]	Transport, mitochondrial
DNDPt28m	Transport of dCDP via dGDP Antiport	dcdp[c] + dgdp[m] -> dcdp[m] + dgdp[c]	Transport, mitochondrial						MNXR97644
DNDPt29m	Transport of dCDP via dADP Antiport	dadp[m] + dcdp[c] -> dadp[c] + dcdp[m]	Transport, mitochondrial
DNDPt2m	Transport of dATP via ATP Antiport	atp[m] + datp[c] -> atp[c] + datp[m]	Transport, mitochondrial						MNXR97645
DNDPt30m	Transport of dCDP via ADP Antiport	adp[m] + dcdp[c] -> adp[c] + dcdp[m]	Transport, mitochondrial						MNXR97646
DNDPt31m	Transport of dCDP via ATP Antiport	atp[m] + dcdp[c] -> atp[c] + dcdp[m]	Transport, mitochondrial						MNXR97647
DNDPt32m	Transport of dGDP via ATP Antiport	atp[m] + dgdp[c] -> atp[c] + dgdp[m]	Transport, mitochondrial						MNXR97648
DNDPt33m	Transport of dGDP via dUDP Antiport	dgdp[c] + dudp[m] -> dgdp[m] + dudp[c]	Transport, mitochondrial
DNDPt34m	Transport of dGDP via dTDP Antiport	dgdp[c] + dtdp[m] -> dgdp[m] + dtdp[c]	Transport, mitochondrial
DNDPt35m	Transport of dGDP via dADP Antiport	dadp[m] + dgdp[c] -> dadp[c] + dgdp[m]	Transport, mitochondrial
DNDPt36m	Transport of dGDP via dCDP Antiport	dcdp[m] + dgdp[c] -> dcdp[c] + dgdp[m]	Transport, mitochondrial
DNDPt37m	Transport of dUTP via dTDP Antiport	dtdp[m] + dutp[c] -> dtdp[c] + dutp[m]	Transport, mitochondrial						MNXR97649
DNDPt38m	Transport of dUTP via dUDP Antiport	dudp[m] + dutp[c] -> dudp[c] + dutp[m]	Transport, mitochondrial						MNXR97650
DNDPt39m	Transport of dUTP via dGDP Antiport	dgdp[m] + dutp[c] -> dgdp[c] + dutp[m]	Transport, mitochondrial						MNXR97651
DNDPt3m	Transport of dATP via dCDP Antiport	datp[c] + dcdp[m] -> datp[m] + dcdp[c]	Transport, mitochondrial						MNXR97652
DNDPt40m	Transport of dUTP via dADP Antiport	dadp[m] + dutp[c] -> dadp[c] + dutp[m]	Transport, mitochondrial						MNXR97653
DNDPt41m	Transport of dUTP via dCDP Antiport	dcdp[m] + dutp[c] -> dcdp[c] + dutp[m]	Transport, mitochondrial						MNXR97654
DNDPt42m	Transport of dUTP via ADP Antiport	adp[m] + dutp[c] -> adp[c] + dutp[m]	Transport, mitochondrial						MNXR97655
DNDPt43m	Transport of dUTP via ATP Antiport	atp[m] + dutp[c] -> atp[c] + dutp[m]	Transport, mitochondrial						MNXR97656
DNDPt44m	Transport of dTTP via ATP Antiport	atp[m] + dttp[c] -> atp[c] + dttp[m]	Transport, mitochondrial						MNXR97657
DNDPt45m	Transport of dTTP via ADP Antiport	adp[m] + dttp[c] -> adp[c] + dttp[m]	Transport, mitochondrial						MNXR97658
DNDPt46m	Transport of dTTP via dUDP Antiport	dttp[c] + dudp[m] -> dttp[m] + dudp[c]	Transport, mitochondrial						MNXR97659
DNDPt47m	Transport of dTTP via dTDP Antiport	dtdp[m] + dttp[c] -> dtdp[c] + dttp[m]	Transport, mitochondrial						MNXR97660
DNDPt48m	Transport of dTTP via dGDP Antiport	dgdp[m] + dttp[c] -> dgdp[c] + dttp[m]	Transport, mitochondrial						MNXR97661
DNDPt49m	Transport of dTTP via dADP Antiport	dadp[m] + dttp[c] -> dadp[c] + dttp[m]	Transport, mitochondrial						MNXR97662
DNDPt4m	Transport of dATP via dUDP Antiport	datp[c] + dudp[m] -> datp[m] + dudp[c]	Transport, mitochondrial						MNXR97663
DNDPt50m	Transport of dTTP via dCDP Antiport	dcdp[m] + dttp[c] -> dcdp[c] + dttp[m]	Transport, mitochondrial						MNXR97664
DNDPt51m	Transport of dCTP via dCDP Antiport	dcdp[m] + dctp[c] -> dcdp[c] + dctp[m]	Transport, mitochondrial						MNXR97204
DNDPt52m	Transport of dCTP via dUDP Antiport	dctp[c] + dudp[m] -> dctp[m] + dudp[c]	Transport, mitochondrial						MNXR97665
DNDPt53m	Transport of dCTP via dGDP Antiport	dctp[c] + dgdp[m] -> dctp[m] + dgdp[c]	Transport, mitochondrial						MNXR97666
DNDPt54m	Transport of dCTP via dADP Antiport	dadp[m] + dctp[c] -> dadp[c] + dctp[m]	Transport, mitochondrial						MNXR97667
DNDPt55m	Transport of dCTP via ADP Antiport	adp[m] + dctp[c] -> adp[c] + dctp[m]	Transport, mitochondrial						MNXR97668
DNDPt56m	Transport of dCTP via ATP Antiport	atp[m] + dctp[c] -> atp[c] + dctp[m]	Transport, mitochondrial						MNXR97669
DNDPt57m	Transport of dGTP via ATP Antiport	atp[m] + dgtp[c] -> atp[c] + dgtp[m]	Transport, mitochondrial						MNXR97670
DNDPt58m	Transport of dGTP via ADP Antiport	adp[m] + dgtp[c] -> adp[c] + dgtp[m]	Transport, mitochondrial						MNXR97671
DNDPt59m	Transport of dGTP via dADP Antiport	dadp[m] + dgtp[c] -> dadp[c] + dgtp[m]	Transport, mitochondrial						MNXR97672
DNDPt5m	Transport of dATP via dTDP Antiport	datp[c] + dtdp[m] -> datp[m] + dtdp[c]	Transport, mitochondrial						MNXR97673
DNDPt60m	Transport of dGTP via dUDP Antiport	dgtp[c] + dudp[m] -> dgtp[m] + dudp[c]	Transport, mitochondrial						MNXR97674
DNDPt61m	Transport of dGTP via dTDP Antiport	dgtp[c] + dtdp[m] -> dgtp[m] + dtdp[c]	Transport, mitochondrial						MNXR97675
DNDPt62m	Transport of dGTP via dGDP Antiport	dgdp[m] + dgtp[c] -> dgdp[c] + dgtp[m]	Transport, mitochondrial						MNXR97327
DNDPt63m	Transport of dGTP via dCDP Antiport	dcdp[m] + dgtp[c] -> dcdp[c] + dgtp[m]	Transport, mitochondrial						MNXR97676
DNDPt6m	Transport of dATP via dGDP Antiport	datp[c] + dgdp[m] -> datp[m] + dgdp[c]	Transport, mitochondrial						MNXR97677
DNDPt7m	Transport of dATP via dADP Antiport	dadp[m] + datp[c] -> dadp[c] + datp[m]	Transport, mitochondrial						MNXR97175
DNDPt8m	Transport of dADP via dUDP Antiport	dadp[c] + dudp[m] -> dadp[m] + dudp[c]	Transport, mitochondrial
DNDPt9m	Transport of dADP via dTDP Antiport	dadp[c] + dtdp[m] -> dadp[m] + dtdp[c]	Transport, mitochondrial
DOGULND1	2, 3-Dioxo-L-Gulonate Decarboxylase (L-Lyxonate-Forming)	23doguln[c] + h2o[c] -> co2[c] + lyxnt[c]	Vitamin C metabolism
DOGULND2	2, 3-Dioxo-L-Gulonate Decarboxylase (L-Xylonate-Forming)	23doguln[c] + h2o[c] -> co2[c] + xylnt[c]	Vitamin C metabolism
DOGULNO1	2, 3-Dioxo-L-Gulonate:Hydrogen Peroxide Oxireductase	23doguln[c] + h2o2[c] -> 2.0 h[c] + oxa[c] + thrnt[c]	Vitamin C metabolism						MNXR97686
DOGULNO2	2, 3-Dioxo-L-Gulonate:Hydrogen Peroxide Oxireductase	23doguln[c] + h2o[c] -> eryth[c] + h[c] + oxa[c]	Vitamin C metabolism
DOLASNT_Ler	Dolichyl-Diphosphooligosaccharide:Protein-L-Asparagine Oligopolysaccharidotransferase (Liver)	Asn_X_Ser_Thr[r] + 0.1 g3m8mpdol_L[r] -> 0.1 doldp_L[r] + g3m8masn[r] + h[r]	N-glycan synthesis	2.4.1.119
DOLASNT_Uer	Dolichyl-Diphosphooligosaccharide:Protein-L-Asparagine Oligopolysaccharidotransferase (Uterus)	Asn_X_Ser_Thr[r] + 0.1 g3m8mpdol_U[r] -> 0.1 doldp_U[r] + g3m8masn[r] + h[r]	N-glycan synthesis	2.4.1.119
DOLDPP_Ler	Dolichyl-Diphosphate Phosphohydrolase, Human (Liver)	0.1 doldp_L[r] + h2o[r] -> 0.1 dolp_L[r] + h[r] + pi[r]	N-glycan synthesis	3.6.1.43
DOLDPP_Uer	Dolichyl-Diphosphate Phosphohydrolase, Human (Uterus)	0.1 doldp_U[r] + h2o[r] -> 0.1 dolp_U[r] + h[r] + pi[r]	N-glycan synthesis	3.6.1.43
DOLGLCP_Lter	Dolichyl Beta-D-Glucosyl Phosphate Flippase (Liver)	0.1 dolglcp_L[c] -> 0.1 dolglcp_L[r]	N-glycan synthesis						MNXR97697
DOLGLCP_Uter	Dolichyl Beta-D-Glucosyl Phosphate Flippase (Uterus)	0.1 dolglcp_U[c] -> 0.1 dolglcp_U[r]	N-glycan synthesis
DOLGPP_Ler	Dolichyl-Beta-D-Glucosyl-Phosphate Dolichylphosphohydrolase (Liver)	0.1 dolglcp_L[r] + h2o[r] -> 0.1 dolp_L[r] + glc_D[r] + h[r]	N-glycan synthesis						MNXR97700
DOLGPP_Uer	Dolichyl-Beta-D-Glucosyl-Phosphate Dolichylphosphohydrolase (Uterus)	0.1 dolglcp_U[r] + h2o[r] -> 0.1 dolp_U[r] + glc_D[r] + h[r]	N-glycan synthesis	3.1.4.48
DOLICHOL_Lter	Dolichol Diffusion, Human (Liver)	0.1 dolichol_L[r] <=> 0.1 dolichol_L[c]	N-glycan synthesis						MNXR97703
DOLICHOL_Uter	Dolichol Diffusion, Human (Uterus)	0.1 dolichol_U[r] <=> 0.1 dolichol_U[c]	N-glycan synthesis						MNXR97704
DOLK_L	Dolichol Kinase, Human (Liver)	ctp[c] + 0.1 dolichol_L[c] -> cdp[c] + 0.1 dolp_L[c] + h[c]	N-glycan synthesis						MNXR97707
DOLK_U	Dolichol Kinase, Human (Uterus)	ctp[c] + 0.1 dolichol_U[c] -> cdp[c] + 0.1 dolp_U[c] + h[c]	N-glycan synthesis						MNXR97708
DOLMANP_Lter	Dolichol-Phosphate Mannose Flippase (Liver)	0.1 dolmanp_L[c] -> 0.1 dolmanp_L[r]	N-glycan synthesis	3.1.4.48
DOLMANP_Uter	Dolichol-Phosphate Mannose Flippase (Uterus)	0.1 dolmanp_U[c] -> 0.1 dolmanp_U[r]	N-glycan synthesis						MNXR97710
DOLP_Lter	Dolichol Phosphate Flippase (Liver)	0.1 dolglcp_L[r] + 0.1 m8mpdol_L[r] -> 0.1 dolp_L[r] + 0.1 g1m8mpdol_L[r] + h[r]	N-glycan synthesis						MNXR97746
DOLP_Uter	Dolichol Phosphate Flippase (Uterus)	0.1 dolglcp_U[r] + 0.1 m8mpdol_U[r] -> 0.1 dolp_U[r] + 0.1 g1m8mpdol_U[r] + h[r]	N-glycan synthesis						MNXR97747
DOLPGT1_Ler	Dolichyl-Phosphate-Glucose-Glycolipid Alpha-Glucosyltransferase (Liver)	0.1 dolglcp_L[r] + 0.1 g1m8mpdol_L[r] -> 0.1 dolp_L[r] + 0.1 g2m8mpdol_L[r] + h[r]	N-glycan synthesis	2.7.1.108
DOLPGT1_Uer	Dolichyl-Phosphate-Glucose-Glycolipid Alpha-Glucosyltransferase (Uterus)	0.1 dolglcp_U[r] + 0.1 g1m8mpdol_U[r] -> 0.1 dolp_U[r] + 0.1 g2m8mpdol_U[r] + h[r]	N-glycan synthesis	2.7.1.108
DOLPGT2_Ler	Dolichyl-Phosphate-Glucose-Glycolipid Alpha-Glucosyltransferase (Liver)	0.1 dolglcp_L[r] + 0.1 g2m8mpdol_L[r] -> 0.1 dolp_L[r] + 0.1 g3m8mpdol_L[r] + h[r]	N-glycan synthesis
DOLPGT2_Uer	Dolichyl-Phosphate-Glucose-Glycolipid Alpha-Glucosyltransferase (Uterus)	0.1 dolglcp_U[r] + 0.1 g2m8mpdol_U[r] -> 0.1 dolp_U[r] + 0.1 g3m8mpdol_U[r] + h[r]	N-glycan synthesis
DOLPGT3_Ler	Dolichyl-Phosphate-Glucose-Glycolipid Alpha-Glucosyltransferase (Liver)	0.1 dolp_L[r] + h2o[r] -> 0.1 dolichol_L[r] + pi[r]	N-glycan synthesis
DOLPGT3_Uer	Dolichyl-Phosphate-Glucose-Glycolipid Alpha-Glucosyltransferase (Uterus)	0.1 dolp_U[r] + h2o[r] -> 0.1 dolichol_U[r] + pi[r]	N-glycan synthesis
DOLPH_Ler	Dolichol-Phosphate Phosphohydrolase, Human (Liver)	0.1 dolmanp_L[r] + 0.1 m4mpdol_L[r] -> 0.1 dolp_L[r] + h[r] + 0.1 m5mpdol_L[r]	N-glycan synthesis						MNXR97724
DOLPH_Uer	Dolichol-Phosphate Phosphohydrolase, Human (Uterus)	0.1 dolmanp_U[r] + 0.1 m4mpdol_U[r] -> 0.1 dolp_U[r] + h[r] + 0.1 m5mpdol_U[r]	N-glycan synthesis						MNXR97725
DOLPMT_L	Dolichyl-Phosphate D-Mannosyltransferase (Liver)	0.1 dolmanp_L[r] + 0.1 m5mpdol_L[r] -> 0.1 dolp_L[r] + h[r] + 0.1 m6mpdol_L[r]	N-glycan synthesis	2.4.1.83
DOLPMT_U	Dolichyl-Phosphate D-Mannosyltransferase (Uterus)	0.1 dolmanp_U[r] + 0.1 m5mpdol_U[r] -> 0.1 dolp_U[r] + h[r] + 0.1 m6mpdol_U[r]	N-glycan synthesis						MNXR97744
DOLPMT1_Ler	Dolichyl-Phosphate-Mannose-Glycolipid Alpha-Mannosyltransferase (Liver)	0.1 dolmanp_L[r] + 0.1 m6mpdol_L[r] -> 0.1 dolp_L[r] + h[r] + 0.1 m7mpdol_L[r]	N-glycan synthesis	2.4.1.130
DOLPMT1_Uer	Dolichyl-Phosphate-Mannose-Glycolipid Alpha-Mannosyltransferase (Uterus)	0.1 dolmanp_U[r] + 0.1 m6mpdol_U[r] -> 0.1 dolp_U[r] + h[r] + 0.1 m7mpdol_U[r]	N-glycan synthesis	2.4.1.130
DOLPMT2_Ler	Dolichyl-Phosphate-Mannose-Glycolipid Alpha-Mannosyltransferase (Liver)	0.1 dolmanp_L[r] + 0.1 m7mpdol_L[r] -> 0.1 dolp_L[r] + h[r] + 0.1 m8mpdol_L[r]	N-glycan synthesis	2.4.1.130
DOLPMT2_Uer	Dolichyl-Phosphate-Mannose-Glycolipid Alpha-Mannosyltransferase (Uterus)	0.1 dolmanp_U[r] + 0.1 m7mpdol_U[r] -> 0.1 dolp_U[r] + h[r] + 0.1 m8mpdol_U[r]	N-glycan synthesis	2.4.1.130
DOLPMT3_Ler	Dolichyl-Phosphate-Mannose-Glycolipid Alpha-Mannosyltransferase (Liver)	0.1 dolp_L[c] + gdpmann[c] -> 0.1 dolmanp_L[c] + gdp[c]	N-glycan synthesis	2.4.1.130
DOLPMT3_Uer	Dolichyl-Phosphate-Mannose-Glycolipid Alpha-Mannosyltransferase (Uterus)	0.1 dolp_U[c] + gdpmann[c] -> 0.1 dolmanp_U[c] + gdp[c]	N-glycan synthesis	2.4.1.130
DOLPMT4_Ler	Dolichyl-Phosphate-Mannose-Glycolipid Alpha-Mannosyltransferase (Liver)	0.1 dolp_L[r] -> 0.1 dolp_L[c]	N-glycan synthesis	2.4.1.130
DOLPMT4_Uer	Dolichyl-Phosphate-Mannose-Glycolipid Alpha-Mannosyltransferase (Uterus)	0.1 dolp_U[r] -> 0.1 dolp_U[c]	N-glycan synthesis	2.4.1.130
DOPABMO	Dopamine Beta-Monooxygenase	ascb_L[c] + dopa[c] + h[c] + o2[c] -> dhdascb[c] + h2o[c] + nrpphr[c]	Tyrosine metabolism	1.14.17.1
DOPACHRMISO	L-Dopachrome Isomerase 1	2.0 2c23dh56dhoxin[c] + o2[c] -> 2.0 h2o[c] + 2.0 L_dpchrm[c]	Tyrosine metabolism						MNXR97751
DOPAMT	Dopamine:Amet O-Methyltransferase	amet[c] + dopa[c] -> 3moxtyr[c] + ahcys[c] + h[c]	Tyrosine metabolism	2.1.1.6	R04301				MNXR97752
DOPAQNISO1	Dopaquinone Isomerase 1	dopaqn[c] <=> 2c23dh56dhoxin[c] + h[c]	Tyrosine metabolism						MNXR97753
DOPASFt	Transport of Dopamine 3-0-Sulfate (Diffusion)	dopasf[c] -> dopasf[e]	Transport, extracellular						MNXR97754
DOPASULT	Dopamine Sulfotransferase	dopa[c] + paps[c] -> dopasf[c] + h[c] + pap[c]	Tyrosine metabolism	2.8.2.1					MNXR97755
DOPAt4_2_r	Transport of Dopamine via Sodium Symport (1:2), Reversible	dopa[e] + 2.0 na1[e] <=> dopa[c] + 2.0 na1[c]	Transport, extracellular
DOPAtu	Transport of Dopamine via Uniport	dopa[e] <=> dopa[c]	Transport, extracellular						MNXR97758
DOPAVESSEC	Secretion of Dopamine via Secretory Vesicle (ATP Driven)	atp[c] + dopa[c] + h2o[c] -> adp[c] + dopa[e] + h[c] + pi[c]	Transport, extracellular	2.1.1.6
DORNOp	D-Ornithine Oxidase, Perixosomal	h2o[x] + o2[x] + orn_D[x] -> 5a2opntn[x] + h2o2[x] + nh4[x]	Arginine and proline metabolism	1.4.3.3	R02457				MNXR97759
DPCOAtl	Transport of Dephospho Coenzyme A via Diffusion, Lysosomal	dpcoa[l] <=> dpcoa[c]	Transport, lysosomal						MNXR97764
DPGase	Diphosphoglycerate Phosphatase	23dpg[c] + h2o[c] -> 3pg[c] + pi[c]	Glycolysis/gluconeogenesis						MNXR97766
DPGM	Diphosphoglyceromutase	13dpg[c] <=> 23dpg[c] + h[c]	Glycolysis/gluconeogenesis					rxn01216	MNXR97765
DPHMBDCm	3-Decaprenyl-4-Hydroxy-5-Methoxybenzoate Decarboxylation	3dpdhb_me[m] + h[m] -> 2dp6mep[m] + co2[m]	Ubiquinone synthesis	4.1.1.-					MNXR97774
DPMVDx	Diphosphomevalonate Decarboxylase	5dpmev[x] + atp[x] -> adp[x] + co2[x] + ipdp[x] + pi[x]	Cholesterol metabolism	4.1.1.33	R01121				MNXR97776
DPPS	Decaprenyl Synthase	frdp[c] + 7.0 ipdp[c] -> decdp[c] + 7.0 ppi[c]	Miscellaneous	2.5.1.91	R09249			rxn10785	MNXR97778
DPROOp	D-Proline Oxidase, Perixosomal	o2[x] + pro_D[x] -> 1p2cbxl[x] + h[x] + h2o2[x]	Arginine and proline metabolism	1.4.3.3
DRIBt	Transport of Deoxyribose via Diffusion	drib[e] <=> drib[c]	Transport, extracellular						MNXR97783
DRPA	Deoxyribose-Phosphate Aldolase	2dr5p[c] -> acald[c] + g3p[c]	Pentose phosphate pathway	4.1.2.4	R01066	K01619	COG0274		MNXR97787
DSAT	Dihydrosphingosine N-Acyltransferase	Rtotalcoa[c] + sphgn[c] -> coa[c] + dhcrm_hs[c] + h[c]	Sphingolipid metabolism						MNXR97789
DTDPtn	Transport of dTDP, Nuclear	dtdp[c] <=> dtdp[n]	Transport, nuclear						MNXR97803
DTTPtn	Transport of dTTP, Nuclear	dttp[c] <=> dttp[n]	Transport, nuclear						MNXR97810
DUDPtn	Transport of dUDP, Nuclear	dudp[c] <=> dudp[n]	Transport, nuclear						MNXR97812
DUMPtn	Transport of dUMP, Nuclear	dump[c] <=> dump[n]	Transport, nuclear						MNXR97813
DURAD	Dihydrouracil Dehydrogenase (NADP)	56dura[c] + nadp[c] <=> h[c] + nadph[c] + ura[c]	Pyrimidine catabolism	1.3.1.2	R00978	K00207		rxn00720	MNXR97814
DURAD2	Dihydrothymin Dehydrogenase (NADP)	56dthm[c] + nadp[c] <=> h[c] + nadph[c] + thym[c]	Pyrimidine catabolism	1.3.1.2		K00207		rxn01028	MNXR97815
DURIK1	Deoxyuridine Kinase (ATP:Deoxyuridine)	atp[c] + duri[c] -> adp[c] + dump[c] + h[c]	Nucleotide interconversion	2.7.1.145, 2.7.1.21	R02099	K00857	COG1435	rxn01518	MNXR97817
DURIK1m	Deoxyuridine Kinase (ATP:Deoxyuridine), Mitochondrial	atp[m] + duri[m] -> adp[m] + dump[m] + h[m]	Nucleotide interconversion	2.7.1.145, 2.7.1.21	R02099				MNXR97817
DURIt	Transport of Deoxyuridine via Diffusion	duri[e] <=> duri[c]	Transport, extracellular						MNXR97819
DURItn	Transport of Deoxyuridine, Nuclear	duri[c] <=> duri[n]	Transport, nuclear						MNXR97819
DUTPDPm	DUTP Diphosphatase	dutp[m] + h2o[m] -> dump[m] + h[m] + ppi[m]	Nucleotide interconversion	3.6.1.-, 3.6.1.23, 3.6.1.9	R02100				MNXR97822
DUTPDPn	DUTP Diphosphatase, Nuclear	dutp[n] + h2o[n] -> dump[n] + h[n] + ppi[n]	Nucleotide interconversion	3.6.1.-, 3.6.1.23, 3.6.1.9	R02100				MNXR97822
EAFLATOXINte	Transport of Aflatoxin B1 Exo-8,9-Epoxide	eaflatoxin[e] <=> eaflatoxin[c]	Transport, extracellular						MNXR97844
EBASTINEOHte	Transport of Hydroxylated Ebastine	ebastineoh[e] <=> ebastineoh[c]	Transport, extracellular						MNXR97869
EBASTINEOHtr	Transport of Hydroxylated Ebastine	ebastineoh[r] <=> ebastineoh[c]	Transport, endoplasmic reticular						MNXR97869
EBASTINEte	Transport of Ebastine	ebastine[e] <=> ebastine[c]	Transport, extracellular						MNXR97870
EBASTINEtr	Transport of Ebastine	ebastine[r] <=> ebastine[c]	Transport, endoplasmic reticular						MNXR97870
EBP1r	3-Beta-Hydroxysteroid-Delta (8), Delta (7)-Isomerase	zymst[r] -> chlstol[r]	Cholesterol metabolism	5.3.3.5					MNXR96689
EBP2r	3-Beta-Hydroxysteroid-Delta (8), Delta (7)-Isomerase	zymstnl[r] -> lthstrl[r]	Cholesterol metabolism	5.3.3.5					MNXR96687
ECGISOr	Ecgonine Isomerase, Endoplasmatic Reticulum	ecgon[r] <=> pecgon[r]	Alkaloid synthesis
ECOAH12m	3-Hydroxyacyl Coenzyme A Dehydratase (3-Hydroxyisobutyryl Coenzyme A), Mitochondrial	2mp2coa[m] + h2o[m] <=> 3hibutcoa[m]	Valine, leucine, and isoleucine metabolism	4.2.1.17	R04224				MNXR97885
ECOAH1m	3-Hydroxyacyl Coenzyme A Dehydratase (3-Hydroxybutanoyl Coenzyme A), Mitochondrial	3hbcoa[m] <=> b2coa[m] + h2o[m]	Tryptophan metabolism	4.2.1.150, 4.2.1.17, 4.2.1.55	R03026				MNXR97883
ECOAH1x	3-Hydroxyacyl Coenzyme A Dehydratase (3-Hydroxybutanoyl Coenzyme A) (Perioxisome)	3hbcoa[x] <=> b2coa[x] + h2o[x]	Tryptophan metabolism	4.2.1.150, 4.2.1.17, 4.2.1.55	R03026				MNXR97883
ECOAH9m	2-Methylprop-2-Enoyl Coenzyme A (2-Methylbut-2-Enoyl Coenzyme A), Mitochondrial	2mb2coa[m] + h2o[m] <=> 3hmbcoa[m]	Valine, leucine, and isoleucine metabolism	4.2.1.17	R04204				MNXR97894
EGMESTr	Ecgonine Methyl Esterase, Endoplasmatic Reticulum	egme[r] + h2o[r] -> ecgon[r] + h[r] + meoh[r]	Alkaloid synthesis	5.3.3.5
EHGLAT2m	L-Erythro-4-Hydroxyglutamate:2-Oxoglutarate Aminotransferase 2, Mitochondrial	e4hglu[m] + oaa[m] -> 4h2oglt[m] + asp_L[m]	Arginine and proline metabolism						MNXR97909
EHGLATm	L-Erythro-4-Hydroxyglutamate:2-Oxoglutarate Aminotransferase, Mitochondrial	akg[m] + e4hglu[m] -> 4h2oglt[m] + glu_L[m]	Arginine and proline metabolism	2.6.1.23					MNXR97908
EICOSTETCPT1	Carnitine O-Palmitoyltransferase	crn[c] + eicostetcoa[c] <=> coa[c] + eicostetcrn[c]	Fatty acid oxidation						MNXR97910
EICOSTETCPT2	Carnitine Transferase	coa[m] + eicostetcrn[m] <=> crn[m] + eicostetcoa[m]	Fatty acid oxidation						MNXR97910
EICOSTETCRNt	Transport of 8Z,11Z,14Z,17Z-Eicosatetraenoylcarnitine, Mitochondrial	eicostetcrn[c] <=> eicostetcrn[m]	Fatty acid oxidation						MNXR97911
EICOSTETt	Transport of Omega-3-Arachidonic Acid (Diffusion)	eicostet[e] <=> eicostet[c]	Transport, extracellular						MNXR97912
ELAIDCPT1	Carnitine O-Palmitoyltransferase	crn[c] + od2coa[c] <=> coa[c] + elaidcrn[c]	Fatty acid oxidation						MNXR97913
ELAIDCPT2	Carnitine Transferase	coa[m] + elaidcrn[m] <=> crn[m] + od2coa[m]	Fatty acid oxidation						MNXR97913
ELAIDCRNt	Transport of (9E)-Octadecenoylcarnitine, Mitochondrial	elaidcrn[c] <=> elaidcrn[m]	Fatty acid oxidation						MNXR97914
ELAIDt	Fatty Acid Transport via Diffusion	elaid[e] <=> elaid[c]	Transport, extracellular						MNXR97915
ENGASE	Endo-Beta-N-Acetylglucosaminidase	h2o[c] + s2l2n2m2m[c] -> acgam[c] + s2l2n2m2mn[c]	N-glycan degradation	3.2.1.96
ENGASE2	Endo-Beta-N-Acetylglucosaminidase	h2o[c] + n2m2nm[c] -> acgam[c] + n2m2nmn[c]	N-glycan degradation	3.2.1.96
ENGASE2ly	Endo-Beta-N-Acetylglucosaminidase, Lysosomal	h2o[l] + n2m2nm[l] -> acgam[l] + n2m2nmn[l]	N-glycan degradation						MNXR97920
ENGASE3ly	Endo-Beta-N-Acetylglucosaminidase, Lysosomal	h2o[l] + ksi_deg2[l] -> acgam[l] + ksi_deg3[l]	Keratan sulfate degradation						MNXR97921
ENGASEly	Endo-Beta-N-Acetylglucosaminidase, Lysosomal	h2o[l] + s2l2n2m2m[l] -> acgam[l] + s2l2n2m2mn[l]	N-glycan degradation						MNXR97919
ENMAN1g	Endomannosidase (Glc1Man-Producing), Golgi Apparatus	g1m8masn[g] + h2o[g] -> glc1man[g] + m7masnA[g]	N-glycan synthesis
ENMAN2g	Endomannosidase (Glc2Man-Producing), Golgi Apparatus	g2m8masn[g] + h2o[g] -> glc2man[g] + m7masnA[g]	N-glycan synthesis	3.2.1.96
ENMAN3g	Endomannosidase (Glc3Man-Producing), Golgi Apparatus	g3m8masn[g] + h2o[g] -> glc3man[g] + m7masnA[g]	N-glycan synthesis	3.2.1.96
ENMAN4g	Endomannosidase (M6Masnc-Producing), Golgi Apparatus	g1m7masnC[g] + h2o[g] -> glc1man[g] + m6masnC[g]	N-glycan synthesis	3.2.1.96
ENMAN5g	Endomannosidase (M6Masnb2-Producing), Golgi Apparatus	g1m7masnB[g] + h2o[g] -> glc1man[g] + m6masnB2[g]	N-glycan synthesis	3.2.1.96
ENMAN6g	Endomannosidase (M5Masnb1-Producing), Golgi Apparatus	g1m6masnB1[g] + h2o[g] -> glc1man[g] + m5masnB1[g]	N-glycan synthesis	3.2.1.96
EPCTX	Ethanolamine-Phosphate Cytidylyltransferase	2ameph[c] + ctp[c] + h[c] -> cmp2amep[c] + ppi[c]	Glycerophospholipid metabolism	2.7.7.14
ESTRADIOLGLCt	Estradiol Glucuronide Transport via Bicarbonate Antiport	estradiolglc[e] + hco3[c] <=> estradiolglc[c] + hco3[e]	Transport, extracellular						MNXR97952
ESTRADIOLGLCt2	17-Beta-D-Glucuronide Transport (ATP-Dependent)	atp[c] + estradiolglc[c] + h2o[c] -> adp[c] + estradiolglc[e] + h[c] + pi[c]	Transport, extracellular						MNXR97953
ESTRADIOLGLCtr	Glucuronidated Compound Transport	estradiolglc[c] <=> estradiolglc[r]	Transport, endoplasmic reticular						MNXR97954
ESTRADIOLt	Transport of Estradiol	estradiol[e] <=> estradiol[c]	Transport, extracellular						MNXR97955
ESTRADIOLtr	Transport of Estradiol, Endoplasmatic Reticulum	estradiol[r] <=> estradiol[c]	Transport, endoplasmic reticular						MNXR97955
ESTRIOLGLCte	Glucuronidated Compound Transport	atp[c] + estriolglc[c] + h2o[c] -> adp[c] + estriolglc[e] + h[c] + pi[c]	Transport, extracellular						MNXR97956
ESTRIOLGLCtr	Glucuronidated Compound Transport	estriolglc[c] <=> estriolglc[r]	Transport, endoplasmic reticular						MNXR97957
ESTRIOLtr	Transport of Estriol, Endoplasmatic Reticulum	estriol[r] <=> estriol[c]	Transport, endoplasmic reticular						MNXR97958
ESTRONEGLCt	ABC Transporter	atp[c] + estroneglc[c] + h2o[c] -> adp[c] + estroneglc[e] + h[c] + pi[c]	Transport, extracellular						MNXR97959
ESTRONEGLCtr	Glucuronidated Compound Transport	estroneglc[c] <=> estroneglc[r]	Transport, endoplasmic reticular						MNXR97960
ESTRONESt	Transport of Estrone 3-Sulfate via Bicarbonate Antiport	estrones[e] + hco3[c] <=> estrones[c] + hco3[e]	Transport, extracellular						MNXR97961
ESTRONESt2	Transport of Estrone-3-Sulfate via Sodium Symport	estrones[e] + 2.0 na1[e] -> estrones[c] + 2.0 na1[c]	Transport, extracellular						MNXR97962
ESTRONEtr	Transport of Estrone, Endoplasmatic Reticulum	estrone[r] <=> estrone[c]	Transport, endoplasmic reticular						MNXR97963
ESTSULT	Estrogen Sulfotransferase	estrone[c] + paps[c] -> estrones[c] + h[c] + pap[c]	Steroid metabolism	2.8.2.4					MNXR97964
ETF	Electron Transfer Flavoprotein	etfox[m] + fadh2[m] -> etfrd[m] + fad[m]	Fatty acid oxidation						MNXR97965
ETFQO	Electron Transfer Flavoprotein-Ubiquinone Oxidoreductase	etfrd[m] + q10[m] -> etfox[m] + q10h2[m]	Fatty acid oxidation						MNXR97966
ETHAK	Ethanolamine Kinase	atp[c] + etha[c] -> adp[c] + ethamp[c] + h[c]	Glycerophospholipid metabolism	2.7.1.82	R01468			rxn01071	MNXR97969
ETHP	Ethanolamine Phosphate Phosphatase	ethamp[c] + h2o[c] -> etha[c] + pi[c]	Glycerophospholipid metabolism	3.1.3.75	R06870				MNXR97976
ETOHMO	Ethanol Monooxygenase	etoh[c] + h[c] + nadph[c] + o2[c] -> acald[c] + 2.0 h2o[c] + nadp[c]	Glycolysis/gluconeogenesis						MNXR97979
ETOHtx	Transport of Ethanol, Reversible, Peroxisomal	etoh[c] <=> etoh[x]	Transport, peroxisomal						MNXR97980
EX_11_cis_retfa(e)	Exchange of Fatty Acid 11-Cis-Retinol	11_cis_retfa[e] <=>	Exchange/demand reaction
EX_13_cis_retnglc(e)	Exchange of 13-Cis-Retinoyl Glucuronide	13_cis_retnglc[e] <=>	Exchange/demand reaction
EX_1glyc_hs(e)	Exchange of 1 Acyl Phosphoglycerol	1glyc_hs[e] <=>	Exchange/demand reaction
EX_2425dhvitd2(e)	Exchange of 24R, 25-Dihyoxyvitamin D2	2425dhvitd2[e] <=>	Exchange/demand reaction
EX_2425dhvitd3(e)	Exchange of 24R, 25-Dihydroxyvitamin D3	2425dhvitd3[e] <=>	Exchange/demand reaction
EX_24nph(e)	Exchange of 2, 4 Dihydroxy Nitrophenol	24nph[e] <=>	Exchange/demand reaction
EX_25hvitd2(e)	Exchange of 25-Hydroxyvitamin D2	25hvitd2[e] <=>	Exchange/demand reaction
EX_25hvitd3(e)	Exchange of 25-Hydroxyvitamin D3	25hvitd3[e] <=>	Exchange/demand reaction
EX_2hb(e)	Exchange of 2-Hydroxybutyrate	2hb[e] <=>	Exchange/demand reaction
EX_2mcit(e)	Exchange of 2-Methylcitrate	2mcit[e] <=>	Exchange/demand reaction
EX_34dhoxpeg(e)	Exchange of 3, 4-Dihydroxyphenylethyleneglycol	34dhoxpeg[e] <=>	Exchange/demand reaction
EX_34dhphe(e)	Exchange of 3, 4-Dihydroxy-L-Phenylalanine	34dhphe[e] <=>	Exchange/demand reaction
EX_35cgmp(e)	Exchange of 3', 5'-Cyclic GMP	35cgmp[e] <=>	Exchange/demand reaction
EX_3aib(e)	Exchange of L-3-Amino-Isobutanoate	3aib[e] <=>	Exchange/demand reaction
EX_3aib_D(e)	Exchange of D-3-Amino-Isobutanoate	3aib_D[e] <=>	Exchange/demand reaction
EX_3mlda(e)	Exchange of 3-Methylimidazoleacetic Acid	3mlda[e] <=>	Exchange/demand reaction
EX_4hdebrisoquine(e)	Exchange of 4 Hydroxy Debrisoquine	4hdebrisoquine[e] <=>	Exchange/demand reaction
EX_4hphac(e)	Exchange of 4-Hydroxyphenylacetate	4hphac[e] <=>	Exchange/demand reaction
EX_4mptnl(e)	Exchange of 4-Methylpentanal	4mptnl[e] <=>	Exchange/demand reaction
EX_4mtolbutamide(e)	Exchange of 4 Hydroxy Tolbutamide	4mtolbutamide[e] <=>	Exchange/demand reaction
EX_4nph(e)	Exchange of 4-Nitrophenol	4nph[e] <=>	Exchange/demand reaction
EX_4nphsf(e)	Exchange of 4-Nitrophenyl Sulfate	4nphsf[e] <=>	Exchange/demand reaction
EX_4pyrdx(e)	Exchange of 4-Pyridoxate	4pyrdx[e] <=>	Exchange/demand reaction
EX_5adtststerone(e)	Exchange of 5Alpha-Dihydrotestosterone	5adtststerone[e] <=>	Exchange/demand reaction
EX_5adtststeroneglc(e)	Exchange of 5Alpha-Dihydrotestosterone Glucuronide	5adtststeroneglc[e] <=>	Exchange/demand reaction
EX_5adtststerones(e)	Exchange of 5Alpha-Dihydrotestosterone Sulfate	5adtststerones[e] <=>	Exchange/demand reaction
EX_5fthf(e)	Exchange of 5-Formyltetrahydrofolate	5fthf[e] <=>	Exchange/demand reaction
EX_5homeprazole(e)	Exchange of 5 Hydroxy Omeprazole	5homeprazole[e] <=>	Exchange/demand reaction
EX_5htrp(e)	Exchange of 5-Hydroxy-L-Tryptophan	5htrp[e] <=>	Exchange/demand reaction
EX_5mthf(e)	Exchange of 5-Methyltetrahydrofolate	5mthf[e] <=>	Exchange/demand reaction
EX_6htststerone(e)	Exchange of 6 Beta Hydroxy Testosterone	6htststerone[e] <=>	Exchange/demand reaction
EX_9_cis_retfa(e)	Exchange of Fatty Acid 9-Cis-Retinol	9_cis_retfa[e] <=>	Exchange/demand reaction
EX_abt(e)	Exchange of L-Arabinitol	abt[e] <=>	Exchange/demand reaction
EX_acetone(e)	Exchange of Acetone	acetone[e] <=>	Exchange/demand reaction
EX_acgalfucgalacgalfuc12gal14acglcgalgluside_hs(e)	Exchange of Type Iiia Glycolipid	acgalfucgalacgalfuc12gal14acglcgalgluside_hs[e] <=>	Exchange/demand reaction
EX_acgalfucgalacgalfucgalacglcgal14acglcgalgluside_hs(e)	Exchange of Type Iiiab	acgalfucgalacgalfucgalacglcgal14acglcgalgluside_hs[e] <=>	Exchange/demand reaction
EX_ach(e)	Exchange of Acetylcholine	ach[e] <=>	Exchange/demand reaction
EX_acn13acngalgbside_hs(e)	Exchange of Sialyl (1, 3) Sialyl (2, 6) Galactosylgloboside (Homo Sapiens)	acn13acngalgbside_hs[e] <=>	Exchange/demand reaction
EX_acn23acngalgbside_hs(e)	Exchange of Sialyl (2, 3) Sialyl (2, 6) Galactosylgloboside (Homo Sapiens)	acn23acngalgbside_hs[e] <=>	Exchange/demand reaction
EX_acnacngal14acglcgalgluside_hs(e)	Exchange of 3', 8'-Ld1	acnacngal14acglcgalgluside_hs[e] <=>	Exchange/demand reaction
EX_acnacngalgbside_hs(e)	Exchange of Disialyl Galactosylgloboside (Homo Sapiens)	acnacngalgbside_hs[e] <=>	Exchange/demand reaction
EX_acngalacglcgal14acglcgalgluside_hs(e)	Exchange of Vi3Neuac-Nlc6Cer	acngalacglcgal14acglcgalgluside_hs[e] <=>	Exchange/demand reaction
EX_adrn(e)	Exchange of Adrenic Acid	adrn[e] <=>	Exchange/demand reaction
EX_adrnl(e)	Exchange of Adrenaline	adrnl[e] <=>	Exchange/demand reaction
EX_aflatoxin(e)	Exchange of Aflatoxin B1	aflatoxin[e] <=>	Exchange/demand reaction
EX_ak2lgchol_hs(e)	Exchange of 1-Alkyl 2-Lysoglycerol 3-Phosphocholine	ak2lgchol_hs[e] <=>	Exchange/demand reaction
EX_ala_B(e)	Exchange of Beta-Alanine	ala_B[e] <=>	Exchange/demand reaction					EX_cpd00085(e)
EX_ala_D(e)	Exchange of D-Alanine	ala_D[e] <=>	Exchange/demand reaction					EX_cpd00117(e)
EX_aldstrn(e)	Exchange of Aldosterone	aldstrn[e] <=>	Exchange/demand reaction
EX_amp(e)	Exchange of AMP	amp[e] <=>	Exchange/demand reaction					EX_cpd00018(e)
EX_andrstrn(e)	Exchange of Androsterone	andrstrn[e] <=>	Exchange/demand reaction
EX_andrstrnglc(e)	Exchange of Androsterone Glucuronide	andrstrnglc[e] <=>	Exchange/demand reaction
EX_antipyrene(e)	Exchange of Antipyrene	antipyrene[e] <=>	Exchange/demand reaction
EX_apnnox(e)	Exchange of Alpha-Pinene-Oxide	apnnox[e] <=>	Exchange/demand reaction
EX_appnn(e)	Exchange of (+)-Alpha-Pinene	appnn[e] <=>	Exchange/demand reaction
EX_aprgstrn(e)	Exchange of 20Alpha-Hydroxyprogesterone	aprgstrn[e] <=>	Exchange/demand reaction
EX_arach(e)	Exchange of Arachidate	arach[e] <=>	Exchange/demand reaction
EX_arachd(e)	Exchange of Nc20:4	arachd[e] <=>	Exchange/demand reaction
EX_ascb_L(e)	Exchange of L-Ascorbate	ascb_L[e] <=>	Exchange/demand reaction
EX_asp_D(e)	Exchange of D-Aspartate	asp_D[e] <=>	Exchange/demand reaction
EX_avite1(e)	Exchange of Alpha-Tocopherol	avite1[e] <=>	Exchange/demand reaction
EX_bhb(e)	Transport of (R)-3-Hydroxybutanoate via H+ Symport	bhb[e] <=>	Exchange/demand reaction					EX_cpd00797(e)
EX_bildglcur(e)	Exchange of Bilirubin Beta-Diglucuronide	bildglcur[e] <=>	Exchange/demand reaction
EX_bilglcur(e)	Exchange of Blirubin Mono-Glucuronide	bilglcur[e] <=>	Exchange/demand reaction
EX_bilirub(e)	Exchange of Bilirubin	bilirub[e] <=>	Exchange/demand reaction
EX_camp(e)	Exchange of CAMP	camp[e] <=>	Exchange/demand reaction
EX_caro(e)	Exchange of Beta-Carotene	caro[e] <=>	Exchange/demand reaction
EX_carveol(e)	Exchange of (E)-Carveol	carveol[e] <=>	Exchange/demand reaction
EX_chol(e)	Exchange of Choline	chol[e] <=>	Exchange/demand reaction					EX_cpd00098(e)
EX_cholate(e)	Exchange of Cholate	cholate[e] <=>	Exchange/demand reaction
EX_chsterol(e)	Exchange of Cholesterol	chsterol[e] <=>	Exchange/demand reaction
EX_chtn(e)	Exchange of Chitin	chtn[e] <=>	Exchange/demand reaction
EX_clpnd(e)	Exchange of Clupanodonic Acid (Docosapentaenoic (N-3))	clpnd[e] <=>	Exchange/demand reaction
EX_cmp(e)	Exchange of CMP	cmp[e] <=>	Exchange/demand reaction					EX_cpd00046(e)
EX_co(e)	Exchange of Carbon Monoxide	co[e] <=>	Exchange/demand reaction
EX_coumarin(e)	Exchange of Coumarin	coumarin[e] <=>	Exchange/demand reaction
EX_creat(e)	Exchange of Creatine	creat[e] <=>	Exchange/demand reaction
EX_crmp_hs(e)	Exchange of Ceramide 1-Phosphate	crmp_hs[e] <=>	Exchange/demand reaction
EX_crn(e)	Exchange of L-Carnitine	crn[e] <=>	Exchange/demand reaction					EX_cpd00266(e)
EX_crtsl(e)	Exchange of Cortisol	crtsl[e] <=>	Exchange/demand reaction
EX_crtstrn(e)	Exchange of Corticosterone	crtstrn[e] <=>	Exchange/demand reaction
EX_crvnc(e)	Exchange of Nc22:6	crvnc[e] <=>	Exchange/demand reaction
EX_cspg_a(e)	Exchange of Chondroitin Sulfate A (Galnac4S-Glca) Proteoglycan	cspg_a[e] <=>	Exchange/demand reaction
EX_cspg_b(e)	Exchange of Chondroitin Sulfate B / Dermatan Sulfate (Idoa2S-Galnac4S) Proteoglycan	cspg_b[e] <=>	Exchange/demand reaction
EX_cspg_c(e)	Exchange of Chondroitin Sulfate C (Galnac6S-Glca) Proteoglycan	cspg_c[e] <=>	Exchange/demand reaction
EX_cspg_e(e)	Exchange of Chondroitin Sulfate E (Galnac4, 6Dis-Glca) Proteoglycan	cspg_e[e] <=>	Exchange/demand reaction
EX_cyan(e)	Exchange of Hydrogen Cyanide	cyan[e] <=>	Exchange/demand reaction
EX_dag_hs(e)	Exchange of Diglyceride	dag_hs[e] <=>	Exchange/demand reaction
EX_dcsptn1(e)	Exchange of Docosa-4, 7, 10, 13, 16-Pentaenoic Acid (N-6)	dcsptn1[e] <=>	Exchange/demand reaction
EX_debrisoquine(e)	Exchange of Debrisoquine	debrisoquine[e] <=>	Exchange/demand reaction
EX_dgchol(e)	Exchange of Chenodeoxyglycocholate	dgchol[e] <=>	Exchange/demand reaction
EX_dhdascb(e)	Exchange of Dehydroascorbide	dhdascb[e] <=>	Exchange/demand reaction
EX_dheas(e)	Exchange of Dehydroepiandrosterone Sulfate	dheas[e] <=>	Exchange/demand reaction
EX_digalsgalside_hs(e)	Exchange of Digalactosylceramidesulfate	digalsgalside_hs[e] <=>	Exchange/demand reaction
EX_dlnlcg(e)	Exchange of Dihomo-Gamma-Linolenic Acid (N-6)	dlnlcg[e] <=>	Exchange/demand reaction
EX_dmantipyrine(e)	Exchange of Demethylated Antipyrine	dmantipyrine[e] <=>	Exchange/demand reaction
EX_dmhptcrn(e)	Exchange of 2, 6 Dimethylheptanoyl Carnitine	dmhptcrn[e] <=>	Exchange/demand reaction
EX_dopa(e)	Exchange of Dopamine	dopa[e] <=>	Exchange/demand reaction
EX_dopasf(e)	Exchange of Dopamine 3-O-Sulfate	dopasf[e] <=>	Exchange/demand reaction
EX_eaflatoxin(e)	Exchange of 8, 9 Epxoy Aflatoxin B1	eaflatoxin[e] <=>	Exchange/demand reaction
EX_ebastine(e)	Exchange of Ebastine	ebastine[e] <=>	Exchange/demand reaction
EX_ebastineoh(e)	Exchange of Hydroxylated Ebastine	ebastineoh[e] <=>	Exchange/demand reaction
EX_eicostet(e)	Exchange of Eicosatetranoic Acid	eicostet[e] <=>	Exchange/demand reaction
EX_elaid(e)	Exchange of Elaidic Acid	elaid[e] <=>	Exchange/demand reaction
EX_estradiol(e)	Exchange of Estradiol	estradiol[e] <=>	Exchange/demand reaction
EX_estradiolglc(e)	Exchange of Estradiol Glucuronide	estradiolglc[e] <=>	Exchange/demand reaction
EX_estriolglc(e)	Exchange of 16-Glucuronide-Estriol	estriolglc[e] <=>	Exchange/demand reaction
EX_estroneglc(e)	Exchange of Estrone Glucuronide	estroneglc[e] <=>	Exchange/demand reaction
EX_estrones(e)	Exchange of Estrone 3-Sulfate	estrones[e] <=>	Exchange/demand reaction
EX_fuc13galacglcgal14acglcgalgluside_hs(e)	Exchange of Iii3Fuc-Nlc6Cer	fuc13galacglcgal14acglcgalgluside_hs[e] <=>	Exchange/demand reaction
EX_fuc14galacglcgalgluside_hs(e)	Exchange of Lea Glycolipid	fuc14galacglcgalgluside_hs[e] <=>	Exchange/demand reaction
EX_fucacgalfucgalacglcgalgluside_hs(e)	Exchange of (Gal)2 (Galnac)1 (Glc)1 (GlcNac)1 (LFuc)2 (Cer)1	fucacgalfucgalacglcgalgluside_hs[e] <=>	Exchange/demand reaction
EX_fucacngal14acglcgalgluside_hs(e)	Exchange of Iv3-A-Neuac, Iii3-A-Fuc-Nlc4Cer	fucacngal14acglcgalgluside_hs[e] <=>	Exchange/demand reaction
EX_fucacngalacglcgalgluside_hs(e)	Exchange of Iv3-A-Neu5Ac, Iii4-A-Fuc-Lc4Cer	fucacngalacglcgalgluside_hs[e] <=>	Exchange/demand reaction
EX_fucfuc12gal14acglcgalgluside_hs(e)	Exchange of Ley Glycolipid	fucfuc12gal14acglcgalgluside_hs[e] <=>	Exchange/demand reaction
EX_fucfuc132galacglcgal14acglcgalgluside_hs(e)	Exchange of V3Fuc, Iii3Fuc-Nlc6Cer	fucfuc132galacglcgal14acglcgalgluside_hs[e] <=>	Exchange/demand reaction
EX_fucfucfucgalacglc13galacglcgal14acglcgalgluside_hs(e)	Exchange of (Gal)4 (Glc)1 (GlcNac)3 (LFuc)3 (Cer)1	fucfucfucgalacglc13galacglcgal14acglcgalgluside_hs[e] <=>	Exchange/demand reaction
EX_fucfucfucgalacglcgal14acglcgalgluside_hs(e)	Exchange of (Gal)3 (Glc)1 (GlcNac)2 (LFuc)3 (Cer)1	fucfucfucgalacglcgal14acglcgalgluside_hs[e] <=>	Exchange/demand reaction
EX_fucfucgalacglcgalgluside_hs(e)	Exchange of Leb Glycolipid	fucfucgalacglcgalgluside_hs[e] <=>	Exchange/demand reaction
EX_fucgal14acglcgalgluside_hs(e)	Exchange of Lacto-N-Fucopentaosyl Iii Ceramide	fucgal14acglcgalgluside_hs[e] <=>	Exchange/demand reaction
EX_fucgalfucgalacglcgalgluside_hs(e)	Exchange of (Gal)3 (Glc)1 (GlcNac)1 (LFuc)2 (Cer)1	fucgalfucgalacglcgalgluside_hs[e] <=>	Exchange/demand reaction
EX_fucgalgbside_hs(e)	Exchange of Fucosyl Galactosylgloboside (Homo Sapiens)	fucgalgbside_hs[e] <=>	Exchange/demand reaction
EX_fuc_L(e)	Exchange of L-Fucose	fuc_L[e] <=>	Exchange/demand reaction
EX_galacglcgalgbside_hs(e)	Exchange of Gal-GlcNac-Gal Globoside (Homo Sapiens)	galacglcgalgbside_hs[e] <=>	Exchange/demand reaction
EX_galfuc12gal14acglcgalgluside_hs(e)	Exchange of (Gal)3 (Glc)1 (GlcNac)1 (LFuc)1 (Cer)1	galfuc12gal14acglcgalgluside_hs[e] <=>	Exchange/demand reaction
EX_galfucgalacglcgal14acglcgalgluside_hs(e)	Exchange of (Gal)4 (Glc)1 (GlcNac)2 (LFuc)1 (Cer)1	galfucgalacglcgal14acglcgalgluside_hs[e] <=>	Exchange/demand reaction
EX_galgalfucfucgalacglcgalacglcgal14acglcgalgluside_hs(e)	Exchange of (Gal)6 (Glc)1 (GlcNac)3 (LFuc)2 (Cer)1	galgalfucfucgalacglcgalacglcgal14acglcgalgluside_hs[e] <=>	Exchange/demand reaction
EX_galgalgalthcrm_hs(e)	Exchange of Gal-Gal-Gal-Gal-Gal-Glc-Cer (Homo Sapiens)	galgalgalthcrm_hs[e] <=>	Exchange/demand reaction
EX_gbside_hs(e)	Exchange of Globoside (Homo Sapiens)	gbside_hs[e] <=>	Exchange/demand reaction
EX_gchola(e)	Exchange of Glycocholate	gchola[e] <=>	Exchange/demand reaction
EX_gd1b2_hs(e)	Exchange of Gd1Beta (Homo Sapiens)	gd1b2_hs[e] <=>	Exchange/demand reaction
EX_gd1c_hs(e)	Exchange of Gd1C (Homo Sapiens)	gd1c_hs[e] <=>	Exchange/demand reaction	3.5.1.23
EX_gdp(e)	Exchange of GDP	gdp[e] <=>	Exchange/demand reaction
EX_gluala(e)	Exchange of 5-L-Glutamyl-L-Alanine	gluala[e] <=>	Exchange/demand reaction
EX_glyc_S(e)	Exchange of (S)-Glycerate	glyc_S[e] <=>	Exchange/demand reaction
EX_glygn2(e)	Exchange of Glycogen, Structure 2 (Glycogenin-1, 6-{7[1, 4-Glc], 4[1, 4-Glc]})	glygn2[e] <=>	Exchange/demand reaction
EX_glygn4(e)	Exchange of Glycogen, Structure 4 (Glycogenin-1, 6-{2[1, 4-Glc], [1, 4-Glc]})	glygn4[e] <=>	Exchange/demand reaction
EX_glygn5(e)	Exchange of Glycogen, Structure 5 (Glycogenin-2[1, 4-Glc])	glygn5[e] <=>	Exchange/demand reaction
EX_gp1c_hs(e)	Exchange of Gp1C (Homo Sapiens)	gp1c_hs[e] <=>	Exchange/demand reaction
EX_gp1calpha_hs(e)	Exchange of Gp1C Alpha (Homo Sapiens)	gp1calpha_hs[e] <=>	Exchange/demand reaction
EX_gq1b_hs(e)	Exchange of Gq1B (Homo Sapiens)	gq1b_hs[e] <=>	Exchange/demand reaction
EX_gq1balpha_hs(e)	Exchange of Gq1Balpha (Homo Sapiens)	gq1balpha_hs[e] <=>	Exchange/demand reaction
EX_gsn(e)	Exchange of Guanosine	gsn[e] <=>	Exchange/demand reaction					EX_cpd00311(e)
EX_gt1a_hs(e)	Exchange of Gt1A (Homo Sapiens)	gt1a_hs[e] <=>	Exchange/demand reaction
EX_gthox(e)	Exchange of Oxidized Glutathione	gthox[e] <=>	Exchange/demand reaction					EX_cpd00111(e)
EX_gthrd(e)	Exchange of Reduced Glutathione	gthrd[e] <=>	Exchange/demand reaction					EX_cpd00042(e)
EX_gtp(e)	Exchange of GTP	gtp[e] <=>	Exchange/demand reaction					EX_cpd00038(e)
EX_h2o2(e)	Exchange of Hydrogen Peroxide	h2o2[e] <=>	Exchange/demand reaction
EX_ha(e)	Exchange of Hyaluronan	ha[e] <=>	Exchange/demand reaction
EX_ha_pre1(e)	Exchange of Hyaluronan Biosynthesis, Precursor 1	ha_pre1[e] <=>	Exchange/demand reaction
EX_hco3(e)	Exchange of Bicarbonate	hco3[e] <=>	Exchange/demand reaction					EX_cpd00242(e)
EX_hcoumarin(e)	Exchange of Hydroxy Coumarin	hcoumarin[e] <=>	Exchange/demand reaction
EX_hdca(e)	Exchange of Hexadecanoate (N-C16:0)	hdca[e] <=>	Exchange/demand reaction					EX_cpd00214(e)
EX_hdcea(e)	Exchange of Hexadecenoate (N-C16:1)	hdcea[e] <=>	Exchange/demand reaction					EX_cpd15237(e)
EX_hestratriol(e)	Exchange of 4, 17 Dihydroxy Estradiol	hestratriol[e] <=>	Exchange/demand reaction
EX_hexc(e)	Exchange of Hexacosanoate (N-C26:0)	hexc[e] <=>	Exchange/demand reaction
EX_hista(e)	Exchange of Histamine	hista[e] <=>	Exchange/demand reaction
EX_hom_L(e)	Exchange of L-Homoserine	hom_L[e] <=>	Exchange/demand reaction
EX_hpdca(e)	Exchange of Heptadecanoate	hpdca[e] <=>	Exchange/demand reaction
EX_hspg(e)	Exchange of Heparan Sulfate Proteoglycan	hspg[e] <=>	Exchange/demand reaction
EX_htaxol(e)	Exchange of Hydroxylated Taxol	htaxol[e] <=>	Exchange/demand reaction
EX_i(e)	Exchange of Iodide	i[e] <=>	Exchange/demand reaction
EX_imp(e)	Exchange of IMP	imp[e] <=>	Exchange/demand reaction
EX_inost(e)	Exchange of Myo-Inositol	inost[e] <=>	Exchange/demand reaction					EX_cpd00121(e)
EX_ksi(e)	Exchange of Keratan Sulfate I	ksi[e] <=>	Exchange/demand reaction
EX_ksi_deg1(e)	Exchange of Keratan Sulfate I, Degradation Product 1	ksi_deg1[e] <=>	Exchange/demand reaction
EX_ksii_core2(e)	Exchange of Keratan Sulfate Ii (Core 2-Linked)	ksii_core2[e] <=>	Exchange/demand reaction
EX_ksii_core4(e)	Exchange of Keratan Sulfate Ii (Core 4-Linked)	ksii_core4[e] <=>	Exchange/demand reaction
EX_lac_D(e)	Exchange of D-Lactate	lac_D[e] <=>	Exchange/demand reaction					EX_cpd00221(e)
EX_Lcystin(e)	Exchange of L-Cystine	Lcystin[e] <=>	Exchange/demand reaction
EX_leuktrA4(e)	Exchange of Leukotriene A4	leuktrA4[e] <=>	Exchange/demand reaction
EX_leuktrB4(e)	Exchange of Leukotriene B4	leuktrB4[e] <=>	Exchange/demand reaction
EX_leuktrC4(e)	Exchange of Leukotriene C4	leuktrC4[e] <=>	Exchange/demand reaction
EX_leuktrD4(e)	Exchange of Leukotriene D4	leuktrD4[e] <=>	Exchange/demand reaction
EX_leuktrE4(e)	Exchange of Leukotriene E4	leuktrE4[e] <=>	Exchange/demand reaction
EX_leuktrF4(e)	Exchange of Leukotriene F4	leuktrF4[e] <=>	Exchange/demand reaction
EX_lgnc(e)	Exchange of Lignoceric Acid	lgnc[e] <=>	Exchange/demand reaction
EX_limnen(e)	Exchange of Limonene	limnen[e] <=>	Exchange/demand reaction
EX_lneldc(e)	Exchange of Linoelaidic Acid	lneldc[e] <=>	Exchange/demand reaction
EX_lnlc(e)	Exchange of Linoleic Acid (All Cis C18:2)	lnlc[e] <=>	Exchange/demand reaction
EX_lnlnca(e)	Exchange of Alpha-Linolenic Acid	lnlnca[e] <=>	Exchange/demand reaction
EX_lnlncg(e)	Exchange of Gamma-Linolenic Acid	lnlncg[e] <=>	Exchange/demand reaction
EX_lpchol_hs(e)	Exchange of Lysophosphatidylcholine	lpchol_hs[e] <=>	Exchange/demand reaction
EX_mag_hs(e)	Exchange of Monoacylglycerol 2 (Homo Sapiens)	mag_hs[e] <=>	Exchange/demand reaction
EX_meoh(e)	Exchange of Methanol	meoh[e] <=>	Exchange/demand reaction
EX_mercplaccys(e)	Exchange of 3-Mercaptolactate-Cysteine Disulfide	mercplaccys[e] <=>	Exchange/demand reaction
EX_mthgxl(e)	Exchange of Methylglyoxal	mthgxl[e] <=>	Exchange/demand reaction
EX_n2m2nmasn(e)	Exchange of N-Acetyl-Beta-D-Glucosaminyl-1, 2-Alpha-D-Mannosyl-1, 3- (N-Acetyl-Beta-D-Glucosaminyl-1, 2-Alpha-D-Mannosyl-1, 6)- (N-Acetyl-Beta-D-Glucosaminyl-1, 4)-Beta-D-Mannosyl-1, 4-N-Acetyl-Beta-D-Glucosaminyl-R	n2m2nmasn[e] <=>	Exchange/demand reaction
EX_nadp(e)	Exchange of Nicotinamide Adenine Dinucleotide Phosphate	nadp[e] <=>	Exchange/demand reaction					EX_cpd00006(e)
EX_ncam(e)	Exchange of Nicotinamide	ncam[e] <=>	Exchange/demand reaction					EX_cpd00133(e)
EX_no(e)	Exchange of Nitric Oxide	no[e] <=>	Exchange/demand reaction
EX_npthl(e)	Exchange of Naphthalene	npthl[e] <=>	Exchange/demand reaction
EX_nrpphr(e)	Exchange of Norepinephrine	nrpphr[e] <=>	Exchange/demand reaction
EX_nrpphrsf(e)	Exchange of Sulfate Derivative of Norepinephrine	nrpphrsf[e] <=>	Exchange/demand reaction
EX_nrvnc(e)	Exchange of Nervonic Acid	nrvnc[e] <=>	Exchange/demand reaction
EX_o2s(e)	Exchange of Superoxide Anion	o2s[e] <=>	Exchange/demand reaction
EX_oagd3_hs(e)	Exchange of 9-O-Acetylated Gd3 (Homo Sapiens)	oagd3_hs[e] <=>	Exchange/demand reaction
EX_oagt3_hs(e)	Exchange of 9-O-Acetylated Gt3 (Homo Sapiens)	oagt3_hs[e] <=>	Exchange/demand reaction
EX_ocdca(e)	Exchange of Octadecanoate (N-C18:0)	ocdca[e] <=>	Exchange/demand reaction					EX_cpd01080(e)
EX_ocdcea(e)	Exchange of Octadecenoate (N-C18:1)	ocdcea[e] <=>	Exchange/demand reaction					EX_cpd15269(e)
EX_octa(e)	Exchange of Octanoate (N-C8:0)	octa[e] <=>	Exchange/demand reaction
EX_omeprazole(e)	Exchange of Omeprazole	omeprazole[e] <=>	Exchange/demand reaction
EX_onpthl(e)	Exchange of Naphthalene Epoxide	onpthl[e] <=>	Exchange/demand reaction
EX_oxa(e)	Exchange of Oxalate	oxa[e] <=>	Exchange/demand reaction
EX_paf_hs(e)	Exchange of 1-Alkyl 2-Acteylglycerol 3-Phosphocholine (Homo Sapiens)	paf_hs[e] <=>	Exchange/demand reaction
EX_pchol_hs(e)	Exchange of Phosphatidylcholine (Homo Sapiens)	pchol_hs[e] <=>	Exchange/demand reaction
EX_pe_hs(e)	Exchange of Phosphatidylethanolamine	pe_hs[e] <=>	Exchange/demand reaction
EX_perillyl(e)	Exchange of Perillyl Alcohol	perillyl[e] <=>	Exchange/demand reaction
EX_pglyc_hs(e)	Exchange of Phosphatidylglycerol (Homo Sapiens)	pglyc_hs[e] <=>	Exchange/demand reaction
EX_pheacgln(e)	Exchange of Alpha-N-Phenylacetyl-L-Glutamine	pheacgln[e] <=>	Exchange/demand reaction
EX_phyQ(e)	Exchange of Phylloquinone	phyQ[e] <=>	Exchange/demand reaction
EX_phyt(e)	Exchange of Phytanic Acid	phyt[e] <=>	Exchange/demand reaction
EX_prgstrn(e)	Exchange of Progesterone	prgstrn[e] <=>	Exchange/demand reaction
EX_prostgd2(e)	Exchange of Prostaglandin D2	prostgd2[e] <=>	Exchange/demand reaction
EX_prostge1(e)	Exchange of Prostaglandin E1	prostge1[e] <=>	Exchange/demand reaction
EX_prostge2(e)	Exchange of Prostaglandin E2	prostge2[e] <=>	Exchange/demand reaction
EX_prostgf2(e)	Exchange of Prostaglandin F2Alpha	prostgf2[e] <=>	Exchange/demand reaction
EX_ps_hs(e)	Exchange of Phosphatidylserine (Homo Sapiens)	ps_hs[e] <=>	Exchange/demand reaction
EX_ptdca(e)	Exchange of Pentadecanoate	ptdca[e] <=>	Exchange/demand reaction
EX_rbt(e)	Exchange of Ribitol	rbt[e] <=>	Exchange/demand reaction
EX_retfa(e)	Exchange of Fatty Acid Retinol	retfa[e] <=>	Exchange/demand reaction
EX_retinol(e)	Exchange of Retinol	retinol[e] <=>	Exchange/demand reaction
EX_retinol_9_cis(e)	Exchange of 9-Cis-Retinol	retinol_9_cis[e] <=>	Exchange/demand reaction
EX_retinol_cis_11(e)	Exchange of Cis-11-Retinol	retinol_cis_11[e] <=>	Exchange/demand reaction
EX_retn(e)	Exchange of Retinoate	retn[e] <=>	Exchange/demand reaction
EX_retnglc(e)	Exchange of Retinoyl Glucuronide	retnglc[e] <=>	Exchange/demand reaction
EX_Rtotal(e)	Exchange of R Total	Rtotal[e] <=>	Exchange/demand reaction
EX_Rtotal2(e)	Exchange of R Total 2 Position	Rtotal2[e] <=>	Exchange/demand reaction
EX_Rtotal3(e)	Exchange of R Total 3 Position	Rtotal3[e] <=>	Exchange/demand reaction
EX_s2l2fn2m2masn(e)	Exchange of Pa6	s2l2fn2m2masn[e] <=>	Exchange/demand reaction
EX_s2l2n2m2masn(e)	Exchange of De-Fuc Form of Pa6	s2l2n2m2masn[e] <=>	Exchange/demand reaction
EX_sel(e)	Exchange of Selenate	sel[e] <=>	Exchange/demand reaction
EX_ser_D(e)	Exchange of D-Serine	ser_D[e] <=>	Exchange/demand reaction					EX_cpd00550(e)
EX_sl_L(e)	Exchange of L-Sulfolactate	sl_L[e] <=>	Exchange/demand reaction
EX_spc_hs(e)	Exchange of Sphingosylphosphorylcholine (Homo Sapiens)	spc_hs[e] <=>	Exchange/demand reaction
EX_sph1p(e)	Exchange of Sphinganine 1-Phosphate	sph1p[e] <=>	Exchange/demand reaction
EX_sphs1p(e)	Exchange of Sphingosine 1-Phosphate	sphs1p[e] <=>	Exchange/demand reaction
EX_srtn(e)	Exchange of Serotonin	srtn[e] <=>	Exchange/demand reaction
EX_strch1(e)	Exchange of Starch, Structure 1 (1, 6-{7[1, 4-Glc], 4[1, 4-Glc]})	strch1[e] <=>	Exchange/demand reaction
EX_strch2(e)	Exchange of Starch, Structure 2 (1, 6-{2[1, 4-Glc], [1, 4-Glc]})	strch2[e] <=>	Exchange/demand reaction
EX_strdnc(e)	Exchange of Stearidonic Acid	strdnc[e] <=>	Exchange/demand reaction
EX_tag_hs(e)	Exchange of Triacylglycerol (Homo Sapiens)	tag_hs[e] <=>	Exchange/demand reaction
EX_taxol(e)	Exchange of Paclitaxel	taxol[e] <=>	Exchange/demand reaction
EX_tchola(e)	Exchange of Taurocholic Acid	tchola[e] <=>	Exchange/demand reaction
EX_tcynt(e)	Exchange of Thiocyanate	tcynt[e] <=>	Exchange/demand reaction
EX_tdchola(e)	Exchange of Taurochenodeoxycholate	tdchola[e] <=>	Exchange/demand reaction
EX_tethex3(e)	Exchange of Tetracosahexaenoic Acid, N-3	tethex3[e] <=>	Exchange/demand reaction
EX_tetpent3(e)	Exchange of Tetracosapentaenoic Acid, N-3	tetpent3[e] <=>	Exchange/demand reaction
EX_tetpent6(e)	Exchange of Tetracosapentaenoic Acid, N-6	tetpent6[e] <=>	Exchange/demand reaction
EX_tettet6(e)	Exchange of Tetracosatetraenoic Acid N-6	tettet6[e] <=>	Exchange/demand reaction
EX_thf(e)	Exchange of 5, 6, 7, 8-Tetrahydrofolate	thf[e] <=>	Exchange/demand reaction
EX_thmmp(e)	Exchange of Thiamin Monophosphate	thmmp[e] <=>	Exchange/demand reaction					EX_cpd00793(e)
EX_thmtp(e)	Exchange of Thiamin Triphosphate	thmtp[e] <=>	Exchange/demand reaction
EX_thym(e)	Exchange of Thymine	thym[e] <=>	Exchange/demand reaction
EX_thyox_L(e)	Exchange of L-Thyroxine	thyox_L[e] <=>	Exchange/demand reaction
EX_tmndnc(e)	Exchange of Timnodonic Acid	tmndnc[e] <=>	Exchange/demand reaction
EX_tolbutamide(e)	Exchange of Tolbutamide	tolbutamide[e] <=>	Exchange/demand reaction
EX_triodthy(e)	Exchange of Triiodothyronine	triodthy[e] <=>	Exchange/demand reaction
EX_triodthysuf(e)	Exchange of Triiodothyronine Sulfate	triodthysuf[e] <=>	Exchange/demand reaction
EX_tststerone(e)	Exchange of Testosterone	tststerone[e] <=>	Exchange/demand reaction
EX_tststeroneglc(e)	Exchange of Testosterone Glucuronide	tststeroneglc[e] <=>	Exchange/demand reaction
EX_tststerones(e)	Exchange of Testosterone Sulfate	tststerones[e] <=>	Exchange/demand reaction
EX_tsul(e)	Exchange of Thiosulfate	tsul[e] <=>	Exchange/demand reaction					EX_cpd00268(e)
EX_ttdca(e)	Exchange of Tetradecanoate (N-C14:0)	ttdca[e] <=>	Exchange/demand reaction					EX_cpd03847(e)
EX_txa2(e)	Exchange of Thromboxane A2	txa2[e] <=>	Exchange/demand reaction
EX_tymsf(e)	Exchange of Tyramine O-Sulfate	tymsf[e] <=>	Exchange/demand reaction
EX_Tyr_ggn(e)	Exchange of Tyr-194 of Apo-Glycogenin Protein (Primer for Glycogen Synthesis)	Tyr_ggn[e] <=>	Exchange/demand reaction
EX_udp(e)	Exchange of UDP	udp[e] <=>	Exchange/demand reaction
EX_ump(e)	Exchange of UMP	ump[e] <=>	Exchange/demand reaction					EX_cpd00091(e)
EX_urate(e)	Exchange of Urate	urate[e] <=>	Exchange/demand reaction
EX_vacc(e)	Exchange of Vaccenic Acid	vacc[e] <=>	Exchange/demand reaction
EX_vitd3(e)	Exchange of Calctriol	vitd3[e] <=>	Exchange/demand reaction
EX_whddca(e)	Exchange of Omega Hydroxy Dodecanoate (N-C12:0)	whddca[e] <=>	Exchange/demand reaction
EX_whhdca(e)	Exchange of Omega Hydroxy Hexadecanoate (N-C16:0)	whhdca[e] <=>	Exchange/demand reaction
EX_whtststerone(e)	Exchange of W Hydroxy Testosterone	whtststerone[e] <=>	Exchange/demand reaction
EX_whttdca(e)	Exchange of Omega Hydroxy Tetradecanoate (N-C14:0)	whttdca[e] <=>	Exchange/demand reaction
EX_xolest_hs(e)	Exchange of Cholesterol Ester	xolest_hs[e] <=>	Exchange/demand reaction
EX_xolest2_hs(e)	Exchange of Cholesterol Ester (from FullR2)	xolest2_hs[e] <=>	Exchange/demand reaction
EX_xoltri24(e)	Exchange of 7-Alpha, 24(S)-Dihydroxycholesterol	xoltri24[e] <=>	Exchange/demand reaction
EX_xoltri25(e)	Exchange of 7-Alpha, 25-Dihydroxycholesterol	xoltri25[e] <=>	Exchange/demand reaction
EX_xoltri27(e)	Exchange of 7-Alpha, 27-Dihydroxycholesterol	xoltri27[e] <=>	Exchange/demand reaction
EX_xylt(e)	Exchange of Xylitol	xylt[e] <=>	Exchange/demand reaction
F1Atg	Transport of F1Alpha (from Golgi to Lysosome)	f1a[g] <=> f1a[l]	Transport, golgi apparatus						MNXR99060
F1PGT	Fucose-1-Phosphate Guanylyltransferase	fuc1p_L[c] + gtp[c] + h[c] <=> gdpfuc[c] + ppi[c]	Fructose and mannose metabolism	2.7.7.30	R01951				MNXR99061
F6Tg	Glycoprotein 6-Alpha-L-Fucosyltransferase	gdpfuc[g] + n2m2masn[g] -> fn2m2masn[g] + gdp[g] + h[g]	N-glycan synthesis	2.4.1.68
FA120ACPH	Fatty-Acyl-Acp Hydrolase	ddcaACP[c] + h2o[c] <=> ACP[c] + ddca[c] + h[c]	Fatty acid oxidation	3.1.2.14		K08682	COG3124	rxn06556	MNXR36855
FA140ACPH	Fatty-Acyl-Acp Hydrolase	h2o[c] + myrsACP[c] <=> ACP[c] + h[c] + ttdca[c]	Fatty acid oxidation	3.1.2.14				rxn08434	MNXR26747
FA141ACPH	Fatty-Acyl-Acp Hydrolase	h2o[c] + tdeACP[c] <=> ACP[c] + h[c] + ttdcea[c]	Fatty acid oxidation	3.1.2.14
FA160ACPH	Fatty-Acyl-Acp Hydrolase	h2o[c] + palmACP[c] <=> ACP[c] + h[c] + hdca[c]	Fatty acid oxidation	3.1.2.14
FA161ACPH	Fatty-Acyl-Acp Hydrolase	h2o[c] + hdeACP[c] <=> ACP[c] + h[c] + hdcea[c]	Fatty acid oxidation	3.1.2.14				rxn08437	MNXR94185
FA180ACPH	Fatty-Acyl-Acp Hydrolase	h2o[c] + ocdcaACP[c] <=> ACP[c] + h[c] + ocdca[c]	Fatty acid oxidation	3.1.2.14
FA181ACPH	Fatty-Acyl-Acp Hydrolase	h2o[c] + octeACP[c] <=> ACP[c] + h[c] + ocdcea[c]	Fatty acid oxidation	3.1.2.14
FA1821ACPH	Fatty-Acyl-Acp Hydrolase	h2o[c] + lnlcACP[c] <=> ACP[c] + h[c] + lnlc[c]	Fatty acid oxidation	3.1.2.14
FA1822ACPH	Fatty-Acyl-Acp Hydrolase	h2o[c] + lneldcACP[c] <=> ACP[c] + h[c] + lneldc[c]	Fatty acid oxidation	3.1.2.14
FA182ACPH	Fatty-Acyl-Acp Hydrolase	h2o[c] + ocdcyaACP[c] <=> ACP[c] + h[c] + ocdcya[c]	Fatty acid oxidation	3.1.2.14
FACOAL140i	Fatty-Acid- Coenzyme A Ligase (Tetradecanoate)	atp[c] + coa[c] + ttdca[c] -> amp[c] + ppi[c] + tdcoa[c]	Fatty acid oxidation	6.2.1.3
FACOAL150	Fatty-Acid- Coenzyme A Ligase	atp[c] + coa[c] + ptdca[c] <=> amp[c] + ppi[c] + ptdcacoa[c]	Fatty acid oxidation						MNXR99150
FACOAL160i	C160 Fatty Acid Activation	atp[c] + coa[c] + hdca[c] -> amp[c] + pmtcoa[c] + ppi[c]	Fatty acid oxidation	6.2.1.3
FACOAL170	Fatty-Acid- Coenzyme A Ligase	atp[c] + coa[c] + hpdca[c] <=> amp[c] + hpdcacoa[c] + ppi[c]	Fatty acid oxidation						MNXR99159
FACOAL180i	C180 Fatty Acid Activation	atp[c] + coa[c] + ocdca[c] -> amp[c] + ppi[c] + stcoa[c]	Fatty acid oxidation	6.2.1.3
FACOAL1812	Fatty-Acid- Coenzyme A Ligase	atp[c] + coa[c] + vacc[c] <=> amp[c] + octd11ecoa[c] + ppi[c]	Fatty acid oxidation						MNXR99170
FACOAL1813	Fatty-Acid- Coenzyme A Ligase	atp[c] + coa[c] + elaid[c] <=> amp[c] + od2coa[c] + ppi[c]	Fatty acid oxidation						MNXR99171
FACOAL181i	C181 Fatty Acid Activation	atp[c] + coa[c] + ocdcea[c] -> amp[c] + odecoa[c] + ppi[c]	Fatty acid oxidation	6.2.1.3
FACOAL1821	Fatty-Acid- Coenzyme A Ligase	atp[c] + coa[c] + lnlc[c] <=> amp[c] + lnlccoa[c] + ppi[c]	Fatty acid oxidation	6.2.1.3					MNXR99175
FACOAL1822	Fatty-Acid- Coenzyme A Ligase	atp[c] + coa[c] + lneldc[c] <=> amp[c] + lneldccoa[c] + ppi[c]	Fatty acid oxidation						MNXR99176
FACOAL1831	Fatty-Acid- Coenzyme A Ligase	atp[c] + coa[c] + lnlncg[c] <=> amp[c] + lnlncgcoa[c] + ppi[c]	Fatty acid oxidation						MNXR99177
FACOAL1832	Fatty-Acid- Coenzyme A Ligase	atp[c] + coa[c] + lnlnca[c] <=> amp[c] + lnlncacoa[c] + ppi[c]	Fatty acid oxidation	6.2.1.3					MNXR99178
FACOAL184	Fatty-Acid- Coenzyme A Ligase	atp[c] + coa[c] + strdnc[c] <=> amp[c] + ppi[c] + strdnccoa[c]	Fatty acid oxidation						MNXR99179
FACOAL191	Fatty-Acid- Coenzyme A Ligase	atp[c] + coa[c] + prist[c] -> amp[c] + ppi[c] + pristcoa[c]	Fatty acid oxidation						MNXR99180
FACOAL200	Fatty-Acid- Coenzyme A Ligase	arach[c] + atp[c] + coa[c] -> amp[c] + arachcoa[c] + ppi[c]	Fatty acid oxidation						MNXR99181
FACOAL203	Fatty-Acid- Coenzyme A Ligase	atp[c] + coa[c] + dlnlcg[c] <=> amp[c] + dlnlcgcoa[c] + ppi[c]	Fatty acid oxidation						MNXR99182
FACOAL204	Fatty-Acid- Coenzyme A Ligase	arachd[c] + atp[c] + coa[c] <=> amp[c] + arachdcoa[c] + ppi[c]	Fatty acid oxidation	6.2.1.15					MNXR99183
FACOAL2042	Fatty-Acid- Coenzyme A Ligase	atp[c] + coa[c] + eicostet[c] <=> amp[c] + eicostetcoa[c] + ppi[c]	Fatty acid oxidation						MNXR99184
FACOAL205	Fatty-Acid- Coenzyme A Ligase	atp[c] + coa[c] + tmndnc[c] <=> amp[c] + ppi[c] + tmndnccoa[c]	Fatty acid oxidation						MNXR99185
FACOAL206	Fatty-Acid- Coenzyme A Ligase	atp[c] + coa[c] + phyt[c] <=> amp[c] + phytcoa[c] + ppi[c]	Fatty acid oxidation	6.2.1.24					MNXR99186
FACOAL224	Fatty-Acid- Coenzyme A Ligase	adrn[c] + atp[c] + coa[c] <=> adrncoa[c] + amp[c] + ppi[c]	Fatty acid oxidation						MNXR99187
FACOAL2251	Fatty-Acid- Coenzyme A Ligase	atp[c] + coa[c] + dcsptn1[c] <=> amp[c] + dcsptn1coa[c] + ppi[c]	Fatty acid oxidation						MNXR99188
FACOAL2252	Fatty-Acid- Coenzyme A Ligase	atp[c] + clpnd[c] + coa[c] <=> amp[c] + clpndcoa[c] + ppi[c]	Fatty acid oxidation						MNXR99189
FACOAL226	Fatty-Acid- Coenzyme A Ligase	atp[c] + coa[c] + crvnc[c] <=> amp[c] + c226coa[c] + ppi[c]	Fatty acid oxidation						MNXR99190
FACOAL240	Fatty-Acid- Coenzyme A Ligase	atp[c] + coa[c] + lgnc[c] -> amp[c] + ppi[c] + ttccoa[c]	Fatty acid oxidation	6.2.1.3
FACOAL241	Fatty-Acid- Coenzyme A Ligase	atp[c] + coa[c] + nrvnc[c] -> amp[c] + nrvnccoa[c] + ppi[c]	Fatty acid oxidation						MNXR99193
FACOAL244_1	Fatty-Acid- Coenzyme A Ligase	atp[c] + coa[c] + tettet6[c] <=> amp[c] + ppi[c] + tettet6coa[c]	Fatty acid oxidation						MNXR99194
FACOAL245_1	Fatty-Acid- Coenzyme A Ligase	atp[c] + coa[c] + tetpent6[c] <=> amp[c] + ppi[c] + tetpent6coa[c]	Fatty acid oxidation						MNXR99195
FACOAL245_2	Fatty-Acid- Coenzyme A Ligase	atp[c] + coa[c] + tetpent3[c] <=> amp[c] + ppi[c] + tetpent3coa[c]	Fatty acid oxidation						MNXR99196
FACOAL246_1	Fatty-Acid- Coenzyme A Ligase	atp[c] + coa[c] + tethex3[c] -> amp[c] + ppi[c] + tethex3coa[c]	Fatty acid oxidation						MNXR99197
FACOAL260	Fatty-Acid- Coenzyme A Ligase (N-C26:0)	atp[c] + coa[c] + hexc[c] <=> amp[c] + hexccoa[c] + ppi[c]	Fatty acid oxidation						MNXR99198
FACOAL40im	Fatty-Acid- Coenzyme A Ligase (Butanoate), Mitochondrial	atp[m] + but[m] + coa[m] -> amp[m] + btcoa[m] + ppi[m]	Fatty acid oxidation	6.2.1.2					MNXR99200
FACOAL80i	Fatty-Acid- Coenzyme A Ligase (Octanoate)	atp[c] + coa[c] + octa[c] -> amp[c] + occoa[c] + ppi[c]	Fatty acid oxidation	6.2.1.2
FADDP	FAD Diphosphatase	fad[c] + h2o[c] -> amp[c] + fmn[c] + 2.0 h[c]	Vitamin B2 metabolism	3.6.1.18, 3.6.1.9	R00160			rxn00121	MNXR99209
FADH2tru	Transport of FADH2, Endoplasmic Reticulum	fadh2[c] -> fadh2[r]	Transport, endoplasmic reticular						MNXR99212
FADH2tx	Transport of FADH2, Peroxisomal	fadh2[c] <=> fadh2[x]	Transport, peroxisomal						MNXR99212
FADtru	Transport of FAD, Endoplasmic Reticulum	fad[r] -> fad[c]	Transport, endoplasmic reticular						MNXR99217
FADtx	Transport of FAD, Peroxisomal	fad[c] <=> fad[x]	Transport, peroxisomal						MNXR99217
FAEL183	Fatty-Acyl Coenzyme A Elongation (N-C18:3CoA)	5.0 h[c] + lnlncgcoa[c] + malcoa[c] + 4.0 nadph[c] + o2[c] -> co2[c] + coa[c] + dlnlcgcoa[c] + 3.0 h2o[c] + 4.0 nadp[c]	Fatty acid synthesis						MNXR99218
FAEL184	Fatty-Acyl Coenzyme A Elongation (N-C20:4CoA)	5.0 h[c] + malcoa[c] + 4.0 nadph[c] + o2[c] + strdnccoa[c] -> co2[c] + coa[c] + eicostetcoa[c] + 3.0 h2o[c] + 4.0 nadp[c]	Fatty acid synthesis						MNXR99220
FAEL204	Fatty-Acyl Coenzyme A Elongation (N-C20:4CoA)	arachdcoa[c] + 5.0 h[c] + malcoa[c] + 4.0 nadph[c] + o2[c] -> adrncoa[c] + co2[c] + coa[c] + 3.0 h2o[c] + 4.0 nadp[c]	Fatty acid synthesis						MNXR99222
FAEL205	Fatty-Acyl Coenzyme A Elongation (N-C20:5CoA)	5.0 h[c] + malcoa[c] + 4.0 nadph[c] + o2[c] + tmndnccoa[c] -> clpndcoa[c] + co2[c] + coa[c] + 3.0 h2o[c] + 4.0 nadp[c]	Fatty acid synthesis						MNXR99224
FAH1	Fatty Acid Omega-Hydroxylase	ddca[c] + h[c] + nadph[c] + o2[c] -> h2o[c] + nadp[c] + whddca[c]	Cytochrome metabolism						MNXR99226
FAH2	Fatty Acid Omega-Hydroxylase	h[c] + nadph[c] + o2[c] + ttdca[c] -> h2o[c] + nadp[c] + whttdca[c]	Cytochrome metabolism						MNXR99232
FAH3	Fatty Acid Omega-Hydroxylase	hdca[c] + nadph[c] + o2[c] -> h2o[c] + nadp[c] + whhdca[c]	Cytochrome metabolism	6.2.1.2
FALDH	Formaldehyde Dehydrogenase	fald[c] + gthrd[c] + nad[c] <=> h[c] + nadh[c] + Sfglutth[c]	Tyrosine metabolism	1.2.1.1					MNXR99236
FALDtly	Formaldehyde Transport via Diffusion, Lysosomal	fald[l] <=> fald[c]	Transport, lysosomal						MNXR99238
FALDtm	Formaldehyde Transport via Diffusion, Mitochondrial	fald[m] <=> fald[c]	Transport, mitochondrial						MNXR99238
FAOXC11	Beta Oxidation of Long Chain Fatty Acid	coa[m] + dmnoncoa[m] + h2o[m] + nad[m] -> accoa[m] + dmhptcoa[m] + h[m] + nadh[m]	Fatty acid oxidation						MNXR99270
FAOXC140	Beta Oxidation of Long Chain Fatty Acid	6.0 coa[m] + 6.0 fad[m] + 6.0 h2o[m] + 6.0 nad[m] + tdcoa[m] -> 7.0 accoa[m] + 6.0 fadh2[m] + 6.0 h[m] + 6.0 nadh[m]	Fatty acid oxidation						MNXR99281
FAOXC150m	Beta Oxidation of Long Chain Fatty Acid (Odd Chain)	6.0 coa[m] + 6.0 fad[m] + 6.0 h2o[m] + 6.0 nad[m] + ptdcacoa[m] -> 6.0 accoa[m] + 6.0 fadh2[m] + 6.0 h[m] + 6.0 nadh[m] + ppcoa[m]	Fatty acid oxidation						MNXR99291
FAOXC160	Beta Oxidation of Long Chain Fatty Acid	7.0 coa[m] + 7.0 fad[m] + 7.0 h2o[m] + 7.0 nad[m] + pmtcoa[m] -> 8.0 accoa[m] + 7.0 fadh2[m] + 7.0 h[m] + 7.0 nadh[m]	Fatty acid oxidation						MNXR99294
FAOXC16080m	Beta Oxidation of Long Chain Fatty Acid	4.0 coa[m] + 4.0 fad[m] + 4.0 h2o[m] + 4.0 nad[m] + pmtcoa[m] -> 4.0 accoa[m] + 4.0 fadh2[m] + 4.0 h[m] + 4.0 nadh[m] + occoa[m]	Fatty acid oxidation						MNXR99297
FAOXC16080x	Beta Oxidation of Long Chain Fatty Acid	4.0 coa[x] + 4.0 h2o[x] + 4.0 nad[x] + 4.0 o2[x] + pmtcoa[x] -> 4.0 accoa[x] + 4.0 h[x] + 4.0 h2o2[x] + 4.0 nadh[x] + occoa[x]	Fatty acid oxidation						MNXR99298
FAOXC161802m	Beta Oxidation Fatty Acid	4.0 coa[m] + 3.0 fad[m] + 4.0 h2o[m] + hdd2coa[m] + 4.0 nad[m] -> 4.0 accoa[m] + 3.0 fadh2[m] + 4.0 h[m] + 4.0 nadh[m] + occoa[m]	Fatty acid oxidation						MNXR99301
FAOXC16180m	Beta Oxidation Fatty Acid	4.0 coa[m] + 3.0 fad[m] + 4.0 h2o[m] + hdcoa[m] + 4.0 nad[m] -> 4.0 accoa[m] + 3.0 fadh2[m] + 4.0 h[m] + 4.0 nadh[m] + occoa[m]	Fatty acid oxidation						MNXR99302
FAOXC170m	Beta Oxidation of Long Chain Fatty Acid (Odd Chain)	7.0 coa[m] + 7.0 fad[m] + 7.0 h2o[m] + hpdcacoa[m] + 7.0 nad[m] -> 7.0 accoa[m] + 7.0 fadh2[m] + 7.0 h[m] + 7.0 nadh[m] + ppcoa[m]	Fatty acid oxidation						MNXR99312
FAOXC180	Beta Oxidation of Long Chain Fatty Acid	coa[m] + fad[m] + h2o[m] + nad[m] + stcoa[m] -> accoa[m] + fadh2[m] + h[m] + nadh[m] + pmtcoa[m]	Fatty acid oxidation						MNXR99313
FAOXC180x	Beta Oxidation of Long Chain Fatty Acid	coa[x] + h2o[x] + nad[x] + o2[x] + stcoa[x] -> accoa[x] + h[x] + h2o2[x] + nadh[x] + pmtcoa[x]	Fatty acid oxidation						MNXR99314
FAOXC1811601m	Beta Oxidation Fatty Acid	5.0 coa[m] + 4.0 fad[m] + 5.0 h2o[m] + 5.0 nad[m] + od2coa[m] -> 5.0 accoa[m] + 4.0 fadh2[m] + 5.0 h[m] + 5.0 nadh[m] + occoa[m]	Fatty acid oxidation						MNXR99315
FAOXC1811602m	Beta Oxidation Fatty Acid	5.0 coa[m] + 4.0 fad[m] + 5.0 h2o[m] + 5.0 nad[m] + octd11ecoa[m] -> 5.0 accoa[m] + 4.0 fadh2[m] + 5.0 h[m] + 5.0 nadh[m] + occoa[m]	Fatty acid oxidation	4.2.1.74
FAOXC1811603m	Beta Oxidation Fatty Acid	5.0 coa[m] + 4.0 fad[m] + 5.0 h2o[m] + 5.0 nad[m] + odecoa[m] -> 5.0 accoa[m] + 4.0 fadh2[m] + 5.0 h[m] + 5.0 nadh[m] + occoa[m]	Fatty acid oxidation						MNXR99317
FAOXC182806m	Beta Oxidation of Fatty Acid	5.0 coa[m] + 3.0 fad[m] + 5.0 h2o[m] + lnlccoa[m] + 5.0 nad[m] -> 5.0 accoa[m] + 3.0 fadh2[m] + 5.0 h[m] + 5.0 nadh[m] + occoa[m]	Fatty acid oxidation						MNXR99321
FAOXC18280m	Beta Oxidation of Fatty Acid	5.0 coa[m] + 3.0 fad[m] + 5.0 h2o[m] + lneldccoa[m] + 5.0 nad[m] -> 5.0 accoa[m] + 3.0 fadh2[m] + 5.0 h[m] + 5.0 nadh[m] + occoa[m]	Fatty acid oxidation						MNXR99322
FAOXC183803m	Beta Oxidation of Fatty Acid	5.0 coa[m] + 2.0 fad[m] + 5.0 h2o[m] + lnlncacoa[m] + 5.0 nad[m] -> 5.0 accoa[m] + 2.0 fadh2[m] + 5.0 h[m] + 5.0 nadh[m] + occoa[m]	Fatty acid oxidation						MNXR99325
FAOXC183806m	Beta Oxidation of Fatty Acid	5.0 coa[m] + 5.0 h2o[m] + lnlncgcoa[m] + 5.0 nad[m] + 2.0 o2[m] -> 5.0 accoa[m] + 5.0 h[m] + 2.0 h2o2[m] + 5.0 nadh[m] + occoa[m]	Fatty acid oxidation						MNXR99326
FAOXC183806x	Beta Oxidation of Long Chain Fatty Acid	5.0 coa[x] + 5.0 h2o[x] + lnlncgcoa[x] + 5.0 nad[x] + 2.0 o2[x] -> 5.0 accoa[x] + 5.0 h[x] + 2.0 h2o2[x] + 5.0 nadh[x] + occoa[x]	Fatty acid oxidation						MNXR99326
FAOXC18480m	Beta Oxidation of Fatty Acid	5.0 coa[m] + fad[m] + 5.0 h2o[m] + 5.0 nad[m] + strdnccoa[m] -> 5.0 accoa[m] + fadh2[m] + 5.0 h[m] + 5.0 nadh[m] + occoa[m]	Fatty acid oxidation						MNXR99330
FAOXC18480x	Beta Oxidation of Long Chain Fatty Acid	5.0 coa[x] + 5.0 h2o[x] + 5.0 nad[x] + o2[x] + strdnccoa[x] -> 5.0 accoa[x] + 5.0 h[x] + h2o2[x] + 5.0 nadh[x] + occoa[x]	Fatty acid oxidation						MNXR99331
FAOXC200180m	Beta Oxidation of Long Chain Fatty Acid	arachcoa[m] + coa[m] + fad[m] + h2o[m] + nad[m] -> accoa[m] + fadh2[m] + h[m] + nadh[m] + stcoa[m]	Fatty acid oxidation						MNXR99336
FAOXC200180x	Beta Oxidation of Long Chain Fatty Acid	arachcoa[x] + coa[x] + h2o[x] + nad[x] + o2[x] -> accoa[x] + h[x] + h2o2[x] + nadh[x] + stcoa[x]	Fatty acid oxidation						MNXR99337
FAOXC2031836m	Beta Oxidation of Fatty Acid	coa[m] + dlnlcgcoa[m] + fad[m] + h2o[m] + nad[m] -> accoa[m] + fadh2[m] + h[m] + lnlncgcoa[m] + nadh[m]	Fatty acid oxidation						MNXR99339
FAOXC204	Beta Oxidation of Long Chain Fatty Acid	arachdcoa[m] + 9.0 coa[m] + 5.0 fad[m] + 9.0 h2o[m] + 9.0 nad[m] -> 10.0 accoa[m] + 5.0 fadh2[m] + 9.0 h[m] + 9.0 nadh[m]	Fatty acid oxidation						MNXR99340
FAOXC204184m	Beta Oxidation Fatty Acid	coa[m] + eicostetcoa[m] + fad[m] + h2o[m] + nad[m] -> accoa[m] + fadh2[m] + h[m] + nadh[m] + strdnccoa[m]	Fatty acid oxidation						MNXR99341
FAOXC2051843m	Beta Oxidation of Fatty Acid	coa[m] + h2o[m] + nad[m] + tmndnccoa[m] -> accoa[m] + h[m] + nadh[m] + strdnccoa[m]	Fatty acid oxidation						MNXR99344
FAOXC2051843x	Beta Oxidation of Long Chain Fatty Acid	coa[x] + h2o[x] + nad[x] + tmndnccoa[x] -> accoa[x] + h[x] + nadh[x] + strdnccoa[x]	Fatty acid oxidation						MNXR99344
FAOXC2242046m	Beta Oxidation of Long Chain Fatty Acid	adrncoa[m] + coa[m] + fad[m] + h2o[m] + nad[m] -> accoa[m] + arachdcoa[m] + fadh2[m] + h[m] + nadh[m]	Fatty acid oxidation						MNXR99349
FAOXC2242046x	Beta Oxidation of Long Chain Fatty Acid	adrncoa[x] + coa[x] + h2o[x] + nad[x] + o2[x] -> accoa[x] + arachdcoa[x] + h[x] + h2o2[x] + nadh[x]	Fatty acid oxidation						MNXR99350
FAOXC2251836m	Beta Oxidation of Fatty Acid	2.0 coa[m] + dcsptn1coa[m] + 2.0 h2o[m] + 2.0 nad[m] -> 2.0 accoa[m] + 2.0 h[m] + lnlncgcoa[m] + 2.0 nadh[m]	Fatty acid oxidation						MNXR99351
FAOXC2251836x	Beta Oxidation of Long Chain Fatty Acid	2.0 coa[x] + dcsptn1coa[x] + 2.0 h2o[x] + 2.0 nad[x] -> 2.0 accoa[x] + 2.0 h[x] + lnlncgcoa[x] + 2.0 nadh[x]	Fatty acid oxidation						MNXR99351
FAOXC2252053m	Beta Oxidation of Long Chain Fatty Acid	coa[m] + dcsptn1coa[m] + h2o[m] + nad[m] + o2[m] -> accoa[m] + h[m] + h2o2[m] + nadh[m] + tmndnccoa[m]	Fatty acid oxidation						MNXR99352
FAOXC2252053x	Beta Oxidation of Long Chain Fatty Acid	coa[x] + dcsptn1coa[x] + h2o[x] + nad[x] + o2[x] -> accoa[x] + h[x] + h2o2[x] + nadh[x] + tmndnccoa[x]	Fatty acid oxidation						MNXR99352
FAOXC226	Beta Oxidation of Long Chain Fatty Acid	c226coa[m] + 10.0 coa[m] + 4.0 fad[m] + 10.0 h2o[m] + 10.0 nad[m] -> 11.0 accoa[m] + 4.0 fadh2[m] + 10.0 h[m] + 10.0 nadh[m]	Fatty acid oxidation						MNXR99355
FAOXC226205m	Beta Oxidation of Long Chain Fatty Acid	c226coa[m] + coa[m] + h2o[m] + nad[m] -> accoa[m] + h[m] + nadh[m] + tmndnccoa[m]	Fatty acid oxidation						MNXR99356
FAOXC226205x	Beta Oxidation of Long Chain Fatty Acid	c226coa[x] + coa[x] + h2o[x] + nad[x] -> accoa[x] + h[x] + nadh[x] + tmndnccoa[x]	Fatty acid oxidation						MNXR99356
FAOXC240200x	Beta Oxidation of Long Chain Fatty Acid	2.0 coa[x] + 2.0 h2o[x] + 2.0 nad[x] + 2.0 o2[x] + ttccoa[x] -> 2.0 accoa[x] + arachcoa[x] + 2.0 h[x] + 2.0 h2o2[x] + 2.0 nadh[x]	Fatty acid oxidation	4.2.1.74
FAOXC241181x	Beta Oxidation of Long Chain Fatty Acid	3.0 coa[x] + 3.0 h2o[x] + 3.0 nad[x] + nrvnccoa[x] + 3.0 o2[x] -> 3.0 accoa[x] + 3.0 h[x] + 3.0 h2o2[x] + 3.0 nadh[x] + odecoa[x]	Fatty acid oxidation						MNXR99361
FAOXC2442246x	Beta Oxidation of Long Chain Fatty Acid	coa[x] + h2o[x] + nad[x] + o2[x] + tettet6coa[x] -> accoa[x] + adrncoa[x] + h[x] + h2o2[x] + nadh[x]	Fatty acid oxidation						MNXR99363
FAOXC2452253x	Beta Oxidation of Long Chain Fatty Acid	coa[x] + h2o[x] + nad[x] + o2[x] + tetpent3coa[x] -> accoa[x] + clpndcoa[x] + h[x] + h2o2[x] + nadh[x]	Fatty acid oxidation						MNXR99364
FAOXC2452256x	Beta Oxidation of Long Chain Fatty Acid	coa[x] + h2o[x] + nad[x] + o2[x] + tetpent6coa[x] -> accoa[x] + dcsptn1coa[x] + h[x] + h2o2[x] + nadh[x]	Fatty acid oxidation						MNXR99365
FAOXC246226x	Beta Oxidation of Long Chain Fatty Acid	coa[x] + h2o[x] + nad[x] + o2[x] + tethex3coa[x] -> accoa[x] + c226coa[x] + h[x] + h2o2[x] + nadh[x]	Fatty acid oxidation						MNXR99366
FAOXC260240x	Beta Oxidation of Long Chain Fatty Acid	coa[x] + h2o[x] + hexccoa[x] + nad[x] + o2[x] -> accoa[x] + h[x] + h2o2[x] + nadh[x] + ttccoa[x]	Fatty acid oxidation	4.2.1.74
FAOXC80	Beta Oxidation of Med/Long Chain Fatty Acid	3.0 coa[m] + 3.0 fad[m] + 3.0 h2o[m] + 3.0 nad[m] + occoa[m] -> 4.0 accoa[m] + 3.0 fadh2[m] + 3.0 h[m] + 3.0 nadh[m]	Fatty acid oxidation						MNXR99373
FAS100COA	Fatty Acyl Coenzyme A Synthase (N-C10:0CoA)	3.0 h[c] + malcoa[c] + 2.0 nadph[c] + occoa[c] -> co2[c] + coa[c] + dcacoa[c] + h2o[c] + 2.0 nadp[c]	Fatty acid synthesis	2.3.1.86					MNXR99385
FAS120COA	Fatty-Acyl Coenzyme A Synthase (N-C12:0CoA)	dcacoa[c] + 3.0 h[c] + malcoa[c] + 2.0 nadph[c] -> co2[c] + coa[c] + ddcacoa[c] + h2o[c] + 2.0 nadp[c]	Fatty acid synthesis	2.3.1.86					MNXR99389
FAS140COA	Fatty-Acyl Coenzyme A Synthase (N-C14:0CoA)	ddcacoa[c] + 3.0 h[c] + malcoa[c] + 2.0 nadph[c] -> co2[c] + coa[c] + h2o[c] + 2.0 nadp[c] + tdcoa[c]	Fatty acid synthesis	2.3.1.86					MNXR99393
FAS160COA	Fatty-Acyl Coenzyme A Synthase (N-C16:0CoA)	3.0 h[c] + malcoa[c] + 2.0 nadph[c] + tdcoa[c] -> co2[c] + coa[c] + h2o[c] + 2.0 nadp[c] + pmtcoa[c]	Fatty acid synthesis	2.3.1.86					MNXR99399
FAS180COA	Fatty-Acyl Coenzyme A Synthase (N-C18:0CoA)	3.0 h[c] + malcoa[c] + 2.0 nadph[c] + pmtcoa[c] -> co2[c] + coa[c] + h2o[c] + 2.0 nadp[c] + stcoa[c]	Fatty acid synthesis	2.3.1.86					MNXR99405
FAS80COA_L	Fatty Acyl Coenzyme A Synthase (N-C8:0CoA), Lumped Reaction	accoa[c] + 9.0 h[c] + 3.0 malcoa[c] + 6.0 nadph[c] -> 3.0 co2[c] + 3.0 coa[c] + 3.0 h2o[c] + 6.0 nadp[c] + occoa[c]	Fatty acid synthesis	2.3.1.86					MNXR99415
FATP1t	Fatty Acid Electroneutral Transport	hdca[c] + na1[c] <=> hdca[e] + na1[e]	Transport, extracellular						MNXR99450
FATP2t	Fatty Acid Electroneutral Transport	na1[c] + ocdcea[c] <=> na1[e] + ocdcea[e]	Transport, extracellular						MNXR99451
FATP3t	Fatty Acid Electroneutral Transport	na1[c] + ocdca[c] <=> na1[e] + ocdca[e]	Transport, extracellular						MNXR99452
FATP4t	Fatty Acid Electroneutral Transport	arach[c] + na1[c] <=> arach[e] + na1[e]	Transport, extracellular						MNXR99453
FATP5t	Fatty Acid Electroneutral Transport	arachd[c] + na1[c] <=> arachd[e] + na1[e]	Transport, extracellular						MNXR99454
FATP6t	Fatty Acid Electroneutral Transport	adrn[c] + na1[c] <=> adrn[e] + na1[e]	Transport, extracellular						MNXR99455
FATP7t	Fatty Acid Electroneutral Transport	crvnc[c] + na1[c] <=> crvnc[e] + na1[e]	Transport, extracellular						MNXR99456
FATP8t	Fatty Acid Electroneutral Transport	lgnc[c] + na1[c] <=> lgnc[e] + na1[e]	Transport, extracellular						MNXR99457
FATP9t	Fatty Acid Electroneutral Transport	na1[c] + nrvnc[c] <=> na1[e] + nrvnc[e]	Transport, extracellular						MNXR99458
FBA4	D-Fructose 1-Phosphate D-Glyceraldehyde-3-Phosphate-Lyase	xu1p_D[c] <=> dhap[c] + gcald[c]	Glyoxylate and dicarboxylate metabolism	4.1.2.19	R01785	K01623	COG3588		MNXR99462
FBA5	D-Tagatose 1-Phosphate D-Glyceraldehyde-3-Phosphate-Lyase	tag1p_D[c] <=> dhap[c] + glyald[c]	Galactose metabolism						MNXR99463
FBP26	Fructose-2, 6-Bisphosphate 2-Phosphatase	f26bp[c] + h2o[c] -> f6p[c] + pi[c]	Fructose and mannose metabolism	3.1.3.46	R02731				MNXR99466
FCLTm	Ferrochelatase, Mitochondrial	fe2[m] + ppp9[m] -> 2.0 h[m] + pheme[m]	Heme synthesis	4.99.1.1	R00310				MNXR99471
FCOAH	Formyl Coenzyme A Hydrolase	formcoa[c] + h2o[c] -> coa[c] + for[c] + h[c]	Fatty acid oxidation
FDH	Formate Dehydrogenase	for[c] + nad[c] -> co2[c] + nadh[c]	Fatty acid oxidation	1.2.1.2	R00519	K00122			MNXR99475
FE2t	Transport of Iron (Fe2+)	fe2[e] -> fe2[c]	Transport, extracellular						MNXR99505
FE2tm	Transport of Iron (Fe2+), Mitochondrial	fe2[c] + h[c] -> fe2[m] + h[m]	Transport, mitochondrial						MNXR99501
FE3R2e	Fe3+ Reduction (Ascorbate)	ascb_L[e] + 2.0 fe3[e] -> dhdascb[e] + 2.0 fe2[e] + h[e]	Heme synthesis
FK	Fucokinase	atp[c] + fuc_L[c] -> adp[c] + fuc1p_L[c] + h[c]	Fructose and mannose metabolism	2.7.1.52				rxn02262	MNXR99595
FKYNH	N-Formyl-L-Kynurenine Amidohydrolase	h2o[c] + Lfmkynr[c] -> for[c] + h[c] + Lkynr[c]	Tryptophan metabolism	3.5.1.9	R01959	K01432 K07130 K14263	COG1878 COG0657	rxn01437	MNXR99596
FOLR2	Folate Reductase	fol[c] + nadph[c] -> dhf[c] + nadp[c]	Folate metabolism	1.5.1.3	R02236				MNXR97400
FOLt2	Folate Transport via Anion Antiport	fol[e] + h2o[c] <=> fol[c] + h2o[e]	Transport, extracellular						MNXR99613
FORMCOAtx	Formyl Coenzyme A Transport	formcoa[x] <=> formcoa[c]	Transport, peroxisomal						MNXR99619
FORt2m	Transport of Formate, Mitochondrial	for[m] <=> for[c]	Transport, mitochondrial	4.99.1.1
FORtr	Transport of Formate, Endoplasmatic Reticulum	for[c] <=> for[r]	Transport, endoplasmic reticular						MNXR99620
FORtrn	Transport of Formate, Nuclear	for[c] <=> for[n]	Transport, nuclear	1.2.1.2
FPGS2	Folylpolyglutamate Synthetase	5thf[c] + atp[c] + glu_L[c] -> 6thf[c] + adp[c] + h[c] + pi[c]	Folate metabolism						MNXR99625
FPGS2m	Folylpolyglutamate Synthetase, Mitochondrial	5thf[m] + atp[m] + glu_L[m] -> 6thf[m] + adp[m] + h[m] + pi[m]	Folate metabolism						MNXR99625
FPGS3	Folylpolyglutamate Synthetase	6thf[c] + atp[c] + glu_L[c] -> 7thf[c] + adp[c] + h[c] + pi[c]	Folate metabolism						MNXR99626
FPGS3m	Folylpolyglutamate Synthetase, Mitochondrial	6thf[m] + atp[m] + glu_L[m] -> 7thf[m] + adp[m] + h[m] + pi[m]	Folate metabolism						MNXR99626
FPGS4	Folylpolyglutamate Synthetase (Dhf)	atp[c] + dhf[c] + 4.0 glu_L[c] -> 5dhf[c] + adp[c] + h[c] + 3.0 h2o[c] + pi[c]	Folate metabolism	6.3.2.17
FPGS4m	Folylpolyglutamate Synthetase (Dhf), Mitochondrial	atp[m] + dhf[m] + 4.0 glu_L[m] -> 5dhf[m] + adp[m] + h[m] + 3.0 h2o[m] + pi[m]	Folate metabolism	6.3.2.17
FPGS5	Folylpolyglutamate Synthetase (Dhf)	5dhf[c] + atp[c] + glu_L[c] -> 6dhf[c] + adp[c] + h[c] + pi[c]	Folate metabolism						MNXR99628
FPGS5m	Folylpolyglutamate Synthetase (Dhf), Mitochondrial	5dhf[m] + atp[m] + glu_L[m] -> 6dhf[m] + adp[m] + h[m] + pi[m]	Folate metabolism						MNXR99628
FPGS6	Folylpolyglutamate Synthetase (Dhf)	6dhf[c] + atp[c] + glu_L[c] -> 7dhf[c] + adp[c] + h[c] + pi[c]	Folate metabolism						MNXR99629
FPGS6m	Folylpolyglutamate Synthetase (Dhf), Mitochondrial	6dhf[m] + atp[m] + glu_L[m] -> 7dhf[m] + adp[m] + h[m] + pi[m]	Folate metabolism						MNXR99629
FPGS7m	Folylpolyglutamate Synthetase (10Fthf), Mitochondrial	10fthf[m] + atp[m] + 4.0 glu_L[m] -> 10fthf5glu[m] + adp[m] + h[m] + 3.0 h2o[m] + pi[m]	Folate metabolism	6.3.2.17
FPGS8	Folylpolyglutamate Synthetase (10Fthf)	10fthf5glu[c] + atp[c] + glu_L[c] -> 10fthf6glu[c] + adp[c] + h[c] + pi[c]	Folate metabolism						MNXR99631
FPGS8m	Folylpolyglutamate Synthetase (10Fthf), Mitochondrial	10fthf5glu[m] + atp[m] + glu_L[m] -> 10fthf6glu[m] + adp[m] + h[m] + pi[m]	Folate metabolism						MNXR99631
FPGS9	Folylpolyglutamate Synthetase (10Fthf)	10fthf6glu[c] + atp[c] + glu_L[c] -> 10fthf7glu[c] + adp[c] + h[c] + pi[c]	Folate metabolism						MNXR99632
FPGS9m	Folylpolyglutamate Synthetase (10Fthf), Mitochondrial	10fthf6glu[m] + atp[m] + glu_L[m] -> 10fthf7glu[m] + adp[m] + h[m] + pi[m]	Folate metabolism						MNXR99632
FPGSm	Folylpolyglutamate Synthetase, Mitochondrial	atp[m] + 4.0 glu_L[m] + thf[m] -> 5thf[m] + adp[m] + h[m] + 3.0 h2o[m] + pi[m]	Folate metabolism	6.3.2.17
FRDPtc	Lipid, Flip-Flop Intracellular Transport	frdp[x] <=> frdp[c]	Transport, peroxisomal						MNXR99646
FRDPtr	Lipid, Flip-Flop Intracellular Transport	frdp[x] <=> frdp[r]	Transport, peroxisomal						MNXR99646
FRUt1r	Transport of D-Fructose via Uniport	fru[e] <=> fru[c]	Transport, extracellular						MNXR99663
FTHFDH	Formyltetrahydrofolate Dehydrogenase	10fthf[c] + h2o[c] + nadp[c] -> co2[c] + h[c] + nadph[c] + thf[c]	Folate metabolism	1.5.1.6	R00941			rxn00688	MNXR99670
FTHFLm	Formate-Tetrahydrofolate Ligase, Mitochondrial	atp[m] + for[m] + thf[m] -> 10fthf[m] + adp[m] + pi[m]	Folate metabolism	6.3.4.3
FUC13GALACGLCGAL14ACGLCGALGLUSIDEte	Blood Group Intracellular Transport	fuc13galacglcgal14acglcgalgluside_hs[e] <=> fuc13galacglcgal14acglcgalgluside_hs[c]	Transport, extracellular						MNXR99674
FUC13GALACGLCGAL14ACGLCGALGLUSIDEtg	Blood Group Intracellular Transport	fuc13galacglcgal14acglcgalgluside_hs[g] <=> fuc13galacglcgal14acglcgalgluside_hs[c]	Transport, golgi apparatus						MNXR99674
FUC14GALACGLCGALGLUSIDEte	Blood Group Intracellular Transport	fuc14galacglcgalgluside_hs[e] <=> fuc14galacglcgalgluside_hs[c]	Transport, extracellular						MNXR99676
FUC14GALACGLCGALGLUSIDEtg	Blood Group Intracellular Transport	fuc14galacglcgalgluside_hs[g] <=> fuc14galacglcgalgluside_hs[c]	Transport, golgi apparatus						MNXR99676
FUCACGALFUCGALACGLCGALGLUSIDEte	Blood Group Intracellular Transport	fucacgalfucgalacglcgalgluside_hs[e] <=> fucacgalfucgalacglcgalgluside_hs[c]	Transport, extracellular						MNXR99678
FUCACGALFUCGALACGLCGALGLUSIDEtg	Blood Group Intracellular Transport	fucacgalfucgalacglcgalgluside_hs[g] <=> fucacgalfucgalacglcgalgluside_hs[c]	Transport, golgi apparatus						MNXR99678
FUCACNGAL14ACGLCGALGLUSIDEte	Blood Group Intracellular Transport	fucacngal14acglcgalgluside_hs[e] <=> fucacngal14acglcgalgluside_hs[c]	Transport, extracellular						MNXR99680
FUCACNGAL14ACGLCGALGLUSIDEtg	Blood Group Intracellular Transport	fucacngal14acglcgalgluside_hs[g] <=> fucacngal14acglcgalgluside_hs[c]	Transport, golgi apparatus						MNXR99680
FUCACNGALACGLCGALGLUSIDEte	Blood Group Intracellular Transport	fucacngalacglcgalgluside_hs[e] <=> fucacngalacglcgalgluside_hs[c]	Transport, extracellular						MNXR99682
FUCACNGALACGLCGALGLUSIDEtg	Blood Group Intracellular Transport	fucacngalacglcgalgluside_hs[g] <=> fucacngalacglcgalgluside_hs[c]	Transport, golgi apparatus						MNXR99682
FUCASE2e	Alpha-Fucosidase, Extracellular	h2o[e] + ksi[e] -> fuc_L[e] + ksi_deg1[e]	Keratan sulfate degradation						MNXR99685
FUCASE2ly	Alpha-Fucosidase, Lysosomal	h2o[l] + ksi[l] -> fuc_L[l] + ksi_deg1[l]	Keratan sulfate degradation						MNXR99685
FUCASEe	Alpha-Fucosidase, Extracellular	h2o[e] + s2l2fn2m2masn[e] -> fuc_L[e] + s2l2n2m2masn[e]	N-glycan degradation						MNXR99684
FUCASEly	Alpha-Fucosidase, Lysosomal	h2o[l] + s2l2fn2m2masn[l] -> fuc_L[l] + s2l2n2m2masn[l]	N-glycan degradation						MNXR99684
FUCFUC12GAL14ACGLCGALGLUSIDEte	Blood Group Intracellular Transport	fucfuc12gal14acglcgalgluside_hs[e] <=> fucfuc12gal14acglcgalgluside_hs[c]	Transport, extracellular						MNXR99686
FUCFUC12GAL14ACGLCGALGLUSIDEtg	Blood Group Intracellular Transport	fucfuc12gal14acglcgalgluside_hs[g] <=> fucfuc12gal14acglcgalgluside_hs[c]	Transport, golgi apparatus						MNXR99686
FUCFUC132GALACGLCGAL14ACGLCGALGLUSIDEte	Blood Group Intracellular Transport	fucfuc132galacglcgal14acglcgalgluside_hs[e] <=> fucfuc132galacglcgal14acglcgalgluside_hs[c]	Transport, extracellular						MNXR99688
FUCFUC132GALACGLCGAL14ACGLCGALGLUSIDEtg	Blood Group Intracellular Transport	fucfuc132galacglcgal14acglcgalgluside_hs[g] <=> fucfuc132galacglcgal14acglcgalgluside_hs[c]	Transport, golgi apparatus						MNXR99688
FUCFUCFUCGALACGLC13GALACGLCGAL14ACGLCGALGLUSIDEte	Blood Group Intracellular Transport	fucfucfucgalacglc13galacglcgal14acglcgalgluside_hs[e] <=> fucfucfucgalacglc13galacglcgal14acglcgalgluside_hs[c]	Transport, extracellular						MNXR99690
FUCFUCFUCGALACGLC13GALACGLCGAL14ACGLCGALGLUSIDEtg	Blood Group Intracellular Transport	fucfucfucgalacglc13galacglcgal14acglcgalgluside_hs[g] <=> fucfucfucgalacglc13galacglcgal14acglcgalgluside_hs[c]	Transport, golgi apparatus						MNXR99690
FUCFUCFUCGALACGLCGAL14ACGLCGALGLUSIDEte	Blood Group Intracellular Transport	fucfucfucgalacglcgal14acglcgalgluside_hs[e] <=> fucfucfucgalacglcgal14acglcgalgluside_hs[c]	Transport, extracellular						MNXR99692
FUCFUCFUCGALACGLCGAL14ACGLCGALGLUSIDEtg	Blood Group Intracellular Transport	fucfucfucgalacglcgal14acglcgalgluside_hs[g] <=> fucfucfucgalacglcgal14acglcgalgluside_hs[c]	Transport, golgi apparatus						MNXR99692
FUCFUCGALACGLCGALGLUSIDEte	Blood Group Intracellular Transport	fucfucgalacglcgalgluside_hs[e] <=> fucfucgalacglcgalgluside_hs[c]	Transport, extracellular						MNXR99694
FUCFUCGALACGLCGALGLUSIDEtg	Blood Group Intracellular Transport	fucfucgalacglcgalgluside_hs[g] <=> fucfucgalacglcgalgluside_hs[c]	Transport, golgi apparatus						MNXR99694
FUCGAL14ACGLCGALGLUSIDEte	Blood Group Intracellular Transport	fucgal14acglcgalgluside_hs[e] <=> fucgal14acglcgalgluside_hs[c]	Transport, extracellular						MNXR99696
FUCGAL14ACGLCGALGLUSIDEtg	Blood Group Intracellular Transport	fucgal14acglcgalgluside_hs[g] <=> fucgal14acglcgalgluside_hs[c]	Transport, golgi apparatus						MNXR99696
FUCGALFUCGALACGLCGALGLUSIDEte	Blood Group Intracellular Transport	fucgalfucgalacglcgalgluside_hs[e] <=> fucgalfucgalacglcgalgluside_hs[c]	Transport, extracellular						MNXR99698
FUCGALFUCGALACGLCGALGLUSIDEtg	Blood Group Intracellular Transport	fucgalfucgalacglcgalgluside_hs[g] <=> fucgalfucgalacglcgalgluside_hs[c]	Transport, golgi apparatus						MNXR99698
FUCGALGBSIDEte	Transport of Fucosyl Galactosylgloboside	fucgalgbside_hs[c] <=> fucgalgbside_hs[e]	Transport, extracellular						MNXR99700
FUCGALGBSIDEtg	Transport of Fucosyl Galactosylgloboside, Golgi Apparatus	fucgalgbside_hs[c] <=> fucgalgbside_hs[g]	Transport, golgi apparatus						MNXR99700
FUCtly	L-Fucose Efflux from Lysosome	fuc_L[l] -> fuc_L[c]	Transport, lysosomal						MNXR99704
FUMAC	Fumarylacetoacetase	4fumacac[c] + h2o[c] -> acac[c] + fum[c] + h[c]	Tyrosine metabolism	3.7.1.2	R01364	K01555 K16171	COG0179		MNXR99706
FUMm	Fumarase, Mitochondrial	fum[m] + h2o[m] <=> mal_L[m]	Citric acid cycle	4.2.1.2	R01082				MNXR99705
FUMSO3tm	Fumarate:Sulfite Antiport, Mitochondrial	fum[c] + so3[m] <=> fum[m] + so3[c]	Transport, mitochondrial						MNXR99708
FUMSO4tm	Fumarate:Sulfate Antiport, Mitochondrial	fum[c] + so4[m] <=> fum[m] + so4[c]	Transport, mitochondrial						MNXR99709
FUMtm	Fumarate Transport, Mitochondrial	fum[c] + pi[m] <=> fum[m] + pi[c]	Transport, mitochondrial						MNXR99716
FUMTSULtm	Fumarate:Thiosulfate Antiport, Mitochondrial	fum[c] + tsul[m] <=> fum[m] + tsul[c]	Transport, mitochondrial						MNXR99710
FUT11g	Galactoside 2-Alpha-L-Fucosyltransferase 1	galgbside_hs[g] + gdpfuc[g] -> fucgalgbside_hs[g] + gdp[g] + h[g]	Sphingolipid metabolism						MNXR99719
FUT12g	Galactoside 2-Alpha-L-Fucosyltransferase 1	galacglcgalgluside_hs[g] + gdpfuc[g] -> fucgalacglcgalgluside_hs[g] + gdp[g] + h[g]	Blood group synthesis	2.4.1.69					MNXR99721
FUT14g	Galactoside 2-Alpha-L-Fucosyltransferase 1	gal14acglcgalgluside_hs[g] + gdpfuc[g] -> fuc12gal14acglcgalgluside_hs[g] + gdp[g] + h[g]	Blood group synthesis						MNXR99723
FUT15g	Galactoside 2-Alpha-L-Fucosyltransferase 1	galacgalfuc12gal14acglcgalgluside_hs[g] + gdpfuc[g] -> fucgalacgalfuc12gal14acglcgalgluside_hs[g] + gdp[g] + h[g]	Blood group synthesis						MNXR99725
FUT16g	Galactoside 2-Alpha-L-Fucosyltransferase 1	galacglcgal14acglcgalgluside_hs[g] + gdpfuc[g] -> fucgalacglcgal14acglcgalgluside_hs[g] + gdp[g] + h[g]	Blood group synthesis						MNXR99727
FUT17g	Galactoside 2-Alpha-L-Fucosyltransferase 1	galacgalfucgalacglcgal14acglcgalgluside_hs[g] + gdpfuc[g] -> fucgalacgalfucgalacglcgal14acglcgalgluside_hs[g] + gdp[g] + h[g]	Blood group synthesis						MNXR99729
FUT18g	Galactoside 2-Alpha-L-Fucosyltransferase 1	galacglcgalacglcgal14acglcgalgluside_hs[g] + 2.0 gdpfuc[g] -> fucfucgalacglcgalacglcgal14acglcgalgluside_hs[g] + 2.0 gdp[g] + 2.0 h[g]	Blood group synthesis						MNXR99731
FUT31g	Fucosyltransferase 3 (Galactoside 3 (4)-L-Fucosyltransferase, Lewis Blood Group Included) 1	galacglcgalgluside_hs[g] + gdpfuc[g] -> fuc14galacglcgalgluside_hs[g] + gdp[g] + h[g]	Blood group synthesis	2.4.1.65
FUT32g	Fucosyltransferase 3 (Galactoside 3 (4)-L-Fucosyltransferase, Lewis Blood Group Included) 1	acngalacglcgalgluside_hs[g] + gdpfuc[g] -> fucacngalacglcgalgluside_hs[g] + gdp[g] + h[g]	Blood group synthesis						MNXR99735
FUT33g	Fucosyltransferase 3 (Galactoside 3 (4)-L-Fucosyltransferase, Lewis Blood Group Included) 1	acgalfucgalacglcgalgluside_hs[g] + gdpfuc[g] -> fucacgalfucgalacglcgalgluside_hs[g] + gdp[g] + h[g]	Blood group synthesis						MNXR99737
FUT34g	Fucosyltransferase 3 (Galactoside 3 (4)-L-Fucosyltransferase, Lewis Blood Group Included) 1	fucgalacglcgalgluside_hs[g] + gdpfuc[g] -> fucfucgalacglcgalgluside_hs[g] + gdp[g] + h[g]	Blood group synthesis						MNXR99739
FUT35g	Fucosyltransferase 3 (Galactoside 3 (4)-L-Fucosyltransferase, Lewis Blood Group Included) 1	galfucgalacglcgalgluside_hs[g] + gdpfuc[g] -> fucgalfucgalacglcgalgluside_hs[g] + gdp[g] + h[g]	Blood group synthesis						MNXR99741
FUT910g	Alpha- (1, 3)-Fucosyltransferase	fucgalacglc13galacglcgal14acglcgalgluside_hs[g] + gdpfuc[g] -> fucfucgalacglc13galacglcgal14acglcgalgluside_hs[g] + gdp[g] + h[g]	Blood group synthesis						MNXR99743
FUT911g	Alpha- (1, 3)-Fucosyltransferase	fucfucgalacglc13galacglcgal14acglcgalgluside_hs[g] + gdpfuc[g] -> fucfucfucgalacglc13galacglcgal14acglcgalgluside_hs[g] + gdp[g] + h[g]	Blood group synthesis						MNXR99745
FUT91g	Alpha- (1, 3)-Fucosyltransferase	gal14acglcgalgluside_hs[g] + gdpfuc[g] -> fucgal14acglcgalgluside_hs[g] + gdp[g] + h[g]	Blood group synthesis						MNXR99747
FUT92g	Alpha- (1, 3)-Fucosyltransferase	acngal14acglcgalgluside_hs[g] + gdpfuc[g] -> fucacngal14acglcgalgluside_hs[g] + gdp[g] + h[g]	Blood group synthesis						MNXR99749
FUT93g	Alpha- (1, 3)-Fucosyltransferase	fuc12gal14acglcgalgluside_hs[g] + gdpfuc[g] -> fucfuc12gal14acglcgalgluside_hs[g] + gdp[g] + h[g]	Blood group synthesis						MNXR99751
FUT94g	Alpha- (1, 3)-Fucosyltransferase	fucgalacglcgal14acglcgalgluside_hs[g] + gdpfuc[g] -> fucfucgalacglcgal14acglcgalgluside_hs[g] + gdp[g] + h[g]	Blood group synthesis						MNXR99753
FUT95g	Alpha- (1, 3)-Fucosyltransferase	fucfucgalacglcgal14acglcgalgluside_hs[g] + gdpfuc[g] -> fucfucfucgalacglcgal14acglcgalgluside_hs[g] + gdp[g] + h[g]	Blood group synthesis						MNXR99755
FUT96g	Alpha- (1, 3)-Fucosyltransferase	galacglcgal14acglcgalgluside_hs[g] + gdpfuc[g] -> fuc132galacglcgal14acglcgalgluside_hs[g] + gdp[g] + h[g]	Blood group synthesis						MNXR99757
FUT97g	Alpha- (1, 3)-Fucosyltransferase	fuc132galacglcgal14acglcgalgluside_hs[g] + gdpfuc[g] -> fucfuc132galacglcgal14acglcgalgluside_hs[g] + gdp[g] + h[g]	Blood group synthesis						MNXR99759
FUT98g	Alpha- (1, 3)-Fucosyltransferase	galacglcgal14acglcgalgluside_hs[g] + gdpfuc[g] -> fuc13galacglcgal14acglcgalgluside_hs[g] + gdp[g] + h[g]	Blood group synthesis						MNXR99761
FUT99g	Alpha- (1, 3)-Fucosyltransferase	galacglc13galacglcgal14acglcgalgluside_hs[g] + gdpfuc[g] -> fucgalacglc13galacglcgal14acglcgalgluside_hs[g] + gdp[g] + h[g]	Blood group synthesis						MNXR99763
G12MT1_L	Glycolipid 1, 2-Alpha-D-Mannosyltransferase (Liver)	gdpmann[c] + 0.1 m2mpdol_L[c] -> gdp[c] + h[c] + 0.1 m3mpdol_L[c]	N-glycan synthesis	2.4.1.131
G12MT1_U	Glycolipid 1, 2-Alpha-D-Mannosyltransferase (Uterus)	gdpmann[c] + 0.1 m2mpdol_U[c] -> gdp[c] + h[c] + 0.1 m3mpdol_U[c]	N-glycan synthesis	2.4.1.131
G12MT2_L	Glycolipid 1, 2-Alpha-D-Mannosyltransferase (Liver)	gdpmann[c] + 0.1 m3mpdol_L[c] -> gdp[c] + h[c] + 0.1 m4mpdol_L[c]	N-glycan synthesis	2.4.1.131
G12MT2_U	Glycolipid 1, 2-Alpha-D-Mannosyltransferase (Uterus)	gdpmann[c] + 0.1 m3mpdol_U[c] -> gdp[c] + h[c] + 0.1 m4mpdol_U[c]	N-glycan synthesis	2.4.1.131
G13MT_L	Glycolipid 1, 3-Alpha-D-Mannosyltransferase (Liver)	gdpmann[c] + 0.1 mpdol_L[c] -> gdp[c] + h[c] + 0.1 m1mpdol_L[c]	N-glycan synthesis	2.4.1.132
G13MT_U	Glycolipid 1, 3-Alpha-D-Mannosyltransferase (Uterus)	gdpmann[c] + 0.1 mpdol_U[c] -> gdp[c] + h[c] + 0.1 m1mpdol_U[c]	N-glycan synthesis	2.4.1.132
G14T10g	Beta-N-Acetylglucosaminylglycopeptide Beta-1, 4-Galactosyltransferase, Golgi	ksi_pre14[g] + udpgal[g] -> h[g] + ksi_pre15[g] + udp[g]	Keratan sulfate synthesis	2.4.1.38
G14T11g	Beta-N-Acetylglucosaminylglycopeptide Beta-1, 4-Galactosyltransferase, Golgi	ksi_pre17[g] + udpgal[g] -> h[g] + ksi_pre18[g] + udp[g]	Keratan sulfate synthesis	2.4.1.38
G14T12g	Beta-N-Acetylglucosaminylglycopeptide Beta-1, 4-Galactosyltransferase, Golgi	ksi_pre20[g] + udpgal[g] -> h[g] + ksi_pre21[g] + udp[g]	Keratan sulfate synthesis	2.4.1.38
G14T13g	Beta-N-Acetylglucosaminylglycopeptide Beta-1, 4-Galactosyltransferase, Golgi	ksi_pre23[g] + udpgal[g] -> h[g] + ksi_pre24[g] + udp[g]	Keratan sulfate synthesis	2.4.1.38
G14T14g	Beta-N-Acetylglucosaminylglycopeptide Beta-1, 4-Galactosyltransferase, Golgi	ksi_pre26[g] + udpgal[g] -> h[g] + ksi_pre27[g] + udp[g]	Keratan sulfate synthesis	2.4.1.38
G14T15g	Beta-N-Acetylglucosaminylglycopeptide Beta-1, 4-Galactosyltransferase, Golgi	ksi_pre29[g] + udpgal[g] -> h[g] + ksi_pre30[g] + udp[g]	Keratan sulfate synthesis	2.4.1.38
G14T16g	Beta-N-Acetylglucosaminylglycopeptide Beta-1, 4-Galactosyltransferase, Golgi	ksi_pre32[g] + udpgal[g] -> h[g] + ksi_pre33[g] + udp[g]	Keratan sulfate synthesis	2.4.1.38
G14T17g	Beta-N-Acetylglucosaminylglycopeptide Beta-1, 4-Galactosyltransferase, Golgi	ksi_pre35[g] + udpgal[g] -> h[g] + ksi_pre36[g] + udp[g]	Keratan sulfate synthesis	2.4.1.38
G14T18g	Beta-N-Acetylglucosaminylglycopeptide Beta-1, 4-Galactosyltransferase, Golgi	core4[g] + 2.0 udpgal[g] -> 2.0 h[g] + ksii_core4_pre1[g] + 2.0 udp[g]	Keratan sulfate synthesis						MNXR99810
G14T19g	Beta-N-Acetylglucosaminylglycopeptide Beta-1, 4-Galactosyltransferase, Golgi	ksii_core4_pre3[g] + udpgal[g] -> h[g] + ksii_core4_pre4[g] + udp[g]	Keratan sulfate synthesis						MNXR99811
G14T20g	Beta-N-Acetylglucosaminylglycopeptide Beta-1, 4-Galactosyltransferase, Golgi	ksii_core4_pre6[g] + udpgal[g] -> h[g] + ksii_core4_pre7[g] + udp[g]	Keratan sulfate synthesis						MNXR99812
G14T21g	Beta-N-Acetylglucosaminylglycopeptide Beta-1, 4-Galactosyltransferase, Golgi	ksii_core4_pre9[g] + udpgal[g] -> h[g] + ksii_core4_pre10[g] + udp[g]	Keratan sulfate synthesis						MNXR99813
G14T2g	Beta-N-Acetylglucosaminylglycopeptide Beta-1, 4-Galactosyltransferase, Golgi	ksii_core2_pre1[g] + udpgal[g] -> h[g] + ksii_core2_pre2[g] + udp[g]	Keratan sulfate synthesis						MNXR99814
G14T3g	Beta-N-Acetylglucosaminylglycopeptide Beta-1, 4-Galactosyltransferase, Golgi	ksii_core2_pre3[g] + udpgal[g] -> h[g] + ksii_core2_pre4[g] + udp[g]	Keratan sulfate synthesis						MNXR99815
G14T4g	Beta-N-Acetylglucosaminylglycopeptide Beta-1, 4-Galactosyltransferase, Golgi	ksii_core2_pre6[g] + udpgal[g] -> h[g] + ksii_core2_pre7[g] + udp[g]	Keratan sulfate synthesis						MNXR99816
G14T5g	Beta-N-Acetylglucosaminylglycopeptide Beta-1, 4-Galactosyltransferase, Golgi	ksii_core2_pre9[g] + udpgal[g] -> h[g] + ksii_core2_pre10[g] + udp[g]	Keratan sulfate synthesis						MNXR99817
G14T6g	Beta-N-Acetylglucosaminylglycopeptide Beta-1, 4-Galactosyltransferase, Golgi	ksi_pre2[g] + udpgal[g] -> h[g] + ksi_pre3[g] + udp[g]	Keratan sulfate synthesis	2.4.1.38
G14T7g	Beta-N-Acetylglucosaminylglycopeptide Beta-1, 4-Galactosyltransferase, Golgi	ksi_pre5[g] + udpgal[g] -> h[g] + ksi_pre6[g] + udp[g]	Keratan sulfate synthesis	2.4.1.38
G14T8g	Beta-N-Acetylglucosaminylglycopeptide Beta-1, 4-Galactosyltransferase, Golgi	ksi_pre8[g] + udpgal[g] -> h[g] + ksi_pre9[g] + udp[g]	Keratan sulfate synthesis	2.4.1.38
G14T9g	Beta-N-Acetylglucosaminylglycopeptide Beta-1, 4-Galactosyltransferase, Golgi	ksi_pre11[g] + udpgal[g] -> h[g] + ksi_pre12[g] + udp[g]	Keratan sulfate synthesis	2.4.1.38
G14Tg	Beta-N-Acetylglucosaminylglycopeptide Beta-1, 4-Galactosyltransferase	fn2m2masn[g] + 2.0 udpgal[g] -> 2.0 h[g] + l2fn2m2masn[g] + 2.0 udp[g]	N-glycan synthesis	2.4.1.38
G16MT_L	Glycolipid 1, 6-Alpha-D-Mannosyltransferase (Liver)	gdpmann[c] + 0.1 m1mpdol_L[c] -> gdp[c] + h[c] + 0.1 m2mpdol_L[c]	N-glycan synthesis	2.4.1.38
G16MT_U	Glycolipid 1, 6-Alpha-D-Mannosyltransferase (Uterus)	gdpmann[c] + 0.1 m1mpdol_U[c] -> gdp[c] + h[c] + 0.1 m2mpdol_U[c]	N-glycan synthesis	2.4.1.38
G1M6MASNB1terg	Transport of Glucosyl-(Alpha-D-Mannosyl)6-Beta-D-Mannosyl-Diacetylchitobiosyl-L-Asparagine (Protein), Endoplasmic Reticulum to Golgi Apparatus	g1m6masnB1[r] -> g1m6masnB1[g]	N-glycan synthesis	2.4.1.38
G1M7MASNBterg	Transport of Glucosyl-(Alpha-D-Mannosyl)7-Beta-D-Mannosyl-Diacetylchitobiosyl-L-Asparagine, Isoform C (Protein), Endoplasmic Reticulum to Golgi Apparatus	g1m7masnB[r] -> g1m7masnB[g]	N-glycan synthesis	2.4.1.38
G1M7MASNCterg	Transport of Glucosyl-(Alpha-D-Mannosyl)7-Beta-D-Mannosyl-Diacetylchitobiosyl-L-Asparagine, Isoform C (Protein), Endoplasmic Reticulum to Golgi Apparatus	g1m7masnC[r] -> g1m7masnC[g]	N-glycan synthesis	2.4.1.38
G1M8MASNterg	Transport of (Alpha-D-Glucosyl)-(Alpha-D-Mannosyl)8-Beta-D-Mannosyl-Diacetylchitobiosyl-L-Asparagine (Protein), Endoplasmic Reticulum to Golgi Apparatus	g1m8masn[r] -> g1m8masn[g]	N-glycan synthesis	2.4.1.38
G2M8MASNterg	Transport of (Alpha-D-Glucosyl)2-(Alpha-D-Mannosyl)8-Beta-D-Mannosyl-Diacetylchitobiosyl-L-Asparagine (Protein), Endoplasmic Reticulum to Golgi Apparatus	g2m8masn[r] -> g2m8masn[g]	N-glycan synthesis	2.4.1.38
G3M8MASNterg	Transport of (Alpha-D-Glucosyl)3-(Alpha-D-Mannosyl)8-Beta-D-Mannosyl-Diacetylchitobiosyl-L-Asparagine (Protein), Endoplasmic Reticulum to Golgi Apparatus	g3m8masn[r] -> g3m8masn[g]	N-glycan synthesis	2.4.1.38
G3PD2m	Glycerol-3-Phosphate Dehydrogenase (FAD), Mitochondrial	fad[m] + glyc3p[c] -> dhap[c] + fadh2[m]	Glycolysis/gluconeogenesis	1.1.99.5					MNXR99878
G5SADrm	L-Glutamate 5-Semialdehyde Dehydratase, Reversible, Mitochondrial	glu5sa[m] <=> 1pyr5c[m] + h[m] + h2o[m]	Arginine and proline metabolism		R03314				MNXR99897
G5SDym	Glutamate-5-Semialdehyde Dehydrogenase, Mitochondrial	glu5p[m] + h[m] + nadph[m] -> glu5sa[m] + nadp[m] + pi[m]	Urea cycle	1.2.1.41	R03313				MNXR99896
G6PDH1rer	Glucose-6-Phosphate Dehydrogenase, Endoplasmic Reticulum	g6p[r] + nad[r] <=> 6pgl[r] + h[r] + nadh[r]	Pentose phosphate pathway	1.1.1.47
G6PDH2rer	Glucose 6-Phosphate Dehydrogenase, Endoplasmic Reticulum	g6p[r] + nadp[r] <=> 6pgl[r] + h[r] + nadph[r]	Pentose phosphate pathway	1.1.1.47
G6PPer	Glucose-6-Phosphate Phosphatase, Edoplasmic Reticular	g6p[r] + h2o[r] -> glc_D[r] + pi[r]	Glycolysis/gluconeogenesis	3.1.3.58, 3.1.3.9	R00303				MNXR99912
G6Pter	Glucose 6-Phosphate Endoplasmic Reticular Transport via Diffusion	g6p[c] <=> g6p[r]	Transport, endoplasmic reticular						MNXR99915
GABAVESSEC	GABA Secretion via Secretory Vesicle (ATP Driven)	4abut[c] + atp[c] + h2o[c] -> 4abut[e] + adp[c] + h[c] + pi[c]	Transport, extracellular
GACMTRc	Guanidinoacetate N-Methyltransferase, Cytosolic	amet[c] + gudac[c] <=> ahcys[c] + creat[c] + h[c]	Urea cycle	2.1.1.2					MNXR99917
GACPAILter	Glucosaminyl-Acylphosphatidylinositol Flippase, Endoplasmatic Reticulum	gacpail_hs[c] -> gacpail_hs[r]	Transport, endoplasmic reticular						MNXR99918
GAL3ST11	Galactosylceramide Sulfotransferase	galside_hs[g] + paps[g] -> h[g] + pap[g] + sgalside_hs[g]	Sphingolipid metabolism						MNXR99924
GAL3ST12	Galactosylceramide Sulfotransferase	digalside_hs[g] + paps[g] -> digalsgalside_hs[g] + h[g] + pap[g]	Sphingolipid metabolism	2.8.2.11					MNXR99926
GALACGLCGALGBSIDEte	Transport of Gal-GlcNac-Gal Globoside	galacglcgalgbside_hs[c] <=> galacglcgalgbside_hs[e]	Transport, extracellular						MNXR99929
GALACGLCGALGBSIDEtg	Transport of Gal-GlcNac-Gal Globoside, Golgi Apparatus	galacglcgalgbside_hs[c] <=> galacglcgalgbside_hs[g]	Transport, golgi apparatus						MNXR99929
GALASE10ly	Beta-Galactosidase, Lysosomal	h2o[l] + ksi_deg26[l] -> gal[l] + ksi_deg27[l]	Keratan sulfate degradation						MNXR99934
GALASE11ly	Beta-Galactosidase, Lysosomal	h2o[l] + ksi_deg29[l] -> gal[l] + ksi_deg30[l]	Keratan sulfate degradation						MNXR99935
GALASE12ly	Beta-Galactosidase, Lysosomal	h2o[l] + ksi_deg32[l] -> gal[l] + ksi_deg33[l]	Keratan sulfate degradation						MNXR99936
GALASE13ly	Beta-Galactosidase, Lysosomal	h2o[l] + ksi_deg35[l] -> gal[l] + ksi_deg36[l]	Keratan sulfate degradation						MNXR99937
GALASE14ly	Beta-Galactosidase, Lysosomal	h2o[l] + ksi_deg38[l] -> gal[l] + ksi_deg39[l]	Keratan sulfate degradation						MNXR99938
GALASE15ly	Beta-Galactosidase, Lysosomal	h2o[l] + ksi_deg40[l] -> gal[l] + ksi_deg41[l]	Keratan sulfate degradation						MNXR99939
GALASE16ly	Beta-Galactosidase, Lysosomal	2.0 h2o[l] + ksii_core2_deg2[l] -> 2.0 gal[l] + ksii_core2_deg3[l]	Keratan sulfate degradation						MNXR99940
GALASE17ly	Beta-Galactosidase, Lysosomal	h2o[l] + ksii_core2_deg5[l] -> gal[l] + ksii_core2_deg6[l]	Keratan sulfate degradation						MNXR99941
GALASE18ly	Beta-Galactosidase, Lysosomal	h2o[l] + ksii_core2_deg8[l] -> gal[l] + ksii_core2_deg9[l]	Keratan sulfate degradation						MNXR99942
GALASE19ly	Beta-Galactosidase, Lysosomal	f1a[l] + h2o[l] -> core6[l] + gal[l]	Keratan sulfate degradation						MNXR99943
GALASE1ly	Beta-Galactosidase, Lysosomal	2.0 h2o[l] + l2n2m2mn[l] -> 2.0 gal[l] + n2m2mn[l]	N-glycan degradation						MNXR99944
GALASE20ly	Beta-Galactosidase, Lysosomal	2.0 h2o[l] + ksii_core4_deg2[l] -> 2.0 gal[l] + ksii_core4_deg3[l]	Keratan sulfate degradation						MNXR99945
GALASE3ly	Beta-Galactosidase, Lysosomal	2.0 h2o[l] + ksi_deg5[l] -> 2.0 gal[l] + ksi_deg6[l]	Keratan sulfate degradation						MNXR99946
GALASE4ly	Beta-Galactosidase, Lysosomal	h2o[l] + ksi_deg8[l] -> gal[l] + ksi_deg9[l]	Keratan sulfate degradation						MNXR99947
GALASE5ly	Beta-Galactosidase, Lysosomal	h2o[l] + ksi_deg11[l] -> gal[l] + ksi_deg12[l]	Keratan sulfate degradation						MNXR99948
GALASE6ly	Beta-Galactosidase, Lysosomal	h2o[l] + ksi_deg14[l] -> gal[l] + ksi_deg15[l]	Keratan sulfate degradation						MNXR99949
GALASE7ly	Beta-Galactosidase, Lysosomal	h2o[l] + ksi_deg17[l] -> gal[l] + ksi_deg18[l]	Keratan sulfate degradation						MNXR99950
GALASE8ly	Beta-Galactosidase, Lysosomal	h2o[l] + ksi_deg20[l] -> gal[l] + ksi_deg21[l]	Keratan sulfate degradation						MNXR99951
GALASE9ly	Beta-Galactosidase, Lysosomal	h2o[l] + ksi_deg23[l] -> gal[l] + ksi_deg24[l]	Keratan sulfate degradation						MNXR99952
GALC	Galactocerebrosidase	galside_hs[l] + h2o[l] -> crm_hs[l] + gal[l]	Sphingolipid metabolism						MNXR99954
GALFUC12GAL14ACGLCGALGLUSIDEte	Blood Group Intracellular Transport	galfuc12gal14acglcgalgluside_hs[e] <=> galfuc12gal14acglcgalgluside_hs[c]	Transport, extracellular						MNXR99966
GALFUC12GAL14ACGLCGALGLUSIDEtg	Blood Group Intracellular Transport	galfuc12gal14acglcgalgluside_hs[g] <=> galfuc12gal14acglcgalgluside_hs[c]	Transport, golgi apparatus						MNXR99966
GALFUCGALACGLCGAL14ACGLCGALGLUSIDEte	Blood Group Intracellular Transport	galfucgalacglcgal14acglcgalgluside_hs[e] <=> galfucgalacglcgal14acglcgalgluside_hs[c]	Transport, extracellular						MNXR99968
GALFUCGALACGLCGAL14ACGLCGALGLUSIDEtg	Blood Group Intracellular Transport	galfucgalacglcgal14acglcgalgluside_hs[g] <=> galfucgalacglcgal14acglcgalgluside_hs[c]	Transport, golgi apparatus						MNXR99968
GALGALFUCFUCGALACGLCGALACGLCGAL14ACGLCGALGLUSIDEte	Blood Group Intracellular Transport	galgalfucfucgalacglcgalacglcgal14acglcgalgluside_hs[e] <=> galgalfucfucgalacglcgalacglcgal14acglcgalgluside_hs[c]	Transport, extracellular						MNXR99970
GALGALFUCFUCGALACGLCGALACGLCGAL14ACGLCGALGLUSIDEtg	Blood Group Intracellular Transport	galgalfucfucgalacglcgalacglcgal14acglcgalgluside_hs[g] <=> galgalfucfucgalacglcgalacglcgal14acglcgalgluside_hs[c]	Transport, golgi apparatus						MNXR99970
GALGALGALTHCRMte	Transport of Gal-Gal-Gal-Gal-Gal-Glc-Cer	galgalgalthcrm_hs[c] <=> galgalgalthcrm_hs[e]	Transport, extracellular						MNXR99972
GALGALGALTHCRMtg	Transport of Gal-Gal-Gal-Gal-Gal-Glc-Cer	galgalgalthcrm_hs[c] <=> galgalgalthcrm_hs[g]	Transport, golgi apparatus						MNXR99972
GALGLUSIDEtg	Transport of Galactosyl Glucosyl Ceramide	galgluside_hs[c] <=> galgluside_hs[g]	Transport, golgi apparatus						MNXR99974
GALGLUSIDEtl	Transport of Galactosyl Glucosyl Ceramide	galgluside_hs[c] <=> galgluside_hs[l]	Transport, lysosomal						MNXR99974
GALGT1	Beta-1, 4 N-Acetylgalactosaminyltransferase	galgluside_hs[g] + udpacgal[g] -> ga2_hs[g] + h[g] + udp[g]	Sphingolipid metabolism						MNXR99976
GALGT2	Beta-1, 4 N-Acetylgalactosaminyltransferase	gm3_hs[g] + udpacgal[g] -> gm2_hs[g] + h[g] + udp[g]	Sphingolipid metabolism						MNXR99978
GALGT3	Beta-1, 4 N-Acetylgalactosaminyltransferase	gd3_hs[g] + udpacgal[g] -> gd2_hs[g] + h[g] + udp[g]	Sphingolipid metabolism						MNXR99980
GALGT4	Beta-1, 4 N-Acetylgalactosaminyltransferase	gt3_hs[g] + udpacgal[g] -> gt2_hs[g] + h[g] + udp[g]	Sphingolipid metabolism						MNXR99982
GALNACT1g	UDPgal-Chondroitin Acetylgalactosaminyltransferase I, Golgi	cs_hs_linkage[g] + udpacgal[g] -> cs_pre[g] + h[g] + udp[g]	Chondroitin synthesis						MNXR99995
GALNACT2g	Uridine Diphosphoacetylgalactosamine-Chondroitin Acetylgalactosaminyltransferase Ii, Golgi	cs_a_b_pre2[g] + uacgam[g] -> cs_a_b_pre3[g] + h[g] + udp[g]	Chondroitin synthesis						MNXR99997
GALNACT3g	Uridine Diphosphoacetylgalactosamine-Chondroitin Acetylgalactosaminyltransferase Ii, Golgi	cs_c_pre2[g] + uacgam[g] -> cs_c_pre3[g] + h[g] + udp[g]	Chondroitin synthesis						MNXR99998
GALNACT4g	Uridine Diphosphoacetylgalactosamine-Chondroitin Acetylgalactosaminyltransferase Ii, Golgi	cs_d_pre3[g] + uacgam[g] -> cs_d_pre4[g] + h[g] + udp[g]	Chondroitin synthesis						MNXR99999
GALNACT5g	Uridine Diphosphoacetylgalactosamine-Chondroitin Acetylgalactosaminyltransferase Ii, Golgi	cs_e_pre3[g] + uacgam[g] -> cs_e_pre4[g] + h[g] + udp[g]	Chondroitin synthesis						MNXR100000
GALNTg	Galnac Transferase, Golgi Apparatus	Ser_Thr[g] + udpacgal[g] -> h[g] + Tn_antigen[g] + udp[g]	O-glycan metabolism						MNXR100001
GALOR	D-Galactose:NADP+ 1-Oxidoreductase	gal[c] + h[c] + nadph[c] <=> galt[c] + nadp[c]	Galactose metabolism	1.1.1.21	R01095				MNXR100003
GALSIDEtg	Galactocerebroside Intracellular Transport	galside_hs[c] <=> galside_hs[g]	Transport, golgi apparatus						MNXR100012
GALSIDEtl	Galactocerebroside Intracellular Transport	galside_hs[c] <=> galside_hs[l]	Transport, lysosomal						MNXR100012
GALt1r	Galactose Transport (Uniport)	gal[e] <=> gal[c]	Transport, extracellular						MNXR100025
GALT2g	UDP-D-Galactose:Galactosylxylose Galactosyltransferase, Golgi Apparatus	lxser[g] + udpgal[g] -> h[g] + l2xser[g] + udp[g]	Chondroitin synthesis	2.4.1.134	R05927				MNXR100016
GALTg	UDP-D-Galactose:D-Xylose Galactosyltransferase, Golgi Apparatus	udpgal[g] + xser[g] -> h[g] + lxser[g] + udp[g]	Chondroitin synthesis						MNXR100017
GALtly	Galactose Efflux from Lysosome	gal[l] -> gal[c]	Transport, lysosomal						MNXR100025
GAMt1r	Glucosamine Transport (Uniport)	gam[e] <=> gam[c]	Transport, extracellular						MNXR100035
GAMYe	Glucoamylase, Extracellular (Glygn5 -> Malt)	glygn5[e] + h2o[e] -> malt[e] + Tyr_ggn[e]	Starch and sucrose metabolism			K01178			MNXR100033
GAO1	Ganglioside O-Acetylation	accoa[c] + gd3_hs[c] -> coa[c] + oagd3_hs[c]	Sphingolipid metabolism						MNXR100036
GAO1g	Ganglioside O-Acetylation	accoa[g] + gd3_hs[g] -> coa[g] + oagd3_hs[g]	Sphingolipid metabolism						MNXR100036
GAO2	Ganglioside O-Acetylation	accoa[c] + gt3_hs[c] -> coa[c] + oagt3_hs[c]	Sphingolipid metabolism						MNXR100038
GAO2g	Ganglioside O-Acetylation	accoa[g] + gt3_hs[g] -> coa[g] + oagt3_hs[g]	Sphingolipid metabolism						MNXR100038
GARFT	Phosphoribosylglycinamide Formyltransferase	10fthf[c] + gar[c] <=> fgam[c] + h[c] + thf[c]	Purine synthesis	2.1.2.2	R04325				MNXR99623
GASNASE2ly	Glycosylasparaginase, Lysosomal	h2o[l] + n2m2nmasn[l] -> Asn_X_Ser_Thr[l] + n2m2nm[l]	N-glycan degradation						MNXR100043
GASNASE3ly	Glycosylasparaginase, Lysosomal	h2o[l] + ksi_deg1[l] -> Asn_X_Ser_Thr[l] + ksi_deg2[l]	Keratan sulfate degradation						MNXR100044
GASNASEly	Glycosylasparaginase, Lysosomal	h2o[l] + s2l2n2m2masn[l] -> Asn_X_Ser_Thr[l] + s2l2n2m2m[l]	N-glycan degradation						MNXR100045
GBA	Glucosylceramidase	gluside_hs[c] + h2o[c] -> crm_hs[c] + glc_D[c]	Sphingolipid metabolism						MNXR100050
GBAl	Glucosylceramidase	gluside_hs[l] + h2o[l] -> crm_hs[l] + glc_D[l]	Sphingolipid metabolism						MNXR100050
GBGT1	Globoside Alpha-1, 3-N-Acetylgalactosaminyltransferase 1	gbside_hs[g] + udpacgal[g] -> acgagbside_hs[g] + h[g] + udp[g]	Sphingolipid metabolism						MNXR100055
GBSIDEte	Globoside Transport	gbside_hs[c] <=> gbside_hs[e]	Transport, extracellular						MNXR100058
GBSIDEtl	Globoside Intracellular Transport	gbside_hs[c] <=> gbside_hs[l]	Transport, lysosomal						MNXR100058
GCALDDm	Glycolaldehyde Dehydrogenase, Mitochondrial	gcald[m] + h2o[m] + nad[m] -> glyclt[m] + 2.0 h[m] + nadh[m]	Glyoxylate and dicarboxylate metabolism	1.2.1.21	R01333				MNXR100060
GCC2am	Glycine-Cleavage Complex (Lipoamide), Mitochondrial	gly[m] + h[m] + lpam[m] <=> alpam[m] + co2[m]	Glycine, serine, alanine, and threonine metabolism	1.4.4.2					MNXR100065
GCC2bim	Glycine-Cleavage System (Lipoamide) Irreversible, Mitochondrial	alpam[m] + thf[m] -> dhlam[m] + mlthf[m] + nh4[m]	Glycine, serine, alanine, and threonine metabolism	2.1.2.10					MNXR100064
GCC2cm	Glycine-Cleavage Complex (Lipoamide), Mitochondrial	dhlam[m] + nad[m] <=> h[m] + lpam[m] + nadh[m]	Glycine, serine, alanine, and threonine metabolism	1.8.1.-, 1.8.1.4	R01698				MNXR100066
GCCam	Glycine-Cleavage Complex (Lipoylprotein), Mitochondrial	gly[m] + h[m] + lpro[m] <=> alpro[m] + co2[m]	Glycine, serine, alanine, and threonine metabolism	1.4.4.2	R03425				MNXR100067
GCCbim	Glycine-Cleavage Complex (Lipoylprotein) Irreversible, Mitochondrial	alpro[m] + thf[m] -> dhlpro[m] + mlthf[m] + nh4[m]	Glycine, serine, alanine, and threonine metabolism	2.1.2.10	R04125				MNXR100068
GCCcm	Glycine-Cleavage Complex (Lipoylprotein), Mitochondrial	dhlpro[m] + nad[m] <=> h[m] + lpro[m] + nadh[m]	Glycine, serine, alanine, and threonine metabolism	1.8.1.4	R03815				MNXR100069
GCHOLAt	Glycocholate Transport via Bicarbonate Antiport	gchola[e] + hco3[c] <=> gchola[c] + hco3[e]	Transport, extracellular						MNXR100070
GCHOLAt2	Glycocholate Transport via Sodium Symport	gchola[e] + 2.0 na1[e] -> gchola[c] + 2.0 na1[c]	Transport, extracellular						MNXR100071
GCHOLAte	Bile Acid Intracellular Transport	gchola[e] <=> gchola[c]	Transport, extracellular						MNXR100073
GCHOLAtx	Bile Acid Intracellular Transport	gchola[x] <=> gchola[c]	Transport, peroxisomal						MNXR100073
GCNTg	N-Acetyllactosaminide Beta-1, 6-N-Acetylglucosaminyl-Transferase	galacglcgal14acglcgalgluside_hs[g] + uacgam[g] -> acglcgalacglcgal14acglcgalgluside_hs[g] + h[g] + udp[g]	Blood group synthesis						MNXR100076
GD1B2te	Transport of Gd1Beta	gd1b2_hs[c] <=> gd1b2_hs[e]	Transport, extracellular						MNXR100079
GD1B2tg	Transport of Gd1Beta	gd1b2_hs[c] <=> gd1b2_hs[g]	Transport, golgi apparatus						MNXR100079
GD1Cte	Transport of Gd1C	gd1c_hs[c] <=> gd1c_hs[e]	Transport, extracellular						MNXR100081
GD1Ctg	Transport of Gd1C	gd1c_hs[c] <=> gd1c_hs[g]	Transport, golgi apparatus						MNXR100081
GDPFUCtg	Transport of Guanosine-5'-Diphosphate-L-Fucose via CMP Antiport, Golgi Apparatus	gdpfuc[c] + gmp[g] <=> gdpfuc[g] + gmp[c]	Transport, golgi apparatus						MNXR100089
GDPtg	Transport of Guanosine-5'-Diphosphate	gdp[c] <=> gdp[g]	Transport, golgi apparatus						MNXR100096
GFUCS	GDP-L-Fucose Synthase	gdpddman[c] + h[c] + nadph[c] -> gdpfuc[c] + nadp[c]	Fructose and mannose metabolism	1.1.1.271	R05692	K02377	COG0451	rxn03962	MNXR100108
GGH_10FTHF5GLUe	Gamma-Glutamyl Hydrolase (10Fthf5Glu), Extracellular	10fthf5glu[e] + 4.0 h2o[e] -> 10fthf[e] + 4.0 glu_L[e]	Folate metabolism						MNXR100117
GGH_10FTHF5GLUl	Gamma-Glutamyl Hydrolase (10Fthf5Glu), Lysosomal	10fthf5glu[l] + 4.0 h2o[l] -> 10fthf[l] + 4.0 glu_L[l]	Folate metabolism						MNXR100117
GGH_10FTHF6GLUe	Gamma-Glutamyl Hydrolase (10Fthf6Glu), Extracellular	10fthf6glu[e] + h2o[e] -> 10fthf5glu[e] + glu_L[e]	Folate metabolism						MNXR100118
GGH_10FTHF6GLUl	Gamma-Glutamyl Hydrolase (10Fthf6Glu), Lysosomal	10fthf6glu[l] + h2o[l] -> 10fthf5glu[l] + glu_L[l]	Folate metabolism						MNXR100118
GGH_10FTHF7GLUe	Gamma-Glutamyl Hydrolase (10Fthf7Glu), Extracellular	10fthf7glu[e] + h2o[e] -> 10fthf6glu[e] + glu_L[e]	Folate metabolism						MNXR100119
GGH_10FTHF7GLUl	Gamma-Glutamyl Hydrolase (10Fthf7Glu), Lysosomal	10fthf7glu[l] + h2o[l] -> 10fthf6glu[l] + glu_L[l]	Folate metabolism						MNXR100119
GGH_5DHFe	Gamma-Glutamyl Hydrolase (5Dhf), Extracellular	5dhf[e] + 4.0 h2o[e] -> dhf[e] + 4.0 glu_L[e]	Folate metabolism						MNXR100120
GGH_5DHFl	Gamma-Glutamyl Hydrolase (5Dhf), Lysosomal	5dhf[l] + 4.0 h2o[l] -> dhf[l] + 4.0 glu_L[l]	Folate metabolism						MNXR100120
GGH_5THFe	Gamma-Glutamyl Hydrolase (5Thf), Extracellular	5thf[e] + 4.0 h2o[e] -> 4.0 glu_L[e] + thf[e]	Folate metabolism						MNXR100121
GGH_5THFl	Gamma-Glutamyl Hydrolase (5Thf), Lysosomal	5thf[l] + 4.0 h2o[l] -> 4.0 glu_L[l] + thf[l]	Folate metabolism						MNXR100121
GGH_6DHFe	Gamma-Glutamyl Hydrolase (6Dhf), Extracellular	6dhf[e] + h2o[e] -> 5dhf[e] + glu_L[e]	Folate metabolism						MNXR100122
GGH_6DHFl	Gamma-Glutamyl Hydrolase (6Dhf), Lysosomal	6dhf[l] + h2o[l] -> 5dhf[l] + glu_L[l]	Folate metabolism						MNXR100122
GGH_6THFe	Gamma-Glutamyl Hydrolase (6Thf), Extracellular	6thf[e] + h2o[e] -> 5thf[e] + glu_L[e]	Folate metabolism						MNXR100123
GGH_6THFl	Gamma-Glutamyl Hydrolase (6Thf), Lysosomal	6thf[l] + h2o[l] -> 5thf[l] + glu_L[l]	Folate metabolism						MNXR100123
GGH_7DHFe	Gamma-Glutamyl Hydrolase (7Dhf), Extracellular	7dhf[e] + h2o[e] -> 6dhf[e] + glu_L[e]	Folate metabolism						MNXR100124
GGH_7DHFl	Gamma-Glutamyl Hydrolase (7Dhf), Lysosomal	7dhf[l] + h2o[l] -> 6dhf[l] + glu_L[l]	Folate metabolism						MNXR100124
GGH_7THFe	Gamma-Glutamyl Hydrolase (7Thf), Extracellular	7thf[e] + h2o[e] -> 6thf[e] + glu_L[e]	Folate metabolism						MNXR100125
GGH_7THFl	Gamma-Glutamyl Hydrolase (7Thf), Lysosomal	7thf[l] + h2o[l] -> 6thf[l] + glu_L[l]	Folate metabolism						MNXR100125
GGLUCT	Gamma-Glutamylcyclotransferase	gluala[e] -> 5oxpro[c] + ala_L[c]	Glutathione metabolism						MNXR100126
GGNG	Glycogenin Self-Glucosylation	Tyr_ggn[c] + 8.0 udpg[c] -> ggn[c] + 8.0 h[c] + 8.0 udp[c]	Starch and sucrose metabolism						MNXR100128
GGT_L	Geranylgeranyltransferase (Liver)	17.6 ipdp[c] + ttc_ggdp[c] -> 0.1 dedoldp_L[c] + 17.6 ppi[c]	N-glycan synthesis						MNXR100138
GGT_U	Geranylgeranyltransferase (Uterus)	16.5 ipdp[c] + ttc_ggdp[c] -> 0.1 dedoldp_U[c] + 16.5 ppi[c]	N-glycan synthesis
GGT5r	Gamma-Glutamyltransferase 5	h2o[r] + leuktrC4[r] <=> glu_L[r] + leuktrD4[r]	Eicosanoid metabolism	3.4.19.14					MNXR100134
GGT6	Gamma-Glutamyltransferase	glu_L[c] + leuktrE4[c] <=> h2o[c] + leuktrF4[c]	Eicosanoid metabolism	2.3.2.-					MNXR100135
GHMT2rm	Glycine Hydroxymethyltransferase, Reversible, Mitochondrial	ser_L[m] + thf[m] <=> gly[m] + h2o[m] + mlthf[m]	Glycine, serine, alanine, and threonine metabolism	2.1.2.1	R00945				MNXR100142
GHMT3	Glycine Hydroxymethyltransferase	3htmelys[c] + h[c] -> 4tmeabut[c] + gly[c]	Lysine metabolism	4.1.2.-					MNXR100143
GHMT3m	Glycine Hydroxymethyltransferase, Mitochondrial	3htmelys[m] + h[m] -> 4tmeabut[m] + gly[m]	Lysine metabolism	2.1.2.1
GK1m	Guanylate Kinase (GMP:ATP), Mitochondrial	atp[m] + gmp[m] <=> adp[m] + gdp[m]	Nucleotide interconversion
GLACO	D-Glucuronolactone:NAD+ Oxidoreductase	glac[c] + 2.0 h2o[c] + nad[c] -> glcr[c] + 3.0 h[c] + nadh[c]	Vitamin C metabolism	1.2.1.3				rxn02122	MNXR100148
GLACOm	D-Glucuronolactone:NAD+ Oxidoreductase, Mitochondrial	glac[m] + 2.0 h2o[m] + nad[m] -> glcr[m] + 3.0 h[m] + nadh[m]	Vitamin C metabolism	1.5.1.12
GLACter	D-Glucurono-6, 3-Lactone Transport, Endoplasmic Reticulum	glac[c] <=> glac[r]	Transport, endoplasmic reticular						MNXR100149
GLAl	Galactosidase, Alpha	digalside_hs[l] + h2o[l] -> gal[l] + galside_hs[l]	Sphingolipid metabolism						MNXR100150
GLB1	Beta-Galactosidase	galgluside_hs[l] + h2o[l] -> gal[l] + gluside_hs[l]	Sphingolipid metabolism						MNXR100152
GLBRAN	1, 4-Alpha-Glucan Branching Enzyme (Glygn1 -> Glygn2)	glygn1[c] -> glygn2[c]	Starch and sucrose metabolism						MNXR100154
GLCAASE1ly	Beta-Glucuronidase, Lysosomal	h2o[l] + hs_deg9[l] -> glcur[l] + hs_deg10[l]	Heparan sulfate degradation						MNXR100156
GLCAASE4ly	Beta-Glucuronidase, Lysosomal	cs_a_deg2[l] + h2o[l] -> cs_a_deg3[l] + glcur[l]	Chondroitin sulfate degradation						MNXR100158
GLCAASE5ly	Beta-Glucuronidase, Lysosomal	cs_c_deg2[l] + h2o[l] -> cs_c_deg3[l] + glcur[l]	Chondroitin sulfate degradation						MNXR100159
GLCAASE6ly	Beta-Glucuronidase, Lysosomal	cs_d_deg3[l] + h2o[l] -> cs_d_deg4[l] + glcur[l]	Chondroitin sulfate degradation						MNXR100160
GLCAASE7ly	Beta-Glucuronidase, Lysosomal	cs_e_deg3[l] + h2o[l] -> cs_e_deg4[l] + glcur[l]	Chondroitin sulfate degradation						MNXR100161
GLCAASE8ly	Beta-Glucuronidase, Lysosomal	h2o[l] + ha[l] -> glcur[l] + ha_deg1[l]	Hyaluronan metabolism						MNXR100162
GLCAASE9ly	Beta-Glucuronidase, Lysosomal	2.0 h2o[l] + ha_pre1[l] -> acgam[l] + glcur[l]	Hyaluronan metabolism						MNXR100163
GLCAE1g	Chondroitin-Glucuronate 5-Epimerase	cs_a_b_pre3[g] -> cs_b_pre4[g]	Chondroitin synthesis						MNXR100164
GLCAE2g	Heparosan-N-Sulfate-Glucuronate 5-Epimerase	hs_pre10[g] -> hs_pre11[g]	Chondroitin synthesis						MNXR100165
GLCAT2g	Chondroitin Glucuronyltransferase Ii, Golgi Apparatus	cs_a_b_e_pre1[g] + udpglcur[g] -> cs_a_b_pre2[g] + h[g] + udp[g]	Chondroitin synthesis						MNXR100166
GLCAT3g	Chondroitin Glucuronyltransferase Ii, Golgi Apparatus	cs_c_d_e_pre1[g] + udpglcur[g] -> cs_c_pre2[g] + h[g] + udp[g]	Chondroitin synthesis						MNXR100167
GLCAT4g	Chondroitin Glucuronyltransferase Ii, Golgi Apparatus	cs_d_pre2[g] + udpglcur[g] -> cs_d_pre3[g] + h[g] + udp[g]	Chondroitin synthesis						MNXR100168
GLCAT5g	Chondroitin Glucuronyltransferase Ii, Golgi Apparatus	cs_e_pre2[g] + udpglcur[g] -> cs_e_pre3[g] + h[g] + udp[g]	Chondroitin synthesis						MNXR100169
GLCAT6g	Heparan Glucuronyltransferase Ii	hs_pre1[g] + udpglcur[g] -> h[g] + hs_pre2[g] + udp[g]	Chondroitin synthesis						MNXR100170
GLCAT7g	Heparan Glucuronyltransferase Ii	hs_pre3[g] + udpglcur[g] -> h[g] + hs_pre4[g] + udp[g]	Chondroitin synthesis						MNXR100171
GLCAT8g	Heparan Glucuronyltransferase Ii	hs_pre5[g] + udpglcur[g] -> h[g] + hs_pre6[g] + udp[g]	Chondroitin synthesis						MNXR100172
GLCAT9g	Heparan Glucuronyltransferase Ii	hs_pre7[g] + udpglcur[g] -> h[g] + hs_pre8[g] + udp[g]	Chondroitin synthesis						MNXR100173
GLCATg	UDP-D-Glucuronate:Galactosylgalactosylxylose Glucuronosyltransferase, Golgi Apparatus	l2xser[g] + udpglcur[g] -> cs_hs_linkage[g] + h[g] + udp[g]	Chondroitin synthesis						MNXR100174
GLCMter	Glucose Transport via Membrane Vesicle	glc_D[r] -> glc_D[e]	Transport, extracellular						MNXR100188
GLCNACASE1ly	Alpha-N-Acetylglucosaminidase, Lysosomal	h2o[l] + hs_deg3[l] -> acgam[l] + hs_deg4[l]	Heparan sulfate degradation						MNXR100189
GLCNACASE2ly	Alpha-N-Acetylglucosaminidase, Lysosomal	h2o[l] + hs_deg8[l] -> acgam[l] + hs_deg9[l]	Heparan sulfate degradation						MNXR100190
GLCNACASE3ly	Alpha-N-Acetylglucosaminidase, Lysosomal	h2o[l] + hs_deg14[l] -> acgam[l] + hs_deg15[l]	Heparan sulfate degradation						MNXR100191
GLCNACASE4ly	Alpha-N-Acetylglucosaminidase, Lysosomal	h2o[l] + hs_deg20[l] -> acgam[l] + hs_deg21[l]	Heparan sulfate degradation						MNXR100192
GLCNACASE5ly	Alpha-N-Acetylglucosaminidase, Lysosomal	h2o[l] + hs_deg24[l] -> acgam[l] + hs_deg25[l]	Heparan sulfate degradation						MNXR100193
GLCNACDASg	GlcNac N-Deacetylase / N-Sulfotransferase	4.0 h2o[g] + hs_pre9[g] + 4.0 paps[g] -> 4.0 ac[g] + 4.0 h[g] + hs_pre10[g] + 4.0 pap[g]	Chondroitin synthesis						MNXR100194
GLCNACPT_L	UDP-GlcNac:Dolichol-Phosphate GlcNac Phosphotransferase (Liver)	0.1 dolp_L[c] + uacgam[c] -> 0.1 naglc2p_L[c] + ump[c]	N-glycan synthesis	2.7.8.15
GLCNACPT_U	UDP-GlcNac:Dolichol-Phosphate GlcNac Phosphotransferase (Uterus)	0.1 dolp_U[c] + uacgam[c] -> 0.1 naglc2p_U[c] + ump[c]	N-glycan synthesis	2.7.8.15
GLCNACT_L	UDP-GlcNac:N-Acetyl-D-Glucosaminyl Diphosphodolichol N-Acetyl-D-Glucosaminyltransferase (Liver)	0.1 naglc2p_L[c] + uacgam[c] -> 0.1 chito2pdol_L[c] + h[c] + udp[c]	N-glycan synthesis	2.4.1.141
GLCNACT_U	UDP-GlcNac:N-Acetyl-D-Glucosaminyl Diphosphodolichol N-Acetyl-D-Glucosaminyltransferase (Uterus)	0.1 naglc2p_U[c] + uacgam[c] -> 0.1 chito2pdol_U[c] + h[c] + udp[c]	N-glycan synthesis	2.4.1.141
GLCNACT1g	Alpha-N-Acetylglucosaminyltransferase I, Golgi Apparatus	cs_hs_linkage[g] + uacgam[g] -> h[g] + hs_pre1[g] + udp[g]	Chondroitin synthesis						MNXR100200
GLCNACT2g	Alpha-N-Acetylglucosaminyltransferase Ii	hs_pre2[g] + uacgam[g] -> h[g] + hs_pre3[g] + udp[g]	Chondroitin synthesis						MNXR100202
GLCNACT3g	Alpha-N-Acetylglucosaminyltransferase Ii	hs_pre4[g] + uacgam[g] -> h[g] + hs_pre5[g] + udp[g]	Chondroitin synthesis						MNXR100203
GLCNACT4g	Alpha-N-Acetylglucosaminyltransferase Ii	hs_pre6[g] + uacgam[g] -> h[g] + hs_pre7[g] + udp[g]	Chondroitin synthesis						MNXR100204
GLCNACT5g	Alpha-N-Acetylglucosaminyltransferase Ii	hs_pre8[g] + uacgam[g] -> h[g] + hs_pre9[g] + udp[g]	Chondroitin synthesis						MNXR100205
GLCt1r	Glucose Transport (Uniport)	glc_D[e] <=> glc_D[c]	Transport, extracellular	3.2.1.50
GLCt2_2	Transport of D-Glucose via Proton Symport	glc_D[e] + 2.0 h[e] <=> glc_D[c] + 2.0 h[c]	Transport, extracellular						MNXR100239
GLCter	Glucose Transport, Endoplasmic Reticulum	glc_D[c] <=> glc_D[r]	Transport, endoplasmic reticular						MNXR100188
GLCtg	Glucose Transport, Golgi Apparatus	glc_D[c] <=> glc_D[g]	Transport, golgi apparatus						MNXR100188
GLCtly	Glucose Efflux from Lysosome	glc_D[l] -> glc_D[c]	Transport, lysosomal						MNXR100188
GLCURter	Glucuronate Endoplasmic Reticular Transport	glcur[c] -> glcur[r]	Transport, endoplasmic reticular						MNXR100235
GLCURtly	Transport of Glucuronate into Lysososme	glcur[c] + h[c] <=> glcur[l] + h[l]	Transport, lysosomal						MNXR100234
GLDBRAN	Glycogen Debranching Enzyme	dxtrn[c] + h2o[c] -> glc_D[c] + glygn3[c]	Starch and sucrose metabolism						MNXR100242
GLGNS1	Glycogen Synthase (Ggn -> Glygn1)	ggn[c] + 3.0 udpg[c] -> glygn1[c] + 3.0 h[c] + 3.0 udp[c]	Starch and sucrose metabolism						MNXR100244
GLNALANaEx	L-Alanine/L-Glutamine Na-Dependent Exchange (Gln-L In)	ala_L[c] + gln_L[e] + na1[e] -> ala_L[e] + gln_L[c] + na1[c]	Transport, extracellular						MNXR100246
GLNASNNaEx	L-Glutamine/L-Asparagine Na-Dependent Exchange (Gln-L In)	asn_L[c] + gln_L[e] + na1[e] -> asn_L[e] + gln_L[c] + na1[c]	Transport, extracellular						MNXR100247
GLNCYSNaEx	L-Cysteine/L-Glutamine Na-Dependent Exchange (Gln-L In)	cys_L[c] + gln_L[e] + na1[e] -> cys_L[e] + gln_L[c] + na1[c]	Transport, extracellular						MNXR100249
GLNLASEer	Gluconolactonase, Endoplasmic Reticulum	guln[r] + h[r] <=> gullac[r] + h2o[r]	Vitamin C metabolism	3.1.1.17, 3.1.1.25	R02933				MNXR100250
GLNSERNaEx	L-Serine/L-Glutamine Na-Dependent Exchange (Gln-L In)	gln_L[e] + na1[e] + ser_L[c] -> gln_L[c] + na1[c] + ser_L[e]	Transport, extracellular						MNXR100251
GLNTHRNaEx	L-Threonine/L-Glutamine Na-Dependent Exchange (Gln-L In)	gln_L[e] + na1[e] + thr_L[c] -> gln_L[c] + na1[c] + thr_L[e]	Transport, extracellular						MNXR100255
GLNtm	L-Glutamine Transport via Electroneutral Transporter	gln_L[c] -> gln_L[m]	Transport, mitochondrial						MNXR100259
GLNtN1	Glutamine Transport (Na, H Coupled)	gln_L[e] + h[c] + 2.0 na1[e] <=> gln_L[c] + h[e] + 2.0 na1[c]	Transport, extracellular						MNXR100263
GLPASE1	Glycogen Phosphorylase (Glygn2 -> Dxtrn)	glygn2[c] + 3.0 pi[c] -> dxtrn[c] + 3.0 g1p[c]	Starch and sucrose metabolism						MNXR100265
GLPASE2	Glycogen Phosphorylase (Amyls -> Glc-D)	glygn3[c] + 7.0 h2o[c] -> 7.0 glc_D[c] + Tyr_ggn[c]	Starch and sucrose metabolism						MNXR100266
GLRASE	Glucuronolactone Reductase	gullac[c] + nadp[c] <=> glac[c] + h[c] + nadph[c]	Vitamin C metabolism	1.1.1.20					MNXR100269
GLU5Km	Glutamate 5-Kinase, Mitochondrial	atp[m] + glu_L[m] -> adp[m] + glu5p[m]	Urea cycle	2.7.2.11	R00239				MNXR100277
GLUCYS	Gamma-Glutamylcysteine Synthetase	atp[c] + cys_L[c] + glu_L[c] -> adp[c] + glucys[c] + h[c] + pi[c]	Glutathione metabolism	6.3.2.2	R00894	K01919 K11204 K11205	COG2918	rxn00646	MNXR100074
GLUDC	Glutamate Decarboxylase	glu_L[c] + h[c] -> 4abut[c] + co2[c]	Glutamate metabolism	4.1.1.15	R00261	K01580	COG0076	rxn00194	MNXR95942
GLUDxm	Glutamate Dehydrogenase (NAD), Mitochondrial	glu_L[m] + h2o[m] + nad[m] <=> akg[m] + h[m] + nadh[m] + nh4[m]	Glutamate metabolism	1.4.1.3
GLUDym	Glutamate Dehydrogenase (NADP), Mitochondrial	glu_L[m] + h2o[m] + nadp[m] <=> akg[m] + h[m] + nadph[m] + nh4[m]	Glutamate metabolism	1.4.1.13, 1.4.1.3, 1.4.1.4	R00248				MNXR100086
GluForTx	Glutamate Formimidoyltransferase	forglu[c] + h[c] + thf[c] -> 5forthf[c] + glu_L[c]	Histidine metabolism	2.1.2.5, 4.3.1.4	R02287				MNXR100281
GLUNm	Glutaminase, Mitochondrial	gln_L[m] + h2o[m] -> glu_L[m] + nh4[m]	Glutamate metabolism	1.4.1.13, 1.4.7.1, 3.5.1.2, 3.5.1.38, 4.3.3.6, 6.3.4.2, 6.3.5.2, 6.3.5.4, 6.3.5.5	R00256				MNXR100030
GLUt2m	L-Glutamate Reversible Transport via Proton Symport, Mitochondrial	glu_L[c] + h[c] <=> glu_L[m] + h[m]	Transport, mitochondrial						MNXR100300
GLUt6	Glutamate Transport via Na, H Symport And K Antiport	glu_L[e] + h[e] + k[c] + 3.0 na1[e] -> glu_L[c] + h[c] + k[e] + 3.0 na1[c]	Transport, extracellular						MNXR100302
GLUt7l	Glutamate Transport, Lysosomal	glu_L[l] -> glu_L[c]	Transport, lysosomal						MNXR100301
GLUTCOADHm	Glutaryl Coenzyme A Dehydrogenase, Mitochondrial	fad[m] + glutcoa[m] + h[m] -> b2coa[m] + co2[m] + fadh2[m]	Tryptophan metabolism	1.3.8.6, 1.3.99.7	R02487				MNXR100293
GLUtr	Intracellular Transport	glu_L[c] <=> glu_L[r]	Transport, endoplasmic reticular						MNXR100301
GLUVESSEC	L-Glutamate Secretion via Secretory Vesicle (ATP Driven)	atp[c] + glu_L[c] + h2o[c] -> adp[c] + glu_L[e] + h[c] + pi[c]	Transport, extracellular	3.6.3.21					MNXR100297
GLXO2p	Glyoxylate Oxidase, Peroxisomal	glx[x] + h2o[x] + o2[x] -> h[x] + h2o2[x] + oxa[x]	Glyoxylate and dicarboxylate metabolism	1.2.3.5	R00466				MNXR100305
GLXtm	Glyoxylate Transport, Mitochondrial	glx[c] <=> glx[m]	Transport, mitochondrial						MNXR100306
GLXtp	Glyoxylate Transport, Peroxisomal	glx[c] <=> glx[x]	Transport, peroxisomal						MNXR100306
GLYAMDTRc	Glycine Amidinotransferase, Cytosolic	arg_L[c] + gly[c] <=> gudac[c] + orn[c]	Urea cycle	2.1.4.1					MNXR100312
GLYATm	Glycine C-Acetyltransferase	accoa[m] + gly[m] <=> 2aobut[m] + coa[m]	Glycine, serine, alanine, and threonine metabolism	2.3.1.29, 2.3.1.37	R00371				MNXR100313
GLYBt4_2_r	Betaine Transport (Sodium Symport) (2:1)	glyb[e] + 2.0 na1[e] <=> glyb[c] + 2.0 na1[c]	Transport, extracellular
GLYBtm	Glycine Betaine Transport via Diffusion (Mitochondria to Cytosol)	glyb[m] <=> glyb[c]	Transport, mitochondrial						MNXR100317
GLYC3Ptm	Glycerol-3-Phosphate Shuttle	glyc3p[c] -> glyc3p[m]	Transport, mitochondrial						MNXR100308
GLYCK2	Glycerate Kinase	atp[c] + glyc_R[c] -> 2pg[c] + adp[c] + h[c]	Glyoxylate and dicarboxylate metabolism	2.7.1.165, 2.7.1.31	R08572			rxn08647	MNXR100329
GLYCLTDy	Glycolate Dehydrogenase (NADP)	glx[c] + h[c] + nadph[c] -> glyclt[c] + nadp[c]	Glyoxylate and dicarboxylate metabolism	1.1.1.79	R00465	K00049 K12972	COG1052	rxn00324	MNXR100332
GLYCLTDym	Glycolate Dehydrogenase (NADP), Mitochondrial	glx[m] + h[m] + nadph[m] -> glyclt[m] + nadp[m]	Glyoxylate and dicarboxylate metabolism	1.1.1.79	R00465				MNXR100332
GLYCLTtp	Transport of Glycolate into Peroxisome	glyclt[c] -> glyclt[x]	Transport, peroxisomal						MNXR100333
GLYC_St	Secretion of L-Glycerate	glyc_S[c] -> glyc_S[e]	Transport, extracellular						MNXR100342
GLYCtm	Transport of Glycerol	glyc[c] <=> glyc[m]	Transport, mitochondrial						MNXR100343
GLYCTO1p	Glycolate Oxidase, Peroxisome	glyclt[x] + o2[x] -> glx[x] + h2o2[x]	Glyoxylate and dicarboxylate metabolism	1.1.3.15	R00475				MNXR100338
GLYKm	Glycerol Kinase	atp[m] + glyc[m] -> adp[m] + glyc3p[m] + h[m]	Glycerophospholipid metabolism	2.7.1.30	R00847				MNXR100348
GLYOp	Glycine Oxidase, Perixosomal	gly[x] + h2o[x] + o2[x] -> glx[x] + h2o2[x] + nh4[x]	Glycine, serine, alanine, and threonine metabolism	1.4.3.19, 1.4.3.3	R00366				MNXR100352
GLYOXm	Hydroxyacylglutathione Hydrolase, Mitochondrial	h2o[m] + lgt_S[m] -> gthrd[m] + h[m] + lac_D[m]	Pyruvate metabolism	3.1.2.6	R01736				MNXR100353
GLYt2rL	Transport of Glycine via Proton Symport, Reversible, Lysosomal	gly[l] + h[l] <=> gly[c] + h[c]	Transport, lysosomal	2.7.1.31
GLYt4	Transport of Glycine via Sodium Symport	gly[e] + na1[e] -> gly[c] + na1[c]	Transport, extracellular						MNXR100351
GLYt7_211_r	Transport of Glycine via Sodium And Chloride Symport (2:1:1), Reversible	cl[e] + gly[e] + 2.0 na1[e] <=> cl[c] + gly[c] + 2.0 na1[c]	Transport, extracellular
GLYtm	Transport of Glycine, Passive, Mitochondrial	gly[c] <=> gly[m]	Transport, mitochondrial						MNXR100371
GLYtp	Transport of Glycine, Passive, Peroxisomal	gly[c] <=> gly[x]	Transport, peroxisomal						MNXR100371
GLYVESSEC	Secretion of Glycine via Secretory Vesicle (ATP Driven)	atp[c] + gly[c] + h2o[c] -> adp[c] + gly[e] + h[c] + pi[c]	Transport, extracellular
GMPtg	Transport of GMP, Golgi Apparatus	gmp[c] <=> gmp[g]	Transport, golgi apparatus						MNXR100386
GMPtn	Transport of GMP, Nuclear	gmp[c] <=> gmp[n]	Transport, nuclear						MNXR100386
GNDer	Phosphogluconate Dehydrogenase, Endoplasmic Reticulum	6pgc[r] + nadp[r] -> co2[r] + nadph[r] + ru5p_D[r]	Pentose phosphate pathway	1.1.1.351, 1.1.1.44	R01528				MNXR100389
GNMT	Glycine N-Methyltransferase	amet[c] + gly[c] -> ahcys[c] + h[c] + sarcs[c]	Glycine, serine, alanine, and threonine metabolism	2.1.1.156, 2.1.1.162, 2.1.1.20	R00367			rxn00270	MNXR100391
GP1CALPHAte	Transport of Gp1C Alpha	gp1calpha_hs[c] <=> gp1calpha_hs[e]	Transport, extracellular						MNXR100394
GP1CALPHAtg	Transport of Gp1C Alpha	gp1calpha_hs[c] <=> gp1calpha_hs[g]	Transport, golgi apparatus						MNXR100394
GP1Cte	Transport of Gp1C	gp1c_hs[c] <=> gp1c_hs[e]	Transport, extracellular						MNXR100396
GP1Ctg	Transport of Gp1C	gp1c_hs[c] <=> gp1c_hs[g]	Transport, golgi apparatus						MNXR100396
GPAM_hs	Glycerol-3-Phosphate Acyltransferase	glyc3p[c] + Rtotalcoa[c] -> alpa_hs[c] + coa[c] + 2.0 h[c]	Triacylglycerol synthesis	2.3.1.15
GPAMm_hs	Glycerol-3-Phosphate Acyltransferase	glyc3p[m] + Rtotalcoa[m] -> alpa_hs[m] + coa[m] + 2.0 h[m]	Triacylglycerol synthesis	2.3.1.15
GPIAT	Glucosaminylphosphatidyl Inositol Acetyltransferase	gpail_hs[c] + pmtcoa[c] -> coa[c] + gacpail_hs[c]	Phosphatidylinositol phosphate metabolism						MNXR100415
GPIDA2er	Glycophosphatidylinositol (Gpi) Deacylase, Endoplasmic Reticulum	em2emgacpail_prot_hs[r] + h2o[r] -> dem2emgacpail_prot_hs[r] + h[r] + hdca[r]	Phosphatidylinositol phosphate metabolism						MNXR100417
GPIDAer	Glycophosphatidylinositol (Gpi) Deacylase, Endoplasmic Reticulum	gpi_prot_hs[r] + h2o[r] -> dgpi_prot_hs[r] + h[r] + hdca[r]	Phosphatidylinositol phosphate metabolism						MNXR100419
GPIMTer_L	Glcn-Acylpi Mannosyltransferase, Endoplasmic Reticulum	0.1 dolmanp_L[r] + gacpail_hs[r] -> 0.1 dolp_L[r] + h[r] + mgacpail_hs[r]	Phosphatidylinositol phosphate metabolism	1.1.1.44
GPIMTer_U	Glcn-Acylpi Mannosyltransferase, Endoplasmic Reticulum	0.1 dolmanp_U[r] + gacpail_hs[r] -> 0.1 dolp_U[r] + h[r] + mgacpail_hs[r]	Phosphatidylinositol phosphate metabolism						MNXR100423
GQ1BALPHAte	Transport of Gq1Balpha	gq1balpha_hs[c] <=> gq1balpha_hs[e]	Transport, extracellular						MNXR100424
GQ1BALPHAtg	Transport of Gq1Balpha	gq1balpha_hs[c] <=> gq1balpha_hs[g]	Transport, golgi apparatus						MNXR100424
GQ1Bte	Transport of Gq1B	gq1b_hs[c] <=> gq1b_hs[e]	Transport, extracellular						MNXR100426
GQ1Btg	Transport of Gq1B	gq1b_hs[c] <=> gq1b_hs[g]	Transport, golgi apparatus						MNXR100426
GRTTx	Geranyltranstransferase	grdp[x] + ipdp[x] -> frdp[x] + ppi[x]	Cholesterol metabolism	2.5.1.10	R02003				MNXR99634
GSNKm	Guanosine Kinase, Mitochondrial	atp[m] + gsn[m] -> adp[m] + gmp[m] + h[m]	Nucleotide interconversion	2.3.1.15
GSNt	Guanosine Faciliated Transport in Cytosol	gsn[e] <=> gsn[c]	Transport, extracellular						MNXR100433
GSNt4	Guanosine Transport in via Sodium Symport	gsn[e] + na1[e] -> gsn[c] + na1[c]	Transport, extracellular						MNXR100435
GSNtl	Guanosine Faciliated Transport from Lysosome	gsn[l] <=> gsn[c]	Transport, lysosomal						MNXR100433
GSNtm	Guanosine Faciliated Transport in Mitochondria	gsn[c] <=> gsn[m]	Transport, mitochondrial
GT1Ate	Transport of Gt1A	gt1a_hs[c] <=> gt1a_hs[e]	Transport, extracellular						MNXR100439
GT1Atg	Transport of Gt1A	gt1a_hs[c] <=> gt1a_hs[g]	Transport, golgi apparatus						MNXR100439
GTHDH	Glutathione Dehydrogenase (Dehydroascorbate Reductase)	dhdascb[c] + 2.0 gthrd[c] -> ascb_L[c] + gthox[c] + h[c]	Vitamin C metabolism
GTHO	Glutathione Oxidoreductase	gthox[c] + h[c] + nadph[c] -> 2.0 gthrd[c] + nadp[c]	Glutamate metabolism	1.8.1.7
GTHOm	Glutathione Oxidoreductase	gthox[m] + h[m] + nadph[m] -> 2.0 gthrd[m] + nadp[m]	Glutamate metabolism	1.8.1.7	R00115				MNXR100098
GTHP	Glutathione Peroxidase	2.0 gthrd[c] + h2o2[c] -> gthox[c] + 2.0 h2o[c]	Glutathione metabolism	1.11.1.9		K00432	COG0386	rxn00205	MNXR2828
GTHPe	Glutathione Peroxidase, Extracellular	2.0 gthrd[e] + h2o2[e] -> gthox[e] + 2.0 h2o[e]	Glutathione metabolism	1.11.1.9	R00274				MNXR100446
GTHPm	Glutathione Peroxidase, Mitochondria	2.0 gthrd[m] + h2o2[m] -> gthox[m] + 2.0 h2o[m]	Glutathione metabolism	1.11.1.9	R00274				MNXR100446
GTHRDt	Glutathione Transport into Mitochondria	atp[c] + gthrd[c] + h2o[c] -> adp[c] + gthrd[m] + h[c] + pi[c]	Glutathione metabolism						MNXR100447
GTHRDtr	Glutathione Transport via Diffusion	gthrd[c] <=> gthrd[r]	Transport, endoplasmic reticular						MNXR100449
GTHS	Glutathione Synthetase	atp[c] + glucys[c] + gly[c] -> adp[c] + gthrd[c] + h[c] + pi[c]	Glutathione metabolism	6.3.2.3	R00497	K01920	COG0189	rxn00351	MNXR100450
GTMLTe	G-Glutamyltransferase, Extracellular	ala_L[c] + gthrd[c] -> cgly[e] + gluala[e]	Glutathione metabolism						MNXR100452
GTPCIn	GTP Cyclohydrolase I, Nuclear	gtp[n] + h2o[n] -> ahdt[n] + for[n] + h[n]	Tetrahydrobiopterin metabolism	3.5.4.16
GTPtn	GTP Diffusion in Nucleus	gtp[c] <=> gtp[n]	Transport, nuclear
GUACYC	Guanylate Cyclase	gtp[c] -> 35cgmp[c] + ppi[c]	Nucleotide interconversion	4.6.1.1, 4.6.1.2	R00434				MNXR100463
GUAD	Guanine Deaminase	gua[c] + h[c] + h2o[c] -> nh4[c] + xan[c]	Purine catabolism	3.5.4.3	R01676	K01487	COG0402	rxn01225	MNXR100464
GULLACter	Gulonolactone Endoplasmic Reticular Transport	gullac[c] -> gullac[r]	Transport, endoplasmic reticular						MNXR100470
GULN3D	L-Gulonate 3-Dehydrogenase	guln[c] + nad[c] <=> 3dhguln[c] + h[c] + nadh[c]	Pentose phosphate pathway	1.1.1.45	R02640				MNXR100471
GULNDer	Gulonate Dehydrogenase, Endoplasmic Reticulum	glcur[r] + h[r] + nadph[r] <=> guln[r] + nadp[r]	Pentose phosphate pathway	1.1.1.19, 1.1.1.2	R01481				MNXR100472
GULNter	L-Gulonate Endoplasmic Reticular Export	guln[r] -> guln[c]	Transport, endoplasmic reticular						MNXR100474
GUR1PP	Glucuronate 1-Phosphate Phosphatase	glcur1p[c] + h2o[c] -> glcur[c] + pi[c]	Pentose phosphate pathway						MNXR100480
H2CO3Dm	Carboxylic Acid Dissociation	co2[m] + h2o[m] -> h[m] + hco3[m]	Miscellaneous	4.2.1.1
H2ETer	H2 Phosphoethanolaminyl Transferase, Endoplasmic Reticulum	mgacpail_hs[r] + pe_hs[r] -> dag_hs[r] + emgacpail_hs[r]	Phosphatidylinositol phosphate metabolism						MNXR100486
H2MTer_L	H2 Mannosyltransferase, Endoplasmic Reticulum	0.1 dolmanp_L[r] + mgacpail_hs[r] -> 0.1 dolp_L[r] + h[r] + m2gacpail_hs[r]	Phosphatidylinositol phosphate metabolism
H2MTer_U	H2 Mannosyltransferase, Endoplasmic Reticulum	0.1 dolmanp_U[r] + mgacpail_hs[r] -> 0.1 dolp_U[r] + h[r] + m2gacpail_hs[r]	Phosphatidylinositol phosphate metabolism						MNXR100491
H2O2syn	Hydrogen Peroxide Synthesis (NADPH Dependent)	h[c] + nadph[c] + o2[c] -> h2o2[c] + nadp[c]	Tyrosine metabolism	1.6.3.1	R07172			rxn04958	MNXR100492
H2O2t	Hydrogen Peroxide Transport via Diffusion	h2o2[e] <=> h2o2[c]	Transport, extracellular						MNXR98640
H2O2tly	Hydrogen Peroxide Lysosomal Transport via Diffusion	h2o2[c] <=> h2o2[l]	Transport, lysosomal						MNXR98640
H2O2tm	Hydrogen Peroxide Mitochondrial Transport	h2o2[c] -> h2o2[m]	Transport, mitochondrial						MNXR98640
H2O2tn	Hydrogen Peroxide Nuclear Transport	h2o2[c] <=> h2o2[n]	Transport, nuclear						MNXR98640
H2O2tp	Hydrogen Peroxide Peroxisomal Transport via Diffusion	h2o2[c] <=> h2o2[x]	Transport, peroxisomal						MNXR98640
H2Oter	H2O Endoplasmic Reticulum Transport	h2o[c] <=> h2o[r]	Transport, endoplasmic reticular						MNXR98641
H2Otg	H2O Transport, Golgi Apparatus	h2o[c] <=> h2o[g]	Transport, golgi apparatus						MNXR98641
H2Otly	H2O Transport, Lysosomal	h2o[c] <=> h2o[l]	Transport, lysosomal						MNXR98641
H2Otm	H2O Transport, Mitochondrial	h2o[c] <=> h2o[m]	Transport, mitochondrial						MNXR98641
H2Otn	H2O Transport, Nuclear	h2o[n] <=> h2o[c]	Transport, nuclear						MNXR98641
H2Otp	H2O Transport, Peroxisomal	h2o[c] <=> h2o[x]	Transport, peroxisomal						MNXR98641
H3ETer	H3 Phosphoethanolaminyl Transferase, Endoplasmic Reticulum	m2gacpail_hs[r] + pe_hs[r] -> dag_hs[r] + memgacpail_hs[r]	Phosphatidylinositol phosphate metabolism						MNXR100496
H3MTer_L	H3 Mannosyltransferase, Endoplasmic Reticulum	0.1 dolmanp_L[r] + m2gacpail_hs[r] -> 0.1 dolp_L[r] + h[r] + m3gacpail_hs[r]	Phosphatidylinositol phosphate metabolism
H3MTer_U	H3 Mannosyltransferase, Endoplasmic Reticulum	0.1 dolmanp_U[r] + m2gacpail_hs[r] -> 0.1 dolp_U[r] + h[r] + m3gacpail_hs[r]	Phosphatidylinositol phosphate metabolism						MNXR100500
H4ET3er	H4 Phosphoethanolaminyl Transferase, Endoplasmic Reticulum	m3gacpail_hs[r] + pe_hs[r] -> dag_hs[r] + em3gacpail_hs[r]	Phosphatidylinositol phosphate metabolism						MNXR100501
H4ETer	H4 Phosphoethanolaminyl Transferase, Endoplasmic Reticulum	m3gacpail_hs[r] + pe_hs[r] -> dag_hs[r] + m2emgacpail_hs[r]	Phosphatidylinositol phosphate metabolism						MNXR100503
H5MTer_L	H5 Mannosyltransferase, Endoplasmic Reticulum	0.1 dolmanp_L[r] + emgacpail_hs[r] -> 0.1 dolp_L[r] + h[r] + memgacpail_hs[r]	Phosphatidylinositol phosphate metabolism
H5MTer_U	H5 Mannosyltransferase, Endoplasmic Reticulum	0.1 dolmanp_U[r] + emgacpail_hs[r] -> 0.1 dolp_U[r] + h[r] + memgacpail_hs[r]	Phosphatidylinositol phosphate metabolism						MNXR100517
H6_ET2er	H6' Phosphoethanolaminyl Transferase, Endoplasmic Reticulum	em3gacpail_hs[r] + pe_hs[r] -> dag_hs[r] + emem2gacpail_hs[r]	Phosphatidylinositol phosphate metabolism						MNXR100523
H6ET3er	H6 Phosphoethanolaminyl Transferase, Endoplasmic Reticulum	m2emgacpail_hs[r] + pe_hs[r] -> dag_hs[r] + em2emgacpail_hs[r]	Phosphatidylinositol phosphate metabolism						MNXR100518
H6_ETer	H6' Phosphoethanolaminyl Transferase, Endoplasmic Reticulum	em3gacpail_hs[r] + pe_hs[r] -> dag_hs[r] + em2emgacpail_hs[r]	Phosphatidylinositol phosphate metabolism						MNXR100525
H6MTer_L	H6 Mannosyltransferase, Endoplasmic Reticulum	0.1 dolmanp_L[r] + m2emgacpail_hs[r] -> 0.1 dolp_L[r] + h[r] + m3emgacpail_hs[r]	Phosphatidylinositol phosphate metabolism
H6MTer_U	H6 Mannosyltransferase, Endoplasmic Reticulum	0.1 dolmanp_U[r] + m2emgacpail_hs[r] -> 0.1 dolp_U[r] + h[r] + m3emgacpail_hs[r]	Phosphatidylinositol phosphate metabolism						MNXR100522
H7ET2er	H7 Phosphoethanolaminyl Transferase, Endoplasmic Reticulum	em2emgacpail_hs[r] + pe_hs[r] -> dag_hs[r] + gpi_hs[r]	Phosphatidylinositol phosphate metabolism						MNXR100527
H7_ETer	H7' Phosphoethanolaminyl Transferase, Endoplasmic Reticulum	emem2gacpail_hs[r] + pe_hs[r] -> dag_hs[r] + gpi_hs[r]	Phosphatidylinositol phosphate metabolism						MNXR100532
H7MTer_L	H7 Mannosyltransferase, Endoplasmic Reticulum	0.1 dolmanp_L[r] + em2emgacpail_hs[r] -> 0.1 dolp_L[r] + h[r] + mem2emgacpail_hs[r]	Phosphatidylinositol phosphate metabolism
H7MTer_U	H7 Mannosyltransferase, Endoplasmic Reticulum	0.1 dolmanp_U[r] + em2emgacpail_hs[r] -> 0.1 dolp_U[r] + h[r] + mem2emgacpail_hs[r]	Phosphatidylinositol phosphate metabolism						MNXR100531
H7_TAer	H7' Transamidase, Endoplasmic Reticulum	em2emgacpail_hs[r] + pre_prot[r] -> em2emgacpail_prot_hs[r] + gpi_sig[r]	Phosphatidylinositol phosphate metabolism						MNXR100534
H8MTer_L	H8 Mannosyltransferase, Endoplasmic Reticulum	0.1 dolmanp_L[r] + gpi_hs[r] -> 0.1 dolp_L[r] + h[r] + m_em_3gacpail[r]	Phosphatidylinositol phosphate metabolism
H8MTer_U	H8 Mannosyltransferase, Endoplasmic Reticulum	0.1 dolmanp_L[r] + gpi_hs[r] -> 0.1 dolp_L[r] + h[r] + HC01335[r]	Phosphatidylinositol phosphate metabolism
H8TAer	H8 Transamidase, Endoplasmic Reticulum	gpi_hs[r] + pre_prot[r] -> gpi_prot_hs[r] + gpi_sig[r]	Phosphatidylinositol phosphate metabolism						MNXR100539
HACD1m	3-Hydroxyacyl Coenzyme A Dehydrogenase (Acetoacetyl Coenzyme A), Mitochondrial	aacoa[m] + h[m] + nadh[m] <=> 3hbcoa[m] + nad[m]	Tryptophan metabolism	1.1.1.35	R01975				MNXR100541
HACD1x	3-Hydroxyacyl Coenzyme A Dehydrogenase (Acetoacetyl Coenzyme A), Peroxisomal	aacoa[x] + h[x] + nadh[x] <=> 3hbcoa[x] + nad[x]	Tryptophan metabolism	1.1.1.35	R01975				MNXR100541
HACD9m	3-Hydroxyacyl Coenzyme A Dehydrogenase (2-Methylacetoacetyl Coenzyme A), Mitochondrial	3hmbcoa[m] + nad[m] <=> 2maacoa[m] + h[m] + nadh[m]	Valine, leucine, and isoleucine metabolism	1.1.1.178, 1.1.1.35	R04203				MNXR100550
HAS1	Hyaluronan Synthase	uacgam[c] + udpglcur[c] -> 2.0 h[c] + ha_pre1[e] + 2.0 udp[c]	Hyaluronan metabolism						MNXR100558
HAS2	Hyaluronan Synthase	ha_pre1[e] + uacgam[c] + udpglcur[c] -> 2.0 h[c] + ha[e] + 2.0 udp[c]	Hyaluronan metabolism						MNXR100559
HAtly	Hyaluronan Transport, Extracellular to Lysosome	ha[e] -> ha[l]	Transport, lysosomal	3.2.1.35					MNXR100564
HBZOPT10m	Hydroxybenzoate Decaprenyltransferase	4hbz[m] + decdp[m] -> 3dphb[m] + ppi[m]	Ubiquinone synthesis	2.5.1.39					MNXR100567
HCO3_CLt	Bicarbonate Transport (Cl-/Hco3- Exchange)	cl[c] + hco3[e] <=> cl[e] + hco3[c]	Transport, extracellular						MNXR100574
HCOUMARINte	Transport of Xenobiotic	hcoumarin[e] <=> hcoumarin[c]	Transport, extracellular						MNXR100576
HDCAter	Palmitate Er Export	hdca[r] -> hdca[c]	Transport, endoplasmic reticular						MNXR99101
HDCAtr	Fatty Acid Transport via Diffusion	hdca[e] <=> hdca[c]	Transport, extracellular
HDCEAtr	Fatty Acid Transport via Diffusion	hdcea[e] <=> hdcea[c]	Transport, extracellular					rxn09675	MNXR80379
HDD2COAtx	Transport of Trans-Hexadec-2-Enoyl Coenzyme A	hdd2coa[c] <=> hdd2coa[x]	Transport, peroxisomal						MNXR100584
HESTRATRIOLte	Hydroxylated Estrogen Derivative Transport	hestratriol[c] <=> hestratriol[e]	Transport, extracellular						MNXR100610
HESTRATRIOLtr	Hydroxylated Estrogen Derivative Transport	hestratriol[c] <=> hestratriol[r]	Transport, endoplasmic reticular						MNXR100610
HEX10	Hexokinase (D-Glucosamine:ATP)	atp[c] + gam[c] -> adp[c] + gam6p[c] + h[c]	Aminosugar metabolism	2.7.1.1, 2.7.1.8	R01961	K00844	COG0837	rxn01439	MNXR100613
HEX4	Hexokinase (D-Mannose:ATP)	atp[c] + man[c] -> adp[c] + h[c] + man6p[c]	Fructose and mannose metabolism	2.7.1.1, 2.7.1.7	R01326	K00844	COG0837		MNXR95795
HEXCCOAtx	Fatty Acid Intracellular Transport	hexccoa[c] <=> hexccoa[x]	Transport, peroxisomal						MNXR100615
HEXCCPT1	Carnitine O-Palmitoyltransferase	crn[c] + hexccoa[c] <=> coa[c] + hexccrn[c]	Fatty acid oxidation	2.3.1.21
HEXCCPT2	Carnitine Transferase	coa[m] + hexccrn[m] <=> crn[m] + hexccoa[m]	Fatty acid oxidation
HEXCCRNt	Transport into the Mitochondria (Carnitine)	hexccrn[c] <=> hexccrn[m]	Fatty acid oxidation
HEXCt	Fatty Acid Transport via Diffusion	hexc[e] <=> hexc[c]	Transport, extracellular						MNXR99122
HGNTOR	Homogentisate:Oxygen 1, 2-Oxidoreductase (Decyclizing)	hgentis[c] + o2[c] -> 4mlacac[c] + h[c]	Tyrosine metabolism	1.13.11.5	R02519	K00451	COG3508	rxn01825	MNXR100628
HIBDm	3-Hydroxyisobutyrate Dehydrogenase, Mitochondrial	3hmp[m] + nad[m] <=> 2mop[m] + h[m] + nadh[m]	Valine, leucine, and isoleucine metabolism	1.1.1.31	R02047				MNXR100634
HISDC	Histidine Decarboxylase	h[c] + his_L[c] -> co2[c] + hista[c]	Histidine metabolism	4.1.1.22, 4.1.1.28	R01167			rxn00866	MNXR100581
HISt4	L-Histidine Transport in via Sodium Symport	his_L[e] + na1[e] -> his_L[c] + na1[c]	Transport, extracellular						MNXR100646
HISTASE	Histaminase	h2o[c] + hista[c] + o2[c] -> h2o2[c] + im4act[c] + nh4[c]	Histidine metabolism	1.4.3.22, 1.4.3.6	R02150				MNXR95850
HISTAtu	Histamine Uniport	hista[e] <=> hista[c]	Transport, extracellular						MNXR100641
HISTAVESSEC	Histamine Secretion via Secretory Vesicle (ATP Driven)	atp[c] + h2o[c] + hista[c] -> adp[c] + h[c] + hista[e] + pi[c]	Transport, extracellular	2.7.1.1
HIStiDF	L-Histidine Transport via Diffusion (Extracellular to Cytosol)	his_L[e] -> his_L[c]	Transport, extracellular						MNXR100649
HIStN1	Histidine Transport (Na, H Coupled)	h[c] + his_L[e] + 2.0 na1[e] <=> h[e] + his_L[c] + 2.0 na1[c]	Transport, extracellular						MNXR100648
HKt	H+/K+ Gastric/Non-Gastric P-ATPase And ABC ATPase	atp[c] + h2o[c] + k[e] -> adp[c] + h[e] + k[c] + pi[c]	Transport, extracellular	3.6.3.10, 3.6.3.12				rxn10168	MNXR100657
HKYNH	3-Hydroxy-L-Kynurenine Hydrolase	h2o[c] + hLkynr[c] -> 3hanthrn[c] + ala_L[c]	Tryptophan metabolism	3.7.1.3	R02668	K01556	COG3844	rxn01930	MNXR100656
HMGCOARr	Hydroxymethylglutaryl Coenzyme A Reductase (Ir)	2.0 h[r] + hmgcoa[r] + 2.0 nadph[r] -> coa[r] + mev_R[r] + 2.0 nadp[r]	Cholesterol metabolism	1.1.1.88
HMGCOASi	Hydroxymethylglutaryl Coenzyme A Synthase (Ir)	aacoa[c] + accoa[c] + h2o[c] -> coa[c] + h[c] + hmgcoa[c]	Cholesterol metabolism	4.1.3.5
HMGCOASim	Hydroxymethylglutaryl Coenzyme A Synthase (Ir)	aacoa[m] + accoa[m] + h2o[m] -> coa[m] + h[m] + hmgcoa[m]	Cholesterol metabolism	4.1.3.5
HMGCOAtm	Hydroxymethylglutaryl Coenzyme A Reversible Mitochondrial Transport	hmgcoa[c] <=> hmgcoa[m]	Transport, mitochondrial						MNXR100661
[truncated: 17,315 more rows]
