# Supplementary material for: Personalized whole‐body models integrate metabolism, physiology, and the gut microbiome
Source: Mol Syst Biol. 2020 May 28;16(5):e8982. doi: 10.15252/msb.20198982 (PMC7285886; doi:10.15252/msb.20198982)
Supplement: Supplementary file 22 — Dataset EV1 [file MSB-16-e8982-s022.zip › PSCM_toolbox/src/hostMicrobeInteraction/adjust.m]

% These constrains are specific to the host-microbiome interaction modeling
% performed for the publication.

Rx={'EX_nh4[u]'
    };

Bx=[58.06444427	905.4203729
    ];
for i =1 : 1%length(Rx)
    modelHM.lb(strmatch( Rx{i},modelHM.rxns,'exact')) = Bx(i,1); % currently -400 rendering many of the models to be infeasible in germfree state
    modelHM.ub(strmatch( Rx{i},modelHM.rxns,'exact')) = Bx(i,2); % currently -400 rendering many of the models to be infeasible in germfree state
end
Rx2 ={'Colon_2HBt2[bpC]'
    'Colon_2HBt2[luC]'
    'Colon_2MBUTtr[bpC]'
    'Colon_2MBUTtr[luC]'
    'Colon_2OBUTt'
    'Colon_2OBUTt[bpC]'
    'Colon_3MOPte[bpC]'
    'Colon_4HBZte[bpC]'
    'Colon_4HBZte[luC]'
    'Colon_4MCATtr[bpC]'
    'Colon_4MCATtr[luC]'
    'Colon_5APTNtr[bpC]'
    'Colon_5APTNtr[luC]'
    'Colon_5MTHFt2[luC]'
    'Colon_7OCHOLATEtr[bpC]'
    'Colon_7OCHOLATEtr[luC]'
    'Colon_ACALDt[bpC]'
    'Colon_ACt2r[bpC]'
    'Colon_ADEt[bpC]'
    'Colon_ADNt[bpC]'
    'Colon_BTNt2[bpC]'
    'Colon_BTOHtr[bpC]'
    'Colon_BTOHtr[luC]'
    'Colon_C04483t1[bpC]'
    'Colon_CE4890te'
    'Colon_CE4890te[bpC]'
    'Colon_CHOLATEt3[bpC]'
    'Colon_CHOLtu[bpC]'
    'Colon_CITt4_2[bpC]'
    'Colon_CLFORtex[bpC]'
    'Colon_CYTDt[bpC]'
    'Colon_D_LACt2[bpC]'
    'Colon_DADNt4[bpC]'
    'Colon_DURIt[bpC]'
    'Colon_ETHAt[bpC]'
    'Colon_EX_2hb[bpC]_[bp]'
    'Colon_EX_2hb[luC]_[luLI]'
    'Colon_EX_2hyoxplac[luC]_[luLI]'
    'Colon_EX_2mbut[bpC]_[bp]'
    'Colon_EX_2mbut[luC]_[luLI]'
    'Colon_EX_2obut[bpC]_[bp]'
    'Colon_EX_2obut[luC]_[luLI]'
    'Colon_EX_3mop[bpC]_[bp]'
    'Colon_EX_4hbz[bpC]_[bp]'
    'Colon_EX_4hbz[luC]_[luLI]'
    'Colon_EX_4mcat[bpC]_[bp]'
    'Colon_EX_4mcat[luC]_[luLI]'
    'Colon_EX_5aptn[bpC]_[bp]'
    'Colon_EX_5aptn[luC]_[luLI]'
    'Colon_EX_5mthf[luC]_[luLI]'
    'Colon_EX_7ocholate[bpC]_[bp]'
    'Colon_EX_7ocholate[luC]_[luLI]'
    'Colon_EX_ac[bpC]_[bp]'
    'Colon_EX_acald[bpC]_[bp]'
    'Colon_EX_ade[bpC]_[bp]'
    'Colon_EX_adn[bpC]_[bp]'
    'Colon_EX_aprgstrn[bpC]_[bp]'
    'Colon_EX_aprgstrn[luC]_[luLI]'
    'Colon_EX_btn[bpC]_[bp]'
    'Colon_EX_btoh[bpC]_[bp]'
    'Colon_EX_btoh[luC]_[luLI]'
    'Colon_EX_C02528[bpC]_[bp]'
    'Colon_EX_CE4890[bpC]_[bp]'
    'Colon_EX_CE4890[luC]_[luLI]'
    'Colon_EX_chol[bpC]_[bp]'
    'Colon_EX_cholate[bpC]_[bp]'
    'Colon_EX_cholate[luC]_[luLI]'
    'Colon_EX_cit[bpC]_[bp]'
    'Colon_EX_dad_2[bpC]_[bp]'
    'Colon_EX_dchac[bpC]_[bp]'
    'Colon_EX_duri[bpC]_[bp]'
    'Colon_EX_etha[bpC]_[bp]'
    'Colon_EX_fald[bpC]_[bp]'
    'Colon_EX_fe3[bpC]_[bp]'
    'Colon_EX_for[bpC]_[bp]'
    'Colon_EX_fru[bpC]_[bp]'
    'Colon_EX_fum[bpC]_[bp]'
    'Colon_EX_gam[bpC]_[bp]'
    'Colon_EX_gcald[bpC]_[bp]'
    'Colon_EX_gcald[luC]_[luLI]'
    'Colon_EX_glcn[bpC]_[bp]'
    'Colon_EX_glcn[luC]_[luLI]'
    'Colon_EX_glutar[bpC]_[bp]'
    'Colon_EX_glutar[luC]_[luLI]'
    'Colon_EX_glyc3p[bpC]_[bp]'
    'Colon_EX_gsn[bpC]_[bp]'
    'Colon_EX_gua[bpC]_[bp]'
    'Colon_EX_indole[bpC]_[bp]'
    'Colon_EX_indole[luC]_[luLI]'
    'Colon_EX_inost[bpC]_[bp]'
    'Colon_EX_ins[bpC]_[bp]'
    'Colon_EX_isobut[bpC]_[bp]'
    'Colon_EX_isobut[luC]_[luLI]'
    'Colon_EX_isocapr[bpC]_[bp]'
    'Colon_EX_isocapr[luC]_[luLI]'
    'Colon_EX_isoval[bpC]_[bp]'
    'Colon_EX_isoval[luC]_[luLI]'
    'Colon_EX_lac_D[bpC]_[bp]'
    'Colon_EX_mal_L[bpC]_[bp]'
    'Colon_EX_mlthf[bpC]_[bp]'
    'Colon_EX_mlthf[luC]_[luLI]'
    'Colon_EX_n8aspmd[bpC]_[bp]'
    'Colon_EX_n8aspmd[luC]_[luLI]'
    'Colon_EX_ncam[bpC]_[bp]'
    'Colon_EX_oxa[luC]_[luLI]'
    'Colon_EX_pheme[bpC]_[bp]'
    'Colon_EX_pheme[luC]_[luLI]'
    'Colon_EX_phpyr[bpC]_[bp]'
    'Colon_EX_phpyr[luC]_[luLI]'
    'Colon_EX_pnto_R[bpC]_[bp]'
    'Colon_EX_pydx[bpC]_[bp]'
    'Colon_EX_pydxn[bpC]_[bp]'
    'Colon_EX_pyr[bpC]_[bp]'
    'Colon_EX_so3[bpC]_[bp]'
    'Colon_EX_sprm[bpC]_[bp]'
    'Colon_EX_succ[bpC]_[bp]'
    'Colon_EX_thf[bpC]_[bp]'
    'Colon_EX_thmmp[bpC]_[bp]'
    'Colon_EX_thmmp[luC]_[luLI]'
    'Colon_EX_thmtp[bpC]_[bp]'
    'Colon_EX_thmtp[luC]_[luLI]'
    'Colon_EX_thym[bpC]_[bp]'
    'Colon_EX_tma[bpC]_[bp]'
    'Colon_EX_tma[luC]_[luLI]'
    'Colon_EX_ura[bpC]_[bp]'
    'Colon_EX_uri[bpC]_[bp]'
    'Colon_EX_xtsn[bpC]_[bp]'
    'Colon_2HYOXPLACtr[luC]'
    'Colon_CHOLATEte[bpC]'
    'Colon_CHOLATEte[luC]'
    'Colon_FE3MTP1[bpC]'
    'Colon_FOLt2[bpC]'
    'Colon_FRUt1r[bpC]'
    'Colon_FUMtr[bpC]'
    'Colon_GALt1r[bpC]'
    'Colon_GAMt1r[bpC]'
    'Colon_GCALDtr[bpC]'
    'Colon_GCALDtr[luC]'
    'Colon_GLCNte[luC]'
    'Colon_GLCNte[bpC]'
    'Colon_GLUTAROAT3t[bpC]'
    'Colon_GLUTAROAT3t[luC]'
    'Colon_GLUTARte[bpC]'
    'Colon_GLUTARte[luC]'
    'Colon_GLYC3tr[bpC]'
    'Colon_GSNt[bpC]'
    'Colon_GUAt[bpC]'
    'Colon_HMR_3951[bpC]'
    'Colon_HMR_6533[bpC]'
    'Colon_HMR_7977[bpC]'
    'Colon_HMR_7977[luC]'
    'Colon_INDOLEup[bpC]'
    'Colon_INDOLEup[luC]'
    'Colon_INSt[bpC]'
    'Colon_INSTt4[bpC]'
    'Colon_ISOBUTtr[bpC]'
    'Colon_ISOBUTtr[luC]'
    'Colon_ISOCAPRtr[bpC]'
    'Colon_ISOCAPRtr[luC]'
    'Colon_ISOVALtr[bpC]'
    'Colon_ISOVALtr[luC]'
    'Colon_MAL_Lte[bpC]'
    'Colon_MLTHFt[luC]'
    'Colon_MLTHFte2[bpC]'
    'Colon_N8ASPMDte[bpC]'
    'Colon_N8ASPMDte[luC]'
    'Colon_NCAMDe[bpC]'
    'Colon_OXAt[bpC]'
    'Colon_OXAt[luC]'
    'Colon_PHEMEt[bpC]'
    'Colon_PHEMEt[luC]'
    'Colon_PHPYRte[bpC]'
    'Colon_PHPYRte[luC]'
    'Colon_PNTOte[bpC]'
    'Colon_PYDXNtr[bpC]'
    'Colon_PYDXtr[bpC]'
    'Colon_PYRSMCT1[bpC]'
    'Colon_r0993[bpC]'
    'Colon_r1421[bpC]'
    'Colon_SO4OXAtex2[bpC]'
    'Colon_SPRMTDe[bpC]'
    'Colon_SUCCt4_2[bpC]'
    'Colon_THFt2[bpC]'
    'Colon_THMMPt4[bpC]'
    'Colon_THMMPt4[luC]'
    'Colon_THMTPt[bpC]'
    'Colon_THMTPt[luC]'
    'Colon_THYMDt1[bpC]'
    'Colon_THYMDtr2[bpC]'
    'Colon_THYMt[bpC]'
    'Colon_TMAtr[bpC]'
    'Colon_TMAtr[luC]'
    'Colon_URAt[bpC]'
    'Colon_URIt[bpC]'
    'Colon_XTSNtr[bpC]'
    'EX_2mbut[u]'
    'EX_4mcat[u]'
    'EX_5aptn[u]'
    'EX_7ocholate[u]'
    'EX_btoh[u]'
    'EX_gcald[u]'
    'EX_glutar[u]'
    'EX_indole[u]'
    'EX_isobut[u]'
    'EX_isocapr[u]'
    'EX_isoval[u]'
    'EX_ncam[u]'
    'EX_tma[u]'
    'EX_tmao[u]'
    'Kidney_EX_2mbut(e)_[bc]'
    'Kidney_EX_2mbut(e)_[bcK]'
    'Kidney_EX_2mbut(e)_[u]'
    'Kidney_EX_2mbut[bcK]_[bc]'
    'Kidney_EX_4mcat(e)_[bc]'
    'Kidney_EX_4mcat(e)_[bcK]'
    'Kidney_EX_4mcat(e)_[u]'
    'Kidney_EX_4mcat[bcK]_[bc]'
    'Kidney_EX_5aptn(e)_[bc]'
    'Kidney_EX_5aptn(e)_[bcK]'
    'Kidney_EX_5aptn(e)_[u]'
    'Kidney_EX_5aptn[bcK]_[bc]'
    'Kidney_EX_7ocholate(e)_[bc]'
    'Kidney_EX_7ocholate(e)_[bcK]'
    'Kidney_EX_7ocholate(e)_[u]'
    'Kidney_EX_7ocholate[bcK]_[bc]'
    'Kidney_EX_btoh(e)_[bc]'
    'Kidney_EX_btoh(e)_[bcK]'
    'Kidney_EX_btoh(e)_[u]'
    'Kidney_EX_btoh[bcK]_[bc]'
    'Kidney_EX_gcald(e)_[bc]'
    'Kidney_EX_gcald(e)_[bcK]'
    'Kidney_EX_gcald(e)_[u]'
    'Kidney_EX_gcald[bcK]_[bc]'
    'Kidney_EX_glutar(e)_[bcK]'
    'Kidney_EX_glutar(e)_[u]'
    'Kidney_EX_indole(e)_[bc]'
    'Kidney_EX_indole(e)_[bcK]'
    'Kidney_EX_indole(e)_[u]'
    'Kidney_EX_indole[bcK]_[bc]'
    'Kidney_EX_isobut(e)_[bc]'
    'Kidney_EX_isobut(e)_[bcK]'
    'Kidney_EX_isobut(e)_[u]'
    'Kidney_EX_isobut[bcK]_[bc]'
    'Kidney_EX_isocapr(e)_[bc]'
    'Kidney_EX_isocapr(e)_[bcK]'
    'Kidney_EX_isocapr(e)_[u]'
    'Kidney_EX_isocapr[bcK]_[bc]'
    'Kidney_EX_isoval(e)_[bc]'
    'Kidney_EX_isoval(e)_[bcK]'
    'Kidney_EX_isoval(e)_[u]'
    'Kidney_EX_isoval[bcK]_[bc]'
    'Kidney_EX_ncam(e)_[bc]'
    'Kidney_EX_ncam(e)_[bcK]'
    'Kidney_EX_ncam(e)_[u]'
    'Kidney_EX_ncam[bcK]_[bc]'
    'Kidney_EX_tma(e)_[bc]'
    'Kidney_EX_tma(e)_[bcK]'
    'Kidney_EX_tma(e)_[u]'
    'Kidney_EX_tma[bcK]_[bc]'
    'Kidney_EX_tmao(e)_[bc]'
    'Kidney_EX_tmao(e)_[bcK]'
    'Kidney_EX_tmao(e)_[u]'
    'Kidney_EX_tmao[bcK]_[bc]'
    'Liver_2HBt2'
    'Liver_2HBt2[bpL]'
    'Liver_2MBUTtr'
    'Liver_2MBUTtr[bpL]'
    'Liver_2OBUTt'
    'Liver_2OBUTt[bpL]'
    'Liver_3MOPte[bpL]'
    'Liver_4HBZte'
    'Liver_4HBZte[bpL]'
    'Liver_4MCATtr'
    'Liver_4MCATtr[bpL]'
    'Liver_5APTNtr'
    'Liver_5APTNtr[bpL]'
    'Liver_7OCHOLATEtr'
    'Liver_7OCHOLATEtr[bpL]'
    'Liver_ACALDt[bpL]'
    'Liver_ACt2r[bpL]'
    'Liver_ADEt[bpL]'
    'Liver_BTNt2[bpL]'
    'Liver_BTOHtr'
    'Liver_BTOHtr[bpL]'
    'Liver_C04483t1[bpL]'
    'Liver_C04483t2[bpL]'
    'Liver_CE4890te'
    'Liver_CE4890te[bpL]'
    'Liver_D_LACt2'
    'Liver_D_LACt2[bpL]'
    'Liver_ETHAt'
    'Liver_ETHAt[bpL]'
    'Liver_EX_2hb[bpL]_[bp]'
    'Liver_EX_2mbut(e)_[bc]'
    'Liver_EX_2mbut[bpL]_[bp]'
    'Liver_EX_2obut(e)_[bc]'
    'Liver_EX_2obut[bpL]_[bp]'
    'Liver_EX_3mop[bpL]_[bp]'
    'Liver_EX_4hbz(e)_[bc]'
    'Liver_EX_4hbz[bpL]_[bp]'
    'Liver_EX_4mcat(e)_[bc]'
    'Liver_EX_4mcat[bpL]_[bp]'
    'Liver_EX_5aptn(e)_[bc]'
    'Liver_EX_5aptn[bpL]_[bp]'
    'Liver_EX_7ocholate(e)_[bc]'
    'Liver_EX_7ocholate[bpL]_[bp]'
    'Liver_EX_acald[bpL]_[bp]'
    'Liver_EX_ade[bpL]_[bp]'
    'Liver_EX_aprgstrn[bpL]_[bp]'
    'Liver_EX_btoh(e)_[bc]'
    'Liver_EX_btoh[bpL]_[bp]'
    'Liver_EX_C02528[bpL]_[bp]'
    'Liver_EX_CE4890(e)_[bc]'
    'Liver_EX_CE4890[bpL]_[bp]'
    'Liver_EX_dchac[bpL]_[bp]'
    'Liver_EX_etha(e)_[bc]'
    'Liver_EX_etha[bpL]_[bp]'
    'Liver_EX_fald[bpL]_[bp]'
    'Liver_EX_fum(e)_[bc]'
    'Liver_EX_fum[bpL]_[bp]'
    'Liver_EX_gcald(e)_[bc]'
    'Liver_EX_gcald[bpL]_[bp]'
    'Liver_EX_glcn(e)_[bc]'
    'Liver_EX_glcn[bpL]_[bp]'
    'Liver_EX_glutar(e)_[bc]'
    'Liver_EX_glyc3p[bpL]_[bp]'
    'Liver_EX_gua[bpL]_[bp]'
    'Liver_EX_indole(e)_[bc]'
    'Liver_EX_indole[bpL]_[bp]'
    'Liver_EX_inost[bpL]_[bp]'
    'Liver_EX_isobut(e)_[bc]'
    'Liver_EX_isobut[bpL]_[bp]'
    'Liver_EX_isocapr(e)_[bc]'
    'Liver_EX_isocapr[bpL]_[bp]'
    'Liver_EX_isoval(e)_[bc]'
    'Liver_EX_isoval[bpL]_[bp]'
    'Liver_EX_lac_D(e)_[bc]'
    'Liver_EX_lac_D[bpL]_[bp]'
    'Liver_EX_mal_L(e)_[bc]'
    'Liver_EX_n8aspmd[bpL]_[bp]'
    'Liver_EX_ncam(e)_[bc]'
    'Liver_EX_phpyr[bpL]_[bp]'
    'Liver_EX_so3[bpL]_[bp]'
    'Liver_EX_succ[bpL]_[bp]'
    'Liver_EX_thf[bpL]_[bp]'
    'Liver_EX_thmmp[bpL]_[bp]'
    'Liver_EX_thmtp[bpL]_[bp]'
    'Liver_EX_thym[bpL]_[bp]'
    'Liver_EX_tma(e)_[bc]'
    'Liver_EX_tma[bpL]_[bp]'
    'Liver_EX_tmao(e)_[bc]'
    'Liver_EX_ura[bpL]_[bp]'
    'Liver_EX_xtsn[bpL]_[bp]'
    'Liver_FUMtr'
    'Liver_FUMtr[bpL]'
    'Liver_GCALDtr'
    'Liver_GCALDtr[bpL]'
    'Liver_GLCNte'
    'Liver_GLCNte[bpL]'
    'Liver_GLUTAROAT3t'
    'Liver_GLUTARte[bpL]'
    'Liver_GLYC3tr[bpL]'
    'Liver_GUAt[bpL]'
    'Liver_HMR_3951[bpL]'
    'Liver_HMR_7977[bpL]'
    'Liver_INDOLEup'
    'Liver_INDOLEup[bpL]'
    'Liver_INSTt4[bpL]'
    'Liver_ISOBUTtr'
    'Liver_ISOBUTtr[bpL]'
    'Liver_ISOCAPRtr'
    'Liver_ISOCAPRtr[bpL]'
    'Liver_ISOVALtr'
    'Liver_ISOVALtr[bpL]'
    'Liver_MAL_Lte'
    'Liver_MLTHFte2[bpL]'
    'Liver_N8ASPMDte[bpL]'
    'Liver_NCAMDe'
    'Liver_PHEMEt[bpL]'
    'Liver_PHPYRte[bpL]'
    'Liver_PNTOte[bpL]'
    'Liver_r1421[bpL]'
    'Liver_r1495[bpL]'
    'Liver_SPRMTDe[bpL]'
    'Liver_SUCCt4_2[bpL]'
    'Liver_THFt2[bpL]'
    'Liver_THMMPt4[bpL]'
    'Liver_THMTPt[bpL]'
    'Liver_THYMDtr2[bpL]'
    'Liver_THYMt[bpL]'
    'Liver_TMAOOx'
    'Liver_TMAOtr'
    'Liver_TMAtr'
    'Liver_TMAtr[bpL]'
    'Liver_URAt[bpL]'
    'Liver_XTSNtr[bpL]'};

modelHM = changeRxnBounds(modelHM,Rx2,0,'b');

Rx3={% 'EX_ac[u]'
    'EX_glyald[u]'
    'EX_HC00900[u]'
    'EX_acac[u]'
    'EX_acald[u]'
    'EX_2425dhvitd3[u]'
    'EX_4mptnl[u]'
    'EX_avite1[u]'
    'EX_chsterol[u]'
    'EX_tmndnc[u]'
    'EX_xolest_hs[u]'
    'EX_dha[u]'
    'EX_3bcrn[u]'
    'EX_3ddcrn[u]'
    'EX_3hdececrn[u]'
    'EX_3tdcrn[u]'
    'EX_c16dc[u]'
    'EX_c3dc[u]'
    'EX_c4dc[u]'
    'EX_c5dc[u]'
    'EX_c6crn[u]'
    'EX_idour[u]'
    'EX_3mtp[u]'
    'EX_adpoh[u]'
    'EX_C06314[u]'
    'EX_eidi1114ac[u]'
    'EX_magole_hs[u]'
    'EX_dxtrn[u]'
    'EX_xol7aone[u]'
    'EX_h[u]'
    'EX_succ[u]'
    'EX_xyl_D[u]'
    'EX_2m3hbu[u]'
    'EX_2m3hvac[u]'
    'EX_3mglutac[u]'
    'EX_3ohglutac[u]'
    'EX_thexdd[u]'
    'EX_sucsal[u]'
    'EX_xoltri24[u]'
    'EX_HC01444[u]'
    'EX_abt_D[u]'
    'EX_xol7ah3[u]'
    'EX_2h3mv[u]'
    'EX_Rtotal3[u]'
    'EX_glx[u]'
    'EX_2hb[u]'
    'EX_pac[u]'
    'EX_arachd[u]'
    'EX_2obut[u]'
    'EX_3mop[u]'
    'EX_C02356[u]'
    'EX_lnlc[u]'
    'EX_ribflv[u]'
    'EX_pmtcrn[u]'
    'EX_pcrn[u]'
    'EX_ttdca[u]'
    'EX_7dhchsterol[u]'
    'EX_crtsl[u]'
    'EX_tdchola[u]'
    'EX_estriol[u]'
    'EX_C05767[u]'
    %
    'EX_dca[u]'
    'EX_3hmp[u]'
    'EX_hestratriol[u]'
    'EX_34dhoxpeg[u]'
    'EX_C05299[u]'
    'EX_h2o2[u]'
    'EX_hexdtr[u]'
    'EX_3tetd7ecoacrn[u]'
    'EX_fum[u]'
    'EX_CE2028[u]'
    'EX_inost[u]'
    'EX_glyc_R[u]'
    'EX_q10[u]'
    'EX_glyc_S[u]'
    'EX_c51crn[u]'
    'EX_ppa[u]'
    'EX_lnlncg[u]'
    'EX_CE2510[u]'
    'EX_ptdca[u]'
    'EX_ttdcea[u]'
    'EX_34hpl[u]'
    'EX_pcresol[u]'
    'EX_12dhchol[u]'
    'EX_nac[u]'
    'EX_T4hcinnm[u]'
    'EX_C02528[u]'
    'EX_lnlccrn[u]'
    'EX_3hpp[u]'
    'EX_docosac[u]'
    'EX_lgnc[u]'
    'EX_estrone[u]'
    'EX_pydxn[u]'
    'EX_hpdece[u]'
    'EX_icit[u]'
    'EX_lanost[u]'
    'EX_CE2047[u]'
    'EX_xol27oh[u]'
    'EX_retn[u]'
    'EX_dca24g[u]'
    'EX_mqn8[u]'
    'EX_co[u]'
    'EX_bilglcur[u]'
    'EX_mqn7[u]'
    'EX_3thexddcoacrn[u]'
    'EX_C05302[u]'
    'EX_but[u]'
    'EX_c4crn[u]'
    'EX_CE4970[u]'
    'EX_dolichol_L[u]'
    'EX_2mcit[u]'
    'EX_4pyrdx[u]'
    'EX_tdechola[u]'
    'EX_aprgstrn[u]'
    'EX_3mlda[u]'
    'EX_11docrtstrn[u]'
    'EX_im4ac[u]'
    'EX_vitd3[u]'
    'EX_CE4968[u]'
    'EX_25hvitd3[u]'
    'EX_xol24oh[u]'
    'EX_xol25oh[u]'
    'EX_fucgalfucgalacglcgalgluside_hs[u]'
    'EX_galgalfucfucgalacglcgalacglcgal14acglcgalgluside_hs[u]'
    'EX_acmana[u]'
    'EX_M01966[u]'
    'EX_pail_hs[u]'
    'EX_gbside_hs[u]'
    'EX_CE2026[u]'
    'EX_M00979[u]'
    'EX_CE1292[u]'
    'EX_tststeroneglc[u]'
    'EX_5adtststeroneglc[u]'
    'EX_homoval[u]'
    'EX_3mox4hoxm[u]'
    'EX_eic21114tr[u]'
    'EX_C14768[u]'
    };
for i =1 : length(Rx3)
    modelHM.ub(strmatch( Rx3{i},modelHM.rxns,'exact')) = modelHM.ub(strmatch( Rx3{i},modelHM.rxns,'exact'))*907.2;
end
