# Supplementary material for: Personalized whole‐body models integrate metabolism, physiology, and the gut microbiome
Source: Mol Syst Biol. 2020 May 28;16(5):e8982. doi: 10.15252/msb.20198982 (PMC7285886; doi:10.15252/msb.20198982)
Supplement: Supplementary file 22 — Dataset EV1 [file MSB-16-e8982-s022.zip › PSCM_toolbox/src/hostMicrobeInteraction/AGORAEssentialMetabolites.m]

% This file contains a list of metabolites required by the AGORA microbial
% reconstructions to grow.

AGORAessential ={'EX_12dgr180[u]'
'EX_26dap_M[u]'
'EX_2obut[u]'
'EX_3mop[u]'
'EX_4hbz[u]'
'EX_ac[u]'
'EX_acgam[u]'
'EX_acmana[u]'
'EX_ade[u]'
'EX_adn[u]'
'EX_adocbl[u]'
'EX_ala_D[u]'
'EX_ala_L[u]'
'EX_arab_D[u]'
'EX_arg_L[u]'
'EX_asn_L[u]'
'EX_btn[u]'
'EX_ca2[u]'
'EX_cbl1[u]'
'EX_cgly[u]'
'EX_chor[u]'
'EX_chsterol[u]'
'EX_cit[u]'
'EX_cl[u]'
'EX_cobalt2[u]'
'EX_csn[u]'
'EX_cu2[u]'
'EX_cys_L[u]'
'EX_dad_2[u]'
'EX_dcyt[u]'
'EX_ddca[u]'
'EX_dgsn[u]'
'EX_fe2[u]'
'EX_fe3[u]'
'EX_fol[u]'
'EX_for[u]'
'EX_gal[u]'
'EX_glc_D[u]'
'EX_glu_L[u]'
'EX_gly[u]'
'EX_glyc3p[u]'
'EX_glyc[u]'
'EX_gthox[u]'
'EX_gua[u]'
'EX_h2s[u]'
'EX_h[u]'
'EX_his_L[u]'
'EX_hxan[u]'
'EX_ile_L[u]'
'EX_k[u]'
'EX_lanost[u]'
'EX_leu_L[u]'
'EX_lys_L[u]'
'EX_met_L[u]'
'EX_mg2[u]'
'EX_mn2[u]'
'EX_mqn7[u]'
'EX_mqn8[u]'
'EX_nac[u]'
'EX_ncam[u]'
'EX_nmn[u]'
'EX_ocdca[u]'
'EX_ocdcea[u]'
'EX_orn[u]'
'EX_phe_L[u]'
'EX_pheme[u]'
'EX_pi[u]'
'EX_pnto_R[u]'
'EX_pro_L[u]'
'EX_ptrc[u]'
'EX_pydx[u]'
'EX_pydxn[u]'
'EX_q8[u]'
'EX_rib_D[u]'
'EX_ribflv[u]'
'EX_ser_L[u]'
'EX_sheme[u]'
'EX_so4[u]'
'EX_spmd[u]'
'EX_thm[u]'
'EX_thr_L[u]'
'EX_thymd[u]'
'EX_trp_L[u]'
'EX_ttdca[u]'
'EX_tyr_L[u]'
'EX_ura[u]'
'EX_val_L[u]'
'EX_xan[u]'
'EX_xyl_D[u]'
'EX_zn2[u]'
% new
'EX_arg_L[u]'
'EX_ca2[u]'
'EX_cgly[u]'
'EX_cl[u]'
'EX_cobalt2[u]'
'EX_cu2[u]'
'EX_fe2[u]'
'EX_fol[u]'
'EX_k[u]'
'EX_mg2[u]'
'EX_mn2[u]'
'EX_mqn7[u]'
'EX_ocdca[u]'
'EX_pheme[u]'
'EX_ribflv[u]'
'EX_so4[u]'
'EX_spmd[u]'
'EX_thm[u]'
'EX_trp_L[u]'
'EX_zn2[u]'
'EX_pnto_R[u]'
'EX_sheme[u]'
'EX_thymd[u]'
'EX_pydx[u]'
'EX_26dap_M[u]'
'EX_ala_L[u]'
'EX_fe3[u]'
'EX_pi[u]'
'EX_ttdca[u]'
'EX_mqn8[u]'
'EX_q8[u]'
'EX_2dmmq8[u]'
'EX_btn[u]'
'EX_nmn[u]'
'EX_asn_L[u]'
'EX_adpcbl[u]'
'EX_hxan[u]'
'EX_gthrd[u]'
'EX_4hbz[u]'
'EX_12dgr180[u]'
'EX_nac[u]'
'EX_gthox[u]'
'EX_ptrc[u]'
'EX_ura[u]'
'EX_ddca[u]'
'EX_lys_L[u]'
'EX_ala_D[u]'
'EX_arab_D[u]'
'EX_4abz[u]'
'EX_ile_L[u]'
'EX_met_L[u]'
'EX_ocdcea[u]'
'EX_tyr_L[u]'
'EX_val_L[u]'
'EX_his_L[u]'
'EX_leu_L[u]'
'EX_pro_L[u]'
'EX_cit[u]'
'EX_phe_L[u]'
'EX_thr_L[u]'
'EX_adn[u]'
'EX_3mop[u]'
'EX_cys_L[u]'
'EX_gal[u]'
'EX_ser_L[u]'
'EX_orn[u]'
'EX_h2s[u]'
'EX_xyl_D[u]'
'EX_2obut[u]'
'EX_lanost[u]'
'EX_rib_D[u]'
'EX_dcyt[u]'
'EX_glu_L[u]'
'EX_ac[u]'
'EX_ncam[u]'
'EX_cytd[u]'
'EX_amet[u]'
'EX_no2[u]'
'EX_cbl1[u]'
'EX_gly[u]'
'EX_gln_L[u]'
'EX_acgam[u]'
'EX_dad_2[u]'
'EX_ade[u]'
'EX_gua[u]'
'EX_for[u]'
'EX_h[u]'
'EX_pydxn[u]'
'EX_dgsn[u]'
'EX_malt[u]'
'EX_fald[u]'
'EX_amp[u]'
'EX_chor[u]'
'EX_glyc[u]'
'EX_glyc3p[u]'
'EX_h2o[u]'
'EX_chsterol[u]'
'EX_acmana[u]'
'EX_xan[u]'
'EX_gsn[u]'};

AGORAessential = unique(AGORAessential);
