# Supplementary material for: Personalized whole‐body models integrate metabolism, physiology, and the gut microbiome
Source: Mol Syst Biol. 2020 May 28;16(5):e8982. doi: 10.15252/msb.20198982 (PMC7285886; doi:10.15252/msb.20198982)
Supplement: Supplementary file 22 — Dataset EV1 [file MSB-16-e8982-s022.zip › PSCM_toolbox/src/setConstraints/setFeedingFastingConstraints.m]

function model = setFeedingFastingConstraints(model, feedingStatus,fastingValue,storageValue)
% This function sets constraints corresponding either to feeding (i.e.,
% storage reactions are set to have a lower bound of 0 while
% the upper bounds are set to >0 (storage is enabled) or to fasting (i.e.,
% storage reactions are set to have a lower bound of <0 (use of stored metabolites is enabled) while
% the upper bounds are set to 0 (storage is disabled).
%
% function model = setFeedingFastingConstraints(model, feedingStatus,fastingValue,storageValue)
%
% INPUT
% model             model structure
% feedingStatus     'feeding' = default bounds for diet uptake fastingValue for all diet exchanges, use diet script to refine, organ storage is turned on;
%                   'fasting' = all diet uptakes are closed, organ storage release is turned on
% fastingValue      default: fastingValue = -10;
% storageValue      default: storageValue = 10;
%
% OUTPUT
% model             with updated constraints
%
% Ines Thiele, 2015/2016
if ~exist('fastingValue','var')
    fastingValue = -10;
end
if ~exist('storageValue','var')
    storageValue = 10;
end

% load amino acids that can be stored
AAStorage;
storedInLiver={'nad(c)';'nadp(c)';'fad(c)';...
    'thmtp(c)';'pydam(c)';'pydx(c)';'pydxn(c)';...
    'coa(c)';'thf(c)';'btn(c)';'retinol(c)';'retfa(c)';...
    '11_cis_retfa(c)';'9_cis_retfa(c)';'25hvitd2(c)';'vitd3(c)';...
    'avite1(c)';'avite2(c)';'chol(c)';'fe3(c)';'phyQ(c)';...
    'glygn2(c)'};
StoreInKidney = {'ascb_L(c)';'chol(c)';};
StoreInMuscle ={'thmpp(c)';'25hvitd2(c)';'vitd3(c)';'chol(c)';'glygn2(c)'};

StoreInAdi={'25hvitd2(c)';'vitd3(c)';'avite1(c)';'avite2(c)';'phyQ(c)';...
    'hdca(c)';'tmndnc(c)';'lnlc(c)';'tag_hs(c)';...
    'c226coa(c)';'doco13ecoa(c)';'lnlccoa(c)';'lnlncacoa(c)';'lnlncgcoa(c)';...
    'odecoa(c)';'pmtcoa(c)';'stcoa(c)';'tmndnccoa(c)'
    };
if isfield(model,'rxnGeneMat')
    model = rmfield(model,'rxnGeneMat');
end
% set all sinks to 0
for i = 1 : length(model.rxns)
    if length(strfind(model.rxns{i},'sink_'))==1 ...
            && length(strfind(model.rxns{i},'sink_pre_prot(r)'))==0  ...
            && length(strfind(model.rxns{i},'sink_Ser_Gly_Ala_X_Gly(r)'))==0 ...
            && length(strfind(model.rxns{i},'sink_5hpet(c)'))==0
        %&& length(strfind(model.rxns{i},'sink_Tyr_ggn(c)'))==0 % ...
        %% && length(strfind(model.rxns{i},'sink_citr(c)'))==0
        % && length(strfind(model.rxns{i},'sink_Ser_Gly_Ala_X_Gly(r)'))==0 ...
        if isfield(model,'Microbiota') && model.Microbiota(i) ==0 %no microbe sink
            model.lb(i)=0;
        elseif ~isfield(model,'Microbiota')
            model.lb(i)=0;
        end
    end
end

DMs= (find(~cellfun(@isempty,strfind(model.rxns,'DM_'))));
model.lb(DMs) = 0;

% but not at the beginning of the abbr --> leaves in the
% microbe sinks
if 1
    tmp = strmatch('sink_',model.rxns);
    model.lb(tmp)=-10;
end

for i = 1 : length(model.rxns)
    if strfind(model.rxns{i},'sink_')
        model.rxns{i} = regexprep(model.rxns{i},'\[c\]','(c)');
        model.rxns{i} = regexprep(model.rxns{i},'\[r\]','(r)');
        %    model.rxns{i}
    end
end
modelexchanges1 = strmatch('Diet_EX_',model.rxns);
modelexchanges2 = strmatch('Diet_Ex_',model.rxns);
modelexchanges = [modelexchanges1;modelexchanges2];

if strcmp(feedingStatus,'feeding') % storage no sinks
    model.lb(modelexchanges)=fastingValue;
    model.ub(modelexchanges)=0;
elseif strcmp(feedingStatus,'fasting') % storage no sinks
    model.lb(modelexchanges)=0;
    model.ub(modelexchanges)=0;
    % exception for water
    
end

if strcmp(feedingStatus,'feeding') % storage no sinks
    for i = 1 : length(storedInLiver)
        storedInLiver{i};
        rxnName = strcat('Liver_sink_',storedInLiver{i});
        %   rxnName
        model = changeRxnBounds(model,rxnName,0,'l');
        model = changeRxnBounds(model,rxnName, storageValue,'u');
    end
    for i = 1 : length(StoreInKidney)
        StoreInKidney{i};
        rxnName = strcat('Kidney_sink_',StoreInKidney{i});
        %  rxnName
        model = changeRxnBounds(model,rxnName,0,'l');
        model = changeRxnBounds(model,rxnName, storageValue,'u');
    end
    for i = 1 : length(StoreInMuscle)
        rxnName = strcat('Muscle_sink_',StoreInMuscle{i});
        %  rxnName
        model = changeRxnBounds(model,rxnName,0,'l');
        model = changeRxnBounds(model,rxnName, storageValue,'u');
    end
    for i = 1 : length(storageAA)
        rxnName = strcat('Muscle_',storageAA{i});
        %    rxnName
        model = changeRxnBounds(model,rxnName,0,'l');
        model = changeRxnBounds(model,rxnName, storageValue,'u');
    end
    for i = 1 : length(StoreInAdi)
        rxnName = strcat('Adipocytes_sink_',StoreInAdi{i});
        %   rxnName
        StoreInAdi{i};
        model = changeRxnBounds(model,rxnName,0,'l');
        model = changeRxnBounds(model,rxnName, storageValue,'u');
    end
    rxnName = 'Retina_sink_crvnc(c)';
    model = changeRxnBounds(model,rxnName,0,'l');
    model = changeRxnBounds(model,rxnName, storageValue,'u');
    rxnName = 'Heart_sink_chol(c)';
    model = changeRxnBounds(model,rxnName,0,'l');
    model = changeRxnBounds(model,rxnName, storageValue,'u');
    rxnName = 'Brain_sink_crvnc(c)';
    model = changeRxnBounds(model,rxnName,0,'l');
    model = changeRxnBounds(model,rxnName, storageValue,'u');
    rxnName = 'Brain_sink_chol(c)';
    model = changeRxnBounds(model,rxnName,0,'l');
    model = changeRxnBounds(model,rxnName, storageValue,'u');
    rxnName = 'RBC_sink_glygn2(c)';
    model = changeRxnBounds(model,rxnName,0,'l');
    model = changeRxnBounds(model,rxnName, storageValue,'u');
    rxnName = 'Skin_sink_vitd3(c)';
    model = changeRxnBounds(model,rxnName,0,'l');
    model = changeRxnBounds(model,rxnName, storageValue,'u');
elseif strcmp(feedingStatus,'fasting')
    for i = 1 : length(storedInLiver)
        rxnName = strcat('Liver_sink_',storedInLiver{i});
        model = changeRxnBounds(model,rxnName,fastingValue,'l');
        model = changeRxnBounds(model,rxnName,0,'u');
    end
    for i = 1 : length(StoreInKidney)
        rxnName = strcat('Kidney_sink_',StoreInKidney{i});
        model = changeRxnBounds(model,rxnName,fastingValue,'l');
        model = changeRxnBounds(model,rxnName,0,'u');
    end
    for i = 1 : length(StoreInMuscle)
        rxnName = strcat('Muscle_sink_',StoreInMuscle{i});
        model = changeRxnBounds(model,rxnName,fastingValue,'l');
        model = changeRxnBounds(model,rxnName,0,'u');
    end
    for i = 1 : length(storageAA)
        rxnName = strcat('Muscle_',storageAA{i});
        model = changeRxnBounds(model,rxnName,fastingValue,'l');
        model = changeRxnBounds(model,rxnName,0,'u');
    end
    for i = 1 : length(StoreInAdi)
        rxnName = strcat('Adipocytes_sink_',StoreInAdi{i});
        model = changeRxnBounds(model,rxnName,fastingValue,'l');
        model = changeRxnBounds(model,rxnName,0,'u');
    end
    rxnName = 'Retina_sink_crvnc(c)';
    model = changeRxnBounds(model,rxnName,fastingValue,'l');
    model = changeRxnBounds(model,rxnName,0,'u');
    rxnName = 'Heart_sink_chol(c)';
    model = changeRxnBounds(model,rxnName,fastingValue,'l');
    model = changeRxnBounds(model,rxnName,0,'u');
    rxnName = 'Brain_sink_crvnc(c)';
    model = changeRxnBounds(model,rxnName,fastingValue,'l');
    model = changeRxnBounds(model,rxnName,0,'u');
    rxnName = 'Brain_sink_chol(c)';
    model = changeRxnBounds(model,rxnName,fastingValue,'l');
    model = changeRxnBounds(model,rxnName,0,'u');
    rxnName = 'RBC_sink_glygn2(c)';
    model = changeRxnBounds(model,rxnName,fastingValue,'l');
    model = changeRxnBounds(model,rxnName,0,'u');
    rxnName = 'Skin_sink_vitd3(c)';
    model = changeRxnBounds(model,rxnName,fastingValue,'l');
    model = changeRxnBounds(model,rxnName,0,'u');
end

model.SetupInfo.FeedingStatus = feedingStatus;
