# Supplementary material for: Personalized whole‐body models integrate metabolism, physiology, and the gut microbiome
Source: Mol Syst Biol. 2020 May 28;16(5):e8982. doi: 10.15252/msb.20198982 (PMC7285886; doi:10.15252/msb.20198982)
Supplement: Supplementary file 22 — Dataset EV1 [file MSB-16-e8982-s022.zip › PSCM_toolbox/src/setConstraints/AAStorage.m]

% This script defines amino acids that can be stored by one or more organs
storageAA = {'sink_his_L(c)';
    'sink_ile_L(c)';
    'sink_leu_L(c)';
    'sink_lys_L(c)';
    'sink_met_L(c)';
    'sink_phe_L(c)';
    'sink_thr_L(c)';
    'sink_trp_L(c)';
    'sink_val_L(c)';
    % non-essential AAs
    'sink_ala_L(c)'
'sink_arg_L(c)'
'sink_asn_L(c)'
'sink_asp_L(c)'
'sink_cys_L(c)'
'sink_gln_L(c)'
'sink_glu_L(c)'
'sink_pro_L(c)'
'sink_ser_L(c)'
'sink_tyr_L(c)'
'sink_gly(c)'
    }
