# Supplementary material for: Personalized whole‐body models integrate metabolism, physiology, and the gut microbiome
Source: Mol Syst Biol. 2020 May 28;16(5):e8982. doi: 10.15252/msb.20198982 (PMC7285886; doi:10.15252/msb.20198982)
Supplement: Supplementary file 22 — Dataset EV1 [file MSB-16-e8982-s022.zip › PSCM_toolbox/src/setConstraints/inputData/16_01_29_OrganWeights.xlsx]

## Sheet: OrganWeights
Organ	weight	weight value (g)	% of body weight	weight value (g)	% of body weight	reference	weight value (g)	% of body weight	weight value (g)	% of body weight	reference
Gender		male	male	female	female		male		male		http://www.ams.sunysb.edu/~hahn/psfile/pap_obesity.pdf, Table 4a for all values in red for obesity
Body weight	75 kg	70000	69690.4	58000	57478.5		100000	95512.4	125000	118900
Adipocytes		15000	21.4286	19000	32.7586	Ref man, p.43;	32066	32.066	53056	42.4448
Aglands	10.4 g (left), 10.3 (right)	14	0.02	14	0.0241379	Ref man, p. 204; PMID: 20129426	14	0.014	14	0.0112
Brain	1407 g	1400	2	1200	2.06897	Ref man, p213PMID: 22182984	1400	1.4	1519	1.2152
Breast		26	0.0371429	360	0.62069	Rf man, p195; http://onlinelibrary.wiley.com/doi/10.1002/ajpa.1330530113/abstract	26	0.026	26	0.0208
Colon	estimated based on weight and length of SI (809 g for 610 cm)	300	0.428571	290	0.5	Ref man p136PMID: 23492669;9400033	300	0.3	300	0.24
CSF	100-160 ml csf, density of csf: 1.0063 to 1.0075	120	0.171429	100	0.172414	Ref man, p 219;PMID: 7197494	120	0.12	120	0.096
Esophagus	estimated based on weight and length of SI (809 g for 610 cm)	40	0.0571429	34	0.0586207	PMID: 23492669;9400033; Ref man p129	40	0.04	40	0.032
Heart	331 g	331	0.472857	253	0.436207	PMID: 22182983, Ref man p113	465	0.465	530	0.424
Kidney	129 g (right kindey), 137 g (left kidney)	310	0.442857	275	0.474138	Ref ma, p175PMID: 22182984	256	0.256	390	0.312
Liver	1561 g	1800	2.57143	1400	2.41379	Ref man p146PMID: 22182984	2242	2.242	2547	2.0376
Lung	bloodless	536	0.765714	536	0.924138	Ref man, p160; PMID: 22182984	1400	1.4	1608	1.2864
Muscle	38.4 % of body weight in man, 30.6% in woman	28000	40	17000	29.3103	PMID:10904038; Ref man p 109	34118	34.118	34118	27.2944
Ovary	16.4 g (right ovary), 16.9 g (left ovary)	0	0	11	0.0189655	Ref man, p187;PMID: 20129426	0	0	0	0
Pancreas	88 g (male), 80 g (female)	100	0.142857	85	0.146552	Ref man, p150; PMID: 20129426	100	0.1	100	0.08
Placenta	528.55 g (both sexes together, male baby (519 g), female baby (526.6 g)	0	0	528	0.910345	http://www.jcdr.net/articles/pdf/1250/1921_6_4_11_nitr.pdf, PMID: 24392363	0	0	0	0
Prostate		16	0.0228571		0	Ref man, p185; PMID: 20129426	16	0.016	16	0.0128
Pthyroidgland	male: 30 mg each for 4 glands; female: 35 mg each for 4 glands	0.12	0.000171429	0.14	0.000241379	Ref man, p201PMID: 15790694	0.12	0.00012	0.12	9.6e-05
Rectum	estimated based on weight and length of SI (809 g for 610 cm)	70	0.1	70	0.12069	Ref man p136; PMID: 23492669;9400033	70	0.07	70	0.056
Retina	326 mg	0.326	0.000465714	0.326	0.000562069	PMID: 2643588	0.326	0.000326	0.326	0.0002608
Scord	35 g	30	0.0428571	28	0.0482759	Ref man, p217; https://faculty.washington.edu/chudler/facts.html#spinal	30	0.03	30	0.024
sIEC	610 cm long	640	0.914286	600	1.03448	Ref man, 136PMID: 23492669;9400033	640	0.64	640	0.512
Skin		2600	3.71429	1790	3.08621	Ref man, p54;	3150	3.15	3768	3.0144
Spleen	139 g	180	0.257143	150	0.258621	PMID: 22182984; Ref man p102	256	0.256	303	0.2424
Stomach		150	0.214286	140	0.241379	Ref manp 131; http://link.springer.com/article/10.1381/0960892055002158	150	0.15	150	0.12
Testis	24.7 g (right testis), 25.4 g (left testis)	35	0.05	0	0	Ref man, p182PMID: 20129426	35	0.035	35	0.028
Thyroidgland	male: 17.5 g; female: 22.2g	20	0.0285714	17	0.0293103	Ref man. P199;PMID: 20129426	24	0.024	30	0.024
Urinarybladder		45	0.0642857	45	0.0775862	Ref man, p179PMID: 16986025	45	0.045	45	0.036
Urine in bladder	300-400 ml	350	0.5	350	0.603448	http://www.continence.org.au/pages/bladder-training.html	350	0.35	350	0.28
Uterus		0	0	80	0.137931	Ref man, p191; PMID: 20129426	0	0	0	0
Blood	density: 1.0506 g/ml; blood weight: 1050.0663 g/L; 5 l per person assumed -->	5500	7.85714	4100	7.06897	Publication 23- Ref man; haemocrite: male: 0.46, female:0.41; http://www.hematology.org/Patients/Basics/;p blood = plasma + WWB + RBC; Fehder, p421	6122	6.122	7018	5.6144
WBC	Age over 21 Years: 4.5 to 11.0 (Mean 7.4)(in 10^9/L); WBC make about 1% of blood	55	0.0785714	41	0.0706897	http://www.fpnotebook.com/HemeOnc/Lab/WhtBldCl.htm for numbers	55	0.055	55	0.044
Lymphocytes	15-40% of White Blood Cells; assumed 30% of WBC weight	16.5	0.0235714	12.3	0.0212069	http://www.fpnotebook.com/hemeonc/lab/lymphcytcnt.htm#fpnContent-panel-id_1; PMC2996594	16.5	0.0165	16.5	0.0132
Bcells	9% of Lymphocytes	1.485	0.00212143	1.107	0.00190862	PMC2996594	1.485	0.001485	1.485	0.001188
CD4Tcells	45-75% of lymphocytes; 4 – 20% of leukocyte; assumed 15% of leukocytes	8.25	0.0117857	6.15	0.0106034	http://www.dartmouth.edu/~dartlab/uploads/CellTypes%20StemCell.pdf	8.25	0.00825	8.25	0.0066
CD8Tcells	2 – 11% of leukocytes; assumed 8%	4.4	0.00628571	3.28	0.00565517		4.4	0.0044	4.4	0.00352
Nkcells	Human and mouse NK cells constitute approximately 15% of all circulating lymphocytes	2.475	0.00353571	1.845	0.00318103	http://www.dartmouth.edu/~dartlab/uploads/CellTypes%20StemCell.pdf	2.475	0.002475	2.475	0.00198
Monocyte	Monocyte (2-8% of peripheral WBCs); assumed 5%	2.75	0.00392857	2.05	0.00353448	http://www.fpnotebook.com/HemeOnc/Lab/WhtBldCl.htm for numbers	2.75	0.00275	2.75	0.0022
Platelet	150,000 to 400,000/mm3; 1mm3 = 1e-6 l; 10 pg per platelet (wet weight); assumed 400k/mm3; --> 4g/l; --> 20g/5l	20	0.0285714	20	0.0344828	blood = plasma + WWB + RBC; Fehder, p421; PMID: 436237 for weight;http://www.fpnotebook.com/HemeOnc/Lab/PltltCnt.htm for numbers	20	0.02	20	0.016
RBC	The normal range in men is approximately 4.7 to 6.1 million cells/ul (microliter). The normal range in women range from 4.2 to 5.4 million cells/ul, according to NIH (National Institutes of Health) data. 27 pg dry weight of one RBC. Assumed 70% water in RBC --> 90 pg/RBC; --> 495g/l --> 2475 g/5l for male (assumed 5.5M) and 2050 g/l for female (assumed 4.5M)	2475	3.53571	2050	3.53448	blood = plasma + WWB + RBC; Fehder, p421; http://www.medicinenet.com/polycythemia_high_red_blood_cell_count/page2.htm for numbers; PMC3621783 for dry weight;	2475	2.475	2475	1.98
Skeleton (bone, bone marrow, other tissue		10000	14.2857	6800	11.7241	p90	10000	10	10000	8	no value available here but likely to be higher
Tendrons etc		850	1.21429	700	1.2069	Ref man, p81	850	0.85	850	0.68
Cervix	estimated	0	0	50	0.0862069		0	0	0	0
Gall		10	0.0142857	8	0.0137931	Ref man p148	10	0.01	10	0.008
Gut		1005	1.43571	1005	1.73276	Ref man p137http://www.nih.gov/news-events/news-releases/nih-human-microbiome-project-defines-normal-bacterial-makeup-body	1005	1.005	1005	0.804
Salvary glands		85		70		Ref man , p 125	85	0.085	85	0.068
Ureter		16		15		Ref man, p177	16	0.016	16	0.0128
Urethra		10		3		Ref man, p181	10	0.01	10	0.008
Teeth		46		41		Ref man, p83	46	0.046	46	0.0368
Nails		3		3		Rf man, p59	3	0.003	3	0.0024
Nose mucosa		32		27		Ref man	32	0.032	32	0.0256
Hair		20		300		Ref man, p58	20	0.02	20	0.016
Total body weigth captured by Harvey when excluding bones		58628.4	83.7549	49519.5	85.3784		87036.3	87.0363	110424	88.3394
Total body weigth captured by Harvey with bones		69690.4	99.5578	57478.5	99.1008		97886.3	97.8863	121274	97.0194

## Sheet: Sheet2
	75
'Liver_biomass_maintenance'	1561	0.0208133
'Lung_biomass_maintenance'	800	0.0106667
'Heart_biomass_maintenance'	331	0.00441333
'Pancreas_biomass_maintenance'	85	0.00113333
'Esophagus_biomass_maintenance'	100	0.00133333
'Ovary_biomass_maintenance'	32	0.000426667
'Muscle_biomass_maintenance'	30000	0.4
'Colon_biomass_maintenance'	500	0.00666667
'Rectum_biomass_maintenance'	100	0.00133333
'Gall_biomass_maintenance'	100	0.00133333
'Scord_biomass_maintenance'	35	0.000466667
'Fcortex_biomass_maintenance'	1400	0.0186667
'Kidney_biomass_maintenance'	260	0.00346667
'Adipocytes_biomass_maintenance'	15750	0.21
'Retina_biomass_maintenance'	0.326	4.34667e-06
'Agland_biomass_maintenance'	20	0.000266667
'Pancreas_biomass_maintenance'	85	0.00113333
'Urinary_bladder_biomass_maintenance'	42	0.00056
'Testis_biomass_maintenance'	50	0.000666667
'Prostate_biomass_maintenance'	35	0.000466667
'Placenta_biomass_maintenance'	530	0.00706667
B_cells_[bc]_biomass_maintenance'	875	0.0116667	5250
CD4_T_cells_[bc]_biomass_maintenance'	875	0.0116667
CD8_T_cells_[bc]_biomass_maintenance'	875	0.0116667
Nk_cells_[bc]_biomass_maintenance'	875	0.0116667
Monocyte_[bc]_biomass_maintenance'	875	0.0116667
Placenta_biomass_maintenance'	530	0.00706667
RBC_biomass_maintenance'	875	0.0116667
'sIEC_biomass_reactionIEC01b'	2000	0.0266667
	59596.3	0.794618
skeleton	13500
skin	3000
	76096.3

## Sheet: fetal organs
'f_heart'	21.71 g			PMID: 3403021	fetal; weight (gestation age being >32 weeks)
'f_liver'	148.2 g			PMID: 3403021	fetal; weight (gestation age being >32 weeks)
'f_gut'
'f_ovary'	110 mg (> 40 weeks of gestation)			PMID: 16354971	fetal; weight (gestation age being >32 weeks)
'f_testis'
'f_brain'	350 - 400 g			https://faculty.washington.edu/chudler/facts.html	fetal; weight (gestation age being >32 weeks)
f_lung	11.4 g			PMID: 3403021	fetal; weight (gestation age being >32 weeks)
f_Small intestine	7.31 g			PMID: 3403021	fetal; weight (gestation age being >32 weeks)
f_large intestine	2.5 g (24-32 weeks of gestation)			PMID: 3403021	fetal; weight (gestation age being >32 weeks)
