# Supplementary material for: Personalized whole‐body models integrate metabolism, physiology, and the gut microbiome
Source: Mol Syst Biol. 2020 May 28;16(5):e8982. doi: 10.15252/msb.20198982 (PMC7285886; doi:10.15252/msb.20198982)
Supplement: Supplementary file 22 — Dataset EV1 [file MSB-16-e8982-s022.zip › PSCM_toolbox/src/setConstraints/inputData/16_01_26_BloodFlowRatesPercentages.xlsx]

## Sheet: BloodFlowPercentage
Organ	Condition	Blood flow rate (L/min)	Blood flow percentage	Blood flow rate (L/min)	Blood flow percentage	Reference	Notes
Gender		male	male	female	female
Agland	rest	''	'0.000909091'	''	'0.000909091'	remaining 11 organ without information are assumed to make up in total 1% of the blood flow rate
Adipocytes	rest	''	'0.05'	''	'0.05'	http://www.arn.org/docs/glicksman/eyw_1301.htm
Bones	rest	''	'0.05'	''	'0.05'	http://www.arn.org/docs/glicksman/eyw_1301.htm	not in model
Brain	rest	'0.68'	'0.117241379'	'0.63'	'0.10862069'	PMID: 14594104
Breast	rest	''	'0.000909091'	''	'0.000909091'	remaining 11 organ without information are assumed to make up in total 1% of the blood flow rate
Cervix	rest	'0'	'0.000909091'	''	'0.000909091'	remaining 11 organ without information are assumed to make up in total 1% of the blood flow rate
Colon	rest	'0.279'	'0.048103448'	'0.273'	'0.047068966'	PMID: 14594104	all GI organs 0.93; I assumed that most of it goes to colon and siec (60%)
Esophagus	rest	''	'0.005'	''	'0.005'	assumed to be 0.5%
Gall	rest	''	'0.000909091'	''	'0.000909091'	remaining 11 organ without information are assumed to make up in total 1% of the blood flow rate
Heart	rest	''	'0.05'	''	'0.05'	http://www.arn.org/docs/glicksman/eyw_1301.htm	this is what the heart receives itself from the blood that it pumps
Kidney	rest	'1.17'	'0.201724138'	''	'0.2'	PMID: 14594104 ; http://www.arn.org/docs/glicksman/eyw_1301.htm
Liver	rest	''	'0.1'	''	'0.1'	http://www.arn.org/docs/glicksman/eyw_1301.htm
Lung	rest	''	'0.025'	''	'0.025'	http://www.arn.org/docs/glicksman/eyw_1301.htm
Muscle	rest	''	'0.15'	''	'0.15'	PMID: 14594104
Ovary	rest	''	'0.000909091'	''	'0.000909091'	remaining 11 organ without information are assumed to make up in total 1% of the blood flow rate
Pthyroidgland	rest	'0.05'	'0.00862069'	'0.045'	'0.007758621'	PMID: 14594104	assumed to be the same as for Thyroid
Pancreas	rest	'0.06'	'0.010344828'	'0.05'	'0.00862069'	PMID: 14594104
Prostate	rest	''	'0.000909091'	''	'0.000909091'	remaining 11 organ without information are assumed to make up in total 1% of the blood flow rate
Rectum	rest	'0.124'	'0.02137931'	'0.121333333'	'0.02091954'	PMID: 14594104
Retina	rest	''	'0.000909091'	''	'0.000909091'	remaining 11 organ without information are assumed to make up in total 1% of the blood flow rate
Scord	rest	''	'0.000909091'	''	'0.000909091'	remaining 11 organ without information are assumed to make up in total 1% of the blood flow rate
sIEC	rest	'0.279'	'0.048103448'	'0.273'	'0.047068966'	PMID: 14594104
Skin	rest	''	'0.05'	''	'0.05'	http://www.arn.org/docs/glicksman/eyw_1301.htm
Spleen	rest	'0.2'	'0.034482759'	'0.2'	'0.034482759'	PMID: 14594104
Stomach	rest	'0.124'	'0.02137931'	'0.121333333'	'0.02091954'	PMID: 14594104
Testis	rest	''	'0.000909091'	''	'0.000909091'	remaining 11 organ without information are assumed to make up in total 1% of the blood flow rate
Thyroidgland	rest	'0.05'	'0.00862069'	'0.045'	'0.007758621'	PMID: 14594104
Urinarybladder	rest	''	'0.000909091'	''	'0.000909091'	remaining 11 organ without information are assumed to make up in total 1% of the blood flow rate
Uterus	rest	''	'0.000909091'	''	'0.000909091'	remaining 11 organ without information are assumed to make up in total 1% of the blood flow rate
Total blood flow	rest	'5.8'	'1.009090909'	'5.8'	'0.9923093'	Fundamentals of anatomy & physiology, p732
