# Supplementary material for: Personalized whole‐body models integrate metabolism, physiology, and the gut microbiome
Source: Mol Syst Biol. 2020 May 28;16(5):e8982. doi: 10.15252/msb.20198982 (PMC7285886; doi:10.15252/msb.20198982)
Supplement: Supplementary file 22 — Dataset EV1 [file MSB-16-e8982-s022.zip › PSCM_toolbox/src/setConstraints/inputData/OrganWeightObesity.xlsx]

## Sheet: Sheet1
	male 70 kg		100000		125000
'Adipocytes'	15000	0.214286	32066	0.32066	53056	0.424448
'Agland'	14	0.0002	14	0.00014	14	0.000112
'Brain'	1400	0.02	1400	0.014	1519	0.012152
'Breast'	26	0.000371429	26	0.00026	26	0.000208
'Colon'	300	0.00428571	300	0.003	300	0.0024
'CSF'	120	0.00171429	120	0.0012	120	0.00096
'Esophagus'	40	0.000571429	40	0.0004	40	0.00032
'Heart'	331	0.00472857	465	0.00465	530	0.00424
'Kidney'	310	0.00442857	256	0.00256	390	0.00312
'Liver'	1800	0.0257143	2242	0.02242	2547	0.020376
'Lung'	536	0.00765714	1400	0.014	1608	0.012864
'Muscle'	28000	0.4	34118	0.34118	34118	0.272944
'Ovary'	0	0	0	0	0	0
'Pancreas'	100	0.00142857	100	0.001	100	0.0008
'Placenta'	0	0	0	0	0	0
'Prostate'	16	0.000228571	16	0.00016	16	0.000128
'Pthyroidgland'	0.12	1.71429e-06	0.12	1.2e-06	0.12	9.6e-07
'Rectum'	70	0.001	70	0.0007	70	0.00056
'Retina'	0.326	4.65714e-06	0.326	3.26e-06	0.326	2.608e-06
'Scord'	30	0.000428571	30	0.0003	30	0.00024
'sIEC'	640	0.00914286	640	0.0064	640	0.00512
'Skin'	2600	0.0371429	3150	0.0315	3768	0.030144
'Spleen'	180	0.00257143	256	0.00256	303	0.002424
'Stomach'	150	0.00214286	150	0.0015	150	0.0012
'Testis'	35	0.0005	35	0.00035	35	0.00028
'Thyroidgland'	20	0.000285714	24	0.00024	30	0.00024
'Urinarybladder'	45	0.000642857	45	0.00045	45	0.00036
'Urine in bladder'	350	0.005	350	0.0035	350	0.0028
'Uterus'	0	0	0	0	0	0
'Blood'	5500	0.0785714	6122	0.06122	6122	0.048976
'WBC'	55	0.000785714	55	0.00055	55	0.00044
'Lymphocytes'	16.5	0.000235714	16.5	0.000165	16.5	0.000132
'Bcells'	1.485	2.12143e-05	1.485	1.485e-05	1.485	1.188e-05
'CD4Tcells'	8.25	0.000117857	8.25	8.25e-05	8.25	6.6e-05
'CD8Tcells'	4.4	6.28571e-05	4.4	4.4e-05	4.4	3.52e-05
'Nkcells'	2.475	3.53571e-05	2.475	2.475e-05	2.475	1.98e-05
'Monocyte'	2.75	3.92857e-05	2.75	2.75e-05	2.75	2.2e-05
'Platelet'	20	0.000285714	20	0.0002	20	0.00016
'RBC'	2475	0.0353571	2475	0.02475	2475	0.0198
'Skeleton (bone, bone marrow, other tissue'	10000	0.142857	10000	0.1	10000	0.08
'Tendrons etc'	850	0.0121429	850	0.0085	850	0.0068
'Cervix'	0	0	0	0	0	0
'Gall'	10	0.000142857	10	0.0001	10	8e-05
'Gut'	1005	0.0143571	1005	0.01005	1005	0.00804
'Salvary glands'	85	NaN	85	0.00085	85	0.00068
'Ureter'	16	NaN	16	0.00016	16	0.000128
'Urethra'	10	NaN	10	0.0001	10	8e-05
'Teeth'	46	NaN	46	0.00046	46	0.000368
'Nails'	3	NaN	3	3e-05	3	2.4e-05
'Nose mucosa'	32	NaN	32	0.00032	32	0.000256
'Hair'	20	NaN	20	0.0002	20	0.00016
'Total body weigth captured by Harvey when excluding bones'	58628.4	0.837549	87036.3	0.870363	109528	0.876226
'Total body weigth captured by Harvey with bones'	69690.4	0.995578	97886.3	0.978863	120378	0.963026
