# Supplementary material for: Personalized whole‐body models integrate metabolism, physiology, and the gut microbiome
Source: Mol Syst Biol. 2020 May 28;16(5):e8982. doi: 10.15252/msb.20198982 (PMC7285886; doi:10.15252/msb.20198982)
Supplement: Supplementary file 22 — Dataset EV1 [file MSB-16-e8982-s022.zip › PSCM_toolbox/src/setConstraints/inputData/Parsed_hmdbConc.xlsx]

## Sheet: Parsed_hmdbConc.txt
HMDB00001	#N/A	Blood	Normal	Both	7.7+/-1.9	uM
HMDB00001	#N/A	Blood	Normal	Both	14.4+/-2.3	uM
HMDB00001	#N/A	Blood	Normal	Both	19.6+/-2.6	uM
HMDB00001	#N/A	Blood	Normal	Both	12.7+/-2.9	uM
HMDB00001	#N/A	Blood	Normal	Both	20.2+/-4.0	uM
HMDB00001	#N/A	Blood	Normal	NotSpecified	9.1+/-7.2	uM
HMDB00001	#N/A	Blood	Normal	Both	4.0+/-8.0	uM
HMDB00001	#N/A	CerebrospinalFluid(CSF)	Normal	Both	4.0+/-1.74	uM
HMDB00001	#N/A	Saliva	Normal	Both	26.34	uM
HMDB00001	#N/A	Urine	Normal	Both	17.74-153.77	umol/mmolcreatinine
HMDB00001	#N/A	Urine	Normal	Both	8.3(2.4-28.4)	umol/mmolcreatinine
HMDB00001	#N/A	Urine	Normal	Female	15.9+/-19.5	umol/mmolcreatinine
HMDB00001	#N/A	Urine	Normal	Both	30.0+/-43.0	umol/mmolcreatinine
HMDB00001	#N/A	Urine	Normal	Male	4.6+/-2.7	umol/mmolcreatinine
HMDB00001	#N/A	Urine	Normal	Female	2.3+/-5.1	umol/mmolcreatinine
HMDB00001	#N/A	Urine	Normal	Female	46.1+/-53.5	umol/mmolcreatinine
HMDB00001	#N/A	Urine	Normal	Female	15.9+/-19.5	umol/mmolcreatinine
HMDB00001	#N/A	Urine	Normal	Male	28.1+/-31.8	umol/mmolcreatinine
HMDB00001	#N/A	Urine	Normal	Male	1.3+/-2.76	umol/mmolcreatinine
HMDB00001	#N/A	Urine	Normal	Male	45.5+/-41.6	umol/mmolcreatinine
HMDB00001	#N/A	Urine	Normal	Female	33.6+/-36.4	umol/mmolcreatinine
HMDB00001	#N/A	Blood	Kidneydisease	Both	28.8+/-18.2	uM
HMDB00001	#N/A	Blood	Kidneydisease	Both	83.1+/-21.7	uM
HMDB00001	#N/A	Blood	Alzheimer'sdisease	Both	10.66+/-2.68	uM
HMDB00001	#N/A	CerebrospinalFluid(CSF)	Alzheimer'sdisease	Both	2.6+/-1.13	uM
HMDB00001	#N/A	Urine	Obesity	Both	10.9+/-10.1	umol/mmolcreatinine
HMDB00001	#N/A	Urine	Diabetes	Both	17.5+/-25.7	umol/mmolcreatinine
HMDB00001	#N/A	Urine	Alzheimer'sdisease	Both	15.7+/-4.04	umol/mmolcreatinine
HMDB00001	#N/A	Urine	Propionicacidemia	Both	40+/-2.6	umol/mmolcreatinine
HMDB00001	#N/A	Urine	Maplesyrupurinedisease	Both	31+/-11	umol/mmolcreatinine
HMDB00001	#N/A	Urine	Aminoaciduria	Both	50.3+/-9.9	umol/mmolcreatinine
HMDB00002	13dampp	Blood	Normal	Female	0.04+/-0.03	uM
HMDB00002	13dampp	Urine	Normal	Both	0.16(0.02-0.69)	umol/mmolcreatinine
HMDB00002	13dampp	Urine	Normal	Both	2.55(0.18-5.85)	umol/mmolcreatinine
HMDB00002	13dampp	Urine	Normal	Both	0.015	umol/mmolcreatinine
HMDB00002	13dampp	Urine	Normal	Both	1.2	umol/mmolcreatinine
HMDB00002	13dampp	Blood	Breastcancer	Female	0.13+/-0.13	uM
HMDB00002	13dampp	Urine	Leukemia	Both	0.96(0.12-2.11)	umol/mmolcreatinine
HMDB00005	2obut	Blood	Normal	Both	3.33+/-5.00	uM
HMDB00005	2obut	Blood	Normal	Both	9.4(3.4-15.4)	uM
HMDB00005	2obut	Blood	Normal	Both	8.6(6.0-11.2)	uM
HMDB00005	2obut	CerebrospinalFluid(CSF)	Normal	Both	4.8(3.4-6.2)	uM
HMDB00005	2obut	Saliva	Normal	Male	0.0412+/-0.214	uM
HMDB00005	2obut	Saliva	Normal	NotSpecified	2.62+/-4.13	uM
HMDB00005	2obut	Saliva	Normal	Female	4.06+/-8.39	uM
HMDB00005	2obut	Saliva	Normal	NotSpecified	4.12+/-4.41	uM
HMDB00005	2obut	Urine	Normal	Male	0.39(0.05-2.2)	umol/mmolcreatinine
HMDB00005	2obut	Urine	Normal	Female	0.13(0.04-0.51)	umol/mmolcreatinine
HMDB00005	2obut	Urine	Normal	Both	2.9(0.7-5.4)	umol/mmolcreatinine
HMDB00005	2obut	Urine	Normal	Male	2.6(1.1-4.1)	umol/mmolcreatinine
HMDB00008	2hb	Blood	Normal	Both	54.0(8.0-80.0)	uM
HMDB00008	2hb	CerebrospinalFluid(CSF)	Normal	Both	40.0+/-24.0	uM
HMDB00008	2hb	CerebrospinalFluid(CSF)	Normal	Both	85	uM
HMDB00008	2hb	CerebrospinalFluid(CSF)	Normal	Both	37+/-21(10-76)	uM
HMDB00008	2hb	CerebrospinalFluid(CSF)	Normal	Both	35.0+/-24.0	uM
HMDB00008	2hb	Saliva	Normal	Female	10.42+/-9.20	uM
HMDB00008	2hb	Urine	Normal	Both	2.445(0-4.89)	umol/mmolcreatinine
HMDB00008	2hb	Urine	Normal	Both	2.8(1.2-6.9)	umol/mmolcreatinine
HMDB00008	2hb	Urine	Normal	Both	5.0(0.0-10.0)	umol/mmolcreatinine
HMDB00008	2hb	Saliva	Alzheimer'sdisease	Male	7.26+/-4.47	uM
HMDB00008	2hb	Saliva	Frontotemporallobedementia	Male	7.30+/-1.32	uM
HMDB00008	2hb	Saliva	Lewybodydisease	Both	8.12+/-5.32	uM
HMDB00008	2hb	Urine	Pyruvatedehydrogenasedeficiency	Both	&gt;25.0	umol/mmolcreatinine
HMDB00010	C05299	Urine	Normal	Both	0.005(0.004-0.006)	umol/mmolcreatinine
HMDB00010	C05299	Urine	Prolactinoma	Both	0.025(0.02-0.03)	umol/mmolcreatinine
HMDB00011	bhb	Blood	Normal	Both	36+/-20	uM
HMDB00011	bhb	Blood	Normal	Both	86+/-53	uM
HMDB00011	bhb	Blood	Normal	Both	38+/-31	uM
HMDB00011	bhb	CerebrospinalFluid(CSF)	Normal	Both	286(207-365)	uM
HMDB00011	bhb	Urine	Normal	NotSpecified	3.4	umol/mmolcreatinine
HMDB00011	bhb	Urine	Normal	Both	48.0(0.00-200.0)	umol/mmolcreatinine
HMDB00011	bhb	Urine	Normal	Both	3.6(1.3-6.4)	umol/mmolcreatinine
HMDB00011	bhb	Blood	Diabetes	Both	1500.0+/-100.0	uM
HMDB00011	bhb	Blood	Diabetes	Both	7700.0+/-300.0	uM
HMDB00011	bhb	Blood	Diabetes	Both	1400.0+/-100.0	uM
HMDB00011	bhb	Blood	Diabetes	Both	7700.0+/-200.0	uM
HMDB00011	bhb	CerebrospinalFluid(CSF)	Meningitis	Both	430(359-501)	uM
HMDB00011	bhb	CerebrospinalFluid(CSF)	Diabetes	Both	6360(5350-7370)	uM
HMDB00011	bhb	Urine	Diabetes	Both	224	umol/mmolcreatinine
HMDB00012	duri	Blood	Normal	Both	0.052(0.049-0.056)	uM
HMDB00012	duri	Blood	Normal	Both	0.200(0.100-0.300)	uM
HMDB00012	duri	Blood	Normal	Both	0.6+/-0.6	uM
HMDB00012	duri	CerebrospinalFluid(CSF)	Normal	Both	0-0.1	uM
HMDB00012	duri	Urine	Normal	Both	1.00(0.00-2.00)	umol/mmolcreatinine
HMDB00014	dcyt	Blood	Normal	Both	0.2(0.0-0.5)	uM
HMDB00014	dcyt	Urine	Normal	Both	0.65+/-0.27	umol/mmolcreatinine
HMDB00015	11docrtsl	Blood	Normal	Both	0.0039+/-0.0004	uM
HMDB00015	11docrtsl	Urine	Normal	Both	0.017-178.9	umol/mmolcreatinine
HMDB00015	11docrtsl	Urine	Normal	Female	0.02(0.0091-0.032)	umol/mmolcreatinine
HMDB00016	11docrtstrn	AmnioticFluid	Normal	Female	10.591+/-1.997	uM
HMDB00016	11docrtstrn	Blood	Normal	Female	0.073(0.034-0.11)	uM
HMDB00017	4pyrdx	Blood	Normal	Both	0.027(0.0062-3.14)	uM
HMDB00017	4pyrdx	Blood	Normal	Both	0.040+/-0.007	uM
HMDB00017	4pyrdx	Blood	Normal	Female	0.0071+/-0.005	uM
HMDB00017	4pyrdx	Blood	Normal	Male	0.0097+/-0.00665	uM
HMDB00017	4pyrdx	Urine	Normal	Female	&gt;0.33	umol/mmolcreatinine
HMDB00017	4pyrdx	Urine	Normal	Both	0.78+/-0.45	umol/mmolcreatinine
HMDB00017	4pyrdx	Urine	Normal	Both	3.1(0.4-7.5)	umol/mmolcreatinine
HMDB00017	4pyrdx	Urine	Normal	Both	&gt;3.0	umol/mmolcreatinine
HMDB00017	4pyrdx	Urine	Normal	Both	2.99+/-5.25	umol/mmolcreatinine
HMDB00017	4pyrdx	Urine	Criticallyill	Both	1414.9+/-737.8	umol/mmolcreatinine
HMDB00019	3mob	Blood	Normal	Both	14.0(0.0-28.0)	uM
HMDB00019	3mob	Blood	Normal	Both	11.0+/-1.7	uM
HMDB00019	3mob	CerebrospinalFluid(CSF)	Normal	Both	6+/-3	uM
HMDB00019	3mob	CerebrospinalFluid(CSF)	Normal	Both	8.2+/-6.8	uM
HMDB00019	3mob	Saliva	Normal	Female	0.679+/-0.369	uM
HMDB00019	3mob	Saliva	Normal	NotSpecified	0.752+/-0.287	uM
HMDB00019	3mob	Saliva	Normal	NotSpecified	1.06+/-0.436	uM
HMDB00019	3mob	Saliva	Normal	Male	0.345+/-0.858	uM
HMDB00019	3mob	Saliva	Normal	Female	0.434+/-0.382	uM
HMDB00019	3mob	Saliva	Normal	Female	0.656+/-0.399	uM
HMDB00019	3mob	Urine	Normal	Both	0.16+/-0.48	umol/mmolcreatinine
HMDB00019	3mob	Urine	Normal	Both	0.5(0.2-1.1)	umol/mmolcreatinine
HMDB00019	3mob	Urine	Normal	Male	0.13(0.00-0.54)	umol/mmolcreatinine
HMDB00019	3mob	Urine	Normal	Female	0.07(0.01-0.45)	umol/mmolcreatinine
HMDB00019	3mob	Urine	Normal	Female	0.07(0.01-0.45)	umol/mmolcreatinine
HMDB00019	3mob	Urine	Normal	Both	1.00(0.00-2.00)	umol/mmolcreatinine
HMDB00019	3mob	Blood	HeartTransplant	NotSpecified	10.7+/-5.5	uM
HMDB00019	3mob	Urine	Maplesyrupurinedisease(MSUD)	Both	550.00(300.00-800.00)	umol/mmolcreatinine
HMDB00020	4hphac	Blood	Normal	Male	6.346+/-0.518	uM
HMDB00020	4hphac	Blood	Normal	Male	6.695+/-0.555	uM
HMDB00020	4hphac	Blood	Normal	Male	6.387+/-0.586	uM
HMDB00020	4hphac	Blood	Normal	Male	7.911+/-1	uM
HMDB00020	4hphac	Blood	Normal	Male	6.5+/-0.432	uM
HMDB00020	4hphac	Blood	Normal	Male	6.661+/-0.692	uM
HMDB00020	4hphac	Blood	Normal	Male	5.791+/-0.609	uM
HMDB00020	4hphac	Blood	Normal	Male	42.412+/-35.919	uM
HMDB00020	4hphac	Blood	Normal	Both	0.230(0.070-0.390)	uM
HMDB00020	4hphac	CerebrospinalFluid(CSF)	Normal	NotSpecified	0.05+/-0.007	uM
HMDB00020	4hphac	Feces	Normal	Both	23.530+/-21.821	nmol/goffeces
HMDB00020	4hphac	Feces	Normal	Both	26.882+/-32.797	nmol/goffeces
HMDB00020	4hphac	Feces	Normal	Both	31.0226+/-50.0830	nmol/goffeces
HMDB00020	4hphac	Feces	Normal	Both	63.228+/-88.730	nmol/goffeces
HMDB00020	4hphac	Feces	Normal	NotSpecified	21.821+/-8.939	uM
HMDB00020	4hphac	Feces	Normal	NotSpecified	57.181+/-44.0363	uM
HMDB00020	4hphac	Saliva	Normal	Male	8.18+/-11.0	uM
HMDB00020	4hphac	Saliva	Normal	Both	7.0(2.0-10.0)	uM
HMDB00020	4hphac	Saliva	Normal	Female	2.70+/-4.48	uM
HMDB00020	4hphac	Saliva	Normal	Both	25.11+/-14.59	uM
HMDB00020	4hphac	Urine	Normal	Both	6.0(2.4-9.7)	umol/mmolcreatinine
HMDB00020	4hphac	Urine	Normal	Both	5.5(1.4-14.6)	umol/mmolcreatinine
HMDB00020	4hphac	Urine	Normal	Male	9.68	umol/mmolcreatinine
HMDB00020	4hphac	Urine	Normal	Both	917.00+/-341.8	umol/mmolcreatinine
HMDB00020	4hphac	Urine	Normal	Both	11(3.5-22)	umol/mmolcreatinine
HMDB00020	4hphac	Urine	Normal	Both	7.0(2.8-11.0)	umol/mmolcreatinine
HMDB00020	4hphac	Urine	Normal	Both	24.2	umol/mmolcreatinine
HMDB00020	4hphac	Urine	Normal	Both	36.7	umol/mmolcreatinine
HMDB00020	4hphac	Urine	Normal	Both	20.3	umol/mmolcreatinine
HMDB00020	4hphac	Urine	Normal	Both	31.4	umol/mmolcreatinine
HMDB00020	4hphac	Urine	Normal	Both	15.3	umol/mmolcreatinine
HMDB00020	4hphac	Urine	Normal	Both	24.2(8.6-73.2)	umol/mmolcreatinine
HMDB00020	4hphac	Urine	Normal	Both	7.4+/-4.4	umol/mmolcreatinine
HMDB00020	4hphac	Urine	Normal	Both	36.7(8.4-142.0)	umol/mmolcreatinine
HMDB00020	4hphac	Urine	Normal	Both	20.3	umol/mmolcreatinine
HMDB00020	4hphac	Urine	Normal	Both	31.4(9.7-187.4)	umol/mmolcreatinine
HMDB00020	4hphac	Urine	Normal	Both	15.3(3.2-180.2)	umol/mmolcreatinine
HMDB00020	4hphac	Urine	Normal	Male	12.024+/-1.428	umol/mmolcreatinine
HMDB00020	4hphac	CerebrospinalFluid(CSF)	Schizophrenia	NotSpecified	0.31+/-0.0.03	uM
HMDB00020	4hphac	CerebrospinalFluid(CSF)	Epilepsy	NotSpecified	0.038+/-0.005	uM
HMDB00020	4hphac	Urine	Preterminfants	Both	428.00+/-164.00	umol/mmolcreatinine
HMDB00020	4hphac	Urine	Meningomyelocoele	Both	25.0(7.0-50.5)	umol/mmolcreatinine
HMDB00020	4hphac	Urine	Lungcancer	Both	16.0+/-15.0	umol/mmolcreatinine
HMDB00021	3ityr_L	Blood	Normal	Both	0.00069+/-0.00020	uM
HMDB00021	3ityr_L	Blood	Athyroicpatients	Both	0.00032+/-0.00008	uM
HMDB00022	3moxtyr	Blood	Normal	Both	0.0025(0.0016-0.0029)	uM
HMDB00022	3moxtyr	CerebrospinalFluid(CSF)	Normal	NotSpecified	0.00377	uM
HMDB00022	3moxtyr	CerebrospinalFluid(CSF)	Normal	NotSpecified	0.0014+/-0.0002	uM
HMDB00022	3moxtyr	Urine	Normal	Both	0.6	umol/mmolcreatinine
HMDB00022	3moxtyr	Urine	Normal	Both	0.014(0.0052-0.028)	umol/mmolcreatinine
HMDB00022	3moxtyr	CerebrospinalFluid(CSF)	Parkinson'sDisease	NotSpecified	0.0005+/-0.0003	uM
HMDB00023	3hmp	Blood	Normal	Both	21.0+/-2.0	uM
HMDB00023	3hmp	Blood	Normal	Both	20.0(4.0-48.0)	uM
HMDB00023	3hmp	CerebrospinalFluid(CSF)	Normal	NotSpecified	18.0+/-18.0(0-36)	uM
HMDB00023	3hmp	Saliva	Normal	Both	1.23+/-0.71	uM
HMDB00023	3hmp	Urine	Normal	Both	29.0(11.8-59.8)	umol/mmolcreatinine
HMDB00023	3hmp	Urine	Normal	Both	13.0(2.0-24.0)	umol/mmolcreatinine
HMDB00023	3hmp	Urine	Normal	Both	11(4.1-19)	umol/mmolcreatinine
HMDB00023	3hmp	Urine	Normal	Both	14.5(5.5-28.7)	umol/mmolcreatinine
HMDB00023	3hmp	Urine	Normal	Both	8.5(4.9-17.1)	umol/mmolcreatinine
HMDB00023	3hmp	Urine	Normal	Both	7.8(3.8-25.1)	umol/mmolcreatinine
HMDB00023	3hmp	Urine	Normal	Both	25.4(10.2-33.5)	umol/mmolcreatinine
HMDB00023	3hmp	Urine	Normal	Both	17.5(2.0-33.0)	umol/mmolcreatinine
HMDB00023	3hmp	Blood	Diabetes	Both	38.0+/-5.0	uM
HMDB00023	3hmp	Urine	3-HydroxyisobutyricAciduria	Both	225.0(60.0-390.0)	umol/mmolcreatinine
HMDB00024	#N/A	Urine	Normal	Both	0.205(0.07-0.34)	umol/mmolcreatinine
HMDB00024	#N/A	Urine	MetachromaticLeukodystrophy(MLD)	Both	12.7(1.2-24.2)	umol/mmolcreatinine
HMDB00026	cala	CerebrospinalFluid(CSF)	Normal	NotSpecified	0.0-0.5	uM
HMDB00026	cala	Urine	Normal	Both	2.23(1.48-2.81)	umol/mmolcreatinine
HMDB00026	cala	Urine	Normal	Both	2.09(1.23â€“4.80)	umol/mmolcreatinine
HMDB00026	cala	Urine	Normal	Both	0.88	umol/mmolcreatinine
HMDB00026	cala	CerebrospinalFluid(CSF)	Dihydropyrimidinasedeficiency	Both	0.5(0.0-1.0)	uM
HMDB00027	thbpt	Blood	Normal	Both	0.0093+/-0.0005	uM
HMDB00027	thbpt	Blood	Septicshock	Both	0.16(0.0-5.8)	uM
HMDB00027	thbpt	Blood	Septicshock	Both	1.2(0.8-14.9)	uM
HMDB00027	thbpt	Blood	Myocardialinfarction	Both	0.0044+/-0.0007	uM
HMDB00027	thbpt	CerebrospinalFluid(CSF)	Generalizedseizures	Both	14400	uM
HMDB00030	btn	Blood	Normal	Both	0.0034(0.002-0.0051)	uM
HMDB00030	btn	Blood	Normal	NotSpecified	0.0016(0.0009-0.0028)	uM
HMDB00030	btn	Blood	Normal	Female	0.0024(0.0008-0.0041)	uM
HMDB00030	btn	Blood	Normal	Both	0.00127+/-0.00067	uM
HMDB00030	btn	CerebrospinalFluid(CSF)	Normal	NotSpecified	0.000557+/-0.000307	uM
HMDB00030	btn	CerebrospinalFluid(CSF)	Normal	NotSpecified	0.0005+/-0.0002	uM
HMDB00030	btn	Saliva	Normal	Male	0.123+/-0.141	uM
HMDB00030	btn	Saliva	Normal	Both	0.071+/-0.041	uM
HMDB00030	btn	Saliva	Normal	Female	0.296+/-0.150	uM
HMDB00030	btn	Urine	Normal	Both	0.014(0.002-0.044)	umol/mmolcreatinine
HMDB00030	btn	Urine	Normal	Both	0.049+/-0.035	umol/mmolcreatinine
HMDB00030	btn	Urine	Normal	Both	0.023(0.013-0.032)	umol/mmolcreatinine
HMDB00030	btn	CerebrospinalFluid(CSF)	Acutelymphoblasticleukemia	NotSpecified	0.08198(0.00033-0.421)	uM
HMDB00030	btn	CerebrospinalFluid(CSF)	Bronchopulmonarydysplasia	NotSpecified	0.16	uM
HMDB00030	btn	CerebrospinalFluid(CSF)	Burkitt'slymphoma	NotSpecified	0.00039	uM
HMDB00030	btn	CerebrospinalFluid(CSF)	Dementia	NotSpecified	0.000447+/-0.000217	uM
HMDB00030	btn	CerebrospinalFluid(CSF)	Epilepsy	NotSpecified	0.000336+/-8.603e-05	uM
HMDB00030	btn	CerebrospinalFluid(CSF)	Headinjury	NotSpecified	0.0229	uM
HMDB00030	btn	CerebrospinalFluid(CSF)	Lymphoblasticlymphoma	NotSpecified	0.0273(0.0247-0.0299)	uM
HMDB00030	btn	CerebrospinalFluid(CSF)	Motorneurondisease(MND)	NotSpecified	0.000459+/-9.0000e-05	uM
HMDB00030	btn	CerebrospinalFluid(CSF)	Multiplesclerosis	NotSpecified	0.000324+/-0.000107	uM
HMDB00030	btn	CerebrospinalFluid(CSF)	Polyneuropathy	NotSpecified	0.000692+/-0.000602	uM
HMDB00030	btn	CerebrospinalFluid(CSF)	Vascularencephalopathies	NotSpecified	0.000438+/-0.000156	uM
HMDB00031	andrstrn	Blood	Normal	Both	0.00065(0.00053-0.00088)	uM
HMDB00031	andrstrn	Blood	Normal	Male	0.12+/-0.014	uM
HMDB00031	andrstrn	Urine	Normal	Both	0.69-96.48	umol/mmolcreatinine
HMDB00031	andrstrn	Urine	Normal	Male	0.27(0.23-0.33)	umol/mmolcreatinine
HMDB00031	andrstrn	Urine	Normal	Female	0.16(0.11-0.18)	umol/mmolcreatinine
HMDB00031	andrstrn	Urine	Normal	Both	0.66	umol/mmolcreatinine
HMDB00031	andrstrn	Urine	Normal	Female	6.69+/-1.65	umol/mmolcreatinine
HMDB00031	andrstrn	Urine	Normal	Female	0.36(0.11-0.67)	umol/mmolcreatinine
HMDB00031	andrstrn	CerebrospinalFluid(CSF)	Leuprolideacetate-inducedhypogonadism	NotSpecified	7.167e-05+/-0.000119	uM
HMDB00031	andrstrn	CerebrospinalFluid(CSF)	Leuprolideacetate-inducedhypogonadismwithtestosteronereplacment	NotSpecified	0.000142+/-9.475e-05	uM
HMDB00031	andrstrn	Urine	Stressurinaryincontinence	Both	0.000092+/-0.000082	umol/mmolcreatinine
HMDB00031	andrstrn	Urine	Hirsutism	Female	0.77+/-0.08	umol/mmolcreatinine
HMDB00032	7dhchsterol	Blood	Normal	Both	5.0+/-2.2	uM
HMDB00032	7dhchsterol	CerebrospinalFluid(CSF)	Normal	Both	0-0.02	uM
HMDB00032	7dhchsterol	Urine	Normal	Both	0.029(0.0068-0.051)	umol/mmolcreatinine
HMDB00032	7dhchsterol	Blood	Smith-Lemli-Opitzsyndrome	Both	369.0(46.0-1220.0)	uM
HMDB00032	7dhchsterol	CerebrospinalFluid(CSF)	Smith-Lemli-Opitzsyndrome	Both	0.3+/-0.2(0.1-0.6)	uM
HMDB00033	carn	Blood	Normal	Both	6.54+/-1.0	uM
HMDB00033	carn	Blood	Normal	Both	3.1+/-7.5	uM
HMDB00033	carn	Saliva	Normal	Female	0.115+/-0.290	uM
HMDB00033	carn	Saliva	Normal	Male	0.469+/-0.434	uM
HMDB00033	carn	Urine	Normal	Both	1.84	umol/mmolcreatinine
HMDB00033	carn	Urine	Normal	Both	1.0(0.0-2.2)	umol/mmolcreatinine
HMDB00033	carn	Urine	Normal	Both	5.5(1.4-12.6)	umol/mmolcreatinine
HMDB00033	carn	Urine	Normal	Male	19.97	umol/mmolcreatinine
HMDB00033	carn	Urine	Normal	Female	3.2+/-4.36	umol/mmolcreatinine
HMDB00033	carn	Urine	Normal	Male	3.5+/-2.7	umol/mmolcreatinine
HMDB00033	carn	Urine	Normal	Female	4.0+/-2.5	umol/mmolcreatinine
HMDB00033	carn	Urine	Normal	Both	1.2(0.2-4.1)	umol/mmolcreatinine
HMDB00033	carn	Urine	Normal	Both	1.1+/-0.5	umol/mmolcreatinine
HMDB00033	carn	Blood	Alzheimer'sdisease	Both	3.28+/-0.91	uM
HMDB00033	carn	Urine	Carnosinuria	Both	84.8(56.5-113.0)	umol/mmolcreatinine
HMDB00033	carn	Urine	Alzheimer'sdisease	Both	18.8+/-10.31	umol/mmolcreatinine
HMDB00033	carn	Urine	Carnosinuria	NotSpecified	56.56-113.1	umol/mmolcreatinine
HMDB00034	ade	Blood	Normal	Both	0.3+/-0.1	uM
HMDB00034	ade	Blood	Normal	Both	0.64+/-0.15	uM
HMDB00034	ade	CerebrospinalFluid(CSF)	Normal	Both	0-0.2	uM
HMDB00034	ade	Saliva	Normal	Male	1.19+/-1.25	uM
HMDB00034	ade	Saliva	Normal	Female	0.448+/-0.309	uM
HMDB00034	ade	Saliva	Normal	Female	1.15+/-0.93	uM
HMDB00034	ade	Urine	Normal	Both	0.65(0.52-0.85)	umol/mmolcreatinine
HMDB00034	ade	Urine	Normal	Both	2.9(1.4-5.1)	umol/mmolcreatinine
HMDB00034	ade	Urine	Normal	Male	1.17	umol/mmolcreatinine
HMDB00034	ade	Blood	Solidtumors	Both	0.5+/-0.3	uM
HMDB00034	ade	CerebrospinalFluid(CSF)	Meningitis	NotSpecified	0.5(0-18.0)	uM
HMDB00034	ade	CerebrospinalFluid(CSF)	Tuberculousmeningitis	NotSpecified	0.35(0-23.4)	uM
HMDB00034	ade	CerebrospinalFluid(CSF)	Meningitis	NotSpecified	0.96(0-12.0)	uM
HMDB00034	ade	Saliva	Alzheimer'sdisease	Male	1.03+/-0.73	uM
HMDB00034	ade	Saliva	Frontotemporallobedementia	Male	0.87+/-0.78	uM
HMDB00034	ade	Saliva	Lewybodydisease	Both	0.37+/-0.21	uM
HMDB00036	tchola	Bile	Normal	Both	9910(9600-10220)	uM
HMDB00036	tchola	Blood	Normal	Both	0.38+/-0.20	uM
HMDB00036	tchola	Feces	Normal	NotSpecified	5.78+/-4.32	nmol/goffeces
HMDB00036	tchola	Urine	Biliaryatresia	Both	0.15+/-0.087	umol/mmolcreatinine
HMDB00037	aldstrn	Blood	Normal	Both	0.000026(0.000008-0.000044)	uM
HMDB00037	aldstrn	Blood	Normal	Both	0.00011(0.000055-0.002)	uM
HMDB00037	aldstrn	Blood	Normal	Both	0.000282+/-0.000037	uM
HMDB00037	aldstrn	Blood	Normal	Both	0.000263+/-0.000014	uM
HMDB00037	aldstrn	Blood	Normal	Both	0.00042+/-0.00004	uM
HMDB00037	aldstrn	Saliva	Normal	Both	&lt;1.00	uM
HMDB00037	aldstrn	Urine	Normal	Both	0.01(0.006-0.014)	umol/mmolcreatinine
HMDB00037	aldstrn	Blood	Heartfailure	Both	0.00041+/-0.00005	uM
HMDB00037	aldstrn	Blood	Heartfailure	Both	0.000233+/-0.000040	uM
HMDB00038	CE2705	Blood	Normal	Both	0.006+/-0.0003	uM
HMDB00038	CE2705	CerebrospinalFluid(CSF)	Normal	Both	0.0004-0.014	uM
HMDB00038	CE2705	Saliva	Normal	Female	8.25+/-8.34	uM
HMDB00038	CE2705	Saliva	Normal	NotSpecified	1.22+/-3.60	uM
HMDB00038	CE2705	Saliva	Normal	NotSpecified	10.8+/-14.7	uM
HMDB00038	CE2705	Saliva	Normal	Both	23.6+/-28.7	uM
HMDB00038	CE2705	Blood	Kidneydisease	Both	0.0635+/-0.0041	uM
HMDB00039	but	Blood	Normal	Both	1.0(0.3-1.5)	uM
HMDB00039	but	CerebrospinalFluid(CSF)	Normal	Both	1.4(0-2.8)	uM
HMDB00039	but	Feces	Normal	Female	6350Â +/-Â 3130	nmol/goffeces
HMDB00039	but	Saliva	Normal	Both	80+/-120	uM
HMDB00039	but	Saliva	Normal	Both	130+/-250	uM
HMDB00039	but	Saliva	Normal	Both	130+/-270	uM
HMDB00039	but	Saliva	Normal	Both	110+/-300	uM
HMDB00039	but	Saliva	Normal	Both	12.5+/-8.39	uM
HMDB00039	but	Saliva	Normal	NotSpecified	13.3+/-12.8	uM
HMDB00039	but	Saliva	Normal	Both	110+/-310	uM
HMDB00039	but	Saliva	Normal	Both	170+/-600	uM
HMDB00039	but	Saliva	Normal	NotSpecified	18.3+/-13.0	uM
HMDB00039	but	Saliva	Normal	Both	70+/-140	uM
HMDB00039	but	Saliva	Normal	Both	277.27+/-199.47	uM
HMDB00039	but	Saliva	Normal	Both	1470(0.00-2940)	uM
HMDB00039	but	Urine	Normal	Both	1.6(0.5-4.0)	umol/mmolcreatinine
HMDB00039	but	Urine	Normal	Both	0.131+/-0.013	umol/mmolcreatinine
HMDB00039	but	Urine	Normal	Both	3.2(0.0-6.4)	umol/mmolcreatinine
HMDB00039	but	Urine	Normal	Both	42.0(21.0-81.0)	umol/mmolcreatinine
HMDB00039	but	Saliva	Dentalcaries	Both	20.5+/-16.5	uM
HMDB00039	but	Urine	AIDS	Both	0.18+/-0.044	umol/mmolcreatinine
HMDB00042	ac	Blood	Normal	Both	30.4(22.0-40.0)	uM
HMDB00042	ac	Blood	Normal	NotSpecified	41.9+/-15.1	uM
HMDB00042	ac	CerebrospinalFluid(CSF)	Normal	Both	116.0+/-55.0	uM
HMDB00042	ac	CerebrospinalFluid(CSF)	Normal	Both	58.0+/-27.0	uM
HMDB00042	ac	CerebrospinalFluid(CSF)	Normal	NotSpecified	100.0+/-30.0	uM
HMDB00042	ac	CerebrospinalFluid(CSF)	Normal	Both	284.0+/-126.0	uM
HMDB00042	ac	Feces	Normal	Female	35860Â +/-Â 16800	nmol/goffeces
HMDB00042	ac	Saliva	Normal	Both	10200+/-10200	uM
HMDB00042	ac	Saliva	Normal	Both	14640+/-13790	uM
HMDB00042	ac	Saliva	Normal	Both	12650+/-12830	uM
HMDB00042	ac	Saliva	Normal	Both	11350+/-12920	uM
HMDB00042	ac	Saliva	Normal	Both	11220+/-10900	uM
HMDB00042	ac	Saliva	Normal	Both	12350+/-14040	uM
HMDB00042	ac	Saliva	Normal	Both	10340+/-10640	uM
HMDB00042	ac	Saliva	Normal	Both	6814.91+/-4310.71	uM
HMDB00042	ac	Saliva	normal	Male	433(19-2749)	uM
HMDB00042	ac	Saliva	normal	Male	112(5-726)	uM
HMDB00042	ac	Saliva	Normal	Male	228(19-1495)	uM
HMDB00042	ac	Saliva	Normal	Male	323(17-4048)	uM
HMDB00042	ac	Saliva	Normal	Male	443(80-2667)	uM
HMDB00042	ac	Saliva	Normal	Female	185(28-993)	uM
HMDB00042	ac	Urine	Normal	Both	13.0(2.5-106.0)	umol/mmolcreatinine
HMDB00042	ac	Urine	Normal	Male	3.31	umol/mmolcreatinine
HMDB00042	ac	Urine	Normal	Both	45.33+/-53.33	umol/mmolcreatinine
HMDB00042	ac	Blood	HeartTransplant	NotSpecified	42.2+/-17.3	uM
HMDB00042	ac	CerebrospinalFluid(CSF)	Multiplesclerosis	NotSpecified	35.3-211.7	uM
HMDB00042	ac	Urine	Lungcancer	Both	53.0+/-71.0	umol/mmolcreatinine
HMDB00042	ac	Urine	3-Hydroxy-3-methylglutaryl-CoAlyase(HL)deficency	Both	23.7+/-4.5	umol/mmolcreatinine
HMDB00042	ac	Urine	3-Hydroxy-3-methylglutaryl-CoAlyase(HL)deficency	Both	12.9+/-0	umol/mmolcreatinine
HMDB00042	ac	Urine	Argininosuccinicaciduria(ASL)	Both	54.1+/-23.8	umol/mmolcreatinine
HMDB00042	ac	Urine	Propionicacidemia	Both	20.2+/-3.9	umol/mmolcreatinine
HMDB00042	ac	Urine	Propionicacidemia	Both	20.8+/-3	umol/mmolcreatinine
HMDB00042	ac	Urine	TyrosinemiaI	Both	99.4+/-8.6	umol/mmolcreatinine
HMDB00042	ac	Urine	Phenylketonuria	Both	16.3+/-7.1	umol/mmolcreatinine
HMDB00042	ac	Urine	Phenylketonuria	Both	375.3+/-6.3	umol/mmolcreatinine
HMDB00042	ac	Urine	Maplesyrupurinedisease	Both	13.2+/-5.5	umol/mmolcreatinine
HMDB00042	ac	Urine	Aminoaciduria	Both	21.8+/-0	umol/mmolcreatinine
HMDB00043	glyb	Blood	Normal	Both	33.6(23.9-42.1)	uM
HMDB00043	glyb	Blood	Normal	Both	82.0(20.0-144.0)	uM
HMDB00043	glyb	Blood	Normal	NotSpecified	72+/-22.4	uM
HMDB00043	glyb	Saliva	Normal	Female	8.51+/-19.4	uM
HMDB00043	glyb	Saliva	Normal	Both	12.78+/-6.66	uM
HMDB00043	glyb	Saliva	Normal	Female	3.17+/-2.68	uM
HMDB00043	glyb	Saliva	Normal	Female	10.59+/-10.82	uM
HMDB00043	glyb	Urine	Normal	Both	11.5(2.7-24.7)	umol/mmolcreatinine
HMDB00043	glyb	Urine	Normal	Male	4.14	umol/mmolcreatinine
HMDB00043	glyb	Urine	Normal	Male	6.1+/-3.2	umol/mmolcreatinine
HMDB00043	glyb	Urine	Normal	Both	49.6(6.4-92.7)	umol/mmolcreatinine
HMDB00043	glyb	Blood	HeartTransplant	NotSpecified	42.1+/-19.3	uM
HMDB00043	glyb	Blood	Chronicrenalfailure	Both	32.5(23.9-42.5)	uM
HMDB00043	glyb	Blood	Continuousambulatoryperitonealdialysis(CAPD)	Both	25.6(23.4-36.6)	uM
HMDB00043	glyb	Blood	Hemodialysis	Both	31.9(28.3-36.2)	uM
HMDB00043	glyb	Saliva	Alzheimer'sdisease	Male	6.43+/-0.37	uM
HMDB00043	glyb	Saliva	Frontotemporallobedementia	Male	14.04+/-14.30	uM
HMDB00043	glyb	Saliva	Lewybodydisease	Both	45.82+/-51.32	uM
HMDB00043	glyb	Urine	Lungcancer	Both	6.0(0.0-16.0)	umol/mmolcreatinine
HMDB00043	glyb	Urine	3-Hydroxy-3-methylglutaryl-CoAlyase(HL)deficency	Both	51.2+/-7.6	umol/mmolcreatinine
HMDB00043	glyb	Urine	3-Hydroxy-3-methylglutaryl-CoAlyase(HL)deficency	Both	76.2+/-8	umol/mmolcreatinine
HMDB00043	glyb	Urine	Argininosuccinicaciduria(ASL)	Both	210.1+/-16.4	umol/mmolcreatinine
HMDB00043	glyb	Urine	Propionicacidemia	Both	20.1+/-4.7	umol/mmolcreatinine
HMDB00043	glyb	Urine	Propionicacidemia	Both	122+/-13.6	umol/mmolcreatinine
HMDB00043	glyb	Urine	Phenylketonuria	Both	8.5+/-0.4	umol/mmolcreatinine
HMDB00043	glyb	Urine	Phenylketonuria	Both	14.3+/-2.7	umol/mmolcreatinine
HMDB00043	glyb	Urine	Maplesyrupurinedisease	Both	14.2+/-0.9	umol/mmolcreatinine
HMDB00043	glyb	Urine	Aminoaciduria	Both	58+/-2.2	umol/mmolcreatinine
HMDB00044	ascb_L	AmnioticFluid	Normal	Both	20.4+/-12.21	uM
HMDB00044	ascb_L	Blood	Normal	NotSpecified	88.6(21.0-171.0)	uM
HMDB00044	ascb_L	Blood	Normal	NotSpecified	60.8+/-15.9	uM
HMDB00044	ascb_L	Blood	Normal	NotSpecified	51.0(11.0-125.0)	uM
HMDB00044	ascb_L	Blood	Normal	Both	36.0+/-18.0	uM
HMDB00044	ascb_L	Blood	Normal	Both	63.0(11.0-114.0)	uM
HMDB00044	ascb_L	Blood	Normal	Both	22.2(14.0-40.0)	uM
HMDB00044	ascb_L	Blood	Normal	Male	27.0(11.1-49.7)	uM
HMDB00044	ascb_L	Blood	Normal	Female	50.9(35.4-80.1)	uM
HMDB00044	ascb_L	CellularCytoplasm	Normal	Female	68.0+/-43.0	uM
HMDB00044	ascb_L	CerebrospinalFluid(CSF)	Normal	Both	68.0(17.0-119.0)	uM
HMDB00044	ascb_L	CerebrospinalFluid(CSF)	Normal	NotSpecified	163.8+/-21	uM
HMDB00044	ascb_L	CerebrospinalFluid(CSF)	Normal	NotSpecified	133+/-58.8	uM
HMDB00044	ascb_L	CerebrospinalFluid(CSF)	Normal	Both	164.0(143.0-185.0)	uM
HMDB00044	ascb_L	CerebrospinalFluid(CSF)	Normal	Both	144.0(36.2-251.0)	uM
HMDB00044	ascb_L	Saliva	Normal	Both	8.009+/-3.959	uM
HMDB00044	ascb_L	Urine	Normal	Both	32.5(4.6-78)	umol/mmolcreatinine
HMDB00044	ascb_L	Urine	Normal	Both	1.70-22.72	umol/mmolcreatinine
HMDB00044	ascb_L	Urine	Normal	Both	17.0+/-2.5	umol/mmolcreatinine
HMDB00044	ascb_L	Urine	Normal	Both	63.6+/-142.9	umol/mmolcreatinine
HMDB00044	ascb_L	Urine	Normal	Both	0.512+/-0.058	umol/mmolcreatinine
HMDB00044	ascb_L	Blood	Hyperoxalemia	Both	39.0+/-92.7	uM
HMDB00044	ascb_L	Blood	Hyperoxalemia	Both	6.5+/-18.6	uM
HMDB00044	ascb_L	Blood	Canavandisease	Both	82.57+/-36.71	uM
HMDB00044	ascb_L	CerebrospinalFluid(CSF)	Braininjury	Both	53.8(45.8-61.8)	uM
HMDB00044	ascb_L	CerebrospinalFluid(CSF)	Meningitis	Both	11.9(0.0-24)	uM
HMDB00045	amp	Blood	Normal	Female	5.1+/-1.3	uM
HMDB00045	amp	Blood	Normal	Both	51.0(10.0-92.0)	uM
HMDB00045	amp	Blood	Normal	Male	14.0+/-3.0	uM
HMDB00045	amp	Blood	Normal	Male	6.2+/-3.1	uM
HMDB00045	amp	CellularCytoplasm	Normal	Both	80.0(71.0-89.0)	uM
HMDB00045	amp	CellularCytoplasm	Normal	Both	23	uM
HMDB00045	amp	CerebrospinalFluid(CSF)	Normal	Both	&lt;0.2	uM
HMDB00045	amp	Saliva	Normal	NotSpecified	0.793+/-0.705	uM
HMDB00045	amp	Saliva	Normal	Female	3.70+/-3.32	uM
HMDB00045	amp	Saliva	Normal	Both	0.912+/-0.994	uM
HMDB00045	amp	Saliva	Normal	Female	1.04+/-1.08	uM
HMDB00045	amp	Saliva	Normal	Female	1.19+/-2.66	uM
HMDB00045	amp	Saliva	Normal	NotSpecified	1.51+/-1.44	uM
HMDB00045	amp	Saliva	Normal	Both	1.60+/-1.12	uM
HMDB00045	amp	Saliva	Normal	Male	0.124+/-0.284	uM
HMDB00045	amp	Saliva	Normal	Both	0.30+/-0.14	uM
HMDB00045	amp	Saliva	Normal	Both	0.99+/-0.16	uM
HMDB00045	amp	Saliva	Normal	Both	1.24+/-0.33	uM
HMDB00045	amp	Saliva	Normal	Both	1.10+/-0.29	uM
HMDB00045	amp	Saliva	Normal	Female	0.321+/-0.506	uM
HMDB00045	amp	Saliva	Alzheimer'sdisease	Male	1.39+/-1.25	uM
HMDB00045	amp	Saliva	Frontotemporallobedementia	Male	3.72+/-4.53	uM
HMDB00045	amp	Saliva	Lewybodydisease	Both	4.12+/-6.43	uM
HMDB00048	#N/A	Urine	Normal	Both	&lt;0.1	umol/mmolcreatinine
HMDB00050	adn	Blood	Normal	Both	0.505+/-0.142	uM
HMDB00050	adn	Blood	Normal	Both	5.66+/-1.71	uM
HMDB00050	adn	Blood	Normal	Both	0.285+/-0.060	uM
HMDB00050	adn	Blood	Normal	Both	0.2(0.1-0.3)	uM
HMDB00050	adn	Blood	Normal	Both	0.0425+/-0.0029	uM
HMDB00050	adn	Blood	Normal	Both	0.31+/-0.29	uM
HMDB00050	adn	CellularCytoplasm	Normal	Both	1.20(0.90-1.50)	uM
HMDB00050	adn	CerebrospinalFluid(CSF)	Normal	NotSpecified	0.01+/-0.002	uM
HMDB00050	adn	CerebrospinalFluid(CSF)	Normal	Both	0-0.1	uM
HMDB00050	adn	Saliva	Normal	Female	0.38+/-0.28	uM
HMDB00050	adn	Saliva	Normal	Both	0.24+/-0.32	uM
HMDB00050	adn	Saliva	Normal	Female	0.242+/-0.133	uM
HMDB00050	adn	Saliva	Normal	Female	0.306+/-0.156	uM
HMDB00050	adn	Urine	Normal	Both	0.17	umol/mmolcreatinine
HMDB00050	adn	Urine	Normal	Both	1.4(0.9-2.3)	umol/mmolcreatinine
HMDB00050	adn	Urine	Normal	NotSpecified	4.7+/-7.0	umol/mmolcreatinine
HMDB00050	adn	Urine	Normal	NotSpecified	17.5+/-14.6	umol/mmolcreatinine
HMDB00050	adn	Urine	Normal	Both	0.50(0.09-0.92)	umol/mmolcreatinine
HMDB00050	adn	Blood	Septicshock	Both	0.126+/-0.018	uM
HMDB00050	adn	Saliva	Alzheimer'sdisease	Male	0.40+/-0.20	uM
HMDB00050	adn	Saliva	Frontotemporallobedementia	Male	0.48+/-0.32	uM
HMDB00050	adn	Saliva	Lewybodydisease	Both	0.30+/-0.08	uM
HMDB00051	nh4	Blood	Normal	Both	27.5+/-3.6	uM
HMDB00051	nh4	Blood	Normal	Both	29.0(10.0-47.0)	uM
HMDB00051	nh4	Blood	Normal	Both	40.0(0-80.0)	uM
HMDB00051	nh4	Blood	Normal	Both	29.0(13.0-46.0)	uM
HMDB00051	nh4	Blood	Normal	Male	35.0(20.0-58.0)	uM
HMDB00051	nh4	Blood	Normal	Female	29.0(17.0-51.0)	uM
HMDB00051	nh4	Blood	Normal	Both	52.5(25.0-80.0)	uM
HMDB00051	nh4	CellularCytoplasm	Normal	Both	800(700-900)	uM
HMDB00051	nh4	CerebrospinalFluid(CSF)	Normal	Both	11.9	uM
HMDB00051	nh4	Urine	Normal	Male	2810.0+/-947.0	umol/mmolcreatinine
HMDB00051	nh4	Urine	Normal	Both	1900.0+/-350.0	umol/mmolcreatinine
HMDB00051	nh4	Urine	Normal	Both	2330.0(724.0-3950.0)	umol/mmolcreatinine
HMDB00051	nh4	Blood	Argininosuccinicaciduria(ASL)	Both	1100.0(200.0-2000.0)	uM
HMDB00051	nh4	Blood	CitrullinemiaTypeI	Both	1100.0(200.0-2000.0)	uM
HMDB00051	nh4	Blood	FumaricAciduria	Both	175.0(150.0-200.0)	uM
HMDB00051	nh4	Blood	Shortbowelsyndrome	Both	50.4+/-17.0	uM
HMDB00051	nh4	Blood	3-Hydroxy-3-Methylglutaryl-CoALyaseDeficiency	Both	1030.0(60.0-2000.0)	uM
HMDB00051	nh4	Blood	3-Methyl-Crotonyl-Glycinuria	Both	200.0(100.0-300.0)	uM
HMDB00052	argsuc	Urine	Normal	Both	0.0032(0.00-0.0065)	umol/mmolcreatinine
HMDB00052	argsuc	Blood	Argininosuccinyl-CoAlyasedeficiency	Female	300.0(270.0-458.0)	uM
HMDB00052	argsuc	Urine	Argininemia	Both	0.65(0.0-1.3)	umol/mmolcreatinine
HMDB00052	argsuc	Urine	Argininosuccinicaciduria(ASL)	Both	1542	umol/mmolcreatinine
HMDB00053	andrstndn	Blood	Normal	Both	0.0059(0.0023-0.0094)	uM
HMDB00053	andrstndn	Blood	Normal	Female	0.00315(0.00000-0.00630)	uM
HMDB00053	andrstndn	Blood	Normal	Female	0.00061+/-0.00022	uM
HMDB00053	andrstndn	Blood	Normal	Both	0.0022(0.0010-0.0034)	uM
HMDB00053	andrstndn	Blood	Normal	Female	0.005(0.0024-0.0070)	uM
HMDB00053	andrstndn	Blood	Normal	Female	0.0040(0.0013-0.0066)	uM
HMDB00053	andrstndn	Blood	Normal	Female	0.001(0.00034-0.00170)	uM
HMDB00053	andrstndn	Blood	Normal	Female	0.0057(0.00069-0.01)	uM
HMDB00053	andrstndn	CerebrospinalFluid(CSF)	Normal	NotSpecified	0.00101(0.00002-0.002)	uM
HMDB00053	andrstndn	Urine	Normal	Female	0.090+/-0.058	umol/mmolcreatinine
HMDB00053	andrstndn	Urine	Normal	Both	0.0068+/-0.0013	umol/mmolcreatinine
HMDB00053	andrstndn	Blood	Polycysticovarysyndrome(PCOS)	Female	0.0066+/-0.0038	uM
HMDB00053	andrstndn	Blood	Polycysticovarysyndrome(PCOS)	Female	0.0090+/-0.0046	uM
HMDB00053	andrstndn	Blood	Cushing'ssyndrome	Both	0.0090+/-0.0065	uM
HMDB00053	andrstndn	Blood	Cushing'ssyndrome	Both	0.0031+/-0.0030	uM
HMDB00053	andrstndn	Urine	Thyroidcancer	Female	0.090+/-0.073	umol/mmolcreatinine
HMDB00053	andrstndn	Urine	Rheumatoidarthritis	Both	0.0017+/-0.00034	umol/mmolcreatinine
HMDB00053	andrstndn	Urine	Rheumatoidarthritis	Both	0.0025+/-0.00071	umol/mmolcreatinine
HMDB00053	andrstndn	Urine	Systemiclupuserythematosus(SLE)	Both	0.0025+/-0.00042	umol/mmolcreatinine
HMDB00053	andrstndn	Urine	Systemiclupuserythematosus(SLE)	Both	0.0047+/-0.0005	umol/mmolcreatinine
HMDB00054	bilirub	Blood	Normal	Both	13.0(5.0-21.0)	uM
HMDB00054	bilirub	Blood	Normal	Both	15.2+/-2.0	uM
HMDB00054	bilirub	Blood	Normal	Both	8.0+/-0.9	uM
HMDB00054	bilirub	CerebrospinalFluid(CSF)	Normal	Both	0-0.2	uM
HMDB00054	bilirub	Urine	Normal	Both	&lt;0.1	umol/mmolcreatinine
HMDB00054	bilirub	Urine	Normal	Both	0.032(0.0019-0.21)	umol/mmolcreatinine
HMDB00054	bilirub	Urine	Normal	Both	0.51-5.13	umol/mmolcreatinine
HMDB00054	bilirub	Bile	Crohn'sdisease	Both	5000(4300-5700)	uM
HMDB00054	bilirub	Bile	Gallstonedisease	Both	2600(2400-2800)	uM
HMDB00054	bilirub	Bile	Crohn'sdisease	Both	4600(3900-5300)	uM
HMDB00054	bilirub	Bile	Crohn'sdisease	Both	5900(4300-7500)	uM
HMDB00054	bilirub	Blood	Growthhormonedeficiency	Both	14.6+/-2.5	uM
HMDB00054	bilirub	Blood	Growthhormonedeficiency	Both	8.80+/-1.22	uM
HMDB00054	bilirub	Blood	Crigler-NajjarsyndromeTypeI	Both	573.0(291.0-855.0)	uM
HMDB00054	bilirub	CerebrospinalFluid(CSF)	CerebralVasospasm	Both	17.3+/-12.4	uM
HMDB00056	ala_B	Blood	Normal	Both	3.0(1.3-20.0)	uM
HMDB00056	ala_B	Blood	Normal	Both	3.8+/-2.9	uM
HMDB00056	ala_B	Blood	Normal	Both	5.00(0.00-10.00)	uM
HMDB00056	ala_B	Blood	Normal	Male	3.00+/-0.85	uM
HMDB00056	ala_B	Blood	Normal	Female	1.76+/-0.74	uM
HMDB00056	ala_B	Blood	Normal	Male	3.0+/-0.85	uM
HMDB00056	ala_B	Blood	Normal	Female	1.76+/-0.74	uM
HMDB00056	ala_B	CerebrospinalFluid(CSF)	Normal	Both	0.024+/-0.013	uM
HMDB00056	ala_B	CerebrospinalFluid(CSF)	Normal	Both	0.03(0.00-0.06)	uM
HMDB00056	ala_B	Saliva	Normal	Female	1.01+/-0.448	uM
HMDB00056	ala_B	Saliva	Normal	Female	1.02+/-1.25	uM
HMDB00056	ala_B	Saliva	Normal	Female	1.14+/-1.34	uM
HMDB00056	ala_B	Saliva	Normal	Male	1.48+/-0.851	uM
HMDB00056	ala_B	Saliva	Normal	Female	2.71+/-0.74	uM
HMDB00056	ala_B	Urine	Normal	Both	2.4+/-3.0	umol/mmolcreatinine
HMDB00056	ala_B	Urine	Normal	Both	5.9(3.4-13.0)	umol/mmolcreatinine
HMDB00056	ala_B	Urine	Normal	Both	1.27+/-0.9	umol/mmolcreatinine
HMDB00056	ala_B	Urine	Normal	Both	0.8	umol/mmolcreatinine
HMDB00056	ala_B	Urine	Normal	Both	0.23+/-0.73	umol/mmolcreatinine
HMDB00056	ala_B	Urine	Normal	Male	0.00068+/-0.00049	umol/mmolcreatinine
HMDB00056	ala_B	Urine	Normal	Female	0.0007+/-0.00075	umol/mmolcreatinine
HMDB00056	ala_B	Blood	Dihydropyrimidinedehydrogenase(DPD)deficiency	Both	4.0(0.9-6.2)	uM
HMDB00056	ala_B	Blood	Dihydropyrimidinedehydrogenase(DPD)deficiency	Both	2.7+/-1.3	uM
HMDB00056	ala_B	Blood	GABAtransaminasedeficiency	Both	23	uM
HMDB00056	ala_B	Blood	Hyperbeta-alaninemia	Both	107.5(15.00-200.00)	uM
HMDB00056	ala_B	CerebrospinalFluid(CSF)	Dihydropyrimidinedehydrogenase(DPD)deficiency	Both	0.036+/-0.034	uM
HMDB00056	ala_B	CerebrospinalFluid(CSF)	GABAtransaminasedeficiency	Both	0.48	uM
HMDB00056	ala_B	CerebrospinalFluid(CSF)	Hyperbeta-alaninemia	Both	22.5(0.00-45.00)	uM
HMDB00056	ala_B	Saliva	Alzheimer'sdisease	Male	2.84+/-1.41	uM
HMDB00056	ala_B	Saliva	Frontotemporallobedementia	Male	3.33+/-1.32	uM
HMDB00056	ala_B	Saliva	Lewybodydisease	Both	2.05+/-0.86	uM
HMDB00056	ala_B	Urine	Dihydropyrimidinedehydrogenase(DPD)deficiency	Both	1.4+/-1.4	umol/mmolcreatinine
HMDB00056	ala_B	Urine	GABAtransaminasedeficiency	Both	0.0-2.3	umol/mmolcreatinine
HMDB00058	camp	Blood	Normal	Both	0.0085+/-0.0005	uM
HMDB00058	camp	CerebrospinalFluid(CSF)	Normal	Both	0.020+/-0.004	uM
HMDB00058	camp	CerebrospinalFluid(CSF)	Normal	NotSpecified	0.020+/-0.004	uM
HMDB00058	camp	CerebrospinalFluid(CSF)	Normal	Both	0.024(0.022-0.026)	uM
HMDB00058	camp	CerebrospinalFluid(CSF)	Normal	Both	0.021+/-0.008	uM
HMDB00058	camp	CerebrospinalFluid(CSF)	Normal	Both	0.020(0.016-0.024)	uM
HMDB00058	camp	Urine	Normal	Both	0.38+/-0.14	umol/mmolcreatinine
HMDB00058	camp	Urine	Normal	Both	0.22+/-0.055	umol/mmolcreatinine
HMDB00058	camp	Blood	Sildenafil-inducedheadache	Male	0.0077+/-0.0003	uM
HMDB00058	camp	CerebrospinalFluid(CSF)	Idiopathicpolyneuritis	Both	0.0110+/-0.0028	uM
HMDB00058	camp	CerebrospinalFluid(CSF)	Meningitis	NotSpecified	0.033+/-0.012	uM
HMDB00058	camp	CerebrospinalFluid(CSF)	Hypoxic-ischemicencephalopathy	Both	0.00860(0.00620-0.0110)	uM
HMDB00058	camp	CerebrospinalFluid(CSF)	Hypoxic-ischemicencephalopathy	Both	0.014(0.012-0.017)	uM
HMDB00058	camp	CerebrospinalFluid(CSF)	InitialslightsuspicionofmeningitiswithnormalCSF	NotSpecified	0.0202+/-0.004	uM
HMDB00058	camp	CerebrospinalFluid(CSF)	Meningitis	Both	0.034(0.021-0.046)	uM
HMDB00058	camp	CerebrospinalFluid(CSF)	Idiopathicpolyneuritis	Both	0.011(0.0082-0.014)	uM
HMDB00058	camp	Urine	Chronicrenalfailure	Both	0.24+/-0.028	umol/mmolcreatinine
HMDB00060	acac	Blood	Normal	Both	21.0(0.0-86.0)	uM
HMDB00060	acac	Blood	Normal	NotSpecified	40.6+/-36.5	uM
HMDB00060	acac	CellularCytoplasm	Normal	Both	1700(1500-1900)	uM
HMDB00060	acac	CerebrospinalFluid(CSF)	Normal	Both	26.2+/-12.3	uM
HMDB00060	acac	CerebrospinalFluid(CSF)	Normal	Both	12.0+/-14.0	uM
HMDB00060	acac	CerebrospinalFluid(CSF)	Normal	NotSpecified	6.0+/-6.0	uM
HMDB00060	acac	Saliva	Normal	Both	10.70+/-4.33	uM
HMDB00060	acac	Urine	Normal	Male	0.15(0.01-0.58)	umol/mmolcreatinine
HMDB00060	acac	Urine	Normal	Female	0.20(0.020-0.82)	umol/mmolcreatinine
HMDB00060	acac	Urine	Normal	Both	11.1(2.2-24.9)	umol/mmolcreatinine
HMDB00060	acac	Urine	Normal	Both	33.0(0.00-67.0)	umol/mmolcreatinine
HMDB00060	acac	Urine	Normal	Both	1.00(0.00-2.00)	umol/mmolcreatinine
HMDB00060	acac	Blood	HeartTransplant	NotSpecified	27.3+/-14.4	uM
HMDB00060	acac	Blood	Diabetes	Both	3030.0+/-20.0	uM
HMDB00060	acac	CellularCytoplasm	Anoxia	Both	1000(800-1200)	uM
HMDB00060	acac	CerebrospinalFluid(CSF)	Glucosetransportertype1deficiencysyndrome	NotSpecified	248+/-179	uM
HMDB00060	acac	CerebrospinalFluid(CSF)	Meningitis	Both	322.0(240.0-404.0)	uM
HMDB00060	acac	Urine	Diabetes	Both	237	umol/mmolcreatinine
HMDB00060	acac	Urine	Ketosis	Both	10025.00(50.00-20000.00)	umol/mmolcreatinine
HMDB00061	pap	CellularCytoplasm	Normal	Both	137	uM
HMDB00062	crn	Blood	Normal	NotSpecified	29.74+/-7.55	uM
HMDB00062	crn	Blood	Normal	Both	33.6+/-6.2	uM
HMDB00062	crn	Blood	Normal	Female	38.2+/-5.4	uM
HMDB00062	crn	Blood	Normal	Both	43.0(26.0-79.0)	uM
HMDB00062	crn	Blood	Normal	NotSpecified	45.7+/-11.6	uM
HMDB00062	crn	CerebrospinalFluid(CSF)	Normal	Both	1.900+/-0.474	uM
HMDB00062	crn	CerebrospinalFluid(CSF)	Normal	Both	4.0(2.0-9.0)	uM
HMDB00062	crn	Saliva	Normal	Both	5.24+/-1.035	uM
HMDB00062	crn	Saliva	Normal	Female	0.924+/-0.960	uM
HMDB00062	crn	Saliva	Normal	Female	0.656+/-0.734	uM
HMDB00062	crn	Urine	Normal	Both	4.5(0.62-15.2)	umol/mmolcreatinine
HMDB00062	crn	Urine	Normal	Both	5.0(0.7-16.4)	umol/mmolcreatinine
HMDB00062	crn	Urine	Normal	Male	3.17	umol/mmolcreatinine
HMDB00062	crn	Urine	Normal	Female	5.7+/-4.8	umol/mmolcreatinine
HMDB00062	crn	Urine	Normal	Male	23.5+/-4.0	umol/mmolcreatinine
HMDB00062	crn	Urine	Normal	Female	18.0+/-1.2	umol/mmolcreatinine
HMDB00062	crn	Blood	HeartTransplant	NotSpecified	41.7+/-23.9	uM
HMDB00062	crn	Urine	Diabetes	Both	13.3(11.6-15.1)	umol/mmolcreatinine
HMDB00062	crn	Urine	Diabetes	Both	41.3(38.3-44.2)	umol/mmolcreatinine
HMDB00062	crn	Urine	Lungcancer	Both	7.0(0.0-30.0)	umol/mmolcreatinine
HMDB00063	crtsl	Blood	Normal	Both	0.34(0.028-0.66)	uM
HMDB00063	crtsl	Blood	Normal	Both	0.32+/-0.19	uM
HMDB00063	crtsl	Blood	Normal	Both	0.199(0.058-0.475)	uM
HMDB00063	crtsl	Blood	Normal	Both	0.359(0.130-0.519)	uM
HMDB00063	crtsl	Blood	Normal	Both	0.427(0.110-0.744)	uM
HMDB00063	crtsl	Blood	Normal	Both	0.386(0.100-0.671)	uM
HMDB00063	crtsl	Blood	Normal	Both	0.348(0.090-0.605)	uM
HMDB00063	crtsl	Blood	Normal	Both	0.313(0.081-0.545)	uM
HMDB00063	crtsl	Blood	Normal	Both	0.282(0.073-0.491)	uM
HMDB00063	crtsl	Blood	Normal	Both	0.255(0.066-0.443)	uM
HMDB00063	crtsl	Blood	Normal	Both	0.46+/-0.30	uM
HMDB00063	crtsl	Blood	Normal	Both	0.14(0.0-0.28)	uM
HMDB00063	crtsl	CerebrospinalFluid(CSF)	Normal	NotSpecified	0.052+/-0.023	uM
HMDB00063	crtsl	CerebrospinalFluid(CSF)	Normal	Male	0.02+/-0.011	uM
HMDB00063	crtsl	CerebrospinalFluid(CSF)	Normal	Male	0.03+/-0.005	uM
HMDB00063	crtsl	Saliva	Normal	Both	0.0069+/-0.0058	uM
HMDB00063	crtsl	Saliva	Normal	Both	0.0063+/-ï¿½0.0052	uM
HMDB00063	crtsl	Saliva	Normal	Both	0.0063+/-ï¿½0.005	uM
HMDB00063	crtsl	Saliva	Normal	Both	0.0077+/-0.0052	uM
HMDB00063	crtsl	Saliva	Normal	Both	2.35	uM
HMDB00063	crtsl	Urine	Normal	Both	0.0081(0.0019-0.014)	umol/mmolcreatinine
HMDB00063	crtsl	Urine	Normal	Both	0.016(0.012-0.021)	umol/mmolcreatinine
HMDB00063	crtsl	Urine	Normal	Both	0.0061+/-0.00064	umol/mmolcreatinine
HMDB00063	crtsl	Blood	Glucocorticoiddeficiency	Both	0.001(0.00-0.002)	uM
HMDB00063	crtsl	Blood	AdrenalHypolasia	Both	0.001(0.0-0.002)	uM
HMDB00063	crtsl	Blood	Schizophrenia	Both	10.55+/-1.93	uM
HMDB00063	crtsl	Blood	Glucocorticoiddeficiency	Both	0.001(0.00-0.002)	uM
HMDB00063	crtsl	Blood	Majoraffectivedisorder	Both	0.27+/-0.06	uM
HMDB00063	crtsl	Blood	Ticdisorder	Both	0.41+/-0.2	uM
HMDB00063	crtsl	CerebrospinalFluid(CSF)	Gynecologicaldiseases(benign)	Female	0.0096(0.0027-0.016)	uM
HMDB00063	crtsl	CerebrospinalFluid(CSF)	Functionalhypothalamicamenorrhea	Female	0.0001+/-0.00001	uM
HMDB00063	crtsl	Saliva	Stressperiod	Both	8.69	uM
HMDB00063	crtsl	Urine	Systemiclupuserythematosus(SLE)	Both	0.021+/-0.0097	umol/mmolcreatinine
HMDB00063	crtsl	Urine	Systemiclupuserythematosus(SLE)	Both	0.0082+/-0.0014	umol/mmolcreatinine
HMDB00063	crtsl	Urine	Rheumatoidarthritis	Both	0.026+/-0.011	umol/mmolcreatinine
HMDB00063	crtsl	Urine	Rheumatoidarthritis	Both	0.0052+/-0.001	umol/mmolcreatinine
HMDB00063	crtsl	Urine	Anorexianervosa	Both	0.44+/-0.09	umol/mmolcreatinine
HMDB00064	creat	Blood	Normal	Female	54.8+/-21.0	uM
HMDB00064	creat	Blood	Normal	Male	30.1+/-12.3	uM
HMDB00064	creat	Blood	Normal	NotSpecified	84.0+/-23.2	uM
HMDB00064	creat	Blood	Normal	NotSpecified	53.0(17.0-82.0)	uM
HMDB00064	creat	Blood	Normal	NotSpecified	36.7+/-28.3	uM
HMDB00064	creat	CerebrospinalFluid(CSF)	Normal	Both	44+/-13	uM
HMDB00064	creat	Saliva	Normal	Male	8.32+/-3.30	uM
HMDB00064	creat	Saliva	Normal	Both	30.12+/-18.36	uM
HMDB00064	creat	Saliva	Normal	Female	23.2+/-29.4	uM
HMDB00064	creat	Saliva	Normal	Female	30.7+/-14.6	uM
HMDB00064	creat	Saliva	Normal	Female	33.9+/-45.9	uM
HMDB00064	creat	Saliva	Normal	Female	25.94+/-9.75	uM
HMDB00064	creat	Urine	Normal	Both	113.0(0.00-654.0)	umol/mmolcreatinine
HMDB00064	creat	Urine	Normal	Both	113(0-654)	umol/mmolcreatinine
HMDB00064	creat	Urine	Normal	Both	0.00-404.37	umol/mmolcreatinine
HMDB00064	creat	Urine	Normal	Both	46(3-448)	umol/mmolcreatinine
HMDB00064	creat	Urine	Normal	Male	26.0(5.0-95.0)	umol/mmolcreatinine
HMDB00064	creat	Urine	Normal	Female	46.0(9.0-135.0)	umol/mmolcreatinine
HMDB00064	creat	Urine	Normal	Male	11.3	umol/mmolcreatinine
HMDB00064	creat	Blood	HeartTransplant	NotSpecified	33.8+/-37.7	uM
HMDB00064	creat	Blood	Cirrhosis	Female	40.3(28.3-56.6)	uM
HMDB00064	creat	Blood	Cirrhosis	Male	25.7(16.5-30.8)	uM
HMDB00064	creat	Saliva	Alzheimer'sdisease	Male	29.86+/-19.99	uM
HMDB00064	creat	Saliva	Frontotemporallobedementia	Male	26.61+/-5.64	uM
HMDB00064	creat	Saliva	Lewybodydisease	Both	19.48+/-12.88	uM
HMDB00064	creat	Urine	Lungcancer	Both	37.0(0.0-197.0)	umol/mmolcreatinine
HMDB00064	creat	Urine	Rhabdomyolysis	Female	1540	umol/mmolcreatinine
HMDB00067	chsterol	Bile	Normal	Both	11500(10000-13000)	uM
HMDB00067	chsterol	Blood	Normal	Both	4141.0(3105.0-5176.0)(totalcholesterol)	uM
HMDB00067	chsterol	Blood	Normal	Both	5700.0(4500.0-6700.0)(totalcholesterol)	uM
HMDB00067	chsterol	Blood	Normal	Both	3.76+/-0.098(freecholesterol)	uM
HMDB00067	chsterol	Blood	Normal	Both	0.82+/-0.009(freecholesterol)	uM
HMDB00067	chsterol	Blood	Normal	Male	33.0+/-79.0(freecholesterol)	uM
HMDB00067	chsterol	Blood	Normal	Female	32.0+/-82.0(freecholesterol)	uM
HMDB00067	chsterol	Blood	Normal	Both	5000.0(4500.0-5500.0)(totalcholesterol)	uM
HMDB00067	chsterol	CerebrospinalFluid(CSF)	Normal	Both	4.30(3.90-4.70)	uM
HMDB00067	chsterol	CerebrospinalFluid(CSF)	Normal	Both	8.32(7.88-8.76)	uM
HMDB00067	chsterol	Saliva	Normal	Both	&lt;1.00	uM
HMDB00067	chsterol	Bile	Gallstonedisease	Both	13100(10900-15300)	uM
HMDB00067	chsterol	Bile	Cholesterolstones	Both	13900(13100-14700)	uM
HMDB00067	chsterol	Bile	Stomachcancer	Both	15110(9860-20360)	uM
HMDB00067	chsterol	Bile	Gallstonedisease	Both	16700(14100-19300)	uM
HMDB00067	chsterol	Blood	Hypercholesterolemia	Both	5700.0(5200.0-6200.0)(totalcholesterol)	uM
HMDB00067	chsterol	Blood	Cholesterylesterstoragedisease	Both	9317.8(7764.8-10870.8)(totalcholesterol)	uM
HMDB00067	chsterol	Blood	Cystinosis	Both	8000.0(6000.0-10000.0)(totalcholesterol)	uM
HMDB00067	chsterol	Blood	Acutemyelogenousleukemia(AML)	Both	3200.0(2600.0-4100.0)(totalcholesterol)	uM
HMDB00067	chsterol	Blood	Smith-Lemli-Opitzsyndrome	Both	400(totalcholesterol)	uM
HMDB00067	chsterol	CerebrospinalFluid(CSF)	Smith-Lemli-Opitzsyndrome	Both	1.1	uM
HMDB00067	chsterol	CerebrospinalFluid(CSF)	MultipleSclerosis	Both	10.9+/-2.7	uM
HMDB00068	adrnl	Blood	Normal	Both	0.00164+/-0.00012	uM
HMDB00068	adrnl	Blood	Normal	Female	0.00029+/-0.000021	uM
HMDB00068	adrnl	Blood	Normal	Male	0.00072(0.00049-0.0013)	uM
HMDB00068	adrnl	Blood	Normal	Male	0.0003+/-0.00003	uM
HMDB00068	adrnl	CerebrospinalFluid(CSF)	Normal	Both	0.0(0.0-0.00022)	uM
HMDB00068	adrnl	CerebrospinalFluid(CSF)	Normal	NotSpecified	0.000235+/-3.277e-05	uM
HMDB00068	adrnl	CerebrospinalFluid(CSF)	Normal	Female	0.034(0.0063-0.062)	uM
HMDB00068	adrnl	CerebrospinalFluid(CSF)	Normal	Both	0.00024	uM
HMDB00068	adrnl	Urine	Normal	Both	0.0057+/-0.00092	umol/mmolcreatinine
HMDB00068	adrnl	Urine	Normal	Both	0.002+/-0.00099	umol/mmolcreatinine
HMDB00068	adrnl	Urine	Normal	Both	0.0052(0.00043-0.0099)	umol/mmolcreatinine
HMDB00068	adrnl	Urine	Normal	Both	0.0021(0.00098-0.0052)	umol/mmolcreatinine
HMDB00068	adrnl	Blood	Headtrauma	Both	0.00241+/-0.00057	uM
HMDB00068	adrnl	Blood	Addison'sdisease	Female	0.000077+/-0.000025	uM
HMDB00068	adrnl	Blood	Subarachnoidhaemorrhage	Both	0.001+/-0.00036	uM
HMDB00068	adrnl	Blood	Addison'sdisease	Male	0.00014+/-0.000036	uM
HMDB00068	adrnl	Blood	Pheochromocytoma	Both	0.00029(0.00005-0.00054)	uM
HMDB00068	adrnl	Blood	Pheochromocytoma	Both	0.0025(0.0002-0.0048)	uM
HMDB00068	adrnl	CerebrospinalFluid(CSF)	borderlinehypertensives	NotSpecified	0.000453+/-4.916e-05	uM
HMDB00068	adrnl	CerebrospinalFluid(CSF)	Cerebralinfarction,headache,paresthesiaandununconfirmedsuspicionofleucemicinfactionorbrainmetastasiswithnormalCSFvalue	NotSpecified	0.000147+/-0.000109	uM
HMDB00068	adrnl	CerebrospinalFluid(CSF)	Cerebralinfarction,headache,paresthesiaandununconfirmedsuspicionofleucemicinfactionorbrainmetastasiswithnormalCSFvaluebutrenalinsufficiency	NotSpecified	0.000109	uM
HMDB00068	adrnl	CerebrospinalFluid(CSF)	Haemorrhagicinfraction	NotSpecified	0.000251	uM
HMDB00068	adrnl	CerebrospinalFluid(CSF)	Bacterialmeningitis	NotSpecified	0.0003	uM
HMDB00068	adrnl	CerebrospinalFluid(CSF)	Leucemicmeningiosa	NotSpecified	0.000481	uM
HMDB00068	adrnl	CerebrospinalFluid(CSF)	Encephalitis	NotSpecified	0.000153	uM
HMDB00068	adrnl	Urine	Exercise	Both	0.011+/-0.0022	umol/mmolcreatinine
HMDB00070	#N/A	AmnioticFluid	Normal	Both	4.65(2.24-8.40)	uM
HMDB00070	#N/A	Blood	Normal	Both	2.46+/-1.26	uM
HMDB00070	#N/A	Blood	Normal	Both	5.73(3.75-10.8)	uM
HMDB00070	#N/A	Blood	Normal	Both	1.46(0.70-2.46)	uM
HMDB00070	#N/A	Blood	Normal	Both	10.0(0.0-20.0)	uM
HMDB00070	#N/A	Blood	Normal	Both	1.20+/-0.11	uM
HMDB00070	#N/A	Blood	Normal	Both	3.0(0.80-5.3)	uM
HMDB00070	#N/A	CerebrospinalFluid(CSF)	Normal	Both	0.75(0.0-1.5)	uM
HMDB00070	#N/A	CerebrospinalFluid(CSF)	Normal	Both	0.056(0.009-0.120)	uM
HMDB00070	#N/A	CerebrospinalFluid(CSF)	Normal	NotSpecified	0.08(0.07-0.10)	uM
HMDB00070	#N/A	CerebrospinalFluid(CSF)	Normal	NotSpecified	0.017+/-0.005	uM
HMDB00070	#N/A	Feces	Normal	NotSpecified	61.166+/-74.328	uM
HMDB00070	#N/A	Urine	Normal	Both	0.28(0.0-0.56)	umol/mmolcreatinine
HMDB00070	#N/A	Urine	Normal	Both	3.3(1.5-5.0)	umol/mmolcreatinine
HMDB00070	#N/A	Urine	Normal	Both	0.03+/-0.07	umol/mmolcreatinine
HMDB00070	#N/A	Urine	Normal	Both	0.032	umol/mmolcreatinine
HMDB00070	#N/A	Urine	Normal	Both	0.03+/-0.07	umol/mmolcreatinine
HMDB00070	#N/A	Blood	InfantileRefsumdisease	Both	39.6	uM
HMDB00070	#N/A	Blood	Peroxisomaldisorders,newtype,liver	Both	298.00(232.00-364.00)	uM
HMDB00070	#N/A	Blood	Peroxisomalbiogenesisdefect	Both	79.0(5.0-378.0)	uM
HMDB00070	#N/A	Blood	InfantileRefsumdisease	Both	17.95(5.9-30.00)	uM
HMDB00070	#N/A	CerebrospinalFluid(CSF)	InfantileRefsumdisease	Both	1.8	uM
HMDB00070	#N/A	CerebrospinalFluid(CSF)	Braininjury	Both	0.053(0.023-0.083)	uM
HMDB00070	#N/A	CerebrospinalFluid(CSF)	Malaria	NotSpecified	0.19(0.17-0.21)	uM
HMDB00070	#N/A	CerebrospinalFluid(CSF)	Anemia	NotSpecified	0.38(0.11-1.26)	uM
HMDB00070	#N/A	CerebrospinalFluid(CSF)	Malaria	NotSpecified	0.18(0.14-0.22)	uM
HMDB00070	#N/A	CerebrospinalFluid(CSF)	Tuberculousmeningitis	NotSpecified	0.17(0.12-0.23)	uM
HMDB00070	#N/A	CerebrospinalFluid(CSF)	Malaria	NotSpecified	0.06(0.02-0.26)	uM
HMDB00070	#N/A	CerebrospinalFluid(CSF)	Convulsions	NotSpecified	0.05(0.02-0.09)	uM
HMDB00070	#N/A	CerebrospinalFluid(CSF)	Peroxisomalbiogenesisdefect	Both	1.715(0.33-3.10)	uM
HMDB00070	#N/A	Urine	InfantileRefsumdisease	Both	2	umol/mmolcreatinine
HMDB00070	#N/A	Urine	Adrenoleukodystrophy(ALD)	Both	49.4(8.4-90.4)	umol/mmolcreatinine
HMDB00070	#N/A	Urine	ZellwegerSyndrome	NotSpecified	0.02-228.3	umol/mmolcreatinine
HMDB00070	#N/A	Urine	Zellwegersyndrome	Both	49.00(8.00-90.00)	umol/mmolcreatinine
HMDB00071	din	Urine	Normal	Both	1.00(0.00-2.00)	umol/mmolcreatinine
HMDB00071	din	Urine	Normal	Both	&lt;0.1	umol/mmolcreatinine
HMDB00071	din	Urine	Purinenucleosidephosphorylase(PNP)deficiency	Both	3.2	umol/mmolcreatinine
HMDB00072	#N/A	CerebrospinalFluid(CSF)	Normal	Both	2	uM
HMDB00072	#N/A	CerebrospinalFluid(CSF)	Normal	Both	20.0(13.0-27.0)	uM
HMDB00072	#N/A	Saliva	Normal	Female	3.17+/-1.17	uM
HMDB00072	#N/A	Saliva	Normal	Male	0.172+/-0.179	uM
HMDB00072	#N/A	Saliva	Normal	Female	0.176+/-0.107	uM
HMDB00072	#N/A	Saliva	Normal	Female	0.358+/-0.198	uM
HMDB00072	#N/A	Saliva	Normal	Female	0.363+/-0.169	uM
HMDB00072	#N/A	Urine	Normal	Both	67.9(14.3-100.7)	umol/mmolcreatinine
HMDB00072	#N/A	Urine	Normal	Both	73.8(64.0-130.3)	umol/mmolcreatinine
HMDB00072	#N/A	Urine	Normal	Both	37.9(17.3-63.3)	umol/mmolcreatinine
HMDB00072	#N/A	Urine	Normal	Both	29.8(14.7-93.1)	umol/mmolcreatinine
HMDB00072	#N/A	Urine	Normal	Both	54.5(32.4-76.6)	umol/mmolcreatinine
HMDB00072	#N/A	Urine	Normal	Both	20.9(3.8-95.3)	umol/mmolcreatinine
HMDB00072	#N/A	Urine	Normal	Both	13(2.7-44)	umol/mmolcreatinine
HMDB00072	#N/A	Urine	Normal	Male	35.95	umol/mmolcreatinine
HMDB00072	#N/A	Urine	Normal	Both	10.3(5.2-16.3)	umol/mmolcreatinine
HMDB00072	#N/A	Saliva	Alzheimer'sdisease	Male	2.80+/-2.11	uM
HMDB00072	#N/A	Saliva	Frontotemporallobedementia	Male	2.17+/-0.53	uM
HMDB00072	#N/A	Saliva	Lewybodydisease	Both	2.72+/-0.53	uM
HMDB00072	#N/A	Urine	Lungcancer	Both	32.0(0.0-70.0)	umol/mmolcreatinine
HMDB00073	dopa	Blood	Normal	Both	22.50+/-4.50	uM
HMDB00073	dopa	CerebrospinalFluid(CSF)	Normal	Both	0.002+/-0.002	uM
HMDB00073	dopa	CerebrospinalFluid(CSF)	Normal	Both	0.0059+/-0.002	uM
HMDB00073	dopa	CerebrospinalFluid(CSF)	Normal	Both	0.0045+/-0.0026	uM
HMDB00073	dopa	Urine	Normal	Both	0.107(0.043-0.172)	umol/mmolcreatinine
HMDB00073	dopa	Urine	Normal	Both	0.22+/-0.07	umol/mmolcreatinine
HMDB00073	dopa	Urine	Normal	Both	0.44+/-0.13	umol/mmolcreatinine
HMDB00073	dopa	Urine	Normal	NotSpecified	0.86(0.179-1.541)	umol/mmolcreatinine
HMDB00073	dopa	Urine	Normal	NotSpecified	2.626(0.030-5.221)	umol/mmolcreatinine
HMDB00073	dopa	Urine	Normal	Both	0.4(0.2-0.7)	umol/mmolcreatinine
HMDB00073	dopa	Urine	Normal	Both	0.10(0.066-0.16)	umol/mmolcreatinine
HMDB00073	dopa	Blood	Alzheimer'sdisease	Both	18.0284+/-2.4552	uM
HMDB00073	dopa	CerebrospinalFluid(CSF)	Cerebralinfarction,headache,paresthesiaandununconfirmedsuspicionofleucemicinfactionorbrainmetastasiswithnormalCSFvalue	NotSpecified	0.000268+/-0.000124	uM
HMDB00073	dopa	CerebrospinalFluid(CSF)	Cerebralinfarction,headache,paresthesiaandununconfirmedsuspicionofleucemicinfactionorbrainmetastasiswithnormalCSFvaluebutrenalinsufficiency	NotSpecified	0.0003	uM
HMDB00073	dopa	CerebrospinalFluid(CSF)	Haemorrhagicinfraction	NotSpecified	0.000392	uM
HMDB00073	dopa	CerebrospinalFluid(CSF)	Bacterialmeningitis	NotSpecified	0.00051	uM
HMDB00073	dopa	CerebrospinalFluid(CSF)	Leucemicmeningiosa	NotSpecified	0.00081	uM
HMDB00073	dopa	CerebrospinalFluid(CSF)	Encephalitis	NotSpecified	0.000287	uM
HMDB00073	dopa	CerebrospinalFluid(CSF)	Alzheimer'sdisease	Both	0.34+/-0.10	uM
HMDB00073	dopa	CerebrospinalFluid(CSF)	Hypothyroidism	Both	0.00002+/-0.000006	uM
HMDB00073	dopa	CerebrospinalFluid(CSF)	Hypothyroidism	Both	0.000021(0.000015-0.000027)	uM
HMDB00073	dopa	CerebrospinalFluid(CSF)	Alzheimer'sdisease	Both	0.000078(0.0000065-0.00015)	uM
HMDB00073	dopa	Urine	Vitiligo	Both	0.49+/-0.06	umol/mmolcreatinine
HMDB00073	dopa	Urine	Vitiligo	Both	0.37+/-0.03	umol/mmolcreatinine
HMDB00073	dopa	Urine	Vitiligo	Both	0.4+/-0.05	umol/mmolcreatinine
HMDB00073	dopa	Urine	AromaticL-aminoaciddecarboxylasedeficiency	Male	2426+/-0	nmol/mmolcreatinine
HMDB00073	dopa	Urine	AromaticL-aminoaciddecarboxylasedeficiency	Male	3.119+/-0	umol/mmolcreatinine
HMDB00076	56dura	Blood	Normal	Female	0.31(0.02-1.63)	uM
HMDB00076	56dura	Blood	Normal	Both	0.31(0.02-1.63)	uM
HMDB00076	56dura	Blood	Normal	Male	0.32(0.10-0.74)	uM
HMDB00076	56dura	CerebrospinalFluid(CSF)	Normal	NotSpecified	2.1+/-1.0	uM
HMDB00076	56dura	Saliva	Normal	Male	700+/-199	uM
HMDB00076	56dura	Saliva	Normal	Both	2168.16+/-127.94	uM
HMDB00076	56dura	Saliva	Normal	Female	2000+/-223	uM
HMDB00076	56dura	Saliva	Normal	NotSpecified	2000+/-223	uM
HMDB00076	56dura	Saliva	Normal	NotSpecified	2210+/-353	uM
HMDB00076	56dura	Saliva	Normal	Female	2240+/-380	uM
HMDB00076	56dura	Saliva	Normal	Female	2350+/-654	uM
HMDB00076	56dura	Urine	Normal	Both	0.79	umol/mmolcreatinine
HMDB00076	56dura	Urine	Normal	Both	3.8(2.1-8.3)	umol/mmolcreatinine
HMDB00076	56dura	Urine	Normal	Male	2.4+/-4.7	umol/mmolcreatinine
HMDB00076	56dura	Urine	Normal	Female	3.0+/-2.7	umol/mmolcreatinine
HMDB00076	56dura	Urine	Normal	Both	12.2+/-6.2	umol/mmolcreatinine
HMDB00076	56dura	CerebrospinalFluid(CSF)	Dihydropyrimidinedehydrogenase(DPD)deficiency	Both	81.5(46.0-117.0)	uM
HMDB00076	56dura	Urine	Hypertension	Both	2.4+/-1.67	umol/mmolcreatinine
HMDB00076	56dura	Urine	Dihydropyrimidinedehydrogenase(DPD)deficiency	Both	627	umol/mmolcreatinine
HMDB00076	56dura	Urine	Cerebralinfarction	Both	2.4+/-2.00	umol/mmolcreatinine
HMDB00076	56dura	Urine	Malignancy	Both	2.8+/-1.9	umol/mmolcreatinine
HMDB00076	56dura	Urine	Liverdysfunction	Both	2.7+/-1.9	umol/mmolcreatinine
HMDB00076	56dura	Urine	Nephropathy	Both	2.5+/-2.00	umol/mmolcreatinine
HMDB00077	dhea	Blood	Normal	Male	0.020+/-0.011	uM
HMDB00077	dhea	Blood	Normal	Female	0.001(0.00034-0.0017)	uM
HMDB00077	dhea	Blood	Normal	Female	0.0087(0.0035-0.013)	uM
HMDB00077	dhea	Blood	Normal	Both	0.023(0.005-0.042)	uM
HMDB00077	dhea	CerebrospinalFluid(CSF)	Normal	NotSpecified	0.00101(0.00002-0.002)	uM
HMDB00077	dhea	Saliva	Normal	Both	0.0033(0.0024-0.0090)	uM
HMDB00077	dhea	Urine	Normal	Male	0.10(0.066-0.17)	umol/mmolcreatinine
HMDB00077	dhea	Urine	Normal	Female	0.022(0.017-0.041)	umol/mmolcreatinine
HMDB00077	dhea	Urine	Normal	Both	0.13+/-0.057	umol/mmolcreatinine
HMDB00077	dhea	Urine	Normal	Both	0.0016+/-0.00026	umol/mmolcreatinine
HMDB00077	dhea	CerebrospinalFluid(CSF)	Leuprolideacetate-inducedhypogonadism	NotSpecified	0.00114+/-0.000630	uM
HMDB00077	dhea	CerebrospinalFluid(CSF)	Leuprolideacetate-inducedhypogonadismwithtestosteronereplacment	NotSpecified	0.00127+/-0.00128	uM
HMDB00077	dhea	Urine	Rheumatoidarthritis	Both	0.00032+/-0.000065	umol/mmolcreatinine
HMDB00077	dhea	Urine	Rheumatoidarthritis	Both	0.00066+/-0.00021	umol/mmolcreatinine
HMDB00077	dhea	Urine	Systemiclupuserythematosus(SLE)	Both	0.00034+/-0.000078	umol/mmolcreatinine
HMDB00077	dhea	Urine	Systemiclupuserythematosus(SLE)	Both	0.0011+/-0.00026	umol/mmolcreatinine
HMDB00078	cgly	Blood	Normal	Male	65.7+/-4.6	uM
HMDB00078	cgly	Blood	Normal	Both	13.6+/-3.6	uM
HMDB00078	cgly	Blood	Normal	Male	51.7+/-1.7	uM
HMDB00078	cgly	Blood	Normal	Male	63.4+/-7.4	uM
HMDB00078	cgly	Blood	Normal	Male	54.0+/-18.8	uM
HMDB00078	cgly	Blood	Normal	Female	56.0+/-7.0	uM
HMDB00078	cgly	Blood	Normal	Female	51.8+/-4.9	uM
HMDB00078	cgly	Blood	Normal	Female	57.5+/-5.9	uM
HMDB00078	cgly	Blood	Normal	Female	53.2+/-7.7	uM
HMDB00078	cgly	CerebrospinalFluid(CSF)	Normal	Both	2.31(0.99-3.62)	uM
HMDB00078	cgly	Saliva	Normal	Both	0.40+/-0.08	uM
HMDB00078	cgly	Saliva	Normal	Both	6.05+/-5.12	uM
HMDB00078	cgly	Saliva	Normal	Both	4.73+/-2.33	uM
HMDB00078	cgly	Urine	Normal	Both	0.6(0.28-1.54)	umol/mmolcreatinine
HMDB00078	cgly	Urine	Normal	Both	0.48+/-0.15	umol/mmolcreatinine
HMDB00078	cgly	Blood	Phenylketonuria	Both	6.0(2.0-10.0)	uM
HMDB00079	56dthm	CerebrospinalFluid(CSF)	Normal	NotSpecified	1.1+/-0.3	uM
HMDB00079	56dthm	Urine	Normal	Both	0.4	umol/mmolcreatinine
HMDB00079	56dthm	Urine	Normal	Both	5.00(0.00-10.00)	umol/mmolcreatinine
HMDB00079	56dthm	Urine	Normal	Both	2.4(1.3-4.4)	umol/mmolcreatinine
HMDB00079	56dthm	Urine	Normal	Male	0.40(0.17-0.64)	umol/mmolcreatinine
HMDB00079	56dthm	Urine	Normal	Female	0.57(0.21-0.94)	umol/mmolcreatinine
HMDB00079	56dthm	CerebrospinalFluid(CSF)	Dihydropyrimidinasedeficiency	Both	0.0-24.0	uM
HMDB00079	56dthm	CerebrospinalFluid(CSF)	Beta-ureidopropionasedeficiency	NotSpecified	4.0-5.2	uM
HMDB00082	ctp	CellularCytoplasm	Normal	Both	10	uM
HMDB00082	ctp	CellularCytoplasm	Normal	Both	28	uM
HMDB00082	ctp	CellularCytoplasm	Normal	Both	15	uM
HMDB00082	ctp	CellularCytoplasm	Normal	Both	23	uM
HMDB00085	dgsn	Urine	Normal	Both	1.00(0.00-2.00)	umol/mmolcreatinine
HMDB00085	dgsn	Urine	Normal	NotSpecified	&lt;1.0	umol/mmolcreatinine
HMDB00085	dgsn	Blood	Purinenucleosidephosphorylase(PNP)deficiency	Both	11.0(2.0-20.0)	uM
HMDB00085	dgsn	Urine	Purinenucleosidephosphorylase(PNP)deficiency	NotSpecified	177.0-322.0	umol/mmolcreatinine
HMDB00086	g3pc	Blood	Normal	Both	34.0+/-5.0	uM
HMDB00086	g3pc	Blood	Normal	Both	40.0+/-4.0	uM
HMDB00086	g3pc	Blood	Normal	Both	29.0+/-5.0	uM
HMDB00086	g3pc	Blood	Normal	Female	33.0+/-4.0	uM
HMDB00086	g3pc	BreastMilk	Normal	NotSpecified	362+/-70	uM
HMDB00086	g3pc	CerebrospinalFluid(CSF)	Normal	NotSpecified	3.94+/-1.17	uM
HMDB00086	g3pc	CerebrospinalFluid(CSF)	Normal	Both	3.9+/-1.2	uM
HMDB00086	g3pc	Saliva	Normal	Female	1.05+/-0.248	uM
HMDB00086	g3pc	Saliva	Normal	NotSpecified	1.38+/-0.531	uM
HMDB00086	g3pc	Saliva	Normal	Female	1.84+/-0.652	uM
HMDB00086	g3pc	Saliva	Normal	NotSpecified	1.98+/-1.45	uM
HMDB00086	g3pc	Saliva	Normal	Female	2.53+/-4.35	uM
HMDB00086	g3pc	Saliva	Normal	Both	9.82+/-6.76	uM
HMDB00086	g3pc	Semen	Normal	Both	2.5+/-1.6	uM
HMDB00086	g3pc	CerebrospinalFluid(CSF)	Vasculardementia	NotSpecified	4.03+/-1.52	uM
HMDB00086	g3pc	CerebrospinalFluid(CSF)	Vasculardementia	Both	4.03(2.51-5.55)	uM
HMDB00086	g3pc	CerebrospinalFluid(CSF)	Alzheimer'sdisease	Both	6.9+/-3.2	uM
HMDB00087	#N/A	Blood	Normal	Both	20.18(3.33-53.22)	uM
HMDB00087	#N/A	Blood	Normal	Female	1.43+/-0.23	uM
HMDB00087	#N/A	Blood	Normal	Both	3.3+/-1.5	uM
HMDB00087	#N/A	Blood	Normal	Both	48.36+/-7.32	uM
HMDB00087	#N/A	CerebrospinalFluid(CSF)	Normal	Both	2.0+/-1.0	uM
HMDB00087	#N/A	Saliva	Normal	Male	13(1-50)	uM
HMDB00087	#N/A	Saliva	Normal	Male	13(1-44)	uM
HMDB00087	#N/A	Saliva	Normal	Male	16(1-57)	uM
HMDB00087	#N/A	Saliva	Normal	Female	11(2-27)	uM
HMDB00087	#N/A	Saliva	normal	Male	1965-01-01	uM
HMDB00087	#N/A	Saliva	normal	Male	2015-01-30	uM
HMDB00087	#N/A	Saliva	Normal	Both	7.82+/-3.13	uM
HMDB00087	#N/A	Saliva	Normal	Both	136(9.00-262)	uM
HMDB00087	#N/A	Urine	Normal	Both	19.2	umol/mmolcreatinine
HMDB00087	#N/A	Urine	Normal	Both	30.8(20.3-59.2)	umol/mmolcreatinine
HMDB00087	#N/A	Urine	Normal	Male	36.13	umol/mmolcreatinine
HMDB00087	#N/A	Urine	Normal	Male	34.4+/-9.3	umol/mmolcreatinine
HMDB00087	#N/A	Urine	Normal	Female	39.3+/-8.3	umol/mmolcreatinine
HMDB00087	#N/A	Urine	Normal	Both	25.2+/-1.2	umol/mmolcreatinine
HMDB00087	#N/A	Urine	Normal	Both	30.35(16.30â€“50.36)	umol/mmolcreatinine
HMDB00087	#N/A	Urine	Normal	Both	25.0(22.0-28.0)	umol/mmolcreatinine
HMDB00087	#N/A	Blood	uremia	Both	228.46+/-35.49	uM
HMDB00087	#N/A	Blood	Kidneydisease	Both	29.1+/-12.1	uM
HMDB00087	#N/A	Urine	Diabetes	Both	25.4(8.22-42.7)	umol/mmolcreatinine
HMDB00087	#N/A	Urine	Autosomaldominantpolycystickidneydisease(ADPKD)	Both
HMDB00087	#N/A	Urine	Rhabdomyolysis	Female	52	umol/mmolcreatinine
HMDB00087	#N/A	Urine	Bladderinfections	Both	35.268(6.543-159.703)	umol/mmolcreatinine
HMDB00087	#N/A	Urine	Type1diabetesMellitus	Both	32.42(4.89â€“61.25)	umol/mmolcreatinine
HMDB00089	cytd	Blood	Normal	Both	0.25+/-0.19	uM
HMDB00089	cytd	Blood	Normal	Both	0.1+/-0.0	uM
HMDB00089	cytd	CerebrospinalFluid(CSF)	Normal	Both	0.44+/-0.32	uM
HMDB00089	cytd	Saliva	Normal	Female	0.45+/-0.31	uM
HMDB00089	cytd	Saliva	Normal	Male	1.05+/-0.828	uM
HMDB00089	cytd	Saliva	Normal	Female	0.0683+/-0.0749	uM
HMDB00089	cytd	Saliva	Normal	NotSpecified	0.0683+/-0.0749	uM
HMDB00089	cytd	Saliva	Normal	Female	0.0787+/-0.0807	uM
HMDB00089	cytd	Saliva	Normal	Female	0.0886+/-0.0760	uM
HMDB00089	cytd	Saliva	Normal	NotSpecified	0.123+/-0.0900	uM
HMDB00089	cytd	Saliva	Normal	Female	0.125+/-0.0812	uM
HMDB00089	cytd	Saliva	Normal	Both	0.132+/-0.0808	uM
HMDB00089	cytd	Saliva	Normal	Female	0.237+/-0.184	uM
HMDB00089	cytd	Urine	Normal	Both	0.78(0.00-1.6)	umol/mmolcreatinine
HMDB00089	cytd	Urine	Normal	Female	0.07+/-0.05	umol/mmolcreatinine
HMDB00089	cytd	Urine	Normal	Male	0.08+/-0.06	umol/mmolcreatinine
HMDB00089	cytd	Urine	Normal	Both	0.07+/-0.05	umol/mmolcreatinine
HMDB00089	cytd	Urine	Normal	Both	1.50+/-1.34	umol/mmolcreatinine
HMDB00089	cytd	Urine	Normal	Both	1.12+/-0.69	umol/mmolcreatinine
HMDB00089	cytd	Urine	Normal	Both	0.33+/-0.17	umol/mmolcreatinine
HMDB00089	cytd	Blood	Canavandisease	Both	0.26+/-0.13	uM
HMDB00089	cytd	Saliva	Toothalignmentdisorders	Both	0.0795+/-0.0643	uM
HMDB00089	cytd	Saliva	Alzheimer'sdisease	Male	0.39+/-0.30	uM
HMDB00089	cytd	Saliva	Frontotemporallobedementia	Male	0.48+/-0.23	uM
HMDB00089	cytd	Saliva	Lewybodydisease	Both	0.22+/-0.17	uM
HMDB00089	cytd	Urine	Canavandisease	Both	4.03+/-1.77	umol/mmolcreatinine
HMDB00092	dmgly	Blood	Normal	Both	2.6(1.8-3.7)	uM
HMDB00092	dmgly	Blood	Normal	Both	1.9(1.1-3.4)	uM
HMDB00092	dmgly	Saliva	Normal	Both	4.90+/-1.23	uM
HMDB00092	dmgly	Urine	Normal	Both	4.4(1.6-10.4)	umol/mmolcreatinine
HMDB00092	dmgly	Urine	Normal	Both	6.2(0.8-11.2)	umol/mmolcreatinine
HMDB00092	dmgly	Urine	Normal	Both	3.4(0.7-10.6)	umol/mmolcreatinine
HMDB00092	dmgly	Blood	Kidneydisease	Both	5.4(3.1-7.2)	uM
HMDB00092	dmgly	Blood	Kidneydisease	Both	5.6(4.8-10.1)	uM
HMDB00092	dmgly	Blood	Kidneydisease	Both	4.8(3.6-6.2)	uM
HMDB00094	cit	Blood	Normal	Both	54.2+/-0.8	uM
HMDB00094	cit	Blood	Normal	Both	190.0(30.0-400.0)	uM
HMDB00094	cit	Blood	Normal	Both	88.0+/-33.0	uM
HMDB00094	cit	Blood	Normal	Both	122.0+/-30.0	uM
HMDB00094	cit	Blood	Normal	NotSpecified	114.2+/-27	uM
HMDB00094	cit	CerebrospinalFluid(CSF)	Normal	Both	225+/-96	uM
HMDB00094	cit	CerebrospinalFluid(CSF)	Normal	NotSpecified	400.0+/-170.0	uM
HMDB00094	cit	CerebrospinalFluid(CSF)	Normal	NotSpecified	350.0+/-240.0	uM
HMDB00094	cit	CerebrospinalFluid(CSF)	Normal	Both	370.0(110.0-630.0)	uM
HMDB00094	cit	CerebrospinalFluid(CSF)	Normal	Both	176.0+/-50.0	uM
HMDB00094	cit	Saliva	Normal	Female	320(15-4984)	uM
HMDB00094	cit	Saliva	Normal	Female	83.90+/-37.92	uM
HMDB00094	cit	Saliva	Normal	Male	10.9+/-8.35	uM
HMDB00094	cit	Saliva	Normal	Female	12.2+/-7.87	uM
HMDB00094	cit	Saliva	normal	Male	4456-01-01	uM
HMDB00094	cit	Saliva	Normal	Female	16.9+/-9.95	uM
HMDB00094	cit	Saliva	Normal	Female	18.1+/-10.3	uM
HMDB00094	cit	Saliva	Normal	Both	28.50+/-9.89	uM
HMDB00094	cit	Saliva	Normal	Male	18(1-338)	uM
HMDB00094	cit	Saliva	Normal	Male	370(3-66177)	uM
HMDB00094	cit	Saliva	Normal	Male	192(10-1857)	uM
HMDB00094	cit	Urine	Normal	Both	972.5(89.5-1647.7)	umol/mmolcreatinine
HMDB00094	cit	Urine	Normal	Both	708.9(25.2-3168.4)	umol/mmolcreatinine
HMDB00094	cit	Urine	Normal	Both	208.6(33.2-445.1)	umol/mmolcreatinine
HMDB00094	cit	Urine	Normal	Both	184.2(58.7-651.7)	umol/mmolcreatinine
HMDB00094	cit	Urine	Normal	Both	300	umol/mmolcreatinine
HMDB00094	cit	Urine	Normal	Both	371(102-611)	umol/mmolcreatinine
HMDB00094	cit	Urine	Normal	Both	46.87-484.31	umol/mmolcreatinine
HMDB00094	cit	Urine	Normal	Both	203(49-600)	umol/mmolcreatinine
HMDB00094	cit	Urine	Normal	Male	181.0+/-97.0	umol/mmolcreatinine
HMDB00094	cit	Urine	Normal	Female	242.0+/-129.6	umol/mmolcreatinine
HMDB00094	cit	Urine	Normal	Male	119.45	umol/mmolcreatinine
HMDB00094	cit	Urine	Normal	Male	172.8+/-87.4	umol/mmolcreatinine
HMDB00094	cit	Urine	Normal	Both	155(70-226)	umol/mmolcreatinine
HMDB00094	cit	Urine	Normal	Female	280.6+/-115.2	umol/mmolcreatinine
HMDB00094	cit	Urine	Normal	Both	271.8+/-90.0	umol/mmolcreatinine
HMDB00094	cit	Urine	Normal	Both	440.6	umol/mmolcreatinine
HMDB00094	cit	Urine	Normal	Both	242.34(81.79â€“403.84)	umol/mmolcreatinine
HMDB00094	cit	Urine	Normal	Both	226.32+/-98.12	umol/mmolcreatinine
HMDB00094	cit	Blood	HeartTransplant	NotSpecified	80.2+/-44.9	uM
HMDB00094	cit	Blood	Hyperoxalemia	Both	141.3+/-54.7	uM
HMDB00094	cit	Blood	Hyperoxalemia	Both	117.6+/-37.2	uM
HMDB00094	cit	CerebrospinalFluid(CSF)	CanavanDisease	Both	2400	uM
HMDB00094	cit	Saliva	Alzheimer'sdisease	Male	66.67+/-68.53	uM
HMDB00094	cit	Saliva	Frontotemporallobedementia	Male	67.38+/-26.37	uM
HMDB00094	cit	Saliva	Lewybodydisease	Both	85.33+/-8.98	uM
HMDB00094	cit	Urine	Lungcancer	Both	268.0(53.0-1111.0)	umol/mmolcreatinine
HMDB00094	cit	Urine	Rhabdomyolysis	Female	154	umol/mmolcreatinine
HMDB00094	cit	Urine	3-Hydroxy-3-methylglutaryl-CoAlyase(HL)deficency	Both	181.5+/-5.7	umol/mmolcreatinine
HMDB00094	cit	Urine	3-Hydroxy-3-methylglutaryl-CoAlyase(HL)deficency	Both	191.7+/-4.1	umol/mmolcreatinine
HMDB00094	cit	Urine	Argininosuccinicaciduria(ASL)	Both	80.9+/-1.8	umol/mmolcreatinine
HMDB00094	cit	Urine	Propionicacidemia	Both	689.6+/-47.3	umol/mmolcreatinine
HMDB00094	cit	Urine	Propionicacidemia	Both	712.3+/-82.8	umol/mmolcreatinine
HMDB00094	cit	Urine	TyrosinemiaI	Both	457.6+/-17.5	umol/mmolcreatinine
HMDB00094	cit	Urine	Phenylketonuria	Both	81.8+/-10.4	umol/mmolcreatinine
HMDB00094	cit	Urine	Phenylketonuria	Both	291.9+/-14.6	umol/mmolcreatinine
HMDB00094	cit	Urine	Maplesyrupurinedisease	Both	576.1+/-15.2	umol/mmolcreatinine
HMDB00094	cit	Urine	Type1diabetesMellitus	Both	304.51(105.96â€“586.60)	umol/mmolcreatinine
HMDB00094	cit	Urine	Paraquatpoisoning	Both	11.2	umol/mmolcreatinine
HMDB00095	cmp	Saliva	Normal	Female	1.27+/-0.75	uM
HMDB00095	cmp	Saliva	Normal	Male	0.0573+/-0.176	uM
HMDB00095	cmp	Saliva	Normal	Female	0.0965+/-0.0870	uM
HMDB00095	cmp	Saliva	Alzheimer'sdisease	Male	0.90+/-0.71	uM
HMDB00095	cmp	Saliva	Frontotemporallobedementia	Male	1.02+/-0.31	uM
HMDB00095	cmp	Saliva	Lewybodydisease	Both	0.63+/-0.64	uM
HMDB00097	chol	Blood	Normal	Male	6.0+/-0.3	uM
HMDB00097	chol	Blood	Normal	Both	27.5+/-3.3	uM
HMDB00097	chol	Blood	Normal	Both	10.6+/-1.9	uM
HMDB00097	chol	Blood	Normal	Female	6.8+/-0.3	uM
HMDB00097	chol	Blood	Normal	NotSpecified	14.5+/-5.3	uM
HMDB00097	chol	BreastMilk	Normal	NotSpecified	116+/-22	uM
HMDB00097	chol	CerebrospinalFluid(CSF)	Normal	Both	3+/-1	uM
HMDB00097	chol	CerebrospinalFluid(CSF)	Normal	Both	8.3(7.0-13.0)	uM
HMDB00097	chol	Saliva	Normal	Male	8.94+/-5.57	uM
HMDB00097	chol	Saliva	Normal	Both	32.73+/-27.60	uM
HMDB00097	chol	Saliva	Normal	Both	&gt;10	uM
HMDB00097	chol	Saliva	Normal	Female	3.92+/-2.23	uM
HMDB00097	chol	Saliva	Normal	Female	22.99+/-8.20	uM
HMDB00097	chol	Urine	Normal	Both	3.5(1.4-6.1)	umol/mmolcreatinine
HMDB00097	chol	Urine	Normal	Male	5.27	umol/mmolcreatinine
HMDB00097	chol	Urine	Normal	Male	6.3(0.72-28.5)	umol/mmolcreatinine
HMDB00097	chol	Blood	HeartTransplant	NotSpecified	9.7+/-4.5	uM
HMDB00097	chol	CerebrospinalFluid(CSF)	Spinabifida	Both	170.0+/-70.0	uM
HMDB00097	chol	CerebrospinalFluid(CSF)	Vasculardementia	NotSpecified	1.46+/-0.54	uM
HMDB00097	chol	CerebrospinalFluid(CSF)	Spinabifida	Both	140.0+/-180.0	uM
HMDB00097	chol	CerebrospinalFluid(CSF)	Alzheimer'sdisease	Both	2.5+/-1.0	uM
HMDB00097	chol	Saliva	Alzheimer'sdisease	Male	23.98+/-10.66	uM
HMDB00097	chol	Saliva	Frontotemporallobedementia	Male	32.52+/-8.23	uM
HMDB00097	chol	Saliva	Lewybodydisease	Both	19.46+/-8.84	uM
HMDB00097	chol	Urine	Lungcancer	Both	3.0(0.0-8.0)	umol/mmolcreatinine
HMDB00098	#N/A	Blood	Normal	NotSpecified	3088.7+/-527.9	uM
HMDB00098	#N/A	Blood	Normal	NotSpecified	1797.5+/-328.2	uM
HMDB00098	#N/A	Urine	Normal	Both	26.7+/-23.7	umol/mmolcreatinine
HMDB00098	#N/A	Urine	Normal	Both	5.26(4.0-7.0)	umol/mmolcreatinine
HMDB00098	#N/A	Urine	Normal	Both	20.1(2.9-102)	umol/mmolcreatinine
HMDB00098	#N/A	Urine	Normal	Male	51.19	umol/mmolcreatinine
HMDB00098	#N/A	Blood	Smallintestinalmalabsorption,HIV,&amp;diarrhea	NotSpecified	652.8+/-273.1	uM
HMDB00098	#N/A	Blood	Kidneydisease	NotSpecified	2911.1+/-752.4	uM
HMDB00098	#N/A	Blood	Smallintestinalmalabsorption,HIV,&amp;diarrhea	NotSpecified	519.6+/-213.2	uM
HMDB00098	#N/A	Blood	Smallintestinalmalabsorption,scleroderma,&amp;bacterialovergrowth	NotSpecified	399.8+/-139.9	uM
HMDB00098	#N/A	Blood	Smallintestinalmalabsorption,scleroderma,&amp;bacterialovergrowth	NotSpecified	886.0+/-18.8	uM
HMDB00098	#N/A	Blood	Smallintestinalmalabsorption,HIV,&amp;cryptosporidiosis	NotSpecified	483.0+/-14.1	uM
HMDB00098	#N/A	Blood	Smallintestinalmalabsorption,HIV,&amp;cryptosporidiosis	NotSpecified	799.4+/-358.0	uM
HMDB00098	#N/A	Blood	Kidneydisease	NotSpecified	2867.1+/-917.0	uM
HMDB00098	#N/A	Blood	Smallintestinalbacterialovergrowth	NotSpecified	3188.7+/-790.1	uM
HMDB00098	#N/A	Blood	Smallintestinalbacterialovergrowth	NotSpecified	2373.7+/-238.0	uM
HMDB00098	#N/A	Blood	Crohn'sdisease	NotSpecified	3134.3+/-1248.3	uM
HMDB00098	#N/A	Blood	HIVanddiarrhea	NotSpecified	2817.8+/-904.4	uM
HMDB00098	#N/A	Blood	HIVanddiarrhea	NotSpecified	2684.6+/-913.8	uM
HMDB00098	#N/A	Urine	Lungcancer	Both	3.0(0.0-17.0)	umol/mmolcreatinine
HMDB00099	cyst_L	Blood	Normal	Both	0.329(0.150-0.661)	uM
HMDB00099	cyst_L	Blood	Normal	Both	0.17(0.1â€“0.27)	uM
HMDB00099	cyst_L	Blood	Normal	Both	1.0(0.3-5.5)	uM
HMDB00099	cyst_L	Blood	Normal	Both	0.126(0.065-0.301)	uM
HMDB00099	cyst_L	CerebrospinalFluid(CSF)	Normal	Both	0.024+/-0.006	uM
HMDB00099	cyst_L	Urine	Normal	Both	1.84(0.39-3.28)	umol/mmolcreatinine
HMDB00099	cyst_L	Urine	Normal	Both	14.7(3.9-20.7)	umol/mmolcreatinine
HMDB00099	cyst_L	Urine	Normal	Both	5.3(1.0-9.6)	umol/mmolcreatinine
HMDB00099	cyst_L	Urine	Normal	Both	1.54Â±1.09	umol/mmolcreatinine
HMDB00099	cyst_L	Urine	Normal	Both	0.35+/-0.65	umol/mmolcreatinine
HMDB00099	cyst_L	Blood	FolateDeficiency	Both	1.56(0.14-4.1)	uM
HMDB00099	cyst_L	Blood	CobalaminDeficiency	Both	0.82(0.21-2.9)	uM
HMDB00099	cyst_L	Blood	Autism	Both	0.14(0.04-0.2)	uM
HMDB00099	cyst_L	Blood	Alzheimer'sdisease	Both	1.03+/-0.22	uM
HMDB00099	cyst_L	Urine	Cystathioninuria	Both	381.0+/-29.0	umol/mmolcreatinine
HMDB00099	cyst_L	Urine	Gamma-Cystathionasedeficiency	Both	1001.0(158.0-1843.8)	umol/mmolcreatinine
HMDB00099	cyst_L	Urine	Alzheimer'sdisease	Both	1.68+/-0.5	umol/mmolcreatinine
HMDB00101	dad_2	Urine	Normal	Both	0.22+/-0.09	umol/mmolcreatinine
HMDB00101	dad_2	Urine	Adenosinedeaminase(ADA)deficiency	Both	176.0(167.0-185.0)	umol/mmolcreatinine
HMDB00101	dad_2	Urine	Adenosinedeaminase(ADA)deficiency	Both	0.005(0.000-0.010)	umol/mmolcreatinine
HMDB00107	galt	AmnioticFluid	Normal	Both	0.7+/-0.18	uM
HMDB00107	galt	Blood	Normal	Both	0.82(0.05-2.63)	uM
HMDB00107	galt	Blood	Normal	Both	0.36(0.23-0.48)	uM
HMDB00107	galt	CerebrospinalFluid(CSF)	Normal	Both	1.65+/-0.44	uM
HMDB00107	galt	CerebrospinalFluid(CSF)	Normal	Both	1.82(1.17-2.47)	uM
HMDB00107	galt	Saliva	Normal	Both	19.44+/-4.95	uM
HMDB00107	galt	Urine	Normal	Both	42(3-81)	umol/mmolcreatinine
HMDB00107	galt	Urine	Normal	Both	3.7(0.0-12.0)	umol/mmolcreatinine
HMDB00107	galt	AmnioticFluid	Galactosemia	Both	7.96	uM
HMDB00107	galt	Blood	Galactosemia	Both	11.63+/-0.46	uM
HMDB00107	galt	CerebrospinalFluid(CSF)	Alzheimer'sdisease	Both	1.65+/-0.22	uM
HMDB00107	galt	Urine	Galactosemia	Both	38500(8000-69000)	umol/mmolcreatinine
HMDB00107	galt	Urine	Galactosemia	Both	472.5(45-900)	umol/mmolcreatinine
HMDB00108	etoh	Blood	Normal	Both	40.0(0.0-80.0)	uM
HMDB00108	etoh	Blood	Normal	Both	15.0(0.0-33.0)	uM
HMDB00108	etoh	Saliva	Normal	Both	68.67+/-43.27	uM
HMDB00108	etoh	Saliva	Normal	Both	&gt;10	uM
HMDB00108	etoh	Urine	Normal	Both	&lt;0.01	umol/mmolcreatinine
HMDB00108	etoh	Urine	Normal	Both	0.0105	umol/mmolcreatinine
HMDB00108	etoh	Urine	Normal	Both	3.1	umol/mmolcreatinine
HMDB00108	etoh	Blood	HeartTransplant	NotSpecified	40.2+/-12.1	uM
HMDB00108	etoh	Blood	Alcoholintoxication	Both	45393.0(18027.0-74063.0)	uM
HMDB00108	etoh	Blood	Drunkdriver	Male	40615.0+/-17158.0	uM
HMDB00108	etoh	Blood	Kidneydisease	Both	90.0(10.0-170.0)	uM
HMDB00108	etoh	CerebrospinalFluid(CSF)	Cervicalmyelopathy	NotSpecified	230+/-30	uM
HMDB00108	etoh	Urine	Lungcancer	Both	54.0(0.0-661.0)	umol/mmolcreatinine
HMDB00108	etoh	Urine	ADPKD	Both	0.0039-0.0617	umol/mmolcreatinine
HMDB00108	etoh	Urine	Drunkdriver	Male	3543.6+/-1414.6	umol/mmolcreatinine
HMDB00108	etoh	Urine	after4-5hoursofAlcoholconsumption	Both	5-500	umol/mmolcreatinine
HMDB00112	4abut	Blood	Normal	Both	0.110+/-0.023	uM
HMDB00112	4abut	Blood	Normal	Both	1.0(0.0-2.0)	uM
HMDB00112	4abut	CerebrospinalFluid(CSF)	Normal	Both	0.24+/-0.096	uM
HMDB00112	4abut	CerebrospinalFluid(CSF)	Normal	Both	0.32(0.2-0.45)	uM
HMDB00112	4abut	CerebrospinalFluid(CSF)	Normal	Both	0.23+/-0.075	uM
HMDB00112	4abut	CerebrospinalFluid(CSF)	Normal	Both	0.05(0.00-0.10)	uM
HMDB00112	4abut	CerebrospinalFluid(CSF)	Normal	Both	0.093(0.083-0.10)	uM
HMDB00112	4abut	Feces	Normal	NotSpecified	576.999+/-520.754	uM
HMDB00112	4abut	Saliva	Normal	Both	&gt;10	uM
HMDB00112	4abut	Saliva	Normal	Female	1.23+/-0.57	uM
HMDB00112	4abut	Urine	Normal	Both	0.09+/-0.10	umol/mmolcreatinine
HMDB00112	4abut	Urine	Normal	Both	&lt;0.461	umol/mmolcreatinine
HMDB00112	4abut	Urine	Normal	Female	0.17+/-0.025	umol/mmolcreatinine
HMDB00112	4abut	Urine	Normal	NotSpecified	0.25+/-0.20	umol/mmolcreatinine
HMDB00112	4abut	Urine	Normal	Both	1.3(0.0-2.8)	umol/mmolcreatinine
HMDB00112	4abut	Urine	Normal	Both	0.75(0.00-1.50)	umol/mmolcreatinine
HMDB00112	4abut	Urine	Normal	Both	103.89(72.43â€“169.51)	umol/mmolcreatinine
HMDB00112	4abut	Urine	Normal	Both	2.9(2.7-3.3)	umol/mmolcreatinine
HMDB00112	4abut	Blood	Hepaticencephalopathy	Both	0.46+/-0.11	uM
HMDB00112	4abut	Blood	GABAtransaminasedeficiency	Both	1.45(0.00-2.9)	uM
HMDB00112	4abut	Blood	Alzheimer'sdisease	Both	1.84+/-0.215	uM
HMDB00112	4abut	CerebrospinalFluid(CSF)	Spinocerebellardegeneration	Both	0.13+/-0.043	uM
HMDB00112	4abut	CerebrospinalFluid(CSF)	Epilepsy	NotSpecified	1.5+/-1.1	uM
HMDB00112	4abut	CerebrospinalFluid(CSF)	Febrileseizure	NotSpecified	0.1(0.063-0.179)	uM
HMDB00112	4abut	CerebrospinalFluid(CSF)	Epilepsy	NotSpecified	0.52-0.57	uM
HMDB00112	4abut	CerebrospinalFluid(CSF)	Epilepsy	NotSpecified	0.11(0.067-0.176)	uM
HMDB00112	4abut	CerebrospinalFluid(CSF)	GABAtransaminasedeficiency	Both	2.4(0.00-4.8)	uM
HMDB00112	4abut	CerebrospinalFluid(CSF)	Meningitis	Both	0.1(0.061-0.171)	uM
HMDB00112	4abut	CerebrospinalFluid(CSF)	Infantwithtypicalpyridoxine-dependentseizures	NotSpecified	0.016	uM
HMDB00112	4abut	CerebrospinalFluid(CSF)	Epilepsy	Both	4.0+/-4.2	uM
HMDB00112	4abut	CerebrospinalFluid(CSF)	Tuberculousmeningitis	Both	0.0002+/-0.000013	uM
HMDB00112	4abut	CerebrospinalFluid(CSF)	Meningitis	Both	0.00013+/-0.00002	uM
HMDB00112	4abut	Saliva	Alzheimer'sdisease	Male	1.08+/-0.34	uM
HMDB00112	4abut	Saliva	Frontotemporallobedementia	Male	1.78+/-0.50	uM
HMDB00112	4abut	Saliva	Lewybodydisease	Both	5.46+/-5.62	uM
HMDB00112	4abut	Urine	Hyperbeta-alaninemia	Both	3.0(1.5-4.5)	umol/mmolcreatinine
HMDB00112	4abut	Urine	Type1diabetesMellitus	Both	118.51(63.24â€“247.72)	umol/mmolcreatinine
HMDB00115	glyclt	Blood	Normal	Both	7.9+/-2.4	uM
HMDB00115	glyclt	Blood	Normal	Both	7.8+/-1.7	uM
HMDB00115	glyclt	CerebrospinalFluid(CSF)	Normal	NotSpecified	54.0+/-50.0	uM
HMDB00115	glyclt	Feces	Normal	NotSpecified	174.882+/-63.115	uM
HMDB00115	glyclt	Saliva	Normal	Male	8.64+/-3.09	uM
HMDB00115	glyclt	Saliva	Normal	NotSpecified	9.67+/-3.35	uM
HMDB00115	glyclt	Saliva	Normal	Female	10.7+/-1.79	uM
HMDB00115	glyclt	Saliva	Normal	NotSpecified	10.9+/-2.45	uM
HMDB00115	glyclt	Saliva	Normal	Both	21.65+/-13.0	uM
HMDB00115	glyclt	Urine	Normal	Both	57.00(11.00-103.00)	umol/mmolcreatinine
HMDB00115	glyclt	Urine	Normal	Both	67.9(36.0-324.4)	umol/mmolcreatinine
HMDB00115	glyclt	Urine	Normal	Both	30.0(15.8-52.6)	umol/mmolcreatinine
HMDB00115	glyclt	Urine	Normal	Both	41.6(3.7-122.1)	umol/mmolcreatinine
HMDB00115	glyclt	Urine	Normal	NotSpecified	38.10+/-27.35	umol/mmolcreatinine
HMDB00115	glyclt	Urine	Normal	Both	64.0(21.0-107.0)	umol/mmolcreatinine
HMDB00115	glyclt	Urine	Normal	Both	32.8(8.8-71.6)	umol/mmolcreatinine
HMDB00115	glyclt	Urine	Normal	Both	248.5(72.0-425.0)	umol/mmolcreatinine
HMDB00115	glyclt	Urine	Normal	Both	169.5(46.0-293.0)	umol/mmolcreatinine
HMDB00115	glyclt	Urine	Normal	Both	128.0(48.0-208.0)	umol/mmolcreatinine
HMDB00115	glyclt	Urine	Normal	Both	110.0(34.0-186.0)	umol/mmolcreatinine
HMDB00115	glyclt	Urine	Normal	Both	35(18-55)	umol/mmolcreatinine
HMDB00115	glyclt	Urine	Normal	Both	39.4(2.9-78.1)	umol/mmolcreatinine
HMDB00115	glyclt	Urine	Normal	Both	39.6(16.7-89.1)	umol/mmolcreatinine
HMDB00115	glyclt	Urine	Normal	Both	77.1(33.1-122.0)	umol/mmolcreatinine
HMDB00115	glyclt	Blood	Hemodialysis	Both	7.3+/-10.1	uM
HMDB00115	glyclt	Blood	Hemodialysis	Both	0.6+/-2.3	uM
HMDB00115	glyclt	Blood	EthyleneGlycolPoisoning	Both	48.0(40.0-56.0)	uM
HMDB00115	glyclt	CerebrospinalFluid(CSF)	Transurethralprostatectomysyndrome	Both	1868	uM
HMDB00115	glyclt	Urine	PrimaryhyperoxaluriaI	Both	300.00(100.00-500.00)	umol/mmolcreatinine
HMDB00115	glyclt	Urine	Lungcancer	Both	23.0+/-14.0	umol/mmolcreatinine
HMDB00115	glyclt	Urine	Biliaryatresia	Both	0.40+/-0.36	umol/mmolcreatinine
HMDB00118	homoval	Blood	Normal	Both	0.082+/-0.050	uM
HMDB00118	homoval	Blood	Normal	Male	0.048+/-0.009	uM
HMDB00118	homoval	Blood	Normal	Male	0.03+/-0.006	uM
HMDB00118	homoval	Blood	Normal	Male	0.047+/-0.01	uM
HMDB00118	homoval	Blood	Normal	Male	0.078+/-0.029	uM
HMDB00118	homoval	Blood	Normal	Male	0.029+/-0.045	uM
HMDB00118	homoval	Blood	Normal	Male	0.027+/-0.004	uM
HMDB00118	homoval	Blood	Normal	Male	0.029+/-0.005	uM
HMDB00118	homoval	Blood	Normal	Male	0.166+/-0.147	uM
HMDB00118	homoval	CerebrospinalFluid(CSF)	Normal	NotSpecified	0.574(0.302-0.845)	uM
HMDB00118	homoval	CerebrospinalFluid(CSF)	Normal	NotSpecified	0.1521+/-0.0177	uM
HMDB00118	homoval	CerebrospinalFluid(CSF)	Normal	NotSpecified	0.658-1.434	uM
HMDB00118	homoval	CerebrospinalFluid(CSF)	Normal	NotSpecified	0.324-1.098	uM
HMDB00118	homoval	CerebrospinalFluid(CSF)	Normal	NotSpecified	0.105-0.262	uM
HMDB00118	homoval	CerebrospinalFluid(CSF)	Normal	Male	0.33-0.668	uM
HMDB00118	homoval	CerebrospinalFluid(CSF)	Normal	Male	0.346-0.716	uM
HMDB00118	homoval	CerebrospinalFluid(CSF)	Normal	Both	0.12+/-0.07	uM
HMDB00118	homoval	CerebrospinalFluid(CSF)	Normal	NotSpecified	0.19+/-0.093	uM
HMDB00118	homoval	CerebrospinalFluid(CSF)	Normal	Both	0.28(0.15-0.41)	uM
HMDB00118	homoval	CerebrospinalFluid(CSF)	Normal	Male	0.0004+/-0.00006	uM
HMDB00118	homoval	CerebrospinalFluid(CSF)	Normal	NotSpecified	0.89+/-0.47	uM
HMDB00118	homoval	CerebrospinalFluid(CSF)	Normal	NotSpecified	0.78+/-0.42	uM
HMDB00118	homoval	CerebrospinalFluid(CSF)	Normal	NotSpecified	0.76+/-0.38	uM
HMDB00118	homoval	CerebrospinalFluid(CSF)	Normal	NotSpecified	0.71+/-0.34	uM
HMDB00118	homoval	CerebrospinalFluid(CSF)	Normal	NotSpecified	0.66+/-0.33	uM
HMDB00118	homoval	CerebrospinalFluid(CSF)	Normal	NotSpecified	0.66+/-0.48	uM
HMDB00118	homoval	CerebrospinalFluid(CSF)	Normal	NotSpecified	0.54+/-0.211	uM
HMDB00118	homoval	CerebrospinalFluid(CSF)	Normal	NotSpecified	0.37+/-0.08	uM
HMDB00118	homoval	CerebrospinalFluid(CSF)	Normal	NotSpecified	1.14+/-0.54	uM
HMDB00118	homoval	CerebrospinalFluid(CSF)	Normal	NotSpecified	0.14+/-0.046	uM
HMDB00118	homoval	CerebrospinalFluid(CSF)	Normal	NotSpecified	0.40+/-0.075	uM
HMDB00118	homoval	CerebrospinalFluid(CSF)	Normal	NotSpecified	0.039+/-0.021	uM
HMDB00118	homoval	CerebrospinalFluid(CSF)	Normal	Male	0.174+/-0.075	uM
HMDB00118	homoval	CerebrospinalFluid(CSF)	Normal	Female	0.202+/-0.094	uM
HMDB00118	homoval	CerebrospinalFluid(CSF)	Normal	NotSpecified	0.94+/-0.11	uM
HMDB00118	homoval	CerebrospinalFluid(CSF)	normal	NotSpecified	0.384-0.765	uM
HMDB00118	homoval	CerebrospinalFluid(CSF)	Normal	NotSpecified	0.401+/-0.188	uM
HMDB00118	homoval	CerebrospinalFluid(CSF)	Normal	Both	0.20(0.047-0.35)	uM
HMDB00118	homoval	Feces	Normal	Both	2.196	nmol/goffeces
HMDB00118	homoval	Feces	Normal	Both	25.251+/-32.442	nmol/goffeces
HMDB00118	homoval	Feces	Normal	Both	34.528+/-55.442	nmol/goffeces
HMDB00118	homoval	Saliva	Normal	NotSpecified	1.43+/-1.13	uM
HMDB00118	homoval	Saliva	Normal	NotSpecified	1.94+/-1.15	uM
HMDB00118	homoval	Urine		Both	2.26+/-1.58	umol/mmolcreatinine
HMDB00118	homoval	Urine	Normal	Both	4.93+/-3.37	umol/mmolcreatinine
HMDB00118	homoval	Urine	Normal	NotSpecified	10.5(2.0-19.0)	umol/mmolcreatinine
HMDB00118	homoval	Urine	Normal	Both	17.1(7.1-28.6)	umol/mmolcreatinine
HMDB00118	homoval	Urine	Normal	Both	20.6(15.6-31.0)	umol/mmolcreatinine
HMDB00118	homoval	Urine	Normal	Both	7.5(3.6-14.6)	umol/mmolcreatinine
HMDB00118	homoval	Urine	Normal	Both	5.6(2.1-47.3)	umol/mmolcreatinine
HMDB00118	homoval	Urine	Normal	Both	&lt;=3.618	umol/mmolcreatinine
HMDB00118	homoval	Urine	Normal	Both	6.2(1.8-12.7)	umol/mmolcreatinine
HMDB00118	homoval	Urine	Normal	Both	2.3(0.9-5.5)	umol/mmolcreatinine
HMDB00118	homoval	Urine	Normal	Both	2.2(0.4-4.0)	umol/mmolcreatinine
HMDB00118	homoval	Urine	Normal	Both	10.9	umol/mmolcreatinine
HMDB00118	homoval	Urine	Normal	Male	0.133+/-0.015	umol/mmolcreatinine
HMDB00118	homoval	Urine	Normal	Both	4.3(0.9-8.9)	umol/mmolcreatinine
HMDB00118	homoval	Blood	Schizophrenia	Male	0.062+/-0.022	uM
HMDB00118	homoval	Blood	Schizophrenia	Female	0.071+/-0.022	uM
HMDB00118	homoval	CerebrospinalFluid(CSF)	PNPOdeficiency	NotSpecified	0.39773(0.155-0.654)	uM
HMDB00118	homoval	CerebrospinalFluid(CSF)	AromaticL-aminoaciddecarboxylasedeficiency	Male	0.083+/-0.000	uM
HMDB00118	homoval	CerebrospinalFluid(CSF)	Parkinson'ssyndrome	NotSpecified	0.1347+/-0.0121	uM
HMDB00118	homoval	CerebrospinalFluid(CSF)	PNPOdeficiency	NotSpecified	0.654	uM
HMDB00118	homoval	CerebrospinalFluid(CSF)	PNPOdeficiency	NotSpecified	0.155	uM
HMDB00118	homoval	CerebrospinalFluid(CSF)	PNPOdeficiency	NotSpecified	0.292	uM
HMDB00118	homoval	CerebrospinalFluid(CSF)	PNPOdeficiency	NotSpecified	0.49	uM
HMDB00118	homoval	CerebrospinalFluid(CSF)	Epilepsy	Both	0.49+/-0.08	uM
HMDB00118	homoval	CerebrospinalFluid(CSF)	Narcolepsy	NotSpecified	0.39+/-0.091	uM
HMDB00118	homoval	CerebrospinalFluid(CSF)	Growthhormonedeficiency	NotSpecified	0.21+/-0.08	uM
HMDB00118	homoval	CerebrospinalFluid(CSF)	Schizophrenia	Female	0.21+/-0.035	uM
HMDB00118	homoval	CerebrospinalFluid(CSF)	Schizophrenia	Female	0.19+/-0.030	uM
HMDB00118	homoval	CerebrospinalFluid(CSF)	Leuprolideacetate-inducedhypogonadism	NotSpecified	0.2572+/-0.1055	uM
HMDB00118	homoval	CerebrospinalFluid(CSF)	Leuprolideacetate-inducedhypogonadismwithtestosteronereplacment	NotSpecified	0.229+/-0.0782	uM
HMDB00118	homoval	CerebrospinalFluid(CSF)	Epilepsy	NotSpecified	0.21+/-0.12	uM
HMDB00118	homoval	CerebrospinalFluid(CSF)	Epilepsy	NotSpecified	0.05+/-0.03	uM
HMDB00118	homoval	CerebrospinalFluid(CSF)	Epilepsy	Both	0.05+/-0.04	uM
HMDB00118	homoval	CerebrospinalFluid(CSF)	Epilepsy	NotSpecified	0.19+/-0.09	uM
HMDB00118	homoval	CerebrospinalFluid(CSF)	Majordepression	Both	0.20+/-0.09	uM
HMDB00118	homoval	CerebrospinalFluid(CSF)	PanicDisorder	NotSpecified	0.17+/-0.084	uM
HMDB00118	homoval	CerebrospinalFluid(CSF)	Parkinson'sdisease	NotSpecified	0.16+/-0.095	uM
HMDB00118	homoval	CerebrospinalFluid(CSF)	Olivopontocerebellaratrophy(OPCA)	NotSpecified	0.17+/-0.01	uM
HMDB00118	homoval	CerebrospinalFluid(CSF)	Friedreich'sataxia	NotSpecified	0.17+/-0.01	uM
HMDB00118	homoval	CerebrospinalFluid(CSF)	AutosomalrecessivespasticataxiaofCharlevoix-Saguena	NotSpecified	0.15+/-0.03	uM
HMDB00118	homoval	CerebrospinalFluid(CSF)	Autism	NotSpecified	0.50+/-0.32	uM
HMDB00118	homoval	CerebrospinalFluid(CSF)	Hypothyroidism	Both	0.0002+/-0.00005	uM
HMDB00118	homoval	CerebrospinalFluid(CSF)	Schizophrenia	Both	0.00137(0.000604-0.00225)	uM
HMDB00118	homoval	CerebrospinalFluid(CSF)	Schizophrenia	Both	0.038+/-0.016	uM
HMDB00118	homoval	CerebrospinalFluid(CSF)	Hypothyroidism	Both	0.00017(0.00013-0.00022)	uM
HMDB00118	homoval	CerebrospinalFluid(CSF)	celiacdisease	Both	0.1282+/-0.0583	uM
HMDB00118	homoval	CerebrospinalFluid(CSF)	sepiapterinreductasedeficiency	NotSpecified	0.0585(0.055-0.062)	uM
HMDB00118	homoval	CerebrospinalFluid(CSF)	Parkinson'sDisease	NotSpecified	0.187+/-0.065	uM
HMDB00118	homoval	Urine	AromaticL-aminoaciddecarboxylasedeficiency	Male	2.9+/-0.0	umol/mmolcreatinine
HMDB00119	glx	Blood	Normal	Male	3.05(0.25â€“12.78)	uM
HMDB00119	glx	Urine	Normal	Both	5.5(0.00-11.00)	umol/mmolcreatinine
HMDB00119	glx	Urine	Normal	Both	3.28(2.0-5.32)	umol/mmolcreatinine
HMDB00119	glx	Urine	Normal	Male	1.27(0.46-3.26)	umol/mmolcreatinine
HMDB00119	glx	Urine	Normal	Female	1.88(0.63-3.22)	umol/mmolcreatinine
HMDB00119	glx	CerebrospinalFluid(CSF)	Transurethralprostatectomysyndrome	NotSpecified	76	uM
HMDB00119	glx	Urine	PrimaryhyperoxaluriaI	Both	20.00(10.00-30.00)	umol/mmolcreatinine
HMDB00121	fol	Blood	Normal	Both	0.021(0.017-0.025)	uM
HMDB00121	fol	Blood	Normal	NotSpecified	0.039(0.01-0.14)	uM
HMDB00121	fol	Blood	Normal	NotSpecified	0.011(0.004-0.028)	uM
HMDB00121	fol	Blood	Normal	NotSpecified	0.009(0.0024-0.024)	uM
HMDB00121	fol	Blood	Normal	Both	0.077(0.071-0.083)	uM
HMDB00121	fol	Blood	Normal	Both	0.02(0.011-0.036)	uM
HMDB00121	fol	Blood	Normal	Female	0.009(0.0026-0.026)	uM
HMDB00121	fol	Blood	Normal	Both	0.023(0.002-0.045)	uM
HMDB00121	fol	CellularCytoplasm	Normal	NotSpecified	0.735+/-0.202	uM
HMDB00121	fol	CellularCytoplasm	Normal	NotSpecified	0.453+/-0.131	uM
HMDB00121	fol	CellularCytoplasm	Normal	Both	&gt;0.35	uM
HMDB00121	fol	CerebrospinalFluid(CSF)	Normal	NotSpecified	0.0078+/-0.0011	uM
HMDB00121	fol	CerebrospinalFluid(CSF)	Normal	Both	0.053+/-0.024	uM
HMDB00121	fol	CerebrospinalFluid(CSF)	Normal	Both	0.006+/-0.0005	uM
HMDB00121	fol	CerebrospinalFluid(CSF)	Normal	Female	0.0202+/-0.00567	uM
HMDB00121	fol	Urine	Normal	Female	0.00065(0.000092-0.0013)	umol/mmolcreatinine
HMDB00121	fol	Urine	Normal	Both	0.0014(0.000013-0.0026)	umol/mmolcreatinine
HMDB00121	fol	Urine	Normal	Both	&lt;0.01	umol/mmolcreatinine
HMDB00121	fol	Blood	Rheumatoidarthritis	Both	0.023(0.019-0.028)	uM
HMDB00121	fol	Blood	Rheumatoidarthritis	Both	0.023(0.020-0.026)	uM
HMDB00121	fol	Blood	Folatedeficiency	Both	0.003(0.0-0.007)	uM
HMDB00121	fol	CerebrospinalFluid(CSF)	Alzheimer'sdisease	NotSpecified	0.0203+/-0.0017	uM
HMDB00121	fol	CerebrospinalFluid(CSF)	fibromyalgia	NotSpecified	0.0209+/-0.00703	uM
HMDB00121	fol	CerebrospinalFluid(CSF)	Alzheimer'sdisease	Both	0.008+/-0.0011	uM
HMDB00121	fol	CerebrospinalFluid(CSF)	Alzheimer'sdisease	Both	0.0056+/-0.005	uM
HMDB00122	glc_D	Blood	Normal	Both	5350.0+/-120.0	uM
HMDB00122	glc_D	Blood	Normal	Both	5400.0(4700.0-6100.0)	uM
HMDB00122	glc_D	Blood	Normal	Both	3900.0(2800.0-5000.0)	uM
HMDB00122	glc_D	Blood	Normal	Both	5181.0+/-394.0	uM
HMDB00122	glc_D	Blood	Normal	Both	12000.0+/-4440.0	uM
HMDB00122	glc_D	Blood	Normal	Both	5300.0(4900.0-5700.0)	uM
HMDB00122	glc_D	Blood	Normal	Both	4750.0+/-184.0	uM
HMDB00122	glc_D	Blood	Normal	Both	2200.0(1100.0-3300.0)	uM
HMDB00122	glc_D	Blood	Normal	Both	4440.0+/-370.0	uM
HMDB00122	glc_D	Blood	Normal	Male	4570.0+/-411.0	uM
HMDB00122	glc_D	Blood	Normal	Both	2750.0(2200.0-3300.0)	uM
HMDB00122	glc_D	Blood	Normal	Female	4470.0+/-346.0	uM
HMDB00122	glc_D	Blood	Normal	Both	4400.00(3300.00-5500.00)	uM
HMDB00122	glc_D	Blood	Normal	Both	4450.0(3300.0-5600.0)	uM
HMDB00122	glc_D	Blood	Normal	Both	5450.0(4200.0-6700.0)	uM
HMDB00122	glc_D	Blood	Normal	NotSpecified	4971.3+/-372.8	uM
HMDB00122	glc_D	Blood	Normal	Both	4400.0(3300.0-5500.0)	uM
HMDB00122	glc_D	Blood	Normal	Both	4440.0+/-100.0	uM
HMDB00122	glc_D	Blood	Normal	Both	4470.0+/-110.0	uM
HMDB00122	glc_D	BreastMilk	Normal	Female	4500.0+/-100.0	uM
HMDB00122	glc_D	CerebrospinalFluid(CSF)	Normal	Both	2960+/-1110	uM
HMDB00122	glc_D	CerebrospinalFluid(CSF)	Normal	NotSpecified	5390.0+/-1650.0	uM
HMDB00122	glc_D	CerebrospinalFluid(CSF)	Normal	Both	1720.0(1560.0-1880.0)	uM
HMDB00122	glc_D	Saliva	Normal	Male	20(&lt;1-914)	uM
HMDB00122	glc_D	Saliva	Normal	Male	197(&lt;1-10764)	uM
HMDB00122	glc_D	Saliva	Normal	Male	247(&lt;1-6510)	uM
HMDB00122	glc_D	Saliva	Normal	Female	90(&lt;1-1994)	uM
HMDB00122	glc_D	Saliva	Normal	Both	817.300+/-1070.700	uM
HMDB00122	glc_D	Saliva	normal	Male	2762-01-01	uM
HMDB00122	glc_D	Saliva	normal	Male	4-389	uM
HMDB00122	glc_D	Saliva	Normal	Both	355.05+/-260.74	uM
HMDB00122	glc_D	Saliva	Normal	Both	&gt;10	uM
HMDB00122	glc_D	Urine	Normal	Both	35.6(10.3-56.7)	umol/mmolcreatinine
HMDB00122	glc_D	Urine	Normal	Both	15.0(0.0-50.0)	umol/mmolcreatinine
HMDB00122	glc_D	Urine	Normal	Both	9.0(0.0-19.0)	umol/mmolcreatinine
HMDB00122	glc_D	Urine	Normal	Both	16.66-111.07	umol/mmolcreatinine
HMDB00122	glc_D	Urine	Normal	Both	37.5(12.5-58.4)	umol/mmolcreatinine
HMDB00122	glc_D	Urine	Normal	Male	31.12	umol/mmolcreatinine
HMDB00122	glc_D	Urine	Normal	Both	7.0(0.0-15.0)	umol/mmolcreatinine
HMDB00122	glc_D	Urine	Normal	Both	25.8+/-13.82	umol/mmolcreatinine
HMDB00122	glc_D	Urine	Normal	Female	143.14+/-399.78	umol/mmolcreatinine
HMDB00122	glc_D	Blood	Diabetesmellitus	Both	&gt;11100	uM
HMDB00122	glc_D	Blood	Diabetesmellitus	Both	&gt;7000	uM
HMDB00122	glc_D	Blood	HeartTransplant	NotSpecified	3743+/-1272.9	uM
HMDB00122	glc_D	Blood	Growthhormonedeficiency	Both	5500.0+/-160.0	uM
HMDB00122	glc_D	Blood	Acutemyelogenousleukemia(AML)	Both	6000.0(5000.0-6800.0)	uM
HMDB00122	glc_D	Blood	Hyperlipidaemia	Both	5114.0+/-483.0	uM
HMDB00122	glc_D	Blood	Glucagondeficiency	Both	1000.0(0.00-2000.0)	uM
HMDB00122	glc_D	Blood	Hypoadrenocorticism	Both	1750.00(500.00-3000.00)	uM
HMDB00122	glc_D	Blood	3-Methyl-crotonyl-glycinuria	Both	1750.0(500.0-3000.0)	uM
HMDB00122	glc_D	CerebrospinalFluid(CSF)	Alzheimer'sdisease	Both	3700.0(3200.0-4200.0)	uM
HMDB00122	glc_D	Urine	Diabetes	Both	19700	umol/mmolcreatinine
HMDB00122	glc_D	Urine	Diabetes	Both	79600.0(68300.0-90900.0)	umol/mmolcreatinine
HMDB00122	glc_D	Urine	Type1diabetesMellitus	Both	17,449.11(137.28â€“129,930.33)	umol/mmolcreatinine
HMDB00123	gly	Bile	Normal	Both	&gt;10	uM
HMDB00123	gly	Blood	Normal	Male	242.0+/-44.0	uM
HMDB00123	gly	Blood	Normal	Female	258.0+/-64.0	uM
HMDB00123	gly	Blood	Normal	NotSpecified	329.9+/-105.6	uM
HMDB00123	gly	Blood	Normal	Both	280.0(140.0-420.0)	uM
HMDB00123	gly	Blood	Normal	Both	486.0(232.0-740.0)	uM
HMDB00123	gly	Blood	Normal	Male	212.4+/-57.4	uM
HMDB00123	gly	Blood	Normal	Both	230.0(178.0-282.0)	uM
HMDB00123	gly	Blood	Normal	NotSpecified	325.4+/-126.8	uM
HMDB00123	gly	Blood	Normal	NotSpecified	460.0+/-275.0	uM
HMDB00123	gly	Blood	Normal	Male	234.0+/-34.0	uM
HMDB00123	gly	CerebrospinalFluid(CSF)	Normal	Both	4.7+/-1.5	uM
HMDB00123	gly	CerebrospinalFluid(CSF)	Normal	Both	9.0(3.0-19.0)	uM
HMDB00123	gly	CerebrospinalFluid(CSF)	Normal	NotSpecified	9.5+/-4.7	uM
HMDB00123	gly	CerebrospinalFluid(CSF)	Normal	NotSpecified	8.2+/-3.0	uM
HMDB00123	gly	CerebrospinalFluid(CSF)	Normal	NotSpecified	6.1+/-1.4	uM
HMDB00123	gly	CerebrospinalFluid(CSF)	Normal	Both	4.63+/-0.74	uM
HMDB00123	gly	CerebrospinalFluid(CSF)	Normal	Both	8.30(5.88-10.7)	uM
HMDB00123	gly	CerebrospinalFluid(CSF)	Normal	NotSpecified	11+/-4Ã‚Â	uM
HMDB00123	gly	Saliva	Normal	Male	17(1-122)	uM
HMDB00123	gly	Saliva	Normal	Male	27(5-447)	uM
HMDB00123	gly	Saliva	Normal	Male	28(5-130)	uM
HMDB00123	gly	Saliva	Normal	Female	17(3-132)	uM
HMDB00123	gly	Saliva	Normal	Male	92.0+/-83.7	uM
HMDB00123	gly	Saliva	Normal	Female	18.6+/-16.4	uM
HMDB00123	gly	Saliva	normal	Male	1-472	uM
HMDB00123	gly	Saliva	normal	Male	1994-01-01	uM
HMDB00123	gly	Saliva	Normal	Male	39.2+/-9.3	uM
HMDB00123	gly	Saliva	Normal	Male	31.0+/-14.7	uM
HMDB00123	gly	Saliva	Normal	Female	23.2+/-11.6	uM
HMDB00123	gly	Saliva	Normal	Both	177.80+/-143.20	uM
HMDB00123	gly	Saliva	Normal	Female	27.7+/-25.9	uM
HMDB00123	gly	Saliva	Normal	Male	41.0+/-18.0	uM
HMDB00123	gly	Saliva	Normal	Male	46.7+/-18.1	uM
HMDB00123	gly	Saliva	Normal	Female	187.75+/-120.02	uM
HMDB00123	gly	Saliva	Normal	Both	&gt;10	uM
HMDB00123	gly	Urine	Normal	Both	75.7+/-51.7	umol/mmolcreatinine
HMDB00123	gly	Urine	Normal	Both	165	umol/mmolcreatinine
HMDB00123	gly	Urine	Normal	Both	151(48-233)	umol/mmolcreatinine
HMDB00123	gly	Urine	Normal	Both	119.95-599.74	umol/mmolcreatinine
HMDB00123	gly	Urine	Normal	Both	151.0(233-248)	umol/mmolcreatinine
HMDB00123	gly	Urine	Normal	Both	513.54+/-360.61	umol/mmolcreatinine
HMDB00123	gly	Urine	Normal	Both	106(44-300)	umol/mmolcreatinine
HMDB00123	gly	Urine	Normal	Male	71.23	umol/mmolcreatinine
HMDB00123	gly	Urine	Normal	Male	128.1+/-65.5	umol/mmolcreatinine
HMDB00123	gly	Urine	Normal	Female	187.6+/-92.3	umol/mmolcreatinine
HMDB00123	gly	Urine	Normal	Both	15.0(10.0-23.0)	umol/mmolcreatinine
HMDB00123	gly	Urine	Normal	Both	30.0+/-19.0	umol/mmolcreatinine
HMDB00123	gly	Urine	Normal	Male	92.0+/-39.0	umol/mmolcreatinine
HMDB00123	gly	Urine	Normal	Female	139.0+/-86.0	umol/mmolcreatinine
HMDB00123	gly	Urine	Normal	Both	136.48+/-77.27	umol/mmolcreatinine
HMDB00123	gly	Urine	Normal	Both	101(37.0-250.6)	umol/mmolcreatinine
HMDB00123	gly	Urine	Normal	Both	118.9	umol/mmolcreatinine
HMDB00123	gly	Blood	HeartTransplant	NotSpecified	234.9+/-181.1	uM
HMDB00123	gly	Blood	Non-ketotichyperglycinemia	Both	1090.0(780.0-1400.0)	uM
HMDB00123	gly	Blood	D-Glycericacidura	Both	1000.0(800.0-1200.0)	uM
HMDB00123	gly	Blood	Refractorylocalization-relatedepilepsy(RLE)	Both	210.0(203.0-217.0)	uM
HMDB00123	gly	Blood	Juvenilemyoclonicepilepsy(JME)	Both	354.0(309.0-399.0)	uM
HMDB00123	gly	Blood	Alzheimer'sdisease	Both	0.153+/-0.012	uM
HMDB00123	gly	CerebrospinalFluid(CSF)	Leukemia	NotSpecified	9.7+/-4.9	uM
HMDB00123	gly	CerebrospinalFluid(CSF)	Leukemia	NotSpecified	13.4+/-6.4	uM
HMDB00123	gly	CerebrospinalFluid(CSF)	control	NotSpecified	9.0405(8.716-9.623)	uM
HMDB00123	gly	CerebrospinalFluid(CSF)	Schizophrenia	Both	4.5+/-0.75	uM
HMDB00123	gly	CerebrospinalFluid(CSF)	Alzheimer'sdisease	Both	0.28+/-0.12	uM
HMDB00123	gly	Saliva	Alzheimer'sdisease	Male	164.24+/-54.66	uM
HMDB00123	gly	Saliva	Frontotemporallobedementia	Male	120.76+/-85.97	uM
HMDB00123	gly	Saliva	Lewybodydisease	Both	147.29+/-61.58	uM
HMDB00123	gly	Urine	Carbamoylphosphatesynthetasedeficiency	Both	3000.0(1000.0-5000.0)	umol/mmolcreatinine
HMDB00123	gly	Urine	ADPKD	Both	0.0024-0.0339	umol/mmolcreatinine
HMDB00123	gly	Urine	Lungcancer	Both	84.0+/-67.0	umol/mmolcreatinine
HMDB00123	gly	Urine	Alzheimer'sdisease	Both	0.010+/-0.001	umol/mmolcreatinine
HMDB00123	gly	Urine	3-Hydroxy-3-methylglutaryl-CoAlyase(HL)deficency	Both	178.2+/-6.4	umol/mmolcreatinine
HMDB00123	gly	Urine	3-Hydroxy-3-methylglutaryl-CoAlyase(HL)deficency	Both	135.8+/-5.8	umol/mmolcreatinine
HMDB00123	gly	Urine	Argininosuccinicaciduria(ASL)	Both	53.1+/-1.8	umol/mmolcreatinine
HMDB00123	gly	Urine	Propionicacidemia	Both	585.5+/-32.1	umol/mmolcreatinine
HMDB00123	gly	Urine	Iminoglycinuria	Both	550.00(100.00-1000.00)	umol/mmolcreatinine
HMDB00123	gly	Urine	Propionicacidemia	Both	2040.3+/-202.6	umol/mmolcreatinine
HMDB00123	gly	Urine	TyrosinemiaI	Both	49.9+/-1.3	umol/mmolcreatinine
HMDB00123	gly	Urine	TyrosinemiaI	Both	176.2+/-9.2	umol/mmolcreatinine
HMDB00123	gly	Urine	Phenylketonuria	Both	82.2+/-4.1	umol/mmolcreatinine
HMDB00123	gly	Urine	Phenylketonuria	Both	304.8+/-11.3	umol/mmolcreatinine
HMDB00123	gly	Urine	Maplesyrupurinedisease	Both	233.7+/-10.5	umol/mmolcreatinine
HMDB00123	gly	Urine	Aminoaciduria	Both	3205.1+/-83.4	umol/mmolcreatinine
HMDB00124	f6p	Blood	Normal	Both	9.9+/-2.3	uM
HMDB00124	f6p	Blood	Normal	Both	10.2+/-1.8	uM
HMDB00124	f6p	CellularCytoplasm	Normal	Both	16.0(13.0-19.0)	uM
HMDB00124	f6p	CellularCytoplasm	Normal	Both	49.6	uM
HMDB00124	f6p	Saliva	Normal	Female	1.73+/-0.81	uM
HMDB00124	f6p	Saliva	Normal	NotSpecified	0.173+/-0.176	uM
HMDB00124	f6p	Saliva	Normal	Male	0.208+/-0.352	uM
HMDB00124	f6p	Saliva	Normal	Both	0.210+/-0.164	uM
HMDB00124	f6p	Saliva	Normal	NotSpecified	0.368+/-0.249	uM
HMDB00124	f6p	Saliva	Normal	Female	0.370+/-0.197	uM
HMDB00124	f6p	Saliva	Normal	NotSpecified	0.403+/-0.286	uM
HMDB00124	f6p	Saliva	Normal	Both	0.413+/-0.225	uM
HMDB00124	f6p	Saliva	Normal	NotSpecified	0.551+/-0.364	uM
HMDB00124	f6p	Saliva	Alzheimer'sdisease	Male	1.01+/-0.47	uM
HMDB00124	f6p	Saliva	Frontotemporallobedementia	Male	1.46+/-0.81	uM
HMDB00124	f6p	Saliva	Lewybodydisease	Both	1.57+/-1.71	uM
HMDB00125	gthrd	Blood	Normal	Male	4.35+/-2.10	uM
HMDB00125	gthrd	Blood	Normal	Male	3.20+/-2.20	uM
HMDB00125	gthrd	Blood	Normal	Male	12.5+/-5.2	uM
HMDB00125	gthrd	Blood	Normal	Male	10.9+/-4.5	uM
HMDB00125	gthrd	Blood	Normal	Male	12.00+/-3.00	uM
HMDB00125	gthrd	Blood	Normal	Male	12.8+/-4.6	uM
HMDB00125	gthrd	Blood	Normal	Both	37.03+/-4.76	uM
HMDB00125	gthrd	CellularCytoplasm	Normal	Both	3210(1710-4710)	uM
HMDB00125	gthrd	CerebrospinalFluid(CSF)	Normal	NotSpecified	1.2+/-0.16	uM
HMDB00125	gthrd	Saliva	Normal	Both	1.35+/-0.40	uM
HMDB00125	gthrd	Saliva	Normal	Both	7.47+/-6.00	uM
HMDB00125	gthrd	Urine	Normal	Both	0.030(0.005-0.085)	umol/mmolcreatinine
HMDB00125	gthrd	Urine	Normal	Both	0.065	umol/mmolcreatinine
HMDB00125	gthrd	Blood	Canavandisease	NotSpecified	30.22+/-2.55	uM
HMDB00125	gthrd	CerebrospinalFluid(CSF)	Braininjury	NotSpecified	0.19+/-0.05	uM
HMDB00125	gthrd	CerebrospinalFluid(CSF)	Multiplesclerosis	NotSpecified	4.56+/-0.7	uM
HMDB00125	gthrd	CerebrospinalFluid(CSF)	Multiplesclerosis	NotSpecified	2.58+/-1.2	uM
HMDB00126	glyc3p	Blood	Normal	Both	30.0+/-3.0	uM
HMDB00126	glyc3p	Saliva	Normal	Female	13.48+/-7.10	uM
HMDB00126	glyc3p	Saliva	Normal	Female	5.30+/-2.20	uM
HMDB00126	glyc3p	Saliva	Normal	Female	6.33+/-3.24	uM
HMDB00126	glyc3p	Saliva	Alzheimer'sdisease	Male	14.80+/-11.37	uM
HMDB00126	glyc3p	Saliva	Frontotemporallobedementia	Male	18.18+/-11.57	uM
HMDB00126	glyc3p	Saliva	Lewybodydisease	Both	19.83+/-10.17	uM
HMDB00127	glcur	Blood	Normal	Male	165.0+/-32.0	uM
HMDB00127	glcur	Blood	Normal	Female	165.0+/-23.0	uM
HMDB00127	glcur	Urine	Normal	Both	9.7(3.7-20.6)	umol/mmolcreatinine
HMDB00127	glcur	Urine	Normal	Both	36.07-453.51	umol/mmolcreatinine
HMDB00127	glcur	Urine	Normal	Female	125.0+/-30.0	umol/mmolcreatinine
HMDB00127	glcur	Urine	Normal	Both	3.0(1.38-5.00)	umol/mmolcreatinine
HMDB00127	glcur	Urine	Normal	Both	33.82+/-20.95	umol/mmolcreatinine
HMDB00127	glcur	Urine	Normal	Both	5.9	umol/mmolcreatinine
HMDB00127	glcur	Urine	Normal	Both	30.5	umol/mmolcreatinine
HMDB00127	glcur	Urine	Normal	Male	144.7+/-27.0	umol/mmolcreatinine
HMDB00128	gudac	Blood	Normal	Both	2.8+/-0.9	uM
HMDB00128	gudac	Blood	Normal	Both	1.90+/-0.68	uM
HMDB00128	gudac	Blood	Normal	Both	3.08(0.87-3.64)	uM
HMDB00128	gudac	Blood	Normal	NotSpecified	19.0(3.0-37.0)	uM
HMDB00128	gudac	Blood	Normal	Both	2.0(0.0-5.0)	uM
HMDB00128	gudac	Blood	Normal	Both	16.8(0.81-32.9)	uM
HMDB00128	gudac	Blood	Normal	Both	1.22+/-0.40	uM
HMDB00128	gudac	CellularCytoplasm	Normal	NotSpecified	2.3+/-0.9	uM
HMDB00128	gudac	CerebrospinalFluid(CSF)	Normal	Both	0.05+/-0.03	uM
HMDB00128	gudac	Urine	Normal	Both	12.81-38.44	umol/mmolcreatinine
HMDB00128	gudac	Urine	Normal	Both	7.69-21.36	umol/mmolcreatinine
HMDB00128	gudac	Urine	Normal	Both	15.4+/-10.0	umol/mmolcreatinine
HMDB00128	gudac	Urine	Normal	Both	41.8(10.6-97.3)	umol/mmolcreatinine
HMDB00128	gudac	Urine	Normal	Male	9.33	umol/mmolcreatinine
HMDB00128	gudac	Urine	Normal	Both	89.0(11.0-124.0)	umol/mmolcreatinine
HMDB00128	gudac	Urine	Normal	Both	88.5(18.0-159.0)	umol/mmolcreatinine
HMDB00128	gudac	Urine	Normal	Both	74.0(18.0-130.0)	umol/mmolcreatinine
HMDB00128	gudac	Urine	Normal	Both	13.3(5.2-21.5)	umol/mmolcreatinine
HMDB00128	gudac	Blood	Chronicrenalfailure	Both	2.4+/-0.7	uM
HMDB00128	gudac	Blood	uremia	Both	1.88+/-0.30	uM
HMDB00130	hgentis	Blood	Normal	Both	0.043(0.014-0.071)	uM
HMDB00130	hgentis	Urine	Normal	Both	1.0(0.0-2.0)	umol/mmolcreatinine
HMDB00130	hgentis	Urine	Normal	Both	0.04+/-0.17	umol/mmolcreatinine
HMDB00130	hgentis	Urine	Normal	Both	1.70(0.5-2.8)	umol/mmolcreatinine
HMDB00130	hgentis	Blood	Alkaptonuria	Both	35.5(33.0-38.0)	uM
HMDB00130	hgentis	Urine	HomogentisicAcidOxidasedeficiency(Alkaptonuria)	Both	3000.0(1000.0-5000.0)	umol/mmolcreatinine
HMDB00130	hgentis	Urine	Alkaptonuria	Both	1819(1134-2504)	umol/mmolcreatinine
HMDB00130	hgentis	Urine	Alkaptonuria	Both	&gt;2780	umol/mmolcreatinine
HMDB00131	glyc	Blood	Normal	Both	40.0+/-19.0	uM
HMDB00131	glyc	Blood	Normal	Male	43.0+/-9.0	uM
HMDB00131	glyc	Blood	Normal	Female	50.0+/-16.0	uM
HMDB00131	glyc	Blood	Normal	Both	39.0+/-9.0	uM
HMDB00131	glyc	Blood	Normal	Both	68.0(33.0-139.0)	uM
HMDB00131	glyc	Blood	Normal	Both	145.00(20.00-270.00)	uM
HMDB00131	glyc	Blood	Normal	Both	53.0(28.0-102.0)	uM
HMDB00131	glyc	Blood	Normal	NotSpecified	431.6+/-100.4	uM
HMDB00131	glyc	CerebrospinalFluid(CSF)	Normal	Both	17.5	uM
HMDB00131	glyc	CerebrospinalFluid(CSF)	Normal	Both	39+/-14	uM
HMDB00131	glyc	CerebrospinalFluid(CSF)	Normal	Both	13.5(11.0-16.0)	uM
HMDB00131	glyc	Saliva	Normal	Both	167.46+/-122.40	uM
HMDB00131	glyc	Urine	Normal	Both	13(4-19)	umol/mmolcreatinine
HMDB00131	glyc	Urine	Normal	Both	20.00(0.00-40.00)	umol/mmolcreatinine
HMDB00131	glyc	Urine	Normal	Both	17.0+/-43.4	umol/mmolcreatinine
HMDB00131	glyc	Urine	Normal	Both	11.5+/-138.5	umol/mmolcreatinine
HMDB00131	glyc	Urine	Normal	Both	9.9+/-16.8	umol/mmolcreatinine
HMDB00131	glyc	Urine	Normal	Both	5.1+/-8.8	umol/mmolcreatinine
HMDB00131	glyc	Urine	Normal	Both	19.6+/-34.9	umol/mmolcreatinine
HMDB00131	glyc	Urine	Normal	Both	18.9+/-351.8	umol/mmolcreatinine
HMDB00131	glyc	Urine	Normal	Both	11.6+/-858	umol/mmolcreatinine
HMDB00131	glyc	Urine	Normal	Both	3.4+/-21.6	umol/mmolcreatinine
HMDB00131	glyc	Urine	Normal	Both	6.2+/-56.7	umol/mmolcreatinine
HMDB00131	glyc	Urine	Normal	Both	5.7+/-9.8	umol/mmolcreatinine
HMDB00131	glyc	Blood	HeartTransplant	NotSpecified	133.9+/-87.8	uM
HMDB00131	glyc	Blood	Diabetes	Both	16.0+/-6.0	uM
HMDB00131	glyc	Blood	Glycerolkinasedeficiency	Both	5050.00(1800.00-8300.00)	uM
HMDB00131	glyc	Blood	GlycerolKinaseDeficiency	NotSpecified	4300.0(1300.0+/-7900.0)	uM
HMDB00131	glyc	Urine	Glycerolkinasedeficiency	Both	140.00(90.00-190.00)	umol/mmolcreatinine
HMDB00131	glyc	Urine	GlycerolKinaseDeficiency	Male	4000-28000	umol/mmolcreatinine
HMDB00132	gua	CellularCytoplasm	Normal	Both	97	uM
HMDB00132	gua	Saliva	Normal	Female	1.29+/-0.68	uM
HMDB00132	gua	Saliva	Normal	Female	0.769+/-0.404	uM
HMDB00132	gua	Saliva	Normal	Male	1.51+/-1.37	uM
HMDB00132	gua	Urine	Normal	Both	0.20(0.085-0.26)	umol/mmolcreatinine
HMDB00132	gua	Urine	Normal	Both	0.37(0.18-0.57)	umol/mmolcreatinine
HMDB00132	gua	Saliva	Alzheimer'sdisease	Male	1.36+/-0.14	uM
HMDB00132	gua	Saliva	Frontotemporallobedementia	Male	1.20+/-0.33	uM
HMDB00132	gua	Saliva	Lewybodydisease	Both	0.93+/-0.35	uM
HMDB00132	gua	Urine	Lesch-Nyhansyndrome	Both	1.92(0.99-2.86)	umol/mmolcreatinine
HMDB00133	gsn	Blood	Normal	Both	0.8+/-0.5	uM
HMDB00133	gsn	CellularCytoplasm	Normal	Both	4.5+/-2.9	uM
HMDB00133	gsn	Saliva	Normal	Both	0.101+/-0.0647	uM
HMDB00133	gsn	Saliva	Normal	Female	0.227+/-0.617	uM
HMDB00133	gsn	Saliva	Normal	Female	0.262+/-0.285	uM
HMDB00133	gsn	Urine	Normal	Both	0.13(0.022-0.23)	umol/mmolcreatinine
HMDB00133	gsn	Urine	Normal	Female	0.06+/-0.02	umol/mmolcreatinine
HMDB00133	gsn	Urine	Normal	Both	0.05+/-0.02	umol/mmolcreatinine
HMDB00133	gsn	Urine	Normal	Both	0.06+/-0.02	umol/mmolcreatinine
HMDB00133	gsn	Saliva	Toothalignmentdisorders	Both	0.0609+/-0.0661	uM
HMDB00133	gsn	Urine	Purinenucleosidephosphorylase(PNP)deficiency	Both	35.0-2588.0	umol/mmolcreatinine
HMDB00133	gsn	Urine	Purinenucleosidephosphorylase(PNP)deficiency	Both	35-588	umol/mmolcreatinine
HMDB00134	fum	Blood	Normal	Both	1.5(0.0-4.0)	uM
HMDB00134	fum	Blood	Normal	Both	2.0(0.0-4.0)	uM
HMDB00134	fum	CerebrospinalFluid(CSF)	Normal	Both	1	uM
HMDB00134	fum	CerebrospinalFluid(CSF)	Normal	Both	33.0(9.00-57.0)	uM
HMDB00134	fum	Feces	Normal	NotSpecified	84.430+/-50.830	uM
HMDB00134	fum	Saliva	Normal	NotSpecified	0.707+/-0.303	uM
HMDB00134	fum	Saliva	Normal	NotSpecified	0.778+/-1.07	uM
HMDB00134	fum	Saliva	Normal	NotSpecified	0.798+/-0.396	uM
HMDB00134	fum	Saliva	Normal	NotSpecified	0.997+/-0.492	uM
HMDB00134	fum	Saliva	Normal	Both	1.95+/-0.66	uM
HMDB00134	fum	Urine	Normal	Both	1.0(0.0-2.0)	umol/mmolcreatinine
HMDB00134	fum	Urine	Normal	Both	0.7(0.2-1.7)	umol/mmolcreatinine
HMDB00134	fum	Urine	Normal	Both	0.4(0.2-0.8)	umol/mmolcreatinine
HMDB00134	fum	Urine	Normal	Both	0.1-0.4	umol/mmolcreatinine
HMDB00134	fum	Urine	Normal	Both	0.1(0.1-1.7)	umol/mmolcreatinine
HMDB00134	fum	Urine	Normal	Both	0.2	umol/mmolcreatinine
HMDB00134	fum	Urine	Normal	Both	0.95+/-0.93	umol/mmolcreatinine
HMDB00134	fum	Urine	Normal	Both	10.4(2.8-53.7)	umol/mmolcreatinine
HMDB00134	fum	Urine	Normal	Both	0.5(0.1-1.7)	umol/mmolcreatinine
HMDB00134	fum	Urine	Normal	Both	10.7(0.1-28.2)	umol/mmolcreatinine
HMDB00134	fum	Blood	FumaricAciduria	Both	6.0(4.0-8.0)	uM
HMDB00134	fum	CerebrospinalFluid(CSF)	Alzheimer'sdisease	Both	11.0(2.00-20.0)	uM
HMDB00134	fum	Urine	FumaricAciduria	Both	3500.0(3000.0-4000.0)	umol/mmolcreatinine
HMDB00134	fum	Urine	Lungcancer	Both	0.7(0.0-4.0)	umol/mmolcreatinine
HMDB00138	gchola	Blood	Normal	Both	0.06+/-0.04	uM
HMDB00138	gchola	Blood	Normal	NotSpecified	0.88+/-0.26	uM
HMDB00138	gchola	Feces	Normal	NotSpecified	10.15+/-7.51	nmol/goffeces
HMDB00138	gchola	Urine	Normal	Both	0.42+/-0.36	umol/mmolcreatinine
HMDB00138	gchola	Blood	CeliacDisease	Both	0.7+/-0.13	uM
HMDB00138	gchola	Blood	Extrahepaticbiliaryatresia(EHBA)	NotSpecified	44.0+/-29.1	uM
HMDB00138	gchola	Blood	Cholecohalcyst	NotSpecified	8.4+/-8.7	uM
HMDB00138	gchola	Blood	Intrahepaticbiliaryhypoplasia	NotSpecified	91.8+/-54.9	uM
HMDB00138	gchola	Blood	Idiopathicneonatalhepatitis	NotSpecified	2.8+/-3.1	uM
HMDB00138	gchola	Blood	Alpha-1-antitrypsindeficiency	NotSpecified	25.9+/-24.0	uM
HMDB00138	gchola	Blood	Cysticfibrosis	NotSpecified	9.8+/-14.7	uM
HMDB00138	gchola	Blood	Galactosemia	NotSpecified	2.9+/-2.4	uM
HMDB00138	gchola	Blood	Chronicactivehepatitis	NotSpecified	14.5+/-16.1	uM
HMDB00138	gchola	Blood	Glycogenstoragedisease	NotSpecified	8.6+/-7.9	uM
HMDB00138	gchola	Blood	Fulminanthepaticfailure	NotSpecified	1.5+/-1.2	uM
HMDB00138	gchola	Blood	Portalveinobstruction	NotSpecified	10.5+/-13.1	uM
HMDB00138	gchola	Blood	Wilson'sdisease	NotSpecified	5.1+/-6.9	uM
HMDB00138	gchola	Blood	HepatobiliaryDisease	Both	43.6+/-11.8	uM
HMDB00139	glyc_R	Blood	Normal	Both	10.0(0.0-24.0)	uM
HMDB00139	glyc_R	Blood	Normal	NotSpecified	&lt;5	uM
HMDB00139	glyc_R	CerebrospinalFluid(CSF)	Normal	NotSpecified	34.0+/-34.0	uM
HMDB00139	glyc_R	Saliva	Normal	Both	8.20+/-3.95	uM
HMDB00139	glyc_R	Urine	Normal	Both	14.4(7.8-28.8)	umol/mmolcreatinine
HMDB00139	glyc_R	Urine	Normal	Both	21.6(0.5-91.1)	umol/mmolcreatinine
HMDB00139	glyc_R	Urine	Normal	Both	8.9(2.4-60.0)	umol/mmolcreatinine
HMDB00139	glyc_R	Urine	Normal	Both	5.3(0.1-37.3)	umol/mmolcreatinine
HMDB00139	glyc_R	Urine	Normal	Both	3.5(0.1-8.0)	umol/mmolcreatinine
HMDB00139	glyc_R	Urine	Normal	Both	4.5(0.00-9.0)	umol/mmolcreatinine
HMDB00139	glyc_R	Urine	Normal	Both	15.9(7.8-31.1)	umol/mmolcreatinine
HMDB00139	glyc_R	Urine	Normal	Both	1.7(0.2-6.0)	umol/mmolcreatinine
HMDB00139	glyc_R	Urine	Normal	Both	4.1	umol/mmolcreatinine
HMDB00139	glyc_R	Urine	Normal	Both	20.4	umol/mmolcreatinine
HMDB00139	glyc_R	Urine	Normal	Both	18.9	umol/mmolcreatinine
HMDB00139	glyc_R	Urine	Normal	Both	3.5(2.8-4.2)	umol/mmolcreatinine
HMDB00139	glyc_R	Urine	PrimaryhyperoxaluriaII	Both	300.00(150.00-450.00)	umol/mmolcreatinine
HMDB00139	glyc_R	Urine	D-Glycericacidura	Both	15000.0(10000.0-20000.0)	umol/mmolcreatinine
HMDB00139	glyc_R	Urine	PrimaryHyperoxaluriaII,PH2	Both	2360.0(1.2-1450.0)	umol/mmolcreatinine
HMDB00140	#N/A	Blood	Normal	Both	6.0+/-2.0	uM
HMDB00140	#N/A	Blood	Normal	Both	6.0+/-1.0	uM
HMDB00140	#N/A	Blood	Abetalipoproteinemia	Both	4.0(3.9-4.4)	uM
HMDB00140	#N/A	Blood	Hypobetalipoproteinemia	Both	0.39+/-0.065	uM
HMDB00142	for	Blood	Normal	Both	224.5+/-119.8	uM
HMDB00142	for	Blood	Normal	Both	121.7+/-97.8	uM
HMDB00142	for	Blood	Normal	Both	106.5+/-91.2	uM
HMDB00142	for	Blood	Normal	NotSpecified	32.8+/-13.3	uM
HMDB00142	for	CerebrospinalFluid(CSF)	Normal	Both	32+/-16	uM
HMDB00142	for	Saliva	Normal	Male	59(9-244)	uM
HMDB00142	for	Saliva	Normal	Male	38(3-201)	uM
HMDB00142	for	Saliva	Normal	Male	47(&lt;1-407)	uM
HMDB00142	for	Saliva	Normal	Female	35(7-106)	uM
HMDB00142	for	Saliva	Normal	Both	370+/-660	uM
HMDB00142	for	Saliva	Normal	Both	390+/-590	uM
HMDB00142	for	Saliva	Normal	Both	500+/-600	uM
HMDB00142	for	Saliva	Normal	Both	600+/-750	uM
HMDB00142	for	Saliva	Normal	Both	460+/-570	uM
HMDB00142	for	Saliva	Normal	Both	490+/-660	uM
HMDB00142	for	Saliva	Normal	Both	340+/-520	uM
HMDB00142	for	Saliva	normal	Male	46(3-244)	uM
HMDB00142	for	Saliva	normal	Male	1996-01-01	uM
HMDB00142	for	Saliva	Normal	Both	96.37+/-83.83	uM
HMDB00142	for	Urine	Normal	Both	44.2+/-22.8	umol/mmolcreatinine
HMDB00142	for	Urine	Normal	Both	17+/-8.11	umol/mmolcreatinine
HMDB00142	for	Urine	Normal	Both	&gt;0.65	umol/mmolcreatinine
HMDB00142	for	Urine	Normal	Both	43.47-195.63	umol/mmolcreatinine
HMDB00142	for	Urine	Normal	Both	26.8(6.9-120.9)	umol/mmolcreatinine
HMDB00142	for	Urine	Normal	Male	11.82	umol/mmolcreatinine
HMDB00142	for	Urine	Normal	Both	20.39+/-11.84	umol/mmolcreatinine
HMDB00142	for	Urine	Normal	Both	27.593+/-25.421	umol/mmolcreatinine
HMDB00142	for	Urine	Normal	Both	55.42(14.60â€“120.70)	umol/mmolcreatinine
HMDB00142	for	Blood	HeartTransplant	NotSpecified	19.8+/-6.8	uM
HMDB00142	for	Blood	Methanolpoisoning	Both	171.7+/-73.9	uM
HMDB00142	for	Blood	Formicacidintoxication	Female	1630(543-2717)	uM
HMDB00142	for	Blood	Methanolpoisoning	Both	600.0(400.0-17100.0)	uM
HMDB00142	for	Urine	Methylformateexposure	Both	79.1+/-27.8	umol/mmolcreatinine
HMDB00142	for	Urine	ADPKD	Both	0.0006-0.0081	umol/mmolcreatinine
HMDB00142	for	Urine	Lungcancer	Both	20.0+/-11.0	umol/mmolcreatinine
HMDB00142	for	Urine	Methanolpoisoning	Both	64.96+/-62.14	umol/mmolcreatinine
HMDB00142	for	Urine	Type1diabetesMellitus	Both	92.45(20.06â€“524.35)	umol/mmolcreatinine
HMDB00143	gal	Blood	Normal	Both	0.52(0.12-1.25)	uM
HMDB00143	gal	Blood	Normal	Both	210.0+/-92.0	uM
HMDB00143	gal	Blood	Normal	Both	88.3+/-34.7	uM
HMDB00143	gal	Blood	Normal	Male	39.0+/-12.0	uM
HMDB00143	gal	Blood	Normal	Both	1.0(0.0-5.0)	uM
HMDB00143	gal	CellularCytoplasm	Normal	Both	4.6(0.0-9.2)	uM
HMDB00143	gal	CerebrospinalFluid(CSF)	Normal	Both	166.0+/-99.0	uM
HMDB00143	gal	Feces	Normal	NotSpecified	746.576+/-394.103	uM
HMDB00143	gal	Saliva	Normal	Both	83.46+/-31.16	uM
HMDB00143	gal	Urine	Normal	Both	3.3(1.3-8.5)	umol/mmolcreatinine
HMDB00143	gal	Urine	Normal	Both	262.58+/-881.72	umol/mmolcreatinine
HMDB00143	gal	Urine	Normal	Both	11.9(5.4-25.2)	umol/mmolcreatinine
HMDB00143	gal	Urine	Normal	Both	5.0(0.0-19.0)	umol/mmolcreatinine
HMDB00143	gal	Urine	Normal	Both	3.8(0.0-11.0)	umol/mmolcreatinine
HMDB00143	gal	Urine	Normal	Both	15.0(0.0-33.0)	umol/mmolcreatinine
HMDB00143	gal	Urine	Normal	Both	4.4(0.0-31.0)	umol/mmolcreatinine
HMDB00143	gal	Blood	Galactose-1-phosphateuridyltransferasedeficiency(galactosemia)	Both	2.72(0.58-3.98)	uM
HMDB00143	gal	CellularCytoplasm	Galactosemia	Both	1496.5(921.0-2070)	uM
HMDB00145	estrone	Blood	Normal	Female	0.00017+/-0.000071	uM
HMDB00145	estrone	Blood	Normal	Male	0.00020(0.00011-0.00030)	uM
HMDB00145	estrone	Blood	Normal	Female	0.00012(0.0-0.00024)	uM
HMDB00145	estrone	Urine	Normal	Female	0.0013+/-0.00085	umol/mmolcreatinine
HMDB00145	estrone	Blood	Severecoronaryarterydisease	Male	0.00022(0.00013-0.00038)	uM
HMDB00145	estrone	Blood	Minorelectrocardiongraphicabnormalitiesand/orarrhythmiawithnegativecoronaryarteriograms	Both	0.00021(0.00011-0.00037)	uM
HMDB00145	estrone	Blood	Menstrualcycle(follicularphase)	Female	0.00035(0.00014-0.00056)	uM
HMDB00145	estrone	Blood	Menstrualcycle(midcycle)	Female	0.00050(0.00028-0.00074)	uM
HMDB00145	estrone	Blood	Menstrualcycle(lutealphase)	Female	0.00030(0.00018-0.00042)	uM
HMDB00148	glu_L	Blood	Normal	Both	24.0(9.0-39.0)	uM
HMDB00148	glu_L	Blood	Normal	Male	145.0+/-6.0	uM
HMDB00148	glu_L	Blood	Normal	NotSpecified	97.4+/-13.2	uM
HMDB00148	glu_L	Blood	Normal	NotSpecified	65.0+/-35.0	uM
HMDB00148	glu_L	Blood	Normal	Male	35.0+/-14.0	uM
HMDB00148	glu_L	Blood	Normal	Female	37.0+/-14.0	uM
HMDB00148	glu_L	Blood	Normal	Male	60.0+/-16.0	uM
HMDB00148	glu_L	Blood	Normal	Female	46.0+/-13.0	uM
HMDB00148	glu_L	Blood	Normal	Male	33.0+/-12.0	uM
HMDB00148	glu_L	CellularCytoplasm	Normal	Both	1400(1200-1600)	uM
HMDB00148	glu_L	CerebrospinalFluid(CSF)	Normal	Both	40+/-52	uM
HMDB00148	glu_L	CerebrospinalFluid(CSF)	Normal	Both	1.8+/-0.7	uM
HMDB00148	glu_L	CerebrospinalFluid(CSF)	Normal	Both	0.22(0.14-0.29)	uM
HMDB00148	glu_L	CerebrospinalFluid(CSF)	Normal	NotSpecified	0.34+/-0.14	uM
HMDB00148	glu_L	CerebrospinalFluid(CSF)	Normal	NotSpecified	32.6+/-6.9	uM
HMDB00148	glu_L	CerebrospinalFluid(CSF)	Normal	Both	0.44+/-0.29	uM
HMDB00148	glu_L	CerebrospinalFluid(CSF)	Normal	Both	0.62(0.18-1.15)	uM
HMDB00148	glu_L	Feces	Normal	NotSpecified	484.608+/-314.757	uM
HMDB00148	glu_L	Saliva	Normal	Male	13.6+/-2.4	uM
HMDB00148	glu_L	Saliva	Normal	Male	13.3+/-6.0	uM
HMDB00148	glu_L	Saliva	Normal	Male	12.6+/-6.5	uM
HMDB00148	glu_L	Saliva	Normal	Male	11.6+/-6.9	uM
HMDB00148	glu_L	Saliva	Normal	Both	&gt;10	uM
HMDB00148	glu_L	Urine	Normal	Both	1.711(0.329-3.092)	umol/mmolcreatinine
HMDB00148	glu_L	Urine	Normal	Both	&lt;4.76-217.61	umol/mmolcreatinine
HMDB00148	glu_L	Urine	Normal	Male	10.0+/-3.7	umol/mmolcreatinine
HMDB00148	glu_L	Urine	Normal	Both	8.5(3.3-18.4)	umol/mmolcreatinine
HMDB00148	glu_L	Urine	Normal	Both	0.5(0.13-1.0)	umol/mmolcreatinine
HMDB00148	glu_L	Urine	Normal	Both	6.4(0.6-17.5)	umol/mmolcreatinine
HMDB00148	glu_L	Urine	Normal	Both	1.38	umol/mmolcreatinine
HMDB00148	glu_L	Urine	Normal	Both	6.87+/-3.51	umol/mmolcreatinine
HMDB00148	glu_L	Blood	HeartTransplant	NotSpecified	72+/-36.9	uM
HMDB00148	glu_L	Blood	Schizophrenia	Male	32.7+/-18.0	uM
HMDB00148	glu_L	Blood	Schizophrenia	Both	34.7+/-26.0	uM
HMDB00148	glu_L	Blood	Epilepsy	Both	29.8(27.6-32.0)	uM
HMDB00148	glu_L	Blood	Epilepsy	Both	39.7(36.5-42.9)	uM
HMDB00148	glu_L	Blood	Alzheimer'sdisease	Both	33.18+/-11.26	uM
HMDB00148	glu_L	Blood	Epilepsy	Both	56.6(44.6-68.6)	uM
HMDB00148	glu_L	Blood	Heartfailure	Both	172.0+/-6.0	uM
HMDB00148	glu_L	CellularCytoplasm	Anoxia	Both	2500(2100-2900)	uM
HMDB00148	glu_L	CerebrospinalFluid(CSF)	Rettsyndrome	Both	0.37(0.21-0.53)	uM
HMDB00148	glu_L	CerebrospinalFluid(CSF)	Leukemia	NotSpecified	26.8+/-5.9	uM
HMDB00148	glu_L	CerebrospinalFluid(CSF)	Leukemia	NotSpecified	23.6+/-8.5	uM
HMDB00148	glu_L	CerebrospinalFluid(CSF)	Schizophrenia	Both	0.32+/-0.09	uM
HMDB00148	glu_L	Urine	ADPKD	Both	0.0064	umol/mmolcreatinine
HMDB00149	etha	Blood	Normal	Both	52.3(26.2-91.7)	uM
HMDB00149	etha	Blood	Normal	Both	1.6(0.0-11.5)	uM
HMDB00149	etha	CerebrospinalFluid(CSF)	Normal	Both	14.1+/-3.0	uM
HMDB00149	etha	CerebrospinalFluid(CSF)	Normal	Both	8.43(2.62-14.24)	uM
HMDB00149	etha	Saliva	Normal	Both	135.99+/-96.22	uM
HMDB00149	etha	Urine	Normal	Both	30.9	umol/mmolcreatinine
HMDB00149	etha	Urine	Normal	Both	4.91-24.57	umol/mmolcreatinine
HMDB00149	etha	Urine	Normal	Male	42.75	umol/mmolcreatinine
HMDB00149	etha	Urine	Normal	Both	37.1(24.8-56.2)	umol/mmolcreatinine
HMDB00149	etha	Urine	Normal	Both	29.5+/-7.8	umol/mmolcreatinine
HMDB00149	etha	Urine	ADPKD	Both	0.0028-0.0087	umol/mmolcreatinine
HMDB00149	etha	Urine	3-Hydroxy-3-methylglutaryl-CoAlyase(HL)deficency	Both	31.7+/-6.5	umol/mmolcreatinine
HMDB00149	etha	Urine	Propionicacidemia	Both	39.7+/-0	umol/mmolcreatinine
HMDB00149	etha	Urine	Maplesyrupurinedisease	Both	99.7+/-3.3	umol/mmolcreatinine
HMDB00149	etha	Urine	Aminoaciduria	Both	51.9+/-0	umol/mmolcreatinine
HMDB00150	#N/A	Blood	ProstateCancer	Both	0.5(0.0-1.0)	uM
HMDB00151	estradiol	Blood	Normal	Female	0.00015+/-0.000075	uM
HMDB00151	estradiol	Blood	Normal	Male	0.00009(0.0-0.00018)	uM
HMDB00151	estradiol	Blood	Normal	Female	0.00009(0.0-0.00018)	uM
HMDB00151	estradiol	CerebrospinalFluid(CSF)	Normal	Female	0.0000011+/-0.0000003	uM
HMDB00151	estradiol	CerebrospinalFluid(CSF)	Normal	Female	0.0000007-0.000011	uM
HMDB00151	estradiol	Saliva	Normal	Both	0.000018+/-0.000006	uM
HMDB00151	estradiol	Saliva	Normal	Both	0.000016+/-0.000005	uM
HMDB00151	estradiol	Saliva	Normal	Both	0.000019+/-0.000007	uM
HMDB00151	estradiol	Saliva	Normal	Both	0.000014+/-0.000005	uM
HMDB00151	estradiol	Saliva	Normal	Both	0.000009+/-0.000004	uM
HMDB00151	estradiol	Saliva	Normal	Both	0.000014+/-0.000007	uM
HMDB00151	estradiol	Saliva	Normal	Both	0.000012+/-0.000006	uM
HMDB00151	estradiol	Saliva	Normal	Both	0.000007+/-0.000004	uM
HMDB00151	estradiol	Saliva	Normal	Both	0.000013+/-0.000006	uM
HMDB00151	estradiol	Saliva	Normal	Both	&lt;1.00	uM
HMDB00151	estradiol	Urine	Normal	Female	0.00059+/-0.00025	umol/mmolcreatinine
HMDB00151	estradiol	Urine	Normal	Female	0.0011+/-0.00061	umol/mmolcreatinine
HMDB00151	estradiol	Blood	Severecoronaryarterydisease	Male	0.000095+/-0.000036	uM
HMDB00151	estradiol	Blood	Minorelectrocardiongraphicabnormalitiesand/orarrhythmiawithnegativecoronaryarteriograms	Male	0.00011+/-0.00005	uM
HMDB00151	estradiol	Blood	Menstrualcycle	Female	0.00039(0.000037-0.00073)	uM
HMDB00151	estradiol	Blood	Menstrualcycle	Female	0.00092(0.00037-0.0015)	uM
HMDB00151	estradiol	Blood	Menstrualcycle	Female	0.00050(0.000055-0.00095)	uM
HMDB00151	estradiol	CerebrospinalFluid(CSF)	Gynecologicaldiseases(benign)	Female	0.000006(0.0000007-0.000011)	uM
HMDB00151	estradiol	Urine	Stressurinaryincontinence	Female	0.0016+/-0.0011	umol/mmolcreatinine
HMDB00152	HC00460	Blood	Normal	Male	0.65+/-0.19	uM
HMDB00152	HC00460	Blood	Normal	Female	1.0+/-0.31	uM
HMDB00152	HC00460	Urine	Normal	Both	1.35+/-0.79	umol/mmolcreatinine
HMDB00152	HC00460	Blood	Idiopathicoro-facialpain	Both	0.31+/-0.19	uM
HMDB00152	HC00460	Urine	Idiopathicoro-facialpain	Both	1.48+/-0.69	umol/mmolcreatinine
HMDB00153	estriol	AmnioticFluid	Normal	Both	0.0023+/-0.0007	uM
HMDB00153	estriol	Blood	Normal	Both	0.006+/-0.002	uM
HMDB00153	estriol	Urine	Normal	Female	0.001+/-0.00055	umol/mmolcreatinine
HMDB00153	estriol	AmnioticFluid	Ambulantpregnancy	Both	0.004+/-0.002	uM
HMDB00153	estriol	Blood	Diabetes	Female	0.205+/-0.04	uM
HMDB00156	mal_L	Blood	Normal	Both	12.0(0.0-21.0)	uM
HMDB00156	mal_L	Blood	Normal	Both	3.2+/-0.9	uM
HMDB00156	mal_L	CellularCytoplasm	Normal	Both	3200(2800-3600)	uM
HMDB00156	mal_L	CerebrospinalFluid(CSF)	Normal	Both	3.0+/-3.0	uM
HMDB00156	mal_L	Saliva	Normal	Both	6.45+/-2.84	uM
HMDB00156	mal_L	Saliva	Normal	Female	20.45+/-10.87	uM
HMDB00156	mal_L	Urine	Normal	Both	2.63	umol/mmolcreatinine
HMDB00156	mal_L	Urine	Normal	Both	2.0(0.7-5.3)	umol/mmolcreatinine
HMDB00156	mal_L	Urine	Normal	Both	0.46+/-0.79	umol/mmolcreatinine
HMDB00156	mal_L	Urine	Normal	Both	0.5	umol/mmolcreatinine
HMDB00156	mal_L	Urine	Normal	Both	36.1(12.4-121.6)	umol/mmolcreatinine
HMDB00156	mal_L	Urine	Normal	Both	38.9(25.5-93.0)	umol/mmolcreatinine
HMDB00156	mal_L	Urine	Normal	Both	9.0(2.2-19.0)	umol/mmolcreatinine
HMDB00156	mal_L	Urine	Normal	Both	8.3(2.8-30.1)	umol/mmolcreatinine
HMDB00156	mal_L	CellularCytoplasm	Anoxia	Both	480(470-490)	uM
HMDB00156	mal_L	Saliva	Alzheimer'sdisease	Male	22.27+/-14.67	uM
HMDB00156	mal_L	Saliva	Frontotemporallobedementia	Male	18.70+/-15.26	uM
HMDB00156	mal_L	Saliva	Lewybodydisease	Both	24.13+/-19.54	uM
HMDB00157	hxan	AmnioticFluid	Normal	Female	0.086+/-0.044	uM
HMDB00157	hxan	Blood	Normal	Both	11.02+/-3.67	uM
HMDB00157	hxan	Blood	Normal	Male	8.14+/-2.86	uM
HMDB00157	hxan	Blood	Normal	Male	4.22+/-1.61	uM
HMDB00157	hxan	Blood	Normal	Male	1.66+/-0.38	uM
HMDB00157	hxan	Blood	Normal	Both	4.87+/-0.36	uM
HMDB00157	hxan	Blood	Normal	Male	1.0+/-0.9	uM
HMDB00157	hxan	Blood	Normal	Female	5.6(3.1-7.1)	uM
HMDB00157	hxan	Blood	Normal	Male	0.38+/-0.18	uM
HMDB00157	hxan	Blood	Normal	NotSpecified	34.2+/-10.3	uM
HMDB00157	hxan	CellularCytoplasm	Normal	Both	2	uM
HMDB00157	hxan	CerebrospinalFluid(CSF)	Normal	Both	5.94(5.20-6.68)	uM
HMDB00157	hxan	CerebrospinalFluid(CSF)	Normal	Both	3.6(1.8-5.5)	uM
HMDB00157	hxan	CerebrospinalFluid(CSF)	Normal	Both	2.4(0.6-4.1)	uM
HMDB00157	hxan	CerebrospinalFluid(CSF)	Normal	Both	1.8(0.6-5.1)	uM
HMDB00157	hxan	Saliva	Normal	Female	3.72+/-2.50	uM
HMDB00157	hxan	Saliva	Normal	Male	5.83+/-5.65	uM
HMDB00157	hxan	Saliva	Normal	Female	1.55+/-0.973	uM
HMDB00157	hxan	Saliva	Normal	Both	1.57+/-1.14	uM
HMDB00157	hxan	Saliva	Normal	Both	2.12+/-1.17	uM
HMDB00157	hxan	Saliva	Normal	Both	1.91+/-0.37	uM
HMDB00157	hxan	Saliva	Normal	Both	2.15+/-0.34	uM
HMDB00157	hxan	Saliva	Normal	Both	1.11+/-0.20	uM
HMDB00157	hxan	Saliva	Normal	Both	28.15+/-11.95	uM
HMDB00157	hxan	Urine	Normal	Both	4.67(2.8-6.38)	umol/mmolcreatinine
HMDB00157	hxan	Urine	Normal	Both	7.2(1.8-24.1)	umol/mmolcreatinine
HMDB00157	hxan	Urine	Normal	Both	5.78+/-3.99	umol/mmolcreatinine
HMDB00157	hxan	Urine	Normal	Both	4.82+/-2.20	umol/mmolcreatinine
HMDB00157	hxan	Urine	Normal	Both	2.30+/-2.48	umol/mmolcreatinine
HMDB00157	hxan	Blood	Lesch-Nyhansyndrome	Both	5.7+/-0.4	uM
HMDB00157	hxan	Blood	HeartTransplant	NotSpecified	52.3	uM
HMDB00157	hxan	Blood	uremia	Both	18.88+/-8.30	uM
HMDB00157	hxan	Blood	Canavandisease	Both	5.56+/-1.74	uM
HMDB00157	hxan	Blood	Solidtumors	Both	4.8+/-1.0	uM
HMDB00157	hxan	CerebrospinalFluid(CSF)	Hydrocephalus	Both	5.71(3.99-7.43)	uM
HMDB00157	hxan	CerebrospinalFluid(CSF)	Hydrocephalus	Both	9.91(8.01-11.8)	uM
HMDB00157	hxan	CerebrospinalFluid(CSF)	Degenerativediscdisease	Both	2.50(2.00-3.00)	uM
HMDB00157	hxan	Saliva	Alzheimer'sdisease	Male	2.60+/-1.07	uM
HMDB00157	hxan	Saliva	Frontotemporallobedementia	Male	2.99+/-1.49	uM
HMDB00157	hxan	Saliva	Lewybodydisease	Both	3.53+/-3.84	uM
HMDB00157	hxan	Urine	Lungcancer	Both	6.8+/-4.8	umol/mmolcreatinine
HMDB00157	hxan	Urine	Autosomaldominantpolycystickidneydisease(ADPKD)	Both
HMDB00157	hxan	Urine	Canavandisease	Both	15.12+/-17.44	umol/mmolcreatinine
HMDB00158	tyr_L	Blood	Normal	NotSpecified	54.5+/-9.7	uM
HMDB00158	tyr_L	Blood	Normal	NotSpecified	143+/-35.3	uM
HMDB00158	tyr_L	Blood	Normal	Both	59.0(47.0-71.0)	uM
HMDB00158	tyr_L	Blood	Normal	NotSpecified	120.0+/-100.0	uM
HMDB00158	tyr_L	Blood	Normal	Male	68.0+/-10.0	uM
HMDB00158	tyr_L	Blood	Normal	Male	72.0+/-15.0	uM
HMDB00158	tyr_L	Blood	Normal	Female	61.0+/-13.0	uM
HMDB00158	tyr_L	Blood	Normal	Both	100.00(55.00-147.00)	uM
HMDB00158	tyr_L	Blood	Normal	Both	142.0+/-4.0	uM
HMDB00158	tyr_L	CerebrospinalFluid(CSF)	Normal	Both	10.1(6.37-13.8)	uM
HMDB00158	tyr_L	CerebrospinalFluid(CSF)	Normal	Both	12.0+/-9.0	uM
HMDB00158	tyr_L	CerebrospinalFluid(CSF)	Normal	NotSpecified	24.5+/-8.9	uM
HMDB00158	tyr_L	CerebrospinalFluid(CSF)	Normal	Both	6.4+/-1.5	uM
HMDB00158	tyr_L	CerebrospinalFluid(CSF)	Normal	NotSpecified	9.3+/-2.0	uM
HMDB00158	tyr_L	CerebrospinalFluid(CSF)	Normal	NotSpecified	7.9+/-3.0	uM
HMDB00158	tyr_L	CerebrospinalFluid(CSF)	Normal	NotSpecified	12.2+/-3.8	uM
HMDB00158	tyr_L	CerebrospinalFluid(CSF)	Normal	Both	8.0+/-1.0	uM
HMDB00158	tyr_L	Feces	Normal	NotSpecified	114.246+/-94.322	uM
HMDB00158	tyr_L	Saliva	Normal	Female	36.17+/-15.02	uM
HMDB00158	tyr_L	Saliva	Normal	Both	&gt;10	uM
HMDB00158	tyr_L	Saliva	Normal	Male	5(&lt;1-78)	uM
HMDB00158	tyr_L	Saliva	Normal	Male	1977-01-01	uM
HMDB00158	tyr_L	Saliva	Normal	Male	30(&lt;1-91)	uM
HMDB00158	tyr_L	Saliva	Normal	Female	12(&lt;1-49)	uM
HMDB00158	tyr_L	Saliva	Normal	Female	11.1+/-7.65	uM
HMDB00158	tyr_L	Saliva	Normal	Female	15.1+/-10.3	uM
HMDB00158	tyr_L	Saliva	normal	Male	1-127	uM
HMDB00158	tyr_L	Saliva	normal	Male	1968-01-01	uM
HMDB00158	tyr_L	Saliva	Normal	Male	13.7+/-3.6	uM
HMDB00158	tyr_L	Saliva	Normal	Male	12.0+/-5.8	uM
HMDB00158	tyr_L	Saliva	Normal	Male	11.8+/-6.2	uM
HMDB00158	tyr_L	Saliva	Normal	Both	39.85+/-24.71	uM
HMDB00158	tyr_L	Saliva	Normal	Male	12.2+/-3.8	uM
HMDB00158	tyr_L	Urine	Normal	Both	15.1(6.1-23.2)	umol/mmolcreatinine
HMDB00158	tyr_L	Urine	Normal	Both	21	umol/mmolcreatinine
HMDB00158	tyr_L	Urine	Normal	Both	5.52-38.66	umol/mmolcreatinine
HMDB00158	tyr_L	Urine	Normal	Both	9.5(4.1-23.5)	umol/mmolcreatinine
HMDB00158	tyr_L	Urine	Normal	Male	6.72	umol/mmolcreatinine
HMDB00158	tyr_L	Urine	Normal	Both	27.35+/-13.98	umol/mmolcreatinine
HMDB00158	tyr_L	Urine	Normal	Both	7.41+/-2.30	umol/mmolcreatinine
HMDB00158	tyr_L	Urine	Normal	Both	8.7(3.0-20.1)	umol/mmolcreatinine
HMDB00158	tyr_L	Urine	Normal	Both	0.72(0.18-1.38)	umol/mmolcreatinine
HMDB00158	tyr_L	Urine	Normal	Male	4.2+/-1.85	umol/mmolcreatinine
HMDB00158	tyr_L	Urine	Normal	Male	8.8+/-4.5	umol/mmolcreatinine
HMDB00158	tyr_L	Urine	Normal	Female	7.0+/-3.0	umol/mmolcreatinine
HMDB00158	tyr_L	Urine	Normal	Both	7.5	umol/mmolcreatinine
HMDB00158	tyr_L	Urine	Normal	Both	10.9(2.566-19.1)	umol/mmolcreatinine
HMDB00158	tyr_L	Blood	Schizophrenia	Male	91.2+/-30.0	uM
HMDB00158	tyr_L	Blood	Schizophrenia	Female	73.0+/-20.0	uM
HMDB00158	tyr_L	Blood	HeartTransplant	NotSpecified	57.2+/-24.4	uM
HMDB00158	tyr_L	Blood	Epilepsy	Both	50.7(46.8-54.6)	uM
HMDB00158	tyr_L	Blood	Myocardialinfarction	Both	74.0(71.0-77.0)	uM
HMDB00158	tyr_L	Blood	Epilepsy	Both	81.0(75.9-86.1)	uM
HMDB00158	tyr_L	Blood	ViralInfection	Both	90.0(81.0-99.0)	uM
HMDB00158	tyr_L	Blood	Hawkinsinuria	Both	300.0(150.00-450.00)	uM
HMDB00158	tyr_L	Blood	Alzheimer'sdisease	Both	143.77+/-15.49	uM
HMDB00158	tyr_L	CerebrospinalFluid(CSF)	Hypothyroidism	Both	15.3(10.4-20.2)	uM
HMDB00158	tyr_L	CerebrospinalFluid(CSF)	Epilepsy	NotSpecified	14.2+/-12.5	uM
HMDB00158	tyr_L	CerebrospinalFluid(CSF)	Epilepsy	NotSpecified	13.0+/-10.6	uM
HMDB00158	tyr_L	CerebrospinalFluid(CSF)	Epilepsy	NotSpecified	12.3+/-9.3	uM
HMDB00158	tyr_L	CerebrospinalFluid(CSF)	Epilepsy	NotSpecified	9.4+/-4.9	uM
HMDB00158	tyr_L	CerebrospinalFluid(CSF)	Epilepsy	NotSpecified	8.05+/-3.03	uM
HMDB00158	tyr_L	CerebrospinalFluid(CSF)	Alzheimer'sdisease	Both	27.18+/-4.8	uM
HMDB00158	tyr_L	CerebrospinalFluid(CSF)	Leukemia	Both	13.0+/-4.1	uM
HMDB00158	tyr_L	CerebrospinalFluid(CSF)	Leukemia	Both	12.6+/-3.3	uM
HMDB00158	tyr_L	CerebrospinalFluid(CSF)	hypothyroidism	NotSpecified	15.3+/-4.9	uM
HMDB00158	tyr_L	CerebrospinalFluid(CSF)	Hypothyroidism	Both	15.3+/-4.9	uM
HMDB00158	tyr_L	CerebrospinalFluid(CSF)	Schizophrenia	Both	7.8+/-1.38	uM
HMDB00158	tyr_L	Saliva	Alzheimer'sdisease	Male	21.64+/-9.24	uM
HMDB00158	tyr_L	Saliva	Frontotemporallobedementia	Male	25.82+/-9.25	uM
HMDB00158	tyr_L	Saliva	Lewybodydisease	Both	25.05+/-8.02	uM
HMDB00158	tyr_L	Urine	Alzheimer'sdisease	Both	10.5+/-1.5	umol/mmolcreatinine
HMDB00158	tyr_L	Urine	Cachexia	NotSpecified	10.72+/-4.63	umol/mmolcreatinine
HMDB00159	phe_L	Blood	Normal	NotSpecified	78.1+/-20.5	uM
HMDB00159	phe_L	Blood	Normal	Both	48(50-52)	uM
HMDB00159	phe_L	Blood	Normal	NotSpecified	85.2+/-23	uM
HMDB00159	phe_L	Blood	Normal	Both	87.5(38.00-137.00)	uM
HMDB00159	phe_L	Blood	Normal	Both	57.0(48.0-66.0)	uM
HMDB00159	phe_L	Blood	Normal	NotSpecified	80.0+/-20.0	uM
HMDB00159	phe_L	Blood	Normal	Male	60.0+/-8.0	uM
HMDB00159	phe_L	Blood	Normal	Male	65.0+/-9.0	uM
HMDB00159	phe_L	Blood	Normal	Female	56.0+/-8.0	uM
HMDB00159	phe_L	Blood	Normal	Both	166.0+/-3.0	uM
HMDB00159	phe_L	CerebrospinalFluid(CSF)	Normal	Both	10.4(7.58-13.2)	uM
HMDB00159	phe_L	CerebrospinalFluid(CSF)	Normal	Both	15+/-13	uM
HMDB00159	phe_L	CerebrospinalFluid(CSF)	Normal	NotSpecified	18.0+/-7.2	uM
HMDB00159	phe_L	CerebrospinalFluid(CSF)	Normal	NotSpecified	12.5+/-2.9	uM
HMDB00159	phe_L	CerebrospinalFluid(CSF)	Normal	NotSpecified	10.8+/-4.2	uM
HMDB00159	phe_L	CerebrospinalFluid(CSF)	Normal	NotSpecified	12.5+/-2.6	uM
HMDB00159	phe_L	CerebrospinalFluid(CSF)	Normal	Both	4.3+/-0.81	uM
HMDB00159	phe_L	CerebrospinalFluid(CSF)	Normal	Both	6.5+/-1.2	uM
HMDB00159	phe_L	Feces	Normal	NotSpecified	41.770+/-42.134	uM
HMDB00159	phe_L	Feces	Normal	NotSpecified	253.0433+/-397.726	uM
HMDB00159	phe_L	Saliva	Normal	Female	10.69+/-6.28	uM
HMDB00159	phe_L	Saliva	Normal	Female	5.55+/-4.30	uM
HMDB00159	phe_L	Saliva	Normal	Male	&lt;1-68	uM
HMDB00159	phe_L	Saliva	Normal	Male	&lt;1-54	uM
HMDB00159	phe_L	Saliva	Normal	Male	18(&lt;1-112)	uM
HMDB00159	phe_L	Saliva	Normal	Female	8(&lt;1-54)	uM
HMDB00159	phe_L	Saliva	Normal	Female	8.24+/-6.51	uM
HMDB00159	phe_L	Saliva	Normal	Male	10.8+/-3.3	uM
HMDB00159	phe_L	Saliva	normal	Male	1-187	uM
HMDB00159	phe_L	Saliva	normal	Male	1932-01-01	uM
HMDB00159	phe_L	Saliva	Normal	Male	12.0+/-6.5	uM
HMDB00159	phe_L	Saliva	Normal	Male	7.1+/-6.4	uM
HMDB00159	phe_L	Saliva	Normal	Both	43.70+/-23.30	uM
HMDB00159	phe_L	Saliva	Normal	Male	10.3+/-3.8	uM
HMDB00159	phe_L	Saliva	Normal	Both	&gt;10	uM
HMDB00159	phe_L	Urine	Normal	Both	7.8(5.0-11.3)	umol/mmolcreatinine
HMDB00159	phe_L	Urine	Normal	Both	5.9	umol/mmolcreatinine
HMDB00159	phe_L	Urine	Normal	Both	3.63-18.17	umol/mmolcreatinine
HMDB00159	phe_L	Urine	Normal	Both	6.4(3.5-11.2)	umol/mmolcreatinine
HMDB00159	phe_L	Urine	Normal	Both	4.605(1.645-7.566)	umol/mmolcreatinine
HMDB00159	phe_L	Urine	Normal	Both	4.50+/-1.15	umol/mmolcreatinine
HMDB00159	phe_L	Urine	Normal	Both	5.9(2.8-10.8)	umol/mmolcreatinine
HMDB00159	phe_L	Urine	Normal	Both	0.2(0.07-0.35)	umol/mmolcreatinine
HMDB00159	phe_L	Urine	Normal	Female	1.61+/-1.0	umol/mmolcreatinine
HMDB00159	phe_L	Urine	Normal	Male	4.5+/-1.87	umol/mmolcreatinine
HMDB00159	phe_L	Urine	Normal	Female	4.0+/-1.76	umol/mmolcreatinine
HMDB00159	phe_L	Urine	Normal	Both	3.7	umol/mmolcreatinine
HMDB00159	phe_L	Urine	Normal	Both	23.59+/-16.02	umol/mmolcreatinine
HMDB00159	phe_L	Blood	Phenylketonuria	Both	1400.00(800.00-2000.00)	uM
HMDB00159	phe_L	Blood	Epilepsy	Both	49.6(47.1-52.1)	uM
HMDB00159	phe_L	Blood	Epilepsy	Both	53.1(50.8-55.4)	uM
HMDB00159	phe_L	Blood	Denguefever	Both	75.0(67.0-83.0)	uM
HMDB00159	phe_L	Blood	Myocardialinfarction	Both	101.0(97.0-105.0)	uM
HMDB00159	phe_L	Blood	Maplesyrupurinedisease(MSUD)	Both	98.0+/-113.0	uM
HMDB00159	phe_L	Blood	Bacterialinfections(assorted)	Both	143.0(128.0-158.0)	uM
HMDB00159	phe_L	Blood	Viralinfections(assorted)	Both	171.0(140.0-202.0)	uM
HMDB00159	phe_L	Blood	Phenylketonuria	Both	571.0+/-1023.0	uM
HMDB00159	phe_L	Blood	HeartTransplant	NotSpecified	44.8+/-21	uM
HMDB00159	phe_L	Blood	Alzheimer'sdisease	Both	71.77+/-9.21	uM
HMDB00159	phe_L	CerebrospinalFluid(CSF)	Hypothyroidism	Both	14.7(11.6-17.8)	uM
HMDB00159	phe_L	CerebrospinalFluid(CSF)	Leukemia	NotSpecified	18.6+/-5.2	uM
HMDB00159	phe_L	CerebrospinalFluid(CSF)	Leukemia	NotSpecified	16.4+/-6.3	uM
HMDB00159	phe_L	CerebrospinalFluid(CSF)	Hypothyroidism	NotSpecified	14.7+/-3.1	uM
HMDB00159	phe_L	CerebrospinalFluid(CSF)	Alzheimer'sdisease	Both	6.0+/-0.8	uM
HMDB00159	phe_L	CerebrospinalFluid(CSF)	Hypothyroidism	Both	14.7+/-3.1	uM
HMDB00159	phe_L	CerebrospinalFluid(CSF)	Schizophrenia	Both	4.6+/-1.0	uM
HMDB00159	phe_L	Saliva	Alzheimer'sdisease	Male	5.97+/-0.09	uM
HMDB00159	phe_L	Saliva	Frontotemporallobedementia	Male	9.01+/-2.41	uM
HMDB00159	phe_L	Saliva	Lewybodydisease	Both	8.55+/-1.22	uM
HMDB00159	phe_L	Urine	Alzheimer'sdisease	Both	1.37+/-0.18	umol/mmolcreatinine
HMDB00161	ala_L	Blood	Normal	Both	333.0(259.0-407.0)	uM
HMDB00161	ala_L	Blood	Normal	NotSpecified	375.0+/-50.0	uM
HMDB00161	ala_L	Blood	Normal	Female	369.0+/-88.0	uM
HMDB00161	ala_L	Blood	Normal	NotSpecified	427.2+/-84.4	uM
HMDB00161	ala_L	Blood	Normal	Both	291.00(143.00-439.00)	uM
HMDB00161	ala_L	Blood	Normal	Both	585.0+/-22.0	uM
HMDB00161	ala_L	CerebrospinalFluid(CSF)	Normal	Both	46+/-27	uM
HMDB00161	ala_L	CerebrospinalFluid(CSF)	Normal	NotSpecified	37.8+/-6.8	uM
HMDB00161	ala_L	CerebrospinalFluid(CSF)	Normal	NotSpecified	30.8+/-8.7	uM
HMDB00161	ala_L	CerebrospinalFluid(CSF)	Normal	NotSpecified	26.3+/-7.4	uM
HMDB00161	ala_L	CerebrospinalFluid(CSF)	Normal	Both	27.0(10.0-44.0)	uM
HMDB00161	ala_L	CerebrospinalFluid(CSF)	Normal	Both	4.23+/-0.64	uM
HMDB00161	ala_L	CerebrospinalFluid(CSF)	Normal	Both	23.2+/-5.1	uM
[truncated: 10,251 more rows]

## Sheet: NormalUrineConc_Extracted
% HMDB reference range library
% HMDB was downloaded in Jan 2015. It was then parsed for all metabolites,
% their corresponding biofluid and concentration ranges for normal
% conditions.
% if multiple data were available, their were combined to one range taking
% the highest and lowest reported value. For values were only means and the
% std was given the range was calculated by assume 2 stds. We did not
% discriminate between the sexes for these ranges as data were too sparse
% and would require review of the original papers.
HMDB ID	VMH ID	Compartment	Condition	unit	translated range - min	translated range - max	Reference	Notes
HMDB00643	C05769	Urine	'Normal	umol/mmolcreatinine	'0'	'0.0066'	HMDB, downloadable version Jan 2015
HMDB00751	xylu_L	Urine	'Normal	umol/mmolcreatinine	'0'	'0.5'	HMDB, downloadable version Jan 2015
HMDB00675	iodine	'Urine	'Normal	umol/mmolcreatinine	'0'	'1.65'	HMDB, downloadable version Jan 2015
HMDB00152	HC00460	Urine	'Normal	umol/mmolcreatinine	'0'	'2.93'	HMDB, downloadable version Jan 2015
HMDB00625	glcn	Urine	'Normal	umol/mmolcreatinine	'0'	'38.8'	HMDB, downloadable version Jan 2015
HMDB00936	C05767	Urine	'Normal	umol/mmolcreatinine	'0.00028'	'0.00156'	HMDB, downloadable version Jan 2015
HMDB00570	C05770	Urine	'Normal	umol/mmolcreatinine	'0.000914'	'0.0092'	HMDB, downloadable version Jan 2015
HMDB00405	C05302	Urine	'Normal	umol/mmolcreatinine	'0.0022'	'0.0058'	HMDB, downloadable version Jan 2015	% 2-Methoxyestradiol (2ME2) is a drug that prevents the formation of new blood vessels
HMDB00303	trypta	Urine	'Normal	umol/mmolcreatinine	'0.01'	'0.15'	HMDB, downloadable version Jan 2015	%Tryptamine is a monoamine compound that is common precursor molecule to many hormones and neurotransmitters
HMDB00245	ppbng	Urine	'Normal	umol/mmolcreatinine	'0.01'	'0.6948'	HMDB, downloadable version Jan 2015	% porphobilinogen is produced in excess and excreted in the urine in acute intermittent porphyria and several other porphyrias.
HMDB00002	13dampp	Urine	'Normal	umol/mmolcreatinine	'0.015'	'1.44'	HMDB, downloadable version Jan 2015	% It is a catabolic byproduct of spermidine. "The excretion of these substances is usually very small compared to the respective amino acids. "http://www.sciencedirect.com/science/article/pii/0009898171904426
HMDB00898	mhista	Urine	'Normal	umol/mmolcreatinine	'0.032'	'0.98'	HMDB, downloadable version Jan 2015	%The primary application of urinary N-methylhistamine (NMH) testing is in the diagnosis and monitoring of mast-cell disorders, including mastocytosis, anaphylaxis, and other severe systemic allergic reactions.[1, 2, 3, 4, 5, 6, 7]. The reference range for urinary NMH varies according to subject age, as follows: Age 0-5 years - 120-510 µg/g creatinine; Age 6-16 years - 70-330 µg/g creatinine, Olde…
HMDB01049	glucys	Urine	'Normal	umol/mmolcreatinine	'0.18'	'0.74'	HMDB, downloadable version Jan 2015
HMDB00306	tym	Urine	'Normal	umol/mmolcreatinine	'0.2'	'0.78'	HMDB, downloadable version Jan 2015	%Tyramine and its conjugates occur in normal and abnormal urines, although the biological role of tyramine, if any, is obscure. However, it has recently become of interest because severe Parkinsonians excrete raised amounts of tyraminel-R
HMDB00669	2hyoxplac	Urine	'Normal	umol/mmolcreatinine	'0.41'	'54.98'	HMDB, downloadable version Jan 2015
HMDB00164	mma	Urine	'Normal	umol/mmolcreatinine	'1.2'	'19.8'	HMDB, downloadable version Jan 2015	http://www.sciencedirect.com/science/article/pii/S0009898101006088: Dietary studies suggested that certain fish and seafoods (clam, crab, haddock, halibut, octopus, tuna) and fruit and vegetables (pear, peas, tomato) may add to this urinary output. Ingestion of creatinine also increased urinary methylamine levels.
HMDB01085	leuktrB4	Urine	'Normal	umol/mmolcreatinine	'0'	'0.000058'	HMDB, downloadable version Jan 2015
HMDB00153	estriol	Urine	'Normal	umol/mmolcreatinine	'0'	'0.0021'	HMDB, downloadable version Jan 2015
HMDB00151	estradiol	Urine	'Normal	umol/mmolcreatinine	'0'	'0.00232'	HMDB, downloadable version Jan 2015
HMDB00951	tdchola	Urine	'Normal	umol/mmolcreatinine	'0'	'0.00445'	HMDB, downloadable version Jan 2015
HMDB00052	argsuc	Urine	'Normal	umol/mmolcreatinine	'0'	'0.0065'	HMDB, downloadable version Jan 2015
HMDB00637	dgchol	Urine	'Normal	umol/mmolcreatinine	'0'	'0.0065'	HMDB, downloadable version Jan 2015
HMDB00638	ddca	Urine	'Normal	umol/mmolcreatinine	'0'	'0.07'	HMDB, downloadable version Jan 2015
HMDB00030	btn	Urine	'Normal	umol/mmolcreatinine	'0'	'0.119'	HMDB, downloadable version Jan 2015
HMDB00806	ttdca	Urine	'Normal	umol/mmolcreatinine	'0'	'0.12'	HMDB, downloadable version Jan 2015
HMDB01173	5mta	Urine	'Normal	umol/mmolcreatinine	'0'	'0.35'	HMDB, downloadable version Jan 2015
HMDB00819	normete_L	Urine	'Normal	umol/mmolcreatinine	'0'	'0.3864'	HMDB, downloadable version Jan 2015
HMDB00692	fe2	Urine	'Normal	umol/mmolcreatinine	'0'	'0.4579'	HMDB, downloadable version Jan 2015
HMDB00235	thm	Urine	'Normal	umol/mmolcreatinine	'0'	'0.6'	HMDB, downloadable version Jan 2015
HMDB00244	ribflv	Urine	'Normal	umol/mmolcreatinine	'0'	'0.72'	HMDB, downloadable version Jan 2015
HMDB00301	urcan	Urine	'Normal	umol/mmolcreatinine	'0'	'0.78'	HMDB, downloadable version Jan 2015
HMDB00719	hom_L	Urine	'Normal	umol/mmolcreatinine	'0'	'1.03'	HMDB, downloadable version Jan 2015
HMDB00482	octa	Urine	'Normal	umol/mmolcreatinine	'0'	'1.13'	HMDB, downloadable version Jan 2015
HMDB00138	gchola	Urine	'Normal	umol/mmolcreatinine	'0'	'1.14'	HMDB, downloadable version Jan 2015
HMDB00299	xtsn	Urine	'Normal	umol/mmolcreatinine	'0'	'1.31'	HMDB, downloadable version Jan 2015
HMDB00008	2hb	Urine	'Normal	umol/mmolcreatinine	'0'	'10'	HMDB, downloadable version Jan 2015
HMDB00079	56dthm	Urine	'Normal	umol/mmolcreatinine	'0'	'10'	HMDB, downloadable version Jan 2015
HMDB00678	CE4968	Urine	'Normal	umol/mmolcreatinine	'0'	'10'	HMDB, downloadable version Jan 2015
HMDB00192	Lcystin	Urine	'Normal	umol/mmolcreatinine	'0'	'100'	HMDB, downloadable version Jan 2015
HMDB00289	urate	Urine	'Normal	umol/mmolcreatinine	'0'	'1023.89'	HMDB, downloadable version Jan 2015	1
HMDB00119	glx	Urine	'Normal	umol/mmolcreatinine	'0'	'11'	HMDB, downloadable version Jan 2015
HMDB00508	rbt	Urine	'Normal	umol/mmolcreatinine	'0'	'11'	HMDB, downloadable version Jan 2015
HMDB00232	quln	Urine	'Normal	umol/mmolcreatinine	'0'	'115.3'	HMDB, downloadable version Jan 2015
HMDB00156	mal_L	Urine	'Normal	umol/mmolcreatinine	'0'	'121.6'	HMDB, downloadable version Jan 2015
HMDB00123	gly	Urine	'Normal	umol/mmolcreatinine	'0'	'1234.76'	HMDB, downloadable version Jan 2015
HMDB00207	ocdcea	Urine	'Normal	umol/mmolcreatinine	'0'	'13'	HMDB, downloadable version Jan 2015
HMDB00017	4pyrdx	Urine	'Normal	umol/mmolcreatinine	'0'	'13.49'	HMDB, downloadable version Jan 2015
HMDB00574	cys_L	Urine	'Normal	umol/mmolcreatinine	'0'	'147.6'	HMDB, downloadable version Jan 2015
HMDB00211	inost	Urine	'Normal	umol/mmolcreatinine	'0'	'148.2'	HMDB, downloadable version Jan 2015
HMDB00283	rib_D	Urine	'Normal	umol/mmolcreatinine	'0'	'15.53'	HMDB, downloadable version Jan 2015
HMDB01051	glyald	Urine	'Normal	umol/mmolcreatinine	'0'	'150'	HMDB, downloadable version Jan 2015
HMDB00042	ac	Urine	'Normal	umol/mmolcreatinine	'0'	'151.99'	HMDB, downloadable version Jan 2015
HMDB00128	gudac	Urine	'Normal	umol/mmolcreatinine	'0'	'159'	HMDB, downloadable version Jan 2015
HMDB00273	thymd	Urine	'Normal	umol/mmolcreatinine	'0'	'16.59'	HMDB, downloadable version Jan 2015
HMDB00020	4hphac	Urine	'Normal	umol/mmolcreatinine	'0'	'1600.6'	HMDB, downloadable version Jan 2015
HMDB00112	4abut	Urine	'Normal	umol/mmolcreatinine	'0'	'169.51'	HMDB, downloadable version Jan 2015
HMDB00763	5hoxindoa	Urine	'Normal	umol/mmolcreatinine	'0'	'18'	HMDB, downloadable version Jan 2015
HMDB00237	ppa	Urine	'Normal	umol/mmolcreatinine	'0'	'18.3'	HMDB, downloadable version Jan 2015
HMDB00725	4hpro_LT	Urine	'Normal	umol/mmolcreatinine	'0'	'187.35'	HMDB, downloadable version Jan 2015
HMDB00687	leu_L	Urine	'Normal	umol/mmolcreatinine	'0'	'19.07'	HMDB, downloadable version Jan 2015
HMDB00033	carn	Urine	'Normal	umol/mmolcreatinine	'0'	'19.97'	HMDB, downloadable version Jan 2015
HMDB00142	for	Urine	'Normal	umol/mmolcreatinine	'0'	'195.63'	HMDB, downloadable version Jan 2015
HMDB00225	2oxoadp	Urine	'Normal	umol/mmolcreatinine	'0'	'2'	HMDB, downloadable version Jan 2015
HMDB00085	dgsn	Urine	'Normal	umol/mmolcreatinine	'0'	'2'	HMDB, downloadable version Jan 2015
HMDB00071	din	Urine	'Normal	umol/mmolcreatinine	'0'	'2'	HMDB, downloadable version Jan 2015
HMDB00012	duri	Urine	'Normal	umol/mmolcreatinine	'0'	'2'	HMDB, downloadable version Jan 2015
HMDB00262	thym	Urine	'Normal	umol/mmolcreatinine	'0'	'2'	HMDB, downloadable version Jan 2015
HMDB00450	pcollg5hlys	Urine	'Normal	umol/mmolcreatinine	'0'	'2.26'	HMDB, downloadable version Jan 2015
HMDB00854	forglu	Urine	'Normal	umol/mmolcreatinine	'0'	'2.32'	HMDB, downloadable version Jan 2015
HMDB00673	lnlc	Urine	'Normal	umol/mmolcreatinine	'0'	'2.41'	HMDB, downloadable version Jan 2015
HMDB00130	hgentis	Urine	'Normal	umol/mmolcreatinine	'0'	'2.8'	HMDB, downloadable version Jan 2015
HMDB00099	cyst_L	Urine	'Normal	umol/mmolcreatinine	'0'	'20.7'	HMDB, downloadable version Jan 2015
HMDB00011	bhb	Urine	'Normal	umol/mmolcreatinine	'0'	'200'	HMDB, downloadable version Jan 2015
HMDB00143	gal	Urine	'Normal	umol/mmolcreatinine	'0'	'2026.02'	HMDB, downloadable version Jan 2015
HMDB00707	34hpp	Urine	'Normal	umol/mmolcreatinine	'0'	'21.3'	HMDB, downloadable version Jan 2015
HMDB00163	malt	Urine	'Normal	umol/mmolcreatinine	'0'	'21.4'	HMDB, downloadable version Jan 2015
HMDB00148	glu_L	Urine	'Normal	umol/mmolcreatinine	'0'	'217.61'	HMDB, downloadable version Jan 2015
HMDB00731	slfcys	Urine	'Normal	umol/mmolcreatinine	'0'	'22'	HMDB, downloadable version Jan 2015
HMDB00214	orn	Urine	'Normal	umol/mmolcreatinine	'0'	'22.1'	HMDB, downloadable version Jan 2015
HMDB00893	subeac	Urine	'Normal	umol/mmolcreatinine	'0'	'22.31'	HMDB, downloadable version Jan 2015
HMDB00517	arg_L	Urine	'Normal	umol/mmolcreatinine	'0'	'22.97'	HMDB, downloadable version Jan 2015
HMDB00300	ura	Urine	'Normal	umol/mmolcreatinine	'0'	'23.85'	HMDB, downloadable version Jan 2015
HMDB00157	hxan	Urine	'Normal	umol/mmolcreatinine	'0'	'24.1'	HMDB, downloadable version Jan 2015
HMDB00226	orot	Urine	'Normal	umol/mmolcreatinine	'0'	'24.1'	HMDB, downloadable version Jan 2015
HMDB00076	56dura	Urine	'Normal	umol/mmolcreatinine	'0'	'24.6'	HMDB, downloadable version Jan 2015
HMDB00291	3mox4hoxm	Urine	'Normal	umol/mmolcreatinine	'0'	'25.9'	HMDB, downloadable version Jan 2015
HMDB00448	adpac	Urine	'Normal	umol/mmolcreatinine	'0'	'250'	HMDB, downloadable version Jan 2015
HMDB00251	taur	Urine	'Normal	umol/mmolcreatinine	'0'	'251'	HMDB, downloadable version Jan 2015
HMDB00161	ala_L	Urine	'Normal	umol/mmolcreatinine	'0'	'252.97'	HMDB, downloadable version Jan 2015
HMDB00191	asp_L	Urine	'Normal	umol/mmolcreatinine	'0'	'26.8'	HMDB, downloadable version Jan 2015
HMDB00193	icit	Urine	'Normal	umol/mmolcreatinine	'0'	'265.3'	HMDB, downloadable version Jan 2015
HMDB00883	val_L	Urine	'Normal	umol/mmolcreatinine	'0'	'27.68'	HMDB, downloadable version Jan 2015
HMDB00210	pnto_R	Urine	'Normal	umol/mmolcreatinine	'0'	'28.92'	HMDB, downloadable version Jan 2015
HMDB00660	fru	Urine	'Normal	umol/mmolcreatinine	'0'	'285.46'	HMDB, downloadable version Jan 2015
HMDB00131	glyc	Urine	'Normal	umol/mmolcreatinine	'0'	'288.5'	HMDB, downloadable version Jan 2015
HMDB00929	trp_L	Urine	'Normal	umol/mmolcreatinine	'0'	'29.4'	HMDB, downloadable version Jan 2015
HMDB00714	bgly	Urine	'Normal	umol/mmolcreatinine	'0'	'2921.04'	HMDB, downloadable version Jan 2015	1
HMDB00641	gln_L	Urine	'Normal	umol/mmolcreatinine	'0'	'298.84'	HMDB, downloadable version Jan 2015
HMDB00339	CE4970	Urine	'Normal	umol/mmolcreatinine	'0'	'3.3'	HMDB, downloadable version Jan 2015
HMDB00691	HC00319	Urine	'Normal	umol/mmolcreatinine	'0'	'3.5'	HMDB, downloadable version Jan 2015
HMDB00696	met_L	Urine	'Normal	umol/mmolcreatinine	'0'	'3.947'	HMDB, downloadable version Jan 2015
HMDB00247	sbt_D	Urine	'Normal	umol/mmolcreatinine	'0'	'30.46'	HMDB, downloadable version Jan 2015
HMDB00197	ind3ac	Urine	'Normal	umol/mmolcreatinine	'0'	'31'	HMDB, downloadable version Jan 2015
HMDB00062	crn	Urine	'Normal	umol/mmolcreatinine	'0'	'31.5'	HMDB, downloadable version Jan 2015
HMDB00094	cit	Urine	'Normal	umol/mmolcreatinine	'0'	'3168.4'	HMDB, downloadable version Jan 2015
HMDB00162	pro_L	Urine	'Normal	umol/mmolcreatinine	'0'	'34.76'	HMDB, downloadable version Jan 2015
HMDB00562	crtn	Urine	'Normal	uM	'0'	'34337'	HMDB, downloadable version Jan 2015
HMDB00044	ascb_L	Urine	'Normal	umol/mmolcreatinine	'0'	'349.4'	HMDB, downloadable version Jan 2015
HMDB00792	sebacid	Urine	'Normal	umol/mmolcreatinine	'0'	'35.1'	HMDB, downloadable version Jan 2015
HMDB00881	C02470	Urine	'Normal	umol/mmolcreatinine	'0'	'4'	HMDB, downloadable version Jan 2015
HMDB00205	phpyr	Urine	'Normal	umol/mmolcreatinine	'0'	'4'	HMDB, downloadable version Jan 2015
HMDB00089	cytd	Urine	'Normal	umol/mmolcreatinine	'0'	'4.18'	HMDB, downloadable version Jan 2015
HMDB00452	C02356	Urine	'Normal	umol/mmolcreatinine	'0'	'4.4'	HMDB, downloadable version Jan 2015
HMDB00491	3mop	Urine	'Normal	umol/mmolcreatinine	'0'	'4.8'	HMDB, downloadable version Jan 2015
HMDB00742	hcys_L	Urine	'Normal	umol/mmolcreatinine	'0'	'4.89'	HMDB, downloadable version Jan 2015
HMDB00462	alltn	Urine	'Normal	umol/mmolcreatinine	'0'	'40.7'	HMDB, downloadable version Jan 2015
HMDB00169	man	Urine	'Normal	umol/mmolcreatinine	'0'	'42.49'	HMDB, downloadable version Jan 2015
HMDB00115	glyclt	Urine	'Normal	umol/mmolcreatinine	'0'	'425'	HMDB, downloadable version Jan 2015
HMDB00190	lac_L	Urine	'Normal	umol/mmolcreatinine	'0'	'444.29'	HMDB, downloadable version Jan 2015
HMDB00127	glcur	Urine	'Normal	umol/mmolcreatinine	'0'	'453.51'	HMDB, downloadable version Jan 2015
HMDB00050	adn	Urine	'Normal	umol/mmolcreatinine	'0'	'46.7'	HMDB, downloadable version Jan 2015
HMDB00118	homoval	Urine	'Normal	umol/mmolcreatinine	'0'	'47.3'	HMDB, downloadable version Jan 2015
HMDB00258	sucr	Urine	'Normal	umol/mmolcreatinine	'0'	'486.2'	HMDB, downloadable version Jan 2015
HMDB01043	arachd	Urine	'Normal	umol/mmolcreatinine	'0'	'5.71'	HMDB, downloadable version Jan 2015
HMDB00168	asn_L	Urine	'Normal	umol/mmolcreatinine	'0'	'53.01'	HMDB, downloadable version Jan 2015
HMDB00134	fum	Urine	'Normal	umol/mmolcreatinine	'0'	'53.7'	HMDB, downloadable version Jan 2015
HMDB00267	5oxpro	Urine	'Normal	umol/mmolcreatinine	'0'	'54.2'	HMDB, downloadable version Jan 2015
HMDB00158	tyr_L	Urine	'Normal	umol/mmolcreatinine	'0'	'55.31'	HMDB, downloadable version Jan 2015
HMDB00159	phe_L	Urine	'Normal	umol/mmolcreatinine	'0'	'55.63'	HMDB, downloadable version Jan 2015
HMDB00187	ser_L	Urine	'Normal	umol/mmolcreatinine	'0'	'57.2'	HMDB, downloadable version Jan 2015
HMDB00195	ins	Urine	'Normal	umol/mmolcreatinine	'0'	'6.5'	HMDB, downloadable version Jan 2015
HMDB00215	acgam	Urine	'Normal	umol/mmolcreatinine	'0'	'6.66'	HMDB, downloadable version Jan 2015
HMDB00684	Lkynr	Urine	'Normal	umol/mmolcreatinine	'0'	'6.73'	HMDB, downloadable version Jan 2015
HMDB00812	Nacasp	Urine	'Normal	umol/mmolcreatinine	'0'	'65.5'	HMDB, downloadable version Jan 2015
HMDB00064	creat	Urine	'Normal	umol/mmolcreatinine	'0'	'654'	HMDB, downloadable version Jan 2015
HMDB00754	CE2028	Urine	'Normal	umol/mmolcreatinine	'0'	'66.4'	HMDB, downloadable version Jan 2015
HMDB00060	acac	Urine	'Normal	umol/mmolcreatinine	'0'	'67'	HMDB, downloadable version Jan 2015
HMDB00904	citr_L	Urine	'Normal	umol/mmolcreatinine	'0'	'74.25'	HMDB, downloadable version Jan 2015
HMDB00202	HC00900	Urine	'Normal	umol/mmolcreatinine	'0'	'79.4'	HMDB, downloadable version Jan 2015
HMDB00243	pyr	Urine	'Normal	umol/mmolcreatinine	'0'	'79.53'	HMDB, downloadable version Jan 2015
HMDB00056	ala_B	Urine	'Normal	umol/mmolcreatinine	'0'	'8.4'	HMDB, downloadable version Jan 2015
HMDB00039	but	Urine	'Normal	umol/mmolcreatinine	'0'	'81'	HMDB, downloadable version Jan 2015
HMDB00107	galt	Urine	'Normal	umol/mmolcreatinine	'0'	'81'	HMDB, downloadable version Jan 2015
HMDB00208	akg	Urine	'Normal	umol/mmolcreatinine	'0'	'836.3'	HMDB, downloadable version Jan 2015
HMDB00182	lys_L	Urine	'Normal	umol/mmolcreatinine	'0'	'86'	HMDB, downloadable version Jan 2015
HMDB00167	thr_L	Urine	'Normal	umol/mmolcreatinine	'0'	'86.96'	HMDB, downloadable version Jan 2015
HMDB00172	ile_L	Urine	'Normal	umol/mmolcreatinine	'0'	'9.25'	HMDB, downloadable version Jan 2015
HMDB00271	sarcs	Urine	'Normal	umol/mmolcreatinine	'0'	'9.4'	HMDB, downloadable version Jan 2015
HMDB00139	glyc_R	Urine	'Normal	umol/mmolcreatinine	'0'	'91.1'	HMDB, downloadable version Jan 2015
HMDB00043	glyb	Urine	'Normal	umol/mmolcreatinine	'0'	'92.7'	HMDB, downloadable version Jan 2015
HMDB00122	glc_D	Urine	'Normal	umol/mmolcreatinine	'0'	'942.7'	HMDB, downloadable version Jan 2015
HMDB00121	fol	Urine	'Normal	umol/mmolcreatinine	'0.000013'	'0.012'	HMDB, downloadable version Jan 2015
HMDB01220	prostge2	Urine	'Normal	umol/mmolcreatinine	'0.000017'	'0.019'	HMDB, downloadable version Jan 2015
HMDB00248	thyox_L	Urine	'Normal	umol/mmolcreatinine	'0.00002'	'0.00062'	HMDB, downloadable version Jan 2015
HMDB00068	adrnl	Urine	'Normal	umol/mmolcreatinine	'0.00002'	'0.0099'	HMDB, downloadable version Jan 2015
HMDB01139	prostgf2	Urine	'Normal	umol/mmolcreatinine	'0.0000588'	'0.00055'	HMDB, downloadable version Jan 2015
HMDB00063	crtsl	Urine	'Normal	umol/mmolcreatinine	'0.0019'	'0.021'	HMDB, downloadable version Jan 2015
HMDB00054	bilirub	Urine	'Normal	umol/mmolcreatinine	'0.0019'	'5.13'	HMDB, downloadable version Jan 2015
HMDB00222	pmtcrn	Urine	'Normal	umol/mmolcreatinine	'0.002'	'0.6'	HMDB, downloadable version Jan 2015
HMDB01032	dheas	Urine	'Normal	umol/mmolcreatinine	'0.0026'	'2.52'	HMDB, downloadable version Jan 2015
HMDB00216	nrpphr	Urine	'Normal	umol/mmolcreatinine	'0.00342'	'0.057'	HMDB, downloadable version Jan 2015
HMDB00181	34dhphe	Urine	'Normal	umol/mmolcreatinine	'0.0036'	'0.04'	HMDB, downloadable version Jan 2015
HMDB00177	his_L	Urine	'Normal	umol/mmolcreatinine	'0.0036'	'212.81'	HMDB, downloadable version Jan 2015
HMDB00870	hista	Urine	'Normal	umol/mmolcreatinine	'0.0036'	'37.44'	HMDB, downloadable version Jan 2015
HMDB00259	srtn	Urine	'Normal	umol/mmolcreatinine	'0.004'	'0.12'	HMDB, downloadable version Jan 2015
HMDB00125	gthrd	Urine	'Normal	umol/mmolcreatinine	'0.005'	'0.085'	HMDB, downloadable version Jan 2015
HMDB00022	3moxtyr	Urine	'Normal	umol/mmolcreatinine	'0.0052'	'0.72'	HMDB, downloadable version Jan 2015
HMDB00037	aldstrn	Urine	'Normal	umol/mmolcreatinine	'0.006'	'0.014'	HMDB, downloadable version Jan 2015
HMDB00472	5htrp	Urine	'Normal	umol/mmolcreatinine	'0.00624'	'0.00936'	HMDB, downloadable version Jan 2015
HMDB00032	7dhchsterol	Urine	'Normal	umol/mmolcreatinine	'0.0068'	'0.051'	HMDB, downloadable version Jan 2015
HMDB00108	etoh	Urine	'Normal	umol/mmolcreatinine	'0.008'	'3.1'	HMDB, downloadable version Jan 2015
HMDB00824	pcrn	Urine	'Normal	umol/mmolcreatinine	'0.01'	'0.2'	HMDB, downloadable version Jan 2015
HMDB00133	gsn	Urine	'Normal	umol/mmolcreatinine	'0.01'	'0.23'	HMDB, downloadable version Jan 2015
HMDB01149	5aop	Urine	'Normal	umol/mmolcreatinine	'0.01'	'4.4'	HMDB, downloadable version Jan 2015
HMDB00695	4mop	Urine	'Normal	umol/mmolcreatinine	'0.02'	'0.45'	HMDB, downloadable version Jan 2015
HMDB00296	uri	Urine	'Normal	umol/mmolcreatinine	'0.03'	'1.351'	HMDB, downloadable version Jan 2015
HMDB00101	dad_2	Urine	'Normal	umol/mmolcreatinine	'0.04'	'0.4'	HMDB, downloadable version Jan 2015	Patients with ADA deficiency additionally show a massive increase in excretion of deoxyadenosine in urine, where it is normally undetectable. (https://books.google.lu/books?id=u9JMAgAAQBAJ&pg=PA197&lpg=PA197&dq=urine+deoxyadenosine&source=bl&ots=dIy5w_XAT2&sig=27NfY764mAyEAG-o-jbhn2Vymsc&hl=en&sa=X&ved=0ahUKEwiQ6Zb_pYPNAhWDVxQKHVWaA-oQ6AEIOTAD#v=onepage&q=urine%20deoxyadenosine&f=false)
HMDB00827	ocdca	Urine	'Normal	umol/mmolcreatinine	'0.04'	'7.7'	HMDB, downloadable version Jan 2015
HMDB00073	dopa	Urine	'Normal	umol/mmolcreatinine	'0.043'	'5.221'	HMDB, downloadable version Jan 2015
HMDB00379	2mcit	Urine	'Normal	umol/mmolcreatinine	'0.05'	'28.6'	HMDB, downloadable version Jan 2015	Low values of methylcitric acid have no known significance. drweyrich.weyrich.com/labs/oat.html
HMDB00227	mev_R	Urine	'Normal	umol/mmolcreatinine	'0.0515'	'0.6'	HMDB, downloadable version Jan 2015	Plasma concentrations and urinary excretion of MVA are decreased by HMG-CoA reductase inhibitor drugs such as pravastatin, simvastatin and atorvastatin. Naoumova RP, Marais AD, Mountney J, Firth JC, Rendell NB, Taylor GW, Thompson GR. Atherosclerosis 1996; 119: 203.
HMDB00759	glyleu	Urine	'Normal	umol/mmolcreatinine	'0.056'	'0.084'	HMDB, downloadable version Jan 2015
HMDB00990	acald	Urine	'Normal	umol/mmolcreatinine	'0.065'	'43.4'	HMDB, downloadable version Jan 2015
HMDB00132	gua	Urine	'Normal	umol/mmolcreatinine	'0.085'	'0.57'	HMDB, downloadable version Jan 2015
HMDB00761	HC02191	Urine	'Normal	umol/mmolcreatinine	'0.1'	'0.2'	HMDB, downloadable version Jan 2015
HMDB00058	camp	Urine	'Normal	umol/mmolcreatinine	'0.1'	'0.66'	HMDB, downloadable version Jan 2015
HMDB00755	34hpl	Urine	'Normal	umol/mmolcreatinine	'0.1'	'11.5'	HMDB, downloadable version Jan 2015
HMDB00784	C08261	Urine	'Normal	umol/mmolcreatinine	'0.1'	'17.6'	HMDB, downloadable version Jan 2015
HMDB00220	hdca	Urine	'Normal	umol/mmolcreatinine	'0.1'	'26.1'	HMDB, downloadable version Jan 2015
HMDB00700	3hpp	Urine	'Normal	umol/mmolcreatinine	'0.1'	'48'	HMDB, downloadable version Jan 2015
HMDB00014	dcyt	Urine	'Normal	umol/mmolcreatinine	'0.11'	'1.19'	HMDB, downloadable version Jan 2015
HMDB00031	andrstrn	Urine	'Normal	umol/mmolcreatinine	'0.11'	'96.48'	HMDB, downloadable version Jan 2015
HMDB00250	ppi	Urine	'Normal	umol/mmolcreatinine	'0.12'	'5'	HMDB, downloadable version Jan 2015
HMDB01123	anth	Urine	'Normal	umol/mmolcreatinine	'0.15'	'1'	HMDB, downloadable version Jan 2015
HMDB00078	cgly	Urine	'Normal	umol/mmolcreatinine	'0.18'	'1.54'	HMDB, downloadable version Jan 2015
HMDB00318	34dhoxpeg	Urine	'Normal	umol/mmolcreatinine	'0.2'	'0.3'	HMDB, downloadable version Jan 2015
HMDB00699	1mncam	Urine	'Normal	umol/mmolcreatinine	'0.24'	'15'	HMDB, downloadable version Jan 2015
HMDB00209	pac	Urine	'Normal	umol/mmolcreatinine	'0.3'	'5.98'	HMDB, downloadable version Jan 2015
HMDB00721	glypro	Urine	'Normal	umol/mmolcreatinine	'0.32'	'0.48'	HMDB, downloadable version Jan 2015
HMDB00201	acrn	Urine	'Normal	umol/mmolcreatinine	'0.4'	'7.5'	HMDB, downloadable version Jan 2015
HMDB00257	tsul	Urine	'Normal	umol/mmolcreatinine	'0.41'	'3.77'	HMDB, downloadable version Jan 2015
HMDB00223	oaa	Urine	'Normal	umol/mmolcreatinine	'0.51'	'5.94'	HMDB, downloadable version Jan 2015
HMDB00965	hyptaur	Urine	'Normal	umol/mmolcreatinine	'0.52'	'0.78'	HMDB, downloadable version Jan 2015
HMDB00034	ade	Urine	'Normal	umol/mmolcreatinine	'0.52'	'5.1'	HMDB, downloadable version Jan 2015
HMDB00272	pser_L	Urine	'Normal	umol/mmolcreatinine	'0.53'	'10.4'	HMDB, downloadable version Jan 2015
HMDB00651	c10crn	Urine	'Normal	umol/mmolcreatinine	'0.62'	'15.2'	HMDB, downloadable version Jan 2015
HMDB00186	lcts	Urine	'Normal	umol/mmolcreatinine	'0.63'	'848.41'	HMDB, downloadable version Jan 2015
HMDB00715	kynate	Urine	'Normal	umol/mmolcreatinine	'0.66'	'4.2'	HMDB, downloadable version Jan 2015
HMDB00234	tststerone	'Urine	'Normal	umol/mmolcreatinine	'0.69'	'1.45'	HMDB, downloadable version Jan 2015
HMDB00092	dmgly	Urine	'Normal	umol/mmolcreatinine	'0.7'	'11.2'	HMDB, downloadable version Jan 2015
HMDB00026	cala	Urine	'Normal	umol/mmolcreatinine	'0.704'	'1.056'	HMDB, downloadable version Jan 2015
HMDB00097	chol	Urine	'Normal	umol/mmolcreatinine	'0.72'	'28.5'	HMDB, downloadable version Jan 2015
HMDB01138	acglu	Urine	'Normal	umol/mmolcreatinine	'0.8'	'1.2'	HMDB, downloadable version Jan 2015
HMDB00239	pydxn	Urine	'Normal	nmol/mmolcreatinine	'0.8'	'1.2'	HMDB, downloadable version Jan 2015
HMDB00646	arab_L	Urine	'Normal	umol/mmolcreatinine	'0.8'	'22'	HMDB, downloadable version Jan 2015
HMDB00630	csn	Urine	'Normal	umol/mmolcreatinine	'1.1'	'10.7'	HMDB, downloadable version Jan 2015
HMDB00292	xan	Urine	'Normal	umol/mmolcreatinine	'1.3'	'4.6'	HMDB, downloadable version Jan 2015
HMDB00224	ethamp	Urine	'Normal	umol/mmolcreatinine	'1.644'	'12.2'	HMDB, downloadable version Jan 2015
HMDB00464	ca2	Urine	'Normal	umol/mmolcreatinine	'16.9'	'641'	HMDB, downloadable version Jan 2015
HMDB00588	na1	Urine	'Normal	umol/mmolcreatinine	'1863.49'	'37249.07'	HMDB, downloadable version Jan 2015
HMDB00023	3hmp	Urine	'Normal	umol/mmolcreatinine	'2'	'59.8'	HMDB, downloadable version Jan 2015
HMDB00230	acnam	Urine	'Normal	umol/mmolcreatinine	'2.5'	'11.76'	HMDB, downloadable version Jan 2015
HMDB00510	L2aadp	Urine	'Normal	umol/mmolcreatinine	'2.5'	'16.4'	HMDB, downloadable version Jan 2015
HMDB00149	etha	Urine	'Normal	umol/mmolcreatinine	'4.91'	'56.2'	HMDB, downloadable version Jan 2015
HMDB00492	cl	Urine	'Normal	umol/mmolcreatinine	'5263.2'	'17763.2'	HMDB, downloadable version Jan 2015
HMDB00586	k	Urine	'Normal	umol/mmolcreatinine	'553.33'	'8078.58'	HMDB, downloadable version Jan 2015
HMDB00174	fuc_L	Urine	'Normal	umol/mmolcreatinine	'6.38'	'26'	HMDB, downloadable version Jan 2015	Urinary Level of L-Fucose as a Marker of Alcoholic Liver Disease
HMDB00294	urea	Urine	'Normal	umol/mmolcreatinine	'6.579'	'38812.4'	HMDB, downloadable version Jan 2015
HMDB00051	nh4	Urine	'Normal	umol/mmolcreatinine	'724'	'4704'	HMDB, downloadable version Jan 2015
HMDB00663	glcr	Urine	'Normal	umol/mmolcreatinine	'0'	'14.97'	HMDB, downloadable version Jan 2015
HMDB00500	4hbz	Urine	'Normal	umol/mmolcreatinine	'0'	'29'	HMDB, downloadable version Jan 2015
HMDB00005	2obut	Urine	'Normal	umol/mmolcreatinine	'0.04'	'5.4'	HMDB, downloadable version Jan 2015
HMDB00730	CE4969	Urine	'Normal	umol/mmolcreatinine	'0.5'	'3.8'	HMDB, downloadable version Jan 2015
HMDB00229	nmn	Urine	'Normal	umol/mmolcreatinine	'66.67'	'600'	HMDB, downloadable version Jan 2015
HMDB00269	sphgn	Urine	'Normal	umol/mmolcreatinine	'0'	'0.00063'	HMDB, downloadable version Jan 2015
HMDB00145	estrone	'Urine	'Normal	umol/mmolcreatinine	'0'	'0.003'	HMDB, downloadable version Jan 2015
HMDB00343	C05298	Urine	'Normal	umol/mmolcreatinine	'0'	'0.0041'	HMDB, downloadable version Jan 2015
HMDB00338	C05301	Urine	'Normal	umol/mmolcreatinine	'0'	'0.0044'	HMDB, downloadable version Jan 2015
HMDB00879	CE5072	Urine	'Normal	umol/mmolcreatinine	'0'	'0.064'	HMDB, downloadable version Jan 2015
HMDB00053	andrstndn	Urine	'Normal	umol/mmolcreatinine	'0'	'0.206'	HMDB, downloadable version Jan 2015
HMDB00352	eandrstrn	Urine	'Normal	umol/mmolcreatinine	'0'	'0.83'	HMDB, downloadable version Jan 2015
HMDB00252	sphings	Urine	'Normal	umol/mmolcreatinine	'0.0000375'	'0.00003947'	HMDB, downloadable version Jan 2015
HMDB00374	17ahprgstrn	Urine	'Normal	umol/mmolcreatinine	'0.00078'	'0.00182'	HMDB, downloadable version Jan 2015
HMDB00010	C05299	Urine	'Normal	umol/mmolcreatinine	'0.004'	'0.006'	HMDB, downloadable version Jan 2015
HMDB00015	11docrtsl	Urine	'Normal	umol/mmolcreatinine	'0.0091'	'178.9'	HMDB, downloadable version Jan 2015
HMDB00077	dhea	Urine	'Normal	umol/mmolcreatinine	'0.016'	'0.244'	HMDB, downloadable version Jan 2015
HMDB00490	ahandrostan	Urine	'Normal	umol/mmolcreatinine	'0.11'	'0.67'	HMDB, downloadable version Jan 2015
HMDB01186	N1sprm	Urine	'Normal	umol/mmolcreatinine	'0'	'0.08'	HMDB, downloadable version Jan 2015
HMDB00791	c8crn	Urine	'Normal	umol/mmolcreatinine	'0.03'	'0.09'	HMDB, downloadable version Jan 2015
HMDB00626	dchac	Urine	'Normal	umol/mmolcreatinine	'0.05'	'0.06'	HMDB, downloadable version Jan 2015
HMDB12108	pcholhep_hs	Urine	'Normal	umol/mmolcreatinine	'0.0008'	'0.0087'	'manually added, 28.10.2015
HMDB10384	pcholste_hs	Urine	'Normal	umol/mmolcreatinine	'0.0013'	'0.01'	'manually added, 28.10.2015
HMDB10396	pcholn204_hs	Urine	'Normal	umol/mmolcreatinine	'0.0005'	'0.0038'	'manually added, 28.10.2015

## Sheet: NormalCSFConc_Extracted
% HMDB reference range library
% HMDB was downloaded in Jan 2015. It was then parsed for all metabolites,
% their corresponding biofluid and concentration ranges for normal
% conditions.
% if multiple data were available, their were combined to one range taking
% the highest and lowest reported value. For values were only means and the
% std was given the range was calculated by assume 2 stds. We did not
% discriminate between the sexes for these ranges as data were too sparse
% and would require review of the original papers.
HMDB ID	VMH ID	Compartment	Condition	unit	translated range - min	translated range - max	Reference
HMDB01336	34dhpha	CerebrospinalFluid(CSF)	Normal	uM	'0'	'0.006'	HMDB, downloadable version Jan 2080	c]'
HMDB01139	prostgf2	CerebrospinalFluid(CSF)	Normal	uM	'0'	'0.004'	HMDB, downloadable version Jan 2096	e]'
HMDB01509	leuktrB4woh	CerebrospinalFluid(CSF)	Normal	uM	'0'	'0.000015'	HMDB, downloadable version Jan 2098	e]'
HMDB06059	leuktrB4wcooh	CerebrospinalFluid(CSF)	Normal	uM	'0'	'0.000015'	HMDB, downloadable version Jan 2099	e]'
HMDB01085	leuktrB4	CerebrospinalFluid(CSF)	Normal	uM	'0'	'0.00459'	HMDB, downloadable version Jan 2189	e]'
HMDB04701	C14825	CerebrospinalFluid(CSF)	Normal	uM	'0'	'0.00393'	HMDB, downloadable version Jan 2190	e]'
HMDB04702	C14826	CerebrospinalFluid(CSF)	Normal	uM	'0'	'0.00357'	HMDB, downloadable version Jan 2191	e]'
HMDB00030	btn	CerebrospinalFluid(CSF)	Normal	uM	'0'	'0.001171'	HMDB, downloadable version Jan 2194	e]'
HMDB06111	12harachd	CerebrospinalFluid(CSF)	Normal	uM	'0'	'0.00153'	HMDB, downloadable version Jan 2097	r]'
HMDB04705	CE2049	CerebrospinalFluid(CSF)	Normal	uM	'0'	'0.0015'	HMDB, downloadable version Jan 2192	r]'
HMDB04704	CE2047	CerebrospinalFluid(CSF)	Normal	uM	'0'	'0.00137'	HMDB, downloadable version Jan 2193	r]'
HMDB01449	CE2211	CerebrospinalFluid(CSF)	Normal	uM	'0'	'0.00038'	HMDB, downloadable version Jan 2195	r]'
HMDB03892	CE4890	CerebrospinalFluid(CSF)	Normal	uM	'0.00'	'0.01'	HMDB, downloadable version Jan 2061	c]'
HMDB00898	mhista	CerebrospinalFluid(CSF)	Normal	uM	'0.00'	'0.01'	HMDB, downloadable version Jan 2065	c]'
HMDB05199	C09642	CerebrospinalFluid(CSF)	Normal	uM	'0.00'	'0.01'	HMDB, downloadable version Jan 2067	c]'
HMDB01389	melatn	CerebrospinalFluid(CSF)	Normal	uM	'0.00'	'0.06'	HMDB, downloadable version Jan 2089	c]'
HMDB01644	xylu_D	CerebrospinalFluid(CSF)	Normal	uM	'0.00'	'5.00'	HMDB, downloadable version Jan 2092	c]'
HMDB00675	iodine	CerebrospinalFluid(CSF)	Normal	uM	'0.00'	'32.00'	HMDB, downloadable version Jan 2094	c]'
HMDB01881	12ppd_R	CerebrospinalFluid(CSF)	Normal	uM	'0.00'	'133.00'	HMDB, downloadable version Jan 2155	c]'
HMDB00819	normete_L	CerebrospinalFluid(CSF)	Normal	uM	'0.00'	'0.01'	HMDB, downloadable version Jan 2057	e]'
HMDB00763	5hoxindoa	CerebrospinalFluid(CSF)	Normal	uM	'0.00'	'0.80'	HMDB, downloadable version Jan 2059	e]'
HMDB00181	34dhphe	CerebrospinalFluid(CSF)	Normal	uM	'0.00'	'0.01'	HMDB, downloadable version Jan 2062	e]'
HMDB00684	Lkynr	CerebrospinalFluid(CSF)	Normal	uM	'0.00'	'0.07'	HMDB, downloadable version Jan 2063	e]'
HMDB00216	nrpphr	CerebrospinalFluid(CSF)	Normal	uM	'0.00'	'0.03'	HMDB, downloadable version Jan 2069	e]'
HMDB00715	kynate	CerebrospinalFluid(CSF)	Normal	uM	'0.00'	'0.08'	HMDB, downloadable version Jan 2070	e]'
HMDB01491	pydx5p	CerebrospinalFluid(CSF)	Normal	uM	'0.00'	'0.10'	HMDB, downloadable version Jan 2073	e]'
HMDB00870	hista	CerebrospinalFluid(CSF)	Normal	uM	'0.00'	'0.38'	HMDB, downloadable version Jan 2076	e]'
HMDB00259	srtn	CerebrospinalFluid(CSF)	Normal	uM	'0.00'	'0.01'	HMDB, downloadable version Jan 2086	e]'
HMDB00175	imp	CerebrospinalFluid(CSF)	Normal	uM	'0.00'	'19.70'	HMDB, downloadable version Jan 2088	e]'
HMDB00472	5htrp	CerebrospinalFluid(CSF)	Normal	uM	'0.00'	'0.01'	HMDB, downloadable version Jan 2090	e]'
HMDB00283	rib_D	CerebrospinalFluid(CSF)	Normal	uM	'0.00'	'5.00'	HMDB, downloadable version Jan 2091	e]'
HMDB02917	xylt	CerebrospinalFluid(CSF)	Normal	uM	'0.00'	'5.00'	HMDB, downloadable version Jan 2093	e]'
HMDB00026	cala	CerebrospinalFluid(CSF)	Normal	uM	'0.00'	'0.50'	HMDB, downloadable version Jan 2095	e]'
HMDB01303	HC02172	CerebrospinalFluid(CSF)	Normal	uM	'0.00'	'9.30'	HMDB, downloadable version Jan 2100	e]'
HMDB00237	ppa	CerebrospinalFluid(CSF)	Normal	uM	'0.00'	'9.20'	HMDB, downloadable version Jan 2101	e]'
HMDB00156	mal_L	CerebrospinalFluid(CSF)	Normal	uM	'0.00'	'9.00'	HMDB, downloadable version Jan 2102	e]'
HMDB00008	2hb	CerebrospinalFluid(CSF)	Normal	uM	'0.00'	'88.00'	HMDB, downloadable version Jan 2103	e]'
HMDB00094	cit	CerebrospinalFluid(CSF)	Normal	uM	'0.00'	'830.00'	HMDB, downloadable version Jan 2104	e]'
HMDB00638	ddca	CerebrospinalFluid(CSF)	Normal	uM	'0.00'	'8.40'	HMDB, downloadable version Jan 2105	e]'
HMDB00904	citr_L	CerebrospinalFluid(CSF)	Normal	uM	'0.00'	'8.27'	HMDB, downloadable version Jan 2106	e]'
HMDB00162	pro_L	CerebrospinalFluid(CSF)	Normal	uM	'0.00'	'8.00'	HMDB, downloadable version Jan 2107	e]'
HMDB00754	CE2028	CerebrospinalFluid(CSF)	Normal	uM	'0.00'	'8.00'	HMDB, downloadable version Jan 2108	e]'
HMDB00294	urea	CerebrospinalFluid(CSF)	Normal	uM	'0.00'	'7640.00'	HMDB, downloadable version Jan 2109	e]'
HMDB00169	man	CerebrospinalFluid(CSF)	Normal	uM	'0.00'	'72.00'	HMDB, downloadable version Jan 2110	e]'
HMDB00452	C02356	CerebrospinalFluid(CSF)	Normal	uM	'0.00'	'7.90'	HMDB, downloadable version Jan 2111	e]'
HMDB00482	octa	CerebrospinalFluid(CSF)	Normal	uM	'0.00'	'7.50'	HMDB, downloadable version Jan 2112	e]'
HMDB00191	asp_L	CerebrospinalFluid(CSF)	Normal	uM	'0.00'	'7.45'	HMDB, downloadable version Jan 2113	e]'
HMDB00142	for	CerebrospinalFluid(CSF)	Normal	uM	'0.00'	'64.00'	HMDB, downloadable version Jan 2114	e]'
HMDB00491	3mop	CerebrospinalFluid(CSF)	Normal	uM	'0.00'	'6.00'	HMDB, downloadable version Jan 2115	e]'
HMDB03229	hdcea	CerebrospinalFluid(CSF)	Normal	uM	'0.00'	'6.00'	HMDB, downloadable version Jan 2116	e]'
HMDB00223	oaa	CerebrospinalFluid(CSF)	Normal	uM	'0.00'	'57.00'	HMDB, downloadable version Jan 2117	e]'
HMDB00161	ala_L	CerebrospinalFluid(CSF)	Normal	uM	'0.00'	'51.40'	HMDB, downloadable version Jan 2118	e]'
HMDB00784	C08261	CerebrospinalFluid(CSF)	Normal	uM	'0.00'	'51.00'	HMDB, downloadable version Jan 2119	e]'
HMDB00060	acac	CerebrospinalFluid(CSF)	Normal	uM	'0.00'	'50.80'	HMDB, downloadable version Jan 2120	e]'
HMDB01325	tmlys	CerebrospinalFluid(CSF)	Normal	uM	'0.00'	'5.50'	HMDB, downloadable version Jan 2121	e]'
HMDB00893	subeac	CerebrospinalFluid(CSF)	Normal	uM	'0.00'	'5.10'	HMDB, downloadable version Jan 2122	e]'
HMDB00262	thym	CerebrospinalFluid(CSF)	Normal	uM	'0.00'	'5.00'	HMDB, downloadable version Jan 2123	e]'
HMDB00148	glu_L	CerebrospinalFluid(CSF)	Normal	uM	'0.00'	'46.40'	HMDB, downloadable version Jan 2124	e]'
HMDB00158	tyr_L	CerebrospinalFluid(CSF)	Normal	uM	'0.00'	'42.30'	HMDB, downloadable version Jan 2125	e]'
HMDB00220	hdca	CerebrospinalFluid(CSF)	Normal	uM	'0.00'	'42.00'	HMDB, downloadable version Jan 2126	e]'
HMDB00168	asn_L	CerebrospinalFluid(CSF)	Normal	uM	'0.00'	'41.20'	HMDB, downloadable version Jan 2127	e]'
HMDB00883	val_L	CerebrospinalFluid(CSF)	Normal	uM	'0.00'	'38.30'	HMDB, downloadable version Jan 2128	e]'
HMDB00254	succ	CerebrospinalFluid(CSF)	Normal	uM	'0.00'	'370.00'	HMDB, downloadable version Jan 2129	e]'
HMDB00143	gal	CerebrospinalFluid(CSF)	Normal	uM	'0.00'	'364.00'	HMDB, downloadable version Jan 2130	e]'
HMDB00023	3hmp	CerebrospinalFluid(CSF)	Normal	uM	'0.00'	'36.00'	HMDB, downloadable version Jan 2131	e]'
HMDB00929	trp_L	CerebrospinalFluid(CSF)	Normal	uM	'0.00'	'36.80'	HMDB, downloadable version Jan 2132	e]'
HMDB00177	his_L	CerebrospinalFluid(CSF)	Normal	uM	'0.00'	'35.70'	HMDB, downloadable version Jan 2133	e]'
HMDB00508	rbt	CerebrospinalFluid(CSF)	Normal	uM	'0.00'	'35.60'	HMDB, downloadable version Jan 2134	e]'
HMDB00660	fru	CerebrospinalFluid(CSF)	Normal	uM	'0.00'	'342.00'	HMDB, downloadable version Jan 2135	e]'
HMDB00687	leu_L	CerebrospinalFluid(CSF)	Normal	uM	'0.00'	'34.00'	HMDB, downloadable version Jan 2136	e]'
HMDB00159	phe_L	CerebrospinalFluid(CSF)	Normal	uM	'0.00'	'32.40'	HMDB, downloadable version Jan 2137	e]'
HMDB00827	ocdca	CerebrospinalFluid(CSF)	Normal	uM	'0.00'	'30.00'	HMDB, downloadable version Jan 2138	e]'
HMDB00193	icit	CerebrospinalFluid(CSF)	Normal	uM	'0.00'	'28.00'	HMDB, downloadable version Jan 2139	e]'
HMDB00292	xan	CerebrospinalFluid(CSF)	Normal	uM	'0.00'	'27.00'	HMDB, downloadable version Jan 2140	e]'
HMDB00230	acnam	CerebrospinalFluid(CSF)	Normal	uM	'0.00'	'26.10'	HMDB, downloadable version Jan 2141	e]'
HMDB01659	acetone	CerebrospinalFluid(CSF)	Normal	uM	'0.00'	'247.00'	HMDB, downloadable version Jan 2142	e]'
HMDB00742	hcys_L	CerebrospinalFluid(CSF)	Normal	uM	'0.00'	'24.10'	HMDB, downloadable version Jan 2143	e]'
HMDB00019	3mob	CerebrospinalFluid(CSF)	Normal	uM	'0.00'	'21.80'	HMDB, downloadable version Jan 2144	e]'
HMDB01565	cholp	CerebrospinalFluid(CSF)	Normal	uM	'0.00'	'2.84'	HMDB, downloadable version Jan 2145	e]'
HMDB00039	but	CerebrospinalFluid(CSF)	Normal	uM	'0.00'	'2.80'	HMDB, downloadable version Jan 2146	e]'
HMDB00118	homoval	CerebrospinalFluid(CSF)	Normal	uM	'0.00'	'2.22'	HMDB, downloadable version Jan 2147	e]'
HMDB00243	pyr	CerebrospinalFluid(CSF)	Normal	uM	'0.00'	'194.00'	HMDB, downloadable version Jan 2148	e]'
HMDB01488	nac	CerebrospinalFluid(CSF)	Normal	uM	'0.00'	'18.42'	HMDB, downloadable version Jan 2149	e]'
HMDB00172	ile_L	CerebrospinalFluid(CSF)	Normal	uM	'0.00'	'18.20'	HMDB, downloadable version Jan 2150	e]'
HMDB00214	orn	CerebrospinalFluid(CSF)	Normal	uM	'0.00'	'17.70'	HMDB, downloadable version Jan 2151	e]'
HMDB00115	glyclt	CerebrospinalFluid(CSF)	Normal	uM	'0.00'	'154.00'	HMDB, downloadable version Jan 2152	e]'
HMDB00208	akg	CerebrospinalFluid(CSF)	Normal	uM	'0.00'	'15.70'	HMDB, downloadable version Jan 2153	e]'
HMDB00806	ttdca	CerebrospinalFluid(CSF)	Normal	uM	'0.00'	'15.00'	HMDB, downloadable version Jan 2154	e]'
HMDB00695	4mop	CerebrospinalFluid(CSF)	Normal	uM	'0.00'	'13.80'	HMDB, downloadable version Jan 2156	e]'
HMDB00696	met_L	CerebrospinalFluid(CSF)	Normal	uM	'0.00'	'13.00'	HMDB, downloadable version Jan 2157	e]'
HMDB01875	meoh	CerebrospinalFluid(CSF)	Normal	uM	'0.00'	'116.00'	HMDB, downloadable version Jan 2158	e]'
HMDB00692	fe2	CerebrospinalFluid(CSF)	Normal	uM	'0.00'	'11.57'	HMDB, downloadable version Jan 2159	e]'
HMDB00207	ocdcea	CerebrospinalFluid(CSF)	Normal	uM	'0.00'	'108.00'	HMDB, downloadable version Jan 2160	e]'
HMDB00267	5oxpro	CerebrospinalFluid(CSF)	Normal	uM	'0.00'	'107.00'	HMDB, downloadable version Jan 2161	e]'
HMDB00139	glyc_R	CerebrospinalFluid(CSF)	Normal	uM	'0.00'	'102.00'	HMDB, downloadable version Jan 2162	e]'
HMDB00195	ins	CerebrospinalFluid(CSF)	Normal	uM	'0.00'	'1.34'	HMDB, downloadable version Jan 2163	e]'
HMDB00089	cytd	CerebrospinalFluid(CSF)	Normal	uM	'0.00'	'1.08'	HMDB, downloadable version Jan 2164	e]'
HMDB00192	Lcystin	CerebrospinalFluid(CSF)	Normal	uM	'0.00'	'0.83'	HMDB, downloadable version Jan 2165	e]'
HMDB00056	ala_B	CerebrospinalFluid(CSF)	Normal	uM	'0.00'	'0.60'	HMDB, downloadable version Jan 2166	e]'
HMDB00300	ura	CerebrospinalFluid(CSF)	Normal	uM	'0.00'	'0.50'	HMDB, downloadable version Jan 2167	e]'
HMDB01434	CE2176	CerebrospinalFluid(CSF)	Normal	uM	'0.00'	'0.30'	HMDB, downloadable version Jan 2170	e]'
HMDB00492	cl	CerebrospinalFluid(CSF)	Normal	uM	'0.00'	'0.22'	HMDB, downloadable version Jan 2172	e]'
HMDB00034	ade	CerebrospinalFluid(CSF)	Normal	uM	'0.00'	'0.20'	HMDB, downloadable version Jan 2173	e]'
HMDB00045	amp	CerebrospinalFluid(CSF)	Normal	uM	'0.00'	'0.20'	HMDB, downloadable version Jan 2174	e]'
HMDB00054	bilirub	CerebrospinalFluid(CSF)	Normal	uM	'0.00'	'0.20'	HMDB, downloadable version Jan 2175	e]'
HMDB00050	adn	CerebrospinalFluid(CSF)	Normal	uM	'0.00'	'0.14'	HMDB, downloadable version Jan 2176	e]'
HMDB00128	gudac	CerebrospinalFluid(CSF)	Normal	uM	'0.00'	'0.11'	HMDB, downloadable version Jan 2177	e]'
HMDB02031	3uib	CerebrospinalFluid(CSF)	Normal	uM	'0.00'	'0.11'	HMDB, downloadable version Jan 2178	e]'
HMDB00012	duri	CerebrospinalFluid(CSF)	Normal	uM	'0.00'	'0.10'	HMDB, downloadable version Jan 2179	e]'
HMDB00063	crtsl	CerebrospinalFluid(CSF)	Normal	uM	'0.00'	'0.10'	HMDB, downloadable version Jan 2180	e]'
HMDB00068	adrnl	CerebrospinalFluid(CSF)	Normal	uM	'0.00'	'0.06'	HMDB, downloadable version Jan 2181	e]'
HMDB00824	pcrn	CerebrospinalFluid(CSF)	Normal	uM	'0.00'	'0.04'	HMDB, downloadable version Jan 2182	e]'
HMDB04080	C11695	CerebrospinalFluid(CSF)	Normal	uM	'0.00'	'0.03'	HMDB, downloadable version Jan 2183	e]'
HMDB00032	7dhchsterol	CerebrospinalFluid(CSF)	Normal	uM	'0.00'	'0.02'	HMDB, downloadable version Jan 2184	e]'
HMDB01220	prostge2	CerebrospinalFluid(CSF)	Normal	uM	'0.00'	'0.02'	HMDB, downloadable version Jan 2185	e]'
HMDB00073	dopa	CerebrospinalFluid(CSF)	Normal	uM	'0.00'	'0.01'	HMDB, downloadable version Jan 2186	e]'
HMDB02666	thmmp	CerebrospinalFluid(CSF)	Normal	uM	'0.00'	'0.01'	HMDB, downloadable version Jan 2187	e]'
HMDB01855	CE1918	CerebrospinalFluid(CSF)	Normal	uM	'0.00'	'0.44'	HMDB, downloadable version Jan 2168	m]'
HMDB01372	thmpp	CerebrospinalFluid(CSF)	Normal	uM	'0.00'	'0.01'	HMDB, downloadable version Jan 2188	m]'
HMDB00038	CE2705	CerebrospinalFluid(CSF)	Normal	uM	'0.00'	'0.01'	HMDB, downloadable version Jan 2074	n]'
HMDB04666	C13856	CerebrospinalFluid(CSF)	Normal	uM	'0.00'	'0.38'	HMDB, downloadable version Jan 2169	r]'
HMDB04225	5g2oxpt	CerebrospinalFluid(CSF)	Normal	uM	'0.00'	'0.25'	HMDB, downloadable version Jan 2171	x]'
HMDB00151	estradiol	CerebrospinalFluid(CSF)	Normal	uM	'0.0000005'	'0.000011'	HMDB, downloadable version Jan 2087	e]'
HMDB01198	leuktrC4	CerebrospinalFluid(CSF)	Normal	uM	'0.000008314'	'0.00020208'	HMDB, downloadable version Jan 2085	e]'
HMDB04264	C14771	CerebrospinalFluid(CSF)	Normal	uM	'0.000015'	'0.000255'	HMDB, downloadable version Jan 2084	e]'
HMDB00234	tststerone	CerebrospinalFluid(CSF)	Normal	uM	'0.00002'	'0.002'	HMDB, downloadable version Jan 2072	e]'
HMDB01830	prgstrn	CerebrospinalFluid(CSF)	Normal	uM	'0.00002'	'0.002'	HMDB, downloadable version Jan 2083	e]'
HMDB00053	andrstndn	CerebrospinalFluid(CSF)	Normal	uM	'0.00002'	'0.002'	HMDB, downloadable version Jan 2081	r]'
HMDB00077	dhea	CerebrospinalFluid(CSF)	Normal	uM	'0.00002'	'0.002'	HMDB, downloadable version Jan 2082	r]'
HMDB02886	CE0955	CerebrospinalFluid(CSF)	Normal	uM	'0.00006996'	'0.00223'	HMDB, downloadable version Jan 2079	e]'
HMDB11134	C04805	CerebrospinalFluid(CSF)	Normal	uM	'0.00007'	'0.00071'	HMDB, downloadable version Jan 2078	e]'
HMDB00253	prgnlone	CerebrospinalFluid(CSF)	Normal	uM	'0.000082'	'0.00019'	HMDB, downloadable version Jan 2077	r]'
HMDB04063	mepi	CerebrospinalFluid(CSF)	Normal	uM	'0.00032'	'0.00048'	HMDB, downloadable version Jan 2075	e]'
HMDB01123	anth	CerebrospinalFluid(CSF)	Normal	uM	'0.00046'	'0.00154'	HMDB, downloadable version Jan 2071	e]'
HMDB00022	3moxtyr	CerebrospinalFluid(CSF)	Normal	uM	'0.001'	'0.004524'	HMDB, downloadable version Jan 2068	e]'
HMDB02103	xol27oh	CerebrospinalFluid(CSF)	Normal	uM	'0.0011'	'0.0028'	HMDB, downloadable version Jan 2066	r]'
HMDB01314	35cgmp	CerebrospinalFluid(CSF)	Normal	uM	'0.0014'	'0.0034'	HMDB, downloadable version Jan 2064	e]'
HMDB02024	im4ac	CerebrospinalFluid(CSF)	Normal	uM	'0.0023'	'0.0031'	HMDB, downloadable version Jan 2060	m]'
HMDB01419	xol24oh	CerebrospinalFluid(CSF)	Normal	uM	'0.0033'	'0.0036'	HMDB, downloadable version Jan 2058	r]'
HMDB00099	cyst_L	CerebrospinalFluid(CSF)	Normal	uM	'0.01'	'0.04'	HMDB, downloadable version Jan 2049	e]'
HMDB02013	c4crn	CerebrospinalFluid(CSF)	Normal	uM	'0.01'	'0.04'	HMDB, downloadable version Jan 2050	e]'
HMDB00939	ahcys	CerebrospinalFluid(CSF)	Normal	uM	'0.01'	'0.04'	HMDB, downloadable version Jan 2051	e]'
HMDB00232	quln	CerebrospinalFluid(CSF)	Normal	uM	'0.01'	'0.10'	HMDB, downloadable version Jan 2052	e]'
HMDB02820	3mlda	CerebrospinalFluid(CSF)	Normal	uM	'0.01'	'0.12'	HMDB, downloadable version Jan 2053	e]'
HMDB00197	ind3ac	CerebrospinalFluid(CSF)	Normal	uM	'0.01'	'0.49'	HMDB, downloadable version Jan 2054	e]'
HMDB00235	thm	CerebrospinalFluid(CSF)	Normal	uM	'0.01'	'0.25'	HMDB, downloadable version Jan 2055	e]'
HMDB00121	fol	CerebrospinalFluid(CSF)	Normal	uM	'0.01'	'0.10'	HMDB, downloadable version Jan 2056	e]'
HMDB10396	pcholn204_hs	CerebrospinalFluid(CSF)	Normal	uM	'0.01'	'0.038'	'manually added, 28.10.2015
HMDB03337	gthox	CerebrospinalFluid(CSF)	Normal	uM	'0.02'	'0.06'	HMDB, downloadable version Jan 2046	e]'
HMDB00574	cys_L	CerebrospinalFluid(CSF)	Normal	uM	'0.02'	'0.11'	HMDB, downloadable version Jan 2047	e]'
HMDB00895	ach	CerebrospinalFluid(CSF)	Normal	uM	'0.02'	'0.05'	HMDB, downloadable version Jan 2048	e]'
HMDB01043	arachd	CerebrospinalFluid(CSF)	Normal	uM	'0.03'	'0.66'	HMDB, downloadable version Jan 2044	e]'
HMDB00201	acrn	CerebrospinalFluid(CSF)	Normal	uM	'0.03'	'0.62'	HMDB, downloadable version Jan 2045	e]'
HMDB10384	pcholste_hs	CerebrospinalFluid(CSF)	Normal	uM	'0.031'	'0.107'	'manually added, 28.10.2015
HMDB01396	5mthf	CerebrospinalFluid(CSF)	Normal	uM	'0.04'	'0.20'	HMDB, downloadable version Jan 2041	e]'
HMDB01257	spmd	CerebrospinalFluid(CSF)	Normal	uM	'0.04'	'0.20'	HMDB, downloadable version Jan 2042	e]'
HMDB00020	4hphac	CerebrospinalFluid(CSF)	Normal	uM	'0.04'	'0.06'	HMDB, downloadable version Jan 2043	e]'
HMDB00812	Nacasp	CerebrospinalFluid(CSF)	Normal	uM	'0.05'	'1.57'	HMDB, downloadable version Jan 2039	e]'
HMDB00112	4abut	CerebrospinalFluid(CSF)	Normal	uM	'0.05'	'0.45'	HMDB, downloadable version Jan 2040	e]'
HMDB00318	34dhoxpeg	CerebrospinalFluid(CSF)	Normal	uM	'0.07'	'0.34'	HMDB, downloadable version Jan 2038	e]'
HMDB00076	56dura	CerebrospinalFluid(CSF)	Normal	uM	'0.10'	'4.10'	HMDB, downloadable version Jan 2035	e]'
HMDB00123	gly	CerebrospinalFluid(CSF)	Normal	uM	'0.10'	'19.00'	HMDB, downloadable version Jan 2036	e]'
HMDB00202	HC00900	CerebrospinalFluid(CSF)	Normal	uM	'0.10'	'0.77'	HMDB, downloadable version Jan 2037	e]'
HMDB00714	bgly	CerebrospinalFluid(CSF)	Normal	uM	'0.11'	'0.12'	HMDB, downloadable version Jan 2033	e]'
HMDB00209	pac	CerebrospinalFluid(CSF)	Normal	uM	'0.11'	'0.31'	HMDB, downloadable version Jan 2034	e]'
HMDB02183	crvnc	CerebrospinalFluid(CSF)	Normal	uM	'0.12'	'0.18'	HMDB, downloadable version Jan 2031	e]'
HMDB01256	sprm	CerebrospinalFluid(CSF)	Normal	uM	'0.12'	'0.16'	HMDB, downloadable version Jan 2032	e]'
HMDB00988	ametam	CerebrospinalFluid(CSF)	Normal	uM	'0.13'	'0.28'	HMDB, downloadable version Jan 2029	c]'
HMDB01414	ptrc	CerebrospinalFluid(CSF)	Normal	uM	'0.13'	'0.33'	HMDB, downloadable version Jan 2030	e]'
HMDB01185	amet	CerebrospinalFluid(CSF)	Normal	uM	'0.14'	'0.38'	HMDB, downloadable version Jan 2028	e]'
HMDB02179	CE5643	CerebrospinalFluid(CSF)	Normal	uM	'0.15'	'0.19'	HMDB, downloadable version Jan 2027	c]'
HMDB02243	C10164	CerebrospinalFluid(CSF)	Normal	uM	'0.21'	'0.46'	HMDB, downloadable version Jan 2026	c]'
HMDB04362	CE2006	CerebrospinalFluid(CSF)	Normal	uM	'0.24'	'1.70'	HMDB, downloadable version Jan 2024	c]'
HMDB00379	2mcit	CerebrospinalFluid(CSF)	Normal	uM	'0.24'	'1.07'	HMDB, downloadable version Jan 2025	e]'
HMDB00244	ribflv	CerebrospinalFluid(CSF)	Normal	uM	'0.25'	'0.45'	HMDB, downloadable version Jan 2023	e]'
HMDB01432	agm	CerebrospinalFluid(CSF)	Normal	uM	'0.27'	'0.45'	HMDB, downloadable version Jan 2022	m]'
HMDB00448	adpac	CerebrospinalFluid(CSF)	Normal	uM	'0.32'	'2.16'	HMDB, downloadable version Jan 2021	e]'
HMDB00210	pnto_R	CerebrospinalFluid(CSF)	Normal	uM	'0.46'	'1.14'	HMDB, downloadable version Jan 2020	e]'
HMDB02786	no2	CerebrospinalFluid(CSF)	Normal	uM	'0.49'	'18.51'	HMDB, downloadable version Jan 2019	e]'
HMDB00079	56dthm	CerebrospinalFluid(CSF)	Normal	uM	'0.50'	'1.70'	HMDB, downloadable version Jan 2018	e]'
HMDB00157	hxan	CerebrospinalFluid(CSF)	Normal	uM	'0.60'	'6.68'	HMDB, downloadable version Jan 2017	e]'
HMDB00107	galt	CerebrospinalFluid(CSF)	Normal	uM	'0.77'	'2.53'	HMDB, downloadable version Jan 2016	e]'
HMDB00272	pser_L	CerebrospinalFluid(CSF)	Normal	uM	'0.80'	'7.60'	HMDB, downloadable version Jan 2015	e]'
HMDB00125	gthrd	CerebrospinalFluid(CSF)	Normal	uM	'0.88'	'1.52'	HMDB, downloadable version Jan 2015	e]'
HMDB00251	taur	CerebrospinalFluid(CSF)	Normal	uM	'0.90'	'18.80'	HMDB, downloadable version Jan 2015	e]'
HMDB00062	crn	CerebrospinalFluid(CSF)	Normal	uM	'0.95'	'9.00'	HMDB, downloadable version Jan 2015	e]'
HMDB00078	cgly	CerebrospinalFluid(CSF)	Normal	uM	'0.99'	'3.62'	HMDB, downloadable version Jan 2015	e]'
HMDB00134	fuM	'CerebrospinalFluid(CSF)	Normal	uM	'1.00'	'57.00'	HMDB, downloadable version Jan 2015	e]'
HMDB00097	chol	CerebrospinalFluid(CSF)	Normal	uM	'1.00'	'13.00'	HMDB, downloadable version Jan 2015	e]'
HMDB03378	no	CerebrospinalFluid(CSF)	Normal	uM	'1.03'	'10.80'	HMDB, downloadable version Jan 2015	e]'
HMDB00086	g3pc	CerebrospinalFluid(CSF)	Normal	uM	'1.50'	'6.30'	HMDB, downloadable version Jan 2015	e]'
HMDB06112	CE0737	CerebrospinalFluid(CSF)	Normal	uM	'1.70'	'8.30'	HMDB, downloadable version Jan 2015	c]'
HMDB01273	gtp	CerebrospinalFluid(CSF)	Normal	uM	'1.77'	'1.89'	HMDB, downloadable version Jan 2015	e]'
HMDB00538	atp	CerebrospinalFluid(CSF)	Normal	uM	'1.79'	'1.91'	HMDB, downloadable version Jan 2015	e]'
HMDB01201	gdp	CerebrospinalFluid(CSF)	Normal	uM	'1.81'	'1.91'	HMDB, downloadable version Jan 2015	e]'
HMDB01341	adp	CerebrospinalFluid(CSF)	Normal	uM	'1.85'	'1.95'	HMDB, downloadable version Jan 2015	e]'
HMDB00131	glyc	CerebrospinalFluid(CSF)	Normal	uM	'11.00'	'67.00'	HMDB, downloadable version Jan 2015	e]'
HMDB01851	abt	CerebrospinalFluid(CSF)	Normal	uM	'11.90'	'45.90'	HMDB, downloadable version Jan 2015	e]'
HMDB00586	k	CerebrospinalFluid(CSF)	Normal	uM	'1615.00'	'3300.00'	HMDB, downloadable version Jan 2015	e]'
HMDB00044	ascb_L	CerebrospinalFluid(CSF)	Normal	uM	'17.00'	'251.00'	HMDB, downloadable version Jan 2015	e]'
HMDB00064	creat	CerebrospinalFluid(CSF)	Normal	uM	'18.00'	'70.00'	HMDB, downloadable version Jan 2015	e]'
HMDB00562	crtn	CerebrospinalFluid(CSF)	Normal	uM	'19.00'	'92.40'	HMDB, downloadable version Jan 2015	e]'
HMDB00149	etha	CerebrospinalFluid(CSF)	Normal	uM	'2.26'	'20.10'	HMDB, downloadable version Jan 2015	e]'
HMDB00011	bhb	CerebrospinalFluid(CSF)	Normal	uM	'207.00'	'365.00'	HMDB, downloadable version Jan 2015	e]'
HMDB00641	gln_L	CerebrospinalFluid(CSF)	Normal	uM	'24.00'	'1050.00'	HMDB, downloadable version Jan 2015	e]'
HMDB01259	sucsal	CerebrospinalFluid(CSF)	Normal	uM	'24.00'	'33.00'	HMDB, downloadable version Jan 2015	m]'
HMDB03406	ser_D	CerebrospinalFluid(CSF)	Normal	uM	'25.00'	'105.00'	HMDB, downloadable version Jan 2015	e]'
HMDB00990	acald	CerebrospinalFluid(CSF)	Normal	uM	'27.00'	'51.30'	HMDB, downloadable version Jan 2015	e]'
HMDB00182	lys_L	CerebrospinalFluid(CSF)	Normal	uM	'3.00'	'55.00'	HMDB, downloadable version Jan 2015	e]'
HMDB00005	2obut	CerebrospinalFluid(CSF)	Normal	uM	'3.40'	'6.20'	HMDB, downloadable version Jan 2015	m]'
HMDB00224	ethamp	CerebrospinalFluid(CSF)	Normal	uM	'3.80'	'9.60'	HMDB, downloadable version Jan 2015	e]'
HMDB00067	chsterol	CerebrospinalFluid(CSF)	Normal	uM	'3.90'	'8.76'	HMDB, downloadable version Jan 2015	e]'
HMDB00751	xylu_L	CerebrospinalFluid(CSF)	Normal	uM	'4.00'	'6.00'	HMDB, downloadable version Jan 2015	c]'
HMDB00167	thr_L	CerebrospinalFluid(CSF)	Normal	uM	'4.00'	'70.50'	HMDB, downloadable version Jan 2015	e]'
HMDB00042	ac	CerebrospinalFluid(CSF)	Normal	uM	'4.00'	'536.00'	HMDB, downloadable version Jan 2015	e]'
HMDB00211	inost	CerebrospinalFluid(CSF)	Normal	uM	'4.00'	'250.94'	HMDB, downloadable version Jan 2015	e]'
HMDB00289	urate	CerebrospinalFluid(CSF)	Normal	uM	'4.20'	'46.70'	HMDB, downloadable version Jan 2015	e]'
HMDB00595	hco3	CerebrospinalFluid(CSF)	Normal	uM	'440.00'	'12000.00'	HMDB, downloadable version Jan 2015	e]'
HMDB02111	h2o	CerebrospinalFluid(CSF)	Normal	uM	'44000000.00'	'66000000.00'	HMDB, downloadable version Jan 2015	e]'
HMDB00673	lnlc	CerebrospinalFluid(CSF)	Normal	uM	'5.00'	'17.00'	HMDB, downloadable version Jan 2015	e]'
HMDB01453	tcynt	CerebrospinalFluid(CSF)	Normal	uM	'5.20'	'50.00'	HMDB, downloadable version Jan 2015	e]'
HMDB00462	alltn	CerebrospinalFluid(CSF)	Normal	uM	'5.60'	'13.00'	HMDB, downloadable version Jan 2015	e]'
HMDB00190	lac_L	CerebrospinalFluid(CSF)	Normal	uM	'50.00'	'4150.00'	HMDB, downloadable version Jan 2015	e]'
HMDB00187	ser_L	CerebrospinalFluid(CSF)	Normal	uM	'6.00'	'78.00'	HMDB, downloadable version Jan 2015	e]'
HMDB00517	arg_L	CerebrospinalFluid(CSF)	Normal	uM	'6.50'	'34.40'	HMDB, downloadable version Jan 2015	e]'
HMDB00464	ca2	CerebrospinalFluid(CSF)	Normal	uM	'7.00'	'2087.00'	HMDB, downloadable version Jan 2015	e]'
HMDB03379	pppi	CerebrospinalFluid(CSF)	Normal	uM	'7.00'	'8.76'	HMDB, downloadable version Jan 2015	n]'
HMDB00122	glc_D	CerebrospinalFluid(CSF)	Normal	uM	'740.00'	'8690.00'	HMDB, downloadable version Jan 2015	e]'
HMDB00646	arab_L	CerebrospinalFluid(CSF)	Normal	uM	'8.00'	'38.00'	HMDB, downloadable version Jan 2015	e]'
HMDB00247	sbt_D	CerebrospinalFluid(CSF)	Normal	uM	'8.00'	'30.73'	HMDB, downloadable version Jan 2015	e]'
HMDB00588	na1	CerebrospinalFluid(CSF)	Normal	uM	'89692.00'	'153000.00'	HMDB, downloadable version Jan 2015	e]'
HMDB00051	nh4	CerebrospinalFluid(CSF)	Normal	uM	'9.52'	'14.28'	HMDB, downloadable version Jan 2015	e]'

## Sheet: NormalBloodConc_Extracted
% HMDB reference range library
% HMDB was downloaded in Jan 2015. It was then parsed for all metabolites,
% their corresponding biofluid and concentration ranges for normal
% conditions.
% if multiple data were available, their were combined to one range taking
% the highest and lowest reported value. For values were only means and the
% std was given the range was calculated by assume 2 stds. We did not
% discriminate between the sexes for these ranges as data were too sparse
% and would require review of the original papers.
HMDB ID	VMH ID	Compartment	Condition	unit	translated range - min	translated range - max	Reference
HMDB05199	C09642	Blood	Normal	uM	'0'	'0.0052'	HMDB, downloadable version Jan 2015	c]'
HMDB01389	melatn	Blood	Normal	uM	'0'	'0.00592'	HMDB, downloadable version Jan 2015	c]'
HMDB00306	tym	Blood	Normal	uM	'0'	'0.0137'	HMDB, downloadable version Jan 2015	c]'
HMDB02287	CE1401	Blood	Normal	uM	'0'	'0.01508'	HMDB, downloadable version Jan 2015	c]'
HMDB00936	C05767	Blood	Normal	uM	'0'	'0.024'	HMDB, downloadable version Jan 2015	c]'
HMDB01336	34dhpha	Blood	Normal	uM	'0'	'0.038'	HMDB, downloadable version Jan 2015	c]'
HMDB04362	CE2006	Blood	Normal	uM	'0'	'0.23'	HMDB, downloadable version Jan 2015	c]'
HMDB00645	gal1p	Blood	Normal	uM	'0'	'127'	HMDB, downloadable version Jan 2015	c]'
HMDB01294	23dpg	Blood	Normal	uM	'0'	'2130'	HMDB, downloadable version Jan 2015	c]'
HMDB01881	12ppd_R	Blood	Normal	uM	'0'	'25.6'	HMDB, downloadable version Jan 2015	c]'
HMDB00751	xylu_L	Blood	Normal	uM	'0'	'33'	HMDB, downloadable version Jan 2015	c]'
HMDB00669	2hyoxplac	Blood	Normal	uM	'0'	'6.463'	HMDB, downloadable version Jan 2015	c]'
HMDB01644	xylu_D	Blood	Normal	uM	'0'	'5'	HMDB, downloadable version Jan 2015	c]'
HMDB00245	ppbng	Blood	Normal	uM	'0'	'0.12'	HMDB, downloadable version Jan 2015	c]'
HMDB00570	C05770	Blood	Normal	uM	'0'	'0.012'	HMDB, downloadable version Jan 2015	c]'
HMDB00643	C05769	Blood	Normal	uM	'0'	'0.022'	HMDB, downloadable version Jan 2015	c]'
HMDB03378	no	Blood	Normal	uM	'0'	'0.0000024'	HMDB, downloadable version Jan 2015	e]'
HMDB04385	C06314	Blood	Normal	uM	'0'	'0.000079'	HMDB, downloadable version Jan 2015	e]'
HMDB01085	leuktrB4	Blood	Normal	uM	'0'	'0.00012'	HMDB, downloadable version Jan 2015	e]'
HMDB06224	estradiolglc	Blood	Normal	uM	'0'	'0.000164'	HMDB, downloadable version Jan 2015	e]'
HMDB01139	prostgf2	Blood	Normal	uM	'0'	'0.000659'	HMDB, downloadable version Jan 2015	e]'
HMDB02200	leuktrE4	Blood	Normal	uM	'0'	'0.00072'	HMDB, downloadable version Jan 2015	e]'
HMDB01403	prostgd2	Blood	Normal	uM	'0'	'0.001016'	HMDB, downloadable version Jan 2015	e]'
HMDB01198	leuktrC4	Blood	Normal	uM	'0'	'0.001359'	HMDB, downloadable version Jan 2015	e]'
HMDB05045	CE2537	Blood	Normal	uM	'0'	'0.001632'	HMDB, downloadable version Jan 2015	e]'
HMDB02232	C14769	Blood	Normal	uM	'0'	'0.002047'	HMDB, downloadable version Jan 2015	e]'
HMDB06552	aflatoxin	Blood	Normal	uM	'0'	'0.00284'	HMDB, downloadable version Jan 2015	e]'
HMDB00819	normete_L	Blood	Normal	uM	'0'	'0.00285'	HMDB, downloadable version Jan 2015	e]'
HMDB02710	C05957	Blood	Normal	uM	'0'	'0.003'	HMDB, downloadable version Jan 2015	e]'
HMDB01425	estrones	Blood	Normal	uM	'0'	'0.00411'	HMDB, downloadable version Jan 2015	e]'
HMDB00900	vitd2	Blood	Normal	uM	'0'	'0.0042'	HMDB, downloadable version Jan 2015	e]'
HMDB04244	15HPET	Blood	Normal	uM	'0'	'0.00605'	HMDB, downloadable version Jan 2015	e]'
HMDB01220	prostge2	Blood	Normal	uM	'0'	'0.00792'	HMDB, downloadable version Jan 2015	e]'
HMDB01562	5fthf	Blood	Normal	uM	'0'	'0.0097'	HMDB, downloadable version Jan 2015	e]'
HMDB00216	nrpphr	Blood	Normal	uM	'0'	'0.011'	HMDB, downloadable version Jan 2015	e]'
HMDB02961	5adtststerone	Blood	Normal	uM	'0'	'0.011'	HMDB, downloadable version Jan 2015	e]'
HMDB10204	CE7172	Blood	Normal	uM	'0'	'0.011'	HMDB, downloadable version Jan 2015	e]'
HMDB01846	thf	Blood	Normal	uM	'0'	'0.0113'	HMDB, downloadable version Jan 2015	e]'
HMDB02177	eicostet	Blood	Normal	uM	'0'	'0.014'	HMDB, downloadable version Jan 2015	e]'
HMDB03555	phyQ	Blood	Normal	uM	'0'	'0.017'	HMDB, downloadable version Jan 2015	e]'
HMDB03871	C04717	Blood	Normal	uM	'0'	'0.01701'	HMDB, downloadable version Jan 2015	e]'
HMDB04702	C14826	Blood	Normal	uM	'0'	'0.02481'	HMDB, downloadable version Jan 2015	e]'
HMDB02190	C14768	Blood	Normal	uM	'0'	'0.02664'	HMDB, downloadable version Jan 2015	e]'
HMDB01520	fmn	Blood	Normal	uM	'0'	'0.034'	HMDB, downloadable version Jan 2015	e]'
HMDB04701	C14825	Blood	Normal	uM	'0'	'0.03448'	HMDB, downloadable version Jan 2015	e]'
HMDB03550	25hvitd3	Blood	Normal	uM	'0'	'0.0705'	HMDB, downloadable version Jan 2015	e]'
HMDB01830	prgstrn	Blood	Normal	uM	'0'	'0.089'	HMDB, downloadable version Jan 2015	e]'
HMDB00876	vitd3	Blood	Normal	uM	'0'	'0.1057'	HMDB, downloadable version Jan 2015	e]'
HMDB02014	tetdece1crn	Blood	Normal	uM	'0'	'0.12'	HMDB, downloadable version Jan 2015	e]'
HMDB06469	lnlccrn	Blood	Normal	uM	'0'	'0.12'	HMDB, downloadable version Jan 2015	e]'
HMDB01438	25hvitd2	Blood	Normal	uM	'0'	'0.1339'	HMDB, downloadable version Jan 2015	e]'
HMDB00318	34dhoxpeg	Blood	Normal	uM	'0'	'0.18'	HMDB, downloadable version Jan 2015	e]'
HMDB01248	fad	Blood	Normal	uM	'0'	'0.186'	HMDB, downloadable version Jan 2015	e]'
HMDB02095	c3dc	Blood	Normal	uM	'0'	'0.2'	HMDB, downloadable version Jan 2015	e]'
HMDB02013	c4crn	Blood	Normal	uM	'0'	'0.293'	HMDB, downloadable version Jan 2015	e]'
HMDB06543	debrisoquine	Blood	Normal	uM	'0'	'0.323'	HMDB, downloadable version Jan 2015	e]'
HMDB01414	ptrc	Blood	Normal	uM	'0'	'0.374'	HMDB, downloadable version Jan 2015	e]'
HMDB00118	homoval	Blood	Normal	uM	'0'	'0.46'	HMDB, downloadable version Jan 2015	e]'
HMDB00273	thymd	Blood	Normal	uM	'0'	'0.47'	HMDB, downloadable version Jan 2015	e]'
HMDB00651	c10crn	Blood	Normal	uM	'0'	'0.48'	HMDB, downloadable version Jan 2015	e]'
HMDB13324	c81crn	Blood	Normal	uM	'0'	'0.5'	HMDB, downloadable version Jan 2015	e]'
HMDB01852	retn	Blood	Normal	uM	'0'	'0.56'	HMDB, downloadable version Jan 2015	e]'
HMDB01358	retinal	Blood	Normal	uM	'0'	'0.619'	HMDB, downloadable version Jan 2015	e]'
HMDB00089	cytd	Blood	Normal	uM	'0'	'0.63'	HMDB, downloadable version Jan 2015	e]'
HMDB00036	tchola	Blood	Normal	uM	'0'	'0.78'	HMDB, downloadable version Jan 2015	e]'
HMDB00707	34hpp	Blood	Normal	uM	'0'	'0.83'	HMDB, downloadable version Jan 2015	e]'
HMDB00063	crtsl	Blood	Normal	uM	'0'	'1.06'	HMDB, downloadable version Jan 2015	e]'
HMDB00301	urcan	Blood	Normal	uM	'0'	'1.09'	HMDB, downloadable version Jan 2015	e]'
HMDB06547	strdnc	Blood	Normal	uM	'0'	'1.208'	HMDB, downloadable version Jan 2015	e]'
HMDB01491	pydx5p	Blood	Normal	uM	'0'	'1.26'	HMDB, downloadable version Jan 2015	e]'
HMDB00138	gchola	Blood	Normal	uM	'0'	'1.4'	HMDB, downloadable version Jan 2015	e]'
HMDB00259	srtn	Blood	Normal	uM	'0'	'1.53'	HMDB, downloadable version Jan 2015	e]'
HMDB02356	hexc	Blood	Normal	uM	'0'	'1.73'	HMDB, downloadable version Jan 2015	e]'
HMDB00012	duri	Blood	Normal	uM	'0'	'1.8'	HMDB, downloadable version Jan 2015	e]'
HMDB00133	gsn	Blood	Normal	uM	'0'	'1.8'	HMDB, downloadable version Jan 2015	e]'
HMDB00123	gly	Blood	Normal	uM	'0'	'1010'	HMDB, downloadable version Jan 2015	e]'
HMDB00190	lac_L	Blood	Normal	uM	'0'	'10400'	HMDB, downloadable version Jan 2015	e]'
HMDB06528	clpnd	Blood	Normal	uM	'0'	'11.5'	HMDB, downloadable version Jan 2015	e]'
HMDB00172	ile_L	Blood	Normal	uM	'0'	'120'	HMDB, downloadable version Jan 2015	e]'
HMDB00725	4hpro_LT	Blood	Normal	uM	'0'	'120'	HMDB, downloadable version Jan 2015	e]'
HMDB00257	tsul	Blood	Normal	uM	'0'	'120.422'	HMDB, downloadable version Jan 2015	e]'
HMDB04080	C11695	Blood	Normal	uM	'0'	'13.77'	HMDB, downloadable version Jan 2015	e]'
HMDB00175	imp	Blood	Normal	uM	'0'	'145'	HMDB, downloadable version Jan 2015	e]'
HMDB00148	glu_L	Blood	Normal	uM	'0'	'157'	HMDB, downloadable version Jan 2015	e]'
HMDB01256	sprm	Blood	Normal	uM	'0'	'16.49'	HMDB, downloadable version Jan 2015	e]'
HMDB01257	spmd	Blood	Normal	uM	'0'	'17.86'	HMDB, downloadable version Jan 2015	e]'
HMDB00033	carn	Blood	Normal	uM	'0'	'18.1'	HMDB, downloadable version Jan 2015	e]'
HMDB02183	crvnc	Blood	Normal	uM	'0'	'180.7'	HMDB, downloadable version Jan 2015	e]'
HMDB00482	octa	Blood	Normal	uM	'0'	'19'	HMDB, downloadable version Jan 2015	e]'
HMDB00011	bhb	Blood	Normal	uM	'0'	'192'	HMDB, downloadable version Jan 2015	e]'
HMDB00067	chsterol	Blood	Normal	uM	'0'	'196'	HMDB, downloadable version Jan 2015	e]'
HMDB00112	4abut	Blood	Normal	uM	'0'	'2'	HMDB, downloadable version Jan 2015	e]'
HMDB00518	C02528	Blood	Normal	uM	'0'	'2.6'	HMDB, downloadable version Jan 2015	e]'
HMDB00292	xan	Blood	Normal	uM	'0'	'2.83'	HMDB, downloadable version Jan 2015	e]'
HMDB02368	nrvnc	Blood	Normal	uM	'0'	'2.848'	HMDB, downloadable version Jan 2015	e]'
HMDB00056	ala_B	Blood	Normal	uM	'0'	'20'	HMDB, downloadable version Jan 2015	e]'
HMDB01870	bz	Blood	Normal	uM	'0'	'213.016'	HMDB, downloadable version Jan 2015	e]'
HMDB02212	arach	Blood	Normal	uM	'0'	'22.2'	HMDB, downloadable version Jan 2015	e]'
HMDB00630	csn	Blood	Normal	uM	'0'	'23.4'	HMDB, downloadable version Jan 2015	e]'
HMDB01170	lthstrl	Blood	Normal	uM	'0'	'23.9'	HMDB, downloadable version Jan 2015	e]'
HMDB01659	acetone	Blood	Normal	uM	'0'	'2310'	HMDB, downloadable version Jan 2015	e]'
HMDB00243	pyr	Blood	Normal	uM	'0'	'258'	HMDB, downloadable version Jan 2015	e]'
HMDB01167	mthgxl	Blood	Normal	uM	'0'	'264'	HMDB, downloadable version Jan 2015	e]'
HMDB00251	taur	Blood	Normal	uM	'0'	'282'	HMDB, downloadable version Jan 2015	e]'
HMDB00230	acnam	Blood	Normal	uM	'0'	'3.09'	HMDB, downloadable version Jan 2015	e]'
HMDB00826	ptdca	Blood	Normal	uM	'0'	'3.712'	HMDB, downloadable version Jan 2015	e]'
HMDB00561	caro	Blood	Normal	uM	'0'	'3.92'	HMDB, downloadable version Jan 2015	e]'
HMDB02231	CE2510	Blood	Normal	uM	'0'	'3.924'	HMDB, downloadable version Jan 2015	e]'
HMDB00158	tyr_L	Blood	Normal	uM	'0'	'320'	HMDB, downloadable version Jan 2015	e]'
HMDB02925	dlnlcg	Blood	Normal	uM	'0'	'33.205'	HMDB, downloadable version Jan 2015	e]'
HMDB01388	lnlnca	Blood	Normal	uM	'0'	'34.3'	HMDB, downloadable version Jan 2015	e]'
HMDB00128	gudac	Blood	Normal	uM	'0'	'37'	HMDB, downloadable version Jan 2015	e]'
HMDB00224	ethamp	Blood	Normal	uM	'0'	'38.8'	HMDB, downloadable version Jan 2015	e]'
HMDB00286	udpg	Blood	Normal	uM	'0'	'381'	HMDB, downloadable version Jan 2015	e]'
HMDB00714	bgly	Blood	Normal	uM	'0'	'39.06'	HMDB, downloadable version Jan 2015	e]'
HMDB00143	gal	Blood	Normal	uM	'0'	'394'	HMDB, downloadable version Jan 2015	e]'
HMDB00237	ppa	Blood	Normal	uM	'0'	'4'	HMDB, downloadable version Jan 2015	e]'
HMDB03073	lnlncg	Blood	Normal	uM	'0'	'4.08'	HMDB, downloadable version Jan 2015	e]'
HMDB00258	sucr	Blood	Normal	uM	'0'	'4.2'	HMDB, downloadable version Jan 2015	e]'
HMDB00462	alltn	Blood	Normal	uM	'0'	'4.3'	HMDB, downloadable version Jan 2015	e]'
HMDB11134	C04805	Blood	Normal	uM	'0'	'4.65'	HMDB, downloadable version Jan 2015	e]'
HMDB01999	tmndnc	Blood	Normal	uM	'0'	'4080'	HMDB, downloadable version Jan 2015	e]'
HMDB02786	no2	Blood	Normal	uM	'0'	'42.4'	HMDB, downloadable version Jan 2015	e]'
HMDB00288	ump	Blood	Normal	uM	'0'	'438'	HMDB, downloadable version Jan 2015	e]'
HMDB00125	gthrd	Blood	Normal	uM	'0'	'46.55'	HMDB, downloadable version Jan 2015	e]'
HMDB00142	for	Blood	Normal	uM	'0'	'464.1'	HMDB, downloadable version Jan 2015	e]'
HMDB02917	xylt	Blood	Normal	uM	'0'	'5'	HMDB, downloadable version Jan 2015	e]'
HMDB00226	orot	Blood	Normal	uM	'0'	'5.8'	HMDB, downloadable version Jan 2015	e]'
HMDB00157	hxan	Blood	Normal	uM	'0'	'54.8'	HMDB, downloadable version Jan 2015	e]'
HMDB00197	ind3ac	Blood	Normal	uM	'0'	'6.27'	HMDB, downloadable version Jan 2015	e]'
HMDB00538	atp	Blood	Normal	uM	'0'	'6548'	HMDB, downloadable version Jan 2015	e]'
HMDB00806	ttdca	Blood	Normal	uM	'0'	'70'	HMDB, downloadable version Jan 2015	e]'
HMDB01361	co	Blood	Normal	uM	'0'	'706'	HMDB, downloadable version Jan 2015	e]'
HMDB03406	ser_D	Blood	Normal	uM	'0'	'8'	HMDB, downloadable version Jan 2015	e]'
HMDB00051	nh4	Blood	Normal	uM	'0'	'80'	HMDB, downloadable version Jan 2015	e]'
HMDB03229	hdcea	Blood	Normal	uM	'0'	'85'	HMDB, downloadable version Jan 2015	e]'
HMDB01453	tcynt	Blood	Normal	uM	'0'	'88.3'	HMDB, downloadable version Jan 2015	e]'
HMDB00050	adn	Blood	Normal	uM	'0'	'9.08'	HMDB, downloadable version Jan 2015	e]'
HMDB00149	etha	Blood	Normal	uM	'0'	'91.7'	HMDB, downloadable version Jan 2015	e]'
HMDB01043	arachd	Blood	Normal	uM	'0'	'92.5'	HMDB, downloadable version Jan 2015	e]'
HMDB00151	estradiol	Blood	Normal	uM	'0'	'0.00018'	HMDB, downloadable version Jan 2015	e]'
HMDB02886	CE0955	Blood	Normal	uM	'0'	'0.001249'	HMDB, downloadable version Jan 2015	e]'
HMDB00014	dcyt	Blood	Normal	uM	'0'	'0.5'	HMDB, downloadable version Jan 2015	e]'
HMDB01514	gam	Blood	Normal	uM	'0'	'0.6'	HMDB, downloadable version Jan 2015	e]'
HMDB03681	4aabutn	Blood	Normal	uM	'0'	'1'	HMDB, downloadable version Jan 2015	e]'
HMDB02027	CE1297	Blood	Normal	uM	'0'	'1.3'	HMDB, downloadable version Jan 2015	e]'
HMDB00193	icit	Blood	Normal	uM	'0'	'10'	HMDB, downloadable version Jan 2015	e]'
HMDB00893	subeac	Blood	Normal	uM	'0'	'10'	HMDB, downloadable version Jan 2015	e]'
HMDB00060	acac	Blood	Normal	uM	'0'	'113.6'	HMDB, downloadable version Jan 2015	e]'
HMDB00716	Lpipecol	Blood	Normal	uM	'0'	'20'	HMDB, downloadable version Jan 2015	e]'
HMDB00156	mal_L	Blood	Normal	uM	'0'	'21'	HMDB, downloadable version Jan 2015	e]'
HMDB00139	glyc_R	Blood	Normal	uM	'0'	'24'	HMDB, downloadable version Jan 2015	e]'
HMDB00019	3mob	Blood	Normal	uM	'0'	'28'	HMDB, downloadable version Jan 2015	e]'
HMDB00134	fuM	'Blood	Normal	uM	'0'	'4'	HMDB, downloadable version Jan 2015	e]'
HMDB00700	3hpp	Blood	Normal	uM	'0'	'4'	HMDB, downloadable version Jan 2015	e]'
HMDB00283	rib_D	Blood	Normal	uM	'0'	'5'	HMDB, downloadable version Jan 2015	e]'
HMDB00508	rbt	Blood	Normal	uM	'0'	'5'	HMDB, downloadable version Jan 2015	e]'
HMDB00510	L2aadp	Blood	Normal	uM	'0'	'5'	HMDB, downloadable version Jan 2015	e]'
HMDB00646	arab_L	Blood	Normal	uM	'0'	'5'	HMDB, downloadable version Jan 2015	e]'
HMDB01851	abt	Blood	Normal	uM	'0'	'5'	HMDB, downloadable version Jan 2015	e]'
HMDB06372	glyc_S	Blood	Normal	uM	'0'	'5'	HMDB, downloadable version Jan 2015	e]'
HMDB00695	4mop	Blood	Normal	uM	'0'	'58'	HMDB, downloadable version Jan 2015	e]'
HMDB00784	C08261	Blood	Normal	uM	'0'	'58'	HMDB, downloadable version Jan 2015	e]'
HMDB00108	etoh	Blood	Normal	uM	'0'	'80'	HMDB, downloadable version Jan 2015	e]'
HMDB00801	phyt	Blood	Normal	uM	'0'	'9.6'	HMDB, downloadable version Jan 2015	e]'
HMDB06335	bvite	Blood	Normal	uM	'0'	'0.48'	HMDB, downloadable version Jan 2015	e]'
HMDB00754	CE2028	Blood	Normal	uM	'0'	'19'	HMDB, downloadable version Jan 2015	e]'
HMDB00254	succ	Blood	Normal	uM	'0'	'32'	HMDB, downloadable version Jan 2015	e]'
HMDB00271	sarcs	Blood	Normal	uM	'0'	'625'	HMDB, downloadable version Jan 2015	e]'
HMDB00241	ppp9	Blood	Normal	uM	'0'	'2.23'	HMDB, downloadable version Jan 2015	m]'
HMDB02035	T4hcinnm	Blood	Normal	uM	'0'	'2.734'	HMDB, downloadable version Jan 2015	m]'
HMDB00500	4hbz	Blood	Normal	uM	'0'	'57.775'	HMDB, downloadable version Jan 2015	m]'
HMDB06317	hdd2crn	Blood	Normal	uM	'0'	'0.044'	HMDB, downloadable version Jan 2015	m]'
HMDB01533	mlthf	Blood	Normal	uM	'0'	'0.21'	HMDB, downloadable version Jan 2015	m]'
HMDB00998	dctp	Blood	Normal	uM	'0'	'67'	HMDB, downloadable version Jan 2015	n]'
HMDB00145	estrone	Blood	Normal	uM	'0'	'0.000312'	HMDB, downloadable version Jan 2015	r]'
HMDB10209	CE7081	Blood	Normal	uM	'0'	'0.00483'	HMDB, downloadable version Jan 2015	r]'
HMDB00053	andrstndn	Blood	Normal	uM	'0'	'0.01'	HMDB, downloadable version Jan 2015	r]'
HMDB04705	CE2049	Blood	Normal	uM	'0'	'0.0287'	HMDB, downloadable version Jan 2015	r]'
HMDB00077	dhea	Blood	Normal	uM	'0'	'0.042'	HMDB, downloadable version Jan 2015	r]'
HMDB00253	prgnlone	Blood	Normal	uM	'0'	'0.1079'	HMDB, downloadable version Jan 2015	r]'
HMDB06111	12harachd	Blood	Normal	uM	'0'	'0.85'	HMDB, downloadable version Jan 2015	r]'
HMDB04666	C13856	Blood	Normal	uM	'0'	'17'	HMDB, downloadable version Jan 2015	r]'
HMDB00618	r5p	Blood	Normal	uM	'0'	'4.2'	HMDB, downloadable version Jan 2015	r]'
HMDB01401	g6p	Blood	Normal	uM	'0'	'42.7'	HMDB, downloadable version Jan 2015	r]'
HMDB00795	prist	Blood	Normal	uM	'0'	'3'	HMDB, downloadable version Jan 2015	x]'
HMDB00961	frdp	Blood	Normal	uM	'0'	'0.017'	HMDB, downloadable version Jan 2015	x]'
HMDB02656	HC02202	Blood	Normal	uM	'0'	'0.00017'	HMDB, downloadable version Jan 2015	e]'
HMDB02752	HC02203	Blood	Normal	uM	'0'	'0.0043'	HMDB, downloadable version Jan 2015	e]'
HMDB00626	dchac	Blood	Normal	uM	'0'	'1.27'	HMDB, downloadable version Jan 2015	e]'
HMDB02068	doco13ac	Blood	Normal	uM	'0'	'4.444'	HMDB, downloadable version Jan 2015	e]'
HMDB00896	tdechola	Blood	Normal	uM	'0'	'0.177'	HMDB, downloadable version Jan 2015	e]'
HMDB10396	pcholn204_hs	Blood	Normal	uM	'0'	'11.23'	'manually added, 28.10.2015
HMDB10405	pcholn24_hs	Blood	Normal	uM	'0'	'0.77'	'manually added, 28.10.2015
HMDB01442	prostge1	Blood	Normal	uM	'0.0000034'	'0.00012'	HMDB, downloadable version Jan 2015	e]'
HMDB00248	thyox_L	Blood	Normal	uM	'0.0000064'	'0.1322'	HMDB, downloadable version Jan 2015	e]'
HMDB00037	aldstrn	Blood	Normal	uM	'0.000008'	'0.002'	HMDB, downloadable version Jan 2015	e]'
HMDB04264	C14771	Blood	Normal	uM	'0.000028'	'0.001836'	HMDB, downloadable version Jan 2015	e]'
HMDB01903	1a25dhvitd3	Blood	Normal	uM	'0.000029'	'0.00016'	HMDB, downloadable version Jan 2015	n]'
HMDB00374	17ahprgstrn	Blood	Normal	uM	'0.00003'	'0.023'	HMDB, downloadable version Jan 2015	r]'
HMDB03080	leuktrD4	Blood	Normal	uM	'0.000034'	'0.00005'	HMDB, downloadable version Jan 2015	e]'
HMDB01896	CE6205	Blood	Normal	uM	'0.000038'	'0.00023'	HMDB, downloadable version Jan 2015	c]'
HMDB03458	aqcobal	Blood	Normal	uM	'0.00004'	'0.00075'	HMDB, downloadable version Jan 2015	e]'
HMDB05081	CE7085	Blood	Normal	uM	'0.000046'	'0.001671'	HMDB, downloadable version Jan 2015	x]'
HMDB05087	CE2445	Blood	Normal	uM	'0.00005'	'0.000307'	HMDB, downloadable version Jan 2015	e]'
HMDB10216	CE7096	Blood	Normal	uM	'0.000056'	'0.000561'	HMDB, downloadable version Jan 2015	n]'
HMDB04259	fna5moxam	Blood	Normal	uM	'0.000059'	'0.00189'	HMDB, downloadable version Jan 2015	c]'
HMDB05073	CE7083	Blood	Normal	uM	'0.0000678'	'0.00012'	HMDB, downloadable version Jan 2015	e]'
HMDB00343	C05298	Blood	Normal	uM	'0.00007'	'0.00022'	HMDB, downloadable version Jan 2015	r]'
HMDB01449	CE2211	Blood	Normal	uM	'0.000076'	'0.000324'	HMDB, downloadable version Jan 2015	r]'
HMDB05079	CE4877	Blood	Normal	uM	'0.000077'	'0.00036'	HMDB, downloadable version Jan 2015	c]'
HMDB04081	6hoxmelatn	Blood	Normal	uM	'0.00008'	'0.0004'	HMDB, downloadable version Jan 2015	c]'
HMDB01509	leuktrB4woh	Blood	Normal	uM	'0.00008'	'0.00012'	HMDB, downloadable version Jan 2015	e]'
HMDB02664	HC02213	Blood	Normal	uM	'0.00008'	'0.00012'	HMDB, downloadable version Jan 2015	e]'
HMDB12611	CE7090	Blood	Normal	uM	'0.00009'	'0.000186'	HMDB, downloadable version Jan 2015	n]'
HMDB02829	andrstrnglc	Blood	Normal	uM	'0.0001'	'2.272'	HMDB, downloadable version Jan 2015	e]'
HMDB06465	leuktrF4	Blood	Normal	uM	'0.000167'	'0.000443'	HMDB, downloadable version Jan 2015	e]'
HMDB01452	txa2	Blood	Normal	uM	'0.000168'	'0.000312'	HMDB, downloadable version Jan 2015	e]'
HMDB04063	mepi	Blood	Normal	uM	'0.00018'	'0.0025'	HMDB, downloadable version Jan 2015	e]'
HMDB00899	andrstandn	Blood	Normal	uM	'0.0002'	'0.0007'	HMDB, downloadable version Jan 2015	r]'
HMDB00898	mhista	Blood	Normal	uM	'0.00021'	'0.00047'	HMDB, downloadable version Jan 2015	c]'
HMDB06245	18harachd	Blood	Normal	uM	'0.000226'	'0.00032'	HMDB, downloadable version Jan 2015	r]'
HMDB00068	adrnl	Blood	Normal	uM	'0.000248'	'0.00188'	HMDB, downloadable version Jan 2015	e]'
HMDB00021	3ityr_L	Blood	Normal	uM	'0.00029'	'0.00109'	HMDB, downloadable version Jan 2015	c]'
HMDB01855	CE1918	Blood	Normal	uM	'0.0003'	'0.0015'	HMDB, downloadable version Jan 2015	m]'
HMDB00870	hista	Blood	Normal	uM	'0.00031'	'0.0022'	HMDB, downloadable version Jan 2015	e]'
HMDB00554	CE2209	Blood	Normal	uM	'0.000352'	'0.000548'	HMDB, downloadable version Jan 2015	c]'
HMDB00234	tststerone	Blood	Normal	uM	'0.00041'	'0.0286'	HMDB, downloadable version Jan 2015	e]'
HMDB00031	andrstrn	Blood	Normal	uM	'0.00053'	'0.148'	HMDB, downloadable version Jan 2015	e]'
HMDB01555	pyam5p	Blood	Normal	uM	'0.0006'	'0.025'	HMDB, downloadable version Jan 2015	m]'
HMDB00335	C05300	Blood	Normal	uM	'0.00076'	'0.00081'	HMDB, downloadable version Jan 2015	e]'
HMDB01419	xol24oh	Blood	Normal	uM	'0.00076'	'0.053'	HMDB, downloadable version Jan 2015	r]'
HMDB06059	leuktrB4wcooh	Blood	Normal	uM	'0.0008'	'0.0012'	HMDB, downloadable version Jan 2015	e]'
HMDB00265	triodthy	Blood	Normal	uM	'0.0008'	'0.00328'	HMDB, downloadable version Jan 2015	e]'
HMDB00030	btn	Blood	Normal	uM	'0.0008'	'0.0051'	HMDB, downloadable version Jan 2015	e]'
HMDB03069	aprgstrn	Blood	Normal	uM	'0.0008'	'0.1263'	HMDB, downloadable version Jan 2015	e]'
HMDB06247	xol25oh	Blood	Normal	uM	'0.0008'	'0.0485'	HMDB, downloadable version Jan 2015	r]'
HMDB01123	anth	Blood	Normal	uM	'0.000908'	'0.05'	HMDB, downloadable version Jan 2015	e]'
HMDB00490	ahandrostan	Blood	Normal	uM	'0.00094'	'0.00164'	HMDB, downloadable version Jan 2015	r]'
HMDB06219	13_cis_retn	Blood	Normal	uM	'0.001'	'0.005'	HMDB, downloadable version Jan 2015	r]'
HMDB00363	17ahprgnlone	Blood	Normal	uM	'0.001'	'0.012'	HMDB, downloadable version Jan 2015	r]'
HMDB03474	35diotyr	Blood	Normal	uM	'0.0014'	'0.0099'	HMDB, downloadable version Jan 2015	c]'
HMDB04242	CE1447	Blood	Normal	uM	'0.00144'	'0.00416'	HMDB, downloadable version Jan 2015	c]'
HMDB12535	CE1243	Blood	Normal	uM	'0.001474'	'0.002586'	HMDB, downloadable version Jan 2015	e]'
HMDB00022	3moxtyr	Blood	Normal	uM	'0.0016'	'0.0029'	HMDB, downloadable version Jan 2015	e]'
HMDB03141	13_cis_retnglc	Blood	Normal	uM	'0.0016'	'0.0116'	HMDB, downloadable version Jan 2015	e]'
HMDB02369	CE1617	Blood	Normal	uM	'0.0016'	'0.0096'	HMDB, downloadable version Jan 2015	r]'
HMDB00153	estriol	Blood	Normal	uM	'0.002'	'0.01'	HMDB, downloadable version Jan 2015	e]'
HMDB05066	ttdcrn	Blood	Normal	uM	'0.002'	'0.06'	HMDB, downloadable version Jan 2015	e]'
HMDB00121	fol	Blood	Normal	uM	'0.002'	'14'	HMDB, downloadable version Jan 2015	e]'
HMDB00017	4pyrdx	Blood	Normal	uM	'0.0029'	'3.14'	HMDB, downloadable version Jan 2015	e]'
HMDB01056	dhf	Blood	Normal	uM	'0.003'	'0.007'	HMDB, downloadable version Jan 2015	e]'
HMDB00715	kynate	Blood	Normal	uM	'0.003'	'0.044'	HMDB, downloadable version Jan 2015	e]'
HMDB02078	cynt	Blood	Normal	uM	'0.003'	'0.087'	HMDB, downloadable version Jan 2015	e]'
HMDB01866	34dhoxmand	Blood	Normal	uM	'0.003'	'0.019'	HMDB, downloadable version Jan 2015	m]'
HMDB01276	N1aspmd	Blood	Normal	uM	'0.003'	'0.011'	HMDB, downloadable version Jan 2015	x]'
HMDB00015	11docrtsl	Blood	Normal	uM	'0.0031'	'0.0047'	HMDB, downloadable version Jan 2015	r]'
HMDB00879	CE5072	Blood	Normal	uM	'0.0032'	'0.0072'	HMDB, downloadable version Jan 2015	r]'
HMDB06275	dopasf	Blood	Normal	uM	'0.0045'	'0.0485'	HMDB, downloadable version Jan 2015	e]'
HMDB01314	35cgmp	Blood	Normal	uM	'0.0049'	'0.0061'	HMDB, downloadable version Jan 2015	e]'
HMDB03759	C03681	Blood	Normal	uM	'0.005'	'0.105'	HMDB, downloadable version Jan 2015	c]'
HMDB02062	nrpphrsf	Blood	Normal	uM	'0.005'	'0.009'	HMDB, downloadable version Jan 2015	e]'
HMDB00698	HC02193	Blood	Normal	uM	'0.005'	'0.015'	HMDB, downloadable version Jan 2015	e]'
HMDB02250	ddeccrn	Blood	Normal	uM	'0.005'	'0.16'	HMDB, downloadable version Jan 2015	e]'
HMDB01397	gmp	Blood	Normal	uM	'0.0051'	'0.0147'	HMDB, downloadable version Jan 2015	e]'
HMDB01518	CE1925	Blood	Normal	uM	'0.0051'	'0.02'	HMDB, downloadable version Jan 2015	e]'
HMDB00181	34dhphe	Blood	Normal	uM	'0.00529'	'0.00917'	HMDB, downloadable version Jan 2015	e]'
HMDB00244	ribflv	Blood	Normal	uM	'0.0054'	'1.77'	HMDB, downloadable version Jan 2015	e]'
HMDB00038	CE2705	Blood	Normal	uM	'0.0054'	'0.0066'	HMDB, downloadable version Jan 2015	n]'
HMDB00791	c8crn	Blood	Normal	uM	'0.006'	'0.139'	HMDB, downloadable version Jan 2015	e]'
HMDB00239	pydxn	Blood	Normal	uM	'0.007'	'0.06'	HMDB, downloadable version Jan 2015	e]'
HMDB00699	1mncam	Blood	Normal	uM	'0.007'	'0.85'	HMDB, downloadable version Jan 2015	e]'
HMDB04704	CE2047	Blood	Normal	uM	'0.0077'	'0.6814'	HMDB, downloadable version Jan 2015	r]'
HMDB00058	camp	Blood	Normal	uM	'0.008'	'0.009'	HMDB, downloadable version Jan 2015	e]'
HMDB00027	thbpt	Blood	Normal	uM	'0.0083'	'0.0103'	HMDB, downloadable version Jan 2015	e]'
HMDB00405	C05302	Blood	Normal	uM	'0.00868'	'0.01132'	HMDB, downloadable version Jan 2015	c]'
HMDB00002	13dampp	Blood	Normal	uM	'0.01'	'0.07'	HMDB, downloadable version Jan 2015	c]'
HMDB01406	ncam	Blood	Normal	uM	'0.01'	'0.4508'	HMDB, downloadable version Jan 2015	e]'
HMDB00824	pcrn	Blood	Normal	uM	'0.01'	'1.159'	HMDB, downloadable version Jan 2015	e]'
HMDB01072	q10	Blood	Normal	uM	'0.01'	'5.15'	HMDB, downloadable version Jan 2015	e]'
HMDB00774	prgnlones	Blood	Normal	uM	'0.01'	'0.25'	HMDB, downloadable version Jan 2015	r]'
HMDB02158	cpppg1	Blood	Normal	uM	'0.01'	'0.02'	HMDB, downloadable version Jan 2015	e]'
HMDB00269	sphgn	Blood	Normal	uM	'0.01067'	'0.01133'	HMDB, downloadable version Jan 2015	r]'
HMDB02103	xol27oh	Blood	Normal	uM	'0.011'	'0.618'	HMDB, downloadable version Jan 2015	r]'
HMDB01383	sph1p	Blood	Normal	uM	'0.012'	'0.127'	HMDB, downloadable version Jan 2015	e]'
HMDB00472	5htrp	Blood	Normal	uM	'0.0126'	'0.0234'	HMDB, downloadable version Jan 2015	e]'
HMDB00130	hgentis	Blood	Normal	uM	'0.014'	'0.071'	HMDB, downloadable version Jan 2015	e]'
HMDB01913	omeprazole	Blood	Normal	uM	'0.014'	'7.24'	HMDB, downloadable version Jan 2015	e]'
HMDB00705	c6crn	Blood	Normal	uM	'0.015'	'0.053'	HMDB, downloadable version Jan 2015	e]'
HMDB01476	3hanthrn	Blood	Normal	uM	'0.015'	'0.209'	HMDB, downloadable version Jan 2015	e]'
HMDB00227	mev_R	Blood	Normal	uM	'0.016'	'0.069'	HMDB, downloadable version Jan 2015	e]'
HMDB01547	crtstrn	Blood	Normal	uM	'0.017'	'0.037'	HMDB, downloadable version Jan 2015	e]'
HMDB00291	3mox4hoxm	Blood	Normal	uM	'0.019'	'0.051'	HMDB, downloadable version Jan 2015	e]'
HMDB00202	HC00900	Blood	Normal	uM	'0.019'	'0.355'	HMDB, downloadable version Jan 2015	e]'
HMDB00881	C02470	Blood	Normal	uM	'0.02'	'0.024'	HMDB, downloadable version Jan 2015	e]'
HMDB00848	stcrn	Blood	Normal	uM	'0.02'	'0.088'	HMDB, downloadable version Jan 2015	e]'
HMDB00076	56dura	Blood	Normal	uM	'0.02'	'1.63'	HMDB, downloadable version Jan 2015	e]'
HMDB03375	limnen	Blood	Normal	uM	'0.02'	'2.4'	HMDB, downloadable version Jan 2015	e]'
HMDB00379	2mcit	Blood	Normal	uM	'0.021'	'0.26'	HMDB, downloadable version Jan 2015	e]'
HMDB02189	n8aspmd	Blood	Normal	uM	'0.022'	'0.078'	HMDB, downloadable version Jan 2015	c]'
HMDB02802	cortsn	Blood	Normal	uM	'0.0222'	'0.0804'	HMDB, downloadable version Jan 2015	e]'
HMDB01434	CE2176	Blood	Normal	uM	'0.025'	'0.153'	HMDB, downloadable version Jan 2015	e]'
HMDB02366	c51crn	Blood	Normal	uM	'0.027'	'0.07'	HMDB, downloadable version Jan 2015	e]'
HMDB00195	ins	Blood	Normal	uM	'0.03'	'6.6'	HMDB, downloadable version Jan 2015	e]'
HMDB00688	ivcrn	Blood	Normal	uM	'0.032'	'0.158'	HMDB, downloadable version Jan 2015	e]'
HMDB00016	11docrtstrn	Blood	Normal	uM	'0.034'	'0.11'	HMDB, downloadable version Jan 2015	r]'
HMDB04225	5g2oxpt	Blood	Normal	uM	'0.035'	'0.2'	HMDB, downloadable version Jan 2015	x]'
HMDB00763	5hoxindoa	Blood	Normal	uM	'0.038'	'0.0652'	HMDB, downloadable version Jan 2015	e]'
HMDB00637	dgchol	Blood	Normal	uM	'0.04'	'0.08'	HMDB, downloadable version Jan 2015	e]'
HMDB00761	HC02191	Blood	Normal	uM	'0.04'	'0.41'	HMDB, downloadable version Jan 2015	e]'
HMDB00277	sphs1p	Blood	Normal	uM	'0.042'	'0.514'	HMDB, downloadable version Jan 2015	e]'
HMDB01451	lipoate	Blood	Normal	uM	'0.043'	'0.111'	HMDB, downloadable version Jan 2015	e]'
HMDB00252	sphings	Blood	Normal	uM	'0.0474'	'0.0526'	HMDB, downloadable version Jan 2015	r]'
HMDB02226	adrn	Blood	Normal	uM	'0.05'	'1.97'	HMDB, downloadable version Jan 2015	e]'
HMDB00107	galt	Blood	Normal	uM	'0.05'	'2.63'	HMDB, downloadable version Jan 2015	e]'
HMDB02259	hpdca	Blood	Normal	uM	'0.05'	'3.73'	HMDB, downloadable version Jan 2015	e]'
HMDB02820	3mlda	Blood	Normal	uM	'0.05729'	'0.11185'	HMDB, downloadable version Jan 2015	e]'
HMDB00235	thm	Blood	Normal	uM	'0.06'	'0.79'	HMDB, downloadable version Jan 2015	e]'
HMDB00300	ura	Blood	Normal	uM	'0.06'	'4.14'	HMDB, downloadable version Jan 2015	e]'
HMDB00099	cyst_L	Blood	Normal	uM	'0.065'	'5.5'	HMDB, downloadable version Jan 2015	e]'
HMDB00448	adpac	Blood	Normal	uM	'0.07'	'0.11'	HMDB, downloadable version Jan 2015	e]'
HMDB00020	4hphac	Blood	Normal	uM	'0.07'	'144.25'	HMDB, downloadable version Jan 2015	e]'
HMDB00222	pmtcrn	Blood	Normal	uM	'0.073'	'0.227'	HMDB, downloadable version Jan 2015	e]'
HMDB01303	HC02172	Blood	Normal	uM	'0.08087'	'29.4'	HMDB, downloadable version Jan 2015	e]'
HMDB01431	pydam	Blood	Normal	uM	'0.088'	'0.24'	HMDB, downloadable version Jan 2015	e]'
HMDB13205	c101crn	Blood	Normal	uM	'0.09'	'0.25'	HMDB, downloadable version Jan 2015	e]'
HMDB02024	im4ac	Blood	Normal	uM	'0.09'	'0.11'	HMDB, downloadable version Jan 2015	m]'
HMDB01396	5mthf	Blood	Normal	uM	'0.094'	'0.7'	HMDB, downloadable version Jan 2015	e]'
HMDB00034	ade	Blood	Normal	uM	'0.1'	'0.94'	HMDB, downloadable version Jan 2015	e]'
HMDB00678	CE4968	Blood	Normal	uM	'0.11'	'0.23'	HMDB, downloadable version Jan 2015	e]'
HMDB00638	ddca	Blood	Normal	uM	'0.11'	'37'	HMDB, downloadable version Jan 2015	e]'
HMDB00305	retinol	Blood	Normal	uM	'0.12'	'3.5'	HMDB, downloadable version Jan 2015	e]'
HMDB00951	tdchola	Blood	Normal	uM	'0.14'	'0.46'	HMDB, downloadable version Jan 2015	e]'
HMDB00944	docosac	Blood	Normal	uM	'0.146'	'1.536'	HMDB, downloadable version Jan 2015	e]'
HMDB01545	pydx	Blood	Normal	uM	'0.149'	'0.353'	HMDB, downloadable version Jan 2015	e]'
HMDB00755	34hpl	Blood	Normal	uM	'0.16'	'1.12'	HMDB, downloadable version Jan 2015	e]'
HMDB01149	5aop	Blood	Normal	uM	'0.17'	'0.53'	HMDB, downloadable version Jan 2015	e]'
HMDB06468	4hdebrisoquine	Blood	Normal	uM	'0.175'	'0.259'	HMDB, downloadable version Jan 2015	e]'
HMDB01565	cholp	Blood	Normal	uM	'0.2'	'4.2'	HMDB, downloadable version Jan 2015	e]'
HMDB06406	egme	Blood	Normal	uM	'0.207'	'0.267'	HMDB, downloadable version Jan 2015	r]'
HMDB03502	minohp	Blood	Normal	uM	'0.21'	'0.46'	HMDB, downloadable version Jan 2015	n]'
HMDB02243	C10164	Blood	Normal	uM	'0.231'	'0.367'	HMDB, downloadable version Jan 2015	c]'
HMDB02003	lgnc	Blood	Normal	uM	'0.234'	'1.318'	HMDB, downloadable version Jan 2015	e]'
HMDB00619	cholate	Blood	Normal	uM	'0.24'	'2.3'	HMDB, downloadable version Jan 2015	e]'
HMDB00675	iodine	Blood	Normal	uM	'0.25'	'0.57'	HMDB, downloadable version Jan 2015	c]'
HMDB00119	glx	Blood	Normal	uM	'0.25'	'12.78'	HMDB, downloadable version Jan 2015	e]'
HMDB01251	lanost	Blood	Normal	uM	'0.252'	'0.708'	HMDB, downloadable version Jan 2015	x]'
HMDB00152	HC00460	Blood	Normal	uM	'0.27'	'1.62'	HMDB, downloadable version Jan 2015	c]'
HMDB02719	dsmsterol	Blood	Normal	uM	'0.29'	'4.45'	HMDB, downloadable version Jan 2015	r]'
HMDB00205	phpyr	Blood	Normal	uM	'0.3'	'0.7'	HMDB, downloadable version Jan 2015	e]'
HMDB00039	but	Blood	Normal	uM	'0.3'	'1.5'	HMDB, downloadable version Jan 2015	e]'
HMDB03357	acorn	Blood	Normal	uM	'0.3'	'1.9'	HMDB, downloadable version Jan 2015	e]'
HMDB01000	dudp	Blood	Normal	uM	'0.3'	'0.7'	HMDB, downloadable version Jan 2015	n]'
HMDB00574	cys_L	Blood	Normal	uM	'0.32'	'309'	HMDB, downloadable version Jan 2015	e]'
HMDB02166	3aib	Blood	Normal	uM	'0.35'	'1.71'	HMDB, downloadable version Jan 2015	e]'
HMDB00247	sbt_D	Blood	Normal	uM	'0.35'	'24'	HMDB, downloadable version Jan 2015	e]'
HMDB00164	mma	Blood	Normal	uM	'0.37'	'4'	HMDB, downloadable version Jan 2015	c]'
HMDB00232	quln	Blood	Normal	uM	'0.376'	'0.564'	HMDB, downloadable version Jan 2015	e]'
HMDB12108	pcholhep_hs	Blood	Normal	uM	'0.39'	'4.71'	'manually added, 28.10.2015
HMDB01058	fdp	Blood	Normal	uM	'0.4'	'5.2'	HMDB, downloadable version Jan 2015	c]'
HMDB00939	ahcys	Blood	Normal	uM	'0.42'	'0.5'	HMDB, downloadable version Jan 2015	e]'
HMDB06112	CE0737	Blood	Normal	uM	'0.43'	'5.84'	HMDB, downloadable version Jan 2015	c]'
HMDB01161	4tmeabutn	Blood	Normal	uM	'0.5'	'20'	HMDB, downloadable version Jan 2015	e]'
HMDB00296	uri	Blood	Normal	uM	'0.5'	'5.74'	HMDB, downloadable version Jan 2015	e]'
HMDB02000	ttdcea	Blood	Normal	uM	'0.55'	'3.482'	HMDB, downloadable version Jan 2015	e]'
HMDB03966	selmeth	Blood	Normal	uM	'0.56'	'0.82'	HMDB, downloadable version Jan 2015	r]'
HMDB00722	HC02192	Blood	Normal	uM	'0.588'	'1.814'	HMDB, downloadable version Jan 2015	e]'
HMDB00990	acald	Blood	Normal	uM	'0.6'	'1.4'	HMDB, downloadable version Jan 2015	e]'
HMDB00032	7dhchsterol	Blood	Normal	uM	'0.6'	'9.4'	HMDB, downloadable version Jan 2015	e]'
HMDB01492	yvite	Blood	Normal	uM	'0.63'	'11.7'	HMDB, downloadable version Jan 2015	e]'
HMDB00250	ppi	Blood	Normal	uM	'0.64'	'2.96'	HMDB, downloadable version Jan 2015	e]'
HMDB00210	pnto_R	Blood	Normal	uM	'0.66'	'6.8'	HMDB, downloadable version Jan 2015	e]'
HMDB00684	Lkynr	Blood	Normal	uM	'0.7'	'3.4'	HMDB, downloadable version Jan 2015	e]'
HMDB00280	prpp	Blood	Normal	uM	'0.7'	'9.1'	HMDB, downloadable version Jan 2015	e]'
HMDB02759	CE6031	Blood	Normal	uM	'0.8'	'21.4'	HMDB, downloadable version Jan 2015	e]'
HMDB01049	glucys	Blood	Normal	uM	'0.9'	'41'	HMDB, downloadable version Jan 2015	c]'
HMDB03337	gthox	Blood	Normal	uM	'0.93'	'2.45'	HMDB, downloadable version Jan 2015	e]'
HMDB01032	dheas	Blood	Normal	uM	'1.07'	'8.2'	HMDB, downloadable version Jan 2015	e]'
HMDB00092	dmgly	Blood	Normal	uM	'1.1'	'3.7'	HMDB, downloadable version Jan 2015	e]'
HMDB02329	oxa	Blood	Normal	uM	'1.11'	'26.64'	HMDB, downloadable version Jan 2015	e]'
HMDB00201	acrn	Blood	Normal	uM	'1.18'	'9.78'	HMDB, downloadable version Jan 2015	e]'
HMDB01893	avite1	Blood	Normal	uM	'1.2'	'93.3'	HMDB, downloadable version Jan 2015	e]'
HMDB00256	sql	Blood	Normal	uM	'1.454'	'2.346'	HMDB, downloadable version Jan 2015	r]'
HMDB00416	CE1352	Blood	Normal	uM	'1.56'	'5.03'	HMDB, downloadable version Jan 2015	r]'
HMDB01112	g3p	Blood	Normal	uM	'1.6'	'8'	HMDB, downloadable version Jan 2015	c]'
HMDB00742	hcys_L	Blood	Normal	uM	'1.8'	'16.2'	HMDB, downloadable version Jan 2015	e]'
HMDB00263	pep	Blood	Normal	uM	'1.8'	'25'	HMDB, downloadable version Jan 2015	e]'
HMDB00450	pcollg5hlys	Blood	Normal	uM	'1.8'	'3.2'	HMDB, downloadable version Jan 2015	e]'
HMDB01473	dhap	Blood	Normal	uM	'1.9'	'24.72'	HMDB, downloadable version Jan 2015	e]'
HMDB00696	met_L	Blood	Normal	uM	'10'	'51.4'	HMDB, downloadable version Jan 2015	e]'
HMDB06483	asp_D	Blood	Normal	uM	'10'	'31'	HMDB, downloadable version Jan 2015	e]'
HMDB02815	pcholole_hs	Blood	Normal	uM	'10.7'	'52.93'	'manually added, 28.10.2015
HMDB00127	glcur	Blood	Normal	uM	'101'	'229'	HMDB, downloadable version Jan 2015	e]'
HMDB00044	ascb_L	Blood	Normal	uM	'11'	'171'	HMDB, downloadable version Jan 2015	e]'
HMDB00272	pser_L	Blood	Normal	uM	'11'	'23'	HMDB, downloadable version Jan 2015	e]'
HMDB00719	hom_L	Blood	Normal	uM	'11.3'	'17'	HMDB, downloadable version Jan 2015	e]'
HMDB00042	ac	Blood	Normal	uM	'11.7'	'40'	HMDB, downloadable version Jan 2015	e]'
HMDB00122	glc_D	Blood	Normal	uM	'1100'	'20880'	HMDB, downloadable version Jan 2015	e]'
HMDB01967	co2	Blood	Normal	uM	'11100'	'28460'	HMDB, downloadable version Jan 2015	e]'
HMDB01546	cdp	Blood	Normal	uM	'12'	'60'	HMDB, downloadable version Jan 2015	e]'
HMDB00267	5oxpro	Blood	Normal	uM	'12.1'	'161'	HMDB, downloadable version Jan 2015	e]'
HMDB00464	ca2	Blood	Normal	uM	'1254'	'2690'	HMDB, downloadable version Jan 2015	e]'
HMDB00073	dopa	Blood	Normal	uM	'13'	'31.5'	HMDB, downloadable version Jan 2015	e]'
HMDB01426	fald	Blood	Normal	uM	'13.3'	'19.3'	HMDB, downloadable version Jan 2015	e]'
HMDB01341	adp	Blood	Normal	uM	'132'	'188'	HMDB, downloadable version Jan 2015	e]'
HMDB00588	na1	Blood	Normal	uM	'132600'	'155400'	HMDB, downloadable version Jan 2015	e]'
HMDB01487	nadh	Blood	Normal	uM	'14'	'40'	HMDB, downloadable version Jan 2015	x]'
HMDB00161	ala_L	Blood	Normal	uM	'143'	'629'	HMDB, downloadable version Jan 2015	e]'
HMDB00904	citr_L	Blood	Normal	uM	'15'	'55'	HMDB, downloadable version Jan 2015	e]'
HMDB01488	nac	Blood	Normal	uM	'15'	'85'	HMDB, downloadable version Jan 2015	e]'
HMDB00452	C02356	Blood	Normal	uM	'15'	'31'	HMDB, downloadable version Jan 2015	e]'
HMDB00595	hco3	Blood	Normal	uM	'15500'	'28480'	HMDB, downloadable version Jan 2015	e]'
HMDB00660	fru	Blood	Normal	uM	'16'	'80'	HMDB, downloadable version Jan 2015	e]'
HMDB00168	asn_L	Blood	Normal	uM	'16.4'	'97'	HMDB, downloadable version Jan 2015	e]'
HMDB01051	glyald	Blood	Normal	uM	'166'	'2786'	HMDB, downloadable version Jan 2015	e]'
HMDB00295	udp	Blood	Normal	uM	'17'	'65'	HMDB, downloadable version Jan 2015	e]'
HMDB00220	hdca	Blood	Normal	uM	'17.9'	'85.768'	HMDB, downloadable version Jan 2015	e]'
HMDB00294	urea	Blood	Normal	uM	'1766.2'	'10383'	HMDB, downloadable version Jan 2015	e]'
HMDB00885	HC02020	Blood	Normal	uM	'178'	'518.48'	HMDB, downloadable version Jan 2015	r]'
HMDB00086	g3pc	Blood	Normal	uM	'19'	'48'	HMDB, downloadable version Jan 2015	e]'
HMDB00623	dodecanac	Blood	Normal	uM	'191.7'	'247.7'	HMDB, downloadable version Jan 2015	e]'
HMDB00131	glyc	Blood	Normal	uM	'2'	'632.4'	HMDB, downloadable version Jan 2015	e]'
HMDB01201	gdp	Blood	Normal	uM	'2'	'34'	HMDB, downloadable version Jan 2015	e]'
HMDB06344	pheacgln	Blood	Normal	uM	'2.72'	'3.96'	HMDB, downloadable version Jan 2015	e]'
HMDB00045	amp	Blood	Normal	uM	'2.8'	'92'	HMDB, downloadable version Jan 2015	e]'
HMDB06327	avite2	Blood	Normal	uM	'2.83'	'5.63'	HMDB, downloadable version Jan 2015	e]'
HMDB00687	leu_L	Blood	Normal	uM	'20'	'261'	HMDB, downloadable version Jan 2015	e]'
HMDB00043	glyb	Blood	Normal	uM	'20'	'144'	HMDB, downloadable version Jan 2015	e]'
HMDB02134	aact	Blood	Normal	uM	'20'	'100'	HMDB, downloadable version Jan 2015	m]'
HMDB01448	so4	Blood	Normal	uM	'208.9'	'580'	HMDB, downloadable version Jan 2015	e]'
HMDB00094	cit	Blood	Normal	uM	'22'	'400'	HMDB, downloadable version Jan 2015	e]'
HMDB00827	ocdca	Blood	Normal	uM	'22.03'	'470'	HMDB, downloadable version Jan 2015	e]'
HMDB00902	nad	Blood	Normal	uM	'23'	'25.6'	HMDB, downloadable version Jan 2015	e]'
HMDB00126	glyc3p	Blood	Normal	uM	'24'	'36'	HMDB, downloadable version Jan 2015	e]'
HMDB00169	man	Blood	Normal	uM	'25'	'88'	HMDB, downloadable version Jan 2015	e]'
HMDB00929	trp_L	Blood	Normal	uM	'25.5'	'155.9'	HMDB, downloadable version Jan 2015	e]'
HMDB00062	crn	Blood	Normal	uM	'26'	'79'	HMDB, downloadable version Jan 2015	e]'
HMDB01875	meoh	Blood	Normal	uM	'26.6'	'936.7'	HMDB, downloadable version Jan 2015	e]'
HMDB00562	crtn	Blood	Normal	uM	'27'	'135'	HMDB, downloadable version Jan 2015	e]'
HMDB03276	HC00250	Blood	Normal	uM	'27.4'	'76.7'	HMDB, downloadable version Jan 2015	e]'
HMDB00641	gln_L	Blood	Normal	uM	'274'	'1405'	HMDB, downloadable version Jan 2015	e]'
HMDB01377	o2	Blood	Normal	uM	'2780'	'7780'	HMDB, downloadable version Jan 2015	e]'
HMDB00807	3pg	Blood	Normal	uM	'29.4'	'87'	HMDB, downloadable version Jan 2015	e]'
HMDB00115	glyclt	Blood	Normal	uM	'3.1'	'12.7'	HMDB, downloadable version Jan 2015	e]'
HMDB03125	h2o2	Blood	Normal	uM	'3.3'	'17.7'	HMDB, downloadable version Jan 2015	e]'
HMDB10385	pcholmyr_hs	Blood	Normal	uM	'3.38'	'52.3'	'manually added, 28.10.2015
HMDB00208	akg	Blood	Normal	uM	'3.4'	'25.7'	HMDB, downloadable version Jan 2015	e]'
HMDB00005	2obut	Blood	Normal	uM	'3.4'	'15.4'	HMDB, downloadable version Jan 2015	m]'
HMDB00097	chol	Blood	Normal	uM	'3.9'	'34.1'	HMDB, downloadable version Jan 2015	e]'
HMDB00883	val_L	Blood	Normal	uM	'30'	'388.3'	HMDB, downloadable version Jan 2015	e]'
HMDB00187	ser_L	Blood	Normal	uM	'31.1'	'275.8'	HMDB, downloadable version Jan 2015	e]'
HMDB03374	orn_D	Blood	Normal	uM	'33'	'145'	HMDB, downloadable version Jan 2015	x]'
HMDB00221	nadph	Blood	Normal	uM	'34'	'81'	HMDB, downloadable version Jan 2015	x]'
HMDB00586	k	Blood	Normal	uM	'3440'	'5680'	HMDB, downloadable version Jan 2015	e]'
HMDB00177	his_L	Blood	Normal	uM	'35'	'205.8'	HMDB, downloadable version Jan 2015	e]'
HMDB00159	phe_L	Blood	Normal	uM	'37.1'	'172'	HMDB, downloadable version Jan 2015	e]'
HMDB00625	glcn	Blood	Normal	uM	'4'	'6'	HMDB, downloadable version Jan 2015	c]'
HMDB00023	3hmp	Blood	Normal	uM	'4'	'48'	HMDB, downloadable version Jan 2015	e]'
HMDB01890	CE1310	Blood	Normal	uM	'4.29'	'5'	HMDB, downloadable version Jan 2015	m]'
HMDB00691	HC00319	Blood	Normal	uM	'4.36'	'16.16'	HMDB, downloadable version Jan 2015	e]'
HMDB00653	chsterols	Blood	Normal	uM	'4.36'	'6.44'	HMDB, downloadable version Jan 2015	r]'
HMDB00299	xtsn	Blood	Normal	uM	'4.48'	'5.68'	HMDB, downloadable version Jan 2015	e]'
HMDB01273	gtp	Blood	Normal	uM	'42'	'70'	HMDB, downloadable version Jan 2015	e]'
HMDB00573	elaid	Blood	Normal	uM	'42.2'	'128.08'	HMDB, downloadable version Jan 2015	e]'
HMDB00167	thr_L	Blood	Normal	uM	'45.7'	'335'	HMDB, downloadable version Jan 2015	e]'
HMDB00054	bilirub	Blood	Normal	uM	'5'	'21'	HMDB, downloadable version Jan 2015	e]'
HMDB00511	dca	Blood	Normal	uM	'5'	'17'	HMDB, downloadable version Jan 2015	e]'
HMDB03227	ch4s	Blood	Normal	uM	'5.1'	'6.3'	HMDB, downloadable version Jan 2015	c]'
HMDB00124	f6p	Blood	Normal	uM	'5.3'	'14.5'	HMDB, downloadable version Jan 2015	c]'
HMDB00064	creat	Blood	Normal	uM	'5.5'	'130.4'	HMDB, downloadable version Jan 2015	e]'
HMDB00517	arg_L	Blood	Normal	uM	'6'	'230'	HMDB, downloadable version Jan 2015	e]'
HMDB00078	cgly	Blood	Normal	uM	'6.4'	'91.6'	HMDB, downloadable version Jan 2015	e]'
HMDB00182	lys_L	Blood	Normal	uM	'62.5'	'480'	HMDB, downloadable version Jan 2015	e]'
HMDB00162	pro_L	Blood	Normal	uM	'68.7'	'380'	HMDB, downloadable version Jan 2015	e]'
HMDB10384	pcholste_hs	Blood	Normal	uM	'8.1'	'88.9'	'manually added, 28.10.2015

## Sheet: NormalCSFConc
HMDB ID	Our ID	Compartment	Condition	Sex	Mean	(range) or (std)	unit	translated range	mean-2std	mean+2std
HMDB00005	2obut	CerebrospinalFluid(CSF)	Normal	Both	4.8	3.4-6.2)	uM	3.4-6.2)	#VALUE!	#VALUE!
HMDB00008	2hb	CerebrospinalFluid(CSF)	Normal	Both	37+/-21	10-76)	uM		#VALUE!	#VALUE!
HMDB00008	2hb	CerebrospinalFluid(CSF)	Normal	Both	40	-24	uM		-8	88
HMDB00008	2hb	CerebrospinalFluid(CSF)	Normal	Both	85		uM		85	85
HMDB00008	2hb	CerebrospinalFluid(CSF)	Normal	Both	35	-24	uM	0-88	-13	83
HMDB00011	bhb	CerebrospinalFluid(CSF)	Normal	Both	286	207-365)	uM	207-365)	#VALUE!	#VALUE!
HMDB00012	duri	CerebrospinalFluid(CSF)	Normal	Both	0-0.1		uM	0-0.1	#VALUE!	#VALUE!
HMDB00019	3mob	CerebrospinalFluid(CSF)	Normal	Both	6	-3	uM		0	12
HMDB00019	3mob	CerebrospinalFluid(CSF)	Normal	Both	8.2	-6.8	uM	0-21.8	-5.4	21.8
HMDB00020	4hphac	CerebrospinalFluid(CSF)	Normal	NotSpecified	0.05	-0.007	uM	0.036-0.064	0.036	0.064
HMDB00022	3moxtyr	CerebrospinalFluid(CSF)	Normal	NotSpecified	0.00377		uM		0.00377	0.004524
HMDB00022	3moxtyr	CerebrospinalFluid(CSF)	Normal	NotSpecified	0.0014	-0.0002	uM	0.001-0.004524	0.001	0.0018	0.001	0.004524
HMDB00023	3hmp	CerebrospinalFluid(CSF)	Normal	NotSpecified	18.0+/-18.0	0-36)	uM	0-36)	#VALUE!	#VALUE!
HMDB00026	cala	CerebrospinalFluid(CSF)	Normal	NotSpecified	0.0-0.5		uM	0.0-0.5	#VALUE!	#VALUE!
HMDB00030	btn	CerebrospinalFluid(CSF)	Normal	NotSpecified	0.000557	-0.000307	uM		-5.7e-05	0.001171
HMDB00030	btn	CerebrospinalFluid(CSF)	Normal	NotSpecified	0.0005	-0.0002	uM	0-0.001171	0.0001	0.0009	0	0.001171
HMDB00032	7dhchsterol	CerebrospinalFluid(CSF)	Normal	Both	0-0.02		uM	0-0.02	#VALUE!	#VALUE!
HMDB00034	ade	CerebrospinalFluid(CSF)	Normal	Both	0-0.2		uM	0-0.2	#VALUE!	#VALUE!
HMDB00038	CE2705	CerebrospinalFluid(CSF)	Normal	Both	0.0004-0.014		uM	0.0004-0.014	#VALUE!	#VALUE!
HMDB00039	but	CerebrospinalFluid(CSF)	Normal	Both	1.4	0-2.8)	uM	0-2.8)	#VALUE!	#VALUE!
HMDB00042	ac	CerebrospinalFluid(CSF)	Normal	Both	116	-55	uM		6	226
HMDB00042	ac	CerebrospinalFluid(CSF)	Normal	Both	58	-27	uM		4	112
HMDB00042	ac	CerebrospinalFluid(CSF)	Normal	NotSpecified	100	-30	uM		40	160
HMDB00042	ac	CerebrospinalFluid(CSF)	Normal	Both	284	-126	uM	4-536	32	536
HMDB00044	ascb_L	CerebrospinalFluid(CSF)	Normal	Both	164	143.0-185.0)	uM		#VALUE!	#VALUE!
HMDB00044	ascb_L	CerebrospinalFluid(CSF)	Normal	Both	68	17.0-119.0)	uM		#VALUE!	#VALUE!
HMDB00044	ascb_L	CerebrospinalFluid(CSF)	Normal	Both	144	36.2-251.0)	uM		#VALUE!	#VALUE!
HMDB00044	ascb_L	CerebrospinalFluid(CSF)	Normal	NotSpecified	163.8	-21	uM		121.8	205.8
HMDB00044	ascb_L	CerebrospinalFluid(CSF)	Normal	NotSpecified	133	-58.8	17-251	17-251	15.4	250.6
HMDB00045	amp	CerebrospinalFluid(CSF)	Normal	Both	&lt;0.2		uM	0-0.2	#VALUE!	#VALUE!
HMDB00050	adn	CerebrospinalFluid(CSF)	Normal	NotSpecified	0.01	-0.002	uM		0.006	0.014
HMDB00050	adn	CerebrospinalFluid(CSF)	Normal	Both	0-0.1		uM	0-0.14	#VALUE!	#VALUE!
HMDB00051	nh4	CerebrospinalFluid(CSF)	Normal	Both	11.9		uM	9.52-14.28	11.9	11.9
HMDB00053	andrstndn	CerebrospinalFluid(CSF)	Normal	NotSpecified	0.00101	0.00002-0.002)	uM	0.00002-0.002)	#VALUE!	#VALUE!	2e-05	0.002
HMDB00054	bilirub	CerebrospinalFluid(CSF)	Normal	Both	0-0.2		uM	0-0.2	#VALUE!	#VALUE!
HMDB00056	ala_B	CerebrospinalFluid(CSF)	Normal	Both	0.03	0.00-0.06)	uM		#VALUE!	#VALUE!
HMDB00056	ala_B	CerebrospinalFluid(CSF)	Normal	Both	0.024	-0.013	uM	0-0.6	-0.002	0.05
HMDB00058	camp	CerebrospinalFluid(CSF)	Normal	Both	0.02	0.016-0.024)	uM		#VALUE!	#VALUE!
HMDB00058	camp	CerebrospinalFluid(CSF)	Normal	Both	0.024	0.022-0.026)	uM		#VALUE!	#VALUE!
HMDB00058	camp	CerebrospinalFluid(CSF)	Normal	Both	0.02	-0.004	uM		0.012	0.028
HMDB00058	camp	CerebrospinalFluid(CSF)	Normal	NotSpecified	0.02	-0.004	uM		0.012	0.028
HMDB00058	camp	CerebrospinalFluid(CSF)	Normal	Both	0.021	-0.008	uM		0.005	0.037
HMDB00060	acac	CerebrospinalFluid(CSF)	Normal	Both	26.2	-12.3	uM		1.6	50.8
HMDB00060	acac	CerebrospinalFluid(CSF)	Normal	Both	12	-14	uM		-16	40
HMDB00060	acac	CerebrospinalFluid(CSF)	Normal	NotSpecified	6	-6	uM	0-50.8	-6	18
HMDB00062	crn	CerebrospinalFluid(CSF)	Normal	Both	4	2.0-9.0)	uM		#VALUE!	#VALUE!
HMDB00062	crn	CerebrospinalFluid(CSF)	Normal	Both	1.9	-0.474	uM	0.952-9	0.952	2.848
HMDB00063	crtsl	CerebrospinalFluid(CSF)	Normal	NotSpecified	0.052	-0.023	uM		0.006	0.098
HMDB00063	crtsl	CerebrospinalFluid(CSF)	Normal	Male	0.02	-0.011	uM		-0.002	0.042
HMDB00063	crtsl	CerebrospinalFluid(CSF)	Normal	Male	0.03	-0.005	uM	0-0.098	0.02	0.04	-0.002	0.098
HMDB00064	creat	CerebrospinalFluid(CSF)	Normal	Both	44	-13	uM	18-70	18	70
HMDB00067	chsterol	CerebrospinalFluid(CSF)	Normal	Both	4.3	3.90-4.70)	uM		#VALUE!	#VALUE!
HMDB00067	chsterol	CerebrospinalFluid(CSF)	Normal	Both	8.32	7.88-8.76)	uM	3.9-8.76	#VALUE!	#VALUE!
HMDB00068	adrnl	CerebrospinalFluid(CSF)	Normal	Both	0	0.0-0.00022)	uM		#VALUE!	#VALUE!
HMDB00068	adrnl	CerebrospinalFluid(CSF)	Normal	Female	0.034	0.0063-0.062)	uM		#VALUE!	#VALUE!
HMDB00068	adrnl	CerebrospinalFluid(CSF)	Normal	NotSpecified	0.000235	-3.277e-05	uM		0.00016946	0.00030054
HMDB00068	adrnl	CerebrospinalFluid(CSF)	Normal	Both	0.00024		uM	0-0.062	0.00024	0.00024
HMDB00073	dopa	CerebrospinalFluid(CSF)	Normal	Both	0.002	-0.002	uM		-0.002	0.006
HMDB00073	dopa	CerebrospinalFluid(CSF)	Normal	Both	0.0059	-0.002	uM		0.0019	0.0099
HMDB00073	dopa	CerebrospinalFluid(CSF)	Normal	Both	0.0045	-0.0026	uM	0-0.0099	-0.0007	0.0097
HMDB00076	56dura	CerebrospinalFluid(CSF)	Normal	NotSpecified	2.1	-1	uM	0.1-4.1	0.1	4.1
HMDB00077	dhea	CerebrospinalFluid(CSF)	Normal	NotSpecified	0.00101	0.00002-0.002)	uM	0.00002-0.002)	#VALUE!	#VALUE!
HMDB00078	cgly	CerebrospinalFluid(CSF)	Normal	Both	2.31	0.99-3.62)	uM	0.99-3.62)	#VALUE!	#VALUE!
HMDB00079	56dthm	CerebrospinalFluid(CSF)	Normal	NotSpecified	1.1	-0.3	uM	0.5-1.7	0.5	1.7
HMDB00086	g3pc	CerebrospinalFluid(CSF)	Normal	NotSpecified	3.94	-1.17	uM	1.5-6.3	1.6	6.28
HMDB00086	g3pc	CerebrospinalFluid(CSF)	Normal	Both	3.9	-1.2	uM		1.5	6.3
HMDB00089	cytd	CerebrospinalFluid(CSF)	Normal	Both	0.44	-0.32	uM	0-1.08	-0.2	1.08
HMDB00094	cit	CerebrospinalFluid(CSF)	Normal	Both	370	110.0-630.0)	uM		#VALUE!	#VALUE!
HMDB00094	cit	CerebrospinalFluid(CSF)	Normal	Both	225	-96	uM		33	417
HMDB00094	cit	CerebrospinalFluid(CSF)	Normal	NotSpecified	400	-170	uM		60	740
HMDB00094	cit	CerebrospinalFluid(CSF)	Normal	NotSpecified	350	-240	uM		-130	830
HMDB00094	cit	CerebrospinalFluid(CSF)	Normal	Both	176	-50	uM	0-830	76	276
HMDB00097	chol	CerebrospinalFluid(CSF)	Normal	Both	8.3	7.0-13.0)	uM		#VALUE!	#VALUE!
HMDB00097	chol	CerebrospinalFluid(CSF)	Normal	Both	3	-1	uM	1.0-13	1	5
HMDB00099	cyst_L	CerebrospinalFluid(CSF)	Normal	Both	0.024	-0.006	uM	0.012-0.036	0.012	0.036
HMDB00107	galt	CerebrospinalFluid(CSF)	Normal	Both	1.82	1.17-2.47)	uM		#VALUE!	#VALUE!
HMDB00107	galt	CerebrospinalFluid(CSF)	Normal	Both	1.65	-0.44	uM	0.77-2.53	0.77	2.53
HMDB00112	4abut	CerebrospinalFluid(CSF)	Normal	Both	0.05	0.00-0.10)	uM		#VALUE!	#VALUE!
HMDB00112	4abut	CerebrospinalFluid(CSF)	Normal	Both	0.093	0.083-0.10)	uM		#VALUE!	#VALUE!
HMDB00112	4abut	CerebrospinalFluid(CSF)	Normal	Both	0.32	0.2-0.45)	uM		#VALUE!	#VALUE!
HMDB00112	4abut	CerebrospinalFluid(CSF)	Normal	Both	0.24	-0.096	uM		0.048	0.432
HMDB00112	4abut	CerebrospinalFluid(CSF)	Normal	Both	0.23	-0.075	uM	0.048-0.45	0.08	0.38
HMDB00115	glyclt	CerebrospinalFluid(CSF)	Normal	NotSpecified	54	-50	uM	0-154	-46	154
HMDB00118	homoval	CerebrospinalFluid(CSF)	Normal	Both	0.2	0.047-0.35)	uM		#VALUE!	#VALUE!
HMDB00118	homoval	CerebrospinalFluid(CSF)	Normal	Both	0.28	0.15-0.41)	uM		#VALUE!	#VALUE!
HMDB00118	homoval	CerebrospinalFluid(CSF)	Normal	NotSpecified	0.574	0.302-0.845)	uM		#VALUE!	#VALUE!
HMDB00118	homoval	CerebrospinalFluid(CSF)	Normal	NotSpecified	0.1521	-0.0177	uM		0.1167	0.1875
HMDB00118	homoval	CerebrospinalFluid(CSF)	Normal	NotSpecified	0.658-1.434		uM		#VALUE!	#VALUE!
HMDB00118	homoval	CerebrospinalFluid(CSF)	Normal	NotSpecified	0.324-1.098		uM		#VALUE!	#VALUE!
HMDB00118	homoval	CerebrospinalFluid(CSF)	Normal	NotSpecified	0.105-0.262		uM		#VALUE!	#VALUE!
HMDB00118	homoval	CerebrospinalFluid(CSF)	Normal	Male	0.33-0.668		uM		#VALUE!	#VALUE!
HMDB00118	homoval	CerebrospinalFluid(CSF)	Normal	Male	0.346-0.716		uM		#VALUE!	#VALUE!
HMDB00118	homoval	CerebrospinalFluid(CSF)	Normal	Both	0.12	-0.07	uM		-0.02	0.26
HMDB00118	homoval	CerebrospinalFluid(CSF)	Normal	NotSpecified	0.19	-0.093	uM		0.004	0.376
HMDB00118	homoval	CerebrospinalFluid(CSF)	Normal	Male	0.0004	-6e-05	uM		0.00028	0.00052
HMDB00118	homoval	CerebrospinalFluid(CSF)	Normal	NotSpecified	0.89	-0.47	uM		-0.05	1.83
HMDB00118	homoval	CerebrospinalFluid(CSF)	Normal	NotSpecified	0.78	-0.42	uM		-0.06	1.62
HMDB00118	homoval	CerebrospinalFluid(CSF)	Normal	NotSpecified	0.76	-0.38	uM		0	1.52
HMDB00118	homoval	CerebrospinalFluid(CSF)	Normal	NotSpecified	0.71	-0.34	uM		0.03	1.39
HMDB00118	homoval	CerebrospinalFluid(CSF)	Normal	NotSpecified	0.66	-0.33	uM		0	1.32
HMDB00118	homoval	CerebrospinalFluid(CSF)	Normal	NotSpecified	0.66	-0.48	uM		-0.3	1.62
HMDB00118	homoval	CerebrospinalFluid(CSF)	Normal	NotSpecified	0.54	-0.211	uM		0.118	0.962
HMDB00118	homoval	CerebrospinalFluid(CSF)	Normal	NotSpecified	0.37	-0.08	uM		0.21	0.53
HMDB00118	homoval	CerebrospinalFluid(CSF)	Normal	NotSpecified	1.14	-0.54	uM		0.06	2.22
HMDB00118	homoval	CerebrospinalFluid(CSF)	Normal	NotSpecified	0.14	-0.046	uM		0.048	0.232
HMDB00118	homoval	CerebrospinalFluid(CSF)	Normal	NotSpecified	0.4	-0.075	uM		0.25	0.55
HMDB00118	homoval	CerebrospinalFluid(CSF)	Normal	NotSpecified	0.039	-0.021	uM		-0.003	0.081
HMDB00118	homoval	CerebrospinalFluid(CSF)	Normal	Male	0.174	-0.075	uM		0.024	0.324
HMDB00118	homoval	CerebrospinalFluid(CSF)	Normal	Female	0.202	-0.094	uM		0.014	0.39
HMDB00118	homoval	CerebrospinalFluid(CSF)	Normal	NotSpecified	0.94	-0.11	uM		0.72	1.16
HMDB00118	homoval	CerebrospinalFluid(CSF)	normal	NotSpecified	0.384-0.765		uM		#VALUE!	#VALUE!
HMDB00118	homoval	CerebrospinalFluid(CSF)	Normal	NotSpecified	0.401	-0.188	uM	0-2.22	0.025	0.777
HMDB00121	fol	CerebrospinalFluid(CSF)	Normal	NotSpecified	0.0078	-0.0011	uM		0.0056	0.01
HMDB00121	fol	CerebrospinalFluid(CSF)	Normal	Both	0.053	-0.024	uM		0.005	0.101
HMDB00121	fol	CerebrospinalFluid(CSF)	Normal	Both	0.006	-0.0005	uM		0.005	0.007
HMDB00121	fol	CerebrospinalFluid(CSF)	Normal	Female	0.0202	-0.00567	uM	0.005-0.101	0.00886	0.03154
HMDB00122	glc_D	CerebrospinalFluid(CSF)	Normal	Both	1720	1560.0-1880.0)	uM		#VALUE!	#VALUE!
HMDB00122	glc_D	CerebrospinalFluid(CSF)	Normal	Both	2960	-1110	uM		740	5180
HMDB00122	glc_D	CerebrospinalFluid(CSF)	Normal	NotSpecified	5390	-1650	uM	740-8690	2090	8690
HMDB00123	gly	CerebrospinalFluid(CSF)	Normal	Both	9	3.0-19.0)	uM		#VALUE!	#VALUE!
HMDB00123	gly	CerebrospinalFluid(CSF)	Normal	Both	8.3	5.88-10.7)	uM		#VALUE!	#VALUE!
HMDB00123	gly	CerebrospinalFluid(CSF)	Normal	Both	4.7	-1.5	uM		1.7	7.7
HMDB00123	gly	CerebrospinalFluid(CSF)	Normal	NotSpecified	9.5	-4.7	uM		0.1	18.9
HMDB00123	gly	CerebrospinalFluid(CSF)	Normal	NotSpecified	8.2	-3	uM		2.2	14.2
HMDB00123	gly	CerebrospinalFluid(CSF)	Normal	NotSpecified	6.1	-1.4	uM		3.3	8.9
HMDB00123	gly	CerebrospinalFluid(CSF)	Normal	Both	4.63	-0.74	uM		3.15	6.11
HMDB00123	gly	CerebrospinalFluid(CSF)	Normal	NotSpecified	11	-4	uM	0.1-19	3	19
HMDB00125	gthrd	CerebrospinalFluid(CSF)	Normal	NotSpecified	1.2	-0.16	uM	0.88-1.52	0.88	1.52
HMDB00128	gudac	CerebrospinalFluid(CSF)	Normal	Both	0.05	-0.03	uM	0-0.11	-0.01	0.11
HMDB00131	glyc	CerebrospinalFluid(CSF)	Normal	Both	13.5	11.0-16.0)	uM		#VALUE!	#VALUE!
HMDB00131	glyc	CerebrospinalFluid(CSF)	Normal	Both	17.5		uM		17.5	17.5
HMDB00131	glyc	CerebrospinalFluid(CSF)	Normal	Both	39	-14	uM	1967-11-01	11	67
HMDB00134	fum	CerebrospinalFluid(CSF)	Normal	Both	33	9.00-57.0)	uM		#VALUE!	#VALUE!
HMDB00134	fum	CerebrospinalFluid(CSF)	Normal	Both	1		uM	1.0-57	1	1
HMDB00139	glyc_R	CerebrospinalFluid(CSF)	Normal	NotSpecified	34	-34	uM	0-102	-34	102
HMDB00142	for	CerebrospinalFluid(CSF)	Normal	Both	32	-16	uM	0-64	0	64
HMDB00143	gal	CerebrospinalFluid(CSF)	Normal	Both	166	-99	uM	0-364	-32	364
HMDB00148	glu_L	CerebrospinalFluid(CSF)	Normal	Both	0.22	0.14-0.29)	uM		#VALUE!	#VALUE!
HMDB00148	glu_L	CerebrospinalFluid(CSF)	Normal	Both	0.62	0.18-1.15)	uM		#VALUE!	#VALUE!
HMDB00148	glu_L	CerebrospinalFluid(CSF)	Normal	Both	40	-52	uM		-64	144
HMDB00148	glu_L	CerebrospinalFluid(CSF)	Normal	Both	1.8	-0.7	uM		0.4	3.2
HMDB00148	glu_L	CerebrospinalFluid(CSF)	Normal	NotSpecified	0.34	-0.14	uM		0.06	0.62
HMDB00148	glu_L	CerebrospinalFluid(CSF)	Normal	NotSpecified	32.6	-6.9	uM		18.8	46.4
HMDB00148	glu_L	CerebrospinalFluid(CSF)	Normal	Both	0.44	-0.29	uM	0-46.4	-0.14	1.02
HMDB00149	etha	CerebrospinalFluid(CSF)	Normal	Both	8.43	2.62-14.24)	uM		#VALUE!	#VALUE!
HMDB00149	etha	CerebrospinalFluid(CSF)	Normal	Both	14.1	-3	uM	2.26-20.1	8.1	20.1
HMDB00151	estradiol	CerebrospinalFluid(CSF)	Normal	Female	1.1e-06	-3e-07	uM		5e-07	1.7e-06
HMDB00151	estradiol	CerebrospinalFluid(CSF)	Normal	Female	0.0000007-0.000011		uM	0.0000005-0.000011	5e-07	1.1e-05
HMDB00156	mal_L	CerebrospinalFluid(CSF)	Normal	Both	3	-3	uM	0-9	-3	9
HMDB00157	hxan	CerebrospinalFluid(CSF)	Normal	Both	2.4	0.6-4.1)	uM		#VALUE!	#VALUE!
HMDB00157	hxan	CerebrospinalFluid(CSF)	Normal	Both	1.8	0.6-5.1)	uM		#VALUE!	#VALUE!
HMDB00157	hxan	CerebrospinalFluid(CSF)	Normal	Both	3.6	1.8-5.5)	uM		#VALUE!	#VALUE!
HMDB00157	hxan	CerebrospinalFluid(CSF)	Normal	Both	5.94	5.20-6.68)	uM	0.6-6.68	#VALUE!	#VALUE!
HMDB00158	tyr_L	CerebrospinalFluid(CSF)	Normal	Both	10.1	6.37-13.8)	uM		#VALUE!	#VALUE!
HMDB00158	tyr_L	CerebrospinalFluid(CSF)	Normal	Both	12	-9	uM		-6	30
HMDB00158	tyr_L	CerebrospinalFluid(CSF)	Normal	NotSpecified	24.5	-8.9	uM		6.7	42.3
HMDB00158	tyr_L	CerebrospinalFluid(CSF)	Normal	Both	6.4	-1.5	uM		3.4	9.4
HMDB00158	tyr_L	CerebrospinalFluid(CSF)	Normal	NotSpecified	9.3	-2	uM		5.3	13.3
HMDB00158	tyr_L	CerebrospinalFluid(CSF)	Normal	NotSpecified	7.9	-3	uM		1.9	13.9
HMDB00158	tyr_L	CerebrospinalFluid(CSF)	Normal	NotSpecified	12.2	-3.8	uM		4.6	19.8
HMDB00158	tyr_L	CerebrospinalFluid(CSF)	Normal	Both	8	-1	uM	0-42.3	6	10
HMDB00159	phe_L	CerebrospinalFluid(CSF)	Normal	Both	10.4	7.58-13.2)	uM		#VALUE!	#VALUE!
HMDB00159	phe_L	CerebrospinalFluid(CSF)	Normal	Both	15	-13	uM		-11	41
HMDB00159	phe_L	CerebrospinalFluid(CSF)	Normal	NotSpecified	18	-7.2	uM		3.6	32.4
HMDB00159	phe_L	CerebrospinalFluid(CSF)	Normal	NotSpecified	12.5	-2.9	uM		6.7	18.3
HMDB00159	phe_L	CerebrospinalFluid(CSF)	Normal	NotSpecified	10.8	-4.2	uM		2.4	19.2
HMDB00159	phe_L	CerebrospinalFluid(CSF)	Normal	NotSpecified	12.5	-2.6	uM		7.3	17.7
HMDB00159	phe_L	CerebrospinalFluid(CSF)	Normal	Both	4.3	-0.81	uM		2.68	5.92
HMDB00159	phe_L	CerebrospinalFluid(CSF)	Normal	Both	6.5	-1.2	uM	0-32.4	4.1	8.9
HMDB00161	ala_L	CerebrospinalFluid(CSF)	Normal	Both	27	10.0-44.0)	uM		#VALUE!	#VALUE!
HMDB00161	ala_L	CerebrospinalFluid(CSF)	Normal	Both	46	-27	uM		-8	100
HMDB00161	ala_L	CerebrospinalFluid(CSF)	Normal	NotSpecified	37.8	-6.8	uM		24.2	51.4
HMDB00161	ala_L	CerebrospinalFluid(CSF)	Normal	NotSpecified	30.8	-8.7	uM		13.4	48.2
HMDB00161	ala_L	CerebrospinalFluid(CSF)	Normal	NotSpecified	26.3	-7.4	uM		11.5	41.1
HMDB00161	ala_L	CerebrospinalFluid(CSF)	Normal	Both	4.23	-0.64	uM		2.95	5.51
HMDB00161	ala_L	CerebrospinalFluid(CSF)	Normal	Both	23.2	-5.1	uM	0-51.4	13	33.4
HMDB00162	pro_L	CerebrospinalFluid(CSF)	Normal	Both	4	0-8.0)	uM		#VALUE!	#VALUE!
HMDB00162	pro_L	CerebrospinalFluid(CSF)	Normal	NotSpecified	1.9	-1	uM	0-8	-0.1	3.9
HMDB00167	thr_L	CerebrospinalFluid(CSF)	Normal	Both	32	4.00-60.0)	uM		#VALUE!	#VALUE!
HMDB00167	thr_L	CerebrospinalFluid(CSF)	Normal	Both	27.7	-4.7	umol/mmolcreatinine		18.3	37.1
HMDB00167	thr_L	CerebrospinalFluid(CSF)	Normal	Both	30	-12	uM		6	54
HMDB00167	thr_L	CerebrospinalFluid(CSF)	Normal	NotSpecified	45.9	-12.3	uM		21.3	70.5
HMDB00167	thr_L	CerebrospinalFluid(CSF)	Normal	NotSpecified	37.4	-7.6	uM		22.2	52.6
HMDB00167	thr_L	CerebrospinalFluid(CSF)	Normal	NotSpecified	34.7	-6.2	uM		22.3	47.1
HMDB00167	thr_L	CerebrospinalFluid(CSF)	Normal	NotSpecified	26.5	-4.2	uM		18.1	34.9
HMDB00167	thr_L	CerebrospinalFluid(CSF)	Normal	Both	10.35	-0.88	uM	4-70.5	8.59	12.11
HMDB00168	asn_L	CerebrospinalFluid(CSF)	Normal	Both	4.43	0.0-8.86)	uM		#VALUE!	#VALUE!
HMDB00168	asn_L	CerebrospinalFluid(CSF)	Normal	Both	6.2	5.90-6.50)	uM		#VALUE!	#VALUE!
HMDB00168	asn_L	CerebrospinalFluid(CSF)	Normal	Both	5.99	-0.92	umol/mmolcreatinine		4.15	7.83
HMDB00168	asn_L	CerebrospinalFluid(CSF)	Normal	NotSpecified	19	-11.1	uM		-3.2	41.2
HMDB00168	asn_L	CerebrospinalFluid(CSF)	Normal	Male	8.1	-4.9	uM		-1.7	17.9
HMDB00168	asn_L	CerebrospinalFluid(CSF)	Normal	Female	9	-4.2	uM		0.6	17.4
HMDB00168	asn_L	CerebrospinalFluid(CSF)	Normal	Both	5.4	-1.4	uM	0-41.2	2.6	8.2
HMDB00169	man	CerebrospinalFluid(CSF)	Normal	Both	64	56.0-72.0)	uM		#VALUE!	#VALUE!
HMDB00169	man	CerebrospinalFluid(CSF)	Normal	Both	24	-13	uM	0-72	-2	50
HMDB00172	ile_L	CerebrospinalFluid(CSF)	Normal	Both	5.77	3.30-8.24)	uM		#VALUE!	#VALUE!
HMDB00172	ile_L	CerebrospinalFluid(CSF)	Normal	Both	13.5	8.8-18.2)	uM		#VALUE!	#VALUE!
HMDB00172	ile_L	CerebrospinalFluid(CSF)	Normal	Both	7	-5	uM		-3	17
HMDB00172	ile_L	CerebrospinalFluid(CSF)	Normal	Both	3.9	-1	uM		1.9	5.9
HMDB00172	ile_L	CerebrospinalFluid(CSF)	Normal	Both	5.5	-0.64	uM		4.22	6.78
HMDB00172	ile_L	CerebrospinalFluid(CSF)	Normal	NotSpecified	8.4	-2.6	uM		3.2	13.6
HMDB00172	ile_L	CerebrospinalFluid(CSF)	Normal	NotSpecified	8.4	-2.5	uM		3.4	13.4
HMDB00172	ile_L	CerebrospinalFluid(CSF)	Normal	NotSpecified	4.3	-3.4	uM	0-18.2	-2.5	11.1
HMDB00175	imp	CerebrospinalFluid(CSF)	Normal	Both	3.19	0.00+-19.70)	uM	0.00-19.70)	#VALUE!	#VALUE!
HMDB00177	his_L	CerebrospinalFluid(CSF)	Normal	Both	10.9	10.4-11.4)	uM		#VALUE!	#VALUE!
HMDB00177	his_L	CerebrospinalFluid(CSF)	Normal	Both	14	-8	uM		-2	30
HMDB00177	his_L	CerebrospinalFluid(CSF)	Normal	NotSpecified	20.7	-7.5	uM		5.7	35.7
HMDB00177	his_L	CerebrospinalFluid(CSF)	Normal	Male	16.8	-2.7	uM		11.4	22.2
HMDB00177	his_L	CerebrospinalFluid(CSF)	Normal	Female	18.6	-3.3	uM		12	25.2
HMDB00177	his_L	CerebrospinalFluid(CSF)	Normal	NotSpecified	16.4	-6.1	uM		4.2	28.6
HMDB00177	his_L	CerebrospinalFluid(CSF)	Normal	Both	13		uM		13	13
HMDB00177	his_L	CerebrospinalFluid(CSF)	Normal	Both	11.9	-1.7	uM	0-35.7	8.5	15.3
HMDB00181	34dhphe	CerebrospinalFluid(CSF)	Normal	NotSpecified	0.0035	-0.0009	uM		0.0017	0.0053
HMDB00181	34dhphe	CerebrospinalFluid(CSF)	Normal	Male	&lt;0.025		uM	0.0017-0.0053	#VALUE!	#VALUE!
HMDB00182	lys_L	CerebrospinalFluid(CSF)	Normal	Both	23.9	18.1-29.7)	uM		#VALUE!	#VALUE!
HMDB00182	lys_L	CerebrospinalFluid(CSF)	Normal	Both	21.7	-3.7	uM		14.3	29.1
HMDB00182	lys_L	CerebrospinalFluid(CSF)	Normal	Both	29	-13	uM		3	55
HMDB00182	lys_L	CerebrospinalFluid(CSF)	Normal	NotSpecified	27.7	-8	uM		11.7	43.7
HMDB00182	lys_L	CerebrospinalFluid(CSF)	Normal	NotSpecified	31.5	-5.7	uM		20.1	42.9
HMDB00182	lys_L	CerebrospinalFluid(CSF)	Normal	NotSpecified	25.7	-5.3	uM	3.0-55	15.1	36.3
HMDB00187	ser_L	CerebrospinalFluid(CSF)	Normal	Both	28.9	20.7-37.0)	uM		#VALUE!	#VALUE!
HMDB00187	ser_L	CerebrospinalFluid(CSF)	Normal	Both	24.5	-4.4	uM		15.7	33.3
HMDB00187	ser_L	CerebrospinalFluid(CSF)	Normal	Both	42	-18	uM		6	78
HMDB00187	ser_L	CerebrospinalFluid(CSF)	Normal	NotSpecified	42.4	-15.1	uM		12.2	72.6
HMDB00187	ser_L	CerebrospinalFluid(CSF)	Normal	NotSpecified	28.1	-4.7	uM		18.7	37.5
HMDB00187	ser_L	CerebrospinalFluid(CSF)	Normal	NotSpecified	30.2	-3.8	uM		22.6	37.8
HMDB00187	ser_L	CerebrospinalFluid(CSF)	Normal	NotSpecified	32.8	-8.6	uM		15.6	50
HMDB00187	ser_L	CerebrospinalFluid(CSF)	Normal	Both	7.6	-0.67	uM	6.0-78	6.26	8.94
HMDB00190	lac_L	CerebrospinalFluid(CSF)	Normal	Both	3000	1850.0-4150.0)	uM		#VALUE!	#VALUE!
HMDB00190	lac_L	CerebrospinalFluid(CSF)	Normal	NotSpecified	850	450.0-2100.0)	uM		#VALUE!	#VALUE!
HMDB00190	lac_L	CerebrospinalFluid(CSF)	Normal	Both	1300	500.0-2100.0)	uM		#VALUE!	#VALUE!
HMDB00190	lac_L	CerebrospinalFluid(CSF)	Normal	Both	1770	930.0-2600.0)	uM		#VALUE!	#VALUE!
HMDB00190	lac_L	CerebrospinalFluid(CSF)	Normal	Both	1651	-626	uM		399	2903
HMDB00190	lac_L	CerebrospinalFluid(CSF)	Normal	Both	1590	-330	uM		930	2250
HMDB00190	lac_L	CerebrospinalFluid(CSF)	Normal	Both	850	-400	uM		50	1650
HMDB00190	lac_L	CerebrospinalFluid(CSF)	Normal	NotSpecified	2240	-600	uM	50-4150	1040	3440
HMDB00191	asp_L	CerebrospinalFluid(CSF)	Normal	Both	2.3	0.0-4.6)	uM		#VALUE!	#VALUE!
HMDB00191	asp_L	CerebrospinalFluid(CSF)	Normal	Male	2.8	-1.2	uM		0.4	5.2
HMDB00191	asp_L	CerebrospinalFluid(CSF)	Normal	Female	1.8	-0.2	uM		1.4	2.2
HMDB00191	asp_L	CerebrospinalFluid(CSF)	Normal	Both	0.6	-0.3	uM		0	1.2
HMDB00191	asp_L	CerebrospinalFluid(CSF)	Normal	Both	2.19	-2.63	uM		-3.07	7.45
HMDB00191	asp_L	CerebrospinalFluid(CSF)	Normal	Both	0.23	-0.18	uM	0-7.45	-0.13	0.59
HMDB00192	Lcystin	CerebrospinalFluid(CSF)	Normal	Both	0.1	-0.1	uM		-0.1	0.3
HMDB00192	Lcystin	CerebrospinalFluid(CSF)	Normal	Both	0.29	-0.27	uM	0-0.83	-0.25	0.83
HMDB00193	icit	CerebrospinalFluid(CSF)	Normal	NotSpecified	10	-9	uM	0-28	-8	28
HMDB00195	ins	CerebrospinalFluid(CSF)	Normal	Both	0.6	0.0-1.2)	uM		#VALUE!	#VALUE!
HMDB00195	ins	CerebrospinalFluid(CSF)	Normal	Both	0.64	-0.35	uM	0-1.34	-0.06	1.34
HMDB00197	ind3ac	CerebrospinalFluid(CSF)	Normal	Both	0.03	0.005-0.3)	uM		#VALUE!	#VALUE!
HMDB00197	ind3ac	CerebrospinalFluid(CSF)	Normal	Male	0.0359	-0.015	uM		0.0059	0.0659
HMDB00197	ind3ac	CerebrospinalFluid(CSF)	Normal	Both	0.028	-0.0127	uM		0.0026	0.0534
HMDB00197	ind3ac	CerebrospinalFluid(CSF)	Normal	NotSpecified	0.339	-0.0743	uM		0.1904	0.4876
HMDB00197	ind3ac	CerebrospinalFluid(CSF)	Normal	NotSpecified	0.0251	-0.00211	uM	0.005-0.4876	0.02088	0.02932
HMDB00201	acrn	CerebrospinalFluid(CSF)	Normal	NotSpecified	0.322	-0.148	uM	0.026-0.618	0.026	0.618
HMDB00202	HC00900	CerebrospinalFluid(CSF)	Normal	Both	0.4	0.16-0.59)	uM		#VALUE!	#VALUE!
HMDB00202	HC00900	CerebrospinalFluid(CSF)	Normal	Both	0.51	-0.13	uM		0.25	0.77
HMDB00202	HC00900	CerebrospinalFluid(CSF)	Normal	Both	0.32	-0.11	uM	0.1-0.77	0.1	0.54
HMDB00207	ocdcea	CerebrospinalFluid(CSF)	Normal	NotSpecified	36	-36	uM	0-108	-36	108
HMDB00208	akg	CerebrospinalFluid(CSF)	Normal	Both	4.8	3.40-6.20)	uM		#VALUE!	#VALUE!
HMDB00208	akg	CerebrospinalFluid(CSF)	Normal	Both	5	-4	uM		-3	13
HMDB00208	akg	CerebrospinalFluid(CSF)	Normal	Both	2.1	-0.7	uM		0.7	3.5
HMDB00208	akg	CerebrospinalFluid(CSF)	Normal	Both	8.9	-3.4	uM		2.1	15.7
HMDB00208	akg	CerebrospinalFluid(CSF)	Normal	Both	2	-2	uM	0-15.7	-2	6
HMDB00209	pac	CerebrospinalFluid(CSF)	Normal	NotSpecified	0.148	-0.0198	uM		0.1084	0.1876
HMDB00209	pac	CerebrospinalFluid(CSF)	Normal	NotSpecified	0.248	-0.0294	uM		0.1892	0.3068
HMDB00209	pac	CerebrospinalFluid(CSF)	Normal	NotSpecified	0.306		uM	0.1084-0.3068	0.306	0.306
HMDB00210	pnto_R	CerebrospinalFluid(CSF)	Normal	Both	4.13	0.46-7.8)	uM		#VALUE!	#VALUE!
HMDB00210	pnto_R	CerebrospinalFluid(CSF)	Normal	Both	2.37	0.46-7.8)	uM		#VALUE!	#VALUE!
HMDB00210	pnto_R	CerebrospinalFluid(CSF)	Normal	NotSpecified	1	-0.068	uM	0.46-1.136	0.864	1.136
HMDB00211	inost	CerebrospinalFluid(CSF)	Normal	Both	133	111.0-155.0)	uM		#VALUE!	#VALUE!
HMDB00211	inost	CerebrospinalFluid(CSF)	Normal	Both	174	-31	uM		112	236
HMDB00211	inost	CerebrospinalFluid(CSF)	Normal	Both	84	-40	uM		4	164
HMDB00211	inost	CerebrospinalFluid(CSF)	Normal	NotSpecified	158.8	-46.07	uM		66.66	250.94
HMDB00211	inost	CerebrospinalFluid(CSF)	Normal	Both	138.3	-24.4	uM	4-250.94	89.5	187.1
HMDB00214	orn	CerebrospinalFluid(CSF)	Normal	Both	4.87	3.48-6.26)	uM		#VALUE!	#VALUE!
HMDB00214	orn	CerebrospinalFluid(CSF)	Normal	NotSpecified	8.3	-4.7	uM		-1.1	17.7
HMDB00214	orn	CerebrospinalFluid(CSF)	Normal	NotSpecified	6	-1.5	uM		3	9
HMDB00214	orn	CerebrospinalFluid(CSF)	Normal	NotSpecified	4.9	-1.6	uM		1.7	8.1
HMDB00214	orn	CerebrospinalFluid(CSF)	Normal	Both	3.7	-1	uM		1.7	5.7
HMDB00214	orn	CerebrospinalFluid(CSF)	Normal	NotSpecified	4.5	-2.2	uM	0-17.7	0.1	8.9
HMDB00216	nrpphr	CerebrospinalFluid(CSF)	Normal	Both	0.02	0.0096-0.031)	uM		#VALUE!	#VALUE!
HMDB00216	nrpphr	CerebrospinalFluid(CSF)	Normal	NotSpecified	0.00112	-6.506e-05	uM		0.00098988	0.00125012
HMDB00216	nrpphr	CerebrospinalFluid(CSF)	Normal	Male	0.0001	-2e-05	uM		6e-05	0.00014
HMDB00216	nrpphr	CerebrospinalFluid(CSF)	Normal	Both	0.0014		uM	0.00098988-0.031	0.0014	0.0014
HMDB00220	hdca	CerebrospinalFluid(CSF)	Normal	NotSpecified	18	-12	uM	0-42	-6	42
HMDB00223	oaa	CerebrospinalFluid(CSF)	Normal	Both	7.3	6.1-8.3)	uM		#VALUE!	#VALUE!
HMDB00223	oaa	CerebrospinalFluid(CSF)	Normal	Both	27	-15	uM	0-57	-3	57
HMDB00224	ethamp	CerebrospinalFluid(CSF)	Normal	Both	6.3	4.70-9.60)	uM		#VALUE!	#VALUE!
HMDB00224	ethamp	CerebrospinalFluid(CSF)	Normal	Both	6	-1.1	uM	3.8-9.6	3.8	8.2
HMDB00230	acnam	CerebrospinalFluid(CSF)	Normal	Both	11.9	-7.1	uM	0-26.1	-2.3	26.1
HMDB00232	quln	CerebrospinalFluid(CSF)	Normal	Both	0.018	0.012-0.024)	uM		#VALUE!	#VALUE!
HMDB00232	quln	CerebrospinalFluid(CSF)	Normal	NotSpecified	0.07	0.05-0.10)	uM		#VALUE!	#VALUE!
HMDB00232	quln	CerebrospinalFluid(CSF)	Normal	Both	0.07	0.05-0.10)	uM		#VALUE!	#VALUE!
HMDB00232	quln	CerebrospinalFluid(CSF)	Normal	NotSpecified	0.023	-0.002	uM		0.019	0.027
HMDB00232	quln	CerebrospinalFluid(CSF)	Normal	NotSpecified	0.02	-0.002	uM		0.016	0.024
HMDB00232	quln	CerebrospinalFluid(CSF)	Normal	NotSpecified	0.022	-0.0021	uM		0.0178	0.0262
HMDB00232	quln	CerebrospinalFluid(CSF)	Normal	NotSpecified	0.018	-0.006	uM	0.006-0.1	0.006	0.03
HMDB00234	tststerone	CerebrospinalFluid(CSF)	Normal	NotSpecified	0.00101	0.00002-0.002)	uM		2e-05	0.002
HMDB00234	tststerone	CerebrospinalFluid(CSF)	Normal	Male	0.00065	-0.00012	uM	0.00041-0.002	0.00041	0.00089
HMDB00235	thm	CerebrospinalFluid(CSF)	Normal	Both	0.006	0.005-0.007)	uM		#VALUE!	#VALUE!
HMDB00235	thm	CerebrospinalFluid(CSF)	Normal	Both	0.141	-0.0543	uM		0.0324	0.2496
HMDB00235	thm	CerebrospinalFluid(CSF)	Normal	NotSpecified	0.0487	-0.00275	uM	0.005-0.2496	0.0432	0.0542
HMDB00237	ppa	CerebrospinalFluid(CSF)	Normal	Both	2.8	-3.2	uM	0-9.2	-3.6	9.2
HMDB00243	pyr	CerebrospinalFluid(CSF)	Normal	Both	153	121.0-185.0)	uM		#VALUE!	#VALUE!
HMDB00243	pyr	CerebrospinalFluid(CSF)	Normal	Both	53	-42	uM		-31	137
HMDB00243	pyr	CerebrospinalFluid(CSF)	Normal	NotSpecified	71	-31	uM		9	133
HMDB00243	pyr	CerebrospinalFluid(CSF)	Normal	Both	115	-17	uM		81	149
HMDB00243	pyr	CerebrospinalFluid(CSF)	Normal	Both	136	-29	uM	0-194	78	194
HMDB00244	ribflv	CerebrospinalFluid(CSF)	Normal	NotSpecified	0.35	-0.05	uM	0.25-0.45	0.25	0.45
HMDB00247	sbt_D	CerebrospinalFluid(CSF)	Normal	Both	13	9.49-16.5)	uM		#VALUE!	#VALUE!
HMDB00247	sbt_D	CerebrospinalFluid(CSF)	Normal	NotSpecified	19.43	-5.65	uM		8.13	30.73
HMDB00247	sbt_D	CerebrospinalFluid(CSF)	Normal	Both	19.4	-5.6	uM		8.2	30.6
HMDB00247	sbt_D	CerebrospinalFluid(CSF)	Normal	Both	15.6	-1.9	uM		11.8	19.4
HMDB00247	sbt_D	CerebrospinalFluid(CSF)	Normal	Both	17.2	-4.6	uM	8-30.73	8	26.4
HMDB00251	taur	CerebrospinalFluid(CSF)	Normal	Both	8.24	5.48-11.0)	uM		#VALUE!	#VALUE!
HMDB00251	taur	CerebrospinalFluid(CSF)	Normal	Both	6.6	-1.7	uM		3.2	10
HMDB00251	taur	CerebrospinalFluid(CSF)	Normal	NotSpecified	13.4	-2.7	uM		8	18.8
HMDB00251	taur	CerebrospinalFluid(CSF)	Normal	NotSpecified	8.4	-2	uM		4.4	12.4
HMDB00251	taur	CerebrospinalFluid(CSF)	Normal	NotSpecified	5.5	-1.5	uM		2.5	8.5
HMDB00251	taur	CerebrospinalFluid(CSF)	Normal	Both	5.87	-0.63	uM		4.61	7.13
HMDB00251	taur	CerebrospinalFluid(CSF)	Normal	NotSpecified	5.3	-2.2	uM	0.9-18.8	0.9	9.7
HMDB00253	prgnlone	CerebrospinalFluid(CSF)	Normal	Both	0.00013	0.000082-0.00019)	uM	0.000082-0.00019)	#VALUE!	#VALUE!	8.2e-05	0.00019
HMDB00254	succ	CerebrospinalFluid(CSF)	Normal	Both	28.5	24-33)	uM		#VALUE!	#VALUE!
HMDB00254	succ	CerebrospinalFluid(CSF)	Normal	Both	47.2		uM		47.2	47.2
HMDB00254	succ	CerebrospinalFluid(CSF)	Normal	Both	19		uM		19	19
HMDB00254	succ	CerebrospinalFluid(CSF)	Normal	Both	150	-110	uM		-70	370
HMDB00254	succ	CerebrospinalFluid(CSF)	Normal	Both	3	-2	uM		-1	7
HMDB00254	succ	CerebrospinalFluid(CSF)	Normal	Both	3	-2	uM	0-370	-1	7
HMDB00259	srtn	CerebrospinalFluid(CSF)	Normal	Both	0.001	0.0006-0.002)	uM		#VALUE!	#VALUE!
HMDB00259	srtn	CerebrospinalFluid(CSF)	Normal	NotSpecified	0.0057-0.012		uM		#VALUE!	#VALUE!
HMDB00259	srtn	CerebrospinalFluid(CSF)	Normal	NotSpecified	0.0053-0.01		uM		#VALUE!	#VALUE!
HMDB00259	srtn	CerebrospinalFluid(CSF)	Normal	Male	0.002-0.025		uM		#VALUE!	#VALUE!
HMDB00259	srtn	CerebrospinalFluid(CSF)	Normal	Male	1e-05	-2e-06	uM		6e-06	1.4e-05
HMDB00259	srtn	CerebrospinalFluid(CSF)	Normal	Both	0.0059		uM	0.000006-0.0059	0.0059	0.0059
HMDB00262	thym	CerebrospinalFluid(CSF)	Normal	Both	&lt;5.0		uM		#VALUE!	#VALUE!
HMDB00262	thym	CerebrospinalFluid(CSF)	Normal	Both	0.0-0.1		uM	0-5	#VALUE!	#VALUE!
HMDB00267	5oxpro	CerebrospinalFluid(CSF)	Normal	Both	47	-30	uM		-13	107
HMDB00267	5oxpro	CerebrospinalFluid(CSF)	Normal	NotSpecified	41	-31	uM	0-107	-21	103
HMDB00272	pser_L	CerebrospinalFluid(CSF)	Normal	Both	4.2	-1.7	uM		0.8	7.6
HMDB00272	pser_L	CerebrospinalFluid(CSF)	Normal	Both	5	-0.9	uM	0.8-7.6	3.2	6.8
HMDB00283	rib_D	CerebrospinalFluid(CSF)	Normal	Both	2.5	0.0-5.0)	uM	0.0-5.0)	#VALUE!	#VALUE!
HMDB00289	urate	CerebrospinalFluid(CSF)	Normal	Both	29.3	11.9-46.7)	uM		#VALUE!	#VALUE!
HMDB00289	urate	CerebrospinalFluid(CSF)	Normal	Female	16	4.2-28.0)	uM		#VALUE!	#VALUE!
HMDB00289	urate	CerebrospinalFluid(CSF)	Normal	Male	22	6.6-37.0)	uM		#VALUE!	#VALUE!
HMDB00289	urate	CerebrospinalFluid(CSF)	Normal	Both	15.4		uM	4.2-46.7	15.4	15.4
HMDB00292	xan	CerebrospinalFluid(CSF)	Normal	Both	5.2	4.33-6.07)	uM		#VALUE!	#VALUE!
HMDB00292	xan	CerebrospinalFluid(CSF)	Normal	Both	13	-7	uM	0-27	-1	27
HMDB00294	urea	CerebrospinalFluid(CSF)	Normal	Both	3820	0.0-7640.0)	uM		#VALUE!	#VALUE!
HMDB00294	urea	CerebrospinalFluid(CSF)	Normal	Both	4160	2300.0-6060.0)	uM	0-7640	#VALUE!	#VALUE!
HMDB00300	ura	CerebrospinalFluid(CSF)	Normal	Both	0.1	-0.2	uM	0-0.5	-0.3	0.5
HMDB00318	34dhoxpeg	CerebrospinalFluid(CSF)	Normal	NotSpecified	0.204	-0.0674	uM	0.0692-0.3388	0.0692	0.3388
HMDB00379	2mcit	CerebrospinalFluid(CSF)	Normal	Both	0.5	0.24-0.80)	uM		#VALUE!	#VALUE!
HMDB00379	2mcit	CerebrospinalFluid(CSF)	Normal	NotSpecified	0.323-1.07		uM	0.24-1.07	#VALUE!	#VALUE!
HMDB00448	adpac	CerebrospinalFluid(CSF)	Normal	Both	0.32-2.16		uM	0.32-2.16	#VALUE!	#VALUE!
HMDB00452	C02356	CerebrospinalFluid(CSF)	Normal	Both	3.33	1.80-4.86)	uM		#VALUE!	#VALUE!
HMDB00452	C02356	CerebrospinalFluid(CSF)	Normal	NotSpecified	4.3	-1.4	uM		1.5	7.1
HMDB00452	C02356	CerebrospinalFluid(CSF)	Normal	NotSpecified	3.5	-2.2	uM	0-7.9	-0.9	7.9
HMDB00462	alltn	CerebrospinalFluid(CSF)	Normal	Both	9.3	5.60-13.0)	uM	5.60-13.0)	#VALUE!	#VALUE!
HMDB00464	ca2	CerebrospinalFluid(CSF)	Normal	Both	1190	1020.0-1340.0)	uM		#VALUE!	#VALUE!
HMDB00464	ca2	CerebrospinalFluid(CSF)	Normal	NotSpecified	1047	-520	uM	7.0-2087	7	2087
HMDB00472	5htrp	CerebrospinalFluid(CSF)	Normal	Both	0.005	0.00-0.010)	uM	0.00-0.010)	#VALUE!	#VALUE!
HMDB00482	octa	CerebrospinalFluid(CSF)	Normal	NotSpecified	2.5	-2.5	uM	0-7.5	-2.5	7.5
HMDB00491	3mop	CerebrospinalFluid(CSF)	Normal	Both	2	-2	uM	0-6	-2	6
HMDB00492	cl	CerebrospinalFluid(CSF)	Normal	Both	0.06	-0.08	uM	0-0.22	-0.1	0.22
HMDB00508	rbt	CerebrospinalFluid(CSF)	Normal	NotSpecified	5	0.0-10.0)	uM		#VALUE!	#VALUE!
HMDB00508	rbt	CerebrospinalFluid(CSF)	Normal	Both	17.8	0.0-35.6)	uM		#VALUE!	#VALUE!
HMDB00508	rbt	CerebrospinalFluid(CSF)	Normal	Both	3.73	3.01-4.45)	uM		#VALUE!	#VALUE!
HMDB00508	rbt	CerebrospinalFluid(CSF)	Normal	Both	3.64	-0.67	uM	0-35.6	2.3	4.98
HMDB00517	arg_L	CerebrospinalFluid(CSF)	Normal	Both	20.5	15.7-25.3)	uM		#VALUE!	#VALUE!
HMDB00517	arg_L	CerebrospinalFluid(CSF)	Normal	Both	24.7	18.3-31.1)	uM		#VALUE!	#VALUE!
HMDB00517	arg_L	CerebrospinalFluid(CSF)	Normal	Both	9.33	-0.81	uM		7.71	10.95
HMDB00517	arg_L	CerebrospinalFluid(CSF)	Normal	NotSpecified	20.2	-6.3	uM		7.6	32.8
HMDB00517	arg_L	CerebrospinalFluid(CSF)	Normal	NotSpecified	24.2	-5.1	uM		14	34.4
HMDB00517	arg_L	CerebrospinalFluid(CSF)	Normal	Both	18.3	-3.2	uM		11.9	24.7
HMDB00517	arg_L	CerebrospinalFluid(CSF)	Normal	NotSpecified	6000-29000		uM		#VALUE!	#VALUE!
HMDB00517	arg_L	CerebrospinalFluid(CSF)	Normal	NotSpecified	17.9	-5.7	uM	6.5-34.4	6.5	29.3
HMDB00538	atp	CerebrospinalFluid(CSF)	Normal	Both	1.85	-0.03	uM	1.79-1.91	1.79	1.91
HMDB00562	crtn	CerebrospinalFluid(CSF)	Normal	Both	64.95	37.5-92.4)	uM		#VALUE!	#VALUE!
HMDB00562	crtn	CerebrospinalFluid(CSF)	Normal	Both	65.2	51.8-78.6)	uM		#VALUE!	#VALUE!
HMDB00562	crtn	CerebrospinalFluid(CSF)	Normal	Both	43	-12	uM	19-92.4	19	67
HMDB00574	cys_L	CerebrospinalFluid(CSF)	Normal	NotSpecified	0.054	0.017-0.108)	uM	0.017-0.108)	#VALUE!	#VALUE!
HMDB00586	k	CerebrospinalFluid(CSF)	Normal	Both	2960	2620.0-3300.0)	uM		#VALUE!	#VALUE!
HMDB00586	k	CerebrospinalFluid(CSF)	Normal	NotSpecified	2163	-274	uM	1615-3300	1615	2711
HMDB00588	na1	CerebrospinalFluid(CSF)	Normal	Both	145000	137000.0-153000.0)	uM		#VALUE!	#VALUE!
HMDB00588	na1	CerebrospinalFluid(CSF)	Normal	NotSpecified	109788	-10048	uM	89692-153000.0)	89692	129884
HMDB00595	hco3	CerebrospinalFluid(CSF)	Normal	Both	10000	-1000	uM		8000	12000
HMDB00595	hco3	CerebrospinalFluid(CSF)	Normal	Both	7600	-1600	uM	440-12000	4400	10800
HMDB00638	ddca	CerebrospinalFluid(CSF)	Normal	NotSpecified	2.8	-2.8	uM	0-8.4	-2.8	8.4
HMDB00641	gln_L	CerebrospinalFluid(CSF)	Normal	Both	627	482.0-772.0)	uM		#VALUE!	#VALUE!
HMDB00641	gln_L	CerebrospinalFluid(CSF)	Normal	Both	432	-204	uM		24	840
HMDB00641	gln_L	CerebrospinalFluid(CSF)	Normal	NotSpecified	570	-240	uM		90	1050
HMDB00641	gln_L	CerebrospinalFluid(CSF)	Normal	NotSpecified	623.6	-71.6	uM		480.4	766.8
HMDB00641	gln_L	CerebrospinalFluid(CSF)	Normal	Male	518	-81	uM		356	680
HMDB00641	gln_L	CerebrospinalFluid(CSF)	Normal	Female	425	-70.5	uM		284	566
HMDB00641	gln_L	CerebrospinalFluid(CSF)	Normal	Both	444	-84	uM		276	612
HMDB00641	gln_L	CerebrospinalFluid(CSF)	Normal	NotSpecified	363.3	-97.6	uM	24-1050	168.1	558.5
HMDB00646	arab_L	CerebrospinalFluid(CSF)	Normal	Both	8.8	8.0-31.0)	uM		#VALUE!	#VALUE!
HMDB00646	arab_L	CerebrospinalFluid(CSF)	Normal	Both	19.5	8.0-38.0)	uM	8.0-38.0)	#VALUE!	#VALUE!
HMDB00660	fru	CerebrospinalFluid(CSF)	Normal	Both	240	220.0-260.0)	uM		#VALUE!	#VALUE!
HMDB00660	fru	CerebrospinalFluid(CSF)	Normal	Both	160	-91	uM	0-342	-22	342
HMDB00673	lnlc	CerebrospinalFluid(CSF)	Normal	NotSpecified	11	-3	uM	5.0-17	5	17
HMDB00675	iodine	CerebrospinalFluid(CSF)	Normal	Both	16	0.0-32.0)	uM	0.0-32.0)	#VALUE!	#VALUE!
HMDB00684	Lkynr	CerebrospinalFluid(CSF)	Normal	Both	0.0019	-0.00021	umol/mmolcreatinine		0.00148	0.00232
HMDB00684	Lkynr	CerebrospinalFluid(CSF)	Normal	NotSpecified	0.052	-0.0031	uM		0.0458	0.0582
HMDB00684	Lkynr	CerebrospinalFluid(CSF)	Normal	NotSpecified	0.054	-0.007	uM	0.00148-0.068	0.04	0.068
HMDB00687	leu_L	CerebrospinalFluid(CSF)	Normal	Both	16	-9	uM		-2	34
HMDB00687	leu_L	CerebrospinalFluid(CSF)	Normal	Both	10.1	-2.1	uM		5.9	14.3
HMDB00687	leu_L	CerebrospinalFluid(CSF)	Normal	NotSpecified	14.5	-3.7	uM		7.1	21.9
HMDB00687	leu_L	CerebrospinalFluid(CSF)	Normal	NotSpecified	18.6	-4.1	uM		10.4	26.8
HMDB00687	leu_L	CerebrospinalFluid(CSF)	Normal	NotSpecified	11.2	-3.5	uM	0-34	4.2	18.2
HMDB00692	fe2	CerebrospinalFluid(CSF)	Normal	Both	0.8	0.3-0.5)	uM		#VALUE!	#VALUE!
HMDB00692	fe2	CerebrospinalFluid(CSF)	Normal	Both	3.6	-3.6	uM		-3.6	10.8
HMDB00692	fe2	CerebrospinalFluid(CSF)	Normal	NotSpecified	9.293	-1.14	uM		7.013	11.573
HMDB00692	fe2	CerebrospinalFluid(CSF)	Normal	Female	0.783	-0.551	uM	0-11.573	-0.319	1.885
HMDB00695	4mop	CerebrospinalFluid(CSF)	Normal	Both	5	-4.4	uM	0-13.8	-3.8	13.8
HMDB00696	met_L	CerebrospinalFluid(CSF)	Normal	Both	4.07	3.00-5.14)	uM		#VALUE!	#VALUE!
HMDB00696	met_L	CerebrospinalFluid(CSF)	Normal	Both	5	-4	uM		-3	13
HMDB00696	met_L	CerebrospinalFluid(CSF)	Normal	NotSpecified	3.6	-0.98	uM		1.64	5.56
HMDB00696	met_L	CerebrospinalFluid(CSF)	Normal	Both	2.9	-0.69	uM		1.52	4.28
HMDB00696	met_L	CerebrospinalFluid(CSF)	Normal	Both	1.9	-0.7	uM		0.5	3.3
HMDB00696	met_L	CerebrospinalFluid(CSF)	Normal	NotSpecified	6.1	-3.1	uM		-0.1	12.3
HMDB00696	met_L	CerebrospinalFluid(CSF)	Normal	NotSpecified	4.3	-2.5	uM	0-13	-0.7	9.3
HMDB00714	bgly	CerebrospinalFluid(CSF)	Normal	Both	0.23	0.11-0.12)	uM	0.11-0.12)	#VALUE!	#VALUE!
HMDB00715	kynate	CerebrospinalFluid(CSF)	Normal	Male	0.001	0.0009-0.0011)	uM		#VALUE!	#VALUE!
HMDB00715	kynate	CerebrospinalFluid(CSF)	Normal	Female	0.0019	0.0017-0.0021)	uM		#VALUE!	#VALUE!
HMDB00715	kynate	CerebrospinalFluid(CSF)	Normal	NotSpecified	0.07	0.06-0.08)	uM		#VALUE!	#VALUE!
HMDB00715	kynate	CerebrospinalFluid(CSF)	Normal	NotSpecified	0.004	-0.00014	uM	0.0009-0.08	0.00372	0.00428
HMDB00742	hcys_L	CerebrospinalFluid(CSF)	Normal	NotSpecified	0.09	0.06-0.16)	uM		#VALUE!	#VALUE!
HMDB00742	hcys_L	CerebrospinalFluid(CSF)	Normal	Both	20.7	-1.7	uM		17.3	24.1
HMDB00742	hcys_L	CerebrospinalFluid(CSF)	Normal	NotSpecified	0.057	-0.035	uM		-0.013	0.127
HMDB00742	hcys_L	CerebrospinalFluid(CSF)	Normal	NotSpecified	0.12	-0.08	uM		-0.04	0.28
HMDB00742	hcys_L	CerebrospinalFluid(CSF)	Normal	NotSpecified	0.15	-0.07	uM	0-24.1	0.01	0.29
HMDB00751	xylu_L	CerebrospinalFluid(CSF)	Normal	Both	5		uM	4.0-6	4	6
HMDB00754	CE2028	CerebrospinalFluid(CSF)	Normal	Both	4	-2	uM	0-8	0	8
HMDB00763	5hoxindoa	CerebrospinalFluid(CSF)	Normal	Both	0.47	0.15-0.80)	uM		#VALUE!	#VALUE!
HMDB00763	5hoxindoa	CerebrospinalFluid(CSF)	Normal	NotSpecified	0.307	0.152-0.462)	uM		#VALUE!	#VALUE!
HMDB00763	5hoxindoa	CerebrospinalFluid(CSF)	Normal	NotSpecified	0.428-1.122		uM		#VALUE!	#VALUE!
HMDB00763	5hoxindoa	CerebrospinalFluid(CSF)	Normal	NotSpecified	0.119-0.608		uM		#VALUE!	#VALUE!
HMDB00763	5hoxindoa	CerebrospinalFluid(CSF)	Normal	NotSpecified	0.07-0.14		uM		#VALUE!	#VALUE!
HMDB00763	5hoxindoa	CerebrospinalFluid(CSF)	Normal	Male	0.109-0.214		uM		#VALUE!	#VALUE!
HMDB00763	5hoxindoa	CerebrospinalFluid(CSF)	Normal	Male	0.1-0.245		uM		#VALUE!	#VALUE!
HMDB00763	5hoxindoa	CerebrospinalFluid(CSF)	Normal	Both	0.61	-0.06	uM		0.49	0.73
HMDB00763	5hoxindoa	CerebrospinalFluid(CSF)	Normal	Male	0.4	-0.07	uM		0.26	0.54
HMDB00763	5hoxindoa	CerebrospinalFluid(CSF)	Normal	Both	0.025	-0.011	uM		0.003	0.047
HMDB00763	5hoxindoa	CerebrospinalFluid(CSF)	Normal	Both	0.143	-0.045	uM	0.003-0.8	0.053	0.233
HMDB00784	C08261	CerebrospinalFluid(CSF)	Normal	NotSpecified	17	-17	uM	0-51	-17	51
HMDB00806	ttdca	CerebrospinalFluid(CSF)	Normal	NotSpecified	5	-5	uM	0-15	-5	15
HMDB00812	Nacasp	CerebrospinalFluid(CSF)	Normal	Both	0.81	-0.38	uM	0.05-1.57	0.05	1.57
HMDB00819	normete_L	CerebrospinalFluid(CSF)	Normal	NotSpecified	0.0052		uM	0.00416-0.00624	0.00416	0.00624
HMDB00824	pcrn	CerebrospinalFluid(CSF)	Normal	NotSpecified	0.018	-0.009	uM	0-0.036	0	0.036
HMDB00827	ocdca	CerebrospinalFluid(CSF)	Normal	NotSpecified	10	-10	uM	0-30	-10	30
HMDB00870	hista	CerebrospinalFluid(CSF)	Normal	Both	0.087	0.018-0.270)	uM		#VALUE!	#VALUE!
HMDB00870	hista	CerebrospinalFluid(CSF)	Normal	Both	0.38		uM		0.38	0.38
HMDB00870	hista	CerebrospinalFluid(CSF)	Normal	NotSpecified	0.000402	-7.2e-05	uM	0.000258-0.38	0.000258	0.000546
HMDB00883	val_L	CerebrospinalFluid(CSF)	Normal	Both	20	10.0-30.0)	uM		#VALUE!	#VALUE!
HMDB00883	val_L	CerebrospinalFluid(CSF)	Normal	Both	19	-13	uM		-7	45
HMDB00883	val_L	CerebrospinalFluid(CSF)	Normal	Both	15	-2.8	uM		9.4	20.6
HMDB00883	val_L	CerebrospinalFluid(CSF)	Normal	NotSpecified	23.8	-4.5	uM		14.8	32.8
HMDB00883	val_L	CerebrospinalFluid(CSF)	Normal	Male	23.9	-6.9	uM		10.1	37.7
HMDB00883	val_L	CerebrospinalFluid(CSF)	Normal	Female	14.5	-5	uM		4.5	24.5
HMDB00883	val_L	CerebrospinalFluid(CSF)	Normal	NotSpecified	18.1	-10.1	uM	0-38.3	-2.1	38.3
HMDB00893	subeac	CerebrospinalFluid(CSF)	Normal	NotSpecified	1.7	-1.7	uM	0-5.1	-1.7	5.1
HMDB00895	ach	CerebrospinalFluid(CSF)	Normal	NotSpecified	0.034	-0.009	uM	0.016-0.052	0.016	0.052
HMDB00898	mhista	CerebrospinalFluid(CSF)	Normal	Both	0.002+/-0.0005	0.0015-0.0025)	uM		#VALUE!	#VALUE!
HMDB00898	mhista	CerebrospinalFluid(CSF)	Normal	Both	0.005+/-0.0006	0.003-0.006)	uM		#VALUE!	#VALUE!
HMDB00898	mhista	CerebrospinalFluid(CSF)	Normal	NotSpecified	0.007+/-0.0005	0.006-0.008)	uM		#VALUE!	#VALUE!
HMDB00898	mhista	CerebrospinalFluid(CSF)	Normal	NotSpecified	0.002209	-0.000463	uM		0.001283	0.003135
HMDB00898	mhista	CerebrospinalFluid(CSF)	Normal	NotSpecified	0.00214	-0.0001	uM	0.001283-0.008	0.00194	0.00234
HMDB00904	citr_L	CerebrospinalFluid(CSF)	Normal	Both	2.62	1.35-3.89)	uM		#VALUE!	#VALUE!
HMDB00904	citr_L	CerebrospinalFluid(CSF)	Normal	Male	2.8	-1	uM		0.8	4.8
HMDB00904	citr_L	CerebrospinalFluid(CSF)	Normal	NotSpecified	2.8	-1.8	uM		-0.8	6.4
HMDB00904	citr_L	CerebrospinalFluid(CSF)	Normal	Both	5.81	-1.23	uM		3.35	8.27
HMDB00904	citr_L	CerebrospinalFluid(CSF)	Normal	Both	1.5	-0.5	uM	0-8.27	0.5	2.5
HMDB00929	trp_L	CerebrospinalFluid(CSF)	Normal	NotSpecified	2	1.2-2.5)	uM		#VALUE!	#VALUE!
HMDB00929	trp_L	CerebrospinalFluid(CSF)	Normal	Both	5	-3	uM		-1	11
HMDB00929	trp_L	CerebrospinalFluid(CSF)	Normal	Both	1.3	-0.4	uM		0.5	2.1
HMDB00929	trp_L	CerebrospinalFluid(CSF)	Normal	NotSpecified	2.32	-0.09	uM		2.14	2.5
HMDB00929	trp_L	CerebrospinalFluid(CSF)	Normal	NotSpecified	2.25	-0.95	uM		0.35	4.15
HMDB00929	trp_L	CerebrospinalFluid(CSF)	Normal	Both	20.4	-8.2	uM		4	36.8
HMDB00929	trp_L	CerebrospinalFluid(CSF)	Normal	NotSpecified	2	-0.53	uM		0.94	3.06
HMDB00929	trp_L	CerebrospinalFluid(CSF)	Normal	NotSpecified	15.9	-4.1	uM		7.7	24.1
HMDB00929	trp_L	CerebrospinalFluid(CSF)	Normal	Both	2.64	-0.52	uM	0-36.8	1.6	3.68
HMDB00939	ahcys	CerebrospinalFluid(CSF)	Normal	Both	0.01	0.009-0.014)	uM		#VALUE!	#VALUE!
HMDB00939	ahcys	CerebrospinalFluid(CSF)	Normal	NotSpecified	0.0243	-0.0068	uM	0.009-0.0379	0.0107	0.0379
HMDB00988	ametam	CerebrospinalFluid(CSF)	Normal	NotSpecified	0.207	-0.037	uM	0.133-0.281	0.133	0.281
HMDB00990	acald	CerebrospinalFluid(CSF)	Normal	NotSpecified	27.0-51.3		uM	27.0-51.3	#VALUE!	#VALUE!
HMDB01043	arachd	CerebrospinalFluid(CSF)	Normal	NotSpecified	0.35	0.03-0.66)	uM	0.03-0.66)	#VALUE!	#VALUE!
HMDB01085	leuktrB4	CerebrospinalFluid(CSF)	Normal	Both	0.00011	-6e-05	uM		-1e-05	0.00023
HMDB01085	leuktrB4	CerebrospinalFluid(CSF)	Normal	NotSpecified	0.000115	-5.71e-05	uM		8e-07	0.0002292
HMDB01085	leuktrB4	CerebrospinalFluid(CSF)	Normal	NotSpecified	0.00363	-0.00048	uM	0-0.00459	0.00267	0.00459	0	0.00459
HMDB01123	anth	CerebrospinalFluid(CSF)	Normal	Both	0.001	-0.00027	uM	0.00046-0.00154	0.00046	0.00154
HMDB01139	prostgf2	CerebrospinalFluid(CSF)	Normal	Both	0.002	0.0-0.004)	uM		#VALUE!	#VALUE!
HMDB01139	prostgf2	CerebrospinalFluid(CSF)	Normal	Both	7.34e-05	-8.469e-06	uM		5.6462e-05	9.0338e-05
HMDB01139	prostgf2	CerebrospinalFluid(CSF)	Normal	Both	7.34e-05	-8.469e-06	uM		5.6462e-05	9.0338e-05
HMDB01139	prostgf2	CerebrospinalFluid(CSF)	Normal	Both	0.00091	-8e-05	uM	0.0-0.004)	0.00075	0.00107	0	0.004
HMDB01185	amet	CerebrospinalFluid(CSF)	Normal	Both	0.25	0.14-0.38)	uM	0.14-0.38)	#VALUE!	#VALUE!
HMDB01198	leuktrC4	CerebrospinalFluid(CSF)	Normal	NotSpecified	6.989e-05	-2.767e-05	uM		1.455e-05	0.00012523
HMDB01198	leuktrC4	CerebrospinalFluid(CSF)	Normal	NotSpecified	0.000133	-3.454e-05	uM		6.392e-05	0.00020208
HMDB01198	leuktrC4	CerebrospinalFluid(CSF)	Normal	NotSpecified	0.000101		uM		0.000101	0.000101
HMDB01198	leuktrC4	CerebrospinalFluid(CSF)	Normal	NotSpecified	7.996e-05		uM		7.996e-05	7.996e-05
HMDB01198	leuktrC4	CerebrospinalFluid(CSF)	Normal	NotSpecified	1.791e-05	-4.798e-06	uM	0.000008314-0.00020208	8.314e-06	2.7506e-05	8.314e-06	0.00020208	0.00020208
HMDB01201	gdp	CerebrospinalFluid(CSF)	Normal	Both	1.86	-0.027	uM	1.806-1.914	1.806	1.914
HMDB01220	prostge2	CerebrospinalFluid(CSF)	Normal	Both	0.0013	-0.002	uM		-0.0027	0.0053
HMDB01220	prostge2	CerebrospinalFluid(CSF)	Normal	Both	&lt;5.110e-05		uM		#VALUE!	#VALUE!
HMDB01220	prostge2	CerebrospinalFluid(CSF)	Normal	Both	0-0.02		uM	0-0.02	#VALUE!	#VALUE!
HMDB01256	sprm	CerebrospinalFluid(CSF)	Normal	Both	0.14	-0.01	uM	0.12-0.16	0.12	0.16
HMDB01257	spmd	CerebrospinalFluid(CSF)	Normal	Both	0.12	-0.04	uM	0.04-0.2	0.04	0.2
HMDB01259	sucsal	CerebrospinalFluid(CSF)	Normal	Both	28.5	24.0-33.0)	uM	24.0-33.0)	#VALUE!	#VALUE!
HMDB01273	gtp	CerebrospinalFluid(CSF)	Normal	Both	1.83	-0.032	uM	1.766-1.894	1.766	1.894
HMDB01303	HC02172	CerebrospinalFluid(CSF)	Normal	Both	0.49	0.37-0.60)	uM		#VALUE!	#VALUE!
HMDB01303	HC02172	CerebrospinalFluid(CSF)	Normal	Both	3.1	-3.1	uM		-3.1	9.3
HMDB01303	HC02172	CerebrospinalFluid(CSF)	Normal	NotSpecified	0.538	-0.847	uM	0-9.3	-1.156	2.232
HMDB01314	35cgmp	CerebrospinalFluid(CSF)	Normal	Both	0.0024	-0.0005	uM	0.0014-0.0034	0.0014	0.0034
HMDB01325	tmlys	CerebrospinalFluid(CSF)	Normal	Both	1.5	-2	uM	0-5.5	-2.5	5.5
HMDB01336	34dhpha	CerebrospinalFluid(CSF)	Normal	Both	0.002	-0.001	uM		0	0.004
HMDB01336	34dhpha	CerebrospinalFluid(CSF)	Normal	Both	0.003	-0.0015	uM		0	0.006
HMDB01336	34dhpha	CerebrospinalFluid(CSF)	Normal	Male	0.0001	-2e-05	uM	0.00006-0.003	6e-05	0.00014
HMDB01341	adp	CerebrospinalFluid(CSF)	Normal	Both	1.9	-0.025	uM	1.85-1.95	1.85	1.95
HMDB01372	thmpp	CerebrospinalFluid(CSF)	Normal	Both	0.0032	-0.0022	uM	0-0.0076	-0.0012	0.0076
HMDB01389	melatn	CerebrospinalFluid(CSF)	Normal	Both	0.0279	0.00-0.0558)	uM	0.00-0.0558)	#VALUE!	#VALUE!
HMDB01396	5mthf	CerebrospinalFluid(CSF)	Normal	Both	0.12	0.04-0.20)	uM		#VALUE!	#VALUE!
HMDB01396	5mthf	CerebrospinalFluid(CSF)	Normal	NotSpecified	0.075	0.045-0.13)	uM	0.04-0.20)	#VALUE!	#VALUE!
HMDB01414	ptrc	CerebrospinalFluid(CSF)	Normal	Both	0.23	-0.05	uM	0.13-0.33	0.13	0.33
HMDB01419	xol24oh	CerebrospinalFluid(CSF)	Normal	Both	0.0034	0.0033-0.0036)	uM	0.0033-0.0036)	#VALUE!	#VALUE!	0.0033	0.0036
HMDB01432	agm	CerebrospinalFluid(CSF)	Normal	NotSpecified	0.31	-0.0699	uM	0.2702-0.4498	0.1702	0.4498
HMDB01434	CE2176	CerebrospinalFluid(CSF)	Normal	NotSpecified	0.05	0.00-0.10)	uM		#VALUE!	#VALUE!
HMDB01434	CE2176	CerebrospinalFluid(CSF)	Normal	NotSpecified	0.024-0.148		uM		#VALUE!	#VALUE!
HMDB01434	CE2176	CerebrospinalFluid(CSF)	Normal	NotSpecified	&lt;0.3		uM		#VALUE!	#VALUE!
HMDB01434	CE2176	CerebrospinalFluid(CSF)	Normal	Male	&lt;0.05		uM		#VALUE!	#VALUE!
HMDB01434	CE2176	CerebrospinalFluid(CSF)	Normal	NotSpecified	0.025	-0.025	uM	0-0.3	-0.025	0.075
HMDB01449	CE2211	CerebrospinalFluid(CSF)	Normal	Male	0.00016	-0.00011	uM	0-0.00038	-6e-05	0.00038
HMDB01453	tcynt	CerebrospinalFluid(CSF)	Normal	Both	27.6	5.2-50.0)	uM	5.2-50.0)	#VALUE!	#VALUE!
HMDB01488	nac	CerebrospinalFluid(CSF)	Normal	Both	2.4	0.8-4.0)	uM		#VALUE!	#VALUE!
HMDB01488	nac	CerebrospinalFluid(CSF)	Normal	NotSpecified	16.8	-0.81	uM		15.18	18.42
HMDB01488	nac	CerebrospinalFluid(CSF)	Normal	NotSpecified	0.147		uM		0.147	0.147
HMDB01488	nac	CerebrospinalFluid(CSF)	Normal	NotSpecified	0.313	-0.614	uM	0-18.42	-0.915	1.541
HMDB01491	pydx5p	CerebrospinalFluid(CSF)	Normal	NotSpecified	0.0515	-0.0166	uM		0.0183	0.0847
HMDB01491	pydx5p	CerebrospinalFluid(CSF)	Normal	NotSpecified	0.0431	-0.0193	uM		0.0045	0.0817
HMDB01491	pydx5p	CerebrospinalFluid(CSF)	Normal	NotSpecified	0.0305	-0.0111	uM		0.0083	0.0527
HMDB01491	pydx5p	CerebrospinalFluid(CSF)	Normal	NotSpecified	0.0207	-0.0069	uM		0.0069	0.0345
HMDB01491	pydx5p	CerebrospinalFluid(CSF)	Normal	NotSpecified	0.0654	-0.0173	uM		0.0308	0.1
HMDB01491	pydx5p	CerebrospinalFluid(CSF)	Normal	NotSpecified	0.0531	-0.0186	uM		0.0159	0.0903
HMDB01491	pydx5p	CerebrospinalFluid(CSF)	Normal	NotSpecified	0.0312	-0.0049	uM		0.0214	0.041
HMDB01491	pydx5p	CerebrospinalFluid(CSF)	Normal	NotSpecified	0.032-0.078		uM		#VALUE!	#VALUE!
HMDB01491	pydx5p	CerebrospinalFluid(CSF)	Normal	NotSpecified	0.044-0.089		uM		#VALUE!	#VALUE!
HMDB01491	pydx5p	CerebrospinalFluid(CSF)	Normal	NotSpecified	0.000972	-0.000283	uM	0.000406-0.1	0.000406	0.001538
HMDB01509	leuktrB4woh	CerebrospinalFluid(CSF)	Normal	Both	7.5e-06	0.0-0.000015)	uM	0.0-)	0	1.5e-05
HMDB01565	cholp	CerebrospinalFluid(CSF)	Normal	NotSpecified	1.42	-0.71	uM	0-2.84	0	2.84
HMDB01644	xylu_D	CerebrospinalFluid(CSF)	Normal	Both	0.0-5.0		uM	0.0-5.0	#VALUE!	#VALUE!
HMDB01659	acetone	CerebrospinalFluid(CSF)	Normal	Both	67.1	43.0-91.2)	uM		#VALUE!	#VALUE!
HMDB01659	acetone	CerebrospinalFluid(CSF)	Normal	Both	20	-21	uM		-22	62
HMDB01659	acetone	CerebrospinalFluid(CSF)	Normal	Both	117	-65	uM	0-247	-13	247
HMDB01830	prgstrn	CerebrospinalFluid(CSF)	Normal	NotSpecified	0.001	0.00002-0.002)	uM	2e-05	2e-05	0.002
HMDB01851	abt	CerebrospinalFluid(CSF)	Normal	Both	28.9	-8.5	uM	11.9-45.9	11.9	45.9
HMDB01855	CE1918	CerebrospinalFluid(CSF)	Normal	Both	0.004	-0.22	uM		-0.436	0.444
HMDB01855	CE1918	CerebrospinalFluid(CSF)	Normal	NotSpecified	0.107	-0.019	uM	0-0.444	0.069	0.145
HMDB01875	meoh	CerebrospinalFluid(CSF)	Normal	Both	44	-36	uM	0-116	-28	116
HMDB01881	12ppd_R	CerebrospinalFluid(CSF)	Normal	NotSpecified	0.63+/-0.4	0-1.0)	uM		#VALUE!	#VALUE!
HMDB01881	12ppd_R	CerebrospinalFluid(CSF)	Normal	Both	33	-50	uM	0-133	-67	133
HMDB02013	c4crn	CerebrospinalFluid(CSF)	Normal	NotSpecified	0.024	-0.007	uM	0.01-0.038	0.01	0.038
HMDB02024	im4ac	CerebrospinalFluid(CSF)	Normal	NotSpecified	0.0027	-0.0002	uM	0.0023-0.0031	0.0023	0.0031
HMDB02031	3uib	CerebrospinalFluid(CSF)	Normal	Both	0.01	-0.05	uM	0-0.11	-0.09	0.11
HMDB02103	xol27oh	CerebrospinalFluid(CSF)	Normal	Both	0.0013	-0.0001	uM		0.0011	0.0015
HMDB02103	xol27oh	CerebrospinalFluid(CSF)	Normal	Both	0.002	-0.0004	uM	0.0011-0.0015	0.0012	0.0028	0.0011	0.0028
HMDB02111	h2o	CerebrospinalFluid(CSF)	Normal	Both	55000000		uM	44000000-66000000	44000000	66000000
HMDB02179	CE5643	CerebrospinalFluid(CSF)	Normal	NotSpecified	0.17	-0.01	uM	0.15-0.19	0.15	0.19
HMDB02183	crvnc	CerebrospinalFluid(CSF)	Normal	Both	0.15	-0.015	uM	0.12-0.18	0.12	0.18
HMDB02243	C10164	CerebrospinalFluid(CSF)	Normal	Both	0.31	0.21-0.46)	uM	0.21-0.46)	#VALUE!	#VALUE!
HMDB02666	thmmp	CerebrospinalFluid(CSF)	Normal	Both	0.0043	-0.0024	uM	0-0.0091	-0.0005	0.0091
HMDB02786	no2	CerebrospinalFluid(CSF)	Normal	Female	15.53	-1.49	uM		12.55	18.51
HMDB02786	no2	CerebrospinalFluid(CSF)	Normal	Female	5.57	-0.39	uM		4.79	6.35
HMDB02786	no2	CerebrospinalFluid(CSF)	Normal	Both	1.41	-0.46	uM	0.49-18.51	0.49	2.33
HMDB02820	3mlda	CerebrospinalFluid(CSF)	Normal	NotSpecified	0.02+/-0.001	0.021-0.023)	uM		#VALUE!	#VALUE!
HMDB02820	3mlda	CerebrospinalFluid(CSF)	Normal	NotSpecified	0.08076	-0.01892	uM		0.04292	0.1186
HMDB02820	3mlda	CerebrospinalFluid(CSF)	Normal	NotSpecified	0.022	-0.0021	uM		0.0178	0.0262
HMDB02820	3mlda	CerebrospinalFluid(CSF)	Normal	NotSpecified	0.0071	-0.0009	uM	0.0053-0.1186	0.0053	0.0089
HMDB02886	CE0955	CerebrospinalFluid(CSF)	Normal	Both	8.913e-05		uM		8.913e-05	8.913e-05
HMDB02886	CE0955	CerebrospinalFluid(CSF)	Normal	Both	0.00199	-0.00012	uM		0.00175	0.00223
HMDB02886	CE0955	CerebrospinalFluid(CSF)	Normal	NotSpecified	9.264e-05	-1.134e-05	uM	0.00006996-0.00223	6.996e-05	0.00011532	6.996e-05	0.00223
HMDB02917	xylt	CerebrospinalFluid(CSF)	Normal	Both	0.0-5.0		uM	0.0-5.0	#VALUE!	#VALUE!
HMDB03229	hdcea	CerebrospinalFluid(CSF)	Normal	Both	2	-2	uM		-2	6
HMDB03229	hdcea	CerebrospinalFluid(CSF)	Normal	Both	2		uM	0-6	2	2
HMDB03337	gthox	CerebrospinalFluid(CSF)	Normal	NotSpecified	0.041	-0.01	uM	0.021-0.061	0.021	0.061
HMDB03378	no	CerebrospinalFluid(CSF)	Normal	Male	1.05	-0.01	uM	1.03-10.8	1.03	1.07
HMDB03378	no	CerebrospinalFluid(CSF)	Normal	NotSpecified	8.66	-1.07	uM		6.52	10.8
HMDB03379	pppi	CerebrospinalFluid(CSF)	Normal	Female	7.88	-0.44	uM	7-8.76	7	8.76
HMDB03406	ser_D	CerebrospinalFluid(CSF)	Normal	Both	52	25.0-105.0)	uM	25.0-105.0)	#VALUE!	#VALUE!
HMDB03892	CE4890	CerebrospinalFluid(CSF)	Normal	NotSpecified	0.005+/-0.001	0.002-0.006)	uM	0.002-0.006)	#VALUE!	#VALUE!
HMDB04063	mepi	CerebrospinalFluid(CSF)	Normal	NotSpecified	0.0004		uM	0.00032-0.00048	0.00032	0.00048
HMDB04080	C11695	CerebrospinalFluid(CSF)	Normal	Both	0.01165	-0.00753	uM	0-0.02671	-0.00341	0.02671
HMDB04225	5g2oxpt	CerebrospinalFluid(CSF)	Normal	Both	0.12+/-0.12	0-0.25)	uM	0-0.25)	#VALUE!	#VALUE!
HMDB04264	C14771	CerebrospinalFluid(CSF)	Normal	Both	0.000135	-6e-05	uM	0.000015-0.000255	1.5e-05	0.000255
HMDB04362	CE2006	CerebrospinalFluid(CSF)	Normal	NotSpecified	0.38	0.24-0.52)	uM		#VALUE!	#VALUE!
HMDB04362	CE2006	CerebrospinalFluid(CSF)	Normal	Both	1.3	-0.2	uM	0.24-1.7	0.9	1.7
HMDB04666	C13856	CerebrospinalFluid(CSF)	Normal	NotSpecified	0.01848	-0.00617	uM		0.00614	0.03082
HMDB04666	C13856	CerebrospinalFluid(CSF)	Normal	NotSpecified	0.01062	-0.00458	uM		0.00146	0.01978
HMDB04666	C13856	CerebrospinalFluid(CSF)	Normal	Both	0.1596	-0.1102	uM	0-0.38	-0.0608	0.38
HMDB04701	C14825	CerebrospinalFluid(CSF)	Normal	Both	0.00151	-0.00121	uM	0-0.00393	-0.00091	0.00393	0	0.00393
HMDB04702	C14826	CerebrospinalFluid(CSF)	Normal	Both	0.00139	-0.00109	uM	0-0.00357	-0.00079	0.00357	0	0.00357
HMDB04704	CE2047	CerebrospinalFluid(CSF)	Normal	Both	0.00049	-0.00044	uM	0-0.00137	-0.00039	0.00137
HMDB04705	CE2049	CerebrospinalFluid(CSF)	Normal	Both	0.00062	-0.00044	uM	0-0.0015	-0.00026	0.0015
HMDB05199	C09642	CerebrospinalFluid(CSF)	Normal	NotSpecified	0.005	-0.002	uM	0.001-0.009	0.001	0.009
HMDB06059	leuktrB4wcooh	CerebrospinalFluid(CSF)	Normal	Both	7.5e-06	0.0-0.000015)	uM	0.0-0.000015)	0	1.5e-05
HMDB06111	12harachd	CerebrospinalFluid(CSF)	Normal	Both	0.0-0.001		uM		0	0.001
HMDB06111	12harachd	CerebrospinalFluid(CSF)	Normal	Both	0.00091	-0.00031	uM	0.0-0.00153	0.00029	0.00153	0	0.00153
HMDB06112	CE0737	CerebrospinalFluid(CSF)	Normal	Both	3.85	1.7-8.3)	uM	1.7-8.3)	#VALUE!	#VALUE!
HMDB11134	C04805	CerebrospinalFluid(CSF)	Normal	Both	0.00039	-0.00016	uM	0.00007-0.00071	7e-05	0.00071
MANUALLY ADDED - 28.10.2015
HMDB10384	pcholste_hs	CerebrospinalFluid(CSF)	Normal	NotSpecified	0.069	-0.019		0.031-0.107	0.031	0.107
HMDB10396	pcholn204_hs	CerebrospinalFluid(CSF)	Normal	NotSpecified	0.024	-0.007		0.01-0.038	0.01	0.038

## Sheet: NormalBloodConc
Color coding	green	The reported range covered all other data	Yellow	Range was computed using at least one bound from the mean +/- 2*std
HMDB ID	Our ID	Compartment	Condition	Sex	Mean	(range) or (std) (if only one neg number listed ==> std)	unit	translated range		mean-2std	mean+2std
HMDB00002	13dampp	Blood	Normal	Female	0.04	-0.03	uM	0.01-0.07
HMDB00005	2obut	Blood	Normal	Both	3.33	-5	uM			-6.67	13.33
HMDB00005	2obut	Blood	Normal	Both	9.4	3.4-15.4)	uM	3.4-15.4)		#VALUE!	#VALUE!
HMDB00005	2obut	Blood	Normal	Both	8.6	6.0-11.2)	uM			#VALUE!	#VALUE!
HMDB00008	2hb	Blood	Normal	Both	54	8.0-80.0)	uM	8.0-80.0)		#VALUE!	#VALUE!
HMDB00011	bhb	Blood	Normal	Both	36	-20	uM	0-192		-4	76
HMDB00011	bhb	Blood	Normal	Both	38	-31	uM			-24	100
HMDB00011	bhb	Blood	Normal	Both	86	-53	uM			-20	192
HMDB00012	duri	Blood	Normal	Both	0.6	-0.6	uM	0-1.8		-0.6	1.8
HMDB00012	duri	Blood	Normal	Both	0.052	0.049-0.056)	uM			#VALUE!	#VALUE!
HMDB00012	duri	Blood	Normal	Both	0.2	0.100-0.300)	uM			#VALUE!	#VALUE!
HMDB00014	dcyt	Blood	Normal	Both	0.2	0.0-0.5)	uM	0.0-0.5)		#VALUE!	#VALUE!
HMDB00015	11docrtsl	Blood	Normal	Both	0.0039	-0.0004	uM	0.0031-0.0047		0.0031	0.0047
HMDB00016	11docrtstrn	Blood	Normal	Female	0.073	0.034-0.11)	uM	0.034-0.11)		#VALUE!	#VALUE!
HMDB00017	4pyrdx	Blood	Normal	Female	0.0071	-0.005	uM			-0.0029	0.0171
HMDB00017	4pyrdx	Blood	Normal	Male	0.0097	-0.00665	uM			-0.0036	0.023
HMDB00017	4pyrdx	Blood	Normal	Both	0.04	-0.007	uM			0.026	0.054
HMDB00017	4pyrdx	Blood	Normal	Both	0.027	0.0062-3.14)	uM	0.0029-3.14)		#VALUE!	#VALUE!
HMDB00019	3mob	Blood	Normal	Both	11	-1.7	uM			7.6	14.4
HMDB00019	3mob	Blood	Normal	Both	14	0.0-28.0)	uM	0.0-28.0)		#VALUE!	#VALUE!
HMDB00020	4hphac	Blood	Normal	Male	6.5	-0.432	uM			5.636	7.364
HMDB00020	4hphac	Blood	Normal	Male	6.346	-0.518	uM			5.31	7.382
HMDB00020	4hphac	Blood	Normal	Male	6.695	-0.555	uM			5.585	7.805
HMDB00020	4hphac	Blood	Normal	Male	6.387	-0.586	uM			5.215	7.559
HMDB00020	4hphac	Blood	Normal	Male	5.791	-0.609	uM			4.573	7.009
HMDB00020	4hphac	Blood	Normal	Male	6.661	-0.692	uM			5.277	8.045
HMDB00020	4hphac	Blood	Normal	Male	7.911	-1	uM			5.911	9.911
HMDB00020	4hphac	Blood	Normal	Male	42.412	-35.919	uM			-29.426	114.25
HMDB00020	4hphac	Blood	Normal	Both	0.23	0.070-0.390)	uM	0.070-144.25		#VALUE!	#VALUE!
HMDB00021	3ityr_L	Blood	Normal	Both	0.00069	-0.0002	uM	0.00029-0.00109		0.00029	0.00109
HMDB00022	3moxtyr	Blood	Normal	Both	0.0025	0.0016-0.0029)	uM	0.0016-0.0029)		#VALUE!	#VALUE!
HMDB00023	3hmp	Blood	Normal	Both	21	-2	uM			17	25
HMDB00023	3hmp	Blood	Normal	Both	20	4.0-48.0)	uM	4.0-48.0)		#VALUE!	#VALUE!
HMDB00027	thbpt	Blood	Normal	Both	0.0093	-0.0005	uM	0.0083-0.0103		0.0083	0.0103
HMDB00030	btn	Blood	Normal	Both	0.00127	-0.00067	uM	0.0008-0.0051)		-7e-05	0.00261
HMDB00030	btn	Blood	Normal	Both	0.0034	0.002-0.0051)	uM			#VALUE!	#VALUE!
HMDB00030	btn	Blood	Normal	NotSpecified	0.0016	0.0009-0.0028)	uM			#VALUE!	#VALUE!
HMDB00030	btn	Blood	Normal	Female	0.0024	0.0008-0.0041)	uM			#VALUE!	#VALUE!
HMDB00031	andrstrn	Blood	Normal	Male	0.12	-0.014	uM			0.092	0.148
HMDB00031	andrstrn	Blood	Normal	Both	0.00065	0.00053-0.00088)	uM	0.00053-0.148		#VALUE!	#VALUE!
HMDB00032	7dhchsterol	Blood	Normal	Both	5	-2.2	uM	0.6-9.4		0.6	9.4
HMDB00033	carn	Blood	Normal	Both	6.54	-1	uM			4.54	8.54
HMDB00033	carn	Blood	Normal	Both	3.1	-7.5	uM	0-18.1		-11.9	18.1
HMDB00034	ade	Blood	Normal	Both	0.3	-0.1	uM	0.1-0.94		0.1	0.5
HMDB00034	ade	Blood	Normal	Both	0.64	-0.15	uM			0.34	0.94
HMDB00036	tchola	Blood	Normal	Both	0.38	-0.2	uM	0-0.78		-0.02	0.78
HMDB00037	aldstrn	Blood	Normal	Both	0.000263	-1.4e-05	uM			0.000235	0.000291
HMDB00037	aldstrn	Blood	Normal	Both	0.000282	-3.7e-05	uM			0.000208	0.000356
HMDB00037	aldstrn	Blood	Normal	Both	0.00042	-4e-05	uM			0.00034	0.0005
HMDB00037	aldstrn	Blood	Normal	Both	2.6e-05	0.000008-0.000044)	uM			#VALUE!	#VALUE!
HMDB00037	aldstrn	Blood	Normal	Both	0.00011	0.000055-0.002)	uM	0.000008-0.002		#VALUE!	#VALUE!
HMDB00038	CE2705	Blood	Normal	Both	0.006	-0.0003	uM	0.0054-0.0066		0.0054	0.0066
HMDB00039	but	Blood	Normal	Both	1	0.3-1.5)	uM	0.3-1.5)		#VALUE!	#VALUE!
HMDB00042	ac	Blood	Normal	NotSpecified	41.9	-15.1	uM			11.7	72.1
HMDB00042	ac	Blood	Normal	Both	30.4	22.0-40.0)	uM	11.7-40.0)		#VALUE!	#VALUE!
HMDB00043	glyb	Blood	Normal	NotSpecified	72	-22.4	uM			27.2	116.8
HMDB00043	glyb	Blood	Normal	Both	33.6	23.9-42.1)	uM			#VALUE!	#VALUE!
HMDB00043	glyb	Blood	Normal	Both	82	20.0-144.0)	uM	20.0-144.0)		#VALUE!	#VALUE!
HMDB00044	ascb_L	Blood	Normal	NotSpecified	60.8	-15.9	uM			29	92.6
HMDB00044	ascb_L	Blood	Normal	Both	36	-18	uM			0	72
HMDB00044	ascb_L	Blood	Normal	NotSpecified	88.6	21.0-171.0)	uM			#VALUE!	#VALUE!
HMDB00044	ascb_L	Blood	Normal	NotSpecified	51	11.0-125.0)	uM			#VALUE!	#VALUE!
HMDB00044	ascb_L	Blood	Normal	Both	63	11.0-114.0)	uM			#VALUE!	#VALUE!
HMDB00044	ascb_L	Blood	Normal	Both	22.2	14.0-40.0)	uM			#VALUE!	#VALUE!
HMDB00044	ascb_L	Blood	Normal	Male	27	11.1-49.7)	uM			#VALUE!	#VALUE!
HMDB00044	ascb_L	Blood	Normal	Female	50.9	35.4-80.1)	uM	11-171		#VALUE!	#VALUE!
HMDB00045	amp	Blood	Normal	Female	5.1	-1.3	uM			2.5	7.7
HMDB00045	amp	Blood	Normal	Male	14	-3	uM			8	20
HMDB00045	amp	Blood	Normal	Male	6.2	-3.1	uM			0	12.4
HMDB00045	amp	Blood	Normal	Both	51	10.0-92.0)	uM	2.8-92		#VALUE!	#VALUE!
HMDB00050	adn	Blood	Normal	Both	0.0425	-0.0029	uM			0.0367	0.0483
HMDB00050	adn	Blood	Normal	Both	0.285	-0.06	uM			0.165	0.405
HMDB00050	adn	Blood	Normal	Both	0.505	-0.142	uM			0.221	0.789
HMDB00050	adn	Blood	Normal	Both	0.31	-0.29	uM			-0.27	0.89
HMDB00050	adn	Blood	Normal	Both	5.66	-1.71	uM			2.24	9.08
HMDB00050	adn	Blood	Normal	Both	0.2	0.1-0.3)	uM	0-9.08		#VALUE!	#VALUE!
HMDB00051	nh4	Blood	Normal	Both	27.5	-3.6	uM			20.3	34.7
HMDB00051	nh4	Blood	Normal	Both	29	10.0-47.0)	uM			#VALUE!	#VALUE!
HMDB00051	nh4	Blood	Normal	Both	40	0-80.0)	uM			#VALUE!	#VALUE!
HMDB00051	nh4	Blood	Normal	Both	29	13.0-46.0)	uM			#VALUE!	#VALUE!
HMDB00051	nh4	Blood	Normal	Male	35	20.0-58.0)	uM			#VALUE!	#VALUE!
HMDB00051	nh4	Blood	Normal	Female	29	17.0-51.0)	uM			#VALUE!	#VALUE!
HMDB00051	nh4	Blood	Normal	Both	52.5	25.0-80.0)	uM	0-80		#VALUE!	#VALUE!
HMDB00053	andrstndn	Blood	Normal	Female	0.00061	-0.00022	uM	0-0.01		0.00017	0.00105
HMDB00053	andrstndn	Blood	Normal	Both	0.0059	0.0023-0.0094)	uM			#VALUE!	#VALUE!
HMDB00053	andrstndn	Blood	Normal	Female	0.00315	0.00000-0.00630)	uM			#VALUE!	#VALUE!
HMDB00053	andrstndn	Blood	Normal	Both	0.0022	0.0010-0.0034)	uM			#VALUE!	#VALUE!
HMDB00053	andrstndn	Blood	Normal	Female	0.005	0.0024-0.0070)	uM			#VALUE!	#VALUE!
HMDB00053	andrstndn	Blood	Normal	Female	0.004	0.0013-0.0066)	uM			#VALUE!	#VALUE!
HMDB00053	andrstndn	Blood	Normal	Female	0.001	0.00034-0.00170)	uM			#VALUE!	#VALUE!
HMDB00053	andrstndn	Blood	Normal	Female	0.0057	0.00069-0.01)	uM			#VALUE!	#VALUE!
HMDB00054	bilirub	Blood	Normal	Both	8	-0.9	uM			6.2	9.8
HMDB00054	bilirub	Blood	Normal	Both	15.2	-2	uM			11.2	19.2
HMDB00054	bilirub	Blood	Normal	Both	13	5.0-21.0)	uM	5.0-21.0		#VALUE!	#VALUE!
HMDB00056	ala_B	Blood	Normal	Female	1.76	-0.74	uM			0.28	3.24
HMDB00056	ala_B	Blood	Normal	Female	1.76	-0.74	uM			0.28	3.24
HMDB00056	ala_B	Blood	Normal	Male	3	-0.85	uM			1.3	4.7
HMDB00056	ala_B	Blood	Normal	Male	3	-0.85	uM			1.3	4.7
HMDB00056	ala_B	Blood	Normal	Both	3.8	-2.9	uM			-2	9.6
HMDB00056	ala_B	Blood	Normal	Both	3	1.3-20.0)	uM			#VALUE!	#VALUE!
HMDB00056	ala_B	Blood	Normal	Both	5	0.00-10.00)	uM	0-20		#VALUE!	#VALUE!
HMDB00058	camp	Blood	Normal	Both	0.0085	-0.0005	uM	0.008-0.009		0.0075	0.0095
HMDB00060	acac	Blood	Normal	NotSpecified	40.6	-36.5	uM			-32.4	113.6
HMDB00060	acac	Blood	Normal	Both	21	0.0-86.0)	uM	0.0-113.6		#VALUE!	#VALUE!
HMDB00062	crn	Blood	Normal	NotSpecified	45.7	-11.6	uM			22.5	68.9
HMDB00062	crn	Blood	Normal	Female	38.2	-5.4	uM			27.4	49
HMDB00062	crn	Blood	Normal	Both	33.6	-6.2	uM			21.2	46
HMDB00062	crn	Blood	Normal	NotSpecified	29.74	-7.55	uM			14.64	44.84
HMDB00062	crn	Blood	Normal	Both	43	26.0-79.0)	uM	26-79		#VALUE!	#VALUE!
HMDB00063	crtsl	Blood	Normal	Both	0.32	-0.19	uM			-0.06	0.7
HMDB00063	crtsl	Blood	Normal	Both	0.46	-0.3	uM			-0.14	1.06
HMDB00063	crtsl	Blood	Normal	Both	0.34	0.028-0.66)	uM			#VALUE!	#VALUE!
HMDB00063	crtsl	Blood	Normal	Both	0.199	0.058-0.475)	uM			#VALUE!	#VALUE!
HMDB00063	crtsl	Blood	Normal	Both	0.359	0.130-0.519)	uM			#VALUE!	#VALUE!
HMDB00063	crtsl	Blood	Normal	Both	0.427	0.110-0.744)	uM			#VALUE!	#VALUE!
HMDB00063	crtsl	Blood	Normal	Both	0.386	0.100-0.671)	uM			#VALUE!	#VALUE!
HMDB00063	crtsl	Blood	Normal	Both	0.348	0.090-0.605)	uM			#VALUE!	#VALUE!
HMDB00063	crtsl	Blood	Normal	Both	0.313	0.081-0.545)	uM			#VALUE!	#VALUE!
HMDB00063	crtsl	Blood	Normal	Both	0.282	0.073-0.491)	uM			#VALUE!	#VALUE!
HMDB00063	crtsl	Blood	Normal	Both	0.255	0.066-0.443)	uM			#VALUE!	#VALUE!
HMDB00063	crtsl	Blood	Normal	Both	0.14	0.0-0.28)	uM	0-1.06		#VALUE!	#VALUE!
HMDB00064	creat	Blood	Normal	Male	30.1	-12.3	uM			5.5	54.7
HMDB00064	creat	Blood	Normal	Female	54.8	-21	uM			12.8	96.8
HMDB00064	creat	Blood	Normal	NotSpecified	84	-23.2	uM			37.6	130.4
HMDB00064	creat	Blood	Normal	NotSpecified	36.7	-28.3	uM			-19.9	93.3
HMDB00064	creat	Blood	Normal	NotSpecified	53	17.0-82.0)	uM	5.5-130.4		#VALUE!	#VALUE!
HMDB00067	chsterol	Blood	Normal	Both	0.82	-0.009	uM			0.802	0.838
HMDB00067	chsterol	Blood	Normal	Both	3.76	-0.098	uM			3.564	3.956
HMDB00067	chsterol	Blood	Normal	Male	33	-79.0(freecholesterol)	uM			#VALUE!	#VALUE!
HMDB00067	chsterol	Blood	Normal	Female	32	-82	uM			-132	196
HMDB00067	chsterol	Blood	Normal	Both	4141	3105.0-5176.0)	uM			#VALUE!	#VALUE!
HMDB00067	chsterol	Blood	Normal	Both	5700	4500.0-6700.0)	uM			#VALUE!	#VALUE!
HMDB00067	chsterol	Blood	Normal	Both	5000	4500.0-5500.0)	uM	0-196		#VALUE!	#VALUE!
HMDB00068	adrnl	Blood	Normal	Female	0.00029	-2.1e-05	uM			0.000248	0.000332
HMDB00068	adrnl	Blood	Normal	Male	0.0003	-3e-05	uM			0.00024	0.00036
HMDB00068	adrnl	Blood	Normal	Both	0.00164	-0.00012	uM			0.0014	0.00188
HMDB00068	adrnl	Blood	Normal	Male	0.00072	0.00049-0.0013)	uM	0.000248-0.00188		#VALUE!	#VALUE!
HMDB00073	dopa	Blood	Normal	Both	22.5	-4.5	uM	13-31.5		13.5	31.5
HMDB00076	56dura	Blood	Normal	Female	0.31	0.02-1.63)	uM	0.02-1.63)		#VALUE!	#VALUE!
HMDB00076	56dura	Blood	Normal	Both	0.31	0.02-1.63)	uM			#VALUE!	#VALUE!
HMDB00076	56dura	Blood	Normal	Male	0.32	0.10-0.74)	uM			#VALUE!	#VALUE!
HMDB00077	dhea	Blood	Normal	Male	0.02	-0.011	uM			-0.002	0.042
HMDB00077	dhea	Blood	Normal	Female	0.001	0.00034-0.0017)	uM			#VALUE!	#VALUE!
HMDB00077	dhea	Blood	Normal	Female	0.0087	0.0035-0.013)	uM			#VALUE!	#VALUE!
HMDB00077	dhea	Blood	Normal	Both	0.023	0.005-0.042)	uM	0-0.042		#VALUE!	#VALUE!
HMDB00078	cgly	Blood	Normal	Male	51.7	-1.7	uM			48.3	55.1
HMDB00078	cgly	Blood	Normal	Male	54	-18.8	uM			16.4	91.6
HMDB00078	cgly	Blood	Normal	Both	13.6	-3.6	uM			6.4	20.8
HMDB00078	cgly	Blood	Normal	Male	65.7	-4.6	uM			56.5	74.9
HMDB00078	cgly	Blood	Normal	Female	51.8	-4.9	uM			42	61.6
HMDB00078	cgly	Blood	Normal	Female	57.5	-5.9	uM			45.7	69.3
HMDB00078	cgly	Blood	Normal	Female	56	-7	uM			42	70
HMDB00078	cgly	Blood	Normal	Male	63.4	-7.4	uM			48.6	78.2	6.4
HMDB00078	cgly	Blood	Normal	Female	53.2	-7.7	uM	6.4-91.6		37.8	68.6	91.6
HMDB00086	g3pc	Blood	Normal	Both	40	-4	uM			32	48
HMDB00086	g3pc	Blood	Normal	Female	33	-4	uM			25	41
HMDB00086	g3pc	Blood	Normal	Both	34	-5	uM			24	44
HMDB00086	g3pc	Blood	Normal	Both	29	-5	uM	19-48		19	39
HMDB00089	cytd	Blood	Normal	Both	0.1	0	uM			0.1	0.1
HMDB00089	cytd	Blood	Normal	Both	0.25	-0.19	uM	0-0.63		-0.13	0.63
HMDB00092	dmgly	Blood	Normal	Both	2.6	1.8-3.7)	uM			#VALUE!	#VALUE!
HMDB00092	dmgly	Blood	Normal	Both	1.9	1.1-3.4)	uM	1.1-3.7		#VALUE!	#VALUE!
HMDB00094	cit	Blood	Normal	Both	54.2	-0.8	uM			52.6	55.8
HMDB00094	cit	Blood	Normal	NotSpecified	114.2	-27	uM			60.2	168.2
HMDB00094	cit	Blood	Normal	Both	122	-30	uM			62	182
HMDB00094	cit	Blood	Normal	Both	88	-33	uM			22	154
HMDB00094	cit	Blood	Normal	Both	190	30.0-400.0)	uM	22-400		#VALUE!	#VALUE!
HMDB00097	chol	Blood	Normal	Male	6	-0.3	uM			5.4	6.6
HMDB00097	chol	Blood	Normal	Female	6.8	-0.3	uM			6.2	7.4
HMDB00097	chol	Blood	Normal	Both	10.6	-1.9	uM			6.8	14.4
HMDB00097	chol	Blood	Normal	Both	27.5	-3.3	uM			20.9	34.1
HMDB00097	chol	Blood	Normal	NotSpecified	14.5	-5.3	uM	3.9-34.1		3.9	25.1
HMDB00099	cyst_L	Blood	Normal	Both	0.329	0.150-0.661)	uM			#VALUE!	#VALUE!
HMDB00099	cyst_L	Blood	Normal	Both	0.17	0.1â€“0.27)	uM			#VALUE!	#VALUE!
HMDB00099	cyst_L	Blood	Normal	Both	1	0.3-5.5)	uM			#VALUE!	#VALUE!
HMDB00099	cyst_L	Blood	Normal	Both	0.126	0.065-0.301)	uM	0.065-5.5		#VALUE!	#VALUE!
HMDB00107	galt	Blood	Normal	Both	0.82	0.05-2.63)	uM			#VALUE!	#VALUE!
HMDB00107	galt	Blood	Normal	Both	0.36	0.23-0.48)	uM	0.05-2.63)		#VALUE!	#VALUE!
HMDB00108	etoh	Blood	Normal	Both	40	0.0-80.0)	uM			#VALUE!	#VALUE!
HMDB00108	etoh	Blood	Normal	Both	15	0.0-33.0)	uM	0.0-80.0)		#VALUE!	#VALUE!
HMDB00112	4abut	Blood	Normal	Both	0.11	-0.023	uM			0.064	0.156
HMDB00112	4abut	Blood	Normal	Both	1	0.0-2.0)	uM	0-2.0		#VALUE!	#VALUE!
HMDB00115	glyclt	Blood	Normal	Both	7.8	-1.7	uM			4.4	11.2
HMDB00115	glyclt	Blood	Normal	Both	7.9	-2.4	uM	3.1-12.7		3.1	12.7
HMDB00118	homoval	Blood	Normal	Male	0.027	-0.004	uM			0.019	0.035
HMDB00118	homoval	Blood	Normal	Male	0.029	-0.005	uM			0.019	0.039
HMDB00118	homoval	Blood	Normal	Male	0.03	-0.006	uM			0.018	0.042
HMDB00118	homoval	Blood	Normal	Male	0.048	-0.009	uM			0.03	0.066
HMDB00118	homoval	Blood	Normal	Male	0.047	-0.01	uM			0.027	0.067
HMDB00118	homoval	Blood	Normal	Male	0.078	-0.029	uM			0.02	0.136
HMDB00118	homoval	Blood	Normal	Male	0.029	-0.045	uM			-0.061	0.119
HMDB00118	homoval	Blood	Normal	Both	0.082	-0.05	uM			-0.018	0.182
HMDB00118	homoval	Blood	Normal	Male	0.166	-0.147	uM	0-0.46		-0.128	0.46
HMDB00119	glx	Blood	Normal	Male	3.05	0.25â€“12.78)	uM	0.25-12.78		#VALUE!	#VALUE!
HMDB00121	fol	Blood	Normal	Both	0.021	0.017-0.025)	uM			#VALUE!	#VALUE!
HMDB00121	fol	Blood	Normal	NotSpecified	0.039	0.01-0.14)	uM			#VALUE!	#VALUE!
HMDB00121	fol	Blood	Normal	NotSpecified	0.011	0.004-0.028)	uM			#VALUE!	#VALUE!
HMDB00121	fol	Blood	Normal	NotSpecified	0.009	0.0024-0.024)	uM			#VALUE!	#VALUE!
HMDB00121	fol	Blood	Normal	Both	0.077	0.071-0.083)	uM			#VALUE!	#VALUE!
HMDB00121	fol	Blood	Normal	Both	0.02	0.011-0.036)	uM			#VALUE!	#VALUE!
HMDB00121	fol	Blood	Normal	Female	0.009	0.0026-0.026)	uM			#VALUE!	#VALUE!
HMDB00121	fol	Blood	Normal	Both	0.023	0.002-0.045)	uM	0.002-14		#VALUE!	#VALUE!
HMDB00122	glc_D	Blood	Normal	Both	4440	-100	uM			4240	4640
HMDB00122	glc_D	Blood	Normal	Both	4470	-110	uM			4250	4690
HMDB00122	glc_D	Blood	Normal	Both	5350	-120	uM			5110	5590
HMDB00122	glc_D	Blood	Normal	Both	4750	-184	uM			4382	5118
HMDB00122	glc_D	Blood	Normal	Female	4470	-346	uM			3778	5162
HMDB00122	glc_D	Blood	Normal	Both	4440	-370	uM			3700	5180
HMDB00122	glc_D	Blood	Normal	NotSpecified	4971.3	-372.8	uM			4225.7	5716.9
HMDB00122	glc_D	Blood	Normal	Both	5181	-394	uM			4393	5969
HMDB00122	glc_D	Blood	Normal	Male	4570	-411	uM			3748	5392
HMDB00122	glc_D	Blood	Normal	Both	12000	-4440	uM			3120	20880
HMDB00122	glc_D	Blood	Normal	Both	5400	4700.0-6100.0)	uM			#VALUE!	#VALUE!
HMDB00122	glc_D	Blood	Normal	Both	3900	2800.0-5000.0)	uM			#VALUE!	#VALUE!
HMDB00122	glc_D	Blood	Normal	Both	5300	4900.0-5700.0)	uM			#VALUE!	#VALUE!
HMDB00122	glc_D	Blood	Normal	Both	2200	1100.0-3300.0)	uM			#VALUE!	#VALUE!
HMDB00122	glc_D	Blood	Normal	Both	2750	2200.0-3300.0)	uM			#VALUE!	#VALUE!
HMDB00122	glc_D	Blood	Normal	Both	4400	3300.00-5500.00)	uM			#VALUE!	#VALUE!
HMDB00122	glc_D	Blood	Normal	Both	4450	3300.0-5600.0)	uM			#VALUE!	#VALUE!
HMDB00122	glc_D	Blood	Normal	Both	5450	4200.0-6700.0)	uM			#VALUE!	#VALUE!	3120
HMDB00122	glc_D	Blood	Normal	Both	4400	3300.0-5500.0)	uM	1100-20880		#VALUE!	#VALUE!	20880
HMDB00123	gly	Blood	Normal	NotSpecified	329.9	-105.6	uM			118.7	541.1
HMDB00123	gly	Blood	Normal	NotSpecified	325.4	-126.8	uM			71.8	579
HMDB00123	gly	Blood	Normal	NotSpecified	460	-275	uM			-90	1010
HMDB00123	gly	Blood	Normal	Male	234	-34	uM			166	302
HMDB00123	gly	Blood	Normal	Male	242	-44	uM			154	330
HMDB00123	gly	Blood	Normal	Male	212.4	-57.4	uM			97.6	327.2
HMDB00123	gly	Blood	Normal	Female	258	-64	uM			130	386
HMDB00123	gly	Blood	Normal	Both	280	140.0-420.0)	uM			#VALUE!	#VALUE!
HMDB00123	gly	Blood	Normal	Both	486	232.0-740.0)	uM			#VALUE!	#VALUE!
HMDB00123	gly	Blood	Normal	Both	230	178.0-282.0)	uM	0-1010		#VALUE!	#VALUE!
HMDB00124	f6p	Blood	Normal	Both	10.2	-1.8	uM			6.6	13.8
HMDB00124	f6p	Blood	Normal	Both	9.9	-2.3	uM	5.3-14.5		5.3	14.5
HMDB00125	gthrd	Blood	Normal	Male	4.35	-2.1	uM			0.15	8.55
HMDB00125	gthrd	Blood	Normal	Male	3.2	-2.2	uM			-1.2	7.6
HMDB00125	gthrd	Blood	Normal	Male	12	-3	uM			6	18
HMDB00125	gthrd	Blood	Normal	Male	10.9	-4.5	uM			1.9	19.9
HMDB00125	gthrd	Blood	Normal	Male	12.8	-4.6	uM			3.6	22
HMDB00125	gthrd	Blood	Normal	Both	37.03	-4.76	uM			27.51	46.55
HMDB00125	gthrd	Blood	Normal	Male	12.5	-5.2	uM	0-46.55		2.1	22.9
HMDB00126	glyc3p	Blood	Normal	Both	30	-3	uM	24-36		24	36
HMDB00127	glcur	Blood	Normal	Female	165	-23	uM			119	211
HMDB00127	glcur	Blood	Normal	Male	165	-32	uM	101-229		101	229
HMDB00128	gudac	Blood	Normal	Both	1.22	-0.4	uM			0.42	2.02
HMDB00128	gudac	Blood	Normal	Both	1.9	-0.68	uM			0.54	3.26
HMDB00128	gudac	Blood	Normal	Both	2.8	-0.9	uM			1	4.6
HMDB00128	gudac	Blood	Normal	Both	3.08	0.87-3.64)	uM			#VALUE!	#VALUE!
HMDB00128	gudac	Blood	Normal	NotSpecified	19	3.0-37.0)	uM			#VALUE!	#VALUE!
HMDB00128	gudac	Blood	Normal	Both	2	0.0-5.0)	uM			#VALUE!	#VALUE!
HMDB00128	gudac	Blood	Normal	Both	16.8	0.81-32.9)	uM	0-37		#VALUE!	#VALUE!
HMDB00130	hgentis	Blood	Normal	Both	0.043	0.014-0.071)	uM	0.014-0.071)		#VALUE!	#VALUE!
HMDB00131	glyc	Blood	Normal	NotSpecified	431.6	-100.4	uM			230.8	632.4
HMDB00131	glyc	Blood	Normal	Female	50	-16	uM			18	82
HMDB00131	glyc	Blood	Normal	Both	40	-19	uM			2	78
HMDB00131	glyc	Blood	Normal	Male	43	-9	uM			25	61
HMDB00131	glyc	Blood	Normal	Both	39	-9	uM			21	57
HMDB00131	glyc	Blood	Normal	Both	68	33.0-139.0)	uM			#VALUE!	#VALUE!
HMDB00131	glyc	Blood	Normal	Both	145	20.00-270.00)	uM			#VALUE!	#VALUE!
HMDB00131	glyc	Blood	Normal	Both	53	28.0-102.0)	uM	2-632.4		#VALUE!	#VALUE!
HMDB00133	gsn	Blood	Normal	Both	0.8	-0.5	uM	0-1.8		-0.2	1.8
HMDB00134	fum	Blood	Normal	Both	1.5	0.0-4.0)	uM			#VALUE!	#VALUE!
HMDB00134	fum	Blood	Normal	Both	2	0.0-4.0)	uM	0.0-4.0)		#VALUE!	#VALUE!
HMDB00138	gchola	Blood	Normal	Both	0.06	-0.04	uM			-0.02	0.14
HMDB00138	gchola	Blood	Normal	NotSpecified	0.88	-0.26	uM	0-1.4		0.36	1.4
HMDB00139	glyc_R	Blood	Normal	Both	10	0.0-24.0)	uM			#VALUE!	#VALUE!
HMDB00139	glyc_R	Blood	Normal	NotSpecified	5		uM	0.0-24.0)		5	5
HMDB00142	for	Blood	Normal	Both	224.5	-119.8	uM			-15.1	464.1
HMDB00142	for	Blood	Normal	NotSpecified	32.8	-13.3	uM			6.2	59.4
HMDB00142	for	Blood	Normal	Both	106.5	-91.2	uM			-75.9	288.9
HMDB00142	for	Blood	Normal	Both	121.7	-97.8	uM	0-464.1		-73.9	317.3
HMDB00143	gal	Blood	Normal	Male	39	-12	uM			15	63
HMDB00143	gal	Blood	Normal	Both	88.3	-34.7	uM			18.9	157.7
HMDB00143	gal	Blood	Normal	Both	210	-92	uM			26	394
HMDB00143	gal	Blood	Normal	Both	0.52	0.12-1.25)	uM			#VALUE!	#VALUE!
HMDB00143	gal	Blood	Normal	Both	1	0.0-5.0)	uM	0-394		#VALUE!	#VALUE!
HMDB00145	estrone	Blood	Normal	Female	0.00017	-7.1e-05	uM			2.8e-05	0.000312
HMDB00145	estrone	Blood	Normal	Male	0.0002	0.00011-0.00030)	uM			#VALUE!	#VALUE!
HMDB00145	estrone	Blood	Normal	Female	0.00012	0.0-0.00024)	uM	0-0.000312		#VALUE!	#VALUE!
HMDB00148	glu_L	Blood	Normal	Male	33	-12	uM			9	57
HMDB00148	glu_L	Blood	Normal	Female	46	-13	uM			20	72
HMDB00148	glu_L	Blood	Normal	NotSpecified	97.4	-13.2	uM			71	123.8
HMDB00148	glu_L	Blood	Normal	Male	35	-14	uM			7	63
HMDB00148	glu_L	Blood	Normal	Female	37	-14	uM			9	65
HMDB00148	glu_L	Blood	Normal	Male	60	-16	uM			28	92
HMDB00148	glu_L	Blood	Normal	NotSpecified	65	-35	uM			-5	135
HMDB00148	glu_L	Blood	Normal	Male	145	-6	uM			133	157
HMDB00148	glu_L	Blood	Normal	Both	24	9.0-39.0)	uM	0-157		#VALUE!	#VALUE!
HMDB00149	etha	Blood	Normal	Both	52.3	26.2-91.7)	uM			#VALUE!	#VALUE!
HMDB00149	etha	Blood	Normal	Both	1.6	0.0-11.5)	uM	0-91.7		#VALUE!	#VALUE!
HMDB00151	estradiol	Blood	Normal	Female	0.00015	-7.5e-05	uM			0	0.0003
HMDB00151	estradiol	Blood	Normal	Male	9e-05	0.0-0.00018)	uM			#VALUE!	#VALUE!
HMDB00151	estradiol	Blood	Normal	Female	9e-05	0.0-0.00018)	uM	0.0-0.00018)		#VALUE!	#VALUE!
HMDB00152	HC00460	Blood	Normal	Male	0.65	-0.19	uM			0.27	1.03
HMDB00152	HC00460	Blood	Normal	Female	1	-0.31	uM	0.27-1.62		0.38	1.62
HMDB00153	estriol	Blood	Normal	Both	0.006	-0.002	uM	0.002-0.01		0.002	0.01
HMDB00156	mal_L	Blood	Normal	Both	3.2	-0.9	uM			1.4	5
HMDB00156	mal_L	Blood	Normal	Both	12	0.0-21.0)	uM	0.0-21.0)		#VALUE!	#VALUE!
HMDB00157	hxan	Blood	Normal	Male	0.38	-0.18	uM			0.02	0.74
HMDB00157	hxan	Blood	Normal	Both	4.87	-0.36	uM			4.15	5.59
HMDB00157	hxan	Blood	Normal	Male	1.66	-0.38	uM			0.9	2.42
HMDB00157	hxan	Blood	Normal	Male	1	-0.9	uM			-0.8	2.8
HMDB00157	hxan	Blood	Normal	Male	4.22	-1.61	uM			1	7.44
HMDB00157	hxan	Blood	Normal	NotSpecified	34.2	-10.3	uM			13.6	54.8
HMDB00157	hxan	Blood	Normal	Male	8.14	-2.86	uM			2.42	13.86
HMDB00157	hxan	Blood	Normal	Both	11.02	-3.67	uM			3.68	18.36
HMDB00157	hxan	Blood	Normal	Female	5.6	3.1-7.1)	uM	0-54.8		#VALUE!	#VALUE!
HMDB00158	tyr_L	Blood	Normal	Male	68	-10	uM			48	88
HMDB00158	tyr_L	Blood	Normal	NotSpecified	120	-100	uM			-80	320
HMDB00158	tyr_L	Blood	Normal	Female	61	-13	uM			35	87
HMDB00158	tyr_L	Blood	Normal	Male	72	-15	uM			42	102
HMDB00158	tyr_L	Blood	Normal	NotSpecified	143	-35.3	uM			72.4	213.6
HMDB00158	tyr_L	Blood	Normal	Both	142	-4	uM			134	150
HMDB00158	tyr_L	Blood	Normal	NotSpecified	54.5	-9.7	uM			35.1	73.9
HMDB00158	tyr_L	Blood	Normal	Both	59	47.0-71.0)	uM			#VALUE!	#VALUE!
HMDB00158	tyr_L	Blood	Normal	Both	100	55.00-147.00)	uM	0-320		#VALUE!	#VALUE!
HMDB00159	phe_L	Blood	Normal	NotSpecified	80	-20	uM			40	120
HMDB00159	phe_L	Blood	Normal	NotSpecified	78.1	-20.5	uM			37.1	119.1
HMDB00159	phe_L	Blood	Normal	NotSpecified	85.2	-23	uM			39.2	131.2
HMDB00159	phe_L	Blood	Normal	Both	166	-3	uM			160	172
HMDB00159	phe_L	Blood	Normal	Male	60	-8	uM			44	76
HMDB00159	phe_L	Blood	Normal	Female	56	-8	uM			40	72
HMDB00159	phe_L	Blood	Normal	Male	65	-9	uM			47	83
HMDB00159	phe_L	Blood	Normal	Both	48	50-52)	uM			#VALUE!	#VALUE!
HMDB00159	phe_L	Blood	Normal	Both	87.5	38.00-137.00)	uM			#VALUE!	#VALUE!
HMDB00159	phe_L	Blood	Normal	Both	57	48.0-66.0)	uM	37.1-172		#VALUE!	#VALUE!
HMDB00161	ala_L	Blood	Normal	Both	585	-22	uM			541	629
HMDB00161	ala_L	Blood	Normal	NotSpecified	375	-50	uM			275	475
HMDB00161	ala_L	Blood	Normal	NotSpecified	427.2	-84.4	uM			258.4	596
HMDB00161	ala_L	Blood	Normal	Female	369	-88	uM			193	545
HMDB00161	ala_L	Blood	Normal	Both	333	259.0-407.0)	uM			#VALUE!	#VALUE!
HMDB00161	ala_L	Blood	Normal	Both	291	143.00-439.00)	uM	143-629		#VALUE!	#VALUE!
HMDB00162	pro_L	Blood	Normal	NotSpecified	177.5	-38.6	uM			100.3	254.7
HMDB00162	pro_L	Blood	Normal	Female	168	-49	uM			70	266
HMDB00162	pro_L	Blood	Normal	Male	198	-63	uM			72	324
HMDB00162	pro_L	Blood	Normal	NotSpecified	198.3	-64.8	uM			68.7	327.9
HMDB00162	pro_L	Blood	Normal	Male	239	-70	uM			99	379
HMDB00162	pro_L	Blood	Normal	NotSpecified	230	-75	uM			80	380
HMDB00162	pro_L	Blood	Normal	Both	168	108.0-228.0)	uM	68.7-380		#VALUE!	#VALUE!
HMDB00164	mma	Blood	Normal	Both	1	0.37-4.0)	uM	0.37-4.0)		#VALUE!	#VALUE!
HMDB00167	thr_L	Blood	Normal	Both	260	-10	uM			240	280
HMDB00167	thr_L	Blood	Normal	Male	146	-22	uM			102	190
HMDB00167	thr_L	Blood	Normal	NotSpecified	102.3	-24.6	uM			53.1	151.5
HMDB00167	thr_L	Blood	Normal	Male	140	-28	uM			84	196
HMDB00167	thr_L	Blood	Normal	Female	154	-40	uM			74	234
HMDB00167	thr_L	Blood	Normal	NotSpecified	127.7	-41	uM			45.7	209.7
HMDB00167	thr_L	Blood	Normal	NotSpecified	215	-60	uM			95	335
HMDB00167	thr_L	Blood	Normal	Both	140	107.0-173.0)	uM	45.7-335		#VALUE!	#VALUE!
HMDB00168	asn_L	Blood	Normal	Male	48	-7	uM			34	62
HMDB00168	asn_L	Blood	Normal	Female	46	-7	uM			32	60
HMDB00168	asn_L	Blood	Normal	Male	49	-7	uM			35	63
HMDB00168	asn_L	Blood	Normal	NotSpecified	82.4	-7.3	uM			67.8	97
HMDB00168	asn_L	Blood	Normal	Both	32.9	-7.6	uM			17.7	48.1
HMDB00168	asn_L	Blood	Normal	Female	47	-9	uM			29	65
HMDB00168	asn_L	Blood	Normal	Both	41	31.0-51.0)	uM			#VALUE!	#VALUE!
HMDB00168	asn_L	Blood	Normal	Both	35	16.4-57.2)	uM	16.4-97		#VALUE!	#VALUE!
HMDB00169	man	Blood	Normal	Male	64	-12	uM			40	88
HMDB00169	man	Blood	Normal	Both	39	-7	uM	25-88		25	53
HMDB00172	ile_L	Blood	Normal	Female	56	-12	uM			32	80
HMDB00172	ile_L	Blood	Normal	Male	69	-13	uM			43	95
HMDB00172	ile_L	Blood	Normal	Female	64	-13	uM			38	90
HMDB00172	ile_L	Blood	Normal	Male	84	-18	uM			48	120
HMDB00172	ile_L	Blood	Normal	Male	81	-18	uM			45	117
HMDB00172	ile_L	Blood	Normal	NotSpecified	60.7	-18.6	uM			23.5	97.9
HMDB00172	ile_L	Blood	Normal	NotSpecified	40	-20	uM			0	80
HMDB00172	ile_L	Blood	Normal	NotSpecified	44	-6	uM			32	56	0
HMDB00172	ile_L	Blood	Normal	Both	62	48.0-76.0)	uM			#VALUE!	#VALUE!
HMDB00172	ile_L	Blood	Normal	Both	58.5	26.00-91.00)	uM	0-120		#VALUE!	#VALUE!
HMDB00175	imp	Blood	Normal	Both	63	-41	uM	0-145		-19	145
HMDB00177	his_L	Blood	Normal	Male	86	-10	uM			66	106
HMDB00177	his_L	Blood	Normal	Male	89	-11	uM			67	111
HMDB00177	his_L	Blood	Normal	Female	83	-14	uM			55	111
HMDB00177	his_L	Blood	Normal	NotSpecified	75	-20	uM			35	115
HMDB00177	his_L	Blood	Normal	NotSpecified	143.1	-27.3	uM			88.5	197.7
HMDB00177	his_L	Blood	Normal	NotSpecified	131.2	-37.3	uM			56.6	205.8
HMDB00177	his_L	Blood	Normal	Both	88	56.00-120.00)	uM			#VALUE!	#VALUE!
HMDB00177	his_L	Blood	Normal	Both	82	72.0-92.0)	uM	35-205.8		#VALUE!	#VALUE!
HMDB00181	34dhphe	Blood	Normal	Both	0.00723	-0.00097	uM	0.00529-0.00917		0.00529	0.00917
HMDB00182	lys_L	Blood	Normal	Both	434	-23	uM			388	480
HMDB00182	lys_L	Blood	Normal	Female	164	-28	uM			108	220
HMDB00182	lys_L	Blood	Normal	Male	198	-31	uM			136	260
HMDB00182	lys_L	Blood	Normal	Female	183	-34	uM			115	251
HMDB00182	lys_L	Blood	Normal	NotSpecified	178.6	-58.2	uM			62.2	295
HMDB00182	lys_L	Blood	Normal	NotSpecified	190	-60	uM			70	310
HMDB00182	lys_L	Blood	Normal	Both	188	156.0-220.0)	uM	62.5-480		#VALUE!	#VALUE!
HMDB00187	ser_L	Blood	Normal	NotSpecified	121	-14	uM			93	149
HMDB00187	ser_L	Blood	Normal	Male	70.3	-19.6	uM			31.1	109.5
HMDB00187	ser_L	Blood	Normal	Male	114	-23	uM			68	160
HMDB00187	ser_L	Blood	Normal	Male	121	-25	uM			71	171
HMDB00187	ser_L	Blood	Normal	NotSpecified	159.8	-26.6	uM			106.6	213
HMDB00187	ser_L	Blood	Normal	Female	127	-27	uM			73	181
HMDB00187	ser_L	Blood	Normal	Female	127	-29	uM			69	185
HMDB00187	ser_L	Blood	Normal	Male	137	-35	uM			67	207
HMDB00187	ser_L	Blood	Normal	Female	142	-35	uM			72	212
HMDB00187	ser_L	Blood	Normal	NotSpecified	134	-38	uM			58	210
HMDB00187	ser_L	Blood	Normal	NotSpecified	173.2	-51.3	uM			70.6	275.8
HMDB00187	ser_L	Blood	Normal	Both	236	-6	uM			224	248	31.1
HMDB00187	ser_L	Blood	Normal	Both	114	95.0-133.0)	uM	31.1-275.8		#VALUE!	#VALUE!	275.8
HMDB00190	lac_L	Blood	Normal	Both	2976	-1555	uM			-134	6086
HMDB00190	lac_L	Blood	Normal	Both	6400	-2000	uM			2400	10400
HMDB00190	lac_L	Blood	Normal	Male	740	-2400	uM			-4060	5540
HMDB00190	lac_L	Blood	Normal	Both	1140	-360	uM			420	1860
HMDB00190	lac_L	Blood	Normal	NotSpecified	1489.4	-371.2	uM			747	2231.8
HMDB00190	lac_L	Blood	Normal	Both	2390	-990	uM			410	4370
HMDB00190	lac_L	Blood	Normal	Both	1350	900.0-1800.0)	uM			#VALUE!	#VALUE!
HMDB00190	lac_L	Blood	Normal	Male	1510	740.0-2400.0)	uM			#VALUE!	#VALUE!
HMDB00190	lac_L	Blood	Normal	Both	1236	367.0-3245.0)	uM	0-10400		#VALUE!	#VALUE!
HMDB00191	asp_L	Blood	Normal	Male	21	-5	uM			11	31
HMDB00191	asp_L	Blood	Normal	Female	20	-5	uM			10	30
HMDB00191	asp_L	Blood	Normal	NotSpecified	20.9	-6.1	uM	8.7-33.1		8.7	33.1
HMDB00192	Lcystin	Blood	Normal	NotSpecified	87	-13	uM			61	113
HMDB00192	Lcystin	Blood	Normal	Male	118	-17	uM			84	152
HMDB00192	Lcystin	Blood	Normal	Male	109	-18	uM			73	145
HMDB00192	Lcystin	Blood	Normal	Both	96	-19	uM			58	134
HMDB00192	Lcystin	Blood	Normal	NotSpecified	130	-20	uM			90	170
HMDB00192	Lcystin	Blood	Normal	Male	91	-20	uM			51	131
HMDB00192	Lcystin	Blood	Normal	NotSpecified	107	-23	uM			61	153
HMDB00192	Lcystin	Blood	Normal	Female	109	-24	uM			61	157
HMDB00192	Lcystin	Blood	Normal	NotSpecified	62.9	-27.8	uM	7.3-157		7.3	118.5
HMDB00193	icit	Blood	Normal	Both	6	0.0-10.0)	uM	0.0-10.0)		#VALUE!	#VALUE!
HMDB00195	ins	Blood	Normal	Both	0.05	-0.01	uM			0.03	0.07
HMDB00195	ins	Blood	Normal	Both	0.2	-0.07	uM			0.06	0.34
HMDB00195	ins	Blood	Normal	Both	0.3	-0.1	uM			0.1	0.5
HMDB00195	ins	Blood	Normal	Both	5	-0.8	uM	0.03-6.6		3.4	6.6
HMDB00197	ind3ac	Blood	Normal	Both	2.85	-1.71	uM			-0.57	6.27
HMDB00197	ind3ac	Blood	Normal	Both	0.05	0.0-0.118)	uM			#VALUE!	#VALUE!
HMDB00197	ind3ac	Blood	Normal	Both	0.05	0.0-0.1)	uM	0-6.27		#VALUE!	#VALUE!
HMDB00201	acrn	Blood	Normal	Male	6.2	-0.6	uM			5	7.4
HMDB00201	acrn	Blood	Normal	Female	5.7	-0.7	uM			4.3	7.1
HMDB00201	acrn	Blood	Normal	NotSpecified	5.48	-2.15	uM			1.18	9.78
HMDB00201	acrn	Blood	Normal	Both	4.9	2.48-8.62)	uM	1.18-9.78		#VALUE!	#VALUE!
HMDB00202	HC00900	Blood	Normal	Both	0.187	-0.084	uM			0.019	0.355
HMDB00202	HC00900	Blood	Normal	Both	0.14	0.04-0.26)	uM			#VALUE!	#VALUE!
HMDB00202	HC00900	Blood	Normal	Both	0.17	0.073-0.27)	uM			#VALUE!	#VALUE!
HMDB00202	HC00900	Blood	Normal	NotSpecified	0.2	0.00-0.400)	uM	0.019-0.355		#VALUE!	#VALUE!
HMDB00205	phpyr	Blood	Normal	Both	0.5	-0.1	uM	0.3-0.7		0.3	0.7
HMDB00207	ocdcea	Blood	Normal	Both	11.42	-1.67	uM			8.08	14.76
HMDB00207	ocdcea	Blood	Normal	Both	49.243	-19.314	uM			10.615	87.871
HMDB00207	ocdcea	Blood	Normal	Both	37	-5.7	uM			25.6	48.4
HMDB00207	ocdcea	Blood	Normal	NotSpecified	122	-56	uM			10	234
HMDB00207	ocdcea	Blood	Normal	Both	80.3	-9.331	uM	8.08-234		61.638	98.962
HMDB00208	akg	Blood	Normal	Both	9.3	-2.3	uM			4.7	13.9
HMDB00208	akg	Blood	Normal	Both	20.7	-2.5	uM			15.7	25.7
HMDB00208	akg	Blood	Normal	Both	8.6	-2.6	uM			3.4	13.8
HMDB00208	akg	Blood	Normal	Both	8.9	-2.7	uM			3.5	14.3
HMDB00208	akg	Blood	Normal	Both	7	0.0-23.0)	uM	3.4-25.7		#VALUE!	#VALUE!
HMDB00209	pac	Blood	Normal	Male	80.36	-24.113	uM			32.134	128.586
HMDB00209	pac	Blood	Normal	Male	48.507	-3.763	uM			40.981	56.033
HMDB00209	pac	Blood	Normal	Male	58.864	-3.78	uM			51.304	66.424
HMDB00209	pac	Blood	Normal	Male	49.663	-3.885	uM			41.893	57.433
HMDB00209	pac	Blood	Normal	Male	50.34	-4.973	uM			40.394	60.286
HMDB00209	pac	Blood	Normal	Male	47.24	-5.866	uM			35.508	58.972
HMDB00209	pac	Blood	Normal	Male	51.556	-6.132	uM			39.292	63.82
HMDB00209	pac	Blood	Normal	Male	53.443	-6.56	uM			40.323	66.563
HMDB00209	pac	Blood	Normal	Both	10.28		uM	8.224-128.586		8.224	10.28
HMDB00210	pnto_R	Blood	Normal	Both	4.91	-0.38	uM			4.15	5.67
HMDB00210	pnto_R	Blood	Normal	Female	2.86	-0.94	uM			0.98	4.74
HMDB00210	pnto_R	Blood	Normal	Both	3.6	1.8-6.8)	uM			#VALUE!	#VALUE!
HMDB00210	pnto_R	Blood	Normal	Both	1.3	0.66-2.6)	uM	0.66-6.8		#VALUE!	#VALUE!
HMDB00211	inost	Blood	Normal	Both	24	-7.8	uM			8.4	39.6
HMDB00211	inost	Blood	Normal	Both	23	-8	uM			7	39
HMDB00211	inost	Blood	Normal	NotSpecified	17.1		uM			17.1	17.1
HMDB00211	inost	Blood	Normal	Both	30	21.0-49.0)	uM	7.0-49		#VALUE!	#VALUE!
HMDB00214	orn	Blood	Normal	Both	34.3	-13	uM			8.3	60.3
HMDB00214	orn	Blood	Normal	Female	47	-14	uM			19	75
HMDB00214	orn	Blood	Normal	NotSpecified	66.9	-15.3	uM			36.3	97.5
HMDB00214	orn	Blood	Normal	Male	65	-18	uM			29	101
HMDB00214	orn	Blood	Normal	Female	54	-18	uM			18	90
HMDB00214	orn	Blood	Normal	NotSpecified	90	-20	uM			50	130
HMDB00214	orn	Blood	Normal	Both	109	-32	uM			45	173
HMDB00214	orn	Blood	Normal	NotSpecified	93.8	-41.3	uM			11.2	176.4
HMDB00214	orn	Blood	Normal	Both	55	39.0-71.0)	uM	8.3-176.4		#VALUE!	#VALUE!
HMDB00216	nrpphr	Blood	Normal	Both	0.0016	-0.00012	uM			0.00136	0.00184
HMDB00216	nrpphr	Blood	Normal	Both	0.001	-0.0004	uM			0.0002	0.0018
HMDB00216	nrpphr	Blood	Normal	Both	0.00165	-0.001	uM			-0.00035	0.00365
HMDB00216	nrpphr	Blood	Normal	Both	0.007	0.0034-0.011)	uM	0-0.011		#VALUE!	#VALUE!
HMDB00220	hdca	Blood	Normal	Both	63.8	-0.4	uM			63	64.6
HMDB00220	hdca	Blood	Normal	Both	30.49	-2.64	uM			25.21	35.77
HMDB00220	hdca	Blood	Normal	Both	25	-2.8	uM			19.4	30.6
HMDB00220	hdca	Blood	Normal	Both	25.5	-2.8	uM			19.9	31.1
HMDB00220	hdca	Blood	Normal	Both	26.7	-4.4	uM			17.9	35.5
HMDB00220	hdca	Blood	Normal	NotSpecified	122	-48	uM			26	218
HMDB00220	hdca	Blood	Normal	Both	66.01	-9.879	uM	17.9-85.768		46.252	85.768
HMDB00221	nadph	Blood	Normal	Both	51	34.0-81.0)	uM	34.0-81.0)		#VALUE!	#VALUE!
HMDB00222	pmtcrn	Blood	Normal	Both	0.113	-0.006	uM			0.101	0.125
HMDB00222	pmtcrn	Blood	Normal	Both	0.153	0.073-0.227)	uM	0.073-0.227)		#VALUE!	#VALUE!
HMDB00224	ethamp	Blood	Normal	Female	4	-2	uM			0	8
HMDB00224	ethamp	Blood	Normal	Both	19	-9.9	uM	0-38.8		-0.8	38.8
HMDB00226	orot	Blood	Normal	Both	5	-0.4	uM			4.2	5.8
HMDB00226	orot	Blood	Normal	Both	0.89	-0.63	uM	0-5.8		-0.37	2.15
HMDB00227	mev_R	Blood	Normal	Both	0.028	-0.006	uM			0.016	0.04
HMDB00227	mev_R	Blood	Normal	Male	0.043	-0.013	uM	0.016-0.069		0.017	0.069
HMDB00230	acnam	Blood	Normal	Both	0.57	-1.26	uM			-1.95	3.09
HMDB00230	acnam	Blood	Normal	NotSpecified	2	1.0-3.0)	uM	0-3.09		#VALUE!	#VALUE!
HMDB00232	quln	Blood	Normal	Both	0.47	-0.047	uM	0.376-0.564		0.376	0.564
HMDB00234	tststerone	Blood	Normal	Female	0.00125	-0.00042	uM			0.00041	0.00209
HMDB00234	tststerone	Blood	Normal	Male	0.0094	-0.0014	uM			0.0066	0.0122
HMDB00234	tststerone	Blood	Normal	Male	0.013	0.0083-0.0286)	uM	0.00041-0.0286)		#VALUE!	#VALUE!
HMDB00235	thm	Blood	Normal	NotSpecified	0.096	-0.018	uM			0.06	0.132
HMDB00235	thm	Blood	Normal	Both	0.34	0.14-0.79)	uM			#VALUE!	#VALUE!
HMDB00235	thm	Blood	Normal	Both	0.16	0.06-0.41)	uM			#VALUE!	#VALUE!
HMDB00235	thm	Blood	Normal	Female	0.12	0.094-0.280)	uM	0.06-0.79		#VALUE!	#VALUE!
HMDB00237	ppa	Blood	Normal	Both	1.6	-1.2	uM			-0.8	4
HMDB00237	ppa	Blood	Normal	Both	0.9	-1.2	uM	0-4		-1.5	3.3
HMDB00239	pydxn	Blood	Normal	Both	0.025	0.007-0.060)	uM	0.007-0.060)		#VALUE!	#VALUE!
HMDB00241	ppp9	Blood	Normal	Male	0.53	-0.13	uM			0.27	0.79
HMDB00241	ppp9	Blood	Normal	Female	0.66	-0.18	uM			0.3	1.02
HMDB00241	ppp9	Blood	Normal	Both	1.09	-0.57	uM	0-2.23		-0.05	2.23
HMDB00243	pyr	Blood	Normal	Both	76	-10	uM			56	96
HMDB00243	pyr	Blood	Normal	Both	63	-25	uM			13	113
HMDB00243	pyr	Blood	Normal	NotSpecified	34.5	-25.2	uM			-15.9	84.9
HMDB00243	pyr	Blood	Normal	Both	81	-34	uM			13	149
HMDB00243	pyr	Blood	Normal	Both	64	22-258)	uM			#VALUE!	#VALUE!
HMDB00243	pyr	Blood	Normal	NotSpecified	75.5	10.0-141.0)	uM			#VALUE!	#VALUE!
HMDB00243	pyr	Blood	Normal	Male	64	28-145)	uM			#VALUE!	#VALUE!
HMDB00243	pyr	Blood	Normal	Female	64	29-144)	uM			#VALUE!	#VALUE!
HMDB00243	pyr	Blood	Normal	Both	67	27-164)	uM			#VALUE!	#VALUE!
HMDB00243	pyr	Blood	Normal	Both	64	29-144)	uM			#VALUE!	#VALUE!
HMDB00243	pyr	Blood	Normal	Both	66	34-117)	uM			#VALUE!	#VALUE!
HMDB00243	pyr	Blood	Normal	Both	93.5	27.0-160.0)	uM	0-258		#VALUE!	#VALUE!
HMDB00244	ribflv	Blood	Normal	Both	0.845	0.361-1.77)	uM			#VALUE!	#VALUE!
HMDB00244	ribflv	Blood	Normal	Both	0.015	0.0054-0.028)	uM			#VALUE!	#VALUE!
HMDB00244	ribflv	Blood	Normal	Both	0.385	0.15-0.96)	uM			#VALUE!	#VALUE!
HMDB00244	ribflv	Blood	Normal	Female	0.53	0.265-1.30)	uM	0.0054-1.77		#VALUE!	#VALUE!
HMDB00245	ppbng	Blood	Normal	Both	0.06	0.00-0.12)	uM	0.00-0.12)		#VALUE!	#VALUE!
HMDB00247	sbt_D	Blood	Normal	Both	1.09	-0.37	uM			0.35	1.83
HMDB00247	sbt_D	Blood	Normal	Both	13	4.0-24.0)	uM	0.35-24		#VALUE!	#VALUE!
HMDB00248	thyox_L	Blood	Normal	Female	1.44e-05	-3.6e-06	uM			7.2e-06	2.16e-05
HMDB00248	thyox_L	Blood	Normal	Both	0.12	-0.0061	uM			0.1078	0.1322
HMDB00248	thyox_L	Blood	Normal	Both	0.000009-0.000023		uM			#VALUE!	#VALUE!
HMDB00248	thyox_L	Blood	Normal	Both	1.6e-05	0.0000064-0.000064)	uM			#VALUE!	#VALUE!
HMDB00248	thyox_L	Blood	Normal	Both	2e-05	0.00001-0.00003)	uM	0.0000064-0.1322		#VALUE!	#VALUE!
HMDB00250	ppi	Blood	Normal	Both	1.8	0.64-2.96)	uM	0.64-2.96)		#VALUE!	#VALUE!
HMDB00251	taur	Blood	Normal	Female	42	-12	uM			18	66
HMDB00251	taur	Blood	Normal	Male	61	-17	uM			27	95
HMDB00251	taur	Blood	Normal	Both	91	-3	uM			85	97
HMDB00251	taur	Blood	Normal	Female	141	-57	uM			27	255
HMDB00251	taur	Blood	Normal	Male	162	-60	uM			42	282
HMDB00251	taur	Blood	Normal	Male	104	-62	uM			-20	228
HMDB00251	taur	Blood	Normal	Both	55	42.0-69.0)	uM	0-282		#VALUE!	#VALUE!
HMDB00252	sphings	Blood	Normal	Both	0.05	-0.0013	uM	0.0474-0.0526		0.0474	0.0526
HMDB00253	prgnlone	Blood	Normal	Female	0.00054	-0.00033	uM			-0.00012	0.0012
HMDB00253	prgnlone	Blood	Normal	Female	0.00088	-0.00062	uM			-0.00036	0.00212
HMDB00253	prgnlone	Blood	Normal	Both	0.00083	-0.0008	uM			-0.00077	0.00243
HMDB00253	prgnlone	Blood	Normal	Female	0.00186	-0.0009	uM			6e-05	0.00366
HMDB00253	prgnlone	Blood	Normal	Female	0.00168	-0.00137	uM			-0.00106	0.00442
HMDB00253	prgnlone	Blood	Normal	Female	0.00373	-0.00214	uM			-0.00055	0.00801
HMDB00253	prgnlone	Blood	Normal	Female	0.00424	-0.00236	uM			-0.00048	0.00896
HMDB00253	prgnlone	Blood	Normal	Both	0.013	-0.0027	uM			0.0076	0.0184
HMDB00253	prgnlone	Blood	Normal	Female	0.0147	-0.0084	uM			-0.0021	0.0315
HMDB00253	prgnlone	Blood	Normal	Female	0.00985	-0.00851	uM			-0.00717	0.02687
HMDB00253	prgnlone	Blood	Normal	Female	0.0573	-0.0133	uM			0.0307	0.0839
HMDB00253	prgnlone	Blood	Normal	Female	0.0429	-0.0325	uM	0-0.1079		-0.0221	0.1079	-0.0221	0.1079
HMDB00254	succ	Blood	Normal	Both	8.8	-2.7	uM			3.4	14.2
HMDB00254	succ	Blood	Normal	Both	16	0.00-32.0)	uM			#VALUE!	#VALUE!
HMDB00254	succ	Blood	Normal	NotSpecified	23.5		uM	0.00-32.0)		23.5	23.5
HMDB00256	sql	Blood	Normal	Female	2.22	-0.063	uM			2.094	2.346
HMDB00256	sql	Blood	Normal	Female	1.58	-0.063	uM	1.454-2.346		1.454	1.706
HMDB00257	tsul	Blood	Normal	Both	100.8	-9.811	uM			81.178	120.422
HMDB00257	tsul	Blood	Normal	Both	1.5	0.0-3.0)	uM	0-120.422		#VALUE!	#VALUE!
HMDB00258	sucr	Blood	Normal	Male	1.8	-1.2	uM	0-4.2		-0.6	4.2
HMDB00259	srtn	Blood	Normal	Male	0.74	-0.28	uM			0.18	1.3
HMDB00259	srtn	Blood	Normal	Female	0.97	-0.28	uM			0.41	1.53
HMDB00259	srtn	Blood	Normal	Both	0.7	-0.32	uM			0.06	1.34
HMDB00259	srtn	Blood	Normal	Both	0.07	0-0.15)	uM	0-1.53		#VALUE!	#VALUE!
HMDB00263	pep	Blood	Normal	Both	7.6	-2.9	uM			1.8	13.4
HMDB00263	pep	Blood	Normal	Both	17.4	-3.8	uM	1.8-25		9.8	25
HMDB00265	triodthy	Blood	Normal	Both	0.0029	-0.00019	uM			0.00252	0.00328
HMDB00265	triodthy	Blood	Normal	Female	0.002	-0.0006	uM	0.0008-0.00328		0.0008	0.0032
HMDB00267	5oxpro	Blood	Normal	Both	19.5	-3.7	uM			12.1	26.9
HMDB00267	5oxpro	Blood	Normal	Both	87	13.00-161.00)	uM	12.1-161.00)		#VALUE!	#VALUE!
HMDB00269	sphgn	Blood	Normal	Both	0.011	-0.00033	uM	0.01067-0.01133		0.01034	0.01166
HMDB00271	sarcs	Blood	Normal	Both	312.5	0.00-625.00)	uM	0.00-625.00)		#VALUE!	#VALUE!
HMDB00272	pser_L	Blood	Normal	Female	17	-3	uM	11.0-23		11	23
HMDB00273	thymd	Blood	Normal	Both	0.2	0	uM			0.2	0.2
HMDB00273	thymd	Blood	Normal	Both	0.21	-0.13	uM	0-0.47		-0.05	0.47
HMDB00277	sphs1p	Blood	Normal	Both	0.044	-0.001	uM			0.042	0.046
HMDB00277	sphs1p	Blood	Normal	Both	0.308	-0.01	uM			0.288	0.328
HMDB00277	sphs1p	Blood	Normal	Female	0.35	-0.039	uM			0.272	0.428
HMDB00277	sphs1p	Blood	Normal	Male	0.41	-0.052	uM	0.042-0.514		0.306	0.514
HMDB00280	prpp	Blood	Normal	Both	5.72	-0.86	uM			4	7.44
HMDB00280	prpp	Blood	Normal	Both	4.9	-2.1	uM	0.7-9.1		0.7	9.1
HMDB00283	rib_D	Blood	Normal	Both	2.3	0.0-5.0)	uM	0.0-5.0)		#VALUE!	#VALUE!
HMDB00286	udpg	Blood	Normal	Both	155	-113	uM	0-381		-71	381
HMDB00288	ump	Blood	Normal	Both	184	-127	uM	0-438		-70	438
HMDB00289	urate	Blood	Normal	Both	329	-129	uM			71	587
HMDB00289	urate	Blood	Normal	Both	271.95	-43.13	uM			185.69	358.21
HMDB00289	urate	Blood	Normal	Female	234	-52	uM			130	338
HMDB00289	urate	Blood	Normal	Male	302	-60	uM			182	422
HMDB00289	urate	Blood	Normal	Both	256.8	-7	uM			242.8	270.8
HMDB00289	urate	Blood	Normal	Male	377.6	-82.6	uM			212.4	542.8
HMDB00289	urate	Blood	Normal	Both	240.91	-82.68	uM			75.55	406.27
HMDB00289	urate	Blood	Normal	NotSpecified	494.2		uM			494.2	494.2
HMDB00289	urate	Blood	Normal	Male	372	238.0-506.0)	uM			#VALUE!	#VALUE!
HMDB00289	urate	Blood	Normal	Female	298	149.0-446.0)	uM	75.55-542.8		#VALUE!	#VALUE!
HMDB00291	3mox4hoxm	Blood	Normal	Male	0.035	-0.008	uM	0.019-0.051		0.019	0.051
HMDB00292	xan	Blood	Normal	Male	0.35	-0.19	uM			-0.03	0.73
HMDB00292	xan	Blood	Normal	Male	1.07	-0.21	uM			0.65	1.49
HMDB00292	xan	Blood	Normal	Male	0.91	-0.45	uM			0.01	1.81
HMDB00292	xan	Blood	Normal	Male	0.99	-0.48	uM			0.03	1.95
HMDB00292	xan	Blood	Normal	Both	1.27	-0.78	uM			-0.29	2.83
HMDB00292	xan	Blood	Normal	Both	5		uM			5	5
HMDB00292	xan	Blood	Normal	Female	0.45	2.7-8.0)	uM	0-2.83		#VALUE!	#VALUE!
HMDB00294	urea	Blood	Normal	NotSpecified	6074.6	-2154.2	uM			1766.2	10383
HMDB00294	urea	Blood	Normal	Female	4010	-920	uM			2170	5850
HMDB00294	urea	Blood	Normal	Male	4530	2590.0-6470.0)	uM			#VALUE!	#VALUE!
HMDB00294	urea	Blood	Normal	Both	3600	2680.0-4780.0)	uM			#VALUE!	#VALUE!
HMDB00294	urea	Blood	Normal	NotSpecified	5210	4310.0-6780.0)	uM			#VALUE!	#VALUE!
HMDB00294	urea	Blood	Normal	Both	6500	4000.0-9000.0)	uM	1766.2-10383		#VALUE!	#VALUE!
HMDB00295	udp	Blood	Normal	Both	41	-12	uM	17-65		17	65
HMDB00296	uri	Blood	Normal	Both	3.12	-1.31	uM			0.5	5.74
HMDB00296	uri	Blood	Normal	Both	3.1	2.90-3.30)	uM	0.5-5.74		#VALUE!	#VALUE!
HMDB00299	xtsn	Blood	Normal	Both	5.08	-0.3	uM	4.48-5.68		4.48	5.68
HMDB00300	ura	Blood	Normal	Both	2.1	-1.02	uM			0.06	4.14
HMDB00300	ura	Blood	Normal	Both	0.17	0.097-0.26)	uM	0.06-4.14		#VALUE!	#VALUE!
HMDB00301	urcan	Blood	Normal	Both	0.43	-0.33	uM	0-1.09		-0.23	1.09
HMDB00305	retinol	Blood	Normal	Both	0.78	-0.33	uM			0.12	1.44
HMDB00305	retinol	Blood	Normal	Female	1.76	-0.44	uM			0.88	2.64
HMDB00305	retinol	Blood	Normal	Male	1.84	-0.46	uM			0.92	2.76
HMDB00305	retinol	Blood	Normal	Both	1.02	0.34-2.1)	uM			#VALUE!	#VALUE!
HMDB00305	retinol	Blood	Normal	Female	2.3	1.2-3.5)	uM	0.12-3.5		#VALUE!	#VALUE!
HMDB00306	tym	Blood	Normal	Both	0.00049	-0.00037	uM			-0.00025	0.00123
HMDB00306	tym	Blood	Normal	Both	0.0095	-0.0021	uM	0-0.0137		0.0053	0.0137
HMDB00318	34dhoxpeg	Blood	Normal	Both	0.006	-0.0016	uM			0.0028	0.0092
HMDB00318	34dhoxpeg	Blood	Normal	Both	0.009	-0.003	uM			0.003	0.015
HMDB00318	34dhoxpeg	Blood	Normal	NotSpecified	0.008	-0.005	uM	0-0.18		-0.002	0.018
HMDB00335	C05300	Blood	Normal	Female	0.00078	0.00076-0.00081)	uM	0.00076-0.00081)		#VALUE!	#VALUE!
HMDB00343	C05298	Blood	Normal	Female	0.00024	0.00017-0.00033)	uM			#VALUE!	#VALUE!
HMDB00343	C05298	Blood	Normal	Male	0.00017	0.00015-0.00022)	uM			#VALUE!	#VALUE!
HMDB00343	C05298	Blood	Normal	Both	0.0001	0.000070-0.00013)	uM	0.000070-0.00022)		#VALUE!	#VALUE!
HMDB00363	17ahprgnlone	Blood	Normal	Female	0.003	0.000-0.006)	uM			#VALUE!	#VALUE!
HMDB00363	17ahprgnlone	Blood	Normal	Male	0.006	0.001-0.012)	uM	0.001-0.012)		#VALUE!	#VALUE!
HMDB00374	17ahprgstrn	Blood	Normal	Both	0.011	0.0003-0.023)	uM			#VALUE!	#VALUE!
HMDB00374	17ahprgstrn	Blood	Normal	Both	0.0014	0.000030-0.0028)	uM	0.000030-0.023)		#VALUE!	#VALUE!
HMDB00379	2mcit	Blood	Normal	Both	0.1	0.08-0.26)	uM			#VALUE!	#VALUE!
HMDB00379	2mcit	Blood	Normal	Both	0.059	0.021-0.097)	uM	0.021-0.26		#VALUE!	#VALUE!
HMDB00405	C05302	Blood	Normal	Both	0.01	-0.00066	uM	0.00868-0.01132		0.00868	0.01132
HMDB00416	CE1352	Blood	Normal	Both	2	1.56-5.03)	uM	1.56-5.03)		#VALUE!	#VALUE!
HMDB00448	adpac	Blood	Normal	Both	0.09	-0.01	uM	0.07-0.11		0.07	0.11
HMDB00450	pcollg5hlys	Blood	Normal	Both	2.5	1.8-3.2)	uM	1.8-3.2)		#VALUE!	#VALUE!
HMDB00452	C02356	Blood	Normal	Both	21	-5	uM			11	31
HMDB00452	C02356	Blood	Normal	Male	25	-5	uM			15	35
HMDB00452	C02356	Blood	Normal	Male	24	-6	uM			12	36
HMDB00452	C02356	Blood	Normal	Female	21	-7	uM			7	35
HMDB00452	C02356	Blood	Normal	Both	23	15.0-31.0)	uM	15.0-31.0)		#VALUE!	#VALUE!
HMDB00462	alltn	Blood	Normal	Both	2.1	-1.1	uM	0-4.3		-0.1	4.3
HMDB00464	ca2	Blood	Normal	Female	2377	-100	uM			2177	2577
HMDB00464	ca2	Blood	Normal	Male	2352	-100	uM			2152	2552
HMDB00464	ca2	Blood	Normal	Both	1536	-141	uM			1254	1818
HMDB00464	ca2	Blood	Normal	Both	2220	-190	uM			1840	2600
HMDB00464	ca2	Blood	Normal	Both	2430	-70	uM			2290	2570
HMDB00464	ca2	Blood	Normal	Both	2510	-90	uM			2330	2690
HMDB00464	ca2	Blood	Normal	Both	2300	2100.00-2650.00)	uM			#VALUE!	#VALUE!
HMDB00464	ca2	Blood	Normal	Both	2420	2250.0-2590.0)	uM	1254-2690		#VALUE!	#VALUE!
HMDB00472	5htrp	Blood	Normal	Both	0.018	-0.0027	uM	0.0126-0.0234		0.0126	0.0234
HMDB00482	octa	Blood	Normal	Both	2.5	0.0-5.0)	uM			#VALUE!	#VALUE!
HMDB00482	octa	Blood	Normal	Both	8	5.0-19.0)	uM	0-19		#VALUE!	#VALUE!
HMDB00490	ahandrostan	Blood	Normal	Male	0.0012	-0.00013	uM			0.00094	0.00146
HMDB00490	ahandrostan	Blood	Normal	Both	0.0013	-0.00017	uM	0.00094-0.00164		0.00096	0.00164
HMDB00491	3mop	Blood	Normal	Both	22.7	-4.6	uM			13.5	31.9
HMDB00491	3mop	Blood	Normal	Both	18	8.0-31.0)	uM	8.0-31.0)		#VALUE!	#VALUE!
HMDB00492	cl	Blood	Normal	Both	103700	-1900	uM			99900	107500
HMDB00492	cl	Blood	Normal	NotSpecified	103200	-2640	uM			97920	108480
HMDB00492	cl	Blood	Normal	NotSpecified	110000	-4500	uM	97920-119000		101000	119000
HMDB00500	4hbz	Blood	Normal	Male	2.387	-0.158	uM			2.071	2.703
HMDB00500	4hbz	Blood	Normal	Male	2.676	-0.168	uM			2.34	3.012
HMDB00500	4hbz	Blood	Normal	Male	2.423	-0.19	uM			2.043	2.803
HMDB00500	4hbz	Blood	Normal	Male	2.447	-0.192	uM			2.063	2.831
HMDB00500	4hbz	Blood	Normal	Male	2.326	-0.221	uM			1.884	2.768
HMDB00500	4hbz	Blood	Normal	Male	2.73	-0.226	uM			2.278	3.182
HMDB00500	4hbz	Blood	Normal	Male	2.599	-0.232	uM			2.135	3.063
HMDB00500	4hbz	Blood	Normal	Male	20.885	-18.445	uM	0-57.775		-16.005	57.775
HMDB00508	rbt	Blood	Normal	Both	0.54	-0.078	uM			0.384	0.696
HMDB00508	rbt	Blood	Normal	Both	2.5	0.0-5.0)	uM			#VALUE!	#VALUE!
HMDB00508	rbt	Blood	Normal	Both	0.46	0.375-0.546)	uM	0.0-5.0)		#VALUE!	#VALUE!
HMDB00510	L2aadp	Blood	Normal	Both	2	0.0-5.0)	uM	0.0-5.0)		#VALUE!	#VALUE!
HMDB00511	dca	Blood	Normal	Both	11	5.0-17.0)	uM	5.0-17.0)		#VALUE!	#VALUE!
HMDB00517	arg_L	Blood	Normal	NotSpecified	113.6	-14.6	uM			84.4	142.8
HMDB00517	arg_L	Blood	Normal	Male	92	-19	uM			54	130
HMDB00517	arg_L	Blood	Normal	Both	50	-20	uM			10	90
HMDB00517	arg_L	Blood	Normal	Female	84	-20	uM			44	124
HMDB00517	arg_L	Blood	Normal	Both	99	-22.8	uM			53.4	144.6
HMDB00517	arg_L	Blood	Normal	Female	75	-24	uM			27	123
HMDB00517	arg_L	Blood	Normal	Male	89	-26	uM			37	141
HMDB00517	arg_L	Blood	Normal	NotSpecified	129.5	-30	uM			69.5	189.5
HMDB00517	arg_L	Blood	Normal	Both	218	-6	uM			206	230
HMDB00517	arg_L	Blood	Normal	Both	73	6.0-140.0)	uM			#VALUE!	#VALUE!
HMDB00517	arg_L	Blood	Normal	Both	80	60.0-100)	uM			#VALUE!	#VALUE!
HMDB00517	arg_L	Blood	Normal	Both	111.6	82.2-140.9)	uM			#VALUE!	#VALUE!
HMDB00517	arg_L	Blood	Normal	Both	63.45	40.0-86.9)	uM	6-230		#VALUE!	#VALUE!
HMDB00518	C02528	Blood	Normal	Both	1.35	-0.27	uM			0.81	1.89
HMDB00518	C02528	Blood	Normal	Both	1.8	-0.4	uM			1	2.6
HMDB00518	C02528	Blood	Normal	Both	0.98	-0.66	uM	0-2.6		-0.34	2.3
HMDB00538	atp	Blood	Normal	Male	1552	-161	uM			1230	1874
HMDB00538	atp	Blood	Normal	Both	3152	-1698	uM			-244	6548
HMDB00538	atp	Blood	Normal	Both	1390	-170	uM			1050	1730
HMDB00538	atp	Blood	Normal	Both	1077	-210	uM	0-6548		657	1497
HMDB00554	CE2209	Blood	Normal	Male	0.000475	0.000352-0.000548)	uM	0.000352-0.000548)		#VALUE!	#VALUE!
HMDB00561	caro	Blood	Normal	Both	1.18	-0.06	uM			1.06	1.3
HMDB00561	caro	Blood	Normal	Male	1.01	-0.08	uM			0.85	1.17
HMDB00561	caro	Blood	Normal	Male	1.59	-0.53	uM			0.53	2.65
HMDB00561	caro	Blood	Normal	Both	0.82	-0.58	uM			-0.34	1.98
HMDB00561	caro	Blood	Normal	Female	1.75	-0.64	uM			0.47	3.03
HMDB00561	caro	Blood	Normal	Both	0.56	0.23-3.92)	uM			#VALUE!	#VALUE!
HMDB00561	caro	Blood	Normal	Female	0.42	0.19-0.72)	uM			#VALUE!	#VALUE!
HMDB00561	caro	Blood	Normal	NotSpecified	1	0.32-1.83)	uM	0-3.92		#VALUE!	#VALUE!
HMDB00562	crtn	Blood	Normal	Both	74.12	-10.91	uM			52.3	95.94
HMDB00562	crtn	Blood	Normal	NotSpecified	73.5	-15	uM			43.5	103.5
HMDB00562	crtn	Blood	Normal	NotSpecified	86.6	-18.8	uM			49	124.2
HMDB00562	crtn	Blood	Normal	Both	82.6	-26.2	uM			30.2	135
HMDB00562	crtn	Blood	Normal	Male	72	57.0-93.0)	uM			#VALUE!	#VALUE!
HMDB00562	crtn	Blood	Normal	Female	60	50.0-80.0)	uM			#VALUE!	#VALUE!
HMDB00562	crtn	Blood	Normal	Both	57.5	27.00-88.00)	uM	27.00-135		#VALUE!	#VALUE!
HMDB00570	C05770	Blood	Normal	NotSpecified	0.006	0.000-0.012)	uM	0.000-0.012)		#VALUE!	#VALUE!
HMDB00573	elaid	Blood	Normal	NotSpecified	100	42.20-128.08)	uM	42.20-128.08)		#VALUE!	#VALUE!
HMDB00574	cys_L	Blood	Normal	Both	0.36	-0.02	uM			0.32	0.4
HMDB00574	cys_L	Blood	Normal	NotSpecified	33.5	-10.3	uM			12.9	54.1
HMDB00574	cys_L	Blood	Normal	Both	212	-23	uM			166	258
HMDB00574	cys_L	Blood	Normal	Both	131	-40	uM			51	211
HMDB00574	cys_L	Blood	Normal	Both	210	-40	uM			130	290
HMDB00574	cys_L	Blood	Normal	Both	197	-56	uM			85	309
HMDB00574	cys_L	Blood	Normal	Both	52	41.0-63.0)	uM	0.32-309		#VALUE!	#VALUE!
HMDB00586	k	Blood	Normal	Both	4600	-500	uM			3600	5600
HMDB00586	k	Blood	Normal	NotSpecified	4560	-560	uM			3440	5680
HMDB00586	k	Blood	Normal	Both	4500	3500.00-5500.00)	uM			#VALUE!	#VALUE!
HMDB00586	k	Blood	Normal	Both	4200	3600.0-4800.0)	uM			#VALUE!	#VALUE!
HMDB00586	k	Blood	Normal	Female	4100	3600.0-4600.0)	uM	3440-5680		#VALUE!	#VALUE!
HMDB00588	na1	Blood	Normal	Both	139100	-2020	uM			135060	143140
HMDB00588	na1	Blood	Normal	Both	144000	-5700	uM			132600	155400
HMDB00588	na1	Blood	Normal	Both	142600	138000.0-146000.0)	uM	132600-155400		#VALUE!	#VALUE!
HMDB00595	hco3	Blood	Normal	Male	24700	-1200	uM			22300	27100
HMDB00595	hco3	Blood	Normal	Female	23100	-1500	uM			20100	26100
HMDB00595	hco3	Blood	Normal	Both	24900	-1790	uM			21320	28480
HMDB00595	hco3	Blood	Normal	Both	20000	15500.0-22500.0)	uM			#VALUE!	#VALUE!
HMDB00595	hco3	Blood	Normal	Both	25500	24000.00-27000.00)	uM	15500.0-28480		#VALUE!	#VALUE!
HMDB00618	r5p	Blood	Normal	Both	1.86	-0.79	uM			0.28	3.44
HMDB00618	r5p	Blood	Normal	Both	1.58	-1.31	uM	0-4.2		-1.04	4.2
HMDB00619	cholate	Blood	Normal	Both	0.72	-0.24	uM			0.24	1.2
HMDB00619	cholate	Blood	Normal	Both	1.7	-0.3	uM	0.24-2.3		1.1	2.3
HMDB00623	dodecanac	Blood	Normal	Both	219.7	-14	uM	191.7-247.7		191.7	247.7
HMDB00625	glcn	Blood	Normal	NotSpecified	5		uM	4.0-6.0		4	5
HMDB00626	dchac	Blood	Normal	Both	0.33	-0.06	uM			0.21	0.45
HMDB00626	dchac	Blood	Normal	Female	0.57	-0.35	uM	0-1.27		-0.13	1.27
HMDB00630	csn	Blood	Normal	Both	6.4	-8.5	uM	0-23.4		-10.6	23.4
HMDB00637	dgchol	Blood	Normal	Both	0.06	-0.01	uM	0.04-0.08		0.04	0.08
HMDB00638	ddca	Blood	Normal	Both	0.719	-0.029	uM			0.661	0.777
HMDB00638	ddca	Blood	Normal	NotSpecified	1.47	-0.68	uM			0.11	2.83
HMDB00638	ddca	Blood	Normal	Both	12	2.0-37.0)	uM			#VALUE!	#VALUE!
HMDB00638	ddca	Blood	Normal	NotSpecified	9.1		uM	0.11-37		9.1	9.1
HMDB00641	gln_L	Blood	Normal	NotSpecified	510.4	-118.2	uM			274	746.8
HMDB00641	gln_L	Blood	Normal	NotSpecified	905	-250	uM			405	1405
HMDB00641	gln_L	Blood	Normal	Male	645	-64	uM			517	773
HMDB00641	gln_L	Blood	Normal	Female	591	-66	uM			459	723
HMDB00641	gln_L	Blood	Normal	Male	600	-70	uM			460	740
HMDB00641	gln_L	Blood	Normal	Male	490.6	-84.3	uM			322	659.2
HMDB00641	gln_L	Blood	Normal	Female	578	-85	uM			408	748
HMDB00641	gln_L	Blood	Normal	NotSpecified	492.6	-93.6	uM			305.4	679.8
HMDB00641	gln_L	Blood	Normal	Both	542.5	376.0-709.0)	uM			#VALUE!	#VALUE!
HMDB00641	gln_L	Blood	Normal	Both	586	502.0-670.0)	uM	274-1405		#VALUE!	#VALUE!
HMDB00643	C05769	Blood	Normal	Both	0.0073	-0.0035	uM			0.0003	0.0143
HMDB00643	C05769	Blood	Normal	Both	0.012	-0.005	uM			0.002	0.022
HMDB00643	C05769	Blood	Normal	Both	0.005	0.000-0.010)	uM	0.000-0.022		#VALUE!	#VALUE!
HMDB00645	gal1p	Blood	Normal	Both	65	-31	uM			3	127
HMDB00645	gal1p	Blood	Normal	Both	31	0.0-57.0)	uM	0-127		#VALUE!	#VALUE!
HMDB00646	arab_L	Blood	Normal	Both	2.5	0.0-5.0)	uM	0.0-5.0)		#VALUE!	#VALUE!
HMDB00651	c10crn	Blood	Normal	Both	0.141	-0.009	uM			0.123	0.159
HMDB00651	c10crn	Blood	Normal	NotSpecified	0.26	-0.11	uM			0.04	0.48
HMDB00651	c10crn	Blood	Normal	Both	0.005	0.0-0.124)	uM	0-0.48		#VALUE!	#VALUE!
HMDB00653	chsterols	Blood	Normal	Both	5.4	-0.52	uM	4.36-6.44		4.36	6.44
HMDB00660	fru	Blood	Normal	Male	48	-16	uM			16	80
HMDB00660	fru	Blood	Normal	Both	31	-3	uM	16-80		25	37
HMDB00669	2hyoxplac	Blood	Normal	Male	0.228	-0.019	uM			0.19	0.266
HMDB00669	2hyoxplac	Blood	Normal	Male	0.213	-0.021	uM			0.171	0.255
HMDB00669	2hyoxplac	Blood	Normal	Male	0.207	-0.023	uM			0.161	0.253
HMDB00669	2hyoxplac	Blood	Normal	Male	0.213	-0.026	uM			0.161	0.265
HMDB00669	2hyoxplac	Blood	Normal	Male	0.265	-0.032	uM			0.201	0.329
HMDB00669	2hyoxplac	Blood	Normal	Male	0.287	-0.033	uM			0.221	0.353
HMDB00669	2hyoxplac	Blood	Normal	Male	0.329	-0.064	uM			0.201	0.457
HMDB00669	2hyoxplac	Blood	Normal	Male	2.281	-2.091	uM	0-6.463		-1.901	6.463
HMDB00673	lnlc	Blood	Normal	Both	15.2	-0.437	uM			14.326	16.074
HMDB00673	lnlc	Blood	Normal	Female	23.39	-2.75	uM			17.89	28.89
HMDB00673	lnlc	Blood	Normal	NotSpecified	83.8	-38	uM			7.8	159.8
HMDB00673	lnlc	Blood	Normal	Both	14.733	-4.331	uM			6.071	23.395
HMDB00673	lnlc	Blood	Normal	Both	17.7	-4.7	uM			8.3	27.1
HMDB00673	lnlc	Blood	Normal	Male	183.7	-69.9	uM			43.9	323.5
HMDB00673	lnlc	Blood	Normal	Both	193.7	-72	uM			49.7	337.7
HMDB00673	lnlc	Blood	Normal	Female	207.9	-73	uM			61.9	353.9
HMDB00673	lnlc	Blood	Normal	Both	110	42-370)	uM	7.8-370		#VALUE!	#VALUE!
HMDB00675	iodine	Blood	Normal	Both	0.41	0.25-0.57)	uM	0.25-0.57)		#VALUE!	#VALUE!
HMDB00678	CE4968	Blood	Normal	Both	0.17	-0.03	uM	0.11-0.23		0.11	0.23
HMDB00684	Lkynr	Blood	Normal	Both	1.6	-0.1	uM			1.4	1.8
HMDB00684	Lkynr	Blood	Normal	Male	2.4	-0.5	uM			1.4	3.4
HMDB00684	Lkynr	Blood	Normal	Both	1.4	0.7-3.0)	uM	0.7-3.4		#VALUE!	#VALUE!
HMDB00687	leu_L	Blood	Normal	NotSpecified	98.7	-11.5	uM			75.7	121.7
HMDB00687	leu_L	Blood	Normal	Male	134	-20	uM			94	174
HMDB00687	leu_L	Blood	Normal	NotSpecified	70	-25	uM			20	120
HMDB00687	leu_L	Blood	Normal	Female	160	-27	uM			106	214
HMDB00687	leu_L	Blood	Normal	Male	157	-30	uM			97	217
HMDB00687	leu_L	Blood	Normal	Both	251	-5	uM			241	261
HMDB00687	leu_L	Blood	Normal	Both	123	98-148)	uM	20-261		#VALUE!	#VALUE!
HMDB00688	ivcrn	Blood	Normal	Both	0.138	-0.01	uM			0.118	0.158
HMDB00688	ivcrn	Blood	Normal	Both	0.049	0.032-0.082)	uM	0.032-0.158		#VALUE!	#VALUE!
HMDB00691	HC00319	Blood	Normal	Both	4.98	-0.31	uM			4.36	5.6
HMDB00691	HC00319	Blood	Normal	Both	15	-0.58	uM			13.84	16.16
HMDB00691	HC00319	Blood	Normal	NotSpecified	13.5	-1.2	uM	4.36-16.16		11.1	15.9
HMDB00692	fe2	Blood	Normal	Both	9766	-1246	uM			7274	12258
HMDB00692	fe2	Blood	Normal	Female	8050	7500.0-8600.0)	uM			#VALUE!	#VALUE!
HMDB00692	fe2	Blood	Normal	Male	8950	7900.0-10000.0)	uM	7274-12258		#VALUE!	#VALUE!
HMDB00695	4mop	Blood	Normal	Both	33.5	-8.2	uM			17.1	49.9
HMDB00695	4mop	Blood	Normal	Both	28	0.0-58.0)	uM	0.0-58.0)		#VALUE!	#VALUE!
HMDB00696	met_L	Blood	Normal	NotSpecified	35	-5	uM			25	45
HMDB00696	met_L	Blood	Normal	Male	27	-5	uM			17	37
HMDB00696	met_L	Blood	Normal	Female	27	-5	uM			17	37
HMDB00696	met_L	Blood	Normal	Male	32	-6	uM			20	44
HMDB00696	met_L	Blood	Normal	NotSpecified	29.8	-6.3	uM			17.2	42.4
HMDB00696	met_L	Blood	Normal	NotSpecified	33.4	-9	uM			15.4	51.4
HMDB00696	met_L	Blood	Normal	Both	25	21.0-29.0)	uM			#VALUE!	#VALUE!
HMDB00696	met_L	Blood	Normal	Both	20	10.00-30.00)	uM	10-51.4		#VALUE!	#VALUE!
HMDB00698	HC02193	Blood	Normal	NotSpecified	0.009	0.005-0.015)	uM	0.005-0.015)		#VALUE!	#VALUE!
HMDB00699	1mncam	Blood	Normal	Both	0.43	0.007-0.850)	uM	0.007-0.850)		#VALUE!	#VALUE!
HMDB00700	3hpp	Blood	Normal	Both	2.3	0.0-4.0)	uM	0.0-4.0)		#VALUE!	#VALUE!
HMDB00705	c6crn	Blood	Normal	Both	0.031	0.015-0.053)	uM	0.015-0.053)		#VALUE!	#VALUE!
HMDB00707	34hpp	Blood	Normal	Both	0.37	-0.23	uM	0-0.83		-0.09	0.83
HMDB00714	bgly	Blood	Normal	Both	16.74	-11.16	uM			-5.58	39.06
HMDB00714	bgly	Blood	Normal	Both	3	0.0-5.0)	uM	0-39.06		#VALUE!	#VALUE!
HMDB00715	kynate	Blood	Normal	Both	0.03	-0.007	uM			0.016	0.044
HMDB00715	kynate	Blood	Normal	Both	0.023	-0.01	uM	0.003-0.044		0.003	0.043
HMDB00716	Lpipecol	Blood	Normal	Both	10	0.0-20.0)	uM	0.0-20.0)		#VALUE!	#VALUE!
HMDB00719	hom_L	Blood	Normal	Both	12	11.3-17.0)	uM	11.3-17.0)		#VALUE!	#VALUE!
HMDB00722	HC02192	Blood	Normal	NotSpecified	1.81	-0.002	uM			1.806	1.814
HMDB00722	HC02192	Blood	Normal	NotSpecified	0.614	-0.013	uM	0.588-1.814		0.588	0.64
HMDB00725	4hpro_LT	Blood	Normal	Male	20	-11	uM			-2	42
HMDB00725	4hpro_LT	Blood	Normal	Female	20	-12	uM			-4	44
HMDB00725	4hpro_LT	Blood	Normal	Male	24	-13	uM			-2	50
HMDB00725	4hpro_LT	Blood	Normal	NotSpecified	40	-40	uM			-40	120
HMDB00725	4hpro_LT	Blood	Normal	Female	16	-9	uM			-2	34
HMDB00725	4hpro_LT	Blood	Normal	Both	11.8	9.9-13.7)	uM			#VALUE!	#VALUE!
HMDB00725	4hpro_LT	Blood	Normal	Both	40	28.0-55.0)	uM			#VALUE!	#VALUE!
HMDB00725	4hpro_LT	Blood	Normal	Both	45.5		uM			45.5	45.5
HMDB00725	4hpro_LT	Blood	Normal	Both	13	3.0-23.0)	uM	0-120		#VALUE!	#VALUE!
HMDB00742	hcys_L	Blood	Normal	Both	9.99	-1.04	uM			7.91	12.07
HMDB00742	hcys_L	Blood	Normal	Both	5	-1.6	uM			1.8	8.2
HMDB00742	hcys_L	Blood	Normal	Both	9	-2	uM			5	13
HMDB00742	hcys_L	Blood	Normal	Both	9	-2.2	uM			4.6	13.4
HMDB00742	hcys_L	Blood	Normal	Both	10.4	-2.3	uM			5.8	15
HMDB00742	hcys_L	Blood	Normal	NotSpecified	9.11	-2.99	uM			3.13	15.09
HMDB00742	hcys_L	Blood	Normal	NotSpecified	9.4	7.3-16.2)	uM			#VALUE!	#VALUE!
HMDB00742	hcys_L	Blood	Normal	Both	9.8	7.6-14.9)	uM			#VALUE!	#VALUE!
HMDB00742	hcys_L	Blood	Normal	Both	6	4.8-7.40)	uM	1.8-16.2		#VALUE!	#VALUE!
HMDB00751	xylu_L	Blood	Normal	Both	9	-12	uM	0-33		-15	33
HMDB00754	CE2028	Blood	Normal	NotSpecified	4	0.0-10.0)	uM			#VALUE!	#VALUE!
HMDB00754	CE2028	Blood	Normal	Both	9.5	0.00-19.00)	uM	0.00-19.00)		#VALUE!	#VALUE!
HMDB00755	34hpl	Blood	Normal	Both	0.64	-0.24	uM	0.16-1.12		0.16	1.12
HMDB00761	HC02191	Blood	Normal	Both	0.08	-0.02	uM			0.04	0.12
HMDB00761	HC02191	Blood	Normal	Both	0.33	-0.04	uM	0.04-0.41		0.25	0.41
HMDB00763	5hoxindoa	Blood	Normal	Both	0.0516	-0.0068	uM	0.038-0.0652		0.038	0.0652
HMDB00774	prgnlones	Blood	Normal	Both	0.13	-0.06	uM	0.01-0.25		0.01	0.25
HMDB00784	C08261	Blood	Normal	Both	27	0.0-58.0)	uM	0.0-58.0)		#VALUE!	#VALUE!
HMDB00791	c8crn	Blood	Normal	Both	0.121	-0.009	uM			0.103	0.139
HMDB00791	c8crn	Blood	Normal	NotSpecified	0.23	-0.08	uM			0.07	0.39
HMDB00791	c8crn	Blood	Normal	Both	0.061	0.006-0.127)	uM	0.006-0.139		#VALUE!	#VALUE!
HMDB00795	prist	Blood	Normal	Both	1.5	0.0-3.0)	uM	0.0-3.0)		#VALUE!	#VALUE!
HMDB00801	phyt	Blood	Normal	Both	4.8	0.0-9.6)	uM			#VALUE!	#VALUE!
HMDB00801	phyt	Blood	Normal	Both	2.7	2.0-4.0)	uM	0.0-9.6)		#VALUE!	#VALUE!
HMDB00806	ttdca	Blood	Normal	Both	6.06	-0.069	uM			5.922	6.198
HMDB00806	ttdca	Blood	Normal	Both	2.1	-0.9	uM			0.3	3.9
HMDB00806	ttdca	Blood	Normal	Both	3	-1.3	uM			0.4	5.6
HMDB00806	ttdca	Blood	Normal	Both	2.7	-1.5	uM			-0.3	5.7
HMDB00806	ttdca	Blood	Normal	NotSpecified	7.16	-3	uM			1.16	13.16
HMDB00806	ttdca	Blood	Normal	Both	15.464	-4.024	uM			7.416	23.512
HMDB00806	ttdca	Blood	Normal	Both	25	8.0-70.0)	uM			#VALUE!	#VALUE!
HMDB00806	ttdca	Blood	Normal	NotSpecified	9.3		uM	0-70		9.3	9.3
HMDB00807	3pg	Blood	Normal	Both	58.2	-14.4	uM			29.4	87
HMDB00807	3pg	Blood	Normal	Both	47.2	-7.4	uM	29.4-87		32.4	62
HMDB00819	normete_L	Blood	Normal	Both	0.00035	-0.00016	uM			3e-05	0.00067
HMDB00819	normete_L	Blood	Normal	Both	0.00022	-0.00052	uM			-0.00082	0.00126
HMDB00819	normete_L	Blood	Normal	Both	0.00045	-0.0012	uM	0-0.00285		-0.00195	0.00285
HMDB00824	pcrn	Blood	Normal	Both	0.4	-0.021	uM			0.358	0.442
HMDB00824	pcrn	Blood	Normal	NotSpecified	0.31	-0.15	uM			0.01	0.61
HMDB00824	pcrn	Blood	Normal	Both	0.564	0.209-1.159)	uM	0.01-1.159		#VALUE!	#VALUE!
HMDB00826	ptdca	Blood	Normal	Both	0.653	-0.004	uM			0.645	0.661
HMDB00826	ptdca	Blood	Normal	Both	2.692	-0.51	uM			1.672	3.712
HMDB00826	ptdca	Blood	Normal	NotSpecified	1.34	-0.91	uM	0-3.712		-0.48	3.16
HMDB00827	ocdca	Blood	Normal	Both	22.1	-0.035	uM			22.03	22.17
HMDB00827	ocdca	Blood	Normal	NotSpecified	48.8	-21	uM			6.8	90.8
HMDB00827	ocdca	Blood	Normal	Both	41.119	-5.521	uM			30.077	52.161
HMDB00827	ocdca	Blood	Normal	Both	85	31-470)	uM	22.03-470		#VALUE!	#VALUE!
HMDB00848	stcrn	Blood	Normal	Both	0.08	-0.004	uM			0.072	0.088
HMDB00848	stcrn	Blood	Normal	NotSpecified	0.04	-0.01	uM	0.02-0.088		0.02	0.06
HMDB00870	hista	Blood	Normal	Both	0.00067	0.00031-0.00220)	uM	0.00031-0.00220)		#VALUE!	#VALUE!
HMDB00876	vitd3	Blood	Normal	Both	0.006	-0.0042	uM			-0.0024	0.0144
HMDB00876	vitd3	Blood	Normal	Both	0.0681	-0.0188	uM	0-0.1057		0.0305	0.1057
HMDB00879	CE5072	Blood	Normal	Both	0.0052	-0.001	uM	0.0032-0.0072		0.0032	0.0072
HMDB00881	C02470	Blood	Normal	NotSpecified	0.022	-0.001	uM	0.02-0.024		0.02	0.024
HMDB00883	val_L	Blood	Normal	Male	232	-28	uM			176	288
HMDB00883	val_L	Blood	Normal	Female	209	-31	uM			147	271
HMDB00883	val_L	Blood	Normal	Male	252	-37	uM			178	326
HMDB00883	val_L	Blood	Normal	NotSpecified	130	-50	uM			30	230
HMDB00883	val_L	Blood	Normal	NotSpecified	266.3	-61	uM			144.3	388.3
HMDB00883	val_L	Blood	Normal	NotSpecified	212.3	-61.3	uM			89.7	334.9
HMDB00883	val_L	Blood	Normal	Both	233	190.0-276.0)	uM			#VALUE!	#VALUE!
HMDB00883	val_L	Blood	Normal	Both	138	86.00-190.0)	uM	30-388.3		#VALUE!	#VALUE!
HMDB00885	HC02020	Blood	Normal	Both	200	-4.5	uM			191	209
HMDB00885	HC02020	Blood	Normal	Both	405.46	-56.51	uM			292.44	518.48
HMDB00885	HC02020	Blood	Normal	Both	190	-6	uM			178	202
HMDB00885	HC02020	Blood	Normal	Both	208	-7.8	uM	178-518.48		192.4	223.6
HMDB00893	subeac	Blood	Normal	Both	3.6	0.0-10.0)	uM	0.0-10.0)		#VALUE!	#VALUE!
HMDB00896	tdechola	Blood	Normal	NotSpecified	0.062	0.000-0.177)	uM	0.000-0.177)		#VALUE!	#VALUE!
HMDB00898	mhista	Blood	Normal	Both	0.00034	0.00021-0.00047)	uM	0.00021-0.00047)		#VALUE!	#VALUE!
HMDB00899	andrstandn	Blood	Normal	Male	0.00036	0.00020-0.00070)	uM	0.00020-0.00070)		#VALUE!	#VALUE!
HMDB00900	vitd2	Blood	Normal	Male	0.003	0.000-0.007)	uM			#VALUE!	#VALUE!
HMDB00900	vitd2	Blood	Normal	Male	0.0025	0.0008-0.0042)	uM	0-0.0042		#VALUE!	#VALUE!
HMDB00902	nad	Blood	Normal	Both	24	23.00-25.6)	uM	23.00-25.6)		#VALUE!	#VALUE!
HMDB00904	citr_L	Blood	Normal	Female	35	-10	uM			15	55
HMDB00904	citr_L	Blood	Normal	Male	36	-8	uM			20	52
HMDB00904	citr_L	Blood	Normal	Male	37	-9	uM			19	55
HMDB00904	citr_L	Blood	Normal	Both	27.5	10.0-45.0)	uM			#VALUE!	#VALUE!
HMDB00904	citr_L	Blood	Normal	Both	38	30.0-46.0)	uM			#VALUE!	#VALUE!
HMDB00904	citr_L	Blood	Normal	NotSpecified	38	30.0-46.0)	uM	15-55		#VALUE!	#VALUE!
HMDB00929	trp_L	Blood	Normal	Female	48.7	-11.6	uM			25.5	71.9
HMDB00929	trp_L	Blood	Normal	NotSpecified	78.4	-15.5	uM			47.4	109.4
HMDB00929	trp_L	Blood	Normal	Both	101.5	-27.2	uM			47.1	155.9
HMDB00929	trp_L	Blood	Normal	Male	45	-9	uM			27	63
HMDB00929	trp_L	Blood	Normal	NotSpecified	54.5	-9.7	uM			35.1	73.9
HMDB00929	trp_L	Blood	Normal	Both	44	37.0-51.0)	uM	25.5-155.9		#VALUE!	#VALUE!
HMDB00936	C05767	Blood	Normal	Both	0.0006	0.0000-0.0012)	uM			#VALUE!	#VALUE!
HMDB00936	C05767	Blood	Normal	Both	0.012	0.000-0.024)	uM	0-0.024		#VALUE!	#VALUE!
HMDB00939	ahcys	Blood	Normal	Both	0.46	-0.02	uM	0.42-0.5		0.42	0.5
HMDB00944	docosac	Blood	Normal	Both	0.16	-0.007	uM			0.146	0.174
HMDB00944	docosac	Blood	Normal	Both	1.012	-0.262	uM	0.146-1.536		0.488	1.536
HMDB00951	tdchola	Blood	Normal	Both	0.3	-0.08	uM	0.14-0.46		0.14	0.46
HMDB00961	frdp	Blood	Normal	NotSpecified	0.0086	0.0000-0.0170)	uM	0.0000-0.0170)		#VALUE!	#VALUE!
HMDB00990	acald	Blood	Normal	Both	1	-0.2	uM	0.6-1.4		0.6	1.4
HMDB00998	dctp	Blood	Normal	Both	29	-19	uM	0-67		-9	67
HMDB01000	dudp	Blood	Normal	Both	0.5	-0.1	uM	0.3-0.7		0.3	0.7
HMDB01032	dheas	Blood	Normal	Female	3.47	-1.2	uM			1.07	5.87
HMDB01032	dheas	Blood	Normal	Female	4.5	1.4-8.2)	uM	1.07-8.2)		#VALUE!	#VALUE!
HMDB01043	arachd	Blood	Normal	Both	2.94	-0.058	uM			2.824	3.056
HMDB01043	arachd	Blood	Normal	Female	8.5	-1.58	uM			5.34	11.66
HMDB01043	arachd	Blood	Normal	NotSpecified	14	-12	uM			-10	38
HMDB01043	arachd	Blood	Normal	Both	5.263	-2.072	uM			1.119	9.407
HMDB01043	arachd	Blood	Normal	Both	31.6	-21.7	uM			-11.8	75
HMDB01043	arachd	Blood	Normal	Male	31.5	-25.8	uM			-20.1	83.1
HMDB01043	arachd	Blood	Normal	Female	31.7	-30.4	uM	0-92.5		-29.1	92.5
HMDB01049	glucys	Blood	Normal	Male	1.9	-0.5	uM			0.9	2.9
HMDB01049	glucys	Blood	Normal	Both	25	-8	uM	0.9-41		9	41
HMDB01051	glyald	Blood	Normal	Both	1476	-655	uM	166-2786		166	2786
HMDB01056	dhf	Blood	Normal	Both	0.005	-0.001	uM	0.003-0.007		0.003	0.007
HMDB01058	fdp	Blood	Normal	Both	1.2	-0.4	uM			0.4	2
HMDB01058	fdp	Blood	Normal	Both	3.8	-0.7	uM	0.4-5.2		2.4	5.2
HMDB01072	q10	Blood	Normal	Male	0.04	-0.014	uM			0.012	0.068
HMDB01072	q10	Blood	Normal	Male	0.056	-0.023	uM			0.01	0.102
HMDB01072	q10	Blood	Normal	Male	1.17	-0.12	uM			0.93	1.41
HMDB01072	q10	Blood	Normal	Female	0.65	-0.18	uM			0.29	1.01
HMDB01072	q10	Blood	Normal	Both	4.31	-0.42	uM			3.47	5.15
HMDB01072	q10	Blood	Normal	Both	0.85	0.46-1.33)	uM	0.01-5.15		#VALUE!	#VALUE!
HMDB01085	leuktrB4	Blood	Normal	NotSpecified	9.686e-05	-6.2e-06	uM			8.446e-05	0.00010926
HMDB01085	leuktrB4	Blood	Normal	NotSpecified	0.000296	-0.000292	uM			-0.000288	0.00088
HMDB01085	leuktrB4	Blood	Normal	Both	3.7e-05	-7e-06	uM			2.3e-05	5.1e-05
HMDB01085	leuktrB4	Blood	Normal	NotSpecified	0.0001		uM	0-0.00012		0.0001	0.0001
HMDB01112	g3p	Blood	Normal	Both	4.8	-1.6	uM	1.6-8		1.6	8
HMDB01123	anth	Blood	Normal	Both	0.001	-4.6e-05	uM			0.000908	0.001092
HMDB01123	anth	Blood	Normal	Both	0.03	-0.01	uM	0.000908-0.05		0.01	0.05
HMDB01139	prostgf2	Blood	Normal	NotSpecified	0.00033	-1.8e-05	uM			0.000294	0.000366
HMDB01139	prostgf2	Blood	Normal	NotSpecified	0.000248	-0.00013	uM			-1.2e-05	0.000508
HMDB01139	prostgf2	Blood	Normal	Both	0.000371	-0.000144	uM			8.3e-05	0.000659
HMDB01139	prostgf2	Blood	Normal	Both	5.3e-05	-1.2e-05	uM	0-0.000659		2.9e-05	7.7e-05
HMDB01149	5aop	Blood	Normal	Both	0.35	-0.09	uM	0.17-0.53		0.17	0.53
HMDB01161	4tmeabutn	Blood	Normal	Both	10	0.5-20.0)	uM	0.5-20.0)		#VALUE!	#VALUE!
HMDB01167	mthgxl	Blood	Normal	Male	110	-77	uM			-44	264
HMDB01167	mthgxl	Blood	Normal	Both	0.59	0.44-0.74)	uM	0-264		#VALUE!	#VALUE!
HMDB01170	lthstrl	Blood	Normal	Both	5.38	-0.038	uM			5.304	5.456
HMDB01170	lthstrl	Blood	Normal	Both	2.43	-0.048	uM			2.334	2.526
HMDB01170	lthstrl	Blood	Normal	Both	9.9	-7	uM	0-23.9		-4.1	23.9
HMDB01198	leuktrC4	Blood	Normal	Both	6e-05	-3e-05	uM			0	0.00012
HMDB01198	leuktrC4	Blood	Normal	Both	4.7e-05	-2.3e-05	uM			1e-06	9.3e-05
HMDB01198	leuktrC4	Blood	Normal	NotSpecified	0.001359		uM	0-0.001359		0.001359	0.001359
HMDB01201	gdp	Blood	Normal	Male	15	-2	uM			11	19
HMDB01201	gdp	Blood	Normal	Both	18	-8	uM	2.0-34		2	34
HMDB01220	prostge2	Blood	Normal	NotSpecified	9.67e-05	-1.2e-05	uM			7.27e-05	0.0001207
HMDB01220	prostge2	Blood	Normal	Male	0.001	-5.3e-05	uM			0.000894	0.001106
HMDB01220	prostge2	Blood	Normal	Female	0.0009	-6e-05	uM			0.00078	0.00102
HMDB01220	prostge2	Blood	Normal	NotSpecified	0.000172	-0.00013	uM			-8.8e-05	0.000432
HMDB01220	prostge2	Blood	Normal	Both	0.00218	-0.00287	uM			-0.00356	0.00792
HMDB01220	prostge2	Blood	Normal	Both	3.7e-05	-1.2e-05	uM	0-0.00792		1.3e-05	6.1e-05
HMDB01248	fad	Blood	Normal	Female	0.078	-0.054	uM			-0.03	0.186
HMDB01248	fad	Blood	Normal	Female	0.061	0.044-0.078)	uM			#VALUE!	#VALUE!
HMDB01248	fad	Blood	Normal	Both	0.075	0.056-0.097)	uM	0-0.186		#VALUE!	#VALUE!
HMDB01251	lanost	Blood	Normal	Both	0.48	-0.114	uM	0.252-0.708		0.252	0.708
HMDB01256	sprm	Blood	Normal	Both	0.03	-0.04	uM			-0.05	0.11
HMDB01256	sprm	Blood	Normal	Male	9.97	-3.26	uM	0-16.49		3.45	16.49
HMDB01257	spmd	Blood	Normal	Both	0.07	-0.04	uM			-0.01	0.15
HMDB01257	spmd	Blood	Normal	Female	8.47	-2.02	uM			4.43	12.51
HMDB01257	spmd	Blood	Normal	Male	10.3	-3.78	uM	0-17.86		2.74	17.86
HMDB01273	gtp	Blood	Normal	Male	56	-7	uM	42-70		42	70
HMDB01276	N1aspmd	Blood	Normal	Female	0.007	-0.002	uM	0.003-0.011		0.003	0.011
HMDB01294	23dpg	Blood	Normal	Both	530	-800	uM	0-2130		-1070	2130
HMDB01303	HC02172	Blood	Normal	Both	13.6	-2	uM			9.6	17.6
HMDB01303	HC02172	Blood	Normal	Both	12.7	-2.1	uM			8.5	16.9
HMDB01303	HC02172	Blood	Normal	Both	13.5	-2.2	uM			9.1	17.9
HMDB01303	HC02172	Blood	Normal	Both	14	-2.2	uM			9.6	18.4
HMDB01303	HC02172	Blood	Normal	Both	16.7	-3.1	uM			10.5	22.9
HMDB01303	HC02172	Blood	Normal	Both	16.8	-6.3	uM			4.2	29.4
HMDB01303	HC02172	Blood	Normal	Both	0.08838	0.08087-0.09589)	uM			#VALUE!	#VALUE!
HMDB01303	HC02172	Blood	Normal	Both	0.1034	0.09964-0.10731)	uM			#VALUE!	#VALUE!
HMDB01303	HC02172	Blood	Normal	Male	14.2	11.1-17.6)	uM			#VALUE!	#VALUE!
HMDB01303	HC02172	Blood	Normal	Female	13	10.0-17.0)	uM	0.08087-29.4		#VALUE!	#VALUE!
HMDB01311	lac_D	Blood	Normal	Both	11	-1.2	uM	8.6-13.4		8.6	13.4
HMDB01314	35cgmp	Blood	Normal	Male	0.0055	-0.0003	uM	0.0049-0.0061		0.0049	0.0061
HMDB01336	34dhpha	Blood	Normal	Male	0.003	-0.001	uM			0.001	0.005
HMDB01336	34dhpha	Blood	Normal	Male	0.003	-0.001	uM			0.001	0.005
HMDB01336	34dhpha	Blood	Normal	Male	0.003	-0.001	uM			0.001	0.005
HMDB01336	34dhpha	Blood	Normal	Male	0.008	-0.004	uM			0	0.016
HMDB01336	34dhpha	Blood	Normal	Male	0.01	-0.005	uM			0	0.02
HMDB01336	34dhpha	Blood	Normal	Male	0.015	-0.005	uM			0.005	0.025
HMDB01336	34dhpha	Blood	Normal	Male	0.016	-0.006	uM			0.004	0.028
HMDB01336	34dhpha	Blood	Normal	Both	0.019	-0.009	uM			0.001	0.037
HMDB01336	34dhpha	Blood	Normal	Male	0.014	-0.012	uM	0-0.038		-0.01	0.038
HMDB01341	adp	Blood	Normal	Male	160	-14	uM	132-188		132	188
HMDB01358	retinal	Blood	Normal	Female	0.155	-0.232	uM	0-0.619		-0.309	0.619
HMDB01361	co	Blood	Normal	Both	350	-178	uM			-6	706
HMDB01361	co	Blood	Normal	Both	72	-25	uM	0-706		22	122
HMDB01377	o2	Blood	Normal	Both	6960	-410	uM			6140	7780
HMDB01377	o2	Blood	Normal	Male	5760	-580	uM			4600	6920
HMDB01377	o2	Blood	Normal	Both	5490	2780.0-7410.0)	uM	2780-7780		#VALUE!	#VALUE!
HMDB01383	sph1p	Blood	Normal	Both	0.013	-0.0005	uM			0.012	0.014
HMDB01383	sph1p	Blood	Normal	Both	0.097	-0.015	uM	0.012-0.127		0.067	0.127
HMDB01388	lnlnca	Blood	Normal	Both	0.115	-0.004	uM			0.107	0.123
HMDB01388	lnlnca	Blood	Normal	Both	1.1	-0.8	uM			-0.5	2.7
HMDB01388	lnlnca	Blood	Normal	Both	1.975	-1.223	uM			-0.471	4.421
HMDB01388	lnlnca	Blood	Normal	NotSpecified	5.11	-3.8	uM			-2.49	12.71
HMDB01388	lnlnca	Blood	Normal	Male	16.8	-7.3	uM			2.2	31.4
HMDB01388	lnlnca	Blood	Normal	Both	17.5	-7.6	uM			2.3	32.7
HMDB01388	lnlnca	Blood	Normal	Both	18.5	-7.9	uM	0-34.3		2.7	34.3
HMDB01389	melatn	Blood	Normal	Female	6e-05	-1.5e-05	uM			3e-05	9e-05
HMDB01389	melatn	Blood	Normal	Male	6e-05	-1.5e-05	uM			3e-05	9e-05
HMDB01389	melatn	Blood	Normal	Male	6.3e-05	-2.6e-05	uM			1.1e-05	0.000115
HMDB01389	melatn	Blood	Normal	Both	0.00019	-0.00015	uM			-0.00011	0.00049
HMDB01389	melatn	Blood	Normal	Male	0.00256	-0.00168	uM	0-0.00592		-0.0008	0.00592
HMDB01396	5mthf	Blood	Normal	Both	0.3	0.094-0.7)	uM	0.094-0.7)		#VALUE!	#VALUE!
HMDB01397	gmp	Blood	Normal	Female	0.0095	-0.0021	uM			0.0053	0.0137
HMDB01397	gmp	Blood	Normal	Male	0.0099	-0.0024	uM	0.0051-0.0147		0.0051	0.0147
HMDB01401	g6p	Blood	Normal	Both	29.1	-6.8	uM			15.5	42.7
HMDB01401	g6p	Blood	Normal	Both	4.52	-8.7	uM	0-42.7		-12.88	21.92
HMDB01403	prostgd2	Blood	Normal	NotSpecified	7.26e-05	-5.8e-06	uM			6.1e-05	8.42e-05
HMDB01403	prostgd2	Blood	Normal	Both	0.000306	-0.000355	uM			-0.000404	0.001016
HMDB01403	prostgd2	Blood	Normal	Both	0.0002	-6.5e-05	uM			7e-05	0.00033
HMDB01403	prostgd2	Blood	Normal	NotSpecified	0.0001		uM	0-0.001016		0.0001	0.0001
HMDB01406	ncam	Blood	Normal	Both	0.44	-0.0054	uM			0.4292	0.4508
HMDB01406	ncam	Blood	Normal	Both	0.03	-0.01	uM	0.01-0.4508		0.01	0.05
HMDB01414	ptrc	Blood	Normal	Both	0.05	-0.03	uM			-0.01	0.11
HMDB01414	ptrc	Blood	Normal	Both	0.214	-0.08	uM	0-0.374		0.054	0.374
HMDB01419	xol24oh	Blood	Normal	Both	0.006	-0.0003	uM			0.0054	0.0066
HMDB01419	xol24oh	Blood	Normal	Both	0.0018	-0.00052	uM			0.00076	0.00284
HMDB01419	xol24oh	Blood	Normal	Both	0.049	-0.002	uM	0.00076-0.053		0.045	0.053
HMDB01425	estrones	Blood	Normal	Male	0.0026	-0.00017	uM			0.00226	0.00294
HMDB01425	estrones	Blood	Normal	Female	0.0027	-0.00022	uM			0.00226	0.00314
HMDB01425	estrones	Blood	Normal	Female	0.0051	-0.00045	uM			0.0042	0.006
HMDB01425	estrones	Blood	Normal	Both	0.0012	-0.00049	uM			0.00022	0.00218
HMDB01425	estrones	Blood	Normal	Male	0.00197	-0.00107	uM			-0.00017	0.00411
HMDB01425	estrones	Blood	Normal	Female	0.0004		uM	0-0.00411		0.0004	0.0004
HMDB01426	fald	Blood	Normal	Both	13.3-19.3		uM	13.3-19.3		#VALUE!	#VALUE!
HMDB01431	pydam	Blood	Normal	Both	0.164	-0.038	uM	0.088-0.24		0.088	0.24
HMDB01434	CE2176	Blood	Normal	Both	0.089	-0.032	uM	0.025-0.153		0.025	0.153
HMDB01438	25hvitd2	Blood	Normal	Both	0.0023	-0.00033	uM			0.00164	0.00296
HMDB01438	25hvitd2	Blood	Normal	Female	0.0347	-0.0112	uM			0.0123	0.0571
HMDB01438	25hvitd2	Blood	Normal	Both	0.0879	-0.023	uM			0.0419	0.1339
HMDB01438	25hvitd2	Blood	Normal	Both	0.0085	-0.0295	uM			-0.0505	0.0675
HMDB01438	25hvitd2	Blood	Normal	Both	0.0097	0.002-0.017)	uM			#VALUE!	#VALUE!
HMDB01438	25hvitd2	Blood	Normal	Both	0.0032	0.0022-0.0042)	uM	0-0.1339		#VALUE!	#VALUE!
HMDB01442	prostge1	Blood	Normal	NotSpecified	0.0001		uM			0.0001	0.0001
HMDB01442	prostge1	Blood	Normal	Both	3.7e-06	0.0000034-0.0000051)	uM			#VALUE!	#VALUE!
HMDB01442	prostge1	Blood	Normal	NotSpecified	0.0001		uM	0.0000034-0.00012		0.0001	0.0001
HMDB01448	so4	Blood	Normal	Both	215.5	-3.3	uM			208.9	222.1
HMDB01448	so4	Blood	Normal	Both	490	310.0-580.0)	uM	208.9-580		#VALUE!	#VALUE!
HMDB01449	CE2211	Blood	Normal	Male	0.0002	-6.2e-05	uM			7.6e-05	0.000324
HMDB01449	CE2211	Blood	Normal	Both	0.001	-0.00025	uM			0.0005	0.0015
HMDB01449	CE2211	Blood	Normal	Female	0.01	-0.003	uM	0.000076-0.000324		0.004	0.016
HMDB01451	lipoate	Blood	Normal	Both	0.077	-0.017	uM	0.043-0.111		0.043	0.111
HMDB01452	txa2	Blood	Normal	Both	0.00024	-3.6e-05	uM	0.000168-0.000312		0.000168	0.000312
HMDB01453	tcynt	Blood	Normal	Both	4.99	-1.03	uM			2.93	7.05
HMDB01453	tcynt	Blood	Normal	Both	59.8	-26.1	uM			7.6	112
HMDB01453	tcynt	Blood	Normal	Both	30.7	-28.8	uM	0-88.3		-26.9	88.3
HMDB01473	dhap	Blood	Normal	Both	15.6	-4.56	uM			6.48	24.72
HMDB01473	dhap	Blood	Normal	Both	12.1	-5.1	uM	1.9-24.72		1.9	22.3
HMDB01476	3hanthrn	Blood	Normal	Both	0.079	0.015-0.209)	uM	0.015-0.209)		#VALUE!	#VALUE!
HMDB01487	nadh	Blood	Normal	Both	22	14.0-40.0)	uM	14.0-40.0)		#VALUE!	#VALUE!
HMDB01488	nac	Blood	Normal	Male	53.2	-5	uM			43.2	63.2
HMDB01488	nac	Blood	Normal	Female	49.1	-5.93	uM			37.24	60.96
HMDB01488	nac	Blood	Normal	Both	47	24.0-85.0)	uM			#VALUE!	#VALUE!
HMDB01488	nac	Blood	Normal	Both	23	15.0-38.0)	uM	15-85		#VALUE!	#VALUE!
HMDB01491	pydx5p	Blood	Normal	Both	0.0047	-0.00072	uM			0.00326	0.00614
HMDB01491	pydx5p	Blood	Normal	Female	0.068	-0.015	uM			0.038	0.098
HMDB01491	pydx5p	Blood	Normal	Male	0.075	-0.022	uM			0.031	0.119
HMDB01491	pydx5p	Blood	Normal	Both	0.056	-0.042	uM			-0.028	0.14
HMDB01491	pydx5p	Blood	Normal	Both	0.061	-0.052	uM			-0.043	0.165
HMDB01491	pydx5p	Blood	Normal	Both	0.046	0.035-0.06)	uM			#VALUE!	#VALUE!
HMDB01491	pydx5p	Blood	Normal	Both	0.042	0.0076-1.26)	uM			#VALUE!	#VALUE!
HMDB01491	pydx5p	Blood	Normal	Female	0.03		uM	0-1.26		0.03	0.03
HMDB01492	yvite	Blood	Normal	Both	2.41	2.3-2.5)	uM			#VALUE!	#VALUE!
HMDB01492	yvite	Blood	Normal	Both	1.29	0.63-2.63)	uM			#VALUE!	#VALUE!
HMDB01492	yvite	Blood	Normal	Female	7.2	3.8-11.7)	uM	0.63-11.7		#VALUE!	#VALUE!
HMDB01509	leuktrB4woh	Blood	Normal	NotSpecified	0.0001		uM	0.00008-0.00012		0.0001	0.0001
HMDB01514	gam	Blood	Normal	Both	0.29	0.0-0.6)	uM	0.0-0.6)		#VALUE!	#VALUE!
HMDB01518	CE1925	Blood	Normal	Both	0.013	0.0051-0.020)	uM	0.0051-0.020)		#VALUE!	#VALUE!
HMDB01520	fmn	Blood	Normal	Female	0.016	-0.009	uM			-0.002	0.034
HMDB01520	fmn	Blood	Normal	Female	0.0084	0.0035-0.013)	uM			#VALUE!	#VALUE!
HMDB01520	fmn	Blood	Normal	Both	0.0075	0.004-0.011)	uM	0-0.034		#VALUE!	#VALUE!
HMDB01533	mlthf	Blood	Normal	Both	0.01	0.0-0.21)	uM	0.0-0.21)		#VALUE!	#VALUE!
HMDB01545	pydx	Blood	Normal	Both	0.251	-0.051	uM	0.149-0.353		0.149	0.353
HMDB01546	cdp	Blood	Normal	Both	36	-12	uM	12.0-60		12	60
HMDB01547	crtstrn	Blood	Normal	Both	0.027	-0.005	uM	0.017-0.037		0.017	0.037
HMDB01555	pyam5p	Blood	Normal	Both	0.00098	-0.00019	uM			0.0006	0.00136
HMDB01555	pyam5p	Blood	Normal	Both	0.015	-0.005	uM	0.0006-0.025		0.005	0.025
HMDB01562	5fthf	Blood	Normal	Both	0.0025	-0.0036	uM	0-0.0097		-0.0047	0.0097
HMDB01565	cholp	Blood	Normal	Female	2.2	-1	uM	0.2-4.2		0.2	4.2
HMDB01644	xylu_D	Blood	Normal	Both	2.5	0.0-5.0)	uM	0.0-5.0)		#VALUE!	#VALUE!
HMDB01659	acetone	Blood	Normal	Both	30	-20	uM			-10	70
HMDB01659	acetone	Blood	Normal	NotSpecified	54.4	-29.6	uM			-4.8	113.6
HMDB01659	acetone	Blood	Normal	Both	50	-5	uM			40	60
HMDB01659	acetone	Blood	Normal	Both	1270	-520	uM			230	2310
HMDB01659	acetone	Blood	Normal	Male	47.3	40.4-54.2)	uM			#VALUE!	#VALUE!
HMDB01659	acetone	Blood	Normal	Both	106	35.0-170.0)	uM	0-2310		#VALUE!	#VALUE!
HMDB01830	prgstrn	Blood	Normal	Both	0.0025	-0.0005	uM			0.0015	0.0035
HMDB01830	prgstrn	Blood	Normal	Female	0.035	-0.0184	uM			-0.0018	0.0718
HMDB01830	prgstrn	Blood	Normal	Male	0.0019	0.0-0.0038)	uM			#VALUE!	#VALUE!
HMDB01830	prgstrn	Blood	Normal	Female	0.002	0.00-0.0045)	uM			#VALUE!	#VALUE!
HMDB01830	prgstrn	Blood	Normal	Female	0.049	0.008-0.089)	uM			#VALUE!	#VALUE!
HMDB01830	prgstrn	Blood	Normal	Female	0.001	0.00-0.0022)	uM	0-0.089		#VALUE!	#VALUE!
HMDB01846	thf	Blood	Normal	Both	0.0025	-0.0044	uM	0-0.0113		-0.0063	0.0113
HMDB01851	abt	Blood	Normal	Both	2	0.0-5.0)	uM	0.0-5.0)		#VALUE!	#VALUE!
HMDB01852	retn	Blood	Normal	Both	0.0145	-0.0092	uM			-0.0039	0.0329
HMDB01852	retn	Blood	Normal	Female	0.2	-0.18	uM	0-0.56		-0.16	0.56
HMDB01855	CE1918	Blood	Normal	Both	0.0009	-0.0003	uM	0.0003-0.0015		0.0003	0.0015
HMDB01866	34dhoxmand	Blood	Normal	Both	0.011	-0.004	uM	0.003-0.019		0.003	0.019
HMDB01870	bz	Blood	Normal	Male	14.96	-1.994	uM			10.972	18.948
HMDB01870	bz	Blood	Normal	Male	12.082	-2.028	uM			8.026	16.138
HMDB01870	bz	Blood	Normal	Male	14.327	-2.066	uM			10.195	18.459
HMDB01870	bz	Blood	Normal	Male	10.783	-2.169	uM			6.445	15.121
HMDB01870	bz	Blood	Normal	Male	10.49	-2.401	uM			5.688	15.292
HMDB01870	bz	Blood	Normal	Male	13.422	-2.406	uM			8.61	18.234
HMDB01870	bz	Blood	Normal	Male	12.467	-2.747	uM			6.973	17.961
HMDB01870	bz	Blood	Normal	Male	77.746	-67.635	uM	0-213.016		-57.524	213.016
HMDB01875	meoh	Blood	Normal	Male	47.2	-10.3	uM			26.6	67.8
HMDB01875	meoh	Blood	Normal	NotSpecified	77.4	-16.3	uM			44.8	110
HMDB01875	meoh	Blood	Normal	NotSpecified	468.4	32.0-936.7)	uM	26.6-936.7)		#VALUE!	#VALUE!
HMDB01881	12ppd_R	Blood	Normal	NotSpecified	22.3	-3.3	uM			15.7	28.9
HMDB01881	12ppd_R	Blood	Normal	Both	2	0.0-5.0)	uM	0-25.6		#VALUE!	#VALUE!
HMDB01890	CE1310	Blood	Normal	Both	4	4.29-5.0)	uM	4.29-5.0)		#VALUE!	#VALUE!
HMDB01893	avite1	Blood	Normal	Both	14.6	-0.4	uM			13.8	15.4
HMDB01893	avite1	Blood	Normal	Both	14.2	-0.4	uM			13.4	15
HMDB01893	avite1	Blood	Normal	Both	48.3	-22.5	uM			3.3	93.3
HMDB01893	avite1	Blood	Normal	Both	48.6	-23.7	uM			1.2	96
HMDB01893	avite1	Blood	Normal	Male	24.6	-5.8	uM			13	36.2
HMDB01893	avite1	Blood	Normal	Female	24.1	-6.3	uM			11.5	36.7
HMDB01893	avite1	Blood	Normal	Both	21.3	12.0-80.8)	uM			#VALUE!	#VALUE!
HMDB01893	avite1	Blood	Normal	Both	21	7.0-35.0)	uM			#VALUE!	#VALUE!
HMDB01893	avite1	Blood	Normal	Both	29	18.0-43.7)	uM			#VALUE!	#VALUE!
HMDB01893	avite1	Blood	Normal	Female	30.9	17.6-53.2)	uM	1.2-93.3		#VALUE!	#VALUE!
HMDB01896	CE6205	Blood	Normal	Both	0.00014	-1e-05	uM			0.00012	0.00016
HMDB01896	CE6205	Blood	Normal	Male	5.8e-05	-1e-05	uM			3.8e-05	7.8e-05
HMDB01896	CE6205	Blood	Normal	Male	9e-05	-1.6e-05	uM			5.8e-05	0.000122
HMDB01896	CE6205	Blood	Normal	Female	9e-05	-1.6e-05	uM			5.8e-05	0.000122
HMDB01896	CE6205	Blood	Normal	Female	0.00014	-1.6e-05	uM			0.000108	0.000172
HMDB01896	CE6205	Blood	Normal	Both	0.00015	-2e-05	uM			0.00011	0.00019
HMDB01896	CE6205	Blood	Normal	Both	0.00016	-3e-05	uM			0.0001	0.00022
HMDB01896	CE6205	Blood	Normal	Male	0.00017	-3e-05	uM	0.000038-0.00023		0.00011	0.00023
HMDB01903	1a25dhvitd3	Blood	Normal	Both	8.6e-05	0.000029-0.00016)	uM			#VALUE!	#VALUE!
HMDB01903	1a25dhvitd3	Blood	Normal	Both	7.4e-05	0.000052-0.000096)	uM	0.000029-0.00016)		#VALUE!	#VALUE!
HMDB01913	omeprazole	Blood	Normal	Both	0.34	0.014-7.24)	uM	0.014-7.24)		#VALUE!	#VALUE!
HMDB01967	co2	Blood	Normal	NotSpecified	20900	-1100	uM			18700	23100
HMDB01967	co2	Blood	Normal	Female	25600	-1430	uM			22740	28460
HMDB01967	co2	Blood	Normal	Male	21600	-600	uM			20400	22800
HMDB01967	co2	Blood	Normal	Both	17000	11100.0-21200.0)	uM	11100.0-28460.0)		#VALUE!	#VALUE!
HMDB01999	tmndnc	Blood	Normal	Both	0.435	-0.01	uM			0.415	0.455
HMDB01999	tmndnc	Blood	Normal	Both	0.401	-0.068	uM			0.265	0.537
HMDB01999	tmndnc	Blood	Normal	NotSpecified	1.09	-0.72	uM			-0.35	2.53
HMDB01999	tmndnc	Blood	Normal	Male	270	-160	uM			-50	590
HMDB01999	tmndnc	Blood	Normal	Female	10.8	-6.2	uM			-1.6	23.2
HMDB01999	tmndnc	Blood	Normal	Both	11	-8.3	uM			-5.6	27.6
HMDB01999	tmndnc	Blood	Normal	Male	11.1	-9.5	uM			-7.9	30.1
HMDB01999	tmndnc	Blood	Normal	Male	2100	-990	uM	0-4080		120	4080
HMDB02000	ttdcea	Blood	Normal	Both	2.016	-0.733	uM	0.55-3.482		0.55	3.482
HMDB02003	lgnc	Blood	Normal	Both	0.262	-0.014	uM			0.234	0.29
HMDB02003	lgnc	Blood	Normal	Both	0.93	-0.194	uM	0.234-1.318		0.542	1.318
HMDB02013	c4crn	Blood	Normal	Both	0.267	-0.013	uM			0.241	0.293
HMDB02013	c4crn	Blood	Normal	NotSpecified	0.26	-0.16	uM			-0.06	0.58
HMDB02013	c4crn	Blood	Normal	Both	0.079	0.023-0.174)	uM	0-0.293		#VALUE!	#VALUE!
HMDB02014	tetdece1crn	Blood	Normal	NotSpecified	0.06	-0.03	uM			0	0.12
HMDB02014	tetdece1crn	Blood	Normal	Both	0.032	0.005-0.097)	uM	0-0.12		#VALUE!	#VALUE!
HMDB02024	im4ac	Blood	Normal	NotSpecified	0.1	-0.005	uM	0.09-0.11		0.09	0.11
HMDB02027	CE1297	Blood	Normal	Both	0.65	0.0-1.3)	uM	0.0-1.3)		#VALUE!	#VALUE!
HMDB02035	T4hcinnm	Blood	Normal	Male	0.049	-0.004	uM			0.041	0.057
HMDB02035	T4hcinnm	Blood	Normal	Male	0.052	-0.01	uM			0.032	0.072
HMDB02035	T4hcinnm	Blood	Normal	Male	0.057	-0.014	uM			0.029	0.085
HMDB02035	T4hcinnm	Blood	Normal	Male	0.071	-0.024	uM			0.023	0.119
HMDB02035	T4hcinnm	Blood	Normal	Male	0.148	-0.033	uM			0.082	0.214
HMDB02035	T4hcinnm	Blood	Normal	Male	0.116	-0.045	uM			0.026	0.206
HMDB02035	T4hcinnm	Blood	Normal	Male	0.174	-0.045	uM			0.084	0.264
HMDB02035	T4hcinnm	Blood	Normal	Male	0.94	-0.897	uM	0-2.734		-0.854	2.734
HMDB02062	nrpphrsf	Blood	Normal	Both	0.009	-0.0008	uM			0.0074	0.0106
HMDB02062	nrpphrsf	Blood	Normal	Both	0.007	-0.001	uM	0.005-0.009		0.005	0.009
HMDB02068	doco13ac	Blood	Normal	Both	0.028	-0.002	uM			0.024	0.032
HMDB02068	doco13ac	Blood	Normal	Both	1.264	-1.59	uM	0-4.444		-1.916	4.444
HMDB02078	cynt	Blood	Normal	Both	0.045	-0.021	uM	0.003-0.087		0.003	0.087
HMDB02095	c3dc	Blood	Normal	NotSpecified	0.1	0-0.2)	uM	0-0.2)		#VALUE!	#VALUE!
HMDB02103	xol27oh	Blood	Normal	Both	0.013	-0.001	uM			0.011	0.015
HMDB02103	xol27oh	Blood	Normal	Both	0.538	-0.04	uM			0.458	0.618
HMDB02103	xol27oh	Blood	Normal	Both	0.3	-0.074	uM	0.011-0.618		0.152	0.448
HMDB02111	h2o	Blood	Normal	Both	55000000		uM	ignore		44000000	55000000
HMDB02134	aact	Blood	Normal	NotSpecified	60	-20	uM	20-100		20	100
HMDB02158	cpppg1	Blood	Normal	NotSpecified	0.015	0.01-0.02)	uM	0.01-0.02)		#VALUE!	#VALUE!
HMDB02166	3aib	Blood	Normal	Male	1.03	-0.34	uM	0.35-1.71		0.35	1.71
HMDB02177	eicostet	Blood	Normal	Both	0.007	0-0.014)	uM	0-0.014)		#VALUE!	#VALUE!
HMDB02183	crvnc	Blood	Normal	Both	0.99	-0.009	uM			0.972	1.008
HMDB02183	crvnc	Blood	Normal	Both	0.9	-0.3	uM			0.3	1.5
HMDB02183	crvnc	Blood	Normal	Both	1.777	-0.796	uM			0.185	3.369
HMDB02183	crvnc	Blood	Normal	Both	2.3	-1.2	uM			-0.1	4.7
HMDB02183	crvnc	Blood	Normal	Male	90.9	-21.6	uM			47.7	134.1
HMDB02183	crvnc	Blood	Normal	NotSpecified	4.66	-3.3	uM			-1.94	11.26
HMDB02183	crvnc	Blood	Normal	Both	94.2	-31.3	uM			31.6	156.8
HMDB02183	crvnc	Blood	Normal	Female	98.7	-41	uM	0-180.7		16.7	180.7
HMDB02189	n8aspmd	Blood	Normal	Female	0.05	-0.014	uM	0.022-0.078		0.022	0.078
HMDB02190	C14768	Blood	Normal	Both	0.007	-0.00982	uM			-0.01264	0.02664
HMDB02190	C14768	Blood	Normal	Both	0.00011	-2.1e-05	uM	0-0.02664		6.8e-05	0.000152
HMDB02200	leuktrE4	Blood	Normal	Both	3.1-e5	-1.5-e5	uM			#VALUE!	#VALUE!
HMDB02200	leuktrE4	Blood	Normal	Both	2e-05	-1e-05	uM			0	4e-05
HMDB02200	leuktrE4	Blood	Normal	Both	7.2e-05	-8.2e-05	uM			-9.2e-05	0.000236
HMDB02200	leuktrE4	Blood	Normal	NotSpecified	0.0006		uM	0-0.00072		0.0006	0.00072
HMDB02212	arach	Blood	Normal	Male	3.2	0	uM			3.2	3.2
HMDB02212	arach	Blood	Normal	Both	0.238	-0.002	uM			0.234	0.242
HMDB02212	arach	Blood	Normal	Male	12.8	-3.2	uM			6.4	19.2
HMDB02212	arach	Blood	Normal	Male	6.4	-3.2	uM			0	12.8
HMDB02212	arach	Blood	Normal	Male	9.6	-6.3	uM	0-22.2		-3	22.2
HMDB02226	adrn	Blood	Normal	Both	0.364	-0.005	uM			0.354	0.374
HMDB02226	adrn	Blood	Normal	Both	0.417	-0.07	uM			0.277	0.557
HMDB02226	adrn	Blood	Normal	NotSpecified	1.01	-0.48	uM	0.05-1.97		0.05	1.97
HMDB02231	CE2510	Blood	Normal	NotSpecified	0.663	-0.59	uM			-0.517	1.843
HMDB02231	CE2510	Blood	Normal	Both	1.498	-1.213	uM	0-3.924		-0.928	3.924
HMDB02232	C14769	Blood	Normal	NotSpecified	0.000627	-0.00071	uM			-0.000793	0.002047
HMDB02232	C14769	Blood	Normal	NotSpecified	0.0002		uM	0-0.002047		0.0002	0.0002
HMDB02243	C10164	Blood	Normal	Both	0.299	-0.034	uM	0.231-0.367		0.231	0.367
HMDB02250	ddeccrn	Blood	Normal	Both	0.052	-0.004	uM			0.044	0.06
HMDB02250	ddeccrn	Blood	Normal	NotSpecified	0.1	-0.03	uM			0.04	0.16
HMDB02250	ddeccrn	Blood	Normal	Both	0.038	0.005-0.069)	uM	0.005-0.16		#VALUE!	#VALUE!
HMDB02259	hpdca	Blood	Normal	Both	1.2	-0.003	uM			1.194	1.206
HMDB02259	hpdca	Blood	Normal	NotSpecified	1.89	-0.92	uM	0.05-3.73		0.05	3.73
HMDB02287	CE1401	Blood	Normal	Both	0.00282	-0.00613	uM	0-0.01508		-0.00944	0.01508
HMDB02329	oxa	Blood	Normal	Both	6.43	-1.06	uM			4.31	8.55
HMDB02329	oxa	Blood	Normal	Both	3.33	-1.11	uM			1.11	5.55
HMDB02329	oxa	Blood	Normal	Male	9.2	-2.7	uM			3.8	14.6
HMDB02329	oxa	Blood	Normal	NotSpecified	22.2		uM	1.11-26.64		22.2	26.64
HMDB02356	hexc	Blood	Normal	Both	0.11	-0.006	uM			0.098	0.122
HMDB02356	hexc	Blood	Normal	Both	0.83	-0.45	uM			-0.07	1.73
HMDB02356	hexc	Blood	Normal	Both	0.993	0.252-1.622)	uM	0-1.73		#VALUE!	#VALUE!
HMDB02366	c51crn	Blood	Normal	Both	0.033	-0.003	uM			0.027	0.039
HMDB02366	c51crn	Blood	Normal	NotSpecified	0.05	-0.01	uM	0.027-0.07		0.03	0.07
HMDB02368	nrvnc	Blood	Normal	Both	0.07	-0.006	uM			0.058	0.082
HMDB02368	nrvnc	Blood	Normal	Both	0.9	-0.974	uM	0-2.848		-1.048	2.848
HMDB02369	CE1617	Blood	Normal	Male	0.0042	-0.001	uM			0.0022	0.0062
HMDB02369	CE1617	Blood	Normal	Female	0.0056	-0.002	uM	0.0016-0.0096		0.0016	0.0096
HMDB02656	HC02202	Blood	Normal	Both	7.4e-05	-4.8e-05	uM	0-0.00017		-2.2e-05	0.00017
HMDB02664	HC02213	Blood	Normal	NotSpecified	0.0001		uM	0.00008-0.00012		0.0001	0.0001
HMDB02710	C05957	Blood	Normal	Both	2.7e-05	-3e-06	uM			2.1e-05	3.3e-05
HMDB02710	C05957	Blood	Normal	Both	7.2e-05	-6.5e-05	uM			-5.8e-05	0.000202
HMDB02710	C05957	Blood	Normal	NotSpecified	0.0003		uM			0.0003	0.0003
HMDB02710	C05957	Blood	Normal	NotSpecified	0.0003		uM	0-0.003		0.0003	0.0003
HMDB02719	dsmsterol	Blood	Normal	Both	0.79	-0.017	uM			0.756	0.824
HMDB02719	dsmsterol	Blood	Normal	Both	1.81	-0.067	uM			1.676	1.944
HMDB02719	dsmsterol	Blood	Normal	NotSpecified	2.9	-0.2	uM			2.5	3.3
HMDB02719	dsmsterol	Blood	Normal	NotSpecified	2.37	-1.04	uM	0.29-4.45		0.29	4.45
HMDB02752	HC02203	Blood	Normal	Male	0.001	-0.0002	uM			0.0006	0.0014
HMDB02752	HC02203	Blood	Normal	Male	0.0008	-0.0002	uM			0.0004	0.0012
HMDB02752	HC02203	Blood	Normal	Both	7.47e-05	-0.000254	uM			-0.0004333	0.0005827
HMDB02752	HC02203	Blood	Normal	Male	0.0019	-0.0004	uM			0.0011	0.0027
HMDB02752	HC02203	Blood	Normal	NotSpecified	0.000167	-0.000401	uM			-0.000635	0.000969
HMDB02752	HC02203	Blood	Normal	Both	4.48e-05	-0.000496	uM			-0.0009472	0.0010368
HMDB02752	HC02203	Blood	Normal	Male	0.0027	-0.0008	uM	0-0.0043		0.0011	0.0043
HMDB02759	CE6031	Blood	Normal	Male	11.1	0.80-21.4)	uM	0.80-21.4)		#VALUE!	#VALUE!
HMDB02786	no2	Blood	Normal	Both	32	-2.1	uM			27.8	36.2
HMDB02786	no2	Blood	Normal	Female	28.2	-2.3	uM			23.6	32.8
HMDB02786	no2	Blood	Normal	Male	36.8	-2.8	uM			31.2	42.4
HMDB02786	no2	Blood	Normal	Both	0.17	0-0.35)	uM	0-42.4		#VALUE!	#VALUE!
HMDB02802	cortsn	Blood	Normal	Both	0.0624	-0.009	uM			0.0444	0.0804
HMDB02802	cortsn	Blood	Normal	Male	0.0411	0.0222-0.0750)	uM			#VALUE!	#VALUE!
HMDB02802	cortsn	Blood	Normal	Female	0.038	0.0222-0.0750)	uM	0.0222-0.0804		#VALUE!	#VALUE!
HMDB02820	3mlda	Blood	Normal	Both	0.08457	-0.01364	uM	0.05729-0.11185		0.05729	0.11185
HMDB02829	andrstrnglc	Blood	Normal	Male	0.0025	-0.0012	uM			0.0001	0.0049
HMDB02829	andrstrnglc	Blood	Normal	Female	0.03	-0.0064	uM			0.0172	0.0428
HMDB02829	andrstrnglc	Blood	Normal	Female	1.63	-0.321	uM			0.988	2.272
HMDB02829	andrstrnglc	Blood	Normal	Male	0.0858	0.0022-0.3100)	uM	0.0001-2.272		#VALUE!	#VALUE!
HMDB02886	CE0955	Blood	Normal	NotSpecified	0.000359	-2.3e-05	uM			0.000313	0.000405
HMDB02886	CE0955	Blood	Normal	NotSpecified	6.07e-05	-2.8e-05	uM			4.7e-06	0.0001167
HMDB02886	CE0955	Blood	Normal	Both	0.000575	-0.000337	uM			-9.9e-05	0.001249
HMDB02886	CE0955	Blood	Normal	Both	8.1e-05	0.0-0.00016)	uM	0.0-0.001249		#VALUE!	#VALUE!
HMDB02917	xylt	Blood	Normal	Both	0.677	0.572-0.782)	uM			#VALUE!	#VALUE!
HMDB02917	xylt	Blood	Normal	Both	2.5	0.0-5.0)	uM	0-5		#VALUE!	#VALUE!
HMDB02925	dlnlcg	Blood	Normal	Both	0.542	-0.005	uM			0.532	0.552
HMDB02925	dlnlcg	Blood	Normal	Both	0.42	-0.207	uM			0.006	0.834
HMDB02925	dlnlcg	Blood	Normal	Both	0.005	-16.6	uM			-33.195	33.205
HMDB02925	dlnlcg	Blood	Normal	NotSpecified	3.61	-2.1	uM	0-33.205		-0.59	7.81
HMDB02961	5adtststerone	Blood	Normal	Male	0.00041	-0.00016	uM			9e-05	0.00073
HMDB02961	5adtststerone	Blood	Normal	Both	0.0054	-0.0028	uM	0-0.011		-0.0002	0.011
HMDB03069	aprgstrn	Blood	Normal	Female	0.0199	0.0190-0.0208)	uM			#VALUE!	#VALUE!
HMDB03069	aprgstrn	Blood	Normal	Female	0.0164	0.0126-0.0199)	uM			#VALUE!	#VALUE!
HMDB03069	aprgstrn	Blood	Normal	Female	0.0731	0.0199-0.1263)	uM			#VALUE!	#VALUE!
HMDB03069	aprgstrn	Blood	Normal	Female	0.007	0.0008-0.0117)	uM	0.0008-0.1263		#VALUE!	#VALUE!
HMDB03073	lnlncg	Blood	Normal	Both	1.03	-0.005	uM			1.02	1.04
HMDB03073	lnlncg	Blood	Normal	Both	0.31	-0.196	uM			-0.082	0.702
HMDB03073	lnlncg	Blood	Normal	NotSpecified	1.08	-1.5	uM	0-4.08		-1.92	4.08
HMDB03080	leuktrD4	Blood	Normal	NotSpecified	4.2e-05	-4e-06	uM	0.000034-0.00005		3.4e-05	5e-05
HMDB03125	h2o2	Blood	Normal	Both	10.5	-3.6	uM	3.3-17.7		3.3	17.7
HMDB03141	13_cis_retnglc	Blood	Normal	Both	0.0066	-0.0025	uM	0.0016-0.0116		0.0016	0.0116
HMDB03227	ch4s	Blood	Normal	Both	5.7	-0.3	uM	5.1-6.3		5.1	6.3
HMDB03229	hdcea	Blood	Normal	Both	14.7	-0.169	uM			14.362	15.038
HMDB03229	hdcea	Blood	Normal	Both	4.5	-2.8	uM			-1.1	10.1
HMDB03229	hdcea	Blood	Normal	Both	6.39	-4.279	uM			-2.168	14.948
HMDB03229	hdcea	Blood	Normal	NotSpecified	9.66	-6.8	uM			-3.94	23.26
HMDB03229	hdcea	Blood	Normal	Both	31	5.0-85.0)	uM	0-85		#VALUE!	#VALUE!
HMDB03276	HC00250	Blood	Normal	Both	65.7	-5.5	uM			54.7	76.7
HMDB03276	HC00250	Blood	Normal	Both	37.6	27.4-41.3)	uM	27.4-76.7		#VALUE!	#VALUE!
HMDB03337	gthox	Blood	Normal	Both	1.69	-0.38	uM	0.93-2.45		0.93	2.45
HMDB03357	acorn	Blood	Normal	Both	1.1	-0.4	uM	0.3-1.9		0.3	1.9
HMDB03374	orn_D	Blood	Normal	Both	89	-28	uM	33-145		33	145
HMDB03375	limnen	Blood	Normal	Both	0.19	0.02-2.40)	uM	0.02-2.40)		#VALUE!	#VALUE!
HMDB03378	no	Blood	Normal	Both	1.2e-05	-6e-06	uM	0-0.0000024		0	2.4e-05
HMDB03406	ser_D	Blood	Normal	Both	2.28	-0.59	uM			1.1	3.46
HMDB03406	ser_D	Blood	Normal	Male	3.6	-2.2	uM	0-8		-0.8	8
HMDB03458	aqcobal	Blood	Normal	Female	0.00028	-0.00012	uM			4e-05	0.00052
HMDB03458	aqcobal	Blood	Normal	NotSpecified	0.00037	0.000087-0.00150)	uM			#VALUE!	#VALUE!
HMDB03458	aqcobal	Blood	Normal	NotSpecified	0.000136	0.00004-0.00050)	uM			#VALUE!	#VALUE!
HMDB03458	aqcobal	Blood	Normal	Male	0.0003	0.00013-0.00075)	uM	0.00004-0.00075)		#VALUE!	#VALUE!
HMDB03474	35diotyr	Blood	Normal	Both	0.0036	0.0014-0.0099)	uM	0.0014-0.0099)		#VALUE!	#VALUE!
HMDB03502	minohp	Blood	Normal	Both	0.34	0.21-0.46)	uM	0.21-0.46)		#VALUE!	#VALUE!
HMDB03550	25hvitd3	Blood	Normal	Both	0.0245	-0.023	uM			-0.0215	0.0705
HMDB03550	25hvitd3	Blood	Normal	Both	0.0689	0.0459-0.0919)	uM			#VALUE!	#VALUE!
HMDB03550	25hvitd3	Blood	Normal	Both	0.13	0.13-0.14)	uM	0-0.0705		#VALUE!	#VALUE!
HMDB03555	phyQ	Blood	Normal	Female	0.0011	-0.0042	uM			-0.0073	0.0095
HMDB03555	phyQ	Blood	Normal	Both	0.00049	0.00009-0.0022)	uM			#VALUE!	#VALUE!
HMDB03555	phyQ	Blood	Normal	Both	0.0058	0.0020-0.017)	uM	0-0.017		#VALUE!	#VALUE!
HMDB03681	4aabutn	Blood	Normal	Both	0.5	0.0-1.0)	uM	0.0-1.0)		#VALUE!	#VALUE!
HMDB03759	C03681	Blood	Normal	Female	0.0171	-0.0056	uM			0.0059	0.0283
HMDB03759	C03681	Blood	Normal	Both	0.055	-0.025	uM	0.005-0.105		0.005	0.105
HMDB03871	C04717	Blood	Normal	NotSpecified	0.00601	-0.0055	uM	0-0.01701		-0.00499	0.01701
HMDB03966	selmeth	Blood	Normal	NotSpecified	0.69	0.56-0.82)	uM	0.56-0.82)		#VALUE!	#VALUE!
HMDB04063	mepi	Blood	Normal	Both	0.0016	0.00018-0.0025)	uM	0.00018-0.0025)		#VALUE!	#VALUE!
HMDB04080	C11695	Blood	Normal	Both	0.008	-0.016	uM			-0.024	0.04
HMDB04080	C11695	Blood	Normal	NotSpecified	3.12	-1.2	uM			0.72	5.52
HMDB04080	C11695	Blood	Normal	Both	2.99	-5.39	uM	0-13.77		-7.79	13.77
HMDB04081	6hoxmelatn	Blood	Normal	Both	0.00024	0.00008-0.0004)	uM	0.00008-0.0004)		#VALUE!	#VALUE!
HMDB04225	5g2oxpt	Blood	Normal	Both	0.145	-0.007	uM			0.131	0.159
HMDB04225	5g2oxpt	Blood	Normal	Both	0.1	0.035-0.20)	uM	0.035-0.20)		#VALUE!	#VALUE!
HMDB04242	CE1447	Blood	Normal	Both	0.0028	-0.00068	uM			0.00144	0.00416
HMDB04242	CE1447	Blood	Normal	Both	0.0027	0.0021-0.0035)	uM	0.00144-0.00416		#VALUE!	#VALUE!
HMDB04243	12HPET	Blood	Normal	NotSpecified	0.00145	-0.0023	uM			-0.00315	0.00605
HMDB04244	15HPET	Blood	Normal	NotSpecified	0.00106	-0.00041	uM	0-0.00605		0.00024	0.00188
HMDB04259	fna5moxam	Blood	Normal	Both	6.5e-05	0.000059-0.00189)	uM	0.000059-0.00189)		#VALUE!	#VALUE!
HMDB04264	C14771	Blood	Normal	Both	0.000134	-5.3e-05	uM			2.8e-05	0.00024
HMDB04264	C14771	Blood	Normal	Both	0.00175	-4.3e-05	uM	0.000028-0.001836		0.001664	0.001836
HMDB04362	CE2006	Blood	Normal	Both	0.11	-0.06	uM	0-0.23		-0.01	0.23
HMDB04385	C06314	Blood	Normal	NotSpecified	0.000104	-0.000119	uM			-0.000134	0.000342
HMDB04385	C06314	Blood	Normal	Both	5.3e-05	-1.3e-05	uM			2.7e-05	7.9e-05
HMDB04385	C06314	Blood	Normal	NotSpecified	7e-05		uM			7e-05	7e-05
HMDB04385	C06314	Blood	Normal	NotSpecified	7e-05		uM	0-0.000079		7e-05	7e-05
HMDB04666	C13856	Blood	Normal	NotSpecified	7.8	-4.6	uM	0-17		-1.4	17
HMDB04701	C14825	Blood	Normal	NotSpecified	0.00217	-0.00023	uM			0.00171	0.00263
HMDB04701	C14825	Blood	Normal	Both	0.0015	-0.000974	uM			-0.000448	0.003448
HMDB04701	C14825	Blood	Normal	NotSpecified	0.00547	-0.0074	uM	0-0.03448		-0.00933	0.02027
HMDB04702	C14826	Blood	Normal	NotSpecified	0.00488	-0.00034	uM			0.0042	0.00556
HMDB04702	C14826	Blood	Normal	Both	0.00725	-0.00673	uM			-0.00621	0.02071
HMDB04702	C14826	Blood	Normal	NotSpecified	0.00721	-0.0088	uM	0-0.02481		-0.01039	0.02481
HMDB04704	CE2047	Blood	Normal	NotSpecified	0.0605	-0.0038	uM			0.0529	0.0681
HMDB04704	CE2047	Blood	Normal	NotSpecified	0.0605	-0.00382	uM			0.05286	0.06814
HMDB04704	CE2047	Blood	Normal	NotSpecified	0.0297	-0.011	uM	0.0077-0.6814		0.0077	0.0517
HMDB04705	CE2049	Blood	Normal	Both	0.00502	-0.00019	uM			0.00464	0.0054
HMDB04705	CE2049	Blood	Normal	NotSpecified	0.00769	-0.00059	uM			0.00651	0.00887
HMDB04705	CE2049	Blood	Normal	NotSpecified	0.00582	-0.003	uM			-0.00018	0.01182
HMDB04705	CE2049	Blood	Normal	NotSpecified	0.0166	0.00440-0.0287)	uM	0-0.0287)		#VALUE!	#VALUE!
HMDB05045	CE2537	Blood	Normal	Both	0.000253	-1.8e-05	uM			0.000217	0.000289
HMDB05045	CE2537	Blood	Normal	NotSpecified	0.000437	-2.8e-05	uM			0.000381	0.000493
HMDB05045	CE2537	Blood	Normal	NotSpecified	0.000732	-0.00045	uM			-0.000168	0.001632
HMDB05045	CE2537	Blood	Normal	Both	0.000421	-1.5e-05	uM	0-0.001632		0.000391	0.000451
HMDB05066	ttdcrn	Blood	Normal	NotSpecified	0.04	-0.01	uM			0.02	0.06
HMDB05066	ttdcrn	Blood	Normal	Both	0.016	0.002-0.043)	uM	0.002-0.06		#VALUE!	#VALUE!
HMDB05073	CE7083	Blood	Normal	NotSpecified	7.9e-05	-5.6e-06	uM			6.78e-05	9.02e-05
HMDB05073	CE7083	Blood	Normal	NotSpecified	7.9e-05	-6e-06	uM			6.7e-05	9.1e-05
HMDB05073	CE7083	Blood	Normal	NotSpecified	0.0001		uM	0.0000678-0.00012		0.0001	0.0001
HMDB05079	CE4877	Blood	Normal	Both	8.3e-05	-3e-06	uM			7.7e-05	8.9e-05
HMDB05079	CE4877	Blood	Normal	NotSpecified	0.000206	-1.1e-05	uM			0.000184	0.000228
HMDB05079	CE4877	Blood	Normal	NotSpecified	0.0003		uM	0.000077-0.00036		0.0003	0.00036
HMDB05081	CE7085	Blood	Normal	NotSpecified	0.000228	-9.1e-05	uM			4.6e-05	0.00041
HMDB05081	CE7085	Blood	Normal	Both	0.00067	-0.000121	uM			0.000428	0.000912
HMDB05081	CE7085	Blood	Normal	NotSpecified	0.00115	-0.00014	uM			0.00087	0.00143
HMDB05081	CE7085	Blood	Normal	NotSpecified	0.000863	-0.000404	uM	0.000046-0.001671		5.5e-05	0.001671
HMDB05087	CE2445	Blood	Normal	NotSpecified	0.000223	-4.2e-05	uM			0.000139	0.000307
HMDB05087	CE2445	Blood	Normal	NotSpecified	0.000223	-4.2e-05	uM			0.000139	0.000307
HMDB05087	CE2445	Blood	Normal	Both	0.00011	-3e-05	uM			5e-05	0.00017
HMDB05087	CE2445	Blood	Normal	NotSpecified	0.0001		uM	0.00005-0.000307		0.0001	0.0001
HMDB05199	C09642	Blood	Normal	Both	0.00042	-9.4e-05	uM			0.000232	0.000608
HMDB05199	C09642	Blood	Normal	Both	0.0022	-0.0015	uM	0-0.0052		-0.0008	0.0052
HMDB06059	leuktrB4wcooh	Blood	Normal	NotSpecified	0.001		uM	0.0008-0.0012		0.001	0.001
HMDB06111	12harachd	Blood	Normal	Both	0.00422	-0.000292	uM			0.003636	0.004804
HMDB06111	12harachd	Blood	Normal	NotSpecified	0.00642	-0.00074	uM			0.00494	0.0079
HMDB06111	12harachd	Blood	Normal	NotSpecified	0.00395	-0.0033	uM			-0.00265	0.01055
HMDB06111	12harachd	Blood	Normal	Both	0.0526	-0.0944	uM			-0.1362	0.2414
HMDB06111	12harachd	Blood	Normal	Both	0.35	-0.25	uM	0-0.85		-0.15	0.85
HMDB06112	CE0737	Blood	Normal	Both	0.69	-0.13	uM			0.43	0.95
HMDB06112	CE0737	Blood	Normal	Both	2.36	-0.55	uM			1.26	3.46
HMDB06112	CE0737	Blood	Normal	Both	3.58	-1.13	uM	0.43-5.84		1.32	5.84
HMDB06219	13_cis_retn	Blood	Normal	Female	0.003	-0.0008	uM			0.0014	0.0046
HMDB06219	13_cis_retn	Blood	Normal	Male	0.003	-0.001	uM	0.001-0.005		0.001	0.005
HMDB06224	estradiolglc	Blood	Normal	Female	1.9e-05	-2.3e-05	uM			-2.7e-05	6.5e-05
HMDB06224	estradiolglc	Blood	Normal	Female	2.3e-05	-2.6e-05	uM			-2.9e-05	7.5e-05
HMDB06224	estradiolglc	Blood	Normal	Female	7.4e-05	-4.5e-05	uM	0-0.000164		-1.6e-05	0.000164
HMDB06245	18harachd	Blood	Normal	Both	0.000273	-4.7e-05	uM	0.000226-0.00032		0.000179	0.000367
HMDB06247	xol25oh	Blood	Normal	Both	0.001	-0.0001	uM			0.0008	0.0012
HMDB06247	xol25oh	Blood	Normal	Both	0.02	-0.003	uM	0.0008-0.0485		0.014	0.026
HMDB06275	dopasf	Blood	Normal	Both	0.0265	-0.011	uM	0.0045-0.0485		0.0045	0.0485
HMDB06317	hdd2crn	Blood	Normal	Both	0.005	0.0-0.044)	uM	0.0-0.044)		#VALUE!	#VALUE!
HMDB06327	avite2	Blood	Normal	Both	4.23	-0.7	uM	2.83-5.63		2.83	5.63
HMDB06335	bvite	Blood	Normal	Both	0.2	0.00-0.48)	uM	0.00-0.48)		#VALUE!	#VALUE!
HMDB06344	pheacgln	Blood	Normal	Both	3.34	-0.31	uM	2.72-3.96		2.72	3.96
HMDB06372	glyc_S	Blood	Normal	Both	2	0.0-5.0)	uM	0.0-5.0)		#VALUE!	#VALUE!
HMDB06406	egme	Blood	Normal	Both	0.237	-0.015	uM	0.207-0.267		0.207	0.267
HMDB06465	leuktrF4	Blood	Normal	Both	0.000305	-6.9e-05	uM	0.000167-0.000443		0.000167	0.000443
HMDB06468	4hdebrisoquine	Blood	Normal	Both	0.217	-0.021	uM	0.175-0.259		0.175	0.259
HMDB06469	lnlccrn	Blood	Normal	NotSpecified	0.06	-0.03	uM	0-0.12		0	0.12
HMDB06483	asp_D	Blood	Normal	NotSpecified	16	-3	uM			10	22
HMDB06483	asp_D	Blood	Normal	Male	21	-5	uM			11	31
HMDB06483	asp_D	Blood	Normal	Female	20	-5	uM	10.0-31		10	30
HMDB06528	clpnd	Blood	Normal	Both	0.4	-0.005	uM			0.39	0.41
HMDB06528	clpnd	Blood	Normal	Both	0.386	-0.229	uM			-0.072	0.844
HMDB06528	clpnd	Blood	Normal	NotSpecified	0.993	-0.46	uM			0.073	1.913
HMDB06528	clpnd	Blood	Normal	Both	9	7.3-11.5)	uM	0-11.5		#VALUE!	#VALUE!
HMDB06543	debrisoquine	Blood	Normal	Both	0.149	-0.087	uM	0-0.323		-0.025	0.323
HMDB06547	strdnc	Blood	Normal	Both	0.016	-0.001	uM			0.014	0.018
HMDB06547	strdnc	Blood	Normal	NotSpecified	0.408	-0.4	uM	0-1.208		-0.392	1.208
HMDB06552	aflatoxin	Blood	Normal	Both	0.0009	-0.00097	uM	0-0.00284		-0.00104	0.00284
HMDB10204	CE7172	Blood	Normal	NotSpecified	0.000304	-0.0001	uM			0.000104	0.000504
HMDB10204	CE7172	Blood	Normal	NotSpecified	0.00196	-0.00452	uM	0-0.011		-0.00708	0.011
HMDB10209	CE7081	Blood	Normal	NotSpecified	0.00028	-4.2e-05	uM			0.000196	0.000364
HMDB10209	CE7081	Blood	Normal	NotSpecified	0.000287	-6.6e-05	uM			0.000155	0.000419
HMDB10209	CE7081	Blood	Normal	NotSpecified	0.00163	-0.0016	uM			-0.00157	0.00483
HMDB10209	CE7081	Blood	Normal	Both	0.000197	-1.9e-05	uM	0-0.00483		0.000159	0.000235
HMDB10216	CE7096	Blood	Normal	NotSpecified	0.000247	-2e-05	uM			0.000207	0.000287
HMDB10216	CE7096	Blood	Normal	NotSpecified	0.000247	-2e-05	uM			0.000207	0.000287
HMDB10216	CE7096	Blood	Normal	Both	0.000527	-1.7e-05	uM			0.000493	0.000561
HMDB10216	CE7096	Blood	Normal	NotSpecified	7e-05		uM	0.000056-0.000561		5.6e-05	7e-05
HMDB11134	C04805	Blood	Normal	NotSpecified	0.000901	-2.9e-05	uM			0.000843	0.000959
HMDB11134	C04805	Blood	Normal	NotSpecified	0.00102	-0.00079	uM			-0.00056	0.0026
HMDB11134	C04805	Blood	Normal	Both	0.001598	-0.000958	uM			-0.000318	0.003514
HMDB11134	C04805	Blood	Normal	Both	0.0119	-0.0014	uM			0.0091	0.0147
HMDB11134	C04805	Blood	Normal	Both	0.07	-0.02	uM			0.03	0.11
HMDB11134	C04805	Blood	Normal	Both	0.159	-0.037	uM			0.085	0.233
HMDB11134	C04805	Blood	Normal	Both	0.25	-0.09	uM			0.07	0.43
HMDB11134	C04805	Blood	Normal	Both	3.51	-0.57	uM	0-4.65		2.37	4.65
HMDB12535	CE1243	Blood	Normal	Both	0.00203	-0.000278	uM	0.001474-0.002586		0.001474	0.002586
HMDB12611	CE7090	Blood	Normal	Both	0.000138	-2.4e-05	uM	0.00009-0.000186		9e-05	0.000186
HMDB13205	c101crn	Blood	Normal	NotSpecified	0.17	-0.04	uM	0.09-0.25		0.09	0.25
HMDB13324	c81crn	Blood	Normal	NotSpecified	0.2	-0.15	uM	0-0.5		-0.1	0.5
MANUALLY ADDED - 28.10.2015
HMDB10385	pcholmyr_hs	Blood	Normal	Both	31.5	-10.4	uM			10.7	52.3
HMDB10385	pcholmyr_hs	Blood	Normal	Both	3.66	-0.14	uM	3.38-52.3		3.38	3.94
HMDB12108	pcholhep_hs	Blood	Normal	Both	2.55	-1.08	uM	0.39-4.71		0.39	4.71
HMDB10384	pcholste_hs	Blood	Normal	Both	48.5	-20.2	uM			8.1	88.9
HMDB10384	pcholste_hs	Blood	Normal	Both	47.54	-8.38	uM	8.1-88.9		30.78	64.3
HMDB02815	pcholole_hs	Blood	Normal	Both	31.5	-10.4	uM			10.7	52.3
HMDB02815	pcholole_hs	Blood	Normal	Both	37.47	-7.73	uM	10.7-52.93		22.01	52.93
HMDB10396	pcholn204_hs	Blood	Normal	Both	6.13	-2.55	uM			1.03	11.23
HMDB10396	pcholn204_hs	Blood	Normal	Both	0.26	-0.14	uM	0-11.23		-0.02	0.54
HMDB10405	pcholn24_hs	Blood	Normal	Both	0.19		uM			0.152	0.228
HMDB10405	pcholn24_hs	Blood	Normal	Both	0.07	-0.35	uM	0-0.77		-0.63	0.77
										0	0
										0	0
										0	0
										0	0
										0	0
										0	0
										0	0
										0	0
										0	0
										0	0
										0	0
										0	0
										0	0
										0	0
										0	0
										0	0
										0	0
										0	0
										0	0
										0	0
										0	0
										0	0
										0	0
										0	0
										0	0
										0	0
										0	0
										0	0
										0	0
										0	0
										0	0
										0	0
										0	0
										0	0
										0	0
										0	0
										0	0
										0	0
										0	0
										0	0
										0	0
										0	0
										0	0
										0	0
										0	0
										0	0
										0	0
										0	0
										0	0
										0	0
										0	0
										0	0
										0	0
										0	0
										0	0
										0	0
										0	0
										0	0
										0	0
										0	0
										0	0

## Sheet: NormalUrineConc
HMDB ID	Our ID	Compartment	Condition	Sex	unit	Values	Mean	translated range	translated range	mean-2std	mean+2std
HMDB00015	11docrtsl	Urine	Normal	Both	umol/mmolcreatinine	0.017-178.9	0.017-178.9			#VALUE!	#VALUE!
HMDB00015	11docrtsl	Urine	Normal	Female	umol/mmolcreatinine	0.02(0.0091-0.032)	0.02(0.0091-0.032)		0.0091-178.9	#VALUE!	#VALUE!
HMDB00002	13dampp	Urine	Normal	Both	umol/mmolcreatinine	0.16(0.02-0.69)	0.16(0.02-0.69)			#VALUE!	#VALUE!
HMDB00002	13dampp	Urine	Normal	Both	umol/mmolcreatinine	2.55(0.18-5.85)	2.55(0.18-5.85)			#VALUE!	#VALUE!
HMDB00002	13dampp	Urine	Normal	Both	umol/mmolcreatinine	0.015	0.015			0.015	0.015
HMDB00002	13dampp	Urine	Normal	Both	umol/mmolcreatinine	1.2	1.2		0.015-1.44	0.96	1.44
HMDB00374	17ahprgstrn	Urine	Normal	Both	umol/mmolcreatinine	0.0013+/-0.00026	0.0013	-0.00026	0.00078-0.00182	0.00078	0.00182
HMDB00699	1mncam	Urine	Normal	Both	umol/mmolcreatinine	0.82(0.26-2.3)	0.82(0.26-2.3)			#VALUE!	#VALUE!
HMDB00699	1mncam	Urine	Normal	Both	umol/mmolcreatinine	1.9(0.67-5.1)	1.9(0.67-5.1)			#VALUE!	#VALUE!
HMDB00699	1mncam	Urine	Normal	Male	umol/mmolcreatinine	3.5(1.3-6.0)	3.5(1.3-6.0)			#VALUE!	#VALUE!
HMDB00699	1mncam	Urine	Normal	Female	umol/mmolcreatinine	4.8(1.86-13.94)	4.8(1.86-13.94)			#VALUE!	#VALUE!
HMDB00699	1mncam	Urine	Normal	Both	umol/mmolcreatinine	6.105(0.240-12.0)	6.105(0.240-12.0)			#VALUE!	#VALUE!
HMDB00699	1mncam	Urine	Normal	Both	umol/mmolcreatinine	2.5(2.1-2.8)	2.5(2.1-2.8)			#VALUE!	#VALUE!
HMDB00699	1mncam	Urine	Normal	Both	umol/mmolcreatinine	5.8(1.2-15.0)	5.8(1.2-15.0)		0.24-15	#VALUE!	#VALUE!
HMDB00008	2hb	Urine	Normal	Both	umol/mmolcreatinine	2.445(0-4.89)	2.445(0-4.89)			#VALUE!	#VALUE!
HMDB00008	2hb	Urine	Normal	Both	umol/mmolcreatinine	2.8(1.2-6.9)	2.8(1.2-6.9)			#VALUE!	#VALUE!
HMDB00008	2hb	Urine	Normal	Both	umol/mmolcreatinine	5.0(0.0-10.0)	5.0(0.0-10.0)		0-10	#VALUE!	#VALUE!
HMDB00669	2hyoxplac	Urine	Normal	NotSpecified	umol/mmolcreatinine	22.48+/-16.25	22.48	-16.25		-10.02	54.98
HMDB00669	2hyoxplac	Urine	Normal	Both	umol/mmolcreatinine	2.0(0.9-4.5)	2.0(0.9-4.5)			#VALUE!	#VALUE!
HMDB00669	2hyoxplac	Urine	Normal	NotSpecified	umol/mmolcreatinine	7.71+/-3.65	7.71	-3.65		0.41	15.01
HMDB00669	2hyoxplac	Urine	Normal	Both	umol/mmolcreatinine	2.9(1.4-3.7)	2.9(1.4-3.7)		0.41-54.98	#VALUE!	#VALUE!
HMDB00379	2mcit	Urine	Normal	Both	umol/mmolcreatinine	7.0(2.0-12.0)	7.0(2.0-12.0)			#VALUE!	#VALUE!
HMDB00379	2mcit	Urine	Normal	Both	umol/mmolcreatinine	6.7(0.7-19.6)	6.7(0.7-19.6)			#VALUE!	#VALUE!
HMDB00379	2mcit	Urine	Normal	Both	umol/mmolcreatinine	7.7(3.3-28.6)	7.7(3.3-28.6)			#VALUE!	#VALUE!
HMDB00379	2mcit	Urine	Normal	Both	umol/mmolcreatinine	3.4(1.4-8.5)	3.4(1.4-8.5)			#VALUE!	#VALUE!
HMDB00379	2mcit	Urine	Normal	Both	umol/mmolcreatinine	3.2(2.0-8.1)	3.2(2.0-8.1)			#VALUE!	#VALUE!
HMDB00379	2mcit	Urine	Normal	Both	umol/mmolcreatinine	2.6(1.6-6.2)	2.6(1.6-6.2)			#VALUE!	#VALUE!
HMDB00379	2mcit	Urine	Normal	Both	umol/mmolcreatinine	0.59(0.05-1.15)	0.59(0.05-1.15)		0.05-28.6	#VALUE!	#VALUE!
HMDB00005	2obut	Urine	Normal	Male	umol/mmolcreatinine	0.39(0.05-2.2)	0.39(0.05-2.2)			#VALUE!	#VALUE!
HMDB00005	2obut	Urine	Normal	Female	umol/mmolcreatinine	0.13(0.04-0.51)	0.13(0.04-0.51)			#VALUE!	#VALUE!
HMDB00005	2obut	Urine	Normal	Both	umol/mmolcreatinine	2.9(0.7-5.4)	2.9(0.7-5.4)			#VALUE!	#VALUE!
HMDB00005	2obut	Urine	Normal	Male	umol/mmolcreatinine	2.6(1.1-4.1)	2.6(1.1-4.1)		0.04-5.4	#VALUE!	#VALUE!
HMDB00225	2oxoadp	Urine	Normal	Both	umol/mmolcreatinine	1.2(1.2-1.2)	1.2(1.2-1.2)			#VALUE!	#VALUE!
HMDB00225	2oxoadp	Urine	Normal	Male	umol/mmolcreatinine	0.17(0.02-0.57)	0.17(0.02-0.57)			#VALUE!	#VALUE!
HMDB00225	2oxoadp	Urine	Normal	Female	umol/mmolcreatinine	0.21(0.04-0.81)	0.21(0.04-0.81)			#VALUE!	#VALUE!
HMDB00225	2oxoadp	Urine	Normal	Both	umol/mmolcreatinine	1.3(1.0-1.5)	1.3(1.0-1.5)			#VALUE!	#VALUE!
HMDB00225	2oxoadp	Urine	Normal	Both	umol/mmolcreatinine	1.0(0.0-2.0)	1.0(0.0-2.0)		0-2	#VALUE!	#VALUE!
HMDB00318	34dhoxpeg	Urine	Normal	Male	umol/mmolcreatinine	0.25	0.25		0.2-0.3	0.2	0.3
HMDB00181	34dhphe	Urine	Normal	Both	umol/mmolcreatinine	0.02(0.01-0.04)	0.02(0.01-0.04)			#VALUE!	#VALUE!
HMDB00181	34dhphe	Urine	Normal	Both	umol/mmolcreatinine	0.008(0.0036-0.0138)	0.008(0.0036-0.0138)			#VALUE!	#VALUE!
HMDB00181	34dhphe	Urine	Normal	Both	umol/mmolcreatinine	0.0136+/-0.0033	0.0136	-0.0033	0.0036-0.04	0.007	0.0202
HMDB00755	34hpl	Urine	Normal	Male	umol/mmolcreatinine	1.05+/-0.43	1.05	-0.43		0.19	1.91
HMDB00755	34hpl	Urine	Normal	Both	umol/mmolcreatinine	1.1(0.2-2.6)	1.1(0.2-2.6)			#VALUE!	#VALUE!
HMDB00755	34hpl	Urine	Normal	Both	umol/mmolcreatinine	3.7(0.1-11.5)	3.7(0.1-11.5)			#VALUE!	#VALUE!
HMDB00755	34hpl	Urine	Normal	Both	umol/mmolcreatinine	4.8(2.7-5.3)	4.8(2.7-5.3)			#VALUE!	#VALUE!
HMDB00755	34hpl	Urine	Normal	Both	umol/mmolcreatinine	1.6(0.3-5.8)	1.6(0.3-5.8)			#VALUE!	#VALUE!
HMDB00755	34hpl	Urine	Normal	Both	umol/mmolcreatinine	1.5(0.1-8.7)	1.5(0.1-8.7)			#VALUE!	#VALUE!
HMDB00755	34hpl	Urine	Normal	Both	umol/mmolcreatinine	1.0(0.4-7.3)	1.0(0.4-7.3)			#VALUE!	#VALUE!
HMDB00755	34hpl	Urine	Normal	Both	umol/mmolcreatinine	3.2(1.5-3.9)	3.2(1.5-3.9)			#VALUE!	#VALUE!
HMDB00755	34hpl	Urine	Normal	Both	umol/mmolcreatinine	2.8(2.6-3.0)	2.8(2.6-3.0)		0.1-11.5	#VALUE!	#VALUE!
HMDB00707	34hpp	Urine	Normal	Male	umol/mmolcreatinine	1.65(0.15-8.74)	1.65(0.15-8.74)			#VALUE!	#VALUE!
HMDB00707	34hpp	Urine	Normal	Female	umol/mmolcreatinine	0.66(0.23-2.50)	0.66(0.23-2.50)			#VALUE!	#VALUE!
HMDB00707	34hpp	Urine	Normal	Both	umol/mmolcreatinine	4.9(4.9-4.9)	4.9(4.9-4.9)			#VALUE!	#VALUE!
HMDB00707	34hpp	Urine	Normal	Both	umol/mmolcreatinine	4.6(0.1-21.3)	4.6(0.1-21.3)			#VALUE!	#VALUE!
HMDB00707	34hpp	Urine	Normal	Both	umol/mmolcreatinine	1.8(0.1-4.5)	1.8(0.1-4.5)			#VALUE!	#VALUE!
HMDB00707	34hpp	Urine	Normal	Both	umol/mmolcreatinine	1.5(0.6-3.4)	1.5(0.6-3.4)			#VALUE!	#VALUE!
HMDB00707	34hpp	Urine	Normal	Both	umol/mmolcreatinine	1.8(1.2-4.3)	1.8(1.2-4.3)			#VALUE!	#VALUE!
HMDB00707	34hpp	Urine	Normal	Both	umol/mmolcreatinine	1.00(0.00-2.00)	1.00(0.00-2.00)		0-21.3	#VALUE!	#VALUE!
HMDB00023	3hmp	Urine	Normal	Both	umol/mmolcreatinine	29.0(11.8-59.8)	29.0(11.8-59.8)			#VALUE!	#VALUE!
HMDB00023	3hmp	Urine	Normal	Both	umol/mmolcreatinine	13.0(2.0-24.0)	13.0(2.0-24.0)			#VALUE!	#VALUE!
HMDB00023	3hmp	Urine	Normal	Both	umol/mmolcreatinine	11(4.1-19)	11(4.1-19)			#VALUE!	#VALUE!
HMDB00023	3hmp	Urine	Normal	Both	umol/mmolcreatinine	14.5(5.5-28.7)	14.5(5.5-28.7)			#VALUE!	#VALUE!
HMDB00023	3hmp	Urine	Normal	Both	umol/mmolcreatinine	8.5(4.9-17.1)	8.5(4.9-17.1)			#VALUE!	#VALUE!
HMDB00023	3hmp	Urine	Normal	Both	umol/mmolcreatinine	7.8(3.8-25.1)	7.8(3.8-25.1)			#VALUE!	#VALUE!
HMDB00023	3hmp	Urine	Normal	Both	umol/mmolcreatinine	25.4(10.2-33.5)	25.4(10.2-33.5)			#VALUE!	#VALUE!
HMDB00023	3hmp	Urine	Normal	Both	umol/mmolcreatinine	17.5(2.0-33.0)	17.5(2.0-33.0)		2-59.8	#VALUE!	#VALUE!
HMDB00700	3hpp	Urine	Normal	Both	umol/mmolcreatinine	12.3(4.4-17.9)	12.3(4.4-17.9)			#VALUE!	#VALUE!
HMDB00700	3hpp	Urine	Normal	Both	umol/mmolcreatinine	6.5(3.0-10.0)	6.5(3.0-10.0)			#VALUE!	#VALUE!
HMDB00700	3hpp	Urine	Normal	Both	umol/mmolcreatinine	8.1(3.1-11.8)	8.1(3.1-11.8)			#VALUE!	#VALUE!
HMDB00700	3hpp	Urine	Normal	Both	umol/mmolcreatinine	11.2(3.4-33.6)	11.2(3.4-33.6)			#VALUE!	#VALUE!
HMDB00700	3hpp	Urine	Normal	Both	umol/mmolcreatinine	13.8(0.1-48.0)	13.8(0.1-48.0)			#VALUE!	#VALUE!
HMDB00700	3hpp	Urine	Normal	Both	umol/mmolcreatinine	8.3(2.3-18.3)	8.3(2.3-18.3)			#VALUE!	#VALUE!
HMDB00700	3hpp	Urine	Normal	Both	umol/mmolcreatinine	6.1(1.5-26.1)	6.1(1.5-26.1)		0.1-48	#VALUE!	#VALUE!
HMDB00019	3mob	Urine	Normal	Both	umol/mmolcreatinine	0.16+/-0.48	0.16	-0.48		-0.8	1.12
HMDB00019	3mob	Urine	Normal	Both	umol/mmolcreatinine	0.5(0.2-1.1)	0.5(0.2-1.1)			#VALUE!	#VALUE!
HMDB00019	3mob	Urine	Normal	Male	umol/mmolcreatinine	0.13(0.00-0.54)	0.13(0.00-0.54)			#VALUE!	#VALUE!
HMDB00019	3mob	Urine	Normal	Female	umol/mmolcreatinine	0.07(0.01-0.45)	0.07(0.01-0.45)			#VALUE!	#VALUE!
HMDB00019	3mob	Urine	Normal	Female	umol/mmolcreatinine	0.07(0.01-0.45)	0.07(0.01-0.45)			#VALUE!	#VALUE!
HMDB00019	3mob	Urine	Normal	Both	umol/mmolcreatinine	1.00(0.00-2.00)	1.00(0.00-2.00)			#VALUE!	#VALUE!
HMDB00491	3mop	Urine	Normal	Both	umol/mmolcreatinine	2.2(0.4-4.8)	2.2(0.4-4.8)			#VALUE!	#VALUE!
HMDB00491	3mop	Urine	Normal	Both	umol/mmolcreatinine	0.3	0.3			0.3	0.3
HMDB00491	3mop	Urine	Normal	NotSpecified	umol/mmolcreatinine	0.24(0.11-0.55)	0.24(0.11-0.55)			#VALUE!	#VALUE!
HMDB00491	3mop	Urine	Normal	Female	umol/mmolcreatinine	0.54(0.12-1.42)	0.54(0.12-1.42)		0-4.8	#VALUE!	#VALUE!
HMDB00291	3mox4hoxm	Urine	Normal	Both	umol/mmolcreatinine	3.67+/-2.12	3.67	-2.12		-0.57	7.91
HMDB00291	3mox4hoxm	Urine	Normal	NotSpecified	umol/mmolcreatinine	10.0(0.3-20.0)	10.0(0.3-20.0)			#VALUE!	#VALUE!
HMDB00291	3mox4hoxm	Urine	Normal	Both	umol/mmolcreatinine	2.3(1.0-3.4)	2.3(1.0-3.4)			#VALUE!	#VALUE!
HMDB00291	3mox4hoxm	Urine	Normal	Both	umol/mmolcreatinine	1.2+/-0.5	1.2	-0.5		0.2	2.2
HMDB00291	3mox4hoxm	Urine	Normal	Both	umol/mmolcreatinine	12.5(3.7-21.8)	12.5(3.7-21.8)			#VALUE!	#VALUE!
HMDB00291	3mox4hoxm	Urine	Normal	Both	umol/mmolcreatinine	12.4(11.6-25.9)	12.4(11.6-25.9)			#VALUE!	#VALUE!
HMDB00291	3mox4hoxm	Urine	Normal	Both	umol/mmolcreatinine	6.5(1.3-11.5)	6.5(1.3-11.5)			#VALUE!	#VALUE!
HMDB00291	3mox4hoxm	Urine	Normal	Both	umol/mmolcreatinine	6.5(2.9-13.0)	6.5(2.9-13.0)			#VALUE!	#VALUE!
HMDB00291	3mox4hoxm	Urine	Normal	Both	umol/mmolcreatinine	5.2(2.5-16.1)	5.2(2.5-16.1)			#VALUE!	#VALUE!
HMDB00291	3mox4hoxm	Urine	Normal	Both	umol/mmolcreatinine	&lt;=3.289	&lt;=3.289			#VALUE!	#VALUE!
HMDB00291	3mox4hoxm	Urine	Normal	Both	umol/mmolcreatinine	1.6(0.6-2.8)	1.6(0.6-2.8)		0-25.9	#VALUE!	#VALUE!
HMDB00022	3moxtyr	Urine	Normal	Both	umol/mmolcreatinine	0.6	0.6			0.6	0.72
HMDB00022	3moxtyr	Urine	Normal	Both	umol/mmolcreatinine	0.014(0.0052-0.028)	0.014(0.0052-0.028)		0.0052-0.72	#VALUE!	#VALUE!
HMDB00112	4abut	Urine	Normal	Both	umol/mmolcreatinine	0.09+/-0.10	0.09	-0.1		-0.11	0.29
HMDB00112	4abut	Urine	Normal	Both	umol/mmolcreatinine	&lt;0.461	&lt;0.461			#VALUE!	#VALUE!
HMDB00112	4abut	Urine	Normal	Female	umol/mmolcreatinine	0.17+/-0.025	0.17	-0.025		0.12	0.22
HMDB00112	4abut	Urine	Normal	NotSpecified	umol/mmolcreatinine	0.25+/-0.20	0.25	-0.2		-0.15	0.65
HMDB00112	4abut	Urine	Normal	Both	umol/mmolcreatinine	1.3(0.0-2.8)	1.3(0.0-2.8)			#VALUE!	#VALUE!
HMDB00112	4abut	Urine	Normal	Both	umol/mmolcreatinine	0.75(0.00-1.50)	0.75(0.00-1.50)			#VALUE!	#VALUE!
HMDB00112	4abut	Urine	Normal	Both	umol/mmolcreatinine	103.89(72.43â€“169.51)	103.89(72.43â€“169.51)			#VALUE!	#VALUE!
HMDB00112	4abut	Urine	Normal	Both	umol/mmolcreatinine	2.9(2.7-3.3)	2.9(2.7-3.3)		0-169.51	#VALUE!	#VALUE!
HMDB00500	4hbz	Urine	Normal	Both	umol/mmolcreatinine	1.7(0.9-3.0)	1.7(0.9-3.0)			#VALUE!	#VALUE!
HMDB00500	4hbz	Urine	Normal	Both	umol/mmolcreatinine	1.8(0.7-29)	1.8(0.7-29)			#VALUE!	#VALUE!
HMDB00500	4hbz	Urine	Normal	Both	umol/mmolcreatinine	4.66+/-1.18	4.66	-1.18		2.3	7.02
HMDB00500	4hbz	Urine	Normal	Both	umol/mmolcreatinine	1.8+/-1.8	1.8	-1.8		-1.8	5.4
HMDB00500	4hbz	Urine	Normal	Both	umol/mmolcreatinine	3.0(0.1-13.5)	3.0(0.1-13.5)			#VALUE!	#VALUE!
HMDB00500	4hbz	Urine	Normal	Both	umol/mmolcreatinine	1.5(0.1-2.8)	1.5(0.1-2.8)			#VALUE!	#VALUE!
HMDB00500	4hbz	Urine	Normal	Both	umol/mmolcreatinine	2.5(0.7-13.7)	2.5(0.7-13.7)			#VALUE!	#VALUE!
HMDB00500	4hbz	Urine	Normal	Both	umol/mmolcreatinine	2.6(0.1-11.1)	2.6(0.1-11.1)			#VALUE!	#VALUE!
HMDB00500	4hbz	Urine	Normal	Both	umol/mmolcreatinine	2.0(0.6-4.2)	2.0(0.6-4.2)			#VALUE!	#VALUE!
HMDB00500	4hbz	Urine	Normal	Male	umol/mmolcreatinine	1.717+/-0.196	1.717	-0.196		1.325	2.109
HMDB00500	4hbz	Urine	Normal	Both	umol/mmolcreatinine	2.4(1.3-3.6)	2.4(1.3-3.6)		0-29	#VALUE!	#VALUE!
HMDB00020	4hphac	Urine	Normal	Both	umol/mmolcreatinine	6.0(2.4-9.7)	6.0(2.4-9.7)			#VALUE!	#VALUE!
HMDB00020	4hphac	Urine	Normal	Both	umol/mmolcreatinine	5.5(1.4-14.6)	5.5(1.4-14.6)			#VALUE!	#VALUE!
HMDB00020	4hphac	Urine	Normal	Male	umol/mmolcreatinine	9.68	9.68			9.68	9.68
HMDB00020	4hphac	Urine	Normal	Both	umol/mmolcreatinine	917.00+/-341.8	917	-341.8		233.4	1600.6
HMDB00020	4hphac	Urine	Normal	Both	umol/mmolcreatinine	11(3.5-22)	11(3.5-22)			#VALUE!	#VALUE!
HMDB00020	4hphac	Urine	Normal	Both	umol/mmolcreatinine	7.0(2.8-11.0)	7.0(2.8-11.0)			#VALUE!	#VALUE!
HMDB00020	4hphac	Urine	Normal	Both	umol/mmolcreatinine	24.2	24.2			24.2	24.2
HMDB00020	4hphac	Urine	Normal	Both	umol/mmolcreatinine	36.7	36.7			36.7	36.7
HMDB00020	4hphac	Urine	Normal	Both	umol/mmolcreatinine	20.3	20.3			20.3	20.3
HMDB00020	4hphac	Urine	Normal	Both	umol/mmolcreatinine	31.4	31.4			31.4	31.4
HMDB00020	4hphac	Urine	Normal	Both	umol/mmolcreatinine	15.3	15.3			15.3	15.3
HMDB00020	4hphac	Urine	Normal	Both	umol/mmolcreatinine	24.2(8.6-73.2)	24.2(8.6-73.2)			#VALUE!	#VALUE!
HMDB00020	4hphac	Urine	Normal	Both	umol/mmolcreatinine	7.4+/-4.4	7.4	-4.4		-1.4	16.2
HMDB00020	4hphac	Urine	Normal	Both	umol/mmolcreatinine	36.7(8.4-142.0)	36.7(8.4-142.0)			#VALUE!	#VALUE!
HMDB00020	4hphac	Urine	Normal	Both	umol/mmolcreatinine	20.3	20.3			20.3	20.3
HMDB00020	4hphac	Urine	Normal	Both	umol/mmolcreatinine	31.4(9.7-187.4)	31.4(9.7-187.4)			#VALUE!	#VALUE!
HMDB00020	4hphac	Urine	Normal	Both	umol/mmolcreatinine	15.3(3.2-180.2)	15.3(3.2-180.2)			#VALUE!	#VALUE!
HMDB00020	4hphac	Urine	Normal	Male	umol/mmolcreatinine	12.024+/-1.428	12.024	-1.428	0-1600.6	9.168	14.88
HMDB00725	4hpro_LT	Urine	Normal	Both	umol/mmolcreatinine	&lt;3.289	&lt;3.289			#VALUE!	#VALUE!
HMDB00725	4hpro_LT	Urine	Normal	Both	umol/mmolcreatinine	1.37+/-0.78	1.37	-0.78		-0.19	2.93
HMDB00725	4hpro_LT	Urine	Normal	Both	umol/mmolcreatinine	2.0(2.15-3.36)	2.0(2.15-3.36)			#VALUE!	#VALUE!
HMDB00725	4hpro_LT	Urine	Normal	Both	umol/mmolcreatinine	15.7(2.6-29.00)	15.7(2.6-29.00)			#VALUE!	#VALUE!
HMDB00725	4hpro_LT	Urine	Normal	Both	umol/mmolcreatinine	2	2			2	2
HMDB00725	4hpro_LT	Urine	Normal	Both	umol/mmolcreatinine	6.5(2.4-12.5)	6.5(2.4-12.5)			#VALUE!	#VALUE!
HMDB00725	4hpro_LT	Urine	Normal	Both	umol/mmolcreatinine	88.17+/-49.59	88.17	-49.59	0-187.35	-11.01	187.35
HMDB00695	4mop	Urine	Normal	Male	umol/mmolcreatinine	0.13(0.02-0.45)	0.13(0.02-0.45)			#VALUE!	#VALUE!
HMDB00695	4mop	Urine	Normal	Female	umol/mmolcreatinine	0.13(0.03-0.34)	0.13(0.03-0.34)		0.02-0.45	#VALUE!	#VALUE!
HMDB00017	4pyrdx	Urine	Normal	Female	umol/mmolcreatinine	&gt;0.33	&gt;0.33			#VALUE!	#VALUE!
HMDB00017	4pyrdx	Urine	Normal	Both	umol/mmolcreatinine	0.78+/-0.45	0.78	-0.45		-0.12	1.68
HMDB00017	4pyrdx	Urine	Normal	Both	umol/mmolcreatinine	3.1(0.4-7.5)	3.1(0.4-7.5)			#VALUE!	#VALUE!
HMDB00017	4pyrdx	Urine	Normal	Both	umol/mmolcreatinine	&gt;3.0	&gt;3.0			#VALUE!	#VALUE!
HMDB00017	4pyrdx	Urine	Normal	Both	umol/mmolcreatinine	2.99+/-5.25	2.99	-5.25	0-13.49	-7.51	13.49
HMDB00079	56dthm	Urine	Normal	Both	umol/mmolcreatinine	0.4	0.4			0.4	0.4
HMDB00079	56dthm	Urine	Normal	Both	umol/mmolcreatinine	5.00(0.00-10.00)	5.00(0.00-10.00)			#VALUE!	#VALUE!
[truncated: 1,154 more rows]

[truncated: 1 more sheets: Sheet1]
