# Supplementary material for: Personalized whole‐body models integrate metabolism, physiology, and the gut microbiome
Source: Mol Syst Biol. 2020 May 28;16(5):e8982. doi: 10.15252/msb.20198982 (PMC7285886; doi:10.15252/msb.20198982)
Supplement: Supplementary file 22 — Dataset EV1 [file MSB-16-e8982-s022.zip › PSCM_toolbox/src/setConstraints/diets/VeganDiet.m]

% Vegan diet defintion. For details, please see https://www.vmh.life/#nutrition
% Ines Thiele 2016-2019

Diet = {%'Reaction'	'Flux Value'
'EX_etoh(e)'	'0'
'EX_h2o(e)'	'204712.0555'
'EX_caro(e)'	'0.015022186'
'EX_retinol(e)'	'1.256756813'
'EX_thm(e)'	'10.36349097'
'EX_adpcbl(e)'	'4.81E-07'
'EX_ribflv(e)'	'0.005314006'
'EX_nac(e)'	'0.264656863'
'EX_ncam(e)'	'0.117298235'
'EX_pnto_R(e)'	'0.035032329'
'EX_pydam(e)'	'0.005851029'
'EX_pydxn(e)'	'0.005851832'
'EX_pydx(e)'	'0.005922399'
'EX_btn(e)'	'0.000477944'
'EX_10fthf(e)'	'0.000278028'
'EX_5mthf(e)'	'0.000285897'
'EX_thf(e)'	'0.00029559'
'EX_ascb_L(e)'	'1.599252382'
'EX_vitd3(e)'	'2.20987E-06'
'EX_avite1(e)'	'0.051694183'
'EX_phyQ(e)'	'0.000843219'
'EX_ca2(e)'	'21.05120016'
'EX_cl(e)'	'219.1563478'
'EX_k(e)'	'107.0774177'
'EX_mg2(e)'	'26.06418432'
'EX_na1(e)'	'113.966781'
'EX_pi(e)'	'11.35468794'
'EX_cu2(e)'	'0.043669153'
'EX_fe2(e)'	'0.162727191'
'EX_fe3(e)'	'0.162727191'
'EX_mn2(e)'	'0.208871648'
'EX_zn2(e)'	'0.116396452'
'EX_mnl(e)'	'5.357580043'
'EX_xylt(e)'	'0.254361277'
'EX_lcts(e)'	'0.102542679'
'EX_malt(e)'	'0.555074329'
'EX_sucr(e)'	'216.9464193'
'EX_fru(e)'	'143.7152488'
'EX_gal(e)'	'0.013321795'
'EX_cellul(e)'	'0.132648766'
'EX_ala_L(e)'	'29.5717855'
'EX_arg_L(e)'	'23.8655114'
'EX_asp_L(e)'	'46.52393321'
'EX_cys_L(e)'	'7.484016765'
'EX_glu_L(e)'	'85.21447592'
'EX_gly(e)'	'36.45129791'
'EX_urate(e)'	'2.792482079'
'EX_his_L(e)'	'9.224122263'
'EX_ile_L(e)'	'19.6492187'
'EX_leu_L(e)'	'32.41164905'
'EX_lys_L(e)'	'19.66510525'
'EX_met_L(e)'	'4.98705527'
'EX_phe_L(e)'	'17.16451025'
'EX_pro_L(e)'	'33.5136215'
'EX_ser_L(e)'	'30.30946042'
'EX_thr_L(e)'	'17.59749898'
'EX_trp_L(e)'	'3.103167484'
'EX_tyr_L(e)'	'10.36660715'
'EX_val_L(e)'	'26.41150425'
'EX_dca(e)'	'2.280377936'
'EX_ddca(e)'	'15.14335973'
'EX_ttdca(e)'	'5.913649099'
'EX_ttdcea(e)'	'0.029687535'
'EX_ptdca(e)'	'0.034549956'
'EX_hdca(e)'	'32.86754437'
'EX_hpdca(e)'	'0.13373901'
'EX_ocdca(e)'	'7.757541998'
'EX_ocdcea(e)'	'123.5422809'
'EX_lnlc(e)'	'69.80093939'
'EX_lnlnca(e)'	'6.235993796'
'EX_strdnc(e)'	'0'
'EX_arach(e)'	'1.253488913'
'EX_CE2510(e)'	'1.137714026'
'EX_CE4843(e)'	'0.003642387'
'EX_arachd(e)'	'0.006261144'
'EX_docosac(e)'	'1.260882702'
'EX_doco13ac(e)'	'0.261835166'
'EX_adrn(e)'	'0'
'EX_clpnd(e)'	'0'
'EX_crvnc(e)'	'0'
'EX_but(e)'	'0.177388022'
'EX_octa(e)'	'3.674770519'
'EX_chsterol(e)'	'0.003672539'
'EX_sbt_D(e)'	'3.933100513'
'EX_glc_D(e)'	'112.0613036'
'EX_hdcea(e)'	'2.074287205'
'EX_lgnc(e)'	'0.441749939'
'EX_fol(e)'	'0.00029762'
'EX_strch1(e)'	'30.86817888'
'EX_i(e)'	'0.001422803'
'EX_starch1200(e)'	'0.285789958'

    };
Diet = regexprep(Diet,'EX_','Diet_EX_');
Diet = regexprep(Diet,'\(e\)','\[d\]');
