# Supplementary material for: Personalized whole‐body models integrate metabolism, physiology, and the gut microbiome
Source: Mol Syst Biol. 2020 May 28;16(5):e8982. doi: 10.15252/msb.20198982 (PMC7285886; doi:10.15252/msb.20198982)
Supplement: Supplementary file 22 — Dataset EV1 [file MSB-16-e8982-s022.zip › PSCM_toolbox/src/setConstraints/diets/Mediterranian.m]

% Mediterranian diet defintion. For details, please see https://www.vmh.life/#nutrition
% Ines Thiele 2016-2019

Diet = {%'Reaction'	'Flux Value'
'EX_etoh(e)'	'355.9923939'
'EX_h2o(e)'	'220593.0188'
'EX_caro(e)'	'0.005979072'
'EX_retinol(e)'	'0.558558584'
'EX_thm(e)'	'8.328478195'
'EX_adpcbl(e)'	'1.22881E-05'
'EX_ribflv(e)'	'0.006111107'
'EX_nac(e)'	'0.445244325'
'EX_ncam(e)'	'0.211750949'
'EX_pnto_R(e)'	'0.085186526'
'EX_pydam(e)'	'0.004669003'
'EX_pydxn(e)'	'0.004669643'
'EX_pydx(e)'	'0.004725954'
'EX_btn(e)'	'0.00036173'
'EX_10fthf(e)'	'0.000264396'
'EX_5mthf(e)'	'0.000271879'
'EX_thf(e)'	'0.000281098'
'EX_ascb_L(e)'	'0.782052146'
'EX_vitd3(e)'	'3.18352E-05'
'EX_avite1(e)'	'0.054573176'
'EX_phyQ(e)'	'0.000301578'
'EX_ca2(e)'	'44.23174809'
'EX_cl(e)'	'543.2352692'
'EX_k(e)'	'101.3033815'
'EX_mg2(e)'	'25.58362477'
'EX_na1(e)'	'150.9506232'
'EX_pi(e)'	'23.46662249'
'EX_cu2(e)'	'0.04957039'
'EX_fe2(e)'	'0.200734175'
'EX_fe3(e)'	'0.200734175'
'EX_mn2(e)'	'0.136335394'
'EX_zn2(e)'	'0.261394922'
'EX_mnl(e)'	'0.779483982'
'EX_xylt(e)'	'0'
'EX_lcts(e)'	'35.94427638'
'EX_malt(e)'	'4.206879124'
'EX_sucr(e)'	'110.5182203'
'EX_fru(e)'	'125.4517893'
'EX_gal(e)'	'10.8426091'
'EX_cellul(e)'	'0.14529578'
'EX_ala_L(e)'	'61.65072082'
'EX_arg_L(e)'	'42.32821506'
'EX_asp_L(e)'	'80.87258611'
'EX_cys_L(e)'	'13.29163028'
'EX_glu_L(e)'	'168.7925032'
'EX_gly(e)'	'67.07363861'
'EX_urate(e)'	'5.780252608'
'EX_his_L(e)'	'18.55149638'
'EX_ile_L(e)'	'45.97634115'
'EX_leu_L(e)'	'73.5657289'
'EX_lys_L(e)'	'49.72502556'
'EX_met_L(e)'	'15.16359686'
'EX_phe_L(e)'	'34.89104305'
'EX_pro_L(e)'	'78.89334277'
'EX_ser_L(e)'	'59.78051737'
'EX_thr_L(e)'	'39.41362937'
'EX_trp_L(e)'	'6.728111908'
'EX_tyr_L(e)'	'23.68527804'
'EX_val_L(e)'	'54.75068355'
'EX_dca(e)'	'3.170503694'
'EX_ddca(e)'	'3.503490546'
'EX_ttdca(e)'	'12.65654482'
'EX_ttdcea(e)'	'1.377519391'
'EX_ptdca(e)'	'1.183522405'
'EX_hdca(e)'	'56.41911375'
'EX_hpdca(e)'	'0.886830484'
'EX_ocdca(e)'	'13.64408774'
'EX_ocdcea(e)'	'128.1607541'
'EX_lnlc(e)'	'73.59427421'
'EX_lnlnca(e)'	'7.87609621'
'EX_strdnc(e)'	'0.614547697'
'EX_arach(e)'	'1.876943078'
'EX_CE2510(e)'	'5.347026525'
'EX_CE4843(e)'	'0.130800704'
'EX_arachd(e)'	'0.268570142'
'EX_docosac(e)'	'2.557574808'
'EX_doco13ac(e)'	'4.673543672'
'EX_adrn(e)'	'0.025338442'
'EX_clpnd(e)'	'0.108954216'
'EX_crvnc(e)'	'3.860995608'
'EX_but(e)'	'8.165474895'
'EX_octa(e)'	'1.800374991'
'EX_chsterol(e)'	'0.687954461'
'EX_sbt_D(e)'	'8.441207695'
'EX_glc_D(e)'	'96.02127935'
'EX_hdcea(e)'	'5.649717068'
'EX_lgnc(e)'	'0.909993994'
'EX_fol(e)'	'0.000283028'
'EX_strch1(e)'	'41.02641436'
'EX_i(e)'	'0.003914204'
'EX_starch1200(e)'	'0.379838969'


    };
Diet = regexprep(Diet,'EX_','Diet_EX_');
Diet = regexprep(Diet,'\(e\)','\[d\]');
