# Supplementary material for: Personalized whole‐body models integrate metabolism, physiology, and the gut microbiome
Source: Mol Syst Biol. 2020 May 28;16(5):e8982. doi: 10.15252/msb.20198982 (PMC7285886; doi:10.15252/msb.20198982)
Supplement: Supplementary file 22 — Dataset EV1 [file MSB-16-e8982-s022.zip › PSCM_toolbox/src/setConstraints/diets/HighFatLowCarbDiet.m]

% High Fat, Low Carb Diet defintion. For details, please see https://www.vmh.life/#nutrition
% Ines Thiele 2016-2019

Diet = {%'Reaction'	'Flux Value'
'EX_etoh(e)'	'0'
'EX_h2o(e)'	'158601.9201'
'EX_caro(e)'	'0.001620496'
'EX_retinol(e)'	'3.106982122'
'EX_thm(e)'	'1.808900241'
'EX_adpcbl(e)'	'9.06569E-06'
'EX_ribflv(e)'	'0.004623185'
'EX_nac(e)'	'0.318014111'
'EX_ncam(e)'	'0.181535907'
'EX_pnto_R(e)'	'0.022453684'
'EX_pydam(e)'	'0.003309673'
'EX_pydxn(e)'	'0.003310127'
'EX_pydx(e)'	'0.003350044'
'EX_btn(e)'	'0.000173488'
'EX_10fthf(e)'	'0.000111466'
'EX_5mthf(e)'	'0.00011462'
'EX_thf(e)'	'0.000118507'
'EX_ascb_L(e)'	'0.281984191'
'EX_vitd3(e)'	'6.63222E-05'
'EX_avite1(e)'	'0.05574567'
'EX_phyQ(e)'	'0.000219439'
'EX_ca2(e)'	'40.26049204'
'EX_cl(e)'	'734.5753533'
'EX_k(e)'	'56.59299765'
'EX_mg2(e)'	'15.62929438'
'EX_na1(e)'	'361.0149323'
'EX_pi(e)'	'18.95283671'
'EX_cu2(e)'	'0.019875366'
'EX_fe2(e)'	'0.220189811'
'EX_fe3(e)'	'0.220189811'
'EX_mn2(e)'	'0.018129513'
'EX_zn2(e)'	'0.226215968'
'EX_mnl(e)'	'0.149309608'
'EX_sbt_D(e)'	'0'
'EX_xylt(e)'	'0.118307571'
'EX_lcts(e)'	'0.063103187'
'EX_malt(e)'	'0'
'EX_sucr(e)'	'3.38887485'
'EX_fru(e)'	'9.193259838'
'EX_gal(e)'	'0'
'EX_glc_D(e)'	'34.76738758'
'EX_cellul(e)'	'0.030160202'
'EX_ala_L(e)'	'84.47041974'
'EX_arg_L(e)'	'44.96997584'
'EX_asp_L(e)'	'99.83890345'
'EX_cys_L(e)'	'12.42945174'
'EX_glu_L(e)'	'171.793024'
'EX_gly(e)'	'79.21419113'
'EX_urate(e)'	'5.034849144'
'EX_his_L(e)'	'25.7788683'
'EX_ile_L(e)'	'56.42392598'
'EX_leu_L(e)'	'92.15729773'
'EX_lys_L(e)'	'79.59591156'
'EX_met_L(e)'	'26.03656694'
'EX_phe_L(e)'	'37.49127515'
'EX_pro_L(e)'	'80.77894216'
'EX_ser_L(e)'	'69.57987527'
'EX_thr_L(e)'	'52.2778024'
'EX_trp_L(e)'	'8.196441967'
'EX_tyr_L(e)'	'28.11740259'
'EX_val_L(e)'	'72.01490785'
'EX_dca(e)'	'10.33699703'
'EX_ddca(e)'	'10.69611228'
'EX_ttdca(e)'	'34.08237048'
'EX_ttdcea(e)'	'4.15261612'
'EX_ptdca(e)'	'3.382498666'
'EX_hdca(e)'	'131.5679787'
'EX_hpdca(e)'	'2.080924813'
'EX_ocdca(e)'	'38.17326956'
'EX_ocdcea(e)'	'251.1268651'
'EX_lnlc(e)'	'64.55826437'
'EX_lnlnca(e)'	'5.190653795'
'EX_strdnc(e)'	'2.657896094'
'EX_arach(e)'	'1.399192675'
'EX_CE2510(e)'	'6.299445634'
'EX_CE4843(e)'	'0.296789464'
'EX_arachd(e)'	'0.854810981'
'EX_docosac(e)'	'0.497621148'
'EX_doco13ac(e)'	'6.872206605'
'EX_adrn(e)'	'0.036197774'
'EX_clpnd(e)'	'0.422827335'
'EX_crvnc(e)'	'1.687979399'
'EX_but(e)'	'26.80912819'
'EX_octa(e)'	'5.751395741'
'EX_chsterol(e)'	'2.277749975'
'EX_hdcea(e)'	'17.34283661'
'EX_lgnc(e)'	'0.205669414'
'EX_fol(e)'	'0.000119321'
'EX_strch1(e)'	'0.068690396'
'EX_i(e)'	'0.007685781'
'EX_starch1200(e)'	'0.000635963'

    };

Diet = regexprep(Diet,'EX_','Diet_EX_');
Diet = regexprep(Diet,'\(e\)','\[d\]');
