# Supplementary material for: Personalized whole‐body models integrate metabolism, physiology, and the gut microbiome
Source: Mol Syst Biol. 2020 May 28;16(5):e8982. doi: 10.15252/msb.20198982 (PMC7285886; doi:10.15252/msb.20198982)
Supplement: Supplementary file 22 — Dataset EV1 [file MSB-16-e8982-s022.zip › PSCM_toolbox/src/setConstraints/diets/UnhealthyDiet.m]

% Unhealthy diet defintion. For details, please see https://www.vmh.life/#nutrition
% Ines Thiele 2016-2019

Diet = {%'Reaction'	'Flux Value'
'EX_etoh(e)'	'294.3449306'
'EX_h2o(e)'	'152721.301'
'EX_caro(e)'	'0.002894541'
'EX_retinol(e)'	'4.887387608'
'EX_thm(e)'	'6.206788953'
'EX_adpcbl(e)'	'8.24775E-06'
'EX_ribflv(e)'	'0.006315696'
'EX_nac(e)'	'0.455874825'
'EX_ncam(e)'	'0.243513592'
'EX_pnto_R(e)'	'0.029331843'
'EX_pydam(e)'	'0.003973578'
'EX_pydxn(e)'	'0.003974123'
'EX_pydx(e)'	'0.004022046'
'EX_btn(e)'	'0.0002698'
'EX_10fthf(e)'	'0.000127851'
'EX_5mthf(e)'	'0.00013147'
'EX_thf(e)'	'0.000135927'
'EX_ascb_L(e)'	'0.745870456'
'EX_vitd3(e)'	'1.7055E-05'
'EX_avite1(e)'	'0.053170828'
'EX_phyQ(e)'	'0.000276422'
'EX_ca2(e)'	'53.0445631'
'EX_cl(e)'	'617.9611316'
'EX_k(e)'	'89.05371845'
'EX_mg2(e)'	'17.17514915'
'EX_na1(e)'	'309.750825'
'EX_pi(e)'	'28.47781761'
'EX_cu2(e)'	'0.03298398'
'EX_fe2(e)'	'0.170006267'
'EX_fe3(e)'	'0.170006267'
'EX_mn2(e)'	'0.056026748'
'EX_zn2(e)'	'0.335041297'
'EX_mnl(e)'	'0.133489377'
'EX_sbt_D(e)'	'1.561163693'
'EX_xylt(e)'	'0'
'EX_lcts(e)'	'43.07096333'
'EX_malt(e)'	'15.74658228'
'EX_sucr(e)'	'223.6277613'
'EX_fru(e)'	'92.43134974'
'EX_gal(e)'	'0.330269505'
'EX_glc_D(e)'	'119.070988'
'EX_cellul(e)'	'0.033451281'
'EX_ala_L(e)'	'86.3692852'
'EX_arg_L(e)'	'46.64146627'
'EX_asp_L(e)'	'101.0677416'
'EX_cys_L(e)'	'16.97235515'
'EX_glu_L(e)'	'220.123986'
'EX_gly(e)'	'84.45734854'
'EX_urate(e)'	'3.845195684'
'EX_his_L(e)'	'30.96118968'
'EX_ile_L(e)'	'61.08776279'
'EX_leu_L(e)'	'101.9602982'
'EX_lys_L(e)'	'79.12945029'
'EX_met_L(e)'	'26.31822121'
'EX_phe_L(e)'	'44.76969122'
'EX_pro_L(e)'	'106.9964084'
'EX_ser_L(e)'	'77.42338661'
'EX_thr_L(e)'	'56.78264293'
'EX_trp_L(e)'	'9.950912032'
'EX_tyr_L(e)'	'35.59289911'
'EX_val_L(e)'	'80.96521188'
'EX_dca(e)'	'16.85243847'
'EX_ddca(e)'	'20.46177358'
'EX_ttdca(e)'	'57.29967937'
'EX_ttdcea(e)'	'7.459891873'
'EX_ptdca(e)'	'5.58183534'
'EX_hdca(e)'	'183.1090366'
'EX_hpdca(e)'	'4.168890083'
'EX_ocdca(e)'	'71.37693218'
'EX_ocdcea(e)'	'219.9278353'
'EX_lnlc(e)'	'82.60523373'
'EX_lnlnca(e)'	'7.908537796'
'EX_strdnc(e)'	'0.085691732'
'EX_arach(e)'	'2.056875507'
'EX_CE2510(e)'	'3.910866521'
'EX_CE4843(e)'	'0.308903651'
'EX_arachd(e)'	'1.033968686'
'EX_docosac(e)'	'0.876841563'
'EX_doco13ac(e)'	'2.215486624'
'EX_adrn(e)'	'0'
'EX_clpnd(e)'	'0.74689784'
'EX_crvnc(e)'	'1.41810057'
'EX_but(e)'	'44.40320699'
'EX_octa(e)'	'10.2894622'
'EX_chsterol(e)'	'2.763523413'
'EX_hdcea(e)'	'21.78982424'
'EX_lgnc(e)'	'0.354020142'
'EX_fol(e)'	'0.000136861'
'EX_strch1(e)'	'40.11699515'
'EX_i(e)'	'0.002644572'
'EX_starch1200(e)'	'0.371419202'

    };
Diet = regexprep(Diet,'EX_','Diet_EX_');
Diet = regexprep(Diet,'\(e\)','\[d\]');
