# Supplementary material for: Personalized whole‐body models integrate metabolism, physiology, and the gut microbiome
Source: Mol Syst Biol. 2020 May 28;16(5):e8982. doi: 10.15252/msb.20198982 (PMC7285886; doi:10.15252/msb.20198982)
Supplement: Supplementary file 22 — Dataset EV1 [file MSB-16-e8982-s022.zip › PSCM_toolbox/src/setConstraints/diets/HighFiberDiet.m]

% High fiber diet defintion. For details, please see https://www.vmh.life/#nutrition
% Ines Thiele 2016-2019

Diet = {%'Reaction'	'Flux Value'
'EX_etoh(e)'	'22.79219595'
'EX_h2o(e)'	'181671.3368'
'EX_caro(e)'	'0.013131607'
'EX_retinol(e)'	'1.099662212'
'EX_thm(e)'	'7.235600966'
'EX_adpcbl(e)'	'2.56714E-06'
'EX_ribflv(e)'	'0.006894923'
'EX_nac(e)'	'0.479928584'
'EX_ncam(e)'	'0.216377372'
'EX_pnto_R(e)'	'0.054851141'
'EX_pydam(e)'	'0.00499406'
'EX_pydxn(e)'	'0.004994745'
'EX_pydx(e)'	'0.005054977'
'EX_btn(e)'	'0.000479218'
'EX_10fthf(e)'	'0.000254697'
'EX_5mthf(e)'	'0.000261905'
'EX_thf(e)'	'0.000270786'
'EX_ascb_L(e)'	'1.513851945'
'EX_vitd3(e)'	'1.53391E-05'
'EX_avite1(e)'	'0.068538616'
'EX_phyQ(e)'	'0.000936308'
'EX_ca2(e)'	'33.02011078'
'EX_cl(e)'	'231.4450117'
'EX_k(e)'	'116.4477739'
'EX_mg2(e)'	'31.15531784'
'EX_na1(e)'	'147.9118802'
'EX_pi(e)'	'22.33606621'
'EX_cu2(e)'	'0.04732792'
'EX_fe2(e)'	'0.424456084'
'EX_fe3(e)'	'0.424456084'
'EX_mn2(e)'	'0.174378247'
'EX_zn2(e)'	'0.244799633'
'EX_mnl(e)'	'2.691195893'
'EX_xylt(e)'	'0.276050998'
'EX_lcts(e)'	'26.57468014'
'EX_malt(e)'	'0.803397055'
'EX_sucr(e)'	'137.1179664'
'EX_fru(e)'	'157.3272926'
'EX_gal(e)'	'1.010236134'
'EX_cellul(e)'	'0.237688253'
'EX_ala_L(e)'	'59.06129761'
'EX_arg_L(e)'	'40.67170675'
'EX_asp_L(e)'	'80.1605212'
'EX_cys_L(e)'	'13.82679835'
'EX_glu_L(e)'	'130.8154595'
'EX_gly(e)'	'60.78249181'
'EX_urate(e)'	'6.319184488'
'EX_his_L(e)'	'17.21966348'
'EX_ile_L(e)'	'41.93225125'
'EX_leu_L(e)'	'63.31791856'
'EX_lys_L(e)'	'46.34676332'
'EX_met_L(e)'	'12.66995194'
'EX_phe_L(e)'	'29.69793406'
'EX_pro_L(e)'	'50.90466905'
'EX_ser_L(e)'	'52.11494434'
'EX_thr_L(e)'	'38.25894566'
'EX_trp_L(e)'	'6.192991854'
'EX_tyr_L(e)'	'21.2683752'
'EX_val_L(e)'	'50.97864807'
'EX_dca(e)'	'0.043443556'
'EX_ddca(e)'	'0.101851489'
'EX_ttdca(e)'	'0.787507202'
'EX_ttdcea(e)'	'0.031285071'
'EX_ptdca(e)'	'0.072103355'
'EX_hdca(e)'	'34.44714331'
'EX_hpdca(e)'	'0.202603374'
'EX_ocdca(e)'	'9.424142226'
'EX_ocdcea(e)'	'130.2124615'
'EX_lnlc(e)'	'66.47282487'
'EX_lnlnca(e)'	'22.76317966'
'EX_strdnc(e)'	'0'
'EX_arach(e)'	'0.667592228'
'EX_CE2510(e)'	'1.006715204'
'EX_CE4843(e)'	'0.038033671'
'EX_arachd(e)'	'0.35958741'
'EX_docosac(e)'	'0.394315728'
'EX_doco13ac(e)'	'0.049887472'
'EX_adrn(e)'	'0'
'EX_clpnd(e)'	'0.050167498'
'EX_crvnc(e)'	'0.384328462'
'EX_but(e)'	'0.07233298'
'EX_octa(e)'	'0.015502414'
'EX_chsterol(e)'	'1.053035858'
'EX_sbt_D(e)'	'6.5699521'
'EX_glc_D(e)'	'120.210995'
'EX_hdcea(e)'	'3.616984668'
'EX_lgnc(e)'	'0.166975493'
'EX_fol(e)'	'0.000272645'
'EX_strch1(e)'	'45.11396195'
'EX_i(e)'	'0.003660628'
'EX_starch1200(e)'	'0.417683121'


};

Diet = regexprep(Diet,'EX_','Diet_EX_');
Diet = regexprep(Diet,'\(e\)','\[d\]');
