# Supplementary material for: Personalized whole‐body models integrate metabolism, physiology, and the gut microbiome
Source: Mol Syst Biol. 2020 May 28;16(5):e8982. doi: 10.15252/msb.20198982 (PMC7285886; doi:10.15252/msb.20198982)
Supplement: Supplementary file 22 — Dataset EV1 [file MSB-16-e8982-s022.zip › PSCM_toolbox/src/setConstraints/diets/EUAverageDietNew.m]

% Average European Diet defintion. For details, please see https://www.vmh.life/#nutrition
% Ines Thiele 2016-2019

Diet = {%'Exchange reactions'	'Total in mmol/(human*day)'
%'reaction'	'fluxValue'
'EX_10fthf(e)'	'0.000125752'
'EX_5mthf(e)'	'0.000129311'
'EX_adpcbl(e)'	'3.61E-06'
'EX_ala_L(e)'	'37.20856362'
'EX_arach(e)'	'1.033055397'
'EX_arachd(e)'	'0.536810751'
'EX_arg_L(e)'	'20.3518771'
'EX_ascb_L(e)'	'0.583441166'
'EX_asp_L(e)'	'47.08674913'
'EX_avite1(e)'	'0.03685808'
'EX_btn(e)'	'0.000178666'
'EX_but(e)'	'26.33425644'
'EX_ca2(e)'	'18.5490793'
'EX_caro(e)'	'0.003585581'
'EX_CE2510(e)'	'1.086665034'
'EX_CE4843(e)'	'0.114865263'
'EX_cellul(e)'	'0.052346876'
'EX_chsterol(e)'	'1.23218851'
'EX_cl(e)'	'187.7787493'
'EX_clpnd(e)'	'0.048376886'
'EX_crvnc(e)'	'0.16630008'
'EX_cu2(e)'	'0.035674944'
'EX_cys_L(e)'	'7.511831638'
'EX_dca(e)'	'10.74842619'
'EX_ddca(e)'	'13.45904717'
'EX_doco13ac(e)'	'0.560730443'
'EX_docosac(e)'	'0.454096231'
'EX_etoh(e)'	'234.4340155'
'EX_fe2(e)'	'0.109248814'
'EX_fe3(e)'	'0.109248814'
'EX_fol(e)'	'0.000134614'
'EX_fru(e)'	'106.5058652'
'EX_gal(e)'	'0.029974039'
'EX_glc_D(e)'	'135.5803501'
'EX_glu_L(e)'	'103.1222005'
'EX_gly(e)'	'36.76468629'
	
'EX_h2o(e)'	'165892.3425'
'EX_hdca(e)'	'92.78506719'
'EX_hdcea(e)'	'7.120473022'
'EX_his_L(e)'	'14.02407663'
'EX_hpdca(e)'	'1.779524923'
'EX_i(e)'	'0.00201238'
'EX_ile_L(e)'	'28.92167513'
'EX_k(e)'	'83.43380658'
'EX_lcts(e)'	'4.126714705'
'EX_leu_L(e)'	'46.88780991'
'EX_lgnc(e)'	'0.222615856'
'EX_lnlc(e)'	'54.98546187'
'EX_lnlnca(e)'	'4.163336898'
'EX_lys_L(e)'	'33.31154825'
'EX_malt(e)'	'8.413758248'
'EX_met_L(e)'	'10.72740469'
'EX_mg2(e)'	'14.52993211'
'EX_mn2(e)'	'0.074702331'
'EX_mnl(e)'	'0.170169038'
'EX_na1(e)'	'172.4462717'
'EX_nac(e)'	'0.308616192'
'EX_ncam(e)'	'0.1455276'
'EX_ocdca(e)'	'35.85086639'
'EX_ocdcea(e)'	'101.5927326'
'EX_octa(e)'	'6.845572908'
'EX_phe_L(e)'	'20.71498664'
'EX_phyQ(e)'	'0.000136877'
'EX_pi(e)'	'14.22660928'
'EX_pnto_R(e)'	'0.025569705'
'EX_pro_L(e)'	'53.81527918'
'EX_ptdca(e)'	'2.89407663'
'EX_pydam(e)'	'0.00317177'
'EX_pydx(e)'	'0.003210459'
'EX_pydxn(e)'	'0.003172205'
'EX_retinol(e)'	'3.002252387'
'EX_ribflv(e)'	'0.003693234'
'EX_sbt_D(e)'	'0.032935943'
'EX_ser_L(e)'	'37.37922556'
'EX_strch1(e)'	'33.03699973'
'EX_strdnc(e)'	'0'
'EX_sucr(e)'	'202.3830217'
'EX_thf(e)'	'0.000133696'
'EX_thm(e)'	'5.407858013'
'EX_thr_L(e)'	'25.88105024'
'EX_trp_L(e)'	'4.554824772'
'EX_ttdca(e)'	'30.21138004'
'EX_ttdcea(e)'	'3.783984795'
'EX_tyr_L(e)'	'15.64685397'
'EX_urate(e)'	'2.919392803'
'EX_val_L(e)'	'37.78437731'
'EX_vitd3(e)'	'8.76E-06'
'EX_xylt(e)'	'0.141969085'
'EX_zn2(e)'	'0.150963597'
'EX_adrn(e)'	'0'

% add bile acids
'EX_adrn(e)'	'0'

    };
Diet = regexprep(Diet,'EX_','Diet_EX_');
Diet = regexprep(Diet,'\(e\)','\[d\]');
