# Supplementary material for: Personalized whole‐body models integrate metabolism, physiology, and the gut microbiome
Source: Mol Syst Biol. 2020 May 28;16(5):e8982. doi: 10.15252/msb.20198982 (PMC7285886; doi:10.15252/msb.20198982)
Supplement: Supplementary file 22 — Dataset EV1 [file MSB-16-e8982-s022.zip › PSCM_toolbox/src/setConstraints/diets/VegetarianDiet.m]

% Vegetarian diet defintion. For details, please see https://www.vmh.life/#nutrition
% Ines Thiele 2016-2019

Diet = {%'Reaction'	'Flux Value'
'EX_etoh(e)'	'26.80796381'
'EX_h2o(e)'	'188463.6264'
'EX_caro(e)'	'0.007916217'
'EX_retinol(e)'	'0.209459469'
'EX_thm(e)'	'2.958305603'
'EX_adpcbl(e)'	'9.31E-07'
'EX_ribflv(e)'	'0.001873187'
'EX_nac(e)'	'0.20869932'
'EX_ncam(e)'	'0.097461936'
'EX_pnto_R(e)'	'0.018214978'
'EX_pydam(e)'	'0.003309673'
'EX_pydxn(e)'	'0.003310127'
'EX_pydx(e)'	'0.003350044'
'EX_btn(e)'	'0.000202793'
'EX_10fthf(e)'	'0.000184725'
'EX_5mthf(e)'	'0.000189953'
'EX_thf(e)'	'0.000196394'
'EX_ascb_L(e)'	'0.791103279'
'EX_vitd3(e)'	'7.04559E-06'
'EX_avite1(e)'	'0.041269441'
'EX_phyQ(e)'	'0.000410099'
'EX_ca2(e)'	'18.48183542'
'EX_cl(e)'	'203.5486419'
'EX_k(e)'	'75.81327065'
'EX_mg2(e)'	'15.67537544'
'EX_na1(e)'	'106.469968'
'EX_pi(e)'	'10.71283079'
'EX_cu2(e)'	'0.0373745'
'EX_fe2(e)'	'0.108559405'
'EX_fe3(e)'	'0.108559405'
'EX_mn2(e)'	'0.125687035'
'EX_zn2(e)'	'0.116396452'
'EX_mnl(e)'	'0.474277578'
'EX_xylt(e)'	'0.075388213'
'EX_lcts(e)'	'8.533946447'
'EX_malt(e)'	'0.262929945'
'EX_sucr(e)'	'87.59949342'
'EX_fru(e)'	'204.9397772'
'EX_gal(e)'	'0.979151946'
'EX_cellul(e)'	'0.079528166'
'EX_ala_L(e)'	'25.69337503'
'EX_arg_L(e)'	'17.86199217'
'EX_asp_L(e)'	'35.14974484'
'EX_cys_L(e)'	'6.746097251'
'EX_glu_L(e)'	'83.42890462'
'EX_gly(e)'	'30.26206062'
'EX_urate(e)'	'2.124379054'
'EX_his_L(e)'	'7.81807307'
'EX_ile_L(e)'	'18.99565383'
'EX_leu_L(e)'	'31.40671587'
'EX_lys_L(e)'	'17.25395817'
'EX_met_L(e)'	'6.125172825'
'EX_phe_L(e)'	'15.54751494'
'EX_pro_L(e)'	'36.97121962'
'EX_ser_L(e)'	'25.34169865'
'EX_thr_L(e)'	'16.51476001'
'EX_trp_L(e)'	'3.023108803'
'EX_tyr_L(e)'	'10.1519964'
'EX_val_L(e)'	'25.01799032'
'EX_dca(e)'	'1.806294294'
'EX_ddca(e)'	'2.105641569'
'EX_ttdca(e)'	'5.801977455'
'EX_ttdcea(e)'	'0.715429664'
'EX_ptdca(e)'	'0.621609216'
'EX_hdca(e)'	'39.53952002'
'EX_hpdca(e)'	'0.466147348'
'EX_ocdca(e)'	'12.48152798'
'EX_ocdcea(e)'	'82.41643199'
'EX_lnlc(e)'	'88.19503467'
'EX_lnlnca(e)'	'7.659818969'
'EX_strdnc(e)'	'0'
'EX_arach(e)'	'1.11155695'
'EX_CE2510(e)'	'0.596998578'
'EX_CE4843(e)'	'0.014504504'
'EX_arachd(e)'	'0.001779483'
'EX_docosac(e)'	'0.304806941'
'EX_doco13ac(e)'	'0.124955675'
'EX_adrn(e)'	'0'
'EX_clpnd(e)'	'0'
'EX_crvnc(e)'	'0.077867279'
'EX_but(e)'	'4.691654841'
'EX_octa(e)'	'1.040826516'
'EX_chsterol(e)'	'0.104124235'
'EX_sbt_D(e)'	'18.1276685'
'EX_glc_D(e)'	'102.1380649'
'EX_hdcea(e)'	'4.088531071'
'EX_lgnc(e)'	'0.090254082'
'EX_fol(e)'	'0.000197743'
'EX_strch1(e)'	'41.33622192'
'EX_i(e)'	'0.001071751'
'EX_starch1200(e)'	'0.382707292'

    };
Diet = regexprep(Diet,'EX_','Diet_EX_');
Diet = regexprep(Diet,'\(e\)','\[d\]');
