# Supplementary material for: Personalized whole‐body models integrate metabolism, physiology, and the gut microbiome
Source: Mol Syst Biol. 2020 May 28;16(5):e8982. doi: 10.15252/msb.20198982 (PMC7285886; doi:10.15252/msb.20198982)
Supplement: Supplementary file 22 — Dataset EV1 [file MSB-16-e8982-s022.zip › PSCM_toolbox/src/setConstraints/diets/DACH.m]

% DACH diet definition. For details, please refer to https://www.vmh.life/#diet/DACH
% Ines Thiele 2016 - 2019

Diet = {%'Reaction'	'Flux Value'
'EX_etoh(e)'	'0'
'EX_h2o(e)'	'197316.5002'
'EX_caro(e)'	'0.024810355'
'EX_retinol(e)'	'0.907657699'
'EX_thm(e)'	'5.351329881'
'EX_adpcbl(e)'	'8.0591E-06'
'EX_ribflv(e)'	'0.004490335'
'EX_nac(e)'	'0.351408459'
'EX_ncam(e)'	'0.167881819'
'EX_pnto_R(e)'	'0.027631778'
'EX_pydam(e)'	'0.004688704'
'EX_pydxn(e)'	'0.004689347'
'EX_pydx(e)'	'0.004745895'
'EX_btn(e)'	'0.000235509'
'EX_10fthf(e)'	'0.000222995'
'EX_5mthf(e)'	'0.000229306'
'EX_thf(e)'	'0.000237081'
'EX_ascb_L(e)'	'1.086421473'
'EX_vitd3(e)'	'8.04913E-05'
'EX_avite1(e)'	'0.054677656'
'EX_phyQ(e)'	'0.000938105'
'EX_ca2(e)'	'41.54149409'
'EX_cl(e)'	'293.8058838'
'EX_k(e)'	'108.4415435'
'EX_mg2(e)'	'28.8006583'
'EX_na1(e)'	'190.5912994'
'EX_pi(e)'	'21.44837481'
'EX_cu2(e)'	'0.036304409'
'EX_fe2(e)'	'0.328964097'
'EX_fe3(e)'	'0.328964097'
'EX_mn2(e)'	'0.143234074'
'EX_zn2(e)'	'0.219027225'
'EX_mnl(e)'	'0.702633448'
'EX_xylt(e)'	'0.026290571'
'EX_lcts(e)'	'10.15610735'
'EX_malt(e)'	'0.584288767'
'EX_sucr(e)'	'137.424718'
'EX_fru(e)'	'99.23349721'
'EX_gal(e)'	'0.034969712'
'EX_cellul(e)'	'0.105778496'
'EX_ala_L(e)'	'57.90823542'
'EX_arg_L(e)'	'29.80738992'
'EX_asp_L(e)'	'68.76755843'
'EX_cys_L(e)'	'9.567656172'
'EX_glu_L(e)'	'145.9493585'
'EX_gly(e)'	'57.38690709'
'EX_urate(e)'	'4.474443267'
'EX_his_L(e)'	'18.57282994'
'EX_ile_L(e)'	'39.35347926'
'EX_leu_L(e)'	'64.6490243'
'EX_lys_L(e)'	'47.49194099'
'EX_met_L(e)'	'15.84980494'
'EX_phe_L(e)'	'26.9572266'
'EX_pro_L(e)'	'69.75223768'
'EX_ser_L(e)'	'49.13314544'
'EX_thr_L(e)'	'36.45793457'
'EX_trp_L(e)'	'5.551077928'
'EX_tyr_L(e)'	'19.13195374'
'EX_val_L(e)'	'50.52741743'
'EX_dca(e)'	'3.816493019'
'EX_ddca(e)'	'3.95514922'
'EX_ttdca(e)'	'18.44275454'
'EX_ttdcea(e)'	'2.058158281'
'EX_ptdca(e)'	'1.662457703'
'EX_hdca(e)'	'45.44310245'
'EX_hpdca(e)'	'1.031016984'
'EX_ocdca(e)'	'13.11006165'
'EX_ocdcea(e)'	'58.34962377'
'EX_lnlc(e)'	'52.96354283'
'EX_lnlnca(e)'	'4.217406209'
'EX_strdnc(e)'	'5.429079562'
'EX_arach(e)'	'0.486642217'
'EX_CE2510(e)'	'10.28572573'
'EX_CE4843(e)'	'0.287163156'
'EX_arachd(e)'	'0.261320396'
'EX_docosac(e)'	'0.362216838'
'EX_doco13ac(e)'	'14.0043376'
'EX_adrn(e)'	'0.065155993'
'EX_clpnd(e)'	'0.452509012'
'EX_crvnc(e)'	'2.740012147'
'EX_but(e)'	'10.49517091'
'EX_octa(e)'	'2.131232826'
'EX_chsterol(e)'	'0.51337955'
'EX_sbt_D(e)'	'0.33429982'
'EX_glc_D(e)'	'90.01092942'
'EX_hdcea(e)'	'9.200462667'
'EX_lgnc(e)'	'0.085956269'
'EX_fol(e)'	'0.000238709'
'EX_strch1(e)'	'37.50276357'
'EX_i(e)'	'0.004352408'
'EX_starch1200(e)'	'0.3472156'

    };
Diet = regexprep(Diet,'EX_','Diet_EX_');
Diet = regexprep(Diet,'\(e\)','\[d\]');
